# Supplementary material for: Peripheral whole blood lncRNA expression analysis in patients with eosinophilic asthma
Source: Medicine (Baltimore). 2018 Feb 23;97(8):e9817. doi: 10.1097/MD.0000000000009817 (PMC5842023; doi:10.1097/MD.0000000000009817)
Supplement: Supplemental Digital Content [file medi-97-e9817-s001.xls]

Table E1 that presented statistically significant mRNA annotation.
transcript_id	gene_id	gene_name	gene_location	EA_FPKM	control_FPKM	log2(foldchange)	pvalue	qvalue	Gene_description	GO_id	GO_description	KO_id	KO_pathway
ENST00000248668	ENSG00000128011	LRFN1	chr19:39306567-39320858	2.0849	3.89824	-0.902844	0.01155	0.999477	Immunoglobulin-like fold||Leucine-rich repeat, typical subtype||Immunoglobulin I-set||Leucine-rich repeat||Fibronectin type III||Leucine-rich repeat domain, L domain-like||Immunoglobulin subtype 2||Immunoglobulin-like domain||Cysteine-rich flanking region, C-terminal||Immunoglobulin subtype	GO:0044446,GO:0044422,GO:0043226,GO:0005622,GO:0044424,GO:0009986,GO:0003674,GO:0043229,GO:0008150,GO:0044763,GO:0016020,GO:0009987,GO:0071840,GO:0044464,GO:0043228,GO:0043232,GO:0044699,GO:0005623,GO:0030054,GO:0016043,GO:0044700,GO:0023052,GO:0007154,GO:0005575,GO:0048731,GO:0030154,GO:0048856,GO:0048869,GO:0044425,GO:0044767,GO:0032502,GO:0005856,GO:0005886,GO:0014069,GO:0071944,GO:0007409,GO:…	intracellular organelle part,organelle part,organelle,intracellular,intracellular part,cell surface,molecular_function,intracellular organelle,biological_process,single-organism cellular process,membrane,cellular process,cellular component organization or biogenesis,cell part,non-membrane-bounded organelle,intracellular non-membrane-bounded organelle,single-organism process,cell,cell junction,cel…	--	--
ENST00000502346	ENSG00000174695	TMEM167A	chr5:83052845-83077496	1.49668	0.844314	0.825914	0.033	0.999477	Protein of unknown function DUF1242	GO:0044446,GO:0044422,GO:0043227,GO:0043226,GO:0005622,GO:0044424,GO:0045184,GO:0033036,GO:0008104,GO:0005737,GO:0015031,GO:0051649,GO:0043229,GO:0009306,GO:0008150,GO:0043231,GO:0051179,GO:0051641,GO:0044763,GO:0016020,GO:0009987,GO:0044444,GO:0012505,GO:0051234,GO:0071702,GO:0006810,GO:0032940,GO:0046907,GO:0046903,GO:0044765,GO:0044464,GO:0044699,GO:0005623,GO:0031090,GO:0000139,GO:0044431,GO:…	intracellular organelle part,organelle part,membrane-bounded organelle,organelle,intracellular,intracellular part,establishment of protein localization,macromolecule localization,protein localization,cytoplasm,protein transport,establishment of localization in cell,intracellular organelle,protein secretion,biological_process,intracellular membrane-bounded organelle,localization,cellular localizat…	--	--
ENST00000619866	ENSG00000276231	PIK3R6	chr17:8802736-8867677	2.95185	0.999208	1.56276	0.00035	0.444581	-||Phosphoinositide 3-kinase regulatory subunit 5/6	GO:0002376,GO:0006955,GO:0006952,GO:0002682,GO:0045087,GO:0006950,GO:0002684,GO:0002252,GO:0050776,GO:0045321,GO:0002697,GO:0001775,GO:0031347,GO:0050870,GO:0002694,GO:0050896,GO:0046649,GO:0050865,GO:0051251,GO:0045088,GO:0050863,GO:0080134,GO:0050867,GO:0042110,GO:0051249,GO:0002696,GO:0048584,GO:0002520,GO:0048583,GO:0005622,GO:0048518,GO:0044424,GO:0030097,GO:0048534,GO:0044445,GO:0002443,GO:…	immune system process,immune response,defense response,regulation of immune system process,innate immune response,response to stress,positive regulation of immune system process,immune effector process,regulation of immune response,leukocyte activation,regulation of immune effector process,cell activation,regulation of defense response,positive regulation of T cell activation,regulation of leukoc…	--	--
ENST00000307637	ENSG00000171860	C3AR1	chr12:8058301-8066471	2.2547	0.731825	1.62337	0.0007	0.623132	Anaphylatoxin chemotactic receptor family||GPCR, rhodopsin-like, 7TM||C3a anaphylatoxin chemotactic receptor||Formyl peptide receptor-related||G protein-coupled receptor, rhodopsin-like	GO:0002376,GO:0006955,GO:0006952,GO:0002682,GO:0006950,GO:0002684,GO:0002252,GO:0050776,GO:0001816,GO:0002697,GO:0001817,GO:0031347,GO:0050778,GO:0070887,GO:0050896,GO:0080134,GO:0002253,GO:0002757,GO:0048584,GO:0042221,GO:0048583,GO:0048518,GO:0050900,GO:0002764,GO:0071704,GO:0044238,GO:0051716,GO:0002429,GO:0008152,GO:0040011,GO:0001819,GO:0003674,GO:0019538,GO:0008150,GO:0051179,GO:0002768,GO:…	immune system process,immune response,defense response,regulation of immune system process,response to stress,positive regulation of immune system process,immune effector process,regulation of immune response,cytokine production,regulation of immune effector process,regulation of cytokine production,regulation of defense response,positive regulation of immune response,cellular response to chemica…	hsa05150,hsa04610,hsa04080	Staphylococcus aureus infection,Complement and coagulation cascades,Neuroactive ligand-receptor interaction
ENST00000440480	ENSG00000129757	CDKN1C	chr11:2883212-2885881	0.572143	1.8186	-1.66838	0.0173	0.999477	Cyclin-dependent kinase inhibitor||Cyclin-dependent kinase inhibitor 1C	GO:0002376,GO:0010033,GO:0005515,GO:0070887,GO:0050896,GO:0043227,GO:0071310,GO:0043226,GO:0048584,GO:0002520,GO:0042221,GO:0034641,GO:0048583,GO:0005488,GO:0005622,GO:0048518,GO:0044424,GO:0030097,GO:0048534,GO:0048519,GO:0006807,GO:0071704,GO:0044238,GO:0051716,GO:0044237,GO:0005737,GO:0008152,GO:0003674,GO:1901360,GO:0019538,GO:0043229,GO:0006139,GO:0008150,GO:0046483,GO:0043231,GO:0044260,GO:…	immune system process,response to organic substance,protein binding,cellular response to chemical stimulus,response to stimulus,membrane-bounded organelle,cellular response to organic substance,organelle,positive regulation of response to stimulus,immune system development,response to chemical stimulus,cellular nitrogen compound metabolic process,regulation of response to stimulus,binding,intrace…	hsa04110	Cell cycle
ENST00000368605	ENSG00000188820	FAM26F	chr6:116460738-116463779	1.27751	6.61882	-2.37324	5.00E-05	0.104844	FAM26 family||Protein FAM26F	GO:0003674,GO:0008150,GO:0051179,GO:0044763,GO:0016020,GO:0009987,GO:0051234,GO:0006810,GO:0044765,GO:0044464,GO:0044699,GO:0005623,GO:0044459,GO:0005575,GO:0044425,GO:0005886,GO:0071944,GO:0016021,GO:0031226,GO:0031224,GO:0005887,GO:0055085,GO:0005215,GO:0022857,GO:0022892,GO:0008324,GO:0022891,GO:0034220,GO:0006811,GO:0015075,GO:0015267,GO:0022803,GO:0005216,GO:0022838,GO:0005261	molecular_function,biological_process,localization,single-organism cellular process,membrane,cellular process,establishment of localization,transport,single-organism transport,cell part,single-organism process,cell,plasma membrane part,cellular_component,membrane part,plasma membrane,cell periphery,integral to membrane,intrinsic to plasma membrane,intrinsic to membrane,integral to plasma membrane…	--	--
ENST00000358514	ENSG00000205220	PSMB10	chr16:67934501-67937087	20.3082	42.307	-1.05883	0.00165	0.897002	Proteasome beta subunit, C-terminal||Proteasome, subunit alpha/beta||Proteasome B-type subunit||Nucleophile aminohydrolases, N-terminal||Proteasome beta-type subunit, conserved site||Peptidase T1A, proteasome beta-subunit	GO:0002376,GO:0006955,GO:0006952,GO:0002682,GO:0051704,GO:0045087,GO:0006950,GO:0002684,GO:0050776,GO:0044403,GO:0044419,GO:0016032,GO:0044764,GO:0034097,GO:0071345,GO:0010033,GO:0031347,GO:0044446,GO:0050778,GO:0019221,GO:0044422,GO:0070887,GO:0050896,GO:0045088,GO:0031974,GO:0045089,GO:0043233,GO:0080134,GO:0002253,GO:0044428,GO:0070013,GO:0043227,GO:0071310,GO:0031349,GO:0043226,GO:0002757,GO:…	immune system process,immune response,defense response,regulation of immune system process,multi-organism process,innate immune response,response to stress,positive regulation of immune system process,regulation of immune response,symbiosis, encompassing mutualism through parasitism,interspecies interaction between organisms,viral process,multi-organism cellular process,response to cytokine stimu…	hsa03050	Proteasome
ENST00000301821	ENSG00000168028	RPSA	chr3:39406688-39412542	51.5135	133.808	-1.37714	0.00055	0.546295	Ribosomal protein S2, eukaryotic/archaeal||Ribosomal protein S2||40S ribosomal protein SA, C-terminal domain||Ribosomal protein S2, flavodoxin-like domain||40S ribosomal protein SA||Ribosomal protein S2, eukaryotic||Ribosomal protein S2, conserved site	GO:0051704,GO:0044403,GO:0044419,GO:0016032,GO:0044764,GO:0070062,GO:0043230,GO:0065010,GO:0031982,GO:0044446,GO:0031988,GO:0044422,GO:0005515,GO:0019080,GO:0019058,GO:0031974,GO:0043233,GO:0044428,GO:0070013,GO:0043227,GO:0019083,GO:0043226,GO:0044421,GO:0042254,GO:0022613,GO:0016072,GO:0034641,GO:0006364,GO:0031981,GO:0005488,GO:0005622,GO:0000184,GO:0044424,GO:0045184,GO:0044085,GO:0033036,GO:…	multi-organism process,symbiosis, encompassing mutualism through parasitism,interspecies interaction between organisms,viral process,multi-organism cellular process,extracellular vesicular exosome,extracellular organelle,extracellular membrane-bounded organelle,vesicle,intracellular organelle part,membrane-bounded vesicle,organelle part,protein binding,viral genome expression,viral infectious cyc…	hsa03010	Ribosome
ENST00000330579	ENSG00000184967	NOC4L	chr12:132144447-132152441	1.25375	2.18642	-0.80232	0.04745	0.999477	CCAAT-binding factor||Nucleolar complex protein 4||Armadillo-type fold	GO:0044446,GO:0044422,GO:0031974,GO:0043233,GO:0044428,GO:0070013,GO:0043227,GO:0043226,GO:0042254,GO:0022613,GO:0016072,GO:0034641,GO:0006364,GO:0031981,GO:0005622,GO:0044424,GO:0044085,GO:0034470,GO:0006807,GO:0071704,GO:0044238,GO:0044237,GO:0034660,GO:0008152,GO:0006396,GO:1901360,GO:0043229,GO:0006139,GO:0008150,GO:0046483,GO:0043231,GO:0044260,GO:0032991,GO:0016020,GO:0009987,GO:0005634,GO:…	intracellular organelle part,organelle part,membrane-enclosed lumen,organelle lumen,nuclear part,intracellular organelle lumen,membrane-bounded organelle,organelle,ribosome biogenesis,ribonucleoprotein complex biogenesis,rRNA metabolic process,cellular nitrogen compound metabolic process,rRNA processing,nuclear lumen,intracellular,intracellular part,cellular component biogenesis,ncRNA processing,…	--	--
ENST00000504771	ENSG00000145779	TNFAIP8	chr5:119268691-119399688	0.47075	0.208727	1.17335	0.0437	0.999477	-||Protein of unknown function DUF758	GO:0005515,GO:0005488,GO:0005622,GO:0044424,GO:0048519,GO:0005737,GO:0008152,GO:0003674,GO:0008150,GO:0044763,GO:0009987,GO:0048523,GO:0065009,GO:0044464,GO:0044699,GO:0050790,GO:0005623,GO:0019222,GO:0065007,GO:0008219,GO:0016265,GO:0043027,GO:0050789,GO:0012501,GO:0050794,GO:0006915,GO:0004869,GO:2000116,GO:0051336,GO:0052547,GO:0030234,GO:0052548,GO:0044092,GO:0043028,GO:0043086,GO:0061135,GO:…	protein binding,binding,intracellular,intracellular part,negative regulation of biological process,cytoplasm,metabolic process,molecular_function,biological_process,single-organism cellular process,cellular process,negative regulation of cellular process,regulation of molecular function,cell part,single-organism process,regulation of catalytic activity,cell,regulation of metabolic process,biologi…	--	--
ENST00000323345	ENSG00000148303	RPL7A	chr9:133348213-133351426	100.744	218.933	-1.11979	0.0021	0.997908	Ribosomal protein L7Ae conserved site||Ribosomal protein L7Ae/L30e/S12e/Gadd45||Ribosomal protein L7Ae/L8/Nhp2 family||Ribosomal protein L7A/L8||50S ribosomal protein L30e-like	GO:0051704,GO:0044403,GO:0044419,GO:0016032,GO:0044764,GO:0070062,GO:0043230,GO:0065010,GO:0031982,GO:0044446,GO:0031988,GO:0044422,GO:0005515,GO:0019080,GO:0019058,GO:0031974,GO:0043233,GO:0044428,GO:0070013,GO:0043227,GO:0019083,GO:0043226,GO:0044421,GO:0042254,GO:0022613,GO:0016072,GO:0034641,GO:0006364,GO:0031981,GO:0005488,GO:0005622,GO:0005912,GO:0000184,GO:0044424,GO:0045184,GO:0044085,GO:…	multi-organism process,symbiosis, encompassing mutualism through parasitism,interspecies interaction between organisms,viral process,multi-organism cellular process,extracellular vesicular exosome,extracellular organelle,extracellular membrane-bounded organelle,vesicle,intracellular organelle part,membrane-bounded vesicle,organelle part,protein binding,viral genome expression,viral infectious cyc…	hsa03010	Ribosome
ENST00000370575	ENSG00000119943	PYROXD2	chr10:98383564-98415184	0.465489	0.160176	1.53909	0.03625	0.999477	Amine oxidase||FAD/NAD(P)-binding domain	GO:0008152,GO:0003674,GO:0008150,GO:0003824,GO:0044710,GO:0055114,GO:0016491	metabolic process,molecular_function,biological_process,catalytic activity,single-organism metabolic process,oxidation-reduction process,oxidoreductase activity	--	--
ENST00000300692	ENSG00000167286	CD3D	chr11:118338953-118342744	6.45592	13.9706	-1.1137	0.00125	0.778915	CD3 gamma/delta subunit, Ig-like domain||Immunoglobulin-like fold||CD3 protein, epsilon/gamma/delta subunit||Phosphorylated immunoreceptor signalling ITAM||Immunoglobulin-like domain||T-cell surface glycoprotein CD3 delta chain	GO:0002376,GO:0006955,GO:0002682,GO:0002684,GO:0050776,GO:0045321,GO:0001775,GO:0050778,GO:0050870,GO:0005515,GO:0002694,GO:0050896,GO:0046649,GO:0050865,GO:0051251,GO:0050863,GO:0002253,GO:0050867,GO:0042110,GO:0031295,GO:0051249,GO:0002696,GO:0031294,GO:0002757,GO:0048584,GO:0002520,GO:0034641,GO:0048583,GO:0005488,GO:0005622,GO:0048518,GO:0002764,GO:0044424,GO:0030097,GO:0048534,GO:0042101,GO:…	immune system process,immune response,regulation of immune system process,positive regulation of immune system process,regulation of immune response,leukocyte activation,cell activation,positive regulation of immune response,positive regulation of T cell activation,protein binding,regulation of leukocyte activation,response to stimulus,lymphocyte activation,regulation of cell activation,positive …	hsa05340,hsa04640,hsa05166,hsa04660,hsa05162,hsa05142	Primary immunodeficiency,Hematopoietic cell lineage,HTLV-I infection,T cell receptor signaling pathway,Measles,Chagas disease (American trypanosomiasis)
ENST00000597229	ENSG00000198816	ZNF358	chr19:7476874-7521026	1.30342	2.45382	-0.912724	0.0293	0.999477	Zinc finger C2H2-type/integrase DNA-binding domain||Zinc finger, C2H2-like||Zinc finger, C2H2	GO:0043227,GO:0043226,GO:0034641,GO:0005488,GO:0005622,GO:0044424,GO:0048519,GO:0006807,GO:0071704,GO:0044238,GO:0044237,GO:0008152,GO:0003674,GO:1901360,GO:0043229,GO:0006139,GO:0008150,GO:0046483,GO:0043231,GO:0044260,GO:0044763,GO:0009987,GO:0005634,GO:0048523,GO:1901363,GO:0097159,GO:0006725,GO:0090304,GO:0043170,GO:0016070,GO:0044464,GO:0010467,GO:0044249,GO:0044699,GO:0003676,GO:0005623,GO:…	membrane-bounded organelle,organelle,cellular nitrogen compound metabolic process,binding,intracellular,intracellular part,negative regulation of biological process,nitrogen compound metabolic process,organic substance metabolic process,primary metabolic process,cellular metabolic process,metabolic process,molecular_function,organic cyclic compound metabolic process,intracellular organelle,nucleo…	--	--
ENST00000307407	ENSG00000169429	CXCL8	chr4:73740505-73743716	7.61879	3.24919	1.22948	0.01605	0.999477	CXC chemokine, conserved site||Interleukin-8||CXC chemokine||Chemokine interleukin-8-like domain	GO:0002376,GO:0006955,GO:0006952,GO:0002682,GO:0051704,GO:0006950,GO:0002684,GO:0051707,GO:0009607,GO:0044403,GO:0044419,GO:0016032,GO:0044764,GO:0034097,GO:0045321,GO:0071345,GO:0010033,GO:0001775,GO:0019221,GO:0005515,GO:0070887,GO:0050896,GO:0019058,GO:0071310,GO:0043900,GO:0048584,GO:0044421,GO:0042221,GO:0048583,GO:0005488,GO:0005622,GO:0048518,GO:0050900,GO:0009617,GO:0048519,GO:0071704,GO:…	immune system process,immune response,defense response,regulation of immune system process,multi-organism process,response to stress,positive regulation of immune system process,response to other organism,response to biotic stimulus,symbiosis, encompassing mutualism through parasitism,interspecies interaction between organisms,viral process,multi-organism cellular process,response to cytokine sti…	hsa05323,hsa05202,hsa04622,hsa04621,hsa05164,hsa05160,hsa04062,hsa05219,hsa05142,hsa05133,hsa04064,hsa05144,hsa04932,hsa05200,hsa04060,hsa05132,hsa05161,hsa05131,hsa04620,hsa05120,hsa05134,hsa05146	Rheumatoid arthritis,Transcriptional misregulation in cancer,RIG-I-like receptor signaling pathway,NOD-like receptor signaling pathway,Influenza A,Hepatitis C,Chemokine signaling pathway,Bladder cancer,Chagas disease (American trypanosomiasis),Pertussis,NF-kappa B signaling pathway,Malaria,Non-alcoholic fatty liver disease (NAFLD),Pathways in cancer,Cytokine-cytokine receptor interaction,Salmonel…
ENST00000327857	ENSG00000239839	DEFA3	chr8:7015868-7018301	39.1152	11.211	1.80281	0.002	0.978548	Beta/alpha defensin||Alpha-defensin propeptide||Defensin propeptide||Alpha-defensin	GO:0002376,GO:0006955,GO:0006952,GO:0051704,GO:0045087,GO:0006950,GO:0002252,GO:0051707,GO:0009607,GO:0009615,GO:0070062,GO:0043230,GO:0065010,GO:0051607,GO:0031982,GO:0044446,GO:0031988,GO:0044422,GO:0050896,GO:0031974,GO:0043233,GO:0070013,GO:0043227,GO:0043226,GO:0044421,GO:0005622,GO:0044424,GO:0009617,GO:0051716,GO:0005737,GO:0000323,GO:0005764,GO:0001906,GO:0005576,GO:0005773,GO:0042742,GO:…	immune system process,immune response,defense response,multi-organism process,innate immune response,response to stress,immune effector process,response to other organism,response to biotic stimulus,response to virus,extracellular vesicular exosome,extracellular organelle,extracellular membrane-bounded organelle,defense response to virus,vesicle,intracellular organelle part,membrane-bounded vesic…	hsa05202	Transcriptional misregulation in cancer
ENST00000368034	ENSG00000122223	CD244	chr1:160830159-160862855	2.76335	1.60994	0.779411	0.03605	0.999477	Natural killer cell receptor 2B4, immunoglobulin domain||Immunoglobulin-like fold||Natural killer cell receptor 2B4||Immunoglobulin-like domain	GO:0002376,GO:0006955,GO:0006952,GO:0002682,GO:0045087,GO:0006950,GO:0002684,GO:0002252,GO:0045321,GO:0001816,GO:0002697,GO:0001775,GO:0001817,GO:0009897,GO:0050870,GO:0005515,GO:0002694,GO:0050896,GO:0046649,GO:0050865,GO:0051251,GO:0050863,GO:0050867,GO:0042110,GO:0051249,GO:0002696,GO:0005488,GO:0048518,GO:0050900,GO:0045184,GO:0033036,GO:0071704,GO:0044238,GO:0051716,GO:0008104,GO:0044237,GO:…	immune system process,immune response,defense response,regulation of immune system process,innate immune response,response to stress,positive regulation of immune system process,immune effector process,leukocyte activation,cytokine production,regulation of immune effector process,cell activation,regulation of cytokine production,external side of plasma membrane,positive regulation of T cell activ…	hsa04650	Natural killer cell mediated cytotoxicity
ENST00000310803	ENSG00000172575	RASGRP1	chr15:38488102-38565575	0.628483	0.248504	1.33861	0.04155	0.999477	Ras guanine nucleotide exchange factor domain||Diacylglycerol/phorbol-ester binding||-||Protein kinase C-like, phorbol ester/diacylglycerol-binding domain||EF-hand domain||Ras guanyl-releasing protein 1||Ras-like guanine nucleotide exchange factor, N-terminal||EF-hand domain pair||Ras guanine-nucleotide exchange factors catalytic domain||EF-Hand 1, calcium-binding site	GO:0002376,GO:0006955,GO:0006952,GO:0002682,GO:0045087,GO:0006950,GO:0002684,GO:0002252,GO:0050776,GO:0045321,GO:0001816,GO:0002697,GO:0001775,GO:0001817,GO:0031347,GO:0044446,GO:0050778,GO:0044422,GO:0050870,GO:0005515,GO:0002694,GO:0050896,GO:0046649,GO:0050865,GO:0051251,GO:0045088,GO:0050863,GO:0045089,GO:0080134,GO:0050867,GO:0042110,GO:0043227,GO:0031349,GO:0051249,GO:0043226,GO:0002696,GO:…	immune system process,immune response,defense response,regulation of immune system process,innate immune response,response to stress,positive regulation of immune system process,immune effector process,regulation of immune response,leukocyte activation,cytokine production,regulation of immune effector process,cell activation,regulation of cytokine production,regulation of defense response,intrace…	hsa04660,hsa04014,hsa04611,hsa04010	T cell receptor signaling pathway,Ras signaling pathway,Platelet activation,MAPK signaling pathway
ENST00000620438	ENSG00000196890	HIST3H2BB	chr1:228458106-228460470	8.50621	5.111	0.73491	0.0212	0.999477	Histone H2A/H2B/H3||Histone H2B||Histone-fold	GO:0044446,GO:0044422,GO:0005515,GO:0031974,GO:0043233,GO:0044428,GO:0070013,GO:0043227,GO:0043226,GO:0000786,GO:0032993,GO:0034641,GO:0031981,GO:0005488,GO:0005622,GO:0044424,GO:0044085,GO:0006807,GO:0071704,GO:0044238,GO:0044237,GO:0005737,GO:0008152,GO:0003674,GO:1901360,GO:0043229,GO:0006139,GO:0031497,GO:0065003,GO:0008150,GO:0046483,GO:0043231,GO:0044260,GO:0032991,GO:0044763,GO:0009987,GO:…	intracellular organelle part,organelle part,protein binding,membrane-enclosed lumen,organelle lumen,nuclear part,intracellular organelle lumen,membrane-bounded organelle,organelle,nucleosome,protein-DNA complex,cellular nitrogen compound metabolic process,nuclear lumen,binding,intracellular,intracellular part,cellular component biogenesis,nitrogen compound metabolic process,organic substance meta…	hsa05322,hsa05203,hsa05034	Systemic lupus erythematosus,Viral carcinogenesis,Alcoholism
ENST00000291527	ENSG00000160182	TFF1	chr21:42362281-42366594	0	0.791606	#NAME?	5.00E-05	0.104844	P-type trefoil, chordata||P-type trefoil, conserved site||P-type trefoil domain	GO:0006950,GO:0010033,GO:0005515,GO:0050896,GO:0044421,GO:0042221,GO:0005488,GO:0048519,GO:0071704,GO:0044238,GO:0008152,GO:0005576,GO:0003674,GO:0008150,GO:0044763,GO:0009987,GO:0048523,GO:1901700,GO:0009611,GO:0065008,GO:1901652,GO:0044699,GO:0043434,GO:1901698,GO:0042592,GO:0065007,GO:0009725,GO:0050789,GO:0008283,GO:0050794,GO:0010243,GO:0042127,GO:0009719,GO:0060249,GO:0005975,GO:0010035,GO:…	response to stress,response to organic substance,protein binding,response to stimulus,extracellular region part,response to chemical stimulus,binding,negative regulation of biological process,organic substance metabolic process,primary metabolic process,metabolic process,extracellular region,molecular_function,biological_process,single-organism cellular process,cellular process,negative regulatio…	--	--
ENST00000303236	ENSG00000172071	EIF2AK3	chr2:88556740-88631819	0.483112	0.249139	0.955406	0.0408	0.999477	Protein kinase domain||Serine/threonine-protein kinase, active site||Protein kinase-like domain||Protein kinase, ATP binding site||Quinoprotein alcohol dehydrogenase-like domain||Quinoprotein alcohol dehydrogenase-like superfamily	GO:0006950,GO:0009607,GO:0001816,GO:0010033,GO:0001817,GO:0044446,GO:0044422,GO:0005515,GO:0070887,GO:0050896,GO:0080134,GO:0043227,GO:0071310,GO:0043226,GO:0042221,GO:0034641,GO:0048583,GO:0005488,GO:0005622,GO:0048518,GO:0044424,GO:0044085,GO:0033036,GO:0048519,GO:0006807,GO:0071704,GO:0044238,GO:0051716,GO:0008104,GO:0044237,GO:0005737,GO:0008152,GO:0051649,GO:0001819,GO:0003674,GO:1901360,GO:…	response to stress,response to biotic stimulus,cytokine production,response to organic substance,regulation of cytokine production,intracellular organelle part,organelle part,protein binding,cellular response to chemical stimulus,response to stimulus,regulation of response to stress,membrane-bounded organelle,cellular response to organic substance,organelle,response to chemical stimulus,cellular …	hsa04141,hsa05164,hsa05160,hsa05162,hsa05168,hsa04932,hsa05010,hsa05169	Protein processing in endoplasmic reticulum,Influenza A,Hepatitis C,Measles,Herpes simplex infection,Non-alcoholic fatty liver disease (NAFLD),Alzheimer's disease,Epstein-Barr virus infection
ENST00000296504	ENSG00000164105	SAP30	chr4:173370942-173377532	1.06535	2.20287	-1.04805	0.0314	0.999477	Histone deacetylase complex subunit SAP30 zinc-finger||Histone deacetylase complex subunit SAP30/SAP30-like||Histone deacetylase complex subunit SAP30, Sin3 binding domain	GO:0044446,GO:0044422,GO:0005515,GO:0031974,GO:0043233,GO:0044428,GO:0070013,GO:0043227,GO:0043226,GO:0034641,GO:0031981,GO:0005488,GO:0005622,GO:0044424,GO:0048519,GO:0006807,GO:0071704,GO:0044238,GO:0044237,GO:0008152,GO:0003674,GO:1901360,GO:0019538,GO:0043229,GO:0006139,GO:0008150,GO:0046483,GO:0043231,GO:0044260,GO:0032991,GO:0044763,GO:0009987,GO:0005634,GO:0048523,GO:0071840,GO:0005654,GO:…	intracellular organelle part,organelle part,protein binding,membrane-enclosed lumen,organelle lumen,nuclear part,intracellular organelle lumen,membrane-bounded organelle,organelle,cellular nitrogen compound metabolic process,nuclear lumen,binding,intracellular,intracellular part,negative regulation of biological process,nitrogen compound metabolic process,organic substance metabolic process,prima…	--	--
ENST00000242057	ENSG00000106546	AHR	chr7:17286274-17467234	1.60798	0.902532	0.8332	0.0165	0.999477	PAC motif||PAS fold||Myc-type, basic helix-loop-helix (bHLH) domain||PAS fold-3||Aryl hydrocarbon receptor||PAS domain	GO:0002376,GO:0002682,GO:0045321,GO:0001775,GO:0044446,GO:0044422,GO:0005515,GO:0070887,GO:0002694,GO:0050896,GO:0046649,GO:0050865,GO:0031974,GO:0043233,GO:0044428,GO:0070013,GO:0043227,GO:0051249,GO:0043226,GO:0042221,GO:0034641,GO:0031981,GO:0005488,GO:0005622,GO:0048518,GO:0044424,GO:0044445,GO:0048519,GO:0006807,GO:0071704,GO:0044238,GO:0051716,GO:0044237,GO:0005737,GO:0008152,GO:0003674,GO:…	immune system process,regulation of immune system process,leukocyte activation,cell activation,intracellular organelle part,organelle part,protein binding,cellular response to chemical stimulus,regulation of leukocyte activation,response to stimulus,lymphocyte activation,regulation of cell activation,membrane-enclosed lumen,organelle lumen,nuclear part,intracellular organelle lumen,membrane-bound…	--	--
ENST00000375859	ENSG00000106723	SPIN1	chr9:88388418-88478694	0.511459	0.244615	1.0641	0.01895	0.999477	Spindlin-1/z||Spindlin/spermiogenesis-specific protein	GO:0044446,GO:0044422,GO:0005515,GO:0050896,GO:0031974,GO:0043233,GO:0044428,GO:0070013,GO:0043227,GO:0043226,GO:0048584,GO:0034641,GO:0031981,GO:0048583,GO:0005488,GO:0005622,GO:0048518,GO:0044424,GO:0006807,GO:0071704,GO:0044238,GO:0051716,GO:0044237,GO:0008152,GO:0003674,GO:1901360,GO:0043229,GO:0006139,GO:0008150,GO:0046483,GO:0043231,GO:0044260,GO:0032991,GO:0044763,GO:0009987,GO:0005634,GO:…	intracellular organelle part,organelle part,protein binding,response to stimulus,membrane-enclosed lumen,organelle lumen,nuclear part,intracellular organelle lumen,membrane-bounded organelle,organelle,positive regulation of response to stimulus,cellular nitrogen compound metabolic process,nuclear lumen,regulation of response to stimulus,binding,intracellular,positive regulation of biological proc…	--	--
ENST00000329805	ENSG00000185156	MFSD6L	chr17:8797161-8799349	0.822617	0.203744	2.01347	0.00265	0.999477	Major facilitator superfamily associated domain||Major facilitator superfamily domain	GO:0016020,GO:0005575,GO:0044425,GO:0016021,GO:0031224	membrane,cellular_component,membrane part,integral to membrane,intrinsic to membrane	--	--
ENST00000409652	ENSG00000221963	APOL6	chr22:35648394-35668409	1.97751	5.34145	-1.43355	0.00465	0.999477	Apolipoprotein L	GO:0005488,GO:0005622,GO:0044424,GO:0033036,GO:0071704,GO:0044238,GO:0005737,GO:0008152,GO:0005576,GO:0003674,GO:0019538,GO:0008150,GO:0051179,GO:0016020,GO:0043170,GO:0051234,GO:0071702,GO:0006810,GO:0044765,GO:0044464,GO:0044699,GO:0005623,GO:0008289,GO:0005575,GO:0010876,GO:0044425,GO:0006869,GO:0042157,GO:0016021,GO:0031224	binding,intracellular,intracellular part,macromolecule localization,organic substance metabolic process,primary metabolic process,cytoplasm,metabolic process,extracellular region,molecular_function,protein metabolic process,biological_process,localization,membrane,macromolecule metabolic process,establishment of localization,organic substance transport,transport,single-organism transport,cell par…	--	--
ENST00000274217	ENSG00000145569	FAM105A	chr5:14581774-14612720	1.08297	0.607428	0.834214	0.01935	0.999477	Inactive ubiquitin thioesterase FAM105A||FAM105	--	--	--	--
ENST00000303910	ENSG00000277075	HIST1H2AE	chr6:26216974-26217483	91.7346	48.9018	0.907578	0.0138	0.999477	Histone H2A/H2B/H3||Histone-fold||Histone H2A, C-terminal domain||Histone H2A||Histone H2A conserved site	GO:0070062,GO:0043230,GO:0065010,GO:0031982,GO:0044446,GO:0031988,GO:0044422,GO:0005515,GO:0031974,GO:0043233,GO:0044428,GO:0070013,GO:0043227,GO:0043226,GO:0000786,GO:0044421,GO:0032993,GO:0034641,GO:0031981,GO:0005488,GO:0005622,GO:0044424,GO:0048519,GO:0006807,GO:0071704,GO:0044238,GO:0044237,GO:0008152,GO:0005576,GO:0003674,GO:1901360,GO:0043229,GO:0006139,GO:0008150,GO:0046483,GO:0043231,GO:…	extracellular vesicular exosome,extracellular organelle,extracellular membrane-bounded organelle,vesicle,intracellular organelle part,membrane-bounded vesicle,organelle part,protein binding,membrane-enclosed lumen,organelle lumen,nuclear part,intracellular organelle lumen,membrane-bounded organelle,organelle,nucleosome,extracellular region part,protein-DNA complex,cellular nitrogen compound metab…	hsa05322,hsa05034	Systemic lupus erythematosus,Alcoholism
ENST00000371930	ENSG00000152766	ANKRD22	chr10:88822131-88851818	0.12287	4.36808	-5.1518	0.00015	0.267778	Ankyrin repeat||Ankyrin repeat-containing domain	--	--	--	--
ENST00000247003	ENSG00000105671	DDX49	chr19:18919674-18928633	2.0955	4.63997	-1.14682	0.01005	0.999477	P-loop containing nucleoside triphosphate hydrolase||ATP-dependent RNA helicase DEAD-box, conserved site||RNA helicase, DEAD-box type, Q motif||Helicase, C-terminal||DEAD/DEAH box helicase domain||Helicase superfamily 1/2, ATP-binding domain	GO:0044446,GO:0044422,GO:0031974,GO:0043233,GO:0044428,GO:0070013,GO:0043227,GO:0043226,GO:0042254,GO:0022613,GO:0016072,GO:0034641,GO:0006364,GO:0031981,GO:0005488,GO:0005622,GO:0044424,GO:0044085,GO:0034470,GO:0006807,GO:0071704,GO:0044238,GO:0044237,GO:0034660,GO:0008152,GO:0006396,GO:0003723,GO:0003674,GO:1901360,GO:0043229,GO:0006139,GO:0008150,GO:0046483,GO:0043231,GO:0044260,GO:0009987,GO:…	intracellular organelle part,organelle part,membrane-enclosed lumen,organelle lumen,nuclear part,intracellular organelle lumen,membrane-bounded organelle,organelle,ribosome biogenesis,ribonucleoprotein complex biogenesis,rRNA metabolic process,cellular nitrogen compound metabolic process,rRNA processing,nuclear lumen,binding,intracellular,intracellular part,cellular component biogenesis,ncRNA pro…	--	--
ENST00000409240	ENSG00000204843	DCTN1	chr2:74361153-74392087	2.72812	5.02275	-0.880571	0.0095	0.999477	Dynactin subunit 1||-||CAP Gly-rich domain||Dynein associated protein	GO:0002376,GO:0044446,GO:0044422,GO:0005515,GO:0044428,GO:0043227,GO:0043226,GO:0005488,GO:0005622,GO:0048518,GO:0044424,GO:0044085,GO:0033036,GO:0008104,GO:0005737,GO:0051649,GO:0003674,GO:0043229,GO:0005829,GO:0065003,GO:0008150,GO:0043231,GO:0051179,GO:0051641,GO:0032991,GO:0044763,GO:0016020,GO:0009987,GO:0044444,GO:0005634,GO:0071840,GO:0043933,GO:0012505,GO:0003824,GO:0034613,GO:0070727,GO:…	immune system process,intracellular organelle part,organelle part,protein binding,nuclear part,membrane-bounded organelle,organelle,binding,intracellular,positive regulation of biological process,intracellular part,cellular component biogenesis,macromolecule localization,protein localization,cytoplasm,establishment of localization in cell,molecular_function,intracellular organelle,cytosol,macromo…	hsa04962,hsa05016	Vasopressin-regulated water reabsorption,Huntington's disease
ENST00000366535	ENSG00000035687	ADSS	chr1:244408493-244452134	2.14731	1.25938	0.769816	0.0348	0.999477	Adenylosuccinate synthase, GTP-binding site||Adenylosuccinate synthetase isozyme 2, chordates||Adenylosuccinate synthase, active site||P-loop containing nucleoside triphosphate hydrolase||Adenylosuccinate synthetase	GO:0002376,GO:0070062,GO:0043230,GO:0065010,GO:0031982,GO:0010033,GO:0031988,GO:0050896,GO:0043227,GO:0043226,GO:0044421,GO:0042221,GO:0034641,GO:0005488,GO:0005622,GO:0044424,GO:0006807,GO:0071704,GO:0044238,GO:0051716,GO:0044237,GO:0005737,GO:0008152,GO:0005576,GO:0003674,GO:1901360,GO:0006139,GO:0005829,GO:0008150,GO:0046483,GO:0044763,GO:0016020,GO:0009987,GO:0044444,GO:1901363,GO:0003824,GO:…	immune system process,extracellular vesicular exosome,extracellular organelle,extracellular membrane-bounded organelle,vesicle,response to organic substance,membrane-bounded vesicle,response to stimulus,membrane-bounded organelle,organelle,extracellular region part,response to chemical stimulus,cellular nitrogen compound metabolic process,binding,intracellular,intracellular part,nitrogen compound…	hsa00250,hsa00230,hsa01100	Alanine, aspartate and glutamate metabolism,Purine metabolism,Metabolic pathways
ENST00000567815	ENSG00000167526	RPL13	chr16:89560656-89566828	278.73	641.165	-1.20183	0.02435	0.999477	Ribosomal protein L13e, conserved site||Ribosomal protein L13e	GO:0051704,GO:0044403,GO:0044419,GO:0016032,GO:0044764,GO:0044446,GO:0044422,GO:0005515,GO:0019080,GO:0019058,GO:0043227,GO:0019083,GO:0043226,GO:0042254,GO:0022613,GO:0016072,GO:0034641,GO:0006364,GO:0005488,GO:0005622,GO:0000184,GO:0044424,GO:0045184,GO:0044085,GO:0033036,GO:0044445,GO:0034470,GO:0006613,GO:0006807,GO:0071704,GO:0044238,GO:0008104,GO:0044237,GO:0006612,GO:0006614,GO:0005737,GO:…	multi-organism process,symbiosis, encompassing mutualism through parasitism,interspecies interaction between organisms,viral process,multi-organism cellular process,intracellular organelle part,organelle part,protein binding,viral genome expression,viral infectious cycle,membrane-bounded organelle,viral transcription,organelle,ribosome biogenesis,ribonucleoprotein complex biogenesis,rRNA metaboli…	hsa03010	Ribosome
ENST00000439602	ENSG00000231500	RPS18	chr6:33272009-33276510	170.235	274.642	-0.69002	0.0455	0.999477	Ribosomal protein S13, conserved site||30s ribosomal protein S13, C-terminal||Ribosomal protein S13-like, H2TH||Ribosomal protein S13	GO:0051704,GO:0044403,GO:0044419,GO:0016032,GO:0044764,GO:0070062,GO:0043230,GO:0065010,GO:0031982,GO:0044446,GO:0031988,GO:0044422,GO:0005515,GO:0019080,GO:0019058,GO:0031974,GO:0043233,GO:0044428,GO:0070013,GO:0043227,GO:0019083,GO:0043226,GO:0044421,GO:0042254,GO:0022613,GO:0016072,GO:0034641,GO:0006364,GO:0031981,GO:0005488,GO:0005622,GO:0005912,GO:0000184,GO:0044424,GO:0045184,GO:0044085,GO:…	multi-organism process,symbiosis, encompassing mutualism through parasitism,interspecies interaction between organisms,viral process,multi-organism cellular process,extracellular vesicular exosome,extracellular organelle,extracellular membrane-bounded organelle,vesicle,intracellular organelle part,membrane-bounded vesicle,organelle part,protein binding,viral genome expression,viral infectious cyc…	hsa03010	Ribosome
ENST00000244137	ENSG00000124299	PEPD	chr19:33386949-33521794	2.40712	3.89811	-0.695467	0.0487	0.999477	Peptidase M24, structural domain||-||Peptidase M24B, X-Pro dipeptidase/aminopeptidase P, conserved site||Creatinase/Aminopeptidase P/Spt16, N-terminal||Creatinase/Aminopeptidase P, N-terminal||Aminopeptidase P, N-terminal	GO:0070062,GO:0043230,GO:0065010,GO:0031982,GO:0031988,GO:0043227,GO:0043226,GO:0044421,GO:0005488,GO:0006807,GO:0071704,GO:0044238,GO:0044237,GO:0008152,GO:0005576,GO:0003674,GO:0019538,GO:0008150,GO:0009987,GO:0003824,GO:0043170,GO:0009056,GO:0044699,GO:0044281,GO:0044710,GO:0006508,GO:1901564,GO:0016787,GO:0004177,GO:0008235,GO:0043436,GO:0019752,GO:0006082,GO:0006520,GO:0004180,GO:0008237,GO:…	extracellular vesicular exosome,extracellular organelle,extracellular membrane-bounded organelle,vesicle,membrane-bounded vesicle,membrane-bounded organelle,organelle,extracellular region part,binding,nitrogen compound metabolic process,organic substance metabolic process,primary metabolic process,cellular metabolic process,metabolic process,extracellular region,molecular_function,protein metabol…	--	--
ENST00000228928	ENSG00000111331	OAS3	chr12:112938351-112973249	5.59532	16.7691	-1.58351	0.02095	0.999477	2'-5'-oligoadenylate synthetase 1, domain 2/C-terminal||2'-5'-oligoadenylate synthase||2-5-oligoadenylate synthetase, conserved site||Polymerase, nucleotidyl transferase domain||2-5-oligoadenylate synthetase, N-terminal	GO:0002376,GO:0006955,GO:0006952,GO:0051704,GO:0045087,GO:0006950,GO:0002252,GO:0051707,GO:0009607,GO:0044403,GO:0044419,GO:0009615,GO:0016032,GO:0044764,GO:0034097,GO:0051607,GO:0071345,GO:0010033,GO:0044446,GO:0019221,GO:0044422,GO:0070887,GO:0050896,GO:0019058,GO:0031974,GO:0043233,GO:0044428,GO:0070013,GO:0043227,GO:0071310,GO:0043226,GO:0034341,GO:0043900,GO:0044421,GO:0042221,GO:0034641,GO:…	immune system process,immune response,defense response,multi-organism process,innate immune response,response to stress,immune effector process,response to other organism,response to biotic stimulus,symbiosis, encompassing mutualism through parasitism,interspecies interaction between organisms,response to virus,viral process,multi-organism cellular process,response to cytokine stimulus,defense re…	hsa05164,hsa05160,hsa05162,hsa05168	Influenza A,Hepatitis C,Measles,Herpes simplex infection
ENST00000084795	ENSG00000063177	RPL18	chr19:48615327-48637438	147.113	340.626	-1.21126	0.01375	0.999477	Ribosomal protein L18e, conserved site||Ribosomal protein L18e||Ribosomal protein L18e/L15P	GO:0051704,GO:0044403,GO:0044419,GO:0016032,GO:0044764,GO:0044446,GO:0044422,GO:0019080,GO:0019058,GO:0031974,GO:0043233,GO:0044428,GO:0070013,GO:0043227,GO:0019083,GO:0043226,GO:0042254,GO:0022613,GO:0016072,GO:0034641,GO:0006364,GO:0031981,GO:0005488,GO:0005622,GO:0005912,GO:0000184,GO:0044424,GO:0045184,GO:0044085,GO:0070161,GO:0033036,GO:0044445,GO:0034470,GO:0006613,GO:0006807,GO:0071704,GO:…	multi-organism process,symbiosis, encompassing mutualism through parasitism,interspecies interaction between organisms,viral process,multi-organism cellular process,intracellular organelle part,organelle part,viral genome expression,viral infectious cycle,membrane-enclosed lumen,organelle lumen,nuclear part,intracellular organelle lumen,membrane-bounded organelle,viral transcription,organelle,rib…	hsa03010	Ribosome
ENST00000231368	ENSG00000113441	LNPEP	chr5:96814027-97037515	2.09324	1.03035	1.02261	0.02405	0.999477	ERAP1-like C-terminal domain||Peptidase M1, membrane alanine aminopeptidase, N-terminal||Peptidase M1, alanine aminopeptidase/leukotriene A4 hydrolase	GO:0002376,GO:0051704,GO:0031982,GO:0044446,GO:0031988,GO:0044422,GO:0050896,GO:0031974,GO:0043233,GO:0070013,GO:0043227,GO:0043226,GO:0034641,GO:0005488,GO:0005622,GO:0044424,GO:0006807,GO:0071704,GO:0044238,GO:0051716,GO:0044237,GO:0005737,GO:0008152,GO:0000323,GO:0005764,GO:0005576,GO:0005773,GO:0003674,GO:0019538,GO:0043229,GO:0005829,GO:0008150,GO:0043231,GO:0044260,GO:0044763,GO:0016020,GO:…	immune system process,multi-organism process,vesicle,intracellular organelle part,membrane-bounded vesicle,organelle part,response to stimulus,membrane-enclosed lumen,organelle lumen,intracellular organelle lumen,membrane-bounded organelle,organelle,cellular nitrogen compound metabolic process,binding,intracellular,intracellular part,nitrogen compound metabolic process,organic substance metabolic…	hsa04614	Renin-angiotensin system
ENST00000347785	ENSG00000110448	CD5	chr11:61102394-61127852	2.55118	5.95097	-1.22196	0.00075	0.623132	SRCR-like domain||SRCR domain||T-cell surface glycoprotein CD5	GO:0002376,GO:0002682,GO:0002684,GO:0045321,GO:0001775,GO:0009897,GO:0050870,GO:0005515,GO:0002694,GO:0050896,GO:0046649,GO:0050865,GO:0051251,GO:0050863,GO:0050867,GO:0042110,GO:0031295,GO:0051249,GO:0002696,GO:0031294,GO:0005488,GO:0048518,GO:0051716,GO:0009986,GO:0003674,GO:0008150,GO:0051179,GO:0044763,GO:0016020,GO:0009987,GO:0048522,GO:0051234,GO:0006810,GO:0044464,GO:0044699,GO:0006897,GO:…	immune system process,regulation of immune system process,positive regulation of immune system process,leukocyte activation,cell activation,external side of plasma membrane,positive regulation of T cell activation,protein binding,regulation of leukocyte activation,response to stimulus,lymphocyte activation,regulation of cell activation,positive regulation of lymphocyte activation,regulation of T …	hsa04640	Hematopoietic cell lineage
ENST00000606017	ENSG00000272398	CD24	chr6:106969830-106975627	3.0265	0.375645	3.01021	0.00385	0.999477	Signal transducer CD24||-	GO:0008150,GO:0044763,GO:0009987,GO:0044699,GO:0022610,GO:0007155	biological_process,single-organism cellular process,cellular process,single-organism process,biological adhesion,cell adhesion	--	--
ENST00000331923	ENSG00000159086	PAXBP1	chr21:32728114-32771858	0.451779	0.139417	1.69621	0.03665	0.999477	GC-rich sequence DNA-binding factor||GC-rich sequence DNA-binding factor domain||-	GO:0005515,GO:0043227,GO:0043226,GO:0034641,GO:0005488,GO:0005622,GO:0048518,GO:0044424,GO:0006807,GO:0071704,GO:0044238,GO:0044237,GO:0005737,GO:0008152,GO:0003674,GO:1901360,GO:0019538,GO:0043229,GO:0006139,GO:0005829,GO:0008150,GO:0046483,GO:0043231,GO:0044260,GO:0044763,GO:0009987,GO:0044444,GO:0005634,GO:0071840,GO:1901363,GO:0097159,GO:0006725,GO:0044267,GO:0090304,GO:0043170,GO:0048522,GO:…	protein binding,membrane-bounded organelle,organelle,cellular nitrogen compound metabolic process,binding,intracellular,positive regulation of biological process,intracellular part,nitrogen compound metabolic process,organic substance metabolic process,primary metabolic process,cellular metabolic process,cytoplasm,metabolic process,molecular_function,organic cyclic compound metabolic process,prot…	--	--
ENST00000367568	ENSG00000135604	STX11	chr6:144150525-144188370	13.0964	24.815	-0.922046	0.0102	0.999477	Syntaxin-11||Syntaxin/epimorphin, conserved site||t-SNARE||Syntaxin, N-terminal domain||Target SNARE coiled-coil homology domain	GO:0031982,GO:0031988,GO:0005515,GO:0043227,GO:0043226,GO:0005488,GO:0005622,GO:0044424,GO:0045184,GO:0033036,GO:0008104,GO:0005737,GO:0015031,GO:0051649,GO:0003674,GO:0043229,GO:0008150,GO:0043231,GO:0051179,GO:0051641,GO:0032991,GO:0044763,GO:0016020,GO:0009987,GO:0044444,GO:0071840,GO:0034613,GO:0070727,GO:0065008,GO:0051234,GO:0006886,GO:0071702,GO:0006810,GO:0032940,GO:0046907,GO:0046903,GO:…	vesicle,membrane-bounded vesicle,protein binding,membrane-bounded organelle,organelle,binding,intracellular,intracellular part,establishment of protein localization,macromolecule localization,protein localization,cytoplasm,protein transport,establishment of localization in cell,molecular_function,intracellular organelle,biological_process,intracellular membrane-bounded organelle,localization,cell…	hsa04130	SNARE interactions in vesicular transport
ENST00000359568	ENSG00000160299	PCNT	chr21:46324121-46445769	4.64088	8.68405	-0.903971	0.00795	0.999477	Pericentrin||Pericentrin/AKAP-450 centrosomal targeting domain	GO:0044446,GO:0044422,GO:0005515,GO:0043226,GO:0005488,GO:0005622,GO:0048518,GO:0044424,GO:0045184,GO:0044085,GO:0033036,GO:0008104,GO:0005737,GO:0015031,GO:0051649,GO:0003674,GO:0043229,GO:0005829,GO:0008150,GO:0051179,GO:0051641,GO:0032991,GO:0044763,GO:0016020,GO:0009987,GO:0044444,GO:0071840,GO:0043933,GO:0032880,GO:0034613,GO:0070727,GO:0070201,GO:0051234,GO:0006886,GO:0071702,GO:0051223,GO:…	intracellular organelle part,organelle part,protein binding,organelle,binding,intracellular,positive regulation of biological process,intracellular part,establishment of protein localization,cellular component biogenesis,macromolecule localization,protein localization,cytoplasm,protein transport,establishment of localization in cell,molecular_function,intracellular organelle,cytosol,biological_pr…	--	--
ENST00000353383	ENSG00000108557	RAI1	chr17:17681472-17811453	0.78362	1.51287	-0.949066	0.0081	0.999477	-||Zinc finger, PHD-type	GO:0044446,GO:0044422,GO:0031974,GO:0043233,GO:0044428,GO:0070013,GO:0043227,GO:0043226,GO:0034641,GO:0031981,GO:0005488,GO:0005622,GO:0048518,GO:0044424,GO:0048519,GO:0006807,GO:0071704,GO:0044238,GO:0044237,GO:0005737,GO:0008152,GO:0003674,GO:1901360,GO:0043229,GO:0006139,GO:0008150,GO:0046483,GO:0043231,GO:0044260,GO:0009987,GO:0044444,GO:0005634,GO:0051239,GO:0005654,GO:1901363,GO:0097159,GO:…	intracellular organelle part,organelle part,membrane-enclosed lumen,organelle lumen,nuclear part,intracellular organelle lumen,membrane-bounded organelle,organelle,cellular nitrogen compound metabolic process,nuclear lumen,binding,intracellular,positive regulation of biological process,intracellular part,negative regulation of biological process,nitrogen compound metabolic process,organic substan…	--	--
ENST00000262844	ENSG00000101935	AMMECR1	chrX:110194185-110456334	0.450231	0.230152	0.968081	0.0296	0.999477	AMMECR1 domain||AMMECR1||AMMECR1, N-terminal	GO:0005515,GO:0005488,GO:0003674,GO:0008150,GO:0005575	protein binding,binding,molecular_function,biological_process,cellular_component	--	--
ENST00000400334	ENSG00000197563	PIGN	chr18:62043566-62187118	1.92514	0.808379	1.25186	0.00595	0.999477	Alkaline-phosphatase-like, core domain||Alkaline phosphatase-like, alpha/beta/alpha||-||GPI ethanolamine phosphate transferase 1, C-terminal||Type I phosphodiesterase/nucleotide pyrophosphatase/phosphate transferase||GPI ethanolamine phosphate transferase 1	GO:0044446,GO:0044422,GO:0043227,GO:0043226,GO:0005622,GO:0044424,GO:0071704,GO:0044238,GO:0044237,GO:0005737,GO:0008152,GO:0003674,GO:0019538,GO:0043229,GO:0008150,GO:0043231,GO:0044260,GO:0016020,GO:0009987,GO:0044444,GO:0012505,GO:0003824,GO:0044267,GO:0043170,GO:0044464,GO:0016780,GO:0044249,GO:0016772,GO:0005623,GO:0009058,GO:0031090,GO:1901576,GO:0016740,GO:0006796,GO:0006793,GO:0044710,GO:…	intracellular organelle part,organelle part,membrane-bounded organelle,organelle,intracellular,intracellular part,organic substance metabolic process,primary metabolic process,cellular metabolic process,cytoplasm,metabolic process,molecular_function,protein metabolic process,intracellular organelle,biological_process,intracellular membrane-bounded organelle,cellular macromolecule metabolic proces…	hsa00563,hsa01100	Glycosylphosphatidylinositol(GPI)-anchor biosynthesis,Metabolic pathways
ENST00000221566	ENSG00000104969	SGTA	chr19:2754713-2783371	2.72196	4.55352	-0.742338	0.0275	0.999477	Tetratricopeptide repeat-containing domain||SGTA, homodimerisation domain||Tetratricopeptide repeat 1||Tetratricopeptide repeat||Tetratricopeptide-like helical domain	GO:0051704,GO:0044403,GO:0044419,GO:0016032,GO:0044764,GO:0005515,GO:0005488,GO:0005622,GO:0044424,GO:0005737,GO:0003674,GO:0005829,GO:0008150,GO:0016020,GO:0009987,GO:0044444,GO:0044464,GO:0005623,GO:0005575	multi-organism process,symbiosis, encompassing mutualism through parasitism,interspecies interaction between organisms,viral process,multi-organism cellular process,protein binding,binding,intracellular,intracellular part,cytoplasm,molecular_function,cytosol,biological_process,membrane,cellular process,cytoplasmic part,cell part,cell,cellular_component	--	--
ENST00000420323	ENSG00000114841	DNAH1	chr3:52316318-52400491	1.07251	1.70518	-0.668926	0.02905	0.999477	Dynein heavy chain, P-loop containing D4 domain||Dynein heavy chain, domain-2||Dynein heavy chain 1, axonemal||P-loop containing nucleoside triphosphate hydrolase||ATPase, dynein-related, AAA domain||Dynein heavy chain, coiled coil stalk||Dynein heavy chain domain||Dynein heavy chain	GO:0044446,GO:0044422,GO:0050896,GO:0043227,GO:0043226,GO:0005488,GO:0005622,GO:0044424,GO:0044085,GO:0005737,GO:0040011,GO:0003674,GO:0043229,GO:0065003,GO:0008150,GO:0043231,GO:0051179,GO:0032991,GO:0044763,GO:0009987,GO:0071840,GO:1901363,GO:0043933,GO:0003824,GO:0097159,GO:0034622,GO:0048870,GO:0051674,GO:0009605,GO:0022607,GO:0032553,GO:0017111,GO:0044464,GO:0043228,GO:0043232,GO:0044699,GO:…	intracellular organelle part,organelle part,response to stimulus,membrane-bounded organelle,organelle,binding,intracellular,intracellular part,cellular component biogenesis,cytoplasm,locomotion,molecular_function,intracellular organelle,macromolecular complex assembly,biological_process,intracellular membrane-bounded organelle,localization,macromolecular complex,single-organism cellular process,c…	hsa05016	Huntington's disease
ENST00000325421	ENSG00000218891	ZNF579	chr19:55576769-55580845	0.422467	0.879316	-1.05754	0.02665	0.999477	Zinc finger C2H2-type/integrase DNA-binding domain||Zinc finger, C2H2||Zinc finger, C2H2-like||-	GO:0043227,GO:0043226,GO:0034641,GO:0005488,GO:0005622,GO:0044424,GO:0006807,GO:0071704,GO:0044238,GO:0044237,GO:0008152,GO:0003674,GO:1901360,GO:0043229,GO:0006139,GO:0008150,GO:0046483,GO:0043231,GO:0044260,GO:0009987,GO:0005634,GO:1901363,GO:0097159,GO:0006725,GO:0090304,GO:0043170,GO:0016070,GO:0044464,GO:0010467,GO:0044249,GO:0003676,GO:0005623,GO:0009058,GO:0019222,GO:0044271,GO:1901576,GO:…	membrane-bounded organelle,organelle,cellular nitrogen compound metabolic process,binding,intracellular,intracellular part,nitrogen compound metabolic process,organic substance metabolic process,primary metabolic process,cellular metabolic process,metabolic process,molecular_function,organic cyclic compound metabolic process,intracellular organelle,nucleobase-containing compound metabolic process…	--	--
ENST00000393487	ENSG00000071073	MGAT4A	chr2:98619105-98731126	0.682716	0.363132	0.910793	0.04275	0.999477	Glycosyl transferase family 54	GO:0070062,GO:0043230,GO:0065010,GO:0031982,GO:0044446,GO:0031988,GO:0044422,GO:0043227,GO:0043226,GO:0044421,GO:0005488,GO:0005622,GO:0044424,GO:0071704,GO:0044238,GO:0044237,GO:0005737,GO:0008152,GO:0005576,GO:0003674,GO:0019538,GO:0043229,GO:0008150,GO:0043231,GO:0044260,GO:0016020,GO:0009987,GO:0044444,GO:0012505,GO:0003824,GO:0044267,GO:0043170,GO:0044464,GO:0044249,GO:0005623,GO:0009058,GO:…	extracellular vesicular exosome,extracellular organelle,extracellular membrane-bounded organelle,vesicle,intracellular organelle part,membrane-bounded vesicle,organelle part,membrane-bounded organelle,organelle,extracellular region part,binding,intracellular,intracellular part,organic substance metabolic process,primary metabolic process,cellular metabolic process,cytoplasm,metabolic process,extr…	hsa00510,hsa01100	N-Glycan biosynthesis,Metabolic pathways
ENST00000327044	ENSG00000188976	NOC2L	chr1:923927-959290	2.29129	3.98998	-0.80022	0.0192	0.999477	Nucleolar complex protein 2||Armadillo-type fold	GO:0044446,GO:0044422,GO:0005515,GO:0050896,GO:0031974,GO:0043233,GO:0044428,GO:0070013,GO:0043227,GO:0043226,GO:0042254,GO:0022613,GO:0034641,GO:0031981,GO:0048583,GO:0005488,GO:0005622,GO:0044424,GO:0044085,GO:0048519,GO:0006807,GO:0071704,GO:0044238,GO:0051716,GO:0044237,GO:0005737,GO:0008152,GO:0051649,GO:0003674,GO:1901360,GO:0019538,GO:0043229,GO:0006139,GO:0031497,GO:0008150,GO:0046483,GO:…	intracellular organelle part,organelle part,protein binding,response to stimulus,membrane-enclosed lumen,organelle lumen,nuclear part,intracellular organelle lumen,membrane-bounded organelle,organelle,ribosome biogenesis,ribonucleoprotein complex biogenesis,cellular nitrogen compound metabolic process,nuclear lumen,regulation of response to stimulus,binding,intracellular,intracellular part,cellul…	--	--
ENST00000378324	ENSG00000149131	SERPING1	chr11:57597386-57614853	1.57471	13.7092	-3.12199	0.00175	0.906596	Serpin family||Serpin domain||Serpin, conserved site||-	GO:0002376,GO:0006955,GO:0006952,GO:0002682,GO:0045087,GO:0006950,GO:0002684,GO:0002252,GO:0050776,GO:0070062,GO:0043230,GO:0065010,GO:0031982,GO:0002697,GO:0031347,GO:0044446,GO:0050778,GO:0031988,GO:0044422,GO:0005515,GO:0050896,GO:0045088,GO:0031974,GO:0043233,GO:0080134,GO:0002253,GO:0043227,GO:0043226,GO:0048584,GO:0044421,GO:0048583,GO:0005488,GO:0005622,GO:0048518,GO:0044424,GO:0048519,GO:…	immune system process,immune response,defense response,regulation of immune system process,innate immune response,response to stress,positive regulation of immune system process,immune effector process,regulation of immune response,extracellular vesicular exosome,extracellular organelle,extracellular membrane-bounded organelle,vesicle,regulation of immune effector process,regulation of defense re…	hsa05133,hsa04610	Pertussis,Complement and coagulation cascades
ENST00000413712	ENSG00000106771	TMEM245	chr9:109015151-109119945	5.84448	2.69943	1.11442	0.03485	0.999477	Transmembrane protein TqsA-like	GO:0003674,GO:0008150,GO:0051179,GO:0044763,GO:0016020,GO:0009987,GO:0051234,GO:0006810,GO:0044765,GO:0044464,GO:0044699,GO:0005623,GO:0044459,GO:0005575,GO:0044425,GO:0005886,GO:0071944,GO:0016021,GO:0031226,GO:0031224,GO:0005887,GO:0055085,GO:0005215	molecular_function,biological_process,localization,single-organism cellular process,membrane,cellular process,establishment of localization,transport,single-organism transport,cell part,single-organism process,cell,plasma membrane part,cellular_component,membrane part,plasma membrane,cell periphery,integral to membrane,intrinsic to plasma membrane,intrinsic to membrane,integral to plasma membrane…	--	--
ENST00000216223	ENSG00000100385	IL2RB	chr22:37125837-37175054	5.78487	9.79051	-0.7591	0.0245	0.999477	Fibronectin type III||Short hematopoietin receptor, family 1, conserved site||Immunoglobulin-like fold	GO:0051704,GO:0044403,GO:0044419,GO:0016032,GO:0044764,GO:0034097,GO:0071345,GO:0010033,GO:0019221,GO:0009897,GO:0005515,GO:0070887,GO:0050896,GO:0071310,GO:0042221,GO:0034641,GO:0005488,GO:0005622,GO:0044085,GO:0048519,GO:0006807,GO:0071704,GO:0044238,GO:0051716,GO:0044237,GO:0008152,GO:0009986,GO:0003674,GO:1901360,GO:0006139,GO:0065003,GO:0008150,GO:0046483,GO:0044763,GO:0016020,GO:0009987,GO:…	multi-organism process,symbiosis, encompassing mutualism through parasitism,interspecies interaction between organisms,viral process,multi-organism cellular process,response to cytokine stimulus,cellular response to cytokine stimulus,response to organic substance,cytokine-mediated signaling pathway,external side of plasma membrane,protein binding,cellular response to chemical stimulus,response to…	hsa05166,hsa05202,hsa05162,hsa04060,hsa04630,hsa04144,hsa04151	HTLV-I infection,Transcriptional misregulation in cancer,Measles,Cytokine-cytokine receptor interaction,Jak-STAT signaling pathway,Endocytosis,PI3K-Akt signaling pathway
ENST00000216225	ENSG00000100387	RBX1	chr22:40951358-40973309	19.7797	11.6241	0.766901	0.0288	0.999477	Zinc finger, RING/FYVE/PHD-type||Zinc finger, RING-H2-type||Zinc finger, RING-type	GO:0051704,GO:0006950,GO:0044403,GO:0044419,GO:0016032,GO:0044764,GO:0044446,GO:0044422,GO:0005515,GO:0070887,GO:0050896,GO:0031974,GO:0043233,GO:0044428,GO:0070013,GO:0043227,GO:0043226,GO:0042221,GO:0034641,GO:0031981,GO:0048583,GO:0005488,GO:0005622,GO:0048518,GO:0044424,GO:0044085,GO:0048519,GO:0006807,GO:0071704,GO:0044238,GO:0051716,GO:0044237,GO:0005737,GO:0008152,GO:0044265,GO:0003674,GO:…	multi-organism process,response to stress,symbiosis, encompassing mutualism through parasitism,interspecies interaction between organisms,viral process,multi-organism cellular process,intracellular organelle part,organelle part,protein binding,cellular response to chemical stimulus,response to stimulus,membrane-enclosed lumen,organelle lumen,nuclear part,intracellular organelle lumen,membrane-bou…	hsa04141,hsa03420,hsa05211,hsa05200,hsa04710,hsa04120,hsa04114,hsa04110,hsa04066,hsa04350,hsa04310	Protein processing in endoplasmic reticulum,Nucleotide excision repair,Renal cell carcinoma,Pathways in cancer,Circadian rhythm,Ubiquitin mediated proteolysis,Oocyte meiosis,Cell cycle,HIF-1 signaling pathway,TGF-beta signaling pathway,Wnt signaling pathway
ENST00000360565	ENSG00000126461	SCAF1	chr19:49642124-49658642	5.45292	11.1751	-1.03518	0.0023	0.999477	-	GO:0005515,GO:0043227,GO:0043226,GO:0034641,GO:0005488,GO:0005622,GO:0044424,GO:0006807,GO:0071704,GO:0044238,GO:0044237,GO:0008152,GO:0006396,GO:0003723,GO:0003674,GO:1901360,GO:0043229,GO:0006139,GO:0008150,GO:0046483,GO:0043231,GO:0044260,GO:0009987,GO:0005634,GO:1901363,GO:0097159,GO:0006725,GO:0090304,GO:0043170,GO:0016071,GO:0016070,GO:0044464,GO:0010467,GO:0044249,GO:0003676,GO:0005623,GO:…	protein binding,membrane-bounded organelle,organelle,cellular nitrogen compound metabolic process,binding,intracellular,intracellular part,nitrogen compound metabolic process,organic substance metabolic process,primary metabolic process,cellular metabolic process,metabolic process,RNA processing,RNA binding,molecular_function,organic cyclic compound metabolic process,intracellular organelle,nucle…	--	--
ENST00000316660	ENSG00000141682	PMAIP1	chr18:59899947-59904306	1.87316	0.976375	0.939967	0.03755	0.999477	Phorbol-12-myristate-13-acetate-induced protein 1	GO:0002376,GO:0006952,GO:0051704,GO:0006950,GO:0002252,GO:0051707,GO:0009607,GO:0009615,GO:0051607,GO:0010033,GO:0044446,GO:0044422,GO:0005515,GO:0070887,GO:0050896,GO:0080134,GO:0043227,GO:0043226,GO:0048584,GO:0042221,GO:0048583,GO:0005488,GO:0005622,GO:0048518,GO:0044424,GO:0045184,GO:0044085,GO:0033036,GO:0071704,GO:0044238,GO:0051716,GO:0008104,GO:0044237,GO:0005737,GO:0008152,GO:0044265,GO:…	immune system process,defense response,multi-organism process,response to stress,immune effector process,response to other organism,response to biotic stimulus,response to virus,defense response to virus,response to organic substance,intracellular organelle part,organelle part,protein binding,cellular response to chemical stimulus,response to stimulus,regulation of response to stress,membrane-bou…	hsa05203,hsa04115	Viral carcinogenesis,p53 signaling pathway
ENST00000389416	ENSG00000155093	PTPRN2	chr7:157539055-158587788	0.444423	0.238559	0.897584	0.0425	0.999477	Protein-tyrosine phosphatase, active site||Protein-tyrosine phosphatase, catalytic||Tyrosine specific protein phosphatases domain||PTP type protein phosphatase||Protein-tyrosine phosphatase receptor IA-2 ectodomain||Protein-tyrosine phosphatase-like||RESP18 domain	GO:0031982,GO:0010033,GO:0044446,GO:0031988,GO:0044422,GO:0070887,GO:0050896,GO:0031974,GO:0043233,GO:0070013,GO:0043227,GO:0071310,GO:0043226,GO:0042221,GO:0034641,GO:0005622,GO:0044424,GO:0006807,GO:0071704,GO:0044238,GO:0051716,GO:0044237,GO:0005737,GO:0008152,GO:0051649,GO:0003674,GO:1901360,GO:0019538,GO:0043229,GO:0006139,GO:0008150,GO:0046483,GO:0043231,GO:0051179,GO:0044260,GO:0051641,GO:…	vesicle,response to organic substance,intracellular organelle part,membrane-bounded vesicle,organelle part,cellular response to chemical stimulus,response to stimulus,membrane-enclosed lumen,organelle lumen,intracellular organelle lumen,membrane-bounded organelle,cellular response to organic substance,organelle,response to chemical stimulus,cellular nitrogen compound metabolic process,intracellul…	hsa04940	Type I diabetes mellitus
ENST00000615966	ENSG00000276410	HIST1H2BB	chr6:26043276-26043657	13.3114	5.83299	1.19035	0.0148	0.999477	Histone H2A/H2B/H3||Histone H2B||Histone-fold	GO:0044446,GO:0044422,GO:0005515,GO:0031974,GO:0043233,GO:0044428,GO:0070013,GO:0043227,GO:0043226,GO:0000786,GO:0032993,GO:0034641,GO:0031981,GO:0005488,GO:0005622,GO:0044424,GO:0044085,GO:0006807,GO:0071704,GO:0044238,GO:0044237,GO:0005737,GO:0008152,GO:0003674,GO:1901360,GO:0043229,GO:0006139,GO:0031497,GO:0065003,GO:0008150,GO:0046483,GO:0043231,GO:0044260,GO:0032991,GO:0044763,GO:0009987,GO:…	intracellular organelle part,organelle part,protein binding,membrane-enclosed lumen,organelle lumen,nuclear part,intracellular organelle lumen,membrane-bounded organelle,organelle,nucleosome,protein-DNA complex,cellular nitrogen compound metabolic process,nuclear lumen,binding,intracellular,intracellular part,cellular component biogenesis,nitrogen compound metabolic process,organic substance meta…	hsa05322,hsa05203,hsa05034	Systemic lupus erythematosus,Viral carcinogenesis,Alcoholism
ENST00000268797	ENSG00000141098	GFOD2	chr16:67674530-67719421	4.97763	9.19713	-0.885725	0.02465	0.999477	NAD(P)-binding domain||Oxidoreductase, N-terminal	GO:0044421,GO:0008152,GO:0005576,GO:0003674,GO:0008150,GO:0044763,GO:0009987,GO:0071840,GO:0003824,GO:0044699,GO:0016043,GO:0044710,GO:0055114,GO:0031012,GO:0016491,GO:0005575,GO:0030198,GO:0043062,GO:0005578	extracellular region part,metabolic process,extracellular region,molecular_function,biological_process,single-organism cellular process,cellular process,cellular component organization or biogenesis,catalytic activity,single-organism process,cellular component organization,single-organism metabolic process,oxidation-reduction process,extracellular matrix,oxidoreductase activity,cellular_component…	--	--
ENST00000264893	ENSG00000138758	11-Sep	chr4:76949702-77040384	0.433886	0.140249	1.62933	0.0224	0.999477	P-loop containing nucleoside triphosphate hydrolase||Septin||Septin-type guanine nucleotide-binding (G) domain	GO:0070062,GO:0043230,GO:0065010,GO:0031982,GO:0044446,GO:0031988,GO:0044422,GO:0005515,GO:0043227,GO:0043226,GO:0044421,GO:0005488,GO:0005622,GO:0044424,GO:0044085,GO:0005737,GO:0005576,GO:0003674,GO:0043229,GO:0065003,GO:0008150,GO:0044763,GO:0009987,GO:0071840,GO:1901363,GO:0043933,GO:0097159,GO:0051259,GO:0022607,GO:0032553,GO:0044464,GO:0043228,GO:0043232,GO:0044699,GO:0017076,GO:0032550,GO:…	extracellular vesicular exosome,extracellular organelle,extracellular membrane-bounded organelle,vesicle,intracellular organelle part,membrane-bounded vesicle,organelle part,protein binding,membrane-bounded organelle,organelle,extracellular region part,binding,intracellular,intracellular part,cellular component biogenesis,cytoplasm,extracellular region,molecular_function,intracellular organelle,m…	hsa05100	Bacterial invasion of epithelial cells
ENST00000311502	ENSG00000196642	RABL6	chr9:136796362-136841187	2.17123	5.16502	-1.25026	0.00755	0.999477	Mitochondrial Rho-like||P-loop containing nucleoside triphosphate hydrolase||Small GTPase superfamily	GO:0050896,GO:0043227,GO:0043226,GO:0005488,GO:0005622,GO:0044424,GO:0051716,GO:0005737,GO:0003674,GO:0043229,GO:0008150,GO:0043231,GO:0044763,GO:0009987,GO:0005634,GO:1901363,GO:0097159,GO:0032553,GO:0044464,GO:0044699,GO:0017076,GO:0032550,GO:0032549,GO:0001883,GO:0032555,GO:0005623,GO:0001882,GO:0035639,GO:0035556,GO:0000166,GO:1901265,GO:0065007,GO:0036094,GO:0007165,GO:0044700,GO:0023052,GO:…	response to stimulus,membrane-bounded organelle,organelle,binding,intracellular,intracellular part,cellular response to stimulus,cytoplasm,molecular_function,intracellular organelle,biological_process,intracellular membrane-bounded organelle,single-organism cellular process,cellular process,nucleus,heterocyclic compound binding,organic cyclic compound binding,ribonucleotide binding,cell part,sing…	--	--
ENST00000481670	ENSG00000115392	FANCL	chr2:57907650-58241372	93.6708	34.8971	1.42449	0.007	0.999477	Zinc finger, RING/FYVE/PHD-type||Fanconi anemia complex, subunit FancL, WD-repeat containing domain||FANCL C-terminal domain||E3 ubiquitin-protein ligase FANCL	GO:0006950,GO:0044446,GO:0044422,GO:0005515,GO:0050896,GO:0031974,GO:0043233,GO:0044428,GO:0070013,GO:0043227,GO:0043226,GO:0034641,GO:0031981,GO:0005488,GO:0005622,GO:0044424,GO:0006807,GO:0071704,GO:0044238,GO:0051716,GO:0044237,GO:0005737,GO:0008152,GO:0003674,GO:1901360,GO:0019538,GO:0043229,GO:0006139,GO:0008150,GO:0046483,GO:0043231,GO:0044260,GO:0032991,GO:0044763,GO:0009987,GO:0005634,GO:…	response to stress,intracellular organelle part,organelle part,protein binding,response to stimulus,membrane-enclosed lumen,organelle lumen,nuclear part,intracellular organelle lumen,membrane-bounded organelle,organelle,cellular nitrogen compound metabolic process,nuclear lumen,binding,intracellular,intracellular part,nitrogen compound metabolic process,organic substance metabolic process,primary…	hsa04120,hsa03460	Ubiquitin mediated proteolysis,Fanconi anemia pathway
ENST00000292577	ENSG00000129968	ABHD17A	chr19:1876809-1885547	16.086	28.3531	-0.817701	0.0102	0.999477	Serine aminopeptidase, S33||Alpha/Beta hydrolase fold	GO:0005576,GO:0003674,GO:0008150,GO:0016020,GO:0003824,GO:0016787,GO:0005575	extracellular region,molecular_function,biological_process,membrane,catalytic activity,hydrolase activity,cellular_component	--	--
ENST00000227471	ENSG00000110057	UNC93B1	chr11:67991103-68004982	12.2565	21.3535	-0.800919	0.01315	0.999477	Major facilitator superfamily domain||Ion channel regulatory protein, UNC-93	GO:0002376,GO:0006955,GO:0006952,GO:0002682,GO:0051704,GO:0045087,GO:0006950,GO:0002684,GO:0002252,GO:0050776,GO:0051707,GO:0009607,GO:0009615,GO:0051607,GO:0031982,GO:0031347,GO:0044446,GO:0050778,GO:0031988,GO:0044422,GO:0005515,GO:0050896,GO:0045088,GO:0045089,GO:0080134,GO:0002253,GO:0043227,GO:0031349,GO:0043226,GO:0002757,GO:0048584,GO:0048583,GO:0005488,GO:0005622,GO:0048518,GO:0002764,GO:…	immune system process,immune response,defense response,regulation of immune system process,multi-organism process,innate immune response,response to stress,positive regulation of immune system process,immune effector process,regulation of immune response,response to other organism,response to biotic stimulus,response to virus,defense response to virus,vesicle,regulation of defense response,intrac…	--	--
ENST00000251047	ENSG00000074695	LMAN1	chr18:59327822-59359962	0.461713	0.2443	0.918345	0.03835	0.999477	Protein ERGIC-53||Legume-like lectin||Concanavalin A-like lectin/glucanase domain	GO:0006950,GO:0070062,GO:0043230,GO:0065010,GO:0031982,GO:0044446,GO:0031988,GO:0044422,GO:0005515,GO:0050896,GO:0043227,GO:0043226,GO:0044421,GO:0005488,GO:0005622,GO:0048518,GO:0044424,GO:0045184,GO:0044085,GO:0033036,GO:0071704,GO:0044238,GO:0008104,GO:0044237,GO:0005737,GO:0015031,GO:0008152,GO:0005576,GO:0051649,GO:0003674,GO:0019538,GO:0043229,GO:0065003,GO:0008150,GO:0043231,GO:0051179,GO:…	response to stress,extracellular vesicular exosome,extracellular organelle,extracellular membrane-bounded organelle,vesicle,intracellular organelle part,membrane-bounded vesicle,organelle part,protein binding,response to stimulus,membrane-bounded organelle,organelle,extracellular region part,binding,intracellular,positive regulation of biological process,intracellular part,establishment of protei…	hsa04141	Protein processing in endoplasmic reticulum
ENST00000304330	ENSG00000103932	RPAP1	chr15:41517175-41544269	0.644051	1.24748	-0.953768	0.01755	0.999477	-||RNA polymerase II-associated protein 1, C-terminal||Tetracycline transcriptional regulator, TetR-like, C-terminal||RNA polymerase II-associated protein 1, N-terminal	GO:0043227,GO:0043226,GO:0034641,GO:0005488,GO:0005622,GO:0044424,GO:0006807,GO:0071704,GO:0044238,GO:0044237,GO:0008152,GO:0003674,GO:1901360,GO:0043229,GO:0006139,GO:0008150,GO:0046483,GO:0043231,GO:0044260,GO:0009987,GO:0005634,GO:1901363,GO:0003824,GO:0097159,GO:0006725,GO:0090304,GO:0043170,GO:0016070,GO:0044464,GO:0010467,GO:0044249,GO:0003676,GO:0016772,GO:0005623,GO:0009058,GO:0044271,GO:…	membrane-bounded organelle,organelle,cellular nitrogen compound metabolic process,binding,intracellular,intracellular part,nitrogen compound metabolic process,organic substance metabolic process,primary metabolic process,cellular metabolic process,metabolic process,molecular_function,organic cyclic compound metabolic process,intracellular organelle,nucleobase-containing compound metabolic process…	--	--
ENST00000300527	ENSG00000142173	COL6A2	chr21:46098096-46132849	0.940094	2.11524	-1.16995	0.00735	0.999477	Collagen triple helix repeat||von Willebrand factor, type A	GO:0070062,GO:0043230,GO:0065010,GO:0031982,GO:0010033,GO:0044446,GO:0031988,GO:0044422,GO:0050896,GO:0031974,GO:0043233,GO:0070013,GO:0043227,GO:0043226,GO:0044421,GO:0042221,GO:0005622,GO:0044424,GO:0044085,GO:0071704,GO:0005737,GO:0008152,GO:0005576,GO:0043229,GO:0065003,GO:0008150,GO:0043231,GO:0032991,GO:0044763,GO:0016020,GO:0009987,GO:0044444,GO:0071840,GO:0043933,GO:1901700,GO:0051259,GO:…	extracellular vesicular exosome,extracellular organelle,extracellular membrane-bounded organelle,vesicle,response to organic substance,intracellular organelle part,membrane-bounded vesicle,organelle part,response to stimulus,membrane-enclosed lumen,organelle lumen,intracellular organelle lumen,membrane-bounded organelle,organelle,extracellular region part,response to chemical stimulus,intracellul…	hsa04512,hsa04151,hsa04974,hsa04510	ECM-receptor interaction,PI3K-Akt signaling pathway,Protein digestion and absorption,Focal adhesion
ENST00000381967	ENSG00000169299	PGM2	chr4:37826632-37862937	1.57331	0.817528	0.944465	0.01955	0.999477	Alpha-D-phosphohexomutase, conserved site||Alpha-D-phosphohexomutase, alpha/beta/alpha domain I||Alpha-D-phosphohexomutase, alpha/beta/alpha domain III||Alpha-D-phosphohexomutase, C-terminal||Alpha-D-phosphohexomutase, alpha/beta/alpha domain II||Alpha-D-phosphohexomutase, alpha/beta/alpha I/II/III||Alpha-D-phosphohexomutase superfamily	GO:0070062,GO:0043230,GO:0065010,GO:0031982,GO:0031988,GO:0043227,GO:0043226,GO:0044421,GO:0034641,GO:0005488,GO:0005622,GO:0044424,GO:0006807,GO:0071704,GO:0044238,GO:0044237,GO:0005737,GO:0008152,GO:0005576,GO:0003674,GO:1901360,GO:0006139,GO:0005829,GO:0008150,GO:0046483,GO:0044260,GO:0009987,GO:0044444,GO:0003824,GO:0006725,GO:0009057,GO:0043170,GO:1901575,GO:0009056,GO:0044464,GO:0044249,GO:…	extracellular vesicular exosome,extracellular organelle,extracellular membrane-bounded organelle,vesicle,membrane-bounded vesicle,membrane-bounded organelle,organelle,extracellular region part,cellular nitrogen compound metabolic process,binding,intracellular,intracellular part,nitrogen compound metabolic process,organic substance metabolic process,primary metabolic process,cellular metabolic pro…	hsa00030,hsa00052,hsa00230,hsa00010,hsa01100,hsa00520,hsa00500	Pentose phosphate pathway,Galactose metabolism,Purine metabolism,Glycolysis / Gluconeogenesis,Metabolic pathways,Amino sugar and nucleotide sugar metabolism,Starch and sucrose metabolism
ENST00000269321	ENSG00000141522	ARHGDIA	chr17:81867720-81871406	27.2206	48.6323	-0.837214	0.02465	0.999477	Rho protein GDP-dissociation inhibitor||Rho GDP-dissociation inhibitor domain||Immunoglobulin E-set	GO:0070062,GO:0043230,GO:0065010,GO:0031982,GO:0010033,GO:0031988,GO:0005515,GO:0070887,GO:0050896,GO:0043227,GO:0071310,GO:0043226,GO:0044421,GO:0042221,GO:0034641,GO:0048583,GO:0005488,GO:0005622,GO:0048518,GO:0044424,GO:0033036,GO:0048519,GO:0006807,GO:0071704,GO:0044238,GO:0051716,GO:0008104,GO:0044237,GO:0005737,GO:0008152,GO:0040011,GO:0005576,GO:0003674,GO:1901360,GO:0043229,GO:0006139,GO:…	extracellular vesicular exosome,extracellular organelle,extracellular membrane-bounded organelle,vesicle,response to organic substance,membrane-bounded vesicle,protein binding,cellular response to chemical stimulus,response to stimulus,membrane-bounded organelle,cellular response to organic substance,organelle,extracellular region part,response to chemical stimulus,cellular nitrogen compound meta…	hsa04722,hsa04962	Neurotrophin signaling pathway,Vasopressin-regulated water reabsorption
ENST00000247815	ENSG00000127311	HELB	chr12:66302544-66804186	0.664521	0.305383	1.1217	0.0061	0.999477	DNA helicase B||UvrD-like helicase C-terminal domain||P-loop containing nucleoside triphosphate hydrolase	GO:0006950,GO:0044446,GO:0044422,GO:0050896,GO:0031974,GO:0043233,GO:0080134,GO:0044428,GO:0070013,GO:0043227,GO:0043226,GO:0032993,GO:0034641,GO:0031981,GO:0048583,GO:0005488,GO:0005622,GO:0044424,GO:0048519,GO:0006807,GO:0071704,GO:0044238,GO:0051716,GO:0044237,GO:0005737,GO:0008152,GO:0006396,GO:0003674,GO:1901360,GO:0043229,GO:0006139,GO:0008150,GO:0046483,GO:0043231,GO:0044260,GO:0032991,GO:…	response to stress,intracellular organelle part,organelle part,response to stimulus,membrane-enclosed lumen,organelle lumen,regulation of response to stress,nuclear part,intracellular organelle lumen,membrane-bounded organelle,organelle,protein-DNA complex,cellular nitrogen compound metabolic process,nuclear lumen,regulation of response to stimulus,binding,intracellular,intracellular part,negativ…	--	--
ENST00000270061	ENSG00000130511	SSBP4	chr19:18418863-18438301	2.92117	6.24286	-1.09566	0.0466	0.999477	-||LIS1 homology motif||Sequence-specific single-strand DNA-binding protein	GO:0043227,GO:0043226,GO:0005488,GO:0005622,GO:0044424,GO:0003674,GO:0043229,GO:0043231,GO:0016020,GO:0005634,GO:1901363,GO:0097159,GO:0044464,GO:0003676,GO:0005623,GO:0003677,GO:0005575,GO:0044425,GO:0043566,GO:0016021,GO:0003697,GO:0031224	membrane-bounded organelle,organelle,binding,intracellular,intracellular part,molecular_function,intracellular organelle,intracellular membrane-bounded organelle,membrane,nucleus,heterocyclic compound binding,organic cyclic compound binding,cell part,nucleic acid binding,cell,DNA binding,cellular_component,membrane part,structure-specific DNA binding,integral to membrane,single-stranded DNA bindi…	--	--
ENST00000326739	ENSG00000178035	IMPDH2	chr3:49024324-49029390	2.45116	4.50931	-0.879442	0.01275	0.999477	CBS domain||IMP dehydrogenase / GMP reductase, conserved site||IMP dehydrogenase/GMP reductase||Inosine-5'-monophosphate dehydrogenase||Aldolase-type TIM barrel	GO:0002376,GO:0070062,GO:0043230,GO:0065010,GO:0034097,GO:0031982,GO:0045321,GO:0071345,GO:0010033,GO:0001775,GO:0044446,GO:0031988,GO:0044422,GO:0070887,GO:0050896,GO:0046649,GO:0043227,GO:0071310,GO:0043226,GO:0044421,GO:0042221,GO:0034641,GO:0005488,GO:0005622,GO:0044424,GO:0044085,GO:0006807,GO:0071704,GO:0044238,GO:0051716,GO:0044237,GO:0005737,GO:0008152,GO:0005576,GO:0003723,GO:0003674,GO:…	immune system process,extracellular vesicular exosome,extracellular organelle,extracellular membrane-bounded organelle,response to cytokine stimulus,vesicle,leukocyte activation,cellular response to cytokine stimulus,response to organic substance,cell activation,intracellular organelle part,membrane-bounded vesicle,organelle part,cellular response to chemical stimulus,response to stimulus,lymphoc…	hsa00983,hsa00230,hsa01100	Drug metabolism - other enzymes,Purine metabolism,Metabolic pathways
ENST00000373451	ENSG00000137200	CMTR1	chr6:37433219-37482827	2.18322	4.10006	-0.909185	0.0132	0.999477	S-adenosyl-L-methionine-dependent methyltransferase||WW domain||G-patch domain||Cap-specific mRNA (nucleoside-2-O-)-methyltransferase 1||Ribosomal RNA methyltransferase FtsJ domain||RrmJ-type ribose 2-O-methyltransferase domain	GO:0044446,GO:0044422,GO:0031974,GO:0043233,GO:0044428,GO:0070013,GO:0043227,GO:0043226,GO:0034641,GO:0031981,GO:0005488,GO:0005622,GO:0044424,GO:0006807,GO:0071704,GO:0044238,GO:0044237,GO:0005737,GO:0008152,GO:0006396,GO:0003674,GO:1901360,GO:0043229,GO:0006139,GO:0008150,GO:0046483,GO:0043231,GO:0044260,GO:0009987,GO:0005634,GO:0005654,GO:1901363,GO:0003824,GO:0097159,GO:0006725,GO:0090304,GO:…	intracellular organelle part,organelle part,membrane-enclosed lumen,organelle lumen,nuclear part,intracellular organelle lumen,membrane-bounded organelle,organelle,cellular nitrogen compound metabolic process,nuclear lumen,binding,intracellular,intracellular part,nitrogen compound metabolic process,organic substance metabolic process,primary metabolic process,cellular metabolic process,cytoplasm,…	--	--
ENST00000638088	ENSG00000173852	DPY19L1	chr7:34928875-35038041	0.621688	0.227714	1.44897	0.04395	0.999477	Dpy-19/Dpy-19-like||Probable C-mannosyltransferase DPY19L1	GO:0044446,GO:0044422,GO:0044428,GO:0043227,GO:0043226,GO:0005622,GO:0044424,GO:0071704,GO:0044238,GO:0044237,GO:0008152,GO:0003674,GO:0019538,GO:0043229,GO:0008150,GO:0043231,GO:0044260,GO:0016020,GO:0009987,GO:0005634,GO:0012505,GO:0003824,GO:0044267,GO:0043170,GO:0044464,GO:0044249,GO:0005623,GO:0009058,GO:0031090,GO:1901576,GO:0016740,GO:0031965,GO:0006464,GO:0036211,GO:0043412,GO:0009059,GO:…	intracellular organelle part,organelle part,nuclear part,membrane-bounded organelle,organelle,intracellular,intracellular part,organic substance metabolic process,primary metabolic process,cellular metabolic process,metabolic process,molecular_function,protein metabolic process,intracellular organelle,biological_process,intracellular membrane-bounded organelle,cellular macromolecule metabolic pro…	--	--
ENST00000261530	ENSG00000089916	GPATCH2L	chr14:76131706-76214343	0.580291	0.281442	1.04394	0.0276	0.999477	G patch domain-containing protein 2||-	--	--	--	--
ENST00000338641	ENSG00000186575	NF2	chr22:29603555-29698598	0.743219	1.40363	-0.9173	0.03925	0.999477	FERM conserved site||FERM/acyl-CoA-binding protein, 3-helical bundle||FERM central domain||PH domain-like||FERM, C-terminal PH-like domain||Ezrin/radixin/moesin||Moesin tail domain||FERM domain||Ezrin/radixin/moesin-like||FERM, N-terminal||Ubiquitin-related domain||Band 4.1 domain||Ezrin/radixin/moesin, C-terminal	GO:0044446,GO:0044422,GO:0005515,GO:0050896,GO:0031974,GO:0043233,GO:0044428,GO:0070013,GO:0043227,GO:0043226,GO:0034641,GO:0031981,GO:0048583,GO:0005488,GO:0005622,GO:0048518,GO:0005912,GO:0044424,GO:0044085,GO:0070161,GO:0033036,GO:0048519,GO:0006807,GO:0071704,GO:0044238,GO:0051716,GO:0008104,GO:0044237,GO:0005737,GO:0008152,GO:0040011,GO:0003674,GO:1901360,GO:0031647,GO:0019538,GO:0043229,GO:…	intracellular organelle part,organelle part,protein binding,response to stimulus,membrane-enclosed lumen,organelle lumen,nuclear part,intracellular organelle lumen,membrane-bounded organelle,organelle,cellular nitrogen compound metabolic process,nuclear lumen,regulation of response to stimulus,binding,intracellular,positive regulation of biological process,adherens junction,intracellular part,cel…	hsa04390	Hippo signaling pathway
ENST00000371601	ENSG00000107281	NPDC1	chr9:137039469-137046203	0.316133	1.2625	-1.99769	0.0426	0.999477	Neural proliferation differentiation control-1||-	GO:0005515,GO:0005488,GO:0003674,GO:0016020,GO:0005575,GO:0044425,GO:0016021,GO:0031224	protein binding,binding,molecular_function,membrane,cellular_component,membrane part,integral to membrane,intrinsic to membrane	--	--
ENST00000362011	ENSG00000198892	SHISA4	chr1:201888707-201892306	10.298	24.1665	-1.23065	0.00075	0.623132	Shisa family	GO:0016020,GO:0005575,GO:0044425,GO:0016021,GO:0031224	membrane,cellular_component,membrane part,integral to membrane,intrinsic to membrane	--	--
ENST00000462990	ENSG00000105568	PPP2R1A	chr19:52190038-52231294	6.2558	11.697	-0.902869	0.0295	0.999477	Armadillo-type fold||-||HEAT repeat||Serine/threonine-protein phosphatase 2A subunit A, metazoa||Armadillo-like helical||HEAT, type 2	GO:0070062,GO:0043230,GO:0065010,GO:0031982,GO:0010033,GO:0044446,GO:0031988,GO:0044422,GO:0005515,GO:0050896,GO:0043227,GO:0043226,GO:0048584,GO:0044421,GO:0042221,GO:0034641,GO:0048583,GO:0005488,GO:0005622,GO:0048518,GO:0000184,GO:0044424,GO:0044085,GO:0048519,GO:0006807,GO:0071704,GO:0044238,GO:0051716,GO:0044237,GO:0005737,GO:0008152,GO:0006396,GO:0044265,GO:0005576,GO:0003674,GO:0006401,GO:…	extracellular vesicular exosome,extracellular organelle,extracellular membrane-bounded organelle,vesicle,response to organic substance,intracellular organelle part,membrane-bounded vesicle,organelle part,protein binding,response to stimulus,membrane-bounded organelle,organelle,positive regulation of response to stimulus,extracellular region part,response to chemical stimulus,cellular nitrogen com…	hsa05160,hsa05142,hsa04730,hsa04152,hsa04151,hsa04114,hsa03015,hsa04530,hsa04261,hsa04390,hsa04728,hsa04350	Hepatitis C,Chagas disease (American trypanosomiasis),Long-term depression,AMPK signaling pathway,PI3K-Akt signaling pathway,Oocyte meiosis,mRNA surveillance pathway,Tight junction,Adrenergic signaling in cardiomyocytes,Hippo signaling pathway,Dopaminergic synapse,TGF-beta signaling pathway
ENST00000306749	ENSG00000169710	FASN	chr17:82078332-82098332	1.83005	3.27023	-0.837509	0.0184	0.999477	GroES-like||Acyl transferase/acyl hydrolase/lysophospholipase||Acyl transferase||Thiolase-like||S-adenosyl-L-methionine-dependent methyltransferase||NAD(P)-binding domain||Beta-ketoacyl synthase, C-terminal||Phosphopantetheine binding ACP domain||Alpha/Beta hydrolase fold||Alcohol dehydrogenase, C-terminal||Thioesterase||Ketoacyl-synthetase, C-terminal extension||Beta-ketoacyl synthase, N-termina…	GO:0070062,GO:0043230,GO:0065010,GO:0034097,GO:0031982,GO:0071345,GO:0010033,GO:0031988,GO:0005515,GO:0070887,GO:0050896,GO:0043227,GO:0071310,GO:0043226,GO:0044421,GO:0042221,GO:0034641,GO:0005488,GO:0005622,GO:0048518,GO:0005912,GO:0044424,GO:0070161,GO:0006807,GO:0071704,GO:0044238,GO:0051716,GO:0044237,GO:0005737,GO:0008152,GO:0005576,GO:0003674,GO:0043229,GO:0005829,GO:0008150,GO:0043231,GO:…	extracellular vesicular exosome,extracellular organelle,extracellular membrane-bounded organelle,response to cytokine stimulus,vesicle,cellular response to cytokine stimulus,response to organic substance,membrane-bounded vesicle,protein binding,cellular response to chemical stimulus,response to stimulus,membrane-bounded organelle,cellular response to organic substance,organelle,extracellular regi…	hsa04910,hsa04152,hsa01212,hsa00061,hsa01100	Insulin signaling pathway,AMPK signaling pathway,Fatty acid metabolism,Fatty acid biosynthesis,Metabolic pathways
ENST00000053867	ENSG00000030582	GRN	chr17:44345085-44353102	40.8157	82.9994	-1.02398	0.01235	0.999477	Granulin||-	GO:0070062,GO:0043230,GO:0065010,GO:0031982,GO:0031988,GO:0005515,GO:0050896,GO:0043227,GO:0043226,GO:0044421,GO:0005488,GO:0005622,GO:0044424,GO:0051716,GO:0005576,GO:0003674,GO:0043229,GO:0008150,GO:0043231,GO:0044763,GO:0009987,GO:0044464,GO:0044699,GO:0005623,GO:0065007,GO:0007165,GO:0044700,GO:0023052,GO:0007154,GO:0050789,GO:0050794,GO:0005575,GO:0005615,GO:0005102,GO:0005125,GO:0008083	extracellular vesicular exosome,extracellular organelle,extracellular membrane-bounded organelle,vesicle,membrane-bounded vesicle,protein binding,response to stimulus,membrane-bounded organelle,organelle,extracellular region part,binding,intracellular,intracellular part,cellular response to stimulus,extracellular region,molecular_function,intracellular organelle,biological_process,intracellular m…	--	--
ENST00000396062	ENSG00000100442	FKBP3	chr14:45084098-45135319	1.58657	3.33318	-1.07098	0.01775	0.999477	FKBP-type peptidyl-prolyl cis-trans isomerase domain||Peptidyl-prolyl cis-trans isomerase, FKBP-type||-	GO:0044446,GO:0044422,GO:0043227,GO:0043226,GO:0005488,GO:0005622,GO:0044424,GO:0071704,GO:0044238,GO:0044237,GO:0005737,GO:0008152,GO:0003674,GO:0019538,GO:0043229,GO:0008150,GO:0043231,GO:0044260,GO:0016020,GO:0009987,GO:0044444,GO:0005634,GO:1901363,GO:0012505,GO:0003824,GO:0097159,GO:0044267,GO:0043170,GO:0044464,GO:0005623,GO:0031090,GO:0006464,GO:0036211,GO:0043412,GO:0018193,GO:0044432,GO:…	intracellular organelle part,organelle part,membrane-bounded organelle,organelle,binding,intracellular,intracellular part,organic substance metabolic process,primary metabolic process,cellular metabolic process,cytoplasm,metabolic process,molecular_function,protein metabolic process,intracellular organelle,biological_process,intracellular membrane-bounded organelle,cellular macromolecule metaboli…	--	--
ENST00000256722	ENSG00000134326	CMPK2	chr2:6840569-6865819	3.50542	9.72505	-1.47212	0.03965	0.999477	P-loop containing nucleoside triphosphate hydrolase||UMP-CMP kinase, mitochondrai	GO:0051704,GO:0051707,GO:0009607,GO:0010033,GO:0044446,GO:0044422,GO:0070887,GO:0050896,GO:0031974,GO:0043233,GO:0044428,GO:0070013,GO:0043227,GO:0071310,GO:0043226,GO:0042221,GO:0034641,GO:0031981,GO:0005488,GO:0005622,GO:0044424,GO:0009617,GO:0006807,GO:0071704,GO:0044238,GO:0051716,GO:0044237,GO:0005737,GO:0008152,GO:0003674,GO:1901360,GO:0043229,GO:0006139,GO:0005829,GO:0008150,GO:0046483,GO:…	multi-organism process,response to other organism,response to biotic stimulus,response to organic substance,intracellular organelle part,organelle part,cellular response to chemical stimulus,response to stimulus,membrane-enclosed lumen,organelle lumen,nuclear part,intracellular organelle lumen,membrane-bounded organelle,cellular response to organic substance,organelle,response to chemical stimulu…	hsa00240,hsa01100	Pyrimidine metabolism,Metabolic pathways
ENST00000314045	ENSG00000123064	DDX54	chr12:113149857-113185479	0.844139	2.2006	-1.38235	0.0142	0.999477	DBP10CT||-||Helicase superfamily 1/2, ATP-binding domain||RNA helicase, DEAD-box type, Q motif||ATP-dependent RNA helicase DEAD-box, conserved site||DEAD/DEAH box helicase domain||Helicase, C-terminal||P-loop containing nucleoside triphosphate hydrolase	GO:0044446,GO:0044422,GO:0005515,GO:0050896,GO:0031974,GO:0043233,GO:0044428,GO:0070013,GO:0043227,GO:0043226,GO:0034641,GO:0031981,GO:0005488,GO:0005622,GO:0044424,GO:0006807,GO:0071704,GO:0044238,GO:0051716,GO:0044237,GO:0008152,GO:0006396,GO:0003723,GO:0003674,GO:1901360,GO:0043229,GO:0006139,GO:0008150,GO:0046483,GO:0043231,GO:0044260,GO:0044763,GO:0016020,GO:0009987,GO:0005634,GO:1901363,GO:…	intracellular organelle part,organelle part,protein binding,response to stimulus,membrane-enclosed lumen,organelle lumen,nuclear part,intracellular organelle lumen,membrane-bounded organelle,organelle,cellular nitrogen compound metabolic process,nuclear lumen,binding,intracellular,intracellular part,nitrogen compound metabolic process,organic substance metabolic process,primary metabolic process,…	--	--
ENST00000617285	ENSG00000149428	HYOU1	chr11:119044188-119057194	1.53038	2.91623	-0.930215	0.0113	0.999477	Heat shock protein 70, conserved site||Heat shock protein 70kD, peptide-binding domain||-||Heat shock protein 70 family||Heat shock protein 70kD, C-terminal domain	GO:0006950,GO:0070062,GO:0043230,GO:0065010,GO:0031982,GO:0044446,GO:0031988,GO:0044422,GO:0005515,GO:0070887,GO:0050896,GO:0031974,GO:0043233,GO:0070013,GO:0043227,GO:0043226,GO:0044421,GO:0042221,GO:0005488,GO:0005622,GO:0005912,GO:0044424,GO:0070161,GO:0048519,GO:0051716,GO:0005737,GO:0005576,GO:0051649,GO:0003674,GO:0043229,GO:0008150,GO:0043231,GO:0051179,GO:0051641,GO:0032991,GO:0044763,GO:…	response to stress,extracellular vesicular exosome,extracellular organelle,extracellular membrane-bounded organelle,vesicle,intracellular organelle part,membrane-bounded vesicle,organelle part,protein binding,cellular response to chemical stimulus,response to stimulus,membrane-enclosed lumen,organelle lumen,intracellular organelle lumen,membrane-bounded organelle,organelle,extracellular region pa…	hsa04141	Protein processing in endoplasmic reticulum
ENST00000449732	ENSG00000153046	CDYL	chr6:4706158-4955551	11.9554	43.5223	-1.8641	0.0026	0.999477	ClpP/crotonase-like domain||Chromo domain-like||Crotonase superfamily||Chromo domain||Chromo domain, conserved site||Chromo domain subgroup||Chromo/chromo shadow domain	GO:0044446,GO:0044422,GO:0005515,GO:0031974,GO:0043233,GO:0044428,GO:0070013,GO:0043227,GO:0043226,GO:0034641,GO:0031981,GO:0005488,GO:0005622,GO:0044424,GO:0006807,GO:0071704,GO:0044238,GO:0044237,GO:0008152,GO:0003674,GO:1901360,GO:0019538,GO:0043229,GO:0006139,GO:0008150,GO:0046483,GO:0043231,GO:0044260,GO:0044763,GO:0016020,GO:0009987,GO:0005634,GO:0071840,GO:0005654,GO:0003824,GO:0006725,GO:…	intracellular organelle part,organelle part,protein binding,membrane-enclosed lumen,organelle lumen,nuclear part,intracellular organelle lumen,membrane-bounded organelle,organelle,cellular nitrogen compound metabolic process,nuclear lumen,binding,intracellular,intracellular part,nitrogen compound metabolic process,organic substance metabolic process,primary metabolic process,cellular metabolic pr…	--	--
ENST00000329021	ENSG00000235568	NFAM1	chr22:42380409-42432395	14.1025	24.6688	-0.806735	0.01645	0.999477	Phosphorylated immunoreceptor signalling ITAM||-	GO:0002376,GO:0006955,GO:0006952,GO:0002682,GO:0006950,GO:0002684,GO:0050776,GO:0045321,GO:0001816,GO:0001775,GO:0001817,GO:0050778,GO:0002694,GO:0050896,GO:0046649,GO:0050865,GO:0002253,GO:0051249,GO:0002757,GO:0048584,GO:0002520,GO:0034641,GO:0048583,GO:0005622,GO:0048518,GO:0002764,GO:0030097,GO:0048534,GO:0006807,GO:0071704,GO:0044238,GO:0051716,GO:0044237,GO:0002429,GO:0008152,GO:0009986,GO:…	immune system process,immune response,defense response,regulation of immune system process,response to stress,positive regulation of immune system process,regulation of immune response,leukocyte activation,cytokine production,cell activation,regulation of cytokine production,positive regulation of immune response,regulation of leukocyte activation,response to stimulus,lymphocyte activation,regula…	--	--
ENST00000378251	ENSG00000130764	LRRC47	chr1:3778557-3796504	1.38563	2.22921	-0.685983	0.03575	0.999477	Leucine-rich repeat||-||Leucine-rich repeat domain, L domain-like||B3/B4 tRNA-binding domain||Leucine-rich repeat, typical subtype	GO:0034641,GO:0005488,GO:0005622,GO:0044424,GO:0006807,GO:0071704,GO:0044238,GO:0044237,GO:0005737,GO:0034660,GO:0008152,GO:0003723,GO:0003674,GO:1901360,GO:0019538,GO:0006139,GO:0008150,GO:0046483,GO:0044260,GO:0032991,GO:0009987,GO:0044444,GO:1901363,GO:0003824,GO:0097159,GO:0006725,GO:0044267,GO:0090304,GO:0043170,GO:0016070,GO:0044464,GO:0010467,GO:0044249,GO:0003676,GO:0044281,GO:0005623,GO:…	cellular nitrogen compound metabolic process,binding,intracellular,intracellular part,nitrogen compound metabolic process,organic substance metabolic process,primary metabolic process,cellular metabolic process,cytoplasm,ncRNA metabolic process,metabolic process,RNA binding,molecular_function,organic cyclic compound metabolic process,protein metabolic process,nucleobase-containing compound metabo…	--	--
ENST00000331483	ENSG00000185624	P4HB	chr17:81843158-81860694	7.86306	12.7974	-0.702683	0.04975	0.999477	Thioredoxin-like fold||-||Thioredoxin domain||Thioredoxin, conserved site||Protein disulphide isomerase||Disulphide isomerase	GO:0051704,GO:0006950,GO:0044403,GO:0044419,GO:0016032,GO:0044764,GO:0070062,GO:0043230,GO:0065010,GO:0031982,GO:0044446,GO:0031988,GO:0044422,GO:0009897,GO:0005515,GO:0070887,GO:0050896,GO:0031974,GO:0043233,GO:0080134,GO:0070013,GO:0043227,GO:0043226,GO:0043900,GO:0044421,GO:0042221,GO:0048583,GO:0005488,GO:0005622,GO:0048518,GO:0005912,GO:0044424,GO:0070161,GO:0006807,GO:0071704,GO:0044238,GO:…	multi-organism process,response to stress,symbiosis, encompassing mutualism through parasitism,interspecies interaction between organisms,viral process,multi-organism cellular process,extracellular vesicular exosome,extracellular organelle,extracellular membrane-bounded organelle,vesicle,intracellular organelle part,membrane-bounded vesicle,organelle part,external side of plasma membrane,protein …	hsa04141	Protein processing in endoplasmic reticulum
ENST00000270233	ENSG00000187244	BCAM	chr19:44809058-44821420	1.18919	4.86215	-2.03161	0.0018	0.914566	Immunoglobulin V-set domain||Immunoglobulin-like fold||Immunoglobulin subtype 2||Immunoglobulin I-set||Immunoglobulin-like domain||CD80-like, immunoglobulin C2-set||Immunoglobulin subtype	GO:0070062,GO:0043230,GO:0065010,GO:0031982,GO:0031988,GO:0009897,GO:0005515,GO:0050896,GO:0043227,GO:0043226,GO:0044421,GO:0005488,GO:0051716,GO:0005576,GO:0009986,GO:0003674,GO:0008150,GO:0044763,GO:0016020,GO:0009987,GO:0044464,GO:0043236,GO:0044699,GO:0050840,GO:0005623,GO:0005055,GO:0065007,GO:0007165,GO:0044700,GO:0023052,GO:0007154,GO:0050789,GO:0050794,GO:0031589,GO:0044459,GO:0007160,GO:…	extracellular vesicular exosome,extracellular organelle,extracellular membrane-bounded organelle,vesicle,membrane-bounded vesicle,external side of plasma membrane,protein binding,response to stimulus,membrane-bounded organelle,organelle,extracellular region part,binding,cellular response to stimulus,extracellular region,cell surface,molecular_function,biological_process,single-organism cellular p…	--	--
ENST00000612677	ENSG00000255587	RAB44	chr6:36697850-36733183	2.30475	0.789609	1.5454	0.0015	0.832588	Small GTP-binding protein domain||EF-hand domain||EF-hand domain pair||Small GTPase superfamily||P-loop containing nucleoside triphosphate hydrolase	GO:0050896,GO:0005488,GO:0005622,GO:0051716,GO:0003674,GO:0008150,GO:0044763,GO:0016020,GO:0009987,GO:1901363,GO:0097159,GO:0032553,GO:0044464,GO:0044699,GO:0017076,GO:0032550,GO:0032549,GO:0001883,GO:0032555,GO:0005623,GO:0001882,GO:0035639,GO:0035556,GO:0000166,GO:1901265,GO:0065007,GO:0036094,GO:0007165,GO:0044700,GO:0023052,GO:0007154,GO:0050789,GO:0050794,GO:0043168,GO:0032561,GO:0019001,GO:…	response to stimulus,binding,intracellular,cellular response to stimulus,molecular_function,biological_process,single-organism cellular process,membrane,cellular process,heterocyclic compound binding,organic cyclic compound binding,ribonucleotide binding,cell part,single-organism process,purine nucleotide binding,purine ribonucleoside binding,ribonucleoside binding,purine nucleoside binding,purin…	--	--
ENST00000356286	ENSG00000125826	RBCK1	chr20:407497-430966	8.47033	14.7503	-0.800253	0.04245	0.999477	Zinc finger, RING-type||Zinc finger, RanBP2-type||Ubiquitin domain||-||IBR domain||Zinc finger, RING-type, conserved site||Zinc finger, RING/FYVE/PHD-type||RING-type zinc-finger, LisH dimerisation motif||Ubiquitin-related domain	GO:0002376,GO:0006955,GO:0002682,GO:0051704,GO:0002684,GO:0050776,GO:0044403,GO:0044419,GO:0016032,GO:0044764,GO:0034097,GO:0071345,GO:0010033,GO:0050778,GO:0019221,GO:0005515,GO:0070887,GO:0050896,GO:0002253,GO:0071310,GO:0002757,GO:0048584,GO:0042221,GO:0034641,GO:0048583,GO:0005488,GO:0005622,GO:0048518,GO:0002764,GO:0044424,GO:0045184,GO:0033036,GO:0048519,GO:0006807,GO:0071704,GO:0044238,GO:…	immune system process,immune response,regulation of immune system process,multi-organism process,positive regulation of immune system process,regulation of immune response,symbiosis, encompassing mutualism through parasitism,interspecies interaction between organisms,viral process,multi-organism cellular process,response to cytokine stimulus,cellular response to cytokine stimulus,response to orga…	--	--
ENST00000290349	ENSG00000159228	CBR1	chr21:36034540-36079389	1.24887	2.7118	-1.11863	0.02445	0.999477	Short-chain dehydrogenase/reductase, conserved site||NAD(P)-binding domain||Short-chain dehydrogenase/reductase SDR	GO:0070062,GO:0043230,GO:0065010,GO:0031982,GO:0031988,GO:0043227,GO:0043226,GO:0044421,GO:0005622,GO:0044424,GO:0071704,GO:0044238,GO:0044237,GO:0005737,GO:0008152,GO:0005576,GO:0003674,GO:0005829,GO:0008150,GO:0044763,GO:0009987,GO:0044444,GO:0003824,GO:0044464,GO:0044249,GO:0044699,GO:0044281,GO:0005623,GO:0009058,GO:1901576,GO:0044710,GO:0044283,GO:0006631,GO:0016616,GO:0016614,GO:0044711,GO:…	extracellular vesicular exosome,extracellular organelle,extracellular membrane-bounded organelle,vesicle,membrane-bounded vesicle,membrane-bounded organelle,organelle,extracellular region part,intracellular,intracellular part,organic substance metabolic process,primary metabolic process,cellular metabolic process,cytoplasm,metabolic process,extracellular region,molecular_function,cytosol,biologic…	hsa00980,hsa05204,hsa01100,hsa00590	Metabolism of xenobiotics by cytochrome P450,Chemical carcinogenesis,Metabolic pathways,Arachidonic acid metabolism
ENST00000369583	ENSG00000138166	DUSP5	chr10:110497837-110511544	1.5852	2.93394	-0.888179	0.01635	0.999477	Rhodanese-like domain||Dual specificity protein phosphatase domain||Mitogen-activated protein (MAP) kinase phosphatase||Protein-tyrosine phosphatase, active site||Tyrosine specific protein phosphatases domain||Protein-tyrosine phosphatase, catalytic||Dual specificity phosphatase, catalytic domain||Protein-tyrosine phosphatase-like||Dual specificity phosphatase	GO:0044446,GO:0044422,GO:0050896,GO:0031974,GO:0043233,GO:0044428,GO:0070013,GO:0043227,GO:0043226,GO:0048584,GO:0031981,GO:0048583,GO:0005622,GO:0048518,GO:0044424,GO:0048519,GO:0071704,GO:0044238,GO:0051716,GO:0044237,GO:0008152,GO:0003674,GO:0019538,GO:0043229,GO:0008150,GO:0043231,GO:0044260,GO:0044763,GO:0009987,GO:0005634,GO:0048523,GO:0005654,GO:0003824,GO:0044267,GO:0065009,GO:0043170,GO:…	intracellular organelle part,organelle part,response to stimulus,membrane-enclosed lumen,organelle lumen,nuclear part,intracellular organelle lumen,membrane-bounded organelle,organelle,positive regulation of response to stimulus,nuclear lumen,regulation of response to stimulus,intracellular,positive regulation of biological process,intracellular part,negative regulation of biological process,orga…	hsa04010	MAPK signaling pathway
ENST00000263734	ENSG00000116016	EPAS1	chr2:46296607-46386703	0.478627	0.22191	1.10893	0.0213	0.999477	HIF-1 alpha, transactivation domain, C-terminal||PAC motif||Myc-type, basic helix-loop-helix (bHLH) domain||PAS fold||Nuclear translocator||Hypoxia-inducible factor, alpha subunit||PAS domain	GO:0002376,GO:0006950,GO:0044446,GO:0044422,GO:0005515,GO:0070887,GO:0050896,GO:0031974,GO:0043233,GO:0044428,GO:0070013,GO:0043227,GO:0043226,GO:0002520,GO:0042221,GO:0034641,GO:0031981,GO:0005488,GO:0005622,GO:0048518,GO:0044424,GO:0030097,GO:0048534,GO:0048519,GO:0006807,GO:0071704,GO:0044238,GO:0051716,GO:0044237,GO:0005737,GO:0008152,GO:0003674,GO:1901360,GO:0043229,GO:0006139,GO:0005829,GO:…	immune system process,response to stress,intracellular organelle part,organelle part,protein binding,cellular response to chemical stimulus,response to stimulus,membrane-enclosed lumen,organelle lumen,nuclear part,intracellular organelle lumen,membrane-bounded organelle,organelle,immune system development,response to chemical stimulus,cellular nitrogen compound metabolic process,nuclear lumen,bin…	hsa05211,hsa05200	Renal cell carcinoma,Pathways in cancer
ENST00000587427	ENSG00000167925	GHDC	chr17:42188798-42194532	1.15676	3.23772	-1.48489	0.0024	0.999477	GH3 family	GO:0044446,GO:0044422,GO:0044428,GO:0043227,GO:0043226,GO:0005622,GO:0044424,GO:0005737,GO:0003674,GO:0043229,GO:0008150,GO:0043231,GO:0016020,GO:0044444,GO:0005634,GO:0012505,GO:0044464,GO:0005623,GO:0005635,GO:0005783,GO:0031967,GO:0031975,GO:0005575	intracellular organelle part,organelle part,nuclear part,membrane-bounded organelle,organelle,intracellular,intracellular part,cytoplasm,molecular_function,intracellular organelle,biological_process,intracellular membrane-bounded organelle,membrane,cytoplasmic part,nucleus,endomembrane system,cell part,cell,nuclear envelope,endoplasmic reticulum,organelle envelope,envelope,cellular_component	--	--
ENST00000301873	ENSG00000168056	LTBP3	chr11:65538804-65558930	0.759032	2.24477	-1.56434	0.0078	0.999477	TB domain||EGF-like calcium-binding domain||Growth factor receptor cysteine-rich domain||Complement Clr-like EGF domain||Green fluorescent protein-like||-||EGF-like, conserved site||EGF-like calcium-binding, conserved site||EGF-like domain||EGF-type aspartate/asparagine hydroxylation site	GO:0070062,GO:0043230,GO:0065010,GO:0031982,GO:0001816,GO:0031988,GO:0005515,GO:0043227,GO:0043226,GO:0044421,GO:0005488,GO:0048518,GO:0005576,GO:0003674,GO:0008150,GO:0044763,GO:0009987,GO:0048522,GO:0019955,GO:0044699,GO:0065007,GO:0050789,GO:0050793,GO:0050794,GO:0036363,GO:0031012,GO:2000741,GO:0005575,GO:0051094,GO:2000739,GO:0045595,GO:0030154,GO:0045597,GO:0072497,GO:0048869,GO:0019838,GO:…	extracellular vesicular exosome,extracellular organelle,extracellular membrane-bounded organelle,vesicle,cytokine production,membrane-bounded vesicle,protein binding,membrane-bounded organelle,organelle,extracellular region part,binding,positive regulation of biological process,extracellular region,molecular_function,biological_process,single-organism cellular process,cellular process,positive re…	--	--
ENST00000263071	ENSG00000074660	SCARF1	chr17:1633857-1645747	2.64228	6.44337	-1.28603	0.02065	0.999477	EGF-like domain, extracellular||Growth factor receptor cysteine-rich domain||EGF-like, conserved site||Scavenger receptor class F member 1||EGF-like domain||-||Laminin EGF domain	GO:0006950,GO:0031982,GO:0044446,GO:0031988,GO:0044422,GO:0050896,GO:0080134,GO:0043227,GO:0043226,GO:0048584,GO:0048583,GO:0005488,GO:0005622,GO:0048518,GO:0044424,GO:0071704,GO:0044238,GO:0051716,GO:0005737,GO:0008152,GO:0003674,GO:1901360,GO:0043229,GO:0008150,GO:0043231,GO:0051179,GO:0044763,GO:0016020,GO:0009987,GO:0044444,GO:0051239,GO:0071840,GO:0009611,GO:0033554,GO:0048522,GO:0009605,GO:…	response to stress,vesicle,intracellular organelle part,membrane-bounded vesicle,organelle part,response to stimulus,regulation of response to stress,membrane-bounded organelle,organelle,positive regulation of response to stimulus,regulation of response to stimulus,binding,intracellular,positive regulation of biological process,intracellular part,organic substance metabolic process,primary metabo…	--	--
ENST00000037243	ENSG00000034713	GABARAPL2	chr16:75566350-75577881	114.74	69.9524	0.713924	0.0458	0.999477	Ubiquitin-related domain||Autophagy protein Atg8 ubiquitin-like	GO:0006950,GO:0031982,GO:0044446,GO:0044422,GO:0005515,GO:0050896,GO:0043227,GO:0043226,GO:0034641,GO:0005488,GO:0005622,GO:0044424,GO:0045184,GO:0044085,GO:0033036,GO:0048519,GO:0006807,GO:0071704,GO:0044238,GO:0051716,GO:0008104,GO:0044237,GO:0005737,GO:0015031,GO:0008152,GO:0044265,GO:0005773,GO:0051649,GO:0003674,GO:1901360,GO:0019538,GO:0043229,GO:0006139,GO:0005829,GO:0008150,GO:0046483,GO:…	response to stress,vesicle,intracellular organelle part,organelle part,protein binding,response to stimulus,membrane-bounded organelle,organelle,cellular nitrogen compound metabolic process,binding,intracellular,intracellular part,establishment of protein localization,cellular component biogenesis,macromolecule localization,negative regulation of biological process,nitrogen compound metabolic pro…	hsa04068,hsa04727,hsa04140	FoxO signaling pathway,GABAergic synapse,Regulation of autophagy
ENST00000309446	ENSG00000118263	KLF7	chr2:207074136-207167267	1.41173	0.709252	0.993094	0.0294	0.999477	Zinc finger, C2H2||-||Zinc finger, C2H2-like||Zinc finger C2H2-type/integrase DNA-binding domain	GO:0050896,GO:0043227,GO:0043226,GO:0042221,GO:0034641,GO:0005488,GO:0005622,GO:0048518,GO:0044424,GO:0006807,GO:0071704,GO:0044238,GO:0044237,GO:0008152,GO:0040011,GO:0003674,GO:1901360,GO:0043229,GO:0006139,GO:0008150,GO:0046483,GO:0043231,GO:0044260,GO:0044763,GO:0009987,GO:0005634,GO:0071840,GO:1901363,GO:0097159,GO:0006725,GO:0090304,GO:0043170,GO:0048522,GO:0009605,GO:0016070,GO:0044464,GO:…	response to stimulus,membrane-bounded organelle,organelle,response to chemical stimulus,cellular nitrogen compound metabolic process,binding,intracellular,positive regulation of biological process,intracellular part,nitrogen compound metabolic process,organic substance metabolic process,primary metabolic process,cellular metabolic process,metabolic process,locomotion,molecular_function,organic cy…	--	--
ENST00000300648	ENSG00000089154	GCN1	chr12:120127202-120194710	2.06748	4.20725	-1.025	0.00325	0.999477	Armadillo-type fold||Proteasome component Ecm29/Translational activator Gcn1||HEAT, type 2||Translational activator Gcn1||Armadillo-like helical	GO:0006950,GO:0005515,GO:0050896,GO:0043226,GO:0034641,GO:0005488,GO:0005622,GO:0048518,GO:0005912,GO:0044424,GO:0070161,GO:0006807,GO:0071704,GO:0044238,GO:0051716,GO:0044237,GO:0005737,GO:0008152,GO:0003723,GO:0003674,GO:1901360,GO:0019538,GO:0043229,GO:0006139,GO:0008150,GO:0046483,GO:0044260,GO:0032991,GO:0044763,GO:0016020,GO:0009987,GO:0044444,GO:1901363,GO:0097159,GO:0010608,GO:0006725,GO:…	response to stress,protein binding,response to stimulus,organelle,cellular nitrogen compound metabolic process,binding,intracellular,positive regulation of biological process,adherens junction,intracellular part,anchoring junction,nitrogen compound metabolic process,organic substance metabolic process,primary metabolic process,cellular response to stimulus,cellular metabolic process,cytoplasm,met…	--	--
ENST00000328914	ENSG00000164916	FOXK1	chr7:4682308-4771443	1.63428	2.73687	-0.743871	0.0239	0.999477	Fork head domain conserved site1||SMAD/FHA domain||Forkhead-associated (FHA) domain||-||Fork head domain||Winged helix-turn-helix DNA-binding domain||Fork head domain conserved site 2	GO:0043227,GO:0043226,GO:0034641,GO:0005488,GO:0005622,GO:0048518,GO:0044424,GO:0048519,GO:0006807,GO:0071704,GO:0044238,GO:0044237,GO:0008152,GO:0003674,GO:1901360,GO:0043229,GO:0006139,GO:0008150,GO:0046483,GO:0043231,GO:0044260,GO:0044763,GO:0009987,GO:0005634,GO:0048523,GO:1901363,GO:0097159,GO:0006725,GO:0090304,GO:0043170,GO:0010605,GO:0048522,GO:0016070,GO:0044464,GO:0010467,GO:0044249,GO:…	membrane-bounded organelle,organelle,cellular nitrogen compound metabolic process,binding,intracellular,positive regulation of biological process,intracellular part,negative regulation of biological process,nitrogen compound metabolic process,organic substance metabolic process,primary metabolic process,cellular metabolic process,metabolic process,molecular_function,organic cyclic compound metabo…	--	--
ENST00000321424	ENSG00000105366	SIGLEC8	chr19:51450846-51458456	2.01774	0.216619	3.21951	0.00045	0.512472	Immunoglobulin subtype||Immunoglobulin-like domain||Immunoglobulin subtype 2||Immunoglobulin V-set domain||Immunoglobulin-like fold	GO:0050896,GO:0005488,GO:0051716,GO:0003674,GO:0008150,GO:0044763,GO:0016020,GO:0009987,GO:0044699,GO:0065007,GO:0007165,GO:0044700,GO:0023052,GO:0007154,GO:0050789,GO:0050794,GO:0030246,GO:0022610,GO:0005575,GO:0007155,GO:0044425,GO:0004872,GO:0004871,GO:0060089,GO:0038023,GO:0016021,GO:0031224,GO:0004888	response to stimulus,binding,cellular response to stimulus,molecular_function,biological_process,single-organism cellular process,membrane,cellular process,single-organism process,biological regulation,signal transduction,single organism signaling,signaling,cell communication,regulation of biological process,regulation of cellular process,carbohydrate binding,biological adhesion,cellular_componen…	--	--
ENST00000292431	ENSG00000160877	NACC1	chr19:13118102-13141141	2.7323	4.80509	-0.814447	0.015	0.999477	BTB/POZ domain||BEN domain||SKP1/BTB/POZ domain||-	GO:0044446,GO:0044422,GO:0031974,GO:0043233,GO:0044428,GO:0070013,GO:0043227,GO:0043226,GO:0034641,GO:0031981,GO:0005622,GO:0048518,GO:0044424,GO:0044085,GO:0048519,GO:0006807,GO:0071704,GO:0044238,GO:0044237,GO:0005737,GO:0008152,GO:1901360,GO:0043229,GO:0006139,GO:0065003,GO:0008150,GO:0046483,GO:0043231,GO:0044260,GO:0009987,GO:0005634,GO:0048523,GO:0071840,GO:0005654,GO:0043933,GO:0006725,GO:…	intracellular organelle part,organelle part,membrane-enclosed lumen,organelle lumen,nuclear part,intracellular organelle lumen,membrane-bounded organelle,organelle,cellular nitrogen compound metabolic process,nuclear lumen,intracellular,positive regulation of biological process,intracellular part,cellular component biogenesis,negative regulation of biological process,nitrogen compound metabolic p…	--	--
ENST00000310441	ENSG00000172534	HCFC1	chrX:153947552-153971807	4.66271	7.92201	-0.764698	0.02745	0.999477	Immunoglobulin-like fold||Galactose oxidase, beta-propeller||Kelch repeat type 1||Kelch-type beta propeller||Fibronectin type III	GO:0051704,GO:0044403,GO:0044419,GO:0016032,GO:0044764,GO:0010033,GO:0044446,GO:0044422,GO:0005515,GO:0070887,GO:0050896,GO:0031974,GO:0043233,GO:0044428,GO:0070013,GO:0043227,GO:0071310,GO:0043226,GO:0042221,GO:0034641,GO:0031981,GO:0005488,GO:0005622,GO:0048518,GO:0005912,GO:0044424,GO:0044085,GO:0070161,GO:0048519,GO:0006807,GO:0071704,GO:0044238,GO:0051716,GO:0044237,GO:0005737,GO:0008152,GO:…	multi-organism process,symbiosis, encompassing mutualism through parasitism,interspecies interaction between organisms,viral process,multi-organism cellular process,response to organic substance,intracellular organelle part,organelle part,protein binding,cellular response to chemical stimulus,response to stimulus,membrane-enclosed lumen,organelle lumen,nuclear part,intracellular organelle lumen,m…	hsa05168	Herpes simplex infection
ENST00000361545	ENSG00000106665	CLIP2	chr7:74289474-74405943	0.789922	1.71749	-1.12052	0.01495	0.999477	-||CAP Gly-rich domain||CAP-Gly domain-containing linker protein 2	GO:0044446,GO:0044422,GO:0005515,GO:0043226,GO:0005488,GO:0005622,GO:0044424,GO:0005737,GO:0003674,GO:0043229,GO:0032991,GO:0044444,GO:0044464,GO:0043228,GO:0043232,GO:0005623,GO:0043234,GO:0035371,GO:0005575,GO:0005875,GO:0051010,GO:0008017,GO:0015630,GO:0008092,GO:0005856,GO:0015631,GO:0005874,GO:0044430,GO:0005881	intracellular organelle part,organelle part,protein binding,organelle,binding,intracellular,intracellular part,cytoplasm,molecular_function,intracellular organelle,macromolecular complex,cytoplasmic part,cell part,non-membrane-bounded organelle,intracellular non-membrane-bounded organelle,cell,protein complex,microtubule plus end,cellular_component,microtubule associated complex,microtubule plus-…	--	--
ENST00000357519	ENSG00000172500	FIBP	chr11:65883920-65888539	3.37796	5.71237	-0.757936	0.0407	0.999477	Acidic fibroblast growth factor intracellular-binding protein	GO:0006950,GO:0070062,GO:0043230,GO:0065010,GO:0031982,GO:0010033,GO:0001775,GO:0031988,GO:0005515,GO:0070887,GO:0050896,GO:0043227,GO:0071310,GO:0043226,GO:0044421,GO:0042221,GO:0005488,GO:0005622,GO:0044424,GO:0051716,GO:0005737,GO:0005576,GO:0003674,GO:0043229,GO:0008150,GO:0043231,GO:0044763,GO:0016020,GO:0009987,GO:0044444,GO:0005634,GO:0012505,GO:0009611,GO:0065008,GO:0044464,GO:0044699,GO:…	response to stress,extracellular vesicular exosome,extracellular organelle,extracellular membrane-bounded organelle,vesicle,response to organic substance,cell activation,membrane-bounded vesicle,protein binding,cellular response to chemical stimulus,response to stimulus,membrane-bounded organelle,cellular response to organic substance,organelle,extracellular region part,response to chemical stimu…	--	--
ENST00000219596	ENSG00000103313	MEFV	chr16:3242027-3256627	15.4539	25.7148	-0.734628	0.02725	0.999477	SPRY domain||SPRY-associated||Butyrophylin-like||Concanavalin A-like lectin/glucanase domain||B30.2/SPRY domain||Death-like domain||DAPIN domain||B-box-type zinc finger	GO:0002376,GO:0006955,GO:0006952,GO:0045087,GO:0006950,GO:0034097,GO:0031982,GO:0001816,GO:0010033,GO:0001817,GO:0031347,GO:0044446,GO:0044422,GO:0005515,GO:0050896,GO:0080134,GO:0043227,GO:0043226,GO:0034341,GO:0042221,GO:0048583,GO:0005488,GO:0005622,GO:0048518,GO:0044424,GO:0044085,GO:0048519,GO:0044237,GO:0005737,GO:0008152,GO:0005773,GO:0003674,GO:0043229,GO:0005829,GO:0065003,GO:0008150,GO:…	immune system process,immune response,defense response,innate immune response,response to stress,response to cytokine stimulus,vesicle,cytokine production,response to organic substance,regulation of cytokine production,regulation of defense response,intracellular organelle part,organelle part,protein binding,response to stimulus,regulation of response to stress,membrane-bounded organelle,organell…	hsa04621	NOD-like receptor signaling pathway
ENST00000244534	ENSG00000124575	HIST1H1D	chr6:26234267-26234933	32.2163	101.386	-1.654	5.00E-05	0.104844	Histone H5||Linker histone H1/H5, domain H15||Winged helix-turn-helix DNA-binding domain	GO:0044446,GO:0044422,GO:0031974,GO:0043233,GO:0044428,GO:0070013,GO:0043227,GO:0043226,GO:0000786,GO:0032993,GO:0034641,GO:0031981,GO:0005488,GO:0005622,GO:0044424,GO:0044085,GO:0048519,GO:0006807,GO:0071704,GO:0044238,GO:0044237,GO:0008152,GO:0003674,GO:1901360,GO:0019538,GO:0043229,GO:0006139,GO:0031497,GO:0065003,GO:0008150,GO:0046483,GO:0043231,GO:0044260,GO:0032991,GO:0044763,GO:0009987,GO:…	intracellular organelle part,organelle part,membrane-enclosed lumen,organelle lumen,nuclear part,intracellular organelle lumen,membrane-bounded organelle,organelle,nucleosome,protein-DNA complex,cellular nitrogen compound metabolic process,nuclear lumen,binding,intracellular,intracellular part,cellular component biogenesis,negative regulation of biological process,nitrogen compound metabolic proc…	--	--
ENST00000282018	ENSG00000152207	CYSLTR2	chr13:48653710-48711226	0.512354	0.0413662	3.63062	0.01785	0.999477	Cysteinyl leukotriene receptor 2||GPCR, rhodopsin-like, 7TM||Cysteinyl leukotriene receptor||G protein-coupled receptor, rhodopsin-like||-	GO:0002376,GO:0006955,GO:0050896,GO:0048584,GO:0048583,GO:0048518,GO:0051716,GO:0003674,GO:0008150,GO:0044763,GO:0016020,GO:0009987,GO:0051239,GO:0048522,GO:0044464,GO:0044699,GO:0005623,GO:0035556,GO:0000165,GO:0065007,GO:0009967,GO:0007165,GO:0023056,GO:0008219,GO:0016265,GO:0007243,GO:0044700,GO:0023052,GO:0007154,GO:0050789,GO:0050793,GO:0050794,GO:0010647,GO:0043408,GO:0010740,GO:0007166,GO:…	immune system process,immune response,response to stimulus,positive regulation of response to stimulus,regulation of response to stimulus,positive regulation of biological process,cellular response to stimulus,molecular_function,biological_process,single-organism cellular process,membrane,cellular process,regulation of multicellular organismal process,positive regulation of cellular process,cell …	--	--
ENST00000268154	ENSG00000140548	ZNF710	chr15:90001391-90082207	3.10031	5.14484	-0.730715	0.04195	0.999477	-||Zinc finger, C2H2-like||Zinc finger, C2H2||Zinc finger C2H2-type/integrase DNA-binding domain	GO:0043227,GO:0043226,GO:0034641,GO:0005488,GO:0005622,GO:0044424,GO:0006807,GO:0071704,GO:0044238,GO:0044237,GO:0008152,GO:0003674,GO:1901360,GO:0043229,GO:0006139,GO:0008150,GO:0046483,GO:0043231,GO:0044260,GO:0009987,GO:0005634,GO:1901363,GO:0097159,GO:0006725,GO:0090304,GO:0043170,GO:0016070,GO:0044464,GO:0010467,GO:0044249,GO:0003676,GO:0005623,GO:0009058,GO:0019222,GO:0044271,GO:1901576,GO:…	membrane-bounded organelle,organelle,cellular nitrogen compound metabolic process,binding,intracellular,intracellular part,nitrogen compound metabolic process,organic substance metabolic process,primary metabolic process,cellular metabolic process,metabolic process,molecular_function,organic cyclic compound metabolic process,intracellular organelle,nucleobase-containing compound metabolic process…	--	--
ENST00000610745	ENSG00000138061	CYP1B1	chr2:38067506-38202770	0.943629	0.432475	1.1256	0.02425	0.999477	Cytochrome P450, E-class, group I||Cytochrome P450, conserved site||Cytochrome P450||Cytochrome P450 1B1	GO:0006950,GO:0001816,GO:0010033,GO:0001817,GO:0044446,GO:0044422,GO:0070887,GO:0050896,GO:0043227,GO:0071310,GO:0043226,GO:0048584,GO:0042221,GO:0034641,GO:0048583,GO:0005488,GO:0005622,GO:0048518,GO:0044424,GO:0048519,GO:0006807,GO:0071704,GO:0044238,GO:0051716,GO:0044237,GO:0005737,GO:0008152,GO:0040011,GO:0001819,GO:0003674,GO:1901360,GO:0043229,GO:0006139,GO:0008150,GO:0046483,GO:0043231,GO:…	response to stress,cytokine production,response to organic substance,regulation of cytokine production,intracellular organelle part,organelle part,cellular response to chemical stimulus,response to stimulus,membrane-bounded organelle,cellular response to organic substance,organelle,positive regulation of response to stimulus,response to chemical stimulus,cellular nitrogen compound metabolic proce…	hsa00980,hsa00380,hsa05204,hsa04913,hsa00140,hsa05206	Metabolism of xenobiotics by cytochrome P450,Tryptophan metabolism,Chemical carcinogenesis,Ovarian steroidogenesis,Steroid hormone biosynthesis,MicroRNAs in cancer
ENST00000377403	ENSG00000049239	H6PD	chr1:9234774-9271337	1.3178	2.86009	-1.11793	0.0035	0.999477	NAD(P)-binding domain||Glucose-6-phosphate dehydrogenase, NAD-binding||Glucose-6-phosphate dehydrogenase||Glucose-6-phosphate dehydrogenase, C-terminal||Glucosamine/galactosamine-6-phosphate isomerase||Glucose-6-phosphate dehydrogenase, active site||6-phosphogluconolactonase, DevB-type	GO:0010033,GO:0044446,GO:0044422,GO:0050896,GO:0031974,GO:0043233,GO:0070013,GO:0043227,GO:0043226,GO:0042221,GO:0034641,GO:0005488,GO:0005622,GO:0044424,GO:0006807,GO:0071704,GO:0044238,GO:0044237,GO:0005737,GO:0008152,GO:0003674,GO:1901360,GO:0043229,GO:0006139,GO:0008150,GO:0046483,GO:0043231,GO:0009987,GO:0044444,GO:1901363,GO:0003824,GO:0097159,GO:0006725,GO:1901700,GO:1901575,GO:0009056,GO:…	response to organic substance,intracellular organelle part,organelle part,response to stimulus,membrane-enclosed lumen,organelle lumen,intracellular organelle lumen,membrane-bounded organelle,organelle,response to chemical stimulus,cellular nitrogen compound metabolic process,binding,intracellular,intracellular part,nitrogen compound metabolic process,organic substance metabolic process,primary m…	hsa00030,hsa01100,hsa01200	Pentose phosphate pathway,Metabolic pathways,Carbon metabolism
ENST00000376753	ENSG00000116663	FBXO6	chr1:11664123-11674354	2.11845	7.55171	-1.8338	5.00E-05	0.104844	F-box associated (FBA) domain||F-box domain||Galactose-binding domain-like	GO:0006950,GO:0010033,GO:0044446,GO:0044422,GO:0005515,GO:0050896,GO:0043227,GO:0043226,GO:0042221,GO:0034641,GO:0005488,GO:0005622,GO:0044424,GO:0048519,GO:0006807,GO:0071704,GO:0044238,GO:0051716,GO:0044237,GO:0005737,GO:0008152,GO:0044265,GO:0003674,GO:1901360,GO:0019538,GO:0043229,GO:0006139,GO:0005829,GO:0008150,GO:0046483,GO:0043231,GO:0044260,GO:0032991,GO:0044763,GO:0009987,GO:0044444,GO:…	response to stress,response to organic substance,intracellular organelle part,organelle part,protein binding,response to stimulus,membrane-bounded organelle,organelle,response to chemical stimulus,cellular nitrogen compound metabolic process,binding,intracellular,intracellular part,negative regulation of biological process,nitrogen compound metabolic process,organic substance metabolic process,pr…	hsa04141	Protein processing in endoplasmic reticulum
ENST00000623781	ENSG00000279824	AC104389.2	chr11:5248082-5645789	16.4844	0	inf	0.0483	0.999477	-	--	--	--	--
ENST00000234590	ENSG00000074800	ENO1	chr1:8861001-8879894	25.4042	43.6311	-0.780293	0.01735	0.999477	Enolase, C-terminal TIM barrel domain||Enolase C-terminal domain-like||Enolase, conserved site||Enolase, N-terminal||Enolase N-terminal domain-like||Enolase	GO:0051704,GO:0051707,GO:0009607,GO:0009615,GO:0070062,GO:0043230,GO:0065010,GO:0031982,GO:0031988,GO:0044422,GO:0005515,GO:0050896,GO:0043227,GO:0043226,GO:0044421,GO:0034641,GO:0005488,GO:0005622,GO:0005912,GO:0044424,GO:0070161,GO:0044445,GO:0048519,GO:0006807,GO:0071704,GO:0044238,GO:0044237,GO:0005737,GO:0008152,GO:0005576,GO:0003674,GO:1901360,GO:0043229,GO:0006139,GO:0005829,GO:0008150,GO:…	multi-organism process,response to other organism,response to biotic stimulus,response to virus,extracellular vesicular exosome,extracellular organelle,extracellular membrane-bounded organelle,vesicle,membrane-bounded vesicle,organelle part,protein binding,response to stimulus,membrane-bounded organelle,organelle,extracellular region part,cellular nitrogen compound metabolic process,binding,intra…	--	--
ENST00000425006	ENSG00000189068	VSTM1	chr19:54040824-54063953	7.89935	2.95755	1.41733	0.03305	0.999477	-||Immunoglobulin subtype||Immunoglobulin-like domain||Immunoglobulin-like fold	GO:0002376,GO:0005515,GO:0044421,GO:0005488,GO:0005576,GO:0003674,GO:0008150,GO:0016020,GO:0005575,GO:0005615,GO:0005102,GO:0044425,GO:0016021,GO:0005125,GO:0031224	immune system process,protein binding,extracellular region part,binding,extracellular region,molecular_function,biological_process,membrane,cellular_component,extracellular space,receptor binding,membrane part,integral to membrane,cytokine activity,intrinsic to membrane	--	--
ENST00000356800	ENSG00000082014	SMARCD3	chr7:151238972-151277896	1.18628	2.80611	-1.24212	0.0482	0.999477	SWIB domain||-||SWIB/MDM2 domain	GO:0044446,GO:0044422,GO:0005515,GO:0031974,GO:0043233,GO:0044428,GO:0070013,GO:0043227,GO:0043226,GO:0034641,GO:0031981,GO:0005488,GO:0005622,GO:0048518,GO:0044424,GO:0006807,GO:0071704,GO:0044238,GO:0044237,GO:0008152,GO:0003674,GO:1901360,GO:0043229,GO:0006139,GO:0008150,GO:0046483,GO:0043231,GO:0044260,GO:0032991,GO:0044763,GO:0009987,GO:0006333,GO:0005634,GO:0051239,GO:0071840,GO:0005654,GO:…	intracellular organelle part,organelle part,protein binding,membrane-enclosed lumen,organelle lumen,nuclear part,intracellular organelle lumen,membrane-bounded organelle,organelle,cellular nitrogen compound metabolic process,nuclear lumen,binding,intracellular,positive regulation of biological process,intracellular part,nitrogen compound metabolic process,organic substance metabolic process,prima…	--	--
ENST00000258787	ENSG00000136286	MYO1G	chr7:44962665-44979098	15.1862	25.027	-0.720725	0.0297	0.999477	P-loop containing nucleoside triphosphate hydrolase||Myosin head, motor domain||-||Class I myosin tail homology domain	GO:0002376,GO:0006955,GO:0002682,GO:0002684,GO:0002252,GO:0050776,GO:0070062,GO:0043230,GO:0065010,GO:0031982,GO:0044446,GO:0050778,GO:0031988,GO:0044422,GO:0005515,GO:0050896,GO:0002253,GO:0043227,GO:0043226,GO:0002757,GO:0048584,GO:0044421,GO:0048583,GO:0005488,GO:0005622,GO:0048518,GO:0050900,GO:0002764,GO:0044424,GO:0002443,GO:0051716,GO:0002429,GO:0040011,GO:0005576,GO:0051649,GO:0003674,GO:…	immune system process,immune response,regulation of immune system process,positive regulation of immune system process,immune effector process,regulation of immune response,extracellular vesicular exosome,extracellular organelle,extracellular membrane-bounded organelle,vesicle,intracellular organelle part,positive regulation of immune response,membrane-bounded vesicle,organelle part,protein bindi…	--	--
ENST00000251334	ENSG00000108506	INTS2	chr17:61865366-61928016	0.964751	0.434962	1.14927	0.01055	0.999477	Integrator complex subunit 2||Integrator complex subunit 2, metazoa	GO:0044446,GO:0044422,GO:0005515,GO:0031974,GO:0043233,GO:0044428,GO:0070013,GO:0043227,GO:0043226,GO:0034641,GO:0031981,GO:0005488,GO:0005622,GO:0044424,GO:0034470,GO:0006807,GO:0071704,GO:0044238,GO:0044237,GO:0034660,GO:0008152,GO:0006396,GO:0003674,GO:1901360,GO:0043229,GO:0006139,GO:0008150,GO:0046483,GO:0043231,GO:0044260,GO:0032991,GO:0016020,GO:0009987,GO:0005634,GO:0005654,GO:0012505,GO:…	intracellular organelle part,organelle part,protein binding,membrane-enclosed lumen,organelle lumen,nuclear part,intracellular organelle lumen,membrane-bounded organelle,organelle,cellular nitrogen compound metabolic process,nuclear lumen,binding,intracellular,intracellular part,ncRNA processing,nitrogen compound metabolic process,organic substance metabolic process,primary metabolic process,cell…	--	--
ENST00000574876	ENSG00000141456	PELP1	chr17:4669773-4704337	1.06894	2.82037	-1.39971	0.00325	0.999477	Proline-, glutamic acid- and leucine-rich protein 1||Pre-rRNA-processing protein RIX1, N-terminal||Armadillo-type fold||Uncharacterised domain NUC202	GO:0010033,GO:0044446,GO:0044422,GO:0005515,GO:0070887,GO:0050896,GO:0031974,GO:0043233,GO:0044428,GO:0070013,GO:0043227,GO:0071310,GO:0043226,GO:0042254,GO:0022613,GO:0016072,GO:0042221,GO:0034641,GO:0006364,GO:0031981,GO:0005488,GO:0005622,GO:0048518,GO:0044424,GO:0044085,GO:0034470,GO:0006807,GO:0071704,GO:0044238,GO:0051716,GO:0044237,GO:0005737,GO:0034660,GO:0008152,GO:0006396,GO:0003674,GO:…	response to organic substance,intracellular organelle part,organelle part,protein binding,cellular response to chemical stimulus,response to stimulus,membrane-enclosed lumen,organelle lumen,nuclear part,intracellular organelle lumen,membrane-bounded organelle,cellular response to organic substance,organelle,ribosome biogenesis,ribonucleoprotein complex biogenesis,rRNA metabolic process,response t…	--	--
ENST00000478753	ENSG00000179918	SEPHS2	chr16:30443630-30446181	3.49824	5.74484	-0.715637	0.026	0.999477	PurM-like, N-terminal domain||AIR synthase-related protein, C-terminal domain||Selenophosphate synthetase	GO:0005488,GO:0006807,GO:0071704,GO:0044238,GO:0044237,GO:0008152,GO:0003674,GO:0008150,GO:0009987,GO:1901363,GO:0003824,GO:0097159,GO:0032553,GO:0044249,GO:0017076,GO:0032550,GO:0032549,GO:0001883,GO:0016772,GO:0044281,GO:0032555,GO:0001882,GO:0035639,GO:0009058,GO:1901576,GO:0000166,GO:1901265,GO:0016740,GO:0006796,GO:0006793,GO:0036094,GO:0044710,GO:0030554,GO:0005524,GO:0032559,GO:1901564,GO:…	binding,nitrogen compound metabolic process,organic substance metabolic process,primary metabolic process,cellular metabolic process,metabolic process,molecular_function,biological_process,cellular process,heterocyclic compound binding,catalytic activity,organic cyclic compound binding,ribonucleotide binding,cellular biosynthetic process,purine nucleotide binding,purine ribonucleoside binding,rib…	hsa00450,hsa01100	Selenocompound metabolism,Metabolic pathways
ENST00000522085	ENSG00000161813	LARP4	chr12:50326229-50480004	2.03826	5.57118	-1.45065	0.04575	0.999477	RNA-binding protein Lupus La||Nucleotide-binding alpha-beta plait domain||-||Winged helix-turn-helix DNA-binding domain	GO:0005488,GO:0003723,GO:0003674,GO:0008150,GO:0044763,GO:0016020,GO:0009987,GO:0071840,GO:1901363,GO:0097159,GO:0044699,GO:0003676,GO:0000166,GO:1901265,GO:0065007,GO:0016043,GO:0036094,GO:0050789,GO:0050793,GO:0050794,GO:0051128,GO:0006996,GO:0022603,GO:0007010,GO:0005575,GO:0048856,GO:0048869,GO:0022604,GO:0044767,GO:0032502,GO:0009653,GO:0000902,GO:0032989	binding,RNA binding,molecular_function,biological_process,single-organism cellular process,membrane,cellular process,cellular component organization or biogenesis,heterocyclic compound binding,organic cyclic compound binding,single-organism process,nucleic acid binding,nucleotide binding,nucleoside phosphate binding,biological regulation,cellular component organization,small molecule binding,regu…	--	--
ENST00000261623	ENSG00000051523	CYBA	chr16:88643282-88651152	145.13	282.938	-0.963141	0.0099	0.999477	Cytochrome b558 alpha-subunit||-	GO:0002376,GO:0006955,GO:0006952,GO:0002682,GO:0051704,GO:0045087,GO:0006950,GO:0002684,GO:0050776,GO:0051707,GO:0009607,GO:0034097,GO:0031982,GO:0071345,GO:0001816,GO:0010033,GO:0001817,GO:0031347,GO:0044446,GO:0050778,GO:0031988,GO:0044422,GO:0005515,GO:0070887,GO:0050896,GO:0045088,GO:0045089,GO:0080134,GO:0002253,GO:0043227,GO:0071310,GO:0031349,GO:0043226,GO:0002757,GO:0043900,GO:0048584,GO:…	immune system process,immune response,defense response,regulation of immune system process,multi-organism process,innate immune response,response to stress,positive regulation of immune system process,regulation of immune response,response to other organism,response to biotic stimulus,response to cytokine stimulus,vesicle,cellular response to cytokine stimulus,cytokine production,response to orga…	hsa04145,hsa04380,hsa05140,hsa04670	Phagosome,Osteoclast differentiation,Leishmaniasis,Leukocyte transendothelial migration
ENST00000367928	ENSG00000112299	VNN1	chr6:132681589-132714049	0.603853	0.30182	1.00051	0.03005	0.999477	Biotinidase, eukaryotic||Carbon-nitrogen hydrolase	GO:0002376,GO:0006955,GO:0006952,GO:0002682,GO:0045087,GO:0006950,GO:0002684,GO:0070062,GO:0043230,GO:0065010,GO:0031982,GO:0045321,GO:0001775,GO:0031988,GO:0050870,GO:0070887,GO:0002694,GO:0050896,GO:0046649,GO:0050865,GO:0051251,GO:0050863,GO:0080134,GO:0050867,GO:0042110,GO:0043227,GO:0051249,GO:0043226,GO:0002696,GO:0044421,GO:0002520,GO:0042221,GO:0034641,GO:0048583,GO:0048518,GO:0030097,GO:…	immune system process,immune response,defense response,regulation of immune system process,innate immune response,response to stress,positive regulation of immune system process,extracellular vesicular exosome,extracellular organelle,extracellular membrane-bounded organelle,vesicle,leukocyte activation,cell activation,membrane-bounded vesicle,positive regulation of T cell activation,cellular resp…	hsa00770	Pantothenate and CoA biosynthesis
ENST00000367929	ENSG00000198574	SH2D1B	chr1:162395265-162412126	0.752903	0.347862	1.11395	0.0302	0.999477	SH2 domain	GO:0002376,GO:0006955,GO:0006952,GO:0002682,GO:0045087,GO:0006950,GO:0002684,GO:0002252,GO:0050776,GO:0045321,GO:0002697,GO:0001775,GO:0031347,GO:0050778,GO:0005515,GO:0050896,GO:0045088,GO:0045089,GO:0080134,GO:0031349,GO:0048584,GO:0048583,GO:0005488,GO:0005622,GO:0048518,GO:0044424,GO:0002443,GO:0005737,GO:0003674,GO:0002703,GO:0002250,GO:0005829,GO:0008150,GO:0044763,GO:0009987,GO:0044444,GO:…	immune system process,immune response,defense response,regulation of immune system process,innate immune response,response to stress,positive regulation of immune system process,immune effector process,regulation of immune response,leukocyte activation,regulation of immune effector process,cell activation,regulation of defense response,positive regulation of immune response,protein binding,respon…	hsa04650	Natural killer cell mediated cytotoxicity
ENST00000268661	ENSG00000140986	RPL3L	chr16:1943973-1957606	0.271521	1.10715	-2.02772	0.00075	0.623132	Ribosomal protein L3||Ribosomal protein L3, conserved site||Translation protein, beta-barrel domain	GO:0051704,GO:0044403,GO:0044419,GO:0016032,GO:0044764,GO:0044446,GO:0044422,GO:0019080,GO:0019058,GO:0019083,GO:0043226,GO:0042254,GO:0022613,GO:0016072,GO:0034641,GO:0006364,GO:0005488,GO:0005622,GO:0000184,GO:0044424,GO:0045184,GO:0044085,GO:0033036,GO:0044445,GO:0034470,GO:0006613,GO:0006807,GO:0071704,GO:0044238,GO:0008104,GO:0044237,GO:0006612,GO:0006614,GO:0005737,GO:0015031,GO:0034660,GO:…	multi-organism process,symbiosis, encompassing mutualism through parasitism,interspecies interaction between organisms,viral process,multi-organism cellular process,intracellular organelle part,organelle part,viral genome expression,viral infectious cycle,viral transcription,organelle,ribosome biogenesis,ribonucleoprotein complex biogenesis,rRNA metabolic process,cellular nitrogen compound metabo…	hsa03010	Ribosome
ENST00000371732	ENSG00000187796	CARD9	chr9:136363955-136373681	1.66514	2.88563	-0.793242	0.0339	0.999477	Death-like domain||CARD domain	GO:0002376,GO:0006955,GO:0006952,GO:0002682,GO:0051704,GO:0045087,GO:0006950,GO:0002684,GO:0002252,GO:0050776,GO:0051707,GO:0009607,GO:0009615,GO:0051607,GO:0001816,GO:0010033,GO:0001817,GO:0031347,GO:0050778,GO:0005515,GO:0050896,GO:0045088,GO:0045089,GO:0080134,GO:0002253,GO:0031349,GO:0002757,GO:0048584,GO:0042221,GO:0048583,GO:0005488,GO:0005622,GO:0048518,GO:0002764,GO:0002218,GO:0044424,GO:…	immune system process,immune response,defense response,regulation of immune system process,multi-organism process,innate immune response,response to stress,positive regulation of immune system process,immune effector process,regulation of immune response,response to other organism,response to biotic stimulus,response to virus,defense response to virus,cytokine production,response to organic subst…	hsa04621,hsa05152	NOD-like receptor signaling pathway,Tuberculosis
ENST00000326153	ENSG00000178605	GTPBP6	chrX:304749-318819	3.72926	6.8995	-0.887602	0.0081	0.999477	HflX-type guanine nucleotide-binding (G) domain||GTPase HflX||P-loop containing nucleoside triphosphate hydrolase||GTPase HflX, N-terminal||GTP-binding protein, middle domain||GTP binding domain	GO:0005488,GO:0003674,GO:1901363,GO:0097159,GO:0032553,GO:0017076,GO:0032550,GO:0032549,GO:0001883,GO:0032555,GO:0001882,GO:0035639,GO:0000166,GO:1901265,GO:0036094,GO:0043168,GO:0032561,GO:0019001,GO:0005525,GO:0043167	binding,molecular_function,heterocyclic compound binding,organic cyclic compound binding,ribonucleotide binding,purine nucleotide binding,purine ribonucleoside binding,ribonucleoside binding,purine nucleoside binding,purine ribonucleotide binding,nucleoside binding,purine ribonucleoside triphosphate binding,nucleotide binding,nucleoside phosphate binding,small molecule binding,anion binding,guany…	--	--
ENST00000613922	ENSG00000277632	CCL3	chr17:36088255-36090141	3.82536	1.69735	1.17231	0.01755	0.999477	Chemokine interleukin-8-like domain||CC chemokine, conserved site	GO:0002376,GO:0006955,GO:0006952,GO:0002682,GO:0051704,GO:0045087,GO:0006950,GO:0002684,GO:0002252,GO:0051707,GO:0009607,GO:0044403,GO:0044419,GO:0016032,GO:0044764,GO:0034097,GO:0045321,GO:0071345,GO:0001816,GO:0010033,GO:0001775,GO:0001817,GO:0031347,GO:0019221,GO:0005515,GO:0070887,GO:0050896,GO:0019080,GO:0019058,GO:0080134,GO:0019083,GO:0071310,GO:0031349,GO:0034341,GO:0043900,GO:0048584,GO:…	immune system process,immune response,defense response,regulation of immune system process,multi-organism process,innate immune response,response to stress,positive regulation of immune system process,immune effector process,response to other organism,response to biotic stimulus,symbiosis, encompassing mutualism through parasitism,interspecies interaction between organisms,viral process,multi-org…	hsa05323,hsa04062,hsa05142,hsa04060,hsa05132,hsa04620	Rheumatoid arthritis,Chemokine signaling pathway,Chagas disease (American trypanosomiasis),Cytokine-cytokine receptor interaction,Salmonella infection,Toll-like receptor signaling pathway
ENST00000377727	ENSG00000158406	HIST1H4H	chr6:26281054-26285534	191.302	108.851	0.813501	0.04585	0.999477	Histone-fold||TATA box binding protein associated factor (TAF)||Histone H4, conserved site||Histone H4	GO:0002376,GO:0002682,GO:0006950,GO:0070062,GO:0043230,GO:0065010,GO:0031982,GO:0044446,GO:0031988,GO:0044422,GO:0005515,GO:0050896,GO:0031974,GO:0043233,GO:0044428,GO:0070013,GO:0043227,GO:0043226,GO:0000786,GO:0044421,GO:0032993,GO:0002520,GO:0034641,GO:0031981,GO:0005488,GO:0005622,GO:0048518,GO:0044424,GO:0044085,GO:0030097,GO:0048534,GO:0048519,GO:0006807,GO:0071704,GO:0044238,GO:0051716,GO:…	immune system process,regulation of immune system process,response to stress,extracellular vesicular exosome,extracellular organelle,extracellular membrane-bounded organelle,vesicle,intracellular organelle part,membrane-bounded vesicle,organelle part,protein binding,response to stimulus,membrane-enclosed lumen,organelle lumen,nuclear part,intracellular organelle lumen,membrane-bounded organelle,o…	hsa05322,hsa05203,hsa05034	Systemic lupus erythematosus,Viral carcinogenesis,Alcoholism
ENST00000389231	ENSG00000111667	USP5	chr12:6852127-6866629	1.47818	2.84921	-0.946743	0.0276	0.999477	Zinc finger, RING/FYVE/PHD-type||Ubiquitin specific protease domain||Zinc finger, UBP-type||Ubiquitin specific protease, conserved site||-||Ubiquitinyl hydrolase||Peptidase C19, ubiquitin carboxyl-terminal hydrolase||Ubiquitin-associated domain||UBA-like	GO:0005515,GO:0043227,GO:0043226,GO:0005488,GO:0005622,GO:0048518,GO:0044424,GO:0071704,GO:0044238,GO:0044237,GO:0005737,GO:0008152,GO:0000323,GO:0005764,GO:0044265,GO:0005773,GO:0003674,GO:0019538,GO:0043229,GO:0008150,GO:0043231,GO:0044260,GO:0009987,GO:0044444,GO:0003824,GO:0009057,GO:0044267,GO:0043170,GO:0048522,GO:1901575,GO:0051246,GO:0009056,GO:0044464,GO:0044248,GO:0032268,GO:0043130,GO:…	protein binding,membrane-bounded organelle,organelle,binding,intracellular,positive regulation of biological process,intracellular part,organic substance metabolic process,primary metabolic process,cellular metabolic process,cytoplasm,metabolic process,lytic vacuole,lysosome,cellular macromolecule catabolic process,vacuole,molecular_function,protein metabolic process,intracellular organelle,biolo…	--	--
ENST00000356244	ENSG00000100401	RANGAP1	chr22:41245610-41286251	2.56136	4.8564	-0.922976	0.01225	0.999477	Leucine-rich repeat domain, L domain-like||-||Leucine-rich repeat||Ran GTPase-activating protein||Ran-GTPase activating protein 1, C-terminal	GO:0006950,GO:0010033,GO:0044446,GO:0044422,GO:0005515,GO:0070887,GO:0050896,GO:0044428,GO:0043227,GO:0071310,GO:0043226,GO:0042221,GO:0034641,GO:0005488,GO:0005622,GO:0005912,GO:0044424,GO:0045184,GO:0070161,GO:0033036,GO:0048519,GO:0006807,GO:0071704,GO:0044238,GO:0051716,GO:0008104,GO:0044237,GO:0005737,GO:0015031,GO:0008152,GO:0051649,GO:0003674,GO:1901360,GO:0019538,GO:0043229,GO:0006139,GO:…	response to stress,response to organic substance,intracellular organelle part,organelle part,protein binding,cellular response to chemical stimulus,response to stimulus,nuclear part,membrane-bounded organelle,cellular response to organic substance,organelle,response to chemical stimulus,cellular nitrogen compound metabolic process,binding,intracellular,adherens junction,intracellular part,establi…	hsa03013	RNA transport
ENST00000355530	ENSG00000182557	SPNS3	chr17:4433687-4488208	2.57993	1.14468	1.17239	0.01015	0.999477	Major facilitator superfamily||Major facilitator superfamily domain	GO:0031982,GO:0044446,GO:0044422,GO:0050896,GO:0043227,GO:0043226,GO:0005622,GO:0044424,GO:0033036,GO:0051716,GO:0005737,GO:0000323,GO:0005764,GO:0040011,GO:0005773,GO:0003674,GO:0043229,GO:0008150,GO:0043231,GO:0051179,GO:0044763,GO:0016020,GO:0009987,GO:0044444,GO:0051234,GO:0071702,GO:0006810,GO:0044765,GO:0044464,GO:0044699,GO:0005623,GO:0044437,GO:0031090,GO:0005765,GO:0065007,GO:0007165,GO:…	vesicle,intracellular organelle part,organelle part,response to stimulus,membrane-bounded organelle,organelle,intracellular,intracellular part,macromolecule localization,cellular response to stimulus,cytoplasm,lytic vacuole,lysosome,locomotion,vacuole,molecular_function,intracellular organelle,biological_process,intracellular membrane-bounded organelle,localization,single-organism cellular proces…	--	--
ENST00000416167	ENSG00000167244	IGF2	chr11:2129111-2141238	0.425598	0.78249	-0.878583	0.0485	0.999477	Insulin, conserved site||Insulin-like growth factor II E-peptide, C-terminal||Insulin-like||Insulin family||Insulin-like growth factor||Insulin-like growth factor II	GO:0002376,GO:0002682,GO:0002684,GO:0070062,GO:0043230,GO:0065010,GO:0031982,GO:0045321,GO:0010033,GO:0001775,GO:0044446,GO:0031988,GO:0044422,GO:0050870,GO:0005515,GO:0070887,GO:0002694,GO:0050896,GO:0046649,GO:0050865,GO:0051251,GO:0031974,GO:0050863,GO:0043233,GO:0050867,GO:0042110,GO:0043227,GO:0071310,GO:0051249,GO:0043226,GO:0002696,GO:0048584,GO:0044421,GO:0042221,GO:0034641,GO:0048583,GO:…	immune system process,regulation of immune system process,positive regulation of immune system process,extracellular vesicular exosome,extracellular organelle,extracellular membrane-bounded organelle,vesicle,leukocyte activation,response to organic substance,cell activation,intracellular organelle part,membrane-bounded vesicle,organelle part,positive regulation of T cell activation,protein bindin…	hsa05205	Proteoglycans in cancer
ENST00000263621	ENSG00000197561	ELANE	chr19:851013-856247	3.84515	1.44053	1.41644	0.04125	0.999477	Peptidase S1A, chymotrypsin family||Serine proteases, trypsin domain||Serine proteases, trypsin family, histidine active site||Peptidase S1, PA clan||Serine proteases, trypsin family, serine active site	GO:0002376,GO:0006955,GO:0006952,GO:0002682,GO:0051704,GO:0006950,GO:0002684,GO:0002252,GO:0050776,GO:0051707,GO:0009607,GO:0044403,GO:0044419,GO:0070062,GO:0043230,GO:0065010,GO:0031982,GO:0001816,GO:0010033,GO:0001817,GO:0031347,GO:0044446,GO:0050778,GO:0031988,GO:0044422,GO:0005515,GO:0050896,GO:0031974,GO:0043233,GO:0080134,GO:0044428,GO:0070013,GO:0043227,GO:0043226,GO:0043900,GO:0048584,GO:…	immune system process,immune response,defense response,regulation of immune system process,multi-organism process,response to stress,positive regulation of immune system process,immune effector process,regulation of immune response,response to other organism,response to biotic stimulus,symbiosis, encompassing mutualism through parasitism,interspecies interaction between organisms,extracellular ve…	hsa05322,hsa05202	Systemic lupus erythematosus,Transcriptional misregulation in cancer
ENST00000456286	ENSG00000204463	BAG6	chr6:31639027-31658210	1.30784	0.177855	2.87841	0.0429	0.999477	Ubiquitin-related domain||Ubiquitin domain||Ubiquitin conserved site||Protein of unknown function DUF3538||-	GO:0002376,GO:0006950,GO:0044446,GO:0044422,GO:0005515,GO:0050896,GO:0031974,GO:0043233,GO:0044428,GO:0070013,GO:0043227,GO:0043226,GO:0031981,GO:0005488,GO:0005622,GO:0044424,GO:0044085,GO:0033036,GO:0044445,GO:0048519,GO:0071704,GO:0044238,GO:0051716,GO:0008104,GO:0044237,GO:0005737,GO:0008152,GO:0044265,GO:0003674,GO:0031647,GO:0019538,GO:0043229,GO:0005829,GO:0008150,GO:0043231,GO:0051179,GO:…	immune system process,response to stress,intracellular organelle part,organelle part,protein binding,response to stimulus,membrane-enclosed lumen,organelle lumen,nuclear part,intracellular organelle lumen,membrane-bounded organelle,organelle,nuclear lumen,binding,intracellular,intracellular part,cellular component biogenesis,macromolecule localization,cytosolic part,negative regulation of biologi…	--	--
ENST00000308731	ENSG00000010671	BTK	chrX:101349446-101390796	2.84276	1.49177	0.930271	0.0332	0.999477	Tyrosine-protein kinase, catalytic domain||Serine-threonine/tyrosine-protein kinase catalytic domain||Pleckstrin homology domain||Zinc finger, Btk motif||Protein kinase domain||Tyrosine-protein kinase, active site||Protein kinase-like domain||SH2 domain||Protein kinase, ATP binding site||PH domain-like||SH3 domain	GO:0002376,GO:0006955,GO:0006952,GO:0002682,GO:0051704,GO:0045087,GO:0006950,GO:0002684,GO:0002252,GO:0050776,GO:0051707,GO:0009607,GO:0031982,GO:0045321,GO:0001816,GO:0002697,GO:0010033,GO:0001775,GO:0001817,GO:0031347,GO:0050778,GO:0005515,GO:0070887,GO:0002694,GO:0050896,GO:0046649,GO:0050865,GO:0051251,GO:0045088,GO:0045089,GO:0080134,GO:0002253,GO:0050867,GO:0043227,GO:0031349,GO:0051249,GO:…	immune system process,immune response,defense response,regulation of immune system process,multi-organism process,innate immune response,response to stress,positive regulation of immune system process,immune effector process,regulation of immune response,response to other organism,response to biotic stimulus,vesicle,leukocyte activation,cytokine production,regulation of immune effector process,re…	hsa05340,hsa04662,hsa04064,hsa04380,hsa04664,hsa04611	Primary immunodeficiency,B cell receptor signaling pathway,NF-kappa B signaling pathway,Osteoclast differentiation,Fc epsilon RI signaling pathway,Platelet activation
ENST00000300128	ENSG00000166881	NEMP1	chr12:57055642-57078769	0.771716	0.45347	0.767063	0.0402	0.999477	NEMP family	GO:0044446,GO:0044422,GO:0044428,GO:0043227,GO:0043226,GO:0005622,GO:0044424,GO:0003674,GO:0043229,GO:0008150,GO:0043231,GO:0016020,GO:0005634,GO:0012505,GO:0044464,GO:0005623,GO:0031090,GO:0031965,GO:0005635,GO:0031967,GO:0031975,GO:0005575,GO:0044425,GO:0005637,GO:0016021,GO:0019866,GO:0031224	intracellular organelle part,organelle part,nuclear part,membrane-bounded organelle,organelle,intracellular,intracellular part,molecular_function,intracellular organelle,biological_process,intracellular membrane-bounded organelle,membrane,nucleus,endomembrane system,cell part,cell,organelle membrane,nuclear membrane,nuclear envelope,organelle envelope,envelope,cellular_component,membrane part,nuc…	--	--
ENST00000308736	ENSG00000150990	DHX37	chr12:124946824-124989121	0.682433	1.43537	-1.07266	0.004	0.999477	-||Helicase superfamily 1/2, ATP-binding domain||Helicase-associated domain||DEAD/DEAH box helicase domain||Domain of unknown function DUF1605||P-loop containing nucleoside triphosphate hydrolase||Helicase, C-terminal	GO:0044446,GO:0044422,GO:0031974,GO:0043233,GO:0044428,GO:0070013,GO:0043227,GO:0043226,GO:0042254,GO:0022613,GO:0016072,GO:0034641,GO:0006364,GO:0031981,GO:0005488,GO:0005622,GO:0044424,GO:0044085,GO:0034470,GO:0006807,GO:0071704,GO:0044238,GO:0044237,GO:0005737,GO:0034660,GO:0008152,GO:0006396,GO:0003674,GO:1901360,GO:0043229,GO:0006139,GO:0008150,GO:0046483,GO:0043231,GO:0044260,GO:0009987,GO:…	intracellular organelle part,organelle part,membrane-enclosed lumen,organelle lumen,nuclear part,intracellular organelle lumen,membrane-bounded organelle,organelle,ribosome biogenesis,ribonucleoprotein complex biogenesis,rRNA metabolic process,cellular nitrogen compound metabolic process,rRNA processing,nuclear lumen,binding,intracellular,intracellular part,cellular component biogenesis,ncRNA pro…	--	--
ENST00000425715	ENSG00000106049	HIBADH	chr7:27525441-27662995	4.7235	2.14067	1.14179	0.04975	0.999477	6-phosphogluconate dehydrogenase, NADP-binding||3-hydroxyisobutyrate dehydrogenase-related||3-hydroxyisobutyrate dehydrogenase-related, conserved site||-||3-hydroxyisobutyrate dehydrogenase, NAD-binding domain||6-phosphogluconate dehydrogenase C-terminal domain-like||3-hydroxyisobutyrate dehydrogenase||6-phosphogluconate dehydrogenase, domain 2||NAD(P)-binding domain	GO:0044446,GO:0044422,GO:0031974,GO:0043233,GO:0070013,GO:0043227,GO:0043226,GO:0005488,GO:0005622,GO:0044424,GO:0006807,GO:0071704,GO:0044238,GO:0044237,GO:0005737,GO:0008152,GO:0003674,GO:0043229,GO:0008150,GO:0043231,GO:0009987,GO:0044444,GO:1901363,GO:0003824,GO:0097159,GO:1901575,GO:0009056,GO:0044464,GO:0044248,GO:0044281,GO:0005623,GO:0000166,GO:1901265,GO:0036094,GO:0044710,GO:1901564,GO:…	intracellular organelle part,organelle part,membrane-enclosed lumen,organelle lumen,intracellular organelle lumen,membrane-bounded organelle,organelle,binding,intracellular,intracellular part,nitrogen compound metabolic process,organic substance metabolic process,primary metabolic process,cellular metabolic process,cytoplasm,metabolic process,molecular_function,intracellular organelle,biological_…	hsa00280,hsa01100	Valine, leucine and isoleucine degradation,Metabolic pathways
ENST00000374759	ENSG00000157637	SLC38A10	chr17:81244999-81295547	8.16968	13.8927	-0.765975	0.0317	0.999477	Amino acid transporter, transmembrane domain||-	GO:0003674,GO:0008150,GO:0051179,GO:0044763,GO:0016020,GO:0009987,GO:0051234,GO:0071702,GO:0006810,GO:0044765,GO:0044699,GO:0005575,GO:0048731,GO:0003333,GO:0048856,GO:0044425,GO:0044767,GO:0032502,GO:0015171,GO:0071705,GO:0044707,GO:0007275,GO:0016021,GO:0001501,GO:0032501,GO:0031224,GO:0006865,GO:0006814,GO:0008514,GO:0046943,GO:0060348,GO:0005342,GO:0008509,GO:0015672,GO:0055085,GO:0006812,GO:…	molecular_function,biological_process,localization,single-organism cellular process,membrane,cellular process,establishment of localization,organic substance transport,transport,single-organism transport,single-organism process,cellular_component,system development,amino acid transmembrane transport,anatomical structure development,membrane part,single-organism developmental process,developmental…	--	--
ENST00000310954	ENSG00000173930	SLCO4C1	chr5:102233985-102296549	0.853485	0.345648	1.30406	0.0008	0.640504	Organic anion transporter polypeptide OATP||Kazal domain||Major facilitator superfamily domain	GO:0070062,GO:0043230,GO:0065010,GO:0031982,GO:0031988,GO:0043227,GO:0043226,GO:0044421,GO:0005576,GO:0003674,GO:0008150,GO:0051179,GO:0044763,GO:0016020,GO:0009987,GO:0051234,GO:0071702,GO:0006810,GO:0044765,GO:0044464,GO:0044699,GO:0005623,GO:0044459,GO:0005575,GO:0022804,GO:0030154,GO:0048869,GO:0015291,GO:0044425,GO:0016323,GO:0032502,GO:0005886,GO:0071944,GO:0015347,GO:0043252,GO:0044707,GO:…	extracellular vesicular exosome,extracellular organelle,extracellular membrane-bounded organelle,vesicle,membrane-bounded vesicle,membrane-bounded organelle,organelle,extracellular region part,extracellular region,molecular_function,biological_process,localization,single-organism cellular process,membrane,cellular process,establishment of localization,organic substance transport,transport,single-…	--	--
ENST00000370611	ENSG00000171517	LPAR3	chr1:84811601-84893213	0.569147	0.157628	1.85228	0.0229	0.999477	G protein-coupled receptor, rhodopsin-like||Lysophosphatidic acid receptor||Lysophosphatidic acid receptor EDG-7||GPCR, rhodopsin-like, 7TM	GO:0005515,GO:0050896,GO:0048584,GO:0048583,GO:0005488,GO:0048518,GO:0044085,GO:0071704,GO:0044238,GO:0051716,GO:0044237,GO:0008152,GO:0003674,GO:0019538,GO:0008150,GO:0051179,GO:0044260,GO:0044763,GO:0016020,GO:0009987,GO:0051239,GO:0071840,GO:0044267,GO:0065009,GO:0065008,GO:0043170,GO:0048522,GO:0051234,GO:0051246,GO:0006810,GO:0022607,GO:0044765,GO:0044464,GO:0032268,GO:0044699,GO:0050790,GO:…	protein binding,response to stimulus,positive regulation of response to stimulus,regulation of response to stimulus,binding,positive regulation of biological process,cellular component biogenesis,organic substance metabolic process,primary metabolic process,cellular response to stimulus,cellular metabolic process,metabolic process,molecular_function,protein metabolic process,biological_process,lo…	hsa04015,hsa04151,hsa04080	Rap1 signaling pathway,PI3K-Akt signaling pathway,Neuroactive ligand-receptor interaction
ENST00000302017	ENSG00000181444	ZNF467	chr7:149764181-149773479	10.7994	17.8347	-0.72374	0.0295	0.999477	Zinc finger, C2H2||Zinc finger, C2H2-like||-||Zinc finger C2H2-type/integrase DNA-binding domain	GO:0043227,GO:0043226,GO:0034641,GO:0005488,GO:0005622,GO:0044424,GO:0006807,GO:0071704,GO:0044238,GO:0044237,GO:0008152,GO:0003674,GO:1901360,GO:0043229,GO:0006139,GO:0008150,GO:0046483,GO:0043231,GO:0044260,GO:0009987,GO:0005634,GO:1901363,GO:0097159,GO:0006725,GO:0090304,GO:0043170,GO:0016070,GO:0044464,GO:0010467,GO:0044249,GO:0003676,GO:0005623,GO:0009058,GO:0019222,GO:0044271,GO:1901576,GO:…	membrane-bounded organelle,organelle,cellular nitrogen compound metabolic process,binding,intracellular,intracellular part,nitrogen compound metabolic process,organic substance metabolic process,primary metabolic process,cellular metabolic process,metabolic process,molecular_function,organic cyclic compound metabolic process,intracellular organelle,nucleobase-containing compound metabolic process…	--	--
ENST00000382361	ENSG00000075618	FSCN1	chr7:5592822-5606655	0.44667	0.940277	-1.07388	0.0208	0.999477	Fascin, metazoans||Actin cross-linking||Fascin||Fascin-1||Fascin domain	GO:0070062,GO:0043230,GO:0065010,GO:0031982,GO:0044446,GO:0031988,GO:0044422,GO:0005515,GO:0043227,GO:0043226,GO:0044421,GO:0005488,GO:0005622,GO:0048518,GO:0005912,GO:0044424,GO:0044085,GO:0070161,GO:0005737,GO:0040011,GO:0005576,GO:0003674,GO:0043229,GO:0005829,GO:0065003,GO:0008150,GO:0051179,GO:0032991,GO:0044763,GO:0016020,GO:0009987,GO:0044444,GO:0071840,GO:0043933,GO:0048870,GO:0051674,GO:…	extracellular vesicular exosome,extracellular organelle,extracellular membrane-bounded organelle,vesicle,intracellular organelle part,membrane-bounded vesicle,organelle part,protein binding,membrane-bounded organelle,organelle,extracellular region part,binding,intracellular,positive regulation of biological process,adherens junction,intracellular part,cellular component biogenesis,anchoring junct…	hsa05206	MicroRNAs in cancer
ENST00000599649	ENSG00000268500	AC018755.18	chr19:51611926-51646889	4.0372	8.71292	-1.1098	0.0258	0.999477	Immunoglobulin-like fold||Immunoglobulin V-set domain||Immunoglobulin subtype 2||Immunoglobulin-like domain||Immunoglobulin subtype	--	--	--	--
ENST00000331437	ENSG00000183307	CECR6	chr22:17116298-17121367	1.04466	2.14116	-1.03536	0.01715	0.999477	Cat eye syndrome critical region protein 6||CECR6/TMEM121 family	--	--	--	--
ENST00000361171	ENSG00000196814	MVB12B	chr9:126326848-126507041	0.541866	1.04046	-0.941208	0.02555	0.999477	UMA domain||FAM125||MABP domain	GO:0051704,GO:0044403,GO:0044419,GO:0016032,GO:0044764,GO:0070062,GO:0043230,GO:0065010,GO:0031982,GO:0044446,GO:0031988,GO:0044422,GO:0005515,GO:0050896,GO:0019058,GO:0043227,GO:0043226,GO:0043900,GO:0044421,GO:0048583,GO:0005488,GO:0005622,GO:0048518,GO:0044424,GO:0045184,GO:0033036,GO:0071704,GO:0044238,GO:0051716,GO:0008104,GO:0044237,GO:0005737,GO:0015031,GO:0008152,GO:0044265,GO:0005576,GO:…	multi-organism process,symbiosis, encompassing mutualism through parasitism,interspecies interaction between organisms,viral process,multi-organism cellular process,extracellular vesicular exosome,extracellular organelle,extracellular membrane-bounded organelle,vesicle,intracellular organelle part,membrane-bounded vesicle,organelle part,protein binding,response to stimulus,viral infectious cycle,…	hsa04144	Endocytosis
ENST00000521381	ENSG00000145675	PIK3R1	chr5:68215719-68301821	1.0644	0.516545	1.04308	0.01965	0.999477	SH3 domain||Rho GTPase-activating protein domain||SH2 domain||PI3K p85 subunit||PI3K p85 subunit, inter-SH2 domain||Rho GTPase activation protein	GO:0002376,GO:0006955,GO:0002682,GO:0051704,GO:0006950,GO:0002684,GO:0002252,GO:0050776,GO:0044403,GO:0044419,GO:0016032,GO:0044764,GO:0045321,GO:0001816,GO:0010033,GO:0001775,GO:0001817,GO:0050778,GO:0050870,GO:0005515,GO:0070887,GO:0002694,GO:0050896,GO:0046649,GO:0050865,GO:0051251,GO:0050863,GO:0080134,GO:0002253,GO:0050867,GO:0042110,GO:0043227,GO:0031295,GO:0071310,GO:0051249,GO:0043226,GO:…	immune system process,immune response,regulation of immune system process,multi-organism process,response to stress,positive regulation of immune system process,immune effector process,regulation of immune response,symbiosis, encompassing mutualism through parasitism,interspecies interaction between organisms,viral process,multi-organism cellular process,leukocyte activation,cytokine production,r…	hsa05203,hsa05166,hsa04660,hsa05164,hsa04662,hsa05160,hsa05162,hsa04062,hsa04917,hsa05221,hsa05142,hsa05215,hsa05100,hsa04380,hsa05211,hsa04932,hsa04650,hsa04915,hsa05200,hsa04722,hsa04914,hsa04910,hsa04152,hsa04960,hsa05220,hsa05223,hsa04370,hsa04068,hsa04630,hsa05214,hsa05161,hsa04664,hsa05218,hsa05213,hsa04014,hsa04725,hsa04015,hsa04921,hsa05145,hsa05210,hsa04151,hsa04620,hsa04210,hsa04012,hsa…	Viral carcinogenesis,HTLV-I infection,T cell receptor signaling pathway,Influenza A,B cell receptor signaling pathway,Hepatitis C,Measles,Chemokine signaling pathway,Prolactin signaling pathway,Acute myeloid leukemia,Chagas disease (American trypanosomiasis),Prostate cancer,Bacterial invasion of epithelial cells,Osteoclast differentiation,Renal cell carcinoma,Non-alcoholic fatty liver disease (NA…
ENST00000381031	ENSG00000075234	TTC38	chr22:46267963-46294008	2.09718	3.54563	-0.757594	0.0332	0.999477	Tetratricopeptide-like helical domain||-	GO:0070062,GO:0043230,GO:0065010,GO:0031982,GO:0031988,GO:0043227,GO:0043226,GO:0044421,GO:0005576,GO:0005575	extracellular vesicular exosome,extracellular organelle,extracellular membrane-bounded organelle,vesicle,membrane-bounded vesicle,membrane-bounded organelle,organelle,extracellular region part,extracellular region,cellular_component	--	--
ENST00000352580	ENSG00000153563	CD8A	chr2:86784609-86808396	1.97307	4.01058	-1.02337	0.0461	0.999477	CD8 alpha subunit||Immunoglobulin-like domain||Immunoglobulin subtype||Immunoglobulin V-set domain||Immunoglobulin-like fold	GO:0002376,GO:0006955,GO:0006952,GO:0002682,GO:0051704,GO:0006950,GO:0002252,GO:0050776,GO:0051707,GO:0009607,GO:0009615,GO:0051607,GO:0045321,GO:0001775,GO:0009897,GO:0005515,GO:0050896,GO:0046649,GO:0042110,GO:0048584,GO:0002520,GO:0048583,GO:0005488,GO:0048518,GO:0030097,GO:0048534,GO:0042101,GO:0002443,GO:0051716,GO:0005576,GO:0009986,GO:0003674,GO:0002250,GO:0008150,GO:0002521,GO:0032991,GO:…	immune system process,immune response,defense response,regulation of immune system process,multi-organism process,response to stress,immune effector process,regulation of immune response,response to other organism,response to biotic stimulus,response to virus,defense response to virus,leukocyte activation,cell activation,external side of plasma membrane,protein binding,response to stimulus,lympho…	hsa05340,hsa04640,hsa04612,hsa04514,hsa04660	Primary immunodeficiency,Hematopoietic cell lineage,Antigen processing and presentation,Cell adhesion molecules (CAMs),T cell receptor signaling pathway
ENST00000510698	ENSG00000087206	UIMC1	chr5:176905004-177022602	11.9647	3.03459	1.9792	0.04775	0.999477	-||Ubiquitin interacting motif	GO:0006950,GO:0044446,GO:0044422,GO:0005515,GO:0050896,GO:0031974,GO:0043233,GO:0080134,GO:0044428,GO:0070013,GO:0043227,GO:0043226,GO:0048584,GO:0034641,GO:0031981,GO:0048583,GO:0005488,GO:0005622,GO:0048518,GO:0044424,GO:0048519,GO:0006807,GO:0071704,GO:0044238,GO:0051716,GO:0044237,GO:0008152,GO:0003674,GO:1901360,GO:0019538,GO:0043229,GO:0006139,GO:0008150,GO:0046483,GO:0043231,GO:0044260,GO:…	response to stress,intracellular organelle part,organelle part,protein binding,response to stimulus,membrane-enclosed lumen,organelle lumen,regulation of response to stress,nuclear part,intracellular organelle lumen,membrane-bounded organelle,organelle,positive regulation of response to stimulus,cellular nitrogen compound metabolic process,nuclear lumen,regulation of response to stimulus,binding,…	--	--
ENST00000562153	ENSG00000140830	TXNL4B	chr16:72044288-72176878	35.6398	12.3685	1.52682	0.0249	0.999477	Thioredoxin-like fold||Dim1 family	GO:0044446,GO:0044422,GO:0044428,GO:0043227,GO:0043226,GO:0022613,GO:0034641,GO:0005622,GO:0044424,GO:0044085,GO:0006807,GO:0071704,GO:0044238,GO:0044237,GO:0008152,GO:0006396,GO:1901360,GO:0043229,GO:0006139,GO:0065003,GO:0008150,GO:0046483,GO:0043231,GO:0044260,GO:0032991,GO:0044763,GO:0009987,GO:0005634,GO:0071840,GO:0043933,GO:0006725,GO:0030529,GO:0090304,GO:0034622,GO:0043170,GO:0016071,GO:…	intracellular organelle part,organelle part,nuclear part,membrane-bounded organelle,organelle,ribonucleoprotein complex biogenesis,cellular nitrogen compound metabolic process,intracellular,intracellular part,cellular component biogenesis,nitrogen compound metabolic process,organic substance metabolic process,primary metabolic process,cellular metabolic process,metabolic process,RNA processing,or…	--	--
ENST00000522821	ENSG00000143643	TTC13	chr1:230906242-230978861	15.7128	7.23838	1.1182	0.0473	0.999477	Tetratricopeptide repeat-containing domain||-||Tetratricopeptide repeat 1||Tetratricopeptide repeat||Tetratricopeptide-like helical domain	--	--	--	--
ENST00000330597	ENSG00000213934	HBG1	chr11:5248082-5645789	32.3614	0.813451	5.31408	0.04675	0.999477	Haemoglobin, beta-type||-||Globin/Protoglobin||Globin-like||Globin	GO:0006950,GO:0050896,GO:0005488,GO:0005622,GO:0044424,GO:0044445,GO:0005737,GO:0003674,GO:0005829,GO:0008150,GO:0051179,GO:0032991,GO:0044444,GO:1901363,GO:0097159,GO:0009611,GO:0065008,GO:0051234,GO:0006810,GO:0044765,GO:0044464,GO:0044699,GO:0005623,GO:0065007,GO:0043234,GO:0005833,GO:0005344,GO:0015671,GO:0019825,GO:0005575,GO:0020037,GO:0046906,GO:0015669,GO:0050878,GO:0042060,GO:0043167,GO:…	response to stress,response to stimulus,binding,intracellular,intracellular part,cytosolic part,cytoplasm,molecular_function,cytosol,biological_process,localization,macromolecular complex,cytoplasmic part,heterocyclic compound binding,organic cyclic compound binding,response to wounding,regulation of biological quality,establishment of localization,transport,single-organism transport,cell part,si…	--	--
ENST00000315323	ENSG00000180340	FZD2	chr17:44557458-44559570	0.63785	1.22332	-0.939507	0.0364	0.999477	Frizzled/secreted frizzled-related protein||Frizzled-2||Frizzled protein||GPCR, family 2-like||Frizzled domain	GO:0031982,GO:0044446,GO:0031988,GO:0044422,GO:0005515,GO:0050896,GO:0043227,GO:0043226,GO:0034641,GO:0005488,GO:0005622,GO:0048518,GO:0005912,GO:0044424,GO:0070161,GO:0006807,GO:0071704,GO:0044238,GO:0051716,GO:0044237,GO:0005737,GO:0008152,GO:0003674,GO:1901360,GO:0043229,GO:0006139,GO:0008150,GO:0046483,GO:0043231,GO:0044260,GO:0044763,GO:0005925,GO:0016020,GO:0009987,GO:0005924,GO:0044444,GO:…	vesicle,intracellular organelle part,membrane-bounded vesicle,organelle part,protein binding,response to stimulus,membrane-bounded organelle,organelle,cellular nitrogen compound metabolic process,binding,intracellular,positive regulation of biological process,adherens junction,intracellular part,anchoring junction,nitrogen compound metabolic process,organic substance metabolic process,primary met…	hsa05166,hsa05200,hsa04916,hsa05205,hsa04390,hsa04310,hsa04550,hsa05217	HTLV-I infection,Pathways in cancer,Melanogenesis,Proteoglycans in cancer,Hippo signaling pathway,Wnt signaling pathway,Signaling pathways regulating pluripotency of stem cells,Basal cell carcinoma
ENST00000257497	ENSG00000135046	ANXA1	chr9:73151756-73170393	7.51858	3.46103	1.11926	0.0084	0.999477	Annexin, type I||Annexin repeat, conserved site||Annexin||Annexin repeat	GO:0002376,GO:0006955,GO:0006952,GO:0002682,GO:0045087,GO:0006950,GO:0002684,GO:0002252,GO:0050776,GO:0070062,GO:0043230,GO:0065010,GO:0034097,GO:0031982,GO:0045321,GO:0001816,GO:0002697,GO:0010033,GO:0001775,GO:0001817,GO:0031347,GO:0044446,GO:0031988,GO:0044422,GO:0009897,GO:0050870,GO:0005515,GO:0070887,GO:0002694,GO:0050896,GO:0046649,GO:0050865,GO:0051251,GO:0031974,GO:0050863,GO:0043233,GO:…	immune system process,immune response,defense response,regulation of immune system process,innate immune response,response to stress,positive regulation of immune system process,immune effector process,regulation of immune response,extracellular vesicular exosome,extracellular organelle,extracellular membrane-bounded organelle,response to cytokine stimulus,vesicle,leukocyte activation,cytokine pr…	--	--
ENST00000326294	ENSG00000213402	PTPRCAP	chr11:67435509-67443821	33.238	65.0535	-0.968792	0.0287	0.999477	Protein tyrosine phosphatase receptor type C-associated protein	GO:0006952,GO:0006950,GO:0050896,GO:0008150,GO:0016020,GO:0044464,GO:0005623,GO:0005575,GO:0044425,GO:0005886,GO:0071944,GO:0016021,GO:0031224	defense response,response to stress,response to stimulus,biological_process,membrane,cell part,cell,cellular_component,membrane part,plasma membrane,cell periphery,integral to membrane,intrinsic to membrane	--	--
ENST00000398606	ENSG00000084207	GSTP1	chr11:67583594-67586660	19.7204	30.711	-0.63907	0.04575	0.999477	Glutathione S-transferase, N-terminal||Glutathione S-transferase, C-terminal-like||Glutathione S-transferase, C-terminal||Glutathione S-transferase, Pi class||Thioredoxin-like fold	GO:0006952,GO:0051704,GO:0006950,GO:0051707,GO:0009607,GO:0070062,GO:0043230,GO:0065010,GO:0034097,GO:0031982,GO:0071345,GO:0001816,GO:0010033,GO:0001817,GO:0031347,GO:0031988,GO:0019221,GO:0005515,GO:0070887,GO:0050896,GO:0080134,GO:0043227,GO:0071310,GO:0043226,GO:0044421,GO:0042221,GO:0034641,GO:0048583,GO:0005488,GO:0005622,GO:0048518,GO:0044424,GO:0009617,GO:0048519,GO:0006807,GO:0071704,GO:…	defense response,multi-organism process,response to stress,response to other organism,response to biotic stimulus,extracellular vesicular exosome,extracellular organelle,extracellular membrane-bounded organelle,response to cytokine stimulus,vesicle,cellular response to cytokine stimulus,cytokine production,response to organic substance,regulation of cytokine production,regulation of defense respo…	hsa00480,hsa05215,hsa05200,hsa00980,hsa05204,hsa00982	Glutathione metabolism,Prostate cancer,Pathways in cancer,Metabolism of xenobiotics by cytochrome P450,Chemical carcinogenesis,Drug metabolism - cytochrome P450
ENST00000252951	ENSG00000130656	HBZ	chr16:152686-154503	18.6032	7.48286	1.31389	0.00095	0.689554	Globin/Protoglobin||Haemoglobin, zeta||Globin-like||Globin||Haemoglobin, alpha	GO:0002376,GO:0070062,GO:0043230,GO:0065010,GO:0031982,GO:0031988,GO:0005515,GO:0043227,GO:0043226,GO:0044421,GO:0002520,GO:0034641,GO:0005488,GO:0005622,GO:0044424,GO:0030097,GO:0048534,GO:0044445,GO:0048519,GO:0006807,GO:0071704,GO:0044238,GO:0044237,GO:0005737,GO:0008152,GO:0005576,GO:0003674,GO:1901360,GO:0006139,GO:0005829,GO:0008150,GO:0046483,GO:0051179,GO:0044260,GO:0032991,GO:0044763,GO:…	immune system process,extracellular vesicular exosome,extracellular organelle,extracellular membrane-bounded organelle,vesicle,membrane-bounded vesicle,protein binding,membrane-bounded organelle,organelle,extracellular region part,immune system development,cellular nitrogen compound metabolic process,binding,intracellular,intracellular part,hemopoiesis,hematopoietic or lymphoid organ development,…	--	--
ENST00000301935	ENSG00000162191	UBXN1	chr11:62676497-62679117	17.7542	34.5313	-0.959746	0.00495	0.999477	Ubiquitin-associated domain||-||UBA-like||Ubiquitin-related domain||UBX domain	GO:0044446,GO:0044422,GO:0005515,GO:0043227,GO:0043226,GO:0005488,GO:0005622,GO:0044424,GO:0048519,GO:0071704,GO:0044238,GO:0044237,GO:0005737,GO:0008152,GO:0044265,GO:0003674,GO:0019538,GO:0043229,GO:0005829,GO:0008150,GO:0043231,GO:0044260,GO:0032991,GO:0016020,GO:0009987,GO:0044444,GO:0005634,GO:0048523,GO:0012505,GO:0009057,GO:0044267,GO:0065009,GO:0043170,GO:0010605,GO:1901575,GO:0051246,GO:…	intracellular organelle part,organelle part,protein binding,membrane-bounded organelle,organelle,binding,intracellular,intracellular part,negative regulation of biological process,organic substance metabolic process,primary metabolic process,cellular metabolic process,cytoplasm,metabolic process,cellular macromolecule catabolic process,molecular_function,protein metabolic process,intracellular or…	--	--
ENST00000312648	ENSG00000173762	CD7	chr17:82314867-82317602	15.579	31.0853	-0.996629	0.0054	0.999477	Immunoglobulin-like fold||Immunoglobulin V-set domain||-||Immunoglobulin subtype||Immunoglobulin-like domain	GO:0002376,GO:0006955,GO:0070062,GO:0043230,GO:0065010,GO:0031982,GO:0045321,GO:0001775,GO:0031988,GO:0050896,GO:0046649,GO:0042110,GO:0043227,GO:0043226,GO:0044421,GO:0051716,GO:0005576,GO:0003674,GO:0002250,GO:0008150,GO:0044763,GO:0016020,GO:0009987,GO:0065008,GO:0048872,GO:0044464,GO:0044699,GO:0005623,GO:0042592,GO:0065007,GO:0007165,GO:0044700,GO:0023052,GO:0007154,GO:0050789,GO:0050794,GO:…	immune system process,immune response,extracellular vesicular exosome,extracellular organelle,extracellular membrane-bounded organelle,vesicle,leukocyte activation,cell activation,membrane-bounded vesicle,response to stimulus,lymphocyte activation,T cell activation,membrane-bounded organelle,organelle,extracellular region part,cellular response to stimulus,extracellular region,molecular_function,…	hsa04640	Hematopoietic cell lineage
ENST00000265471	ENSG00000149541	B3GAT3	chr11:62615295-62622175	2.10738	3.60082	-0.772875	0.0359	0.999477	Glycosyl transferase, family 43||Nucleotide-diphospho-sugar transferases||-	GO:0070062,GO:0043230,GO:0065010,GO:0031982,GO:0044446,GO:0031988,GO:0044422,GO:0005515,GO:0043227,GO:0043226,GO:0044421,GO:0005488,GO:0005622,GO:0048518,GO:0044424,GO:0045184,GO:0033036,GO:0006807,GO:0071704,GO:0044238,GO:0008104,GO:0044237,GO:0005737,GO:0015031,GO:0008152,GO:0005576,GO:0051649,GO:0003674,GO:0019538,GO:0043229,GO:0008150,GO:0043231,GO:0051179,GO:0044260,GO:0051641,GO:0044763,GO:…	extracellular vesicular exosome,extracellular organelle,extracellular membrane-bounded organelle,vesicle,intracellular organelle part,membrane-bounded vesicle,organelle part,protein binding,membrane-bounded organelle,organelle,extracellular region part,binding,intracellular,positive regulation of biological process,intracellular part,establishment of protein localization,macromolecule localizatio…	hsa00532,hsa00534,hsa01100	Glycosaminoglycan biosynthesis - chondroitin sulfate / dermatan sulfate,Glycosaminoglycan biosynthesis - heparan sulfate / heparin,Metabolic pathways
ENST00000374202	ENSG00000147168	IL2RG	chrX:71107403-71112108	19.6207	34.6344	-0.819825	0.014	0.999477	Immunoglobulin-like fold||Fibronectin type III||Short hematopoietin receptor, family 1, conserved site||-||Type I cytokine receptor, cytokine-binding domain	GO:0002376,GO:0006955,GO:0051704,GO:0044403,GO:0044419,GO:0016032,GO:0044764,GO:0034097,GO:0071345,GO:0010033,GO:0019221,GO:0009897,GO:0005515,GO:0070887,GO:0050896,GO:0071310,GO:0042221,GO:0034641,GO:0005488,GO:0005622,GO:0006807,GO:0071704,GO:0044238,GO:0051716,GO:0044237,GO:0008152,GO:0009986,GO:0003674,GO:1901360,GO:0006139,GO:0008150,GO:0046483,GO:0044763,GO:0016020,GO:0009987,GO:0006725,GO:…	immune system process,immune response,multi-organism process,symbiosis, encompassing mutualism through parasitism,interspecies interaction between organisms,viral process,multi-organism cellular process,response to cytokine stimulus,cellular response to cytokine stimulus,response to organic substance,cytokine-mediated signaling pathway,external side of plasma membrane,protein binding,cellular res…	hsa05340,hsa05166,hsa05162,hsa04060,hsa04630,hsa05321,hsa04144,hsa04151	Primary immunodeficiency,HTLV-I infection,Measles,Cytokine-cytokine receptor interaction,Jak-STAT signaling pathway,Inflammatory bowel disease (IBD),Endocytosis,PI3K-Akt signaling pathway
ENST00000322831	ENSG00000147905	ZCCHC7	chr9:37120538-37358149	3.92175	8.40917	-1.10047	0.022	0.999477	-||Zinc finger, CCHC-type	GO:0044446,GO:0044422,GO:0005515,GO:0031974,GO:0043233,GO:0044428,GO:0070013,GO:0043227,GO:0043226,GO:0031981,GO:0005488,GO:0005622,GO:0044424,GO:0005737,GO:0003674,GO:0043229,GO:0043231,GO:0005634,GO:1901363,GO:0097159,GO:0044464,GO:0043228,GO:0043232,GO:0003676,GO:0005623,GO:0005730,GO:0005575,GO:0043167,GO:0046872,GO:0043169,GO:0046914,GO:0008270	intracellular organelle part,organelle part,protein binding,membrane-enclosed lumen,organelle lumen,nuclear part,intracellular organelle lumen,membrane-bounded organelle,organelle,nuclear lumen,binding,intracellular,intracellular part,cytoplasm,molecular_function,intracellular organelle,intracellular membrane-bounded organelle,nucleus,heterocyclic compound binding,organic cyclic compound binding,…	hsa03018	RNA degradation
ENST00000240618	ENSG00000213809	KLRK1	chr12:10363768-10398506	2.1458	1.11233	0.947925	0.0285	0.999477	-||C-type lectin||C-type lectin-like||C-type lectin fold	GO:0002376,GO:0006955,GO:0006952,GO:0002682,GO:0051704,GO:0045087,GO:0006950,GO:0002684,GO:0002252,GO:0050776,GO:0051707,GO:0009607,GO:0045321,GO:0001816,GO:0002697,GO:0010033,GO:0001775,GO:0001817,GO:0031347,GO:0050778,GO:0009897,GO:0050870,GO:0005515,GO:0070887,GO:0002694,GO:0050896,GO:0046649,GO:0050865,GO:0051251,GO:0045088,GO:0050863,GO:0045089,GO:0080134,GO:0002253,GO:0050867,GO:0042110,GO:…	immune system process,immune response,defense response,regulation of immune system process,multi-organism process,innate immune response,response to stress,positive regulation of immune system process,immune effector process,regulation of immune response,response to other organism,response to biotic stimulus,leukocyte activation,cytokine production,regulation of immune effector process,response t…	hsa05144,hsa04650	Malaria,Natural killer cell mediated cytotoxicity
ENST00000344936	ENSG00000165322	ARHGAP12	chr10:31805403-31928876	0.257988	0.624546	-1.2755	0.03425	0.999477	SH3 domain||PH domain-like||Rho GTPase-activating protein domain||WW domain||Rho GTPase activation protein||Pleckstrin homology domain||Rho GTPase activating protein	GO:0050896,GO:0034641,GO:0048583,GO:0005622,GO:0044424,GO:0006807,GO:0071704,GO:0044238,GO:0051716,GO:0044237,GO:0005737,GO:0008152,GO:0003674,GO:1901360,GO:0006139,GO:0005829,GO:0008150,GO:0046483,GO:0044763,GO:0009987,GO:0044444,GO:0006725,GO:0065009,GO:1901575,GO:0009056,GO:0044464,GO:0044248,GO:0044699,GO:0050790,GO:0034655,GO:0044281,GO:0005623,GO:0044093,GO:0019222,GO:0035556,GO:0046700,GO:…	response to stimulus,cellular nitrogen compound metabolic process,regulation of response to stimulus,intracellular,intracellular part,nitrogen compound metabolic process,organic substance metabolic process,primary metabolic process,cellular response to stimulus,cellular metabolic process,cytoplasm,metabolic process,molecular_function,organic cyclic compound metabolic process,nucleobase-containing…	--	--
ENST00000315368	ENSG00000053900	ANAPC4	chr4:25377212-25418498	0.719108	0.28151	1.35302	0.0414	0.999477	WD40/YVTN repeat-like-containing domain||Anaphase-promoting complex subunit 4 long domain||WD40-repeat-containing domain||Anaphase-promoting complex subunit 4||Anaphase-promoting complex subunit 4, metazoa||Anaphase-promoting complex subunit 4, WD40 domain	GO:0044446,GO:0044422,GO:0005515,GO:0031974,GO:0043233,GO:0044428,GO:0070013,GO:0043227,GO:0043226,GO:0031981,GO:0005488,GO:0005622,GO:0048518,GO:0044424,GO:0048519,GO:0071704,GO:0044238,GO:0044237,GO:0005737,GO:0008152,GO:0044265,GO:0003674,GO:0019538,GO:0043229,GO:0005829,GO:0008150,GO:0043231,GO:0044260,GO:0032991,GO:0044763,GO:0009987,GO:0044444,GO:0005634,GO:0048523,GO:0071840,GO:0005654,GO:…	intracellular organelle part,organelle part,protein binding,membrane-enclosed lumen,organelle lumen,nuclear part,intracellular organelle lumen,membrane-bounded organelle,organelle,nuclear lumen,binding,intracellular,positive regulation of biological process,intracellular part,negative regulation of biological process,organic substance metabolic process,primary metabolic process,cellular metabolic…	hsa05166,hsa04914,hsa04120,hsa04114,hsa04110	HTLV-I infection,Progesterone-mediated oocyte maturation,Ubiquitin mediated proteolysis,Oocyte meiosis,Cell cycle
ENST00000264233	ENSG00000051341	POLQ	chr3:121431426-121546641	0.556229	0.311922	0.834495	0.0283	0.999477	Helicase superfamily 1/2, ATP-binding domain||DNA-directed DNA polymerase, family A, palm domain||DNA polymerase A||Ribonuclease H-like domain||DEAD/DEAH box helicase domain||Helicase, C-terminal||DNA-directed DNA polymerase, family A, conserved site||P-loop containing nucleoside triphosphate hydrolase	GO:0002376,GO:0006950,GO:0044446,GO:0044422,GO:0005515,GO:0050896,GO:0031974,GO:0043233,GO:0080134,GO:0044428,GO:0070013,GO:0043227,GO:0043226,GO:0002520,GO:0034641,GO:0031981,GO:0048583,GO:0005488,GO:0005622,GO:0044424,GO:0044085,GO:0048519,GO:0006807,GO:0071704,GO:0044238,GO:0051716,GO:0044237,GO:0008152,GO:0003674,GO:1901360,GO:0043229,GO:0006139,GO:0065003,GO:0008150,GO:0046483,GO:0043231,GO:…	immune system process,response to stress,intracellular organelle part,organelle part,protein binding,response to stimulus,membrane-enclosed lumen,organelle lumen,regulation of response to stress,nuclear part,intracellular organelle lumen,membrane-bounded organelle,organelle,immune system development,cellular nitrogen compound metabolic process,nuclear lumen,regulation of response to stimulus,bind…	--	--
ENST00000381501	ENSG00000135605	TEC	chr4:48135782-48269864	0.494531	0.119586	2.04801	0.0023	0.999477	Protein kinase, ATP binding site||PH domain-like||SH3 domain||Zinc finger, Btk motif||Pleckstrin homology domain||Protein kinase domain||Tyrosine-protein kinase, active site||Protein kinase-like domain||SH2 domain||Serine-threonine/tyrosine-protein kinase catalytic domain||Tyrosine-protein kinase, catalytic domain	GO:0002376,GO:0006955,GO:0006952,GO:0002682,GO:0045087,GO:0006950,GO:0002684,GO:0050776,GO:0001775,GO:0050778,GO:0005515,GO:0050896,GO:0050865,GO:0080134,GO:0002253,GO:0043226,GO:0002757,GO:0048584,GO:0048583,GO:0005488,GO:0005622,GO:0048518,GO:0002764,GO:0044424,GO:0071704,GO:0044238,GO:0051716,GO:0044237,GO:0005737,GO:0002429,GO:0008152,GO:0003674,GO:0002250,GO:0019538,GO:0043229,GO:0005829,GO:…	immune system process,immune response,defense response,regulation of immune system process,innate immune response,response to stress,positive regulation of immune system process,regulation of immune response,cell activation,positive regulation of immune response,protein binding,response to stimulus,regulation of cell activation,regulation of response to stress,activation of immune response,organe…	hsa04660,hsa04380	T cell receptor signaling pathway,Osteoclast differentiation
ENST00000376980	ENSG00000136770	DNAJC1	chr10:21756536-22003725	0.86482	1.66596	-0.945881	0.0187	0.999477	Homeodomain-like||SANT/Myb domain||SANT domain||DnaJ domain, conserved site||DnaJ domain	GO:0044446,GO:0044422,GO:0005515,GO:0044428,GO:0043227,GO:0043226,GO:0034641,GO:0005488,GO:0005622,GO:0044424,GO:0045184,GO:0033036,GO:0048519,GO:0006807,GO:0071704,GO:0044238,GO:0008104,GO:0044237,GO:0005737,GO:0015031,GO:0008152,GO:0051649,GO:0003674,GO:1901360,GO:0019538,GO:0043229,GO:0006139,GO:0009306,GO:0005829,GO:0008150,GO:0046483,GO:0043231,GO:0051179,GO:0044260,GO:0051641,GO:0044763,GO:…	intracellular organelle part,organelle part,protein binding,nuclear part,membrane-bounded organelle,organelle,cellular nitrogen compound metabolic process,binding,intracellular,intracellular part,establishment of protein localization,macromolecule localization,negative regulation of biological process,nitrogen compound metabolic process,organic substance metabolic process,primary metabolic proces…	hsa04141	Protein processing in endoplasmic reticulum
ENST00000368467	ENSG00000163344	PMVK	chr1:154924733-154936991	1.75849	4.02628	-1.19511	0.0025	0.999477	P-loop containing nucleoside triphosphate hydrolase||Higher eukaryotic phosphomevalonate kinase	GO:0070062,GO:0043230,GO:0065010,GO:0031982,GO:0010033,GO:0031988,GO:0050896,GO:0043227,GO:0043226,GO:0044421,GO:0042221,GO:0005488,GO:0005622,GO:0044424,GO:0071704,GO:0044238,GO:0044237,GO:0005737,GO:0008152,GO:0005576,GO:0003674,GO:1901360,GO:0043229,GO:0005829,GO:0008150,GO:0043231,GO:0016020,GO:0009987,GO:0044444,GO:1901363,GO:0003824,GO:0097159,GO:1901700,GO:0032553,GO:0044464,GO:0044249,GO:…	extracellular vesicular exosome,extracellular organelle,extracellular membrane-bounded organelle,vesicle,response to organic substance,membrane-bounded vesicle,response to stimulus,membrane-bounded organelle,organelle,extracellular region part,response to chemical stimulus,binding,intracellular,intracellular part,organic substance metabolic process,primary metabolic process,cellular metabolic pro…	hsa00900,hsa04146,hsa01100	Terpenoid backbone biosynthesis,Peroxisome,Metabolic pathways
ENST00000333676	ENSG00000262814	MRPL12	chr17:81703356-81721016	3.29686	6.01972	-0.868603	0.03365	0.999477	Ribosomal protein L7/L12, oligomerisation||Ribosomal protein L7/L12, C-terminal||Ribosomal protein L7/L12, C-terminal/adaptor protein ClpS-like||Ribosomal protein L7/L12	GO:0044446,GO:0044422,GO:0005515,GO:0031974,GO:0043233,GO:0070013,GO:0043227,GO:0043226,GO:0034641,GO:0005488,GO:0005622,GO:0048518,GO:0044424,GO:0006807,GO:0071704,GO:0044238,GO:0044237,GO:0005737,GO:0008152,GO:0003723,GO:0003674,GO:1901360,GO:0019538,GO:0043229,GO:0006139,GO:0008150,GO:0046483,GO:0043231,GO:0044260,GO:0032991,GO:0044763,GO:0016020,GO:0009987,GO:0044444,GO:0071840,GO:1901363,GO:…	intracellular organelle part,organelle part,protein binding,membrane-enclosed lumen,organelle lumen,intracellular organelle lumen,membrane-bounded organelle,organelle,cellular nitrogen compound metabolic process,binding,intracellular,positive regulation of biological process,intracellular part,nitrogen compound metabolic process,organic substance metabolic process,primary metabolic process,cellul…	hsa03010	Ribosome
ENST00000371429	ENSG00000058804	NDC1	chr1:53765459-53838860	1.78814	0.947837	0.91575	0.00965	0.999477	Nucleoporin protein Ndc1-Nup	GO:0051704,GO:0006950,GO:0044403,GO:0044419,GO:0016032,GO:0044764,GO:0044446,GO:0044422,GO:0050896,GO:0019080,GO:0019058,GO:0080134,GO:0044428,GO:0043227,GO:0019083,GO:0043226,GO:0034641,GO:0048583,GO:0005622,GO:0044424,GO:0045184,GO:0044085,GO:0033036,GO:0048519,GO:0006807,GO:0071704,GO:0044238,GO:0051716,GO:0008104,GO:0044237,GO:0005737,GO:0015031,GO:0008152,GO:0051649,GO:0003674,GO:1901360,GO:…	multi-organism process,response to stress,symbiosis, encompassing mutualism through parasitism,interspecies interaction between organisms,viral process,multi-organism cellular process,intracellular organelle part,organelle part,response to stimulus,viral genome expression,viral infectious cycle,regulation of response to stress,nuclear part,membrane-bounded organelle,viral transcription,organelle,…	hsa03013	RNA transport
ENST00000361439	ENSG00000169189	NSMCE1	chr16:27224990-27290492	1.82117	3.49142	-0.938947	0.0272	0.999477	Zinc finger, RING-type||Non-structural maintenance of chromosomes element 1||Protein kinase C-like, phorbol ester/diacylglycerol-binding domain||-||Zinc finger, RING-like	GO:0006950,GO:0044446,GO:0044422,GO:0005515,GO:0050896,GO:0031974,GO:0043233,GO:0080134,GO:0044428,GO:0070013,GO:0043227,GO:0043226,GO:0048584,GO:0034641,GO:0031981,GO:0048583,GO:0005488,GO:0005622,GO:0048518,GO:0044424,GO:0006807,GO:0071704,GO:0044238,GO:0051716,GO:0044237,GO:0008152,GO:0003674,GO:1901360,GO:0019538,GO:0043229,GO:0006139,GO:0008150,GO:0046483,GO:0043231,GO:0044260,GO:0032991,GO:…	response to stress,intracellular organelle part,organelle part,protein binding,response to stimulus,membrane-enclosed lumen,organelle lumen,regulation of response to stress,nuclear part,intracellular organelle lumen,membrane-bounded organelle,organelle,positive regulation of response to stimulus,cellular nitrogen compound metabolic process,nuclear lumen,regulation of response to stimulus,binding,…	--	--
ENST00000317376	ENSG00000107742	SPOCK2	chr10:72059034-72089032	9.05062	20.1676	-1.15595	0.0042	0.999477	-||SPARC/Testican, calcium-binding domain||Kazal domain||Alpha/Beta hydrolase fold||Thyroglobulin type-1||EF-hand domain pair	GO:0050896,GO:0044421,GO:0005488,GO:0048518,GO:0044085,GO:0006807,GO:0071704,GO:0044238,GO:0051716,GO:0044237,GO:0008152,GO:0040011,GO:0005576,GO:0003674,GO:0019538,GO:0008150,GO:0051179,GO:0044260,GO:0044763,GO:0009987,GO:0071840,GO:0044267,GO:0065009,GO:0043170,GO:0048870,GO:0051674,GO:0040012,GO:0048522,GO:0022607,GO:0044699,GO:0050790,GO:0050840,GO:0044281,GO:0019222,GO:2000145,GO:0006928,GO:…	response to stimulus,extracellular region part,binding,positive regulation of biological process,cellular component biogenesis,nitrogen compound metabolic process,organic substance metabolic process,primary metabolic process,cellular response to stimulus,cellular metabolic process,metabolic process,locomotion,extracellular region,molecular_function,protein metabolic process,biological_process,loc…	--	--
ENST00000303127	ENSG00000169223	LMAN2	chr5:177331561-177351852	10.047	17.2895	-0.783132	0.0223	0.999477	Concanavalin A-like lectin/glucanase domain||Legume-like lectin	GO:0070062,GO:0043230,GO:0065010,GO:0031982,GO:0044446,GO:0031988,GO:0044422,GO:0005515,GO:0043227,GO:0043226,GO:0044421,GO:0005488,GO:0005622,GO:0048518,GO:0044424,GO:0045184,GO:0033036,GO:0008104,GO:0005737,GO:0015031,GO:0005576,GO:0051649,GO:0009986,GO:0003674,GO:0043229,GO:0008150,GO:0043231,GO:0051179,GO:0051641,GO:0044763,GO:0016020,GO:0009987,GO:0044444,GO:0071840,GO:0012505,GO:0030134,GO:…	extracellular vesicular exosome,extracellular organelle,extracellular membrane-bounded organelle,vesicle,intracellular organelle part,membrane-bounded vesicle,organelle part,protein binding,membrane-bounded organelle,organelle,extracellular region part,binding,intracellular,positive regulation of biological process,intracellular part,establishment of protein localization,macromolecule localizatio…	hsa04141	Protein processing in endoplasmic reticulum
ENST00000268802	ENSG00000141101	NOB1	chr16:69741866-69754940	1.19071	2.49479	-1.06709	0.00815	0.999477	Ribonuclease, PIN domain||PIN domain||Nin one binding (NOB1) Zn-ribbon-like||Putative WW-binding domain and destruction box	GO:0044446,GO:0044422,GO:0031974,GO:0043233,GO:0044428,GO:0070013,GO:0043227,GO:0043226,GO:0042254,GO:0022613,GO:0016072,GO:0034641,GO:0006364,GO:0031981,GO:0005488,GO:0005622,GO:0044424,GO:0044085,GO:0034470,GO:0006807,GO:0071704,GO:0044238,GO:0044237,GO:0005737,GO:0034660,GO:0008152,GO:0006396,GO:0003674,GO:1901360,GO:0043229,GO:0006139,GO:0005829,GO:0008150,GO:0046483,GO:0043231,GO:0044260,GO:…	intracellular organelle part,organelle part,membrane-enclosed lumen,organelle lumen,nuclear part,intracellular organelle lumen,membrane-bounded organelle,organelle,ribosome biogenesis,ribonucleoprotein complex biogenesis,rRNA metabolic process,cellular nitrogen compound metabolic process,rRNA processing,nuclear lumen,binding,intracellular,intracellular part,cellular component biogenesis,ncRNA pro…	hsa03008	Ribosome biogenesis in eukaryotes
ENST00000329608	ENSG00000184371	CSF1	chr1:109910241-109930992	2.93323	1.49727	0.970152	0.01565	0.999477	Macrophage colony stimulating factor-1||Four-helical cytokine-like, core	GO:0002376,GO:0006955,GO:0006952,GO:0002682,GO:0045087,GO:0006950,GO:0002684,GO:0070062,GO:0043230,GO:0065010,GO:0034097,GO:0031982,GO:0045321,GO:0071345,GO:0010033,GO:0001775,GO:0031988,GO:0019221,GO:0005515,GO:0070887,GO:0050896,GO:0043227,GO:0071310,GO:0043226,GO:0048584,GO:0044421,GO:0002520,GO:0042221,GO:0048583,GO:0005488,GO:0005622,GO:0048518,GO:0050900,GO:0044424,GO:0030097,GO:0048534,GO:…	immune system process,immune response,defense response,regulation of immune system process,innate immune response,response to stress,positive regulation of immune system process,extracellular vesicular exosome,extracellular organelle,extracellular membrane-bounded organelle,response to cytokine stimulus,vesicle,leukocyte activation,cellular response to cytokine stimulus,response to organic substa…	hsa04640,hsa05323,hsa04380,hsa04060,hsa04014,hsa04015,hsa04151,hsa04668	Hematopoietic cell lineage,Rheumatoid arthritis,Osteoclast differentiation,Cytokine-cytokine receptor interaction,Ras signaling pathway,Rap1 signaling pathway,PI3K-Akt signaling pathway,TNF signaling pathway
ENST00000264834	ENSG00000105610	KLF1	chr19:12884422-12887181	24.4765	41.0449	-0.745807	0.03575	0.999477	Zinc finger, C2H2-like||Zinc finger, C2H2||Krueppel-like factor 1, transactivation domain 1||Krueppel-like factor 1, transactivation domain 2||Zinc finger C2H2-type/integrase DNA-binding domain	GO:0002376,GO:0051704,GO:0010033,GO:0044446,GO:0044422,GO:0070887,GO:0050896,GO:0031974,GO:0043233,GO:0044428,GO:0070013,GO:0043227,GO:0071310,GO:0043226,GO:0002520,GO:0042221,GO:0034641,GO:0031981,GO:0005488,GO:0005622,GO:0048518,GO:0044424,GO:0030097,GO:0048534,GO:0006807,GO:0071704,GO:0044238,GO:0051716,GO:0044237,GO:0008152,GO:0003674,GO:1901360,GO:0043229,GO:0006139,GO:0008150,GO:0046483,GO:…	immune system process,multi-organism process,response to organic substance,intracellular organelle part,organelle part,cellular response to chemical stimulus,response to stimulus,membrane-enclosed lumen,organelle lumen,nuclear part,intracellular organelle lumen,membrane-bounded organelle,cellular response to organic substance,organelle,immune system development,response to chemical stimulus,cellu…	--	--
ENST00000264832	ENSG00000090339	ICAM1	chr19:10251900-10286615	3.11951	5.37584	-0.785174	0.04675	0.999477	Intercellular adhesion molecule, N-terminal||Intercellular adhesion molecule/vascular cell adhesion molecule, N-terminal||Immunoglobulin-like fold||Intercellular adhesion molecule||Immunoglobulin subtype||Immunoglobulin-like domain	GO:0002376,GO:0006955,GO:0006952,GO:0002682,GO:0051704,GO:0045087,GO:0006950,GO:0002684,GO:0002252,GO:0050776,GO:0051707,GO:0009607,GO:0044403,GO:0044419,GO:0016032,GO:0044764,GO:0070062,GO:0043230,GO:0065010,GO:0034097,GO:0031982,GO:0045321,GO:0071345,GO:0002697,GO:0010033,GO:0001775,GO:0031988,GO:0019221,GO:0009897,GO:0005515,GO:0070887,GO:0050896,GO:0046649,GO:0042110,GO:0043227,GO:0071310,GO:…	immune system process,immune response,defense response,regulation of immune system process,multi-organism process,innate immune response,response to stress,positive regulation of immune system process,immune effector process,regulation of immune response,response to other organism,response to biotic stimulus,symbiosis, encompassing mutualism through parasitism,interspecies interaction between org…	hsa05166,hsa04514,hsa05323,hsa05164,hsa05150,hsa04064,hsa05416,hsa05144,hsa05143,hsa04650,hsa04668,hsa05169,hsa04670	HTLV-I infection,Cell adhesion molecules (CAMs),Rheumatoid arthritis,Influenza A,Staphylococcus aureus infection,NF-kappa B signaling pathway,Viral myocarditis,Malaria,African trypanosomiasis,Natural killer cell mediated cytotoxicity,TNF signaling pathway,Epstein-Barr virus infection,Leukocyte transendothelial migration
ENST00000407280	ENSG00000216490	IFI30	chr19:18173161-18178117	56.1688	109.922	-0.968639	0.0068	0.999477	Gamma interferon inducible lysosomal thiol reductase GILT	GO:0002376,GO:0006955,GO:0006952,GO:0045087,GO:0006950,GO:0034097,GO:0071345,GO:0010033,GO:0044446,GO:0019221,GO:0044422,GO:0070887,GO:0050896,GO:0031974,GO:0043233,GO:0070013,GO:0043227,GO:0071310,GO:0043226,GO:0034341,GO:0042221,GO:0005622,GO:0044424,GO:0071346,GO:0060333,GO:0048519,GO:0071704,GO:0051716,GO:0005737,GO:0008152,GO:0000323,GO:0005764,GO:0005576,GO:0005773,GO:0003674,GO:0031647,GO:…	immune system process,immune response,defense response,innate immune response,response to stress,response to cytokine stimulus,cellular response to cytokine stimulus,response to organic substance,intracellular organelle part,cytokine-mediated signaling pathway,organelle part,cellular response to chemical stimulus,response to stimulus,membrane-enclosed lumen,organelle lumen,intracellular organelle…	hsa04612	Antigen processing and presentation
ENST00000374597	ENSG00000130052	STARD8	chrX:68647668-68725840	0.575065	0.984326	-0.775412	0.0381	0.999477	START domain||Sterile alpha motif/pointed domain||Rho GTPase-activating protein domain||START-like domain||Rho GTPase activation protein	GO:0050896,GO:0034641,GO:0048583,GO:0005488,GO:0005622,GO:0005912,GO:0044424,GO:0070161,GO:0006807,GO:0071704,GO:0044238,GO:0051716,GO:0044237,GO:0005737,GO:0008152,GO:0003674,GO:1901360,GO:0006139,GO:0005829,GO:0008150,GO:0046483,GO:0044763,GO:0005925,GO:0009987,GO:0005924,GO:0044444,GO:0030055,GO:0006725,GO:0065009,GO:1901575,GO:0009056,GO:0044464,GO:0044248,GO:0044699,GO:0050790,GO:0034655,GO:…	response to stimulus,cellular nitrogen compound metabolic process,regulation of response to stimulus,binding,intracellular,adherens junction,intracellular part,anchoring junction,nitrogen compound metabolic process,organic substance metabolic process,primary metabolic process,cellular response to stimulus,cellular metabolic process,cytoplasm,metabolic process,molecular_function,organic cyclic com…	--	--
ENST00000415816	ENSG00000068079	IFI35	chr17:43006724-43014456	1.82272	6.55883	-1.84734	0.02015	0.999477	Nmi/IFP 35 domain, N-terminal||Nmi/IFP 35 domain	GO:0002376,GO:0006955,GO:0006952,GO:0045087,GO:0006950,GO:0034097,GO:0071345,GO:0010033,GO:0019221,GO:0005515,GO:0070887,GO:0050896,GO:0043227,GO:0071310,GO:0043226,GO:0042221,GO:0005488,GO:0005622,GO:0044424,GO:0060337,GO:0071357,GO:0034340,GO:0051716,GO:0005737,GO:0003674,GO:0043229,GO:0005829,GO:0008150,GO:0043231,GO:0044763,GO:0009987,GO:0044444,GO:0005634,GO:0044464,GO:0044699,GO:0005623,GO:…	immune system process,immune response,defense response,innate immune response,response to stress,response to cytokine stimulus,cellular response to cytokine stimulus,response to organic substance,cytokine-mediated signaling pathway,protein binding,cellular response to chemical stimulus,response to stimulus,membrane-bounded organelle,cellular response to organic substance,organelle,response to che…	--	--
ENST00000552864	ENSG00000111052	LIN7A	chr12:80792519-81759553	0.55168	0.268338	1.03978	0.03065	0.999477	L27 domain||PDZ domain||L27 domain, C-terminal	GO:0070062,GO:0043230,GO:0065010,GO:0031982,GO:0044446,GO:0031988,GO:0044422,GO:0005515,GO:0043227,GO:0043226,GO:0044421,GO:0005488,GO:0005622,GO:0044424,GO:0045184,GO:0044085,GO:0033036,GO:0008104,GO:0015031,GO:0005576,GO:0051649,GO:0003674,GO:0043229,GO:0065003,GO:0008150,GO:0051179,GO:0051641,GO:0044763,GO:0016020,GO:0009987,GO:0071840,GO:0043933,GO:0065008,GO:0051234,GO:0071702,GO:0006810,GO:…	extracellular vesicular exosome,extracellular organelle,extracellular membrane-bounded organelle,vesicle,intracellular organelle part,membrane-bounded vesicle,organelle part,protein binding,membrane-bounded organelle,organelle,extracellular region part,binding,intracellular,intracellular part,establishment of protein localization,cellular component biogenesis,macromolecule localization,protein lo…	--	--
ENST00000302445	ENSG00000065427	KARS	chr16:75627473-75647679	1.89238	3.36801	-0.831693	0.0445	0.999477	-||Lysyl-tRNA synthetase, class II, C-terminal||Aminoacyl-tRNA synthetase, class II (D/K/N)-like||Aminoacyl-tRNA synthetase, class II (D/K/N)||Nucleic acid-binding, OB-fold||Aminoacyl-tRNA synthetase, class II||Lysine-tRNA ligase, class II||OB-fold nuclei	GO:0051704,GO:0044403,GO:0044419,GO:0016032,GO:0044764,GO:0044446,GO:0044422,GO:0005515,GO:0031974,GO:0043233,GO:0070013,GO:0043227,GO:0043226,GO:0034641,GO:0005488,GO:0005622,GO:0044424,GO:0034470,GO:0006807,GO:0071704,GO:0044238,GO:0044237,GO:0005737,GO:0034660,GO:0008152,GO:0006396,GO:0005576,GO:0003723,GO:0003674,GO:1901360,GO:0019538,GO:0043229,GO:0006139,GO:0005829,GO:0008150,GO:0046483,GO:…	multi-organism process,symbiosis, encompassing mutualism through parasitism,interspecies interaction between organisms,viral process,multi-organism cellular process,intracellular organelle part,organelle part,protein binding,membrane-enclosed lumen,organelle lumen,intracellular organelle lumen,membrane-bounded organelle,organelle,cellular nitrogen compound metabolic process,binding,intracellular,…	hsa00970	Aminoacyl-tRNA biosynthesis
ENST00000409248	ENSG00000243449	C4orf48	chr4:2041992-2043970	7.02734	13.5927	-0.95178	0.03285	0.999477	Neuropeptide-like protein	GO:0005576,GO:0005575	extracellular region,cellular_component	--	--
ENST00000304842	ENSG00000169902	TPST1	chr7:66205198-66360443	1.10439	0.398236	1.47156	0.0135	0.999477	P-loop containing nucleoside triphosphate hydrolase||Protein-tyrosine sulfotransferase	GO:0006952,GO:0006950,GO:0044446,GO:0044422,GO:0050896,GO:0043227,GO:0043226,GO:0005622,GO:0044424,GO:0071704,GO:0044238,GO:0044237,GO:0005737,GO:0008152,GO:0003674,GO:0019538,GO:0043229,GO:0008150,GO:0043231,GO:0044260,GO:0016020,GO:0009987,GO:0044444,GO:0006954,GO:0012505,GO:0003824,GO:0044267,GO:0009611,GO:0043170,GO:0044464,GO:0005623,GO:0031090,GO:0016740,GO:0018212,GO:0006464,GO:0036211,GO:…	defense response,response to stress,intracellular organelle part,organelle part,response to stimulus,membrane-bounded organelle,organelle,intracellular,intracellular part,organic substance metabolic process,primary metabolic process,cellular metabolic process,cytoplasm,metabolic process,molecular_function,protein metabolic process,intracellular organelle,biological_process,intracellular membrane-…	--	--
ENST00000494664	ENSG00000113845	TIMMDC1	chr3:119498531-119559602	5.79273	3.19631	0.857838	0.0165	0.999477	-||Mitochondrial inner membrane translocase subunit Tim17/Tim22/Tim23/peroxisomal protein PMP24	GO:0044446,GO:0044422,GO:0031974,GO:0043233,GO:0044428,GO:0070013,GO:0043227,GO:0043226,GO:0031981,GO:0005622,GO:0044424,GO:0044085,GO:0005737,GO:0043229,GO:0065003,GO:0008150,GO:0043231,GO:0044763,GO:0016020,GO:0009987,GO:0044444,GO:0005634,GO:0071840,GO:0005654,GO:0043933,GO:0034622,GO:0022607,GO:0044464,GO:0044699,GO:0005623,GO:0031090,GO:0006461,GO:0070271,GO:0016043,GO:0071822,GO:0006996,GO:…	intracellular organelle part,organelle part,membrane-enclosed lumen,organelle lumen,nuclear part,intracellular organelle lumen,membrane-bounded organelle,organelle,nuclear lumen,intracellular,intracellular part,cellular component biogenesis,cytoplasm,intracellular organelle,macromolecular complex assembly,biological_process,intracellular membrane-bounded organelle,single-organism cellular process…	--	--
ENST00000392514	ENSG00000089157	RPLP0	chr12:120196685-120201235	53.7758	125.531	-1.22301	0.00585	0.999477	Ribosomal protein L10P||-||60S acidic ribosomal protein P0	GO:0051704,GO:0044403,GO:0044419,GO:0016032,GO:0044764,GO:0070062,GO:0043230,GO:0065010,GO:0034097,GO:0031982,GO:0071345,GO:0010033,GO:0044446,GO:0031988,GO:0044422,GO:0005515,GO:0070887,GO:0050896,GO:0019080,GO:0019058,GO:0043227,GO:0019083,GO:0071310,GO:0043226,GO:0044421,GO:0042254,GO:0022613,GO:0016072,GO:0042221,GO:0034641,GO:0006364,GO:0005488,GO:0005622,GO:0005912,GO:0000184,GO:0044424,GO:…	multi-organism process,symbiosis, encompassing mutualism through parasitism,interspecies interaction between organisms,viral process,multi-organism cellular process,extracellular vesicular exosome,extracellular organelle,extracellular membrane-bounded organelle,response to cytokine stimulus,vesicle,cellular response to cytokine stimulus,response to organic substance,intracellular organelle part,m…	hsa03010	Ribosome
ENST00000379751	ENSG00000125817	CENPB	chr20:3783850-3786690	4.9383	9.58564	-0.956859	0.00305	0.999477	Centromere protein CENP-B, dimerisation domain||Major centromere autoantigen B||HTH CenpB-type DNA-binding domain||DNA binding HTH domain, Psq-type||DDE superfamily endonuclease domain||Homeodomain-like	GO:0044446,GO:0044422,GO:0031974,GO:0043233,GO:0044428,GO:0070013,GO:0043227,GO:0043226,GO:0031981,GO:0005488,GO:0005622,GO:0044424,GO:0003674,GO:0043229,GO:0043231,GO:0005634,GO:1901363,GO:0097159,GO:0000785,GO:0000228,GO:0005694,GO:0044454,GO:0044464,GO:0000790,GO:0043228,GO:0043232,GO:0044427,GO:0003676,GO:0005623,GO:0003677,GO:0005575,GO:0000792,GO:0005720,GO:0019237,GO:0003696,GO:0031618,GO:…	intracellular organelle part,organelle part,membrane-enclosed lumen,organelle lumen,nuclear part,intracellular organelle lumen,membrane-bounded organelle,organelle,nuclear lumen,binding,intracellular,intracellular part,molecular_function,intracellular organelle,intracellular membrane-bounded organelle,nucleus,heterocyclic compound binding,organic cyclic compound binding,chromatin,nuclear chromoso…	--	--
ENST00000295702	ENSG00000163479	SSR2	chr1:156009047-156020959	21.233	34.027	-0.680376	0.0366	0.999477	Translocon-associated protein subunit beta	GO:0044446,GO:0044422,GO:0043227,GO:0043226,GO:0005622,GO:0044424,GO:0045184,GO:0033036,GO:0006613,GO:0008104,GO:0006612,GO:0005737,GO:0015031,GO:0051649,GO:0043229,GO:0008150,GO:0043231,GO:0051179,GO:0051641,GO:0044763,GO:0016020,GO:0009987,GO:0044444,GO:0012505,GO:0034613,GO:0070727,GO:0051234,GO:0006886,GO:0071702,GO:0006810,GO:0046907,GO:0044765,GO:0044464,GO:0044699,GO:0005623,GO:0031090,GO:…	intracellular organelle part,organelle part,membrane-bounded organelle,organelle,intracellular,intracellular part,establishment of protein localization,macromolecule localization,cotranslational protein targeting to membrane,protein localization,protein targeting to membrane,cytoplasm,protein transport,establishment of localization in cell,intracellular organelle,biological_process,intracellular …	hsa04141	Protein processing in endoplasmic reticulum
ENST00000355235	ENSG00000197226	TBC1D9B	chr5:179862065-179907859	2.2432	3.63338	-0.695752	0.0407	0.999477	GRAM domain||EF-hand domain pair||-||EF-hand domain||Rab-GTPase-TBC domain	GO:0005515,GO:0005488,GO:0005622,GO:0045184,GO:0044085,GO:0033036,GO:0008104,GO:0015031,GO:0051649,GO:0003674,GO:0008150,GO:0051179,GO:0051641,GO:0044763,GO:0016020,GO:0009987,GO:0071840,GO:0012505,GO:0034613,GO:0070727,GO:0051234,GO:0006886,GO:0071702,GO:0006810,GO:0022607,GO:0046907,GO:0044464,GO:0044699,GO:0005623,GO:0032879,GO:0065007,GO:0016043,GO:0016192,GO:0050789,GO:0050793,GO:0060491,GO:…	protein binding,binding,intracellular,establishment of protein localization,cellular component biogenesis,macromolecule localization,protein localization,protein transport,establishment of localization in cell,molecular_function,biological_process,localization,cellular localization,single-organism cellular process,membrane,cellular process,cellular component organization or biogenesis,endomembran…	--	--
ENST00000262580	ENSG00000104518	GSDMD	chr8:143553206-143563062	6.61795	12.8479	-0.95708	0.01095	0.999477	Gasdermin	GO:0002376,GO:0006955,GO:0006952,GO:0051704,GO:0045087,GO:0006950,GO:0051707,GO:0009607,GO:0001816,GO:0001817,GO:0044446,GO:0044422,GO:0005515,GO:0050896,GO:0031974,GO:0043233,GO:0044428,GO:0070013,GO:0043227,GO:0043226,GO:0044421,GO:0031981,GO:0005488,GO:0005622,GO:0048518,GO:0044424,GO:0045184,GO:0044085,GO:0033036,GO:0009617,GO:0051716,GO:0008104,GO:0005737,GO:0015031,GO:0005576,GO:0051649,GO:…	immune system process,immune response,defense response,multi-organism process,innate immune response,response to stress,response to other organism,response to biotic stimulus,cytokine production,regulation of cytokine production,intracellular organelle part,organelle part,protein binding,response to stimulus,membrane-enclosed lumen,organelle lumen,nuclear part,intracellular organelle lumen,membra…	--	--
ENST00000262633	ENSG00000126254	RBM42	chr19:35629029-35637686	4.66347	8.15877	-0.806946	0.0453	0.999477	-||RNA recognition motif domain||Nucleotide-binding alpha-beta plait domain	GO:0043227,GO:0043226,GO:0034641,GO:0005488,GO:0005622,GO:0044424,GO:0048519,GO:0006807,GO:0071704,GO:0044238,GO:0044237,GO:0005737,GO:0008152,GO:0006396,GO:0003723,GO:0003674,GO:1901360,GO:0043229,GO:0006139,GO:0008150,GO:0046483,GO:0043231,GO:0044260,GO:0009987,GO:0005634,GO:0048523,GO:1901363,GO:0097159,GO:0006725,GO:0090304,GO:0043170,GO:0010605,GO:0016071,GO:0016070,GO:0044464,GO:0010467,GO:…	membrane-bounded organelle,organelle,cellular nitrogen compound metabolic process,binding,intracellular,intracellular part,negative regulation of biological process,nitrogen compound metabolic process,organic substance metabolic process,primary metabolic process,cellular metabolic process,cytoplasm,metabolic process,RNA processing,RNA binding,molecular_function,organic cyclic compound metabolic p…	--	--
ENST00000421832	ENSG00000142544	CTU1	chr19:51097605-51108370	0.924466	2.06425	-1.15892	0.00525	0.999477	Cytoplasmic tRNA 2-thiolation protein 1, C-terminal||Rossmann-like alpha/beta/alpha sandwich fold||tRNA(Ile)-lysidine/2-thiocytidine synthase, N-terminal||2-thiocytidine tRNA biosynthesis protein, TtcA||Cytoplasmic tRNA 2-thiolation protein 1	GO:0005515,GO:0043227,GO:0043226,GO:0034641,GO:0005488,GO:0005622,GO:0044424,GO:0034470,GO:0006807,GO:0071704,GO:0044238,GO:0044237,GO:0005737,GO:0034660,GO:0008152,GO:0006396,GO:0003723,GO:0003674,GO:1901360,GO:0019538,GO:0043229,GO:0006139,GO:0005829,GO:0008150,GO:0046483,GO:0043231,GO:0044260,GO:0009987,GO:0044444,GO:1901363,GO:0003824,GO:0097159,GO:0006725,GO:0044267,GO:0090304,GO:0043170,GO:…	protein binding,membrane-bounded organelle,organelle,cellular nitrogen compound metabolic process,binding,intracellular,intracellular part,ncRNA processing,nitrogen compound metabolic process,organic substance metabolic process,primary metabolic process,cellular metabolic process,cytoplasm,ncRNA metabolic process,metabolic process,RNA processing,RNA binding,molecular_function,organic cyclic compo…	hsa04122	Sulfur relay system
ENST00000329331	ENSG00000183576	SETD3	chr14:99397745-99480889	11.9578	29.2855	-1.29224	0.00175	0.906596	Histone-lysine N-methyltransferase, SETD3||-||SET domain||Rubisco LSMT, substrate-binding domain	GO:0044446,GO:0044422,GO:0005515,GO:0031974,GO:0043233,GO:0044428,GO:0070013,GO:0043227,GO:0043226,GO:0034641,GO:0031981,GO:0005488,GO:0005622,GO:0048518,GO:0044424,GO:0006807,GO:0071704,GO:0044238,GO:0044237,GO:0008152,GO:0003674,GO:1901360,GO:0019538,GO:0043229,GO:0006139,GO:0008150,GO:0046483,GO:0043231,GO:0044260,GO:0044763,GO:0009987,GO:0005634,GO:0071840,GO:0005654,GO:0003824,GO:0006725,GO:…	intracellular organelle part,organelle part,protein binding,membrane-enclosed lumen,organelle lumen,nuclear part,intracellular organelle lumen,membrane-bounded organelle,organelle,cellular nitrogen compound metabolic process,nuclear lumen,binding,intracellular,positive regulation of biological process,intracellular part,nitrogen compound metabolic process,organic substance metabolic process,prima…	--	--
ENST00000310132	ENSG00000007264	MATK	chr19:3777969-3802129	3.82482	7.81601	-1.03104	0.0162	0.999477	SH2 domain||Protein kinase-like domain||Tyrosine-protein kinase, active site||Protein kinase domain||SH3 domain||Protein kinase, ATP binding site||Tyrosine-protein kinase, catalytic domain||Serine-threonine/tyrosine-protein kinase catalytic domain||-	GO:0002376,GO:0006955,GO:0006952,GO:0045087,GO:0006950,GO:0005515,GO:0050896,GO:0005488,GO:0005622,GO:0048518,GO:0044424,GO:0071704,GO:0044238,GO:0051716,GO:0044237,GO:0005737,GO:0008152,GO:0040011,GO:0003674,GO:0019538,GO:0005829,GO:0008150,GO:0051179,GO:0044260,GO:0044763,GO:0016020,GO:0009987,GO:0044444,GO:1901363,GO:0003824,GO:0097159,GO:0044267,GO:0043170,GO:0048870,GO:0051674,GO:0048522,GO:…	immune system process,immune response,defense response,innate immune response,response to stress,protein binding,response to stimulus,binding,intracellular,positive regulation of biological process,intracellular part,organic substance metabolic process,primary metabolic process,cellular response to stimulus,cellular metabolic process,cytoplasm,metabolic process,locomotion,molecular_function,prote…	hsa04722	Neurotrophin signaling pathway
ENST00000367460	ENSG00000150681	RGS18	chr1:192158456-192185815	5.56874	2.57341	1.11367	0.0027	0.999477	RGS, subdomain 1||RGS domain	GO:0050896,GO:0034641,GO:0048583,GO:0005622,GO:0044424,GO:0048519,GO:0006807,GO:0071704,GO:0044238,GO:0051716,GO:0044237,GO:0005737,GO:0008152,GO:0003674,GO:1901360,GO:0006139,GO:0008150,GO:0046483,GO:0044763,GO:0016020,GO:0009987,GO:0048523,GO:0006725,GO:0065009,GO:1901575,GO:0009056,GO:0044464,GO:0044248,GO:0044699,GO:0050790,GO:0034655,GO:0044281,GO:0005623,GO:0044093,GO:0019222,GO:0046700,GO:…	response to stimulus,cellular nitrogen compound metabolic process,regulation of response to stimulus,intracellular,intracellular part,negative regulation of biological process,nitrogen compound metabolic process,organic substance metabolic process,primary metabolic process,cellular response to stimulus,cellular metabolic process,cytoplasm,metabolic process,molecular_function,organic cyclic compou…	--	--
ENST00000206451	ENSG00000092010	PSME1	chr14:24136157-24141588	22.0845	40.885	-0.888536	0.0115	0.999477	Proteasome activator pa28, N-terminal domain||Proteasome activator pa28||Proteasome activator pa28, C-terminal domain	GO:0002376,GO:0006955,GO:0006952,GO:0002682,GO:0045087,GO:0006950,GO:0002684,GO:0050776,GO:0070062,GO:0043230,GO:0065010,GO:0034097,GO:0031982,GO:0071345,GO:0010033,GO:0031347,GO:0044446,GO:0050778,GO:0031988,GO:0019221,GO:0044422,GO:0070887,GO:0050896,GO:0045088,GO:0031974,GO:0045089,GO:0043233,GO:0080134,GO:0002253,GO:0044428,GO:0070013,GO:0043227,GO:0071310,GO:0031349,GO:0043226,GO:0002757,GO:…	immune system process,immune response,defense response,regulation of immune system process,innate immune response,response to stress,positive regulation of immune system process,regulation of immune response,extracellular vesicular exosome,extracellular organelle,extracellular membrane-bounded organelle,response to cytokine stimulus,vesicle,cellular response to cytokine stimulus,response to organ…	hsa04612,hsa03050	Antigen processing and presentation,Proteasome
ENST00000204961	ENSG00000090776	EFNB1	chrX:68828996-68842147	0.774097	1.41769	-0.872959	0.02765	0.999477	Ephrin receptor-binding domain||Ephrin||Ephrin, conserved site||Cupredoxin	GO:0002376,GO:0002682,GO:0002684,GO:0070062,GO:0043230,GO:0065010,GO:0031982,GO:0045321,GO:0001775,GO:0031988,GO:0050870,GO:0005515,GO:0002694,GO:0050896,GO:0046649,GO:0050865,GO:0051251,GO:0050863,GO:0050867,GO:0042110,GO:0043227,GO:0031295,GO:0051249,GO:0043226,GO:0002696,GO:0031294,GO:0044421,GO:0042221,GO:0005488,GO:0005622,GO:0048518,GO:0044424,GO:0051716,GO:0005737,GO:0040011,GO:0005576,GO:…	immune system process,regulation of immune system process,positive regulation of immune system process,extracellular vesicular exosome,extracellular organelle,extracellular membrane-bounded organelle,vesicle,leukocyte activation,cell activation,membrane-bounded vesicle,positive regulation of T cell activation,protein binding,regulation of leukocyte activation,response to stimulus,lymphocyte activ…	hsa04360	Axon guidance
ENST00000369535	ENSG00000213281	NRAS	chr1:114704468-114716894	1.04088	0.639017	0.703875	0.0487	0.999477	Small GTP-binding protein domain||P-loop containing nucleoside triphosphate hydrolase||Small GTPase superfamily, Ras type||Small GTPase superfamily	GO:0002376,GO:0006955,GO:0006952,GO:0002682,GO:0045087,GO:0006950,GO:0002684,GO:0050776,GO:0070062,GO:0043230,GO:0065010,GO:0031982,GO:0031347,GO:0044446,GO:0050778,GO:0031988,GO:0044422,GO:0005515,GO:0050896,GO:0045088,GO:0045089,GO:0080134,GO:0002253,GO:0043227,GO:0031349,GO:0043226,GO:0002757,GO:0048584,GO:0044421,GO:0042221,GO:0048583,GO:0005488,GO:0005622,GO:0048518,GO:0050900,GO:0002764,GO:…	immune system process,immune response,defense response,regulation of immune system process,innate immune response,response to stress,positive regulation of immune system process,regulation of immune response,extracellular vesicular exosome,extracellular organelle,extracellular membrane-bounded organelle,vesicle,regulation of defense response,intracellular organelle part,positive regulation of imm…	hsa05203,hsa05034,hsa05166,hsa04660,hsa04662,hsa05160,hsa04062,hsa05219,hsa04917,hsa05221,hsa05215,hsa05216,hsa04730,hsa05211,hsa04650,hsa04915,hsa05200,hsa04720,hsa04722,hsa04910,hsa04540,hsa05220,hsa05223,hsa04370,hsa04068,hsa05214,hsa05161,hsa04664,hsa05218,hsa05213,hsa04014,hsa04725,hsa04015,hsa04726,hsa04921,hsa04916,hsa04151,hsa04360,hsa04012,hsa04810,hsa04530,hsa04912,hsa05205,hsa04919,hsa…	Viral carcinogenesis,Alcoholism,HTLV-I infection,T cell receptor signaling pathway,B cell receptor signaling pathway,Hepatitis C,Chemokine signaling pathway,Bladder cancer,Prolactin signaling pathway,Acute myeloid leukemia,Prostate cancer,Thyroid cancer,Long-term depression,Renal cell carcinoma,Natural killer cell mediated cytotoxicity,Estrogen signaling pathway,Pathways in cancer,Long-term poten…
ENST00000318911	ENSG00000179091	CYC1	chr8:144095026-144097525	5.29693	8.45876	-0.675291	0.04855	0.999477	Cytochrome c1, transmembrane anchor, C-terminal||Cytochrome c1||Cytochrome c-like domain	GO:0010033,GO:0044446,GO:0044422,GO:0050896,GO:0043227,GO:0043226,GO:0042221,GO:0005488,GO:0005622,GO:0044424,GO:0044237,GO:0005737,GO:0008152,GO:0003674,GO:0043229,GO:0008150,GO:0043231,GO:0016020,GO:0009987,GO:0044444,GO:0005634,GO:1901363,GO:0003824,GO:0097159,GO:1901700,GO:1901652,GO:0044464,GO:0005623,GO:0043434,GO:0031090,GO:1901698,GO:0006796,GO:0006793,GO:0044710,GO:0009725,GO:0016787,GO:…	response to organic substance,intracellular organelle part,organelle part,response to stimulus,membrane-bounded organelle,organelle,response to chemical stimulus,binding,intracellular,intracellular part,cellular metabolic process,cytoplasm,metabolic process,molecular_function,intracellular organelle,biological_process,intracellular membrane-bounded organelle,membrane,cellular process,cytoplasmic …	hsa04932,hsa05012,hsa05016,hsa05010,hsa00190,hsa04260,hsa01100	Non-alcoholic fatty liver disease (NAFLD),Parkinson's disease,Huntington's disease,Alzheimer's disease,Oxidative phosphorylation,Cardiac muscle contraction,Metabolic pathways
ENST00000263026	ENSG00000103319	EEF2K	chr16:22206281-22288738	1.0582	0.606245	0.803639	0.0311	0.999477	MHCK/EF2 kinase||Eukaryotic elongation factor 2 kinase||Sel1-like repeat||Tetratricopeptide-like helical domain||Protein kinase-like domain	GO:0006950,GO:0010033,GO:0044446,GO:0044422,GO:0005515,GO:0070887,GO:0050896,GO:0071310,GO:0043226,GO:0042221,GO:0005488,GO:0005622,GO:0048518,GO:0044424,GO:0044085,GO:0048519,GO:0071704,GO:0044238,GO:0051716,GO:0044237,GO:0005737,GO:0008152,GO:0003723,GO:0003674,GO:0019538,GO:0043229,GO:0005829,GO:0008150,GO:0051179,GO:0044260,GO:0044763,GO:0009987,GO:0044444,GO:0048523,GO:0051239,GO:0071840,GO:…	response to stress,response to organic substance,intracellular organelle part,organelle part,protein binding,cellular response to chemical stimulus,response to stimulus,cellular response to organic substance,organelle,response to chemical stimulus,binding,intracellular,positive regulation of biological process,intracellular part,cellular component biogenesis,negative regulation of biological proc…	hsa04152,hsa04921	AMPK signaling pathway,Oxytocin signaling pathway
ENST00000421578	ENSG00000110880	CORO1C	chr12:108645108-108731596	24.1432	10.0406	1.26578	0.0214	0.999477	WD40-repeat-containing domain||Coronin 1C||WD40/YVTN repeat-like-containing domain||Domain of unknown function DUF1899||Coronin||WD40 repeat||WD40 repeat, conserved site	GO:0031982,GO:0005515,GO:0050896,GO:0043226,GO:0005488,GO:0005622,GO:0048518,GO:0005912,GO:0044424,GO:0045184,GO:0044085,GO:0070161,GO:0033036,GO:0048519,GO:0071704,GO:0044238,GO:0051716,GO:0008104,GO:0044237,GO:0005737,GO:0008152,GO:0040011,GO:0003674,GO:0019538,GO:0043229,GO:0008150,GO:0051179,GO:0044260,GO:0032991,GO:0044763,GO:0005925,GO:0016020,GO:0009987,GO:0005924,GO:0048523,GO:0051239,GO:…	vesicle,protein binding,response to stimulus,organelle,binding,intracellular,positive regulation of biological process,adherens junction,intracellular part,establishment of protein localization,cellular component biogenesis,anchoring junction,macromolecule localization,negative regulation of biological process,organic substance metabolic process,primary metabolic process,cellular response to stim…	--	--
ENST00000262776	ENSG00000108679	LGALS3BP	chr17:78971237-78980109	1.38273	6.37152	-2.20411	5.00E-05	0.104844	SRCR domain||BTB/Kelch-associated||SRCR-like domain||BTB/POZ domain||SKP1/BTB/POZ domain||-	GO:0006952,GO:0006950,GO:0070062,GO:0043230,GO:0065010,GO:0031982,GO:0044446,GO:0031988,GO:0044422,GO:0050896,GO:0031974,GO:0043233,GO:0043227,GO:0043226,GO:0044421,GO:0005622,GO:0044424,GO:0051716,GO:0005737,GO:0005576,GO:0051649,GO:0003674,GO:0043229,GO:0008150,GO:0043231,GO:0051179,GO:0051641,GO:0044763,GO:0016020,GO:0009987,GO:0044444,GO:0051234,GO:0006810,GO:0032940,GO:0046903,GO:0044765,GO:…	defense response,response to stress,extracellular vesicular exosome,extracellular organelle,extracellular membrane-bounded organelle,vesicle,intracellular organelle part,membrane-bounded vesicle,organelle part,response to stimulus,membrane-enclosed lumen,organelle lumen,membrane-bounded organelle,organelle,extracellular region part,intracellular,intracellular part,cellular response to stimulus,cy…	--	--
ENST00000374517	ENSG00000136810	TXN	chr9:110243810-110256640	9.55517	5.69128	0.74753	0.03955	0.999477	Thioredoxin-like fold||Thioredoxin domain||Thioredoxin||Thioredoxin, conserved site	GO:0006950,GO:0070062,GO:0043230,GO:0065010,GO:0031982,GO:0044446,GO:0031988,GO:0044422,GO:0005515,GO:0050896,GO:0031974,GO:0043233,GO:0044428,GO:0070013,GO:0043227,GO:0043226,GO:0048584,GO:0044421,GO:0042221,GO:0034641,GO:0031981,GO:0048583,GO:0005488,GO:0005622,GO:0048518,GO:0044424,GO:0045184,GO:0033036,GO:0048519,GO:0006807,GO:0071704,GO:0044238,GO:0051716,GO:0008104,GO:0044237,GO:0005737,GO:…	response to stress,extracellular vesicular exosome,extracellular organelle,extracellular membrane-bounded organelle,vesicle,intracellular organelle part,membrane-bounded vesicle,organelle part,protein binding,response to stimulus,membrane-enclosed lumen,organelle lumen,nuclear part,intracellular organelle lumen,membrane-bounded organelle,organelle,positive regulation of response to stimulus,extra…	--	--
ENST00000402322	ENSG00000173372	C1QA	chr1:22636505-22639608	0.454392	1.47781	-1.70145	0.04945	0.999477	Collagen triple helix repeat||C1q domain||Tumour necrosis factor-like domain	GO:0002376,GO:0006955,GO:0006952,GO:0002682,GO:0045087,GO:0006950,GO:0002684,GO:0002252,GO:0050776,GO:0070062,GO:0043230,GO:0065010,GO:0031982,GO:0050778,GO:0031988,GO:0050896,GO:0002253,GO:0043227,GO:0043226,GO:0048584,GO:0044421,GO:0042221,GO:0048583,GO:0048518,GO:0002443,GO:0071704,GO:0044238,GO:0008152,GO:0005576,GO:0003674,GO:0002250,GO:0019538,GO:0008150,GO:0032991,GO:0044763,GO:0009987,GO:…	immune system process,immune response,defense response,regulation of immune system process,innate immune response,response to stress,positive regulation of immune system process,immune effector process,regulation of immune response,extracellular vesicular exosome,extracellular organelle,extracellular membrane-bounded organelle,vesicle,positive regulation of immune response,membrane-bounded vesicl…	hsa05322,hsa05150,hsa05142,hsa05133,hsa04610,hsa05020	Systemic lupus erythematosus,Staphylococcus aureus infection,Chagas disease (American trypanosomiasis),Pertussis,Complement and coagulation cascades,Prion diseases
ENST00000376918	ENSG00000161671	EMC10	chr19:50466786-50490870	2.06902	4.88675	-1.23993	0.0295	0.999477	-||ER membrane protein complex subunit 10	GO:0044446,GO:0044422,GO:0043227,GO:0043226,GO:0005622,GO:0044424,GO:0005737,GO:0005576,GO:0043229,GO:0043231,GO:0032991,GO:0016020,GO:0044444,GO:0012505,GO:0044464,GO:0005623,GO:0031090,GO:0030176,GO:0031227,GO:0043234,GO:0044432,GO:0005783,GO:0042175,GO:0031300,GO:0005789,GO:0031301,GO:0005575,GO:0044425,GO:0072546,GO:0016021,GO:0031224	intracellular organelle part,organelle part,membrane-bounded organelle,organelle,intracellular,intracellular part,cytoplasm,extracellular region,intracellular organelle,intracellular membrane-bounded organelle,macromolecular complex,membrane,cytoplasmic part,endomembrane system,cell part,cell,organelle membrane,integral to endoplasmic reticulum membrane,intrinsic to endoplasmic reticulum membrane…	--	--
ENST00000368054	ENSG00000066294	CD84	chr1:160537072-160579516	0.73987	0.381221	0.956644	0.0394	0.999477	Immunoglobulin-like fold||Immunoglobulin-like domain||Immunoglobulin subtype	GO:0002376,GO:0006955,GO:0006952,GO:0002682,GO:0045087,GO:0006950,GO:0002684,GO:0002252,GO:0050776,GO:0070062,GO:0043230,GO:0065010,GO:0031982,GO:0045321,GO:0001816,GO:0002697,GO:0001775,GO:0001817,GO:0031988,GO:0002694,GO:0050896,GO:0050865,GO:0043227,GO:0043226,GO:0044421,GO:0048583,GO:0048518,GO:0050900,GO:0048519,GO:0002443,GO:0040011,GO:0005576,GO:0051649,GO:0002703,GO:0002250,GO:0008150,GO:…	immune system process,immune response,defense response,regulation of immune system process,innate immune response,response to stress,positive regulation of immune system process,immune effector process,regulation of immune response,extracellular vesicular exosome,extracellular organelle,extracellular membrane-bounded organelle,vesicle,leukocyte activation,cytokine production,regulation of immune …	--	--
ENST00000254436	ENSG00000132109	TRIM21	chr11:4384896-4393696	6.23929	10.843	-0.797305	0.0133	0.999477	B-box-type zinc finger||B30.2/SPRY domain||Zinc finger, RING-type||Zinc finger, B-box, chordata||Concanavalin A-like lectin/glucanase domain||Butyrophylin-like||Zinc finger, RING-type, conserved site||SPRY-associated||SPRY domain||Zinc finger, RING/FYVE/PHD-type||U box domain	GO:0002376,GO:0006955,GO:0006952,GO:0051704,GO:0045087,GO:0006950,GO:0044403,GO:0044419,GO:0016032,GO:0044764,GO:0034097,GO:0031982,GO:0071345,GO:0001816,GO:0010033,GO:0001817,GO:0019221,GO:0005515,GO:0070887,GO:0050896,GO:0019080,GO:0019058,GO:0043227,GO:0019083,GO:0071310,GO:0043226,GO:0034341,GO:0043900,GO:0042221,GO:0034641,GO:0005488,GO:0005622,GO:0048518,GO:0044424,GO:0044085,GO:0071346,GO:…	immune system process,immune response,defense response,multi-organism process,innate immune response,response to stress,symbiosis, encompassing mutualism through parasitism,interspecies interaction between organisms,viral process,multi-organism cellular process,response to cytokine stimulus,vesicle,cellular response to cytokine stimulus,cytokine production,response to organic substance,regulation…	hsa05322	Systemic lupus erythematosus
ENST00000312397	ENSG00000175467	SART1	chr11:65961688-65979828	3.56425	6.35385	-0.834032	0.01135	0.999477	SNU66/SART1 family	GO:0002376,GO:0002682,GO:0002684,GO:0045321,GO:0001775,GO:0044446,GO:0044422,GO:0050870,GO:0002694,GO:0050896,GO:0046649,GO:0050865,GO:0051251,GO:0031974,GO:0050863,GO:0043233,GO:0050867,GO:0044428,GO:0070013,GO:0042110,GO:0043227,GO:0051249,GO:0043226,GO:0002696,GO:0042254,GO:0022613,GO:0016072,GO:0002520,GO:0034641,GO:0006364,GO:0031981,GO:0005622,GO:0048518,GO:0044424,GO:0044085,GO:0030097,GO:…	immune system process,regulation of immune system process,positive regulation of immune system process,leukocyte activation,cell activation,intracellular organelle part,organelle part,positive regulation of T cell activation,regulation of leukocyte activation,response to stimulus,lymphocyte activation,regulation of cell activation,positive regulation of lymphocyte activation,membrane-enclosed lum…	hsa03040	Spliceosome
ENST00000261951	ENSG00000113300	CNOT6	chr5:180494416-180578405	2.36596	1.04316	1.18147	0.00325	0.999477	Leucine-rich repeat, typical subtype||Endonuclease/exonuclease/phosphatase||Leucine-rich repeat domain, L domain-like||Leucine-rich repeat	GO:0006950,GO:0005515,GO:0050896,GO:0043227,GO:0043226,GO:0022613,GO:0034641,GO:0005488,GO:0005622,GO:0048518,GO:0044424,GO:0044085,GO:0048519,GO:0006807,GO:0071704,GO:0044238,GO:0051716,GO:0044237,GO:0005737,GO:0008152,GO:0006396,GO:0044265,GO:0003723,GO:0003674,GO:0006401,GO:1901360,GO:0019538,GO:0000956,GO:0043229,GO:0006139,GO:0005829,GO:0065003,GO:0008150,GO:0046483,GO:0043231,GO:0044260,GO:…	response to stress,protein binding,response to stimulus,membrane-bounded organelle,organelle,ribonucleoprotein complex biogenesis,cellular nitrogen compound metabolic process,binding,intracellular,positive regulation of biological process,intracellular part,cellular component biogenesis,negative regulation of biological process,nitrogen compound metabolic process,organic substance metabolic proce…	hsa03018	RNA degradation
ENST00000322716	ENSG00000178567	EPM2AIP1	chr3:36985042-36993168	0.494882	0.22432	1.14153	0.0066	0.999477	-||EPM2A-interacting protein 1	GO:0010033,GO:0044446,GO:0044422,GO:0005515,GO:0050896,GO:0031974,GO:0043233,GO:0044428,GO:0070013,GO:0043227,GO:0043226,GO:0042221,GO:0034641,GO:0031981,GO:0005488,GO:0005622,GO:0048518,GO:0044424,GO:0006807,GO:0071704,GO:0044238,GO:0044237,GO:0005737,GO:0008152,GO:0003674,GO:1901360,GO:0043229,GO:0006139,GO:0008150,GO:0046483,GO:0043231,GO:0044260,GO:0009987,GO:0044444,GO:0005634,GO:0005654,GO:…	response to organic substance,intracellular organelle part,organelle part,protein binding,response to stimulus,membrane-enclosed lumen,organelle lumen,nuclear part,intracellular organelle lumen,membrane-bounded organelle,organelle,response to chemical stimulus,cellular nitrogen compound metabolic process,nuclear lumen,binding,intracellular,positive regulation of biological process,intracellular p…	--	--
ENST00000415912	ENSG00000117298	ECE1	chr1:21217246-21345504	5.32246	9.79821	-0.880426	0.03715	0.999477	Peptidase M13, C-terminal domain||Peptidase M13, N-terminal domain||Endothelin-converting enzyme 1||Metallopeptidase, catalytic domain||Peptidase M13	GO:0070062,GO:0043230,GO:0065010,GO:0031982,GO:0044446,GO:0031988,GO:0044422,GO:0009897,GO:0005515,GO:0043227,GO:0043226,GO:0044421,GO:0034641,GO:0005488,GO:0005622,GO:0048518,GO:0044424,GO:0006807,GO:0071704,GO:0044238,GO:0044237,GO:0005737,GO:0008152,GO:0000323,GO:0005764,GO:0005576,GO:0005773,GO:0009986,GO:0003674,GO:0019538,GO:0043229,GO:0008150,GO:0043231,GO:0044260,GO:0016020,GO:0009987,GO:…	extracellular vesicular exosome,extracellular organelle,extracellular membrane-bounded organelle,vesicle,intracellular organelle part,membrane-bounded vesicle,organelle part,external side of plasma membrane,protein binding,membrane-bounded organelle,organelle,extracellular region part,cellular nitrogen compound metabolic process,binding,intracellular,positive regulation of biological process,intr…	--	--
ENST00000602866	ENSG00000165916	PSMC3	chr11:47418768-47426473	2.0349	3.63766	-0.838054	0.03755	0.999477	ATPase, AAA-type, conserved site||P-loop containing nucleoside triphosphate hydrolase||-||26S proteasome subunit P45||AAA+ ATPase domain||ATPase, AAA-type, core	GO:0002376,GO:0006955,GO:0006952,GO:0002682,GO:0051704,GO:0045087,GO:0006950,GO:0002684,GO:0050776,GO:0044403,GO:0044419,GO:0016032,GO:0044764,GO:0034097,GO:0071345,GO:0010033,GO:0031347,GO:0044446,GO:0050778,GO:0019221,GO:0044422,GO:0005515,GO:0070887,GO:0050896,GO:0045088,GO:0031974,GO:0045089,GO:0043233,GO:0080134,GO:0002253,GO:0044428,GO:0070013,GO:0043227,GO:0071310,GO:0031349,GO:0043226,GO:…	immune system process,immune response,defense response,regulation of immune system process,multi-organism process,innate immune response,response to stress,positive regulation of immune system process,regulation of immune response,symbiosis, encompassing mutualism through parasitism,interspecies interaction between organisms,viral process,multi-organism cellular process,response to cytokine stimu…	hsa03050,hsa05169	Proteasome,Epstein-Barr virus infection
ENST00000326080	ENSG00000170271	FAXDC2	chr5:154818490-154876793	10.7848	23.0134	-1.09348	0.02565	0.999477	Fatty acid hydroxylase||-	GO:0044446,GO:0044422,GO:0043227,GO:0043226,GO:0005488,GO:0005622,GO:0044424,GO:0071704,GO:0044238,GO:0044237,GO:0005737,GO:0008152,GO:0003674,GO:1901360,GO:0043229,GO:0008150,GO:0043231,GO:0016020,GO:0009987,GO:0044444,GO:0012505,GO:0003824,GO:0044464,GO:0044249,GO:0044281,GO:0005623,GO:0009058,GO:0031090,GO:1901576,GO:1901362,GO:0016125,GO:1901615,GO:0044710,GO:0006066,GO:0044432,GO:0044283,GO:…	intracellular organelle part,organelle part,membrane-bounded organelle,organelle,binding,intracellular,intracellular part,organic substance metabolic process,primary metabolic process,cellular metabolic process,cytoplasm,metabolic process,molecular_function,organic cyclic compound metabolic process,intracellular organelle,biological_process,intracellular membrane-bounded organelle,membrane,cellul…	hsa00100,hsa01100	Steroid biosynthesis,Metabolic pathways
ENST00000376701	ENSG00000015285	WAS	chrX:48676595-48691427	30.5965	56.176	-0.876584	0.01315	0.999477	CRIB domain||Wiskott-Aldrich syndrome protein||Wiscott-Aldrich syndrome protein, C-terminal||WH1/EVH1 domain||PH domain-like||WH2 domain	GO:0002376,GO:0006955,GO:0006952,GO:0002682,GO:0006950,GO:0002684,GO:0002252,GO:0050776,GO:0070062,GO:0043230,GO:0065010,GO:0031982,GO:0045321,GO:0002697,GO:0001775,GO:0050778,GO:0031988,GO:0044422,GO:0005515,GO:0050896,GO:0046649,GO:0002253,GO:0042110,GO:0043227,GO:0043226,GO:0002757,GO:0048584,GO:0044421,GO:0048583,GO:0005488,GO:0005622,GO:0048518,GO:0002764,GO:0044424,GO:0044085,GO:0048519,GO:…	immune system process,immune response,defense response,regulation of immune system process,response to stress,positive regulation of immune system process,immune effector process,regulation of immune response,extracellular vesicular exosome,extracellular organelle,extracellular membrane-bounded organelle,vesicle,leukocyte activation,regulation of immune effector process,cell activation,positive r…	hsa04062,hsa05100,hsa05132,hsa05130,hsa05131,hsa04810,hsa04666,hsa04520	Chemokine signaling pathway,Bacterial invasion of epithelial cells,Salmonella infection,Pathogenic Escherichia coli infection,Shigellosis,Regulation of actin cytoskeleton,Fc gamma R-mediated phagocytosis,Adherens junction
ENST00000225573	ENSG00000108439	PNPO	chr17:47941505-47948288	0.810334	1.42487	-0.814239	0.04815	0.999477	Pyridoxamine 5'-phosphate oxidase, conserved site||Pyridoxine 5'-phosphate oxidase, dimerisation, C-terminal||Pyridoxamine 5'-phosphate oxidase-like, FMN-binding domain||FMN-binding split barrel||-||Pyridoxamine 5'-phosphate oxidase	GO:0070062,GO:0043230,GO:0065010,GO:0031982,GO:0044446,GO:0031988,GO:0044422,GO:0031974,GO:0043233,GO:0044428,GO:0070013,GO:0043227,GO:0043226,GO:0044421,GO:0034641,GO:0031981,GO:0005488,GO:0005622,GO:0044424,GO:0006807,GO:0071704,GO:0044237,GO:0005737,GO:0008152,GO:0005576,GO:0003674,GO:1901360,GO:0043229,GO:0005829,GO:0008150,GO:0046483,GO:0043231,GO:0009987,GO:0044444,GO:0005634,GO:0005654,GO:…	extracellular vesicular exosome,extracellular organelle,extracellular membrane-bounded organelle,vesicle,intracellular organelle part,membrane-bounded vesicle,organelle part,membrane-enclosed lumen,organelle lumen,nuclear part,intracellular organelle lumen,membrane-bounded organelle,organelle,extracellular region part,cellular nitrogen compound metabolic process,nuclear lumen,binding,intracellula…	hsa00750,hsa01100	Vitamin B6 metabolism,Metabolic pathways
ENST00000354488	ENSG00000198171	DDRGK1	chr20:3190349-3204685	3.29331	5.81499	-0.82024	0.02775	0.999477	DDRGK domain containing protein||Winged helix-turn-helix DNA-binding domain	GO:0006950,GO:0044446,GO:0044422,GO:0005515,GO:0050896,GO:0043227,GO:0043226,GO:0034641,GO:0048583,GO:0005488,GO:0005622,GO:0048518,GO:0044424,GO:0006807,GO:0071704,GO:0044238,GO:0051716,GO:0044237,GO:0005737,GO:0008152,GO:0044265,GO:0003674,GO:1901360,GO:0019538,GO:0043229,GO:0006139,GO:0008150,GO:0046483,GO:0043231,GO:0044260,GO:0044763,GO:0016020,GO:0009987,GO:0044444,GO:0012505,GO:0006725,GO:…	response to stress,intracellular organelle part,organelle part,protein binding,response to stimulus,membrane-bounded organelle,organelle,cellular nitrogen compound metabolic process,regulation of response to stimulus,binding,intracellular,positive regulation of biological process,intracellular part,nitrogen compound metabolic process,organic substance metabolic process,primary metabolic process,c…	--	--
ENST00000297632	ENSG00000164983	TMEM65	chr8:124306188-124372692	0.902411	0.539906	0.741076	0.03245	0.999477	Transmembrane protein 65	GO:0043227,GO:0043226,GO:0005622,GO:0044424,GO:0005737,GO:0043229,GO:0008150,GO:0043231,GO:0016020,GO:0044444,GO:0044464,GO:0044699,GO:0005623,GO:0030054,GO:0005911,GO:0044291,GO:0014704,GO:0005575,GO:0048731,GO:0048513,GO:0048856,GO:0005739,GO:0044425,GO:0044767,GO:0032502,GO:0005886,GO:0071944,GO:0044707,GO:0007275,GO:0016021,GO:0032501,GO:0031224,GO:0072358,GO:0072359,GO:0003231,GO:0003205,GO:…	membrane-bounded organelle,organelle,intracellular,intracellular part,cytoplasm,intracellular organelle,biological_process,intracellular membrane-bounded organelle,membrane,cytoplasmic part,cell part,single-organism process,cell,cell junction,cell-cell junction,cell-cell contact zone,intercalated disc,cellular_component,system development,organ development,anatomical structure development,mitocho…	--	--
ENST00000320580	ENSG00000175115	PACS1	chr11:66070453-66244747	10.6157	17.2893	-0.703672	0.0402	0.999477	Phosphofurin acidic cluster sorting protein 1||-	GO:0002376,GO:0006952,GO:0002682,GO:0051704,GO:0006950,GO:0002252,GO:0051707,GO:0009607,GO:0044403,GO:0044419,GO:0009615,GO:0016032,GO:0044764,GO:0051607,GO:0031982,GO:0002697,GO:0031347,GO:0044446,GO:0031988,GO:0044422,GO:0005515,GO:0050896,GO:0080134,GO:0043227,GO:0043226,GO:0043900,GO:0048583,GO:0005488,GO:0005622,GO:0044424,GO:0045184,GO:0033036,GO:0008104,GO:0006612,GO:0005737,GO:0015031,GO:…	immune system process,defense response,regulation of immune system process,multi-organism process,response to stress,immune effector process,response to other organism,response to biotic stimulus,symbiosis, encompassing mutualism through parasitism,interspecies interaction between organisms,response to virus,viral process,multi-organism cellular process,defense response to virus,vesicle,regulatio…	--	--
ENST00000217026	ENSG00000101057	MYBL2	chr20:43667018-43716496	5.75958	3.32023	0.794683	0.04445	0.999477	C-myb, C-terminal||Myb-like domain||Homeodomain-like||Myb-related protein B||SANT/Myb domain||Myb domain	GO:0044446,GO:0044422,GO:0005515,GO:0031974,GO:0043233,GO:0044428,GO:0070013,GO:0043227,GO:0043226,GO:0034641,GO:0031981,GO:0005488,GO:0005622,GO:0048518,GO:0044424,GO:0044085,GO:0006807,GO:0071704,GO:0044238,GO:0044237,GO:0008152,GO:0003674,GO:1901360,GO:0043229,GO:0006139,GO:0065003,GO:0008150,GO:0046483,GO:0043231,GO:0044260,GO:0032991,GO:0044763,GO:0009987,GO:0005634,GO:0071840,GO:0005654,GO:…	intracellular organelle part,organelle part,protein binding,membrane-enclosed lumen,organelle lumen,nuclear part,intracellular organelle lumen,membrane-bounded organelle,organelle,cellular nitrogen compound metabolic process,nuclear lumen,binding,intracellular,positive regulation of biological process,intracellular part,cellular component biogenesis,nitrogen compound metabolic process,organic sub…	hsa05166	HTLV-I infection
ENST00000359193	ENSG00000196787	HIST1H2AG	chr6:27133041-27135291	11.9491	6.83261	0.806388	0.02495	0.999477	Histone H2A conserved site||Histone H2A||Histone H2A, C-terminal domain||Histone-fold||Histone H2A/H2B/H3	GO:0070062,GO:0043230,GO:0065010,GO:0031982,GO:0044446,GO:0031988,GO:0044422,GO:0005515,GO:0031974,GO:0043233,GO:0044428,GO:0070013,GO:0043227,GO:0043226,GO:0000786,GO:0044421,GO:0032993,GO:0034641,GO:0031981,GO:0005488,GO:0005622,GO:0044424,GO:0048519,GO:0006807,GO:0071704,GO:0044238,GO:0044237,GO:0008152,GO:0005576,GO:0003674,GO:1901360,GO:0043229,GO:0006139,GO:0008150,GO:0046483,GO:0043231,GO:…	extracellular vesicular exosome,extracellular organelle,extracellular membrane-bounded organelle,vesicle,intracellular organelle part,membrane-bounded vesicle,organelle part,protein binding,membrane-enclosed lumen,organelle lumen,nuclear part,intracellular organelle lumen,membrane-bounded organelle,organelle,nucleosome,extracellular region part,protein-DNA complex,cellular nitrogen compound metab…	hsa05322,hsa05034	Systemic lupus erythematosus,Alcoholism
ENST00000229266	ENSG00000111666	CHPT1	chr12:101697626-101739469	31.3433	16.4181	0.932875	0.0062	0.999477	-||CDP-alcohol phosphatidyltransferase||Choline/ethanolamine phosphotransferase	GO:0044446,GO:0044422,GO:0043227,GO:0043226,GO:0034641,GO:0005488,GO:0005622,GO:0044424,GO:0006807,GO:0071704,GO:0044238,GO:0044237,GO:0005737,GO:0008152,GO:0003674,GO:0043229,GO:0008150,GO:0043231,GO:0044763,GO:0016020,GO:0009987,GO:0044444,GO:0071840,GO:0012505,GO:0003824,GO:0044464,GO:0016780,GO:0044249,GO:0044699,GO:0016772,GO:0044281,GO:0005623,GO:0009058,GO:0031090,GO:1901576,GO:0016740,GO:…	intracellular organelle part,organelle part,membrane-bounded organelle,organelle,cellular nitrogen compound metabolic process,binding,intracellular,intracellular part,nitrogen compound metabolic process,organic substance metabolic process,primary metabolic process,cellular metabolic process,cytoplasm,metabolic process,molecular_function,intracellular organelle,biological_process,intracellular mem…	hsa00564,hsa00565,hsa01100	Glycerophospholipid metabolism,Ether lipid metabolism,Metabolic pathways
ENST00000259818	ENSG00000137285	TUBB2B	chr6:3224260-3227735	0.750735	0.0636068	3.56105	0.01215	0.999477	Tubulin, C-terminal||Tubulin/FtsZ, GTPase domain||Tubulin/FtsZ, 2-layer sandwich domain||Beta tubulin||Tubulin, conserved site||Tubulin||Beta tubulin, autoregulation binding site||Tubulin/FtsZ, C-terminal	GO:0044446,GO:0044422,GO:0043227,GO:0043226,GO:0005488,GO:0005622,GO:0044424,GO:0005737,GO:0040011,GO:0003674,GO:0043229,GO:0008150,GO:0043231,GO:0051179,GO:0032991,GO:0044763,GO:0009987,GO:0005634,GO:0071840,GO:1901363,GO:0003824,GO:0097159,GO:0048870,GO:0051674,GO:0016477,GO:0032553,GO:0017111,GO:0044464,GO:0043228,GO:0043232,GO:0044699,GO:0017076,GO:0032550,GO:0032549,GO:0001883,GO:0032555,GO:…	intracellular organelle part,organelle part,membrane-bounded organelle,organelle,binding,intracellular,intracellular part,cytoplasm,locomotion,molecular_function,intracellular organelle,biological_process,intracellular membrane-bounded organelle,localization,macromolecular complex,single-organism cellular process,cellular process,nucleus,cellular component organization or biogenesis,heterocyclic …	hsa04145,hsa04540,hsa05130	Phagosome,Gap junction,Pathogenic Escherichia coli infection
ENST00000361972	ENSG00000198879	SFMBT2	chr10:7158623-7411486	0.830188	0.425745	0.963447	0.01745	0.999477	Mbt repeat||Sterile alpha motif domain||Sterile alpha motif/pointed domain||Protein of unknown function DUF3588	GO:0044446,GO:0044422,GO:0005515,GO:0031974,GO:0043233,GO:0044428,GO:0070013,GO:0043227,GO:0043226,GO:0034641,GO:0031981,GO:0005488,GO:0005622,GO:0044424,GO:0048519,GO:0006807,GO:0071704,GO:0044238,GO:0044237,GO:0008152,GO:0003674,GO:1901360,GO:0043229,GO:0006139,GO:0008150,GO:0046483,GO:0043231,GO:0044260,GO:0009987,GO:0005634,GO:0005654,GO:0006725,GO:0090304,GO:0043170,GO:0010605,GO:0016070,GO:…	intracellular organelle part,organelle part,protein binding,membrane-enclosed lumen,organelle lumen,nuclear part,intracellular organelle lumen,membrane-bounded organelle,organelle,cellular nitrogen compound metabolic process,nuclear lumen,binding,intracellular,intracellular part,negative regulation of biological process,nitrogen compound metabolic process,organic substance metabolic process,prima…	--	--
ENST00000301887	ENSG00000168062	BATF2	chr11:64987942-64997045	0.70183	8.87588	-3.6607	0.0229	0.999477	Basic-leucine zipper domain||Basic leucine zipper transcriptional factor ATF-like 2||AP-1 transcription factor	GO:0002376,GO:0006952,GO:0051704,GO:0006950,GO:0051707,GO:0009607,GO:0045321,GO:0001775,GO:0050896,GO:0043227,GO:0043226,GO:0002520,GO:0034641,GO:0005488,GO:0005622,GO:0044424,GO:0030097,GO:0048534,GO:0006807,GO:0071704,GO:0044238,GO:0044237,GO:0008152,GO:0003674,GO:1901360,GO:0043229,GO:0006139,GO:0008150,GO:0046483,GO:0043231,GO:0044260,GO:0002521,GO:0044763,GO:0009987,GO:0005634,GO:1901363,GO:…	immune system process,defense response,multi-organism process,response to stress,response to other organism,response to biotic stimulus,leukocyte activation,cell activation,response to stimulus,membrane-bounded organelle,organelle,immune system development,cellular nitrogen compound metabolic process,binding,intracellular,intracellular part,hemopoiesis,hematopoietic or lymphoid organ development,…	--	--
ENST00000296027	ENSG00000163735	CXCL5	chr4:73995641-73998779	2.41999	1.29556	0.901417	0.014	0.999477	CXC chemokine, conserved site||CXC chemokine||Chemokine interleukin-8-like domain	GO:0002376,GO:0006955,GO:0006952,GO:0002682,GO:0051704,GO:0006950,GO:0002684,GO:0002252,GO:0051707,GO:0009607,GO:0034097,GO:0071345,GO:0010033,GO:0019221,GO:0005515,GO:0070887,GO:0050896,GO:0071310,GO:0048584,GO:0044421,GO:0042221,GO:0048583,GO:0005488,GO:0048518,GO:0050900,GO:0009617,GO:0002443,GO:0051716,GO:0040011,GO:0005576,GO:0003674,GO:0008150,GO:0051179,GO:0044763,GO:0009987,GO:0006954,GO:…	immune system process,immune response,defense response,regulation of immune system process,multi-organism process,response to stress,positive regulation of immune system process,immune effector process,response to other organism,response to biotic stimulus,response to cytokine stimulus,cellular response to cytokine stimulus,response to organic substance,cytokine-mediated signaling pathway,protein…	hsa05323,hsa04062,hsa05133,hsa04060,hsa04668	Rheumatoid arthritis,Chemokine signaling pathway,Pertussis,Cytokine-cytokine receptor interaction,TNF signaling pathway
ENST00000368494	ENSG00000153989	NUS1	chr6:117675501-117710640	0.847055	0.449588	0.913852	0.01835	0.999477	Decaprenyl diphosphate synthase-like	GO:0044446,GO:0044422,GO:0043227,GO:0043226,GO:0005622,GO:0044424,GO:0033036,GO:0071704,GO:0044238,GO:0044237,GO:0005737,GO:0008152,GO:0051649,GO:0003674,GO:0019538,GO:0043229,GO:0008150,GO:0043231,GO:0051179,GO:0044260,GO:0051641,GO:0044763,GO:0016020,GO:0009987,GO:0044444,GO:0012505,GO:0003824,GO:0044267,GO:0065008,GO:0043170,GO:0051234,GO:0071702,GO:0006810,GO:0046907,GO:0044765,GO:0044464,GO:…	intracellular organelle part,organelle part,membrane-bounded organelle,organelle,intracellular,intracellular part,macromolecule localization,organic substance metabolic process,primary metabolic process,cellular metabolic process,cytoplasm,metabolic process,establishment of localization in cell,molecular_function,protein metabolic process,intracellular organelle,biological_process,intracellular m…	--	--
ENST00000290291	ENSG00000060491	OGFR	chr20:62796452-62814000	12.0485	21.5174	-0.836652	0.03355	0.999477	Opioid growth factor receptor (OGFr) conserved domain||Opioid growth factor receptor repeat	GO:0050896,GO:0043227,GO:0043226,GO:0005622,GO:0044424,GO:0051716,GO:0005737,GO:0003674,GO:0043229,GO:0008150,GO:0043231,GO:0044763,GO:0016020,GO:0009987,GO:0005634,GO:0071840,GO:0044464,GO:0044699,GO:0005623,GO:0065007,GO:0016043,GO:0007165,GO:0044700,GO:0023052,GO:0007154,GO:0050789,GO:0050794,GO:0051128,GO:0007166,GO:0005575,GO:0040007,GO:0040008,GO:0004985,GO:0001558,GO:0016049,GO:0038003,GO:…	response to stimulus,membrane-bounded organelle,organelle,intracellular,intracellular part,cellular response to stimulus,cytoplasm,molecular_function,intracellular organelle,biological_process,intracellular membrane-bounded organelle,single-organism cellular process,membrane,cellular process,nucleus,cellular component organization or biogenesis,cell part,single-organism process,cell,biological re…	--	--
ENST00000289707	ENSG00000158714	SLAMF8	chr1:159826749-159862657	0.126035	0.448257	-1.8305	0.01915	0.999477	Immunoglobulin-like domain	GO:0016020,GO:0005575,GO:0044425,GO:0016021,GO:0031224	membrane,cellular_component,membrane part,integral to membrane,intrinsic to membrane	--	--
ENST00000513349	ENSG00000113360	DROSHA	chr5:31400496-31532196	1.48214	0.883757	0.745962	0.0447	0.999477	Ribonuclease III||-||Ribonuclease III domain||Double-stranded RNA-binding domain	GO:0002376,GO:0006952,GO:0002682,GO:0051704,GO:0006950,GO:0051707,GO:0009607,GO:0045321,GO:0010033,GO:0001775,GO:0031347,GO:0044446,GO:0044422,GO:0005515,GO:0070887,GO:0002694,GO:0050896,GO:0046649,GO:0050865,GO:0031974,GO:0050863,GO:0043233,GO:0080134,GO:0044428,GO:0070013,GO:0042110,GO:0043227,GO:0071310,GO:0051249,GO:0043226,GO:0042254,GO:0022613,GO:0016072,GO:0002520,GO:0042221,GO:0034641,GO:…	immune system process,defense response,regulation of immune system process,multi-organism process,response to stress,response to other organism,response to biotic stimulus,leukocyte activation,response to organic substance,cell activation,regulation of defense response,intracellular organelle part,organelle part,protein binding,cellular response to chemical stimulus,regulation of leukocyte activa…	hsa03008,hsa05205	Ribosome biogenesis in eukaryotes,Proteoglycans in cancer
ENST00000393743	ENSG00000137628	DDX60	chr4:168216292-168318807	0.851016	1.84269	-1.11455	0.0303	0.999477	-||Helicase superfamily 1/2, ATP-binding domain||DEAD/DEAH box helicase domain||Helicase, C-terminal||P-loop containing nucleoside triphosphate hydrolase	GO:0002376,GO:0006955,GO:0006952,GO:0002682,GO:0051704,GO:0045087,GO:0006950,GO:0002684,GO:0002252,GO:0050776,GO:0051707,GO:0009607,GO:0009615,GO:0051607,GO:0001816,GO:0002697,GO:0001817,GO:0031347,GO:0050778,GO:0005515,GO:0050896,GO:0045088,GO:0045089,GO:0080134,GO:0002253,GO:0031349,GO:0043226,GO:0002757,GO:0043900,GO:0048584,GO:0048583,GO:0005488,GO:0005622,GO:0048518,GO:0002764,GO:0002218,GO:…	immune system process,immune response,defense response,regulation of immune system process,multi-organism process,innate immune response,response to stress,positive regulation of immune system process,immune effector process,regulation of immune response,response to other organism,response to biotic stimulus,response to virus,defense response to virus,cytokine production,regulation of immune effe…	--	--
ENST00000538098	ENSG00000133316	WDR74	chr11:62832233-62841809	179.458	54.5936	1.71685	0.0023	0.999477	WD40-repeat-containing domain||WD40/YVTN repeat-like-containing domain||-||WD40 repeat	GO:0044446,GO:0044422,GO:0031974,GO:0043233,GO:0044428,GO:0070013,GO:0043227,GO:0043226,GO:0042254,GO:0022613,GO:0031981,GO:0005622,GO:0044424,GO:0044085,GO:0003674,GO:0043229,GO:0008150,GO:0043231,GO:0032991,GO:0005634,GO:0071840,GO:0030529,GO:0030684,GO:0044464,GO:0043228,GO:0043232,GO:0005623,GO:0042273,GO:0030687,GO:0005730,GO:0005575	intracellular organelle part,organelle part,membrane-enclosed lumen,organelle lumen,nuclear part,intracellular organelle lumen,membrane-bounded organelle,organelle,ribosome biogenesis,ribonucleoprotein complex biogenesis,nuclear lumen,intracellular,intracellular part,cellular component biogenesis,molecular_function,intracellular organelle,biological_process,intracellular membrane-bounded organell…	--	--
ENST00000359540	ENSG00000186716	BCR	chr22:23180209-23318037	2.05513	5.68829	-1.46877	0.00335	0.999477	Dbl homology (DH) domain||Rho GTPase activation protein||C2 domain||Guanine-nucleotide dissociation stimulator, CDC24, conserved site||Rho GTPase-activating protein domain||Pleckstrin homology domain||Bcr-Abl oncoprotein oligomerisation||PH domain-like	GO:0002376,GO:0006955,GO:0006952,GO:0002682,GO:0051704,GO:0006950,GO:0002252,GO:0050776,GO:0051707,GO:0009607,GO:0070062,GO:0043230,GO:0065010,GO:0031982,GO:0045321,GO:0002697,GO:0010033,GO:0001775,GO:0031347,GO:0044446,GO:0031988,GO:0044422,GO:0005515,GO:0070887,GO:0002694,GO:0050896,GO:0050865,GO:0080134,GO:0043227,GO:0071310,GO:0043226,GO:0044421,GO:0002520,GO:0042221,GO:0034641,GO:0048583,GO:…	immune system process,immune response,defense response,regulation of immune system process,multi-organism process,response to stress,immune effector process,regulation of immune response,response to other organism,response to biotic stimulus,extracellular vesicular exosome,extracellular organelle,extracellular membrane-bounded organelle,vesicle,leukocyte activation,regulation of immune effector p…	hsa05200,hsa05220	Pathways in cancer,Chronic myeloid leukemia
ENST00000541790	ENSG00000273802	HIST1H2BG	chr6:26215158-26216692	11.6717	6.14858	0.924684	0.0131	0.999477	Histone H2B||Histone-fold||Histone H2A/H2B/H3	GO:0002376,GO:0006955,GO:0006952,GO:0051704,GO:0045087,GO:0006950,GO:0051707,GO:0009607,GO:0070062,GO:0043230,GO:0065010,GO:0031982,GO:0044446,GO:0031988,GO:0044422,GO:0005515,GO:0050896,GO:0031974,GO:0043233,GO:0044428,GO:0070013,GO:0043227,GO:0043226,GO:0000786,GO:0044421,GO:0032993,GO:0034641,GO:0031981,GO:0005488,GO:0005622,GO:0044424,GO:0044085,GO:0009617,GO:0006807,GO:0071704,GO:0044238,GO:…	immune system process,immune response,defense response,multi-organism process,innate immune response,response to stress,response to other organism,response to biotic stimulus,extracellular vesicular exosome,extracellular organelle,extracellular membrane-bounded organelle,vesicle,intracellular organelle part,membrane-bounded vesicle,organelle part,protein binding,response to stimulus,membrane-encl…	hsa05322,hsa05203,hsa05034	Systemic lupus erythematosus,Viral carcinogenesis,Alcoholism
ENST00000439709	ENSG00000155749	ALS2CR12	chr2:201288270-201357398	6.5839	12.3853	-0.911614	0.02715	0.999477	Amyotrophic lateral sclerosis 2 chromosomal region candidate gene 12 protein	GO:0044446,GO:0044422,GO:0005515,GO:0043227,GO:0043226,GO:0034641,GO:0005488,GO:0005622,GO:0044424,GO:0006807,GO:0071704,GO:0044238,GO:0044237,GO:0005737,GO:0008152,GO:0003674,GO:1901360,GO:0043229,GO:0006139,GO:0008150,GO:0046483,GO:0043231,GO:0009987,GO:0006725,GO:0065009,GO:1901575,GO:0009056,GO:0044464,GO:0044248,GO:0050790,GO:0034655,GO:0044281,GO:0005623,GO:0019222,GO:0046700,GO:0044270,GO:…	intracellular organelle part,organelle part,protein binding,membrane-bounded organelle,organelle,cellular nitrogen compound metabolic process,binding,intracellular,intracellular part,nitrogen compound metabolic process,organic substance metabolic process,primary metabolic process,cellular metabolic process,cytoplasm,metabolic process,molecular_function,organic cyclic compound metabolic process,in…	--	--
ENST00000262525	ENSG00000102870	ZNF629	chr16:30778448-30787202	0.290302	0.575705	-0.987777	0.01345	0.999477	Zinc finger, C2H2||Zinc finger, C2H2-like||Zinc finger C2H2-type/integrase DNA-binding domain	GO:0043227,GO:0043226,GO:0034641,GO:0005488,GO:0005622,GO:0044424,GO:0006807,GO:0071704,GO:0044238,GO:0044237,GO:0008152,GO:0003674,GO:1901360,GO:0043229,GO:0006139,GO:0008150,GO:0046483,GO:0043231,GO:0044260,GO:0009987,GO:0005634,GO:1901363,GO:0097159,GO:0006725,GO:0090304,GO:0043170,GO:0016070,GO:0044464,GO:0010467,GO:0044249,GO:0003676,GO:0005623,GO:0009058,GO:0019222,GO:0044271,GO:1901576,GO:…	membrane-bounded organelle,organelle,cellular nitrogen compound metabolic process,binding,intracellular,intracellular part,nitrogen compound metabolic process,organic substance metabolic process,primary metabolic process,cellular metabolic process,metabolic process,molecular_function,organic cyclic compound metabolic process,intracellular organelle,nucleobase-containing compound metabolic process…	--	--
ENST00000457607	ENSG00000132153	DHX30	chr3:47802927-47850195	1.41699	3.16253	-1.15825	0.0086	0.999477	P-loop containing nucleoside triphosphate hydrolase||Helicase, C-terminal||DEAD/DEAH box helicase domain||Helicase-associated domain||DNA/RNA helicase, ATP-dependent, DEAH-box type, conserved site||Helicase superfamily 1/2, ATP-binding domain||-||Domain of unknown function DUF1605	GO:0044446,GO:0044422,GO:0005515,GO:0031974,GO:0043233,GO:0070013,GO:0043227,GO:0043226,GO:0042254,GO:0022613,GO:0034641,GO:0005488,GO:0005622,GO:0044424,GO:0044085,GO:0006807,GO:0071704,GO:0044238,GO:0044237,GO:0005737,GO:0008152,GO:0006396,GO:0003723,GO:0003674,GO:1901360,GO:0043229,GO:0006139,GO:0008150,GO:0046483,GO:0043231,GO:0044260,GO:0032991,GO:0009987,GO:0044444,GO:0005634,GO:0071840,GO:…	intracellular organelle part,organelle part,protein binding,membrane-enclosed lumen,organelle lumen,intracellular organelle lumen,membrane-bounded organelle,organelle,ribosome biogenesis,ribonucleoprotein complex biogenesis,cellular nitrogen compound metabolic process,binding,intracellular,intracellular part,cellular component biogenesis,nitrogen compound metabolic process,organic substance metab…	--	--
ENST00000177694	ENSG00000073861	TBX21	chr17:47733243-47746119	4.97045	10.0813	-1.02023	0.0024	0.999477	p53-like transcription factor, DNA-binding||Transcription factor, T-box||Transcription factor, T-box, conserved site	GO:0002376,GO:0006955,GO:0002682,GO:0051704,GO:0002684,GO:0002252,GO:0050776,GO:0051707,GO:0009607,GO:0009615,GO:0045321,GO:0002697,GO:0010033,GO:0001775,GO:0070887,GO:0002694,GO:0050896,GO:0046649,GO:0050865,GO:0051251,GO:0050867,GO:0042110,GO:0043227,GO:0071310,GO:0051249,GO:0043226,GO:0002696,GO:0002520,GO:0042221,GO:0034641,GO:0048583,GO:0005488,GO:0005622,GO:0048518,GO:0050900,GO:0044424,GO:…	immune system process,immune response,regulation of immune system process,multi-organism process,positive regulation of immune system process,immune effector process,regulation of immune response,response to other organism,response to biotic stimulus,response to virus,leukocyte activation,regulation of immune effector process,response to organic substance,cell activation,cellular response to chem…	hsa05321	Inflammatory bowel disease (IBD)
ENST00000568956	ENSG00000261221	ZNF865	chr19:55605404-55617269	2.55947	4.12743	-0.689399	0.0361	0.999477	Zinc finger, C2H2-like||Zinc finger, C2H2||Zinc finger C2H2-type/integrase DNA-binding domain	GO:0043227,GO:0043226,GO:0034641,GO:0005488,GO:0005622,GO:0044424,GO:0006807,GO:0071704,GO:0044238,GO:0044237,GO:0008152,GO:0003674,GO:1901360,GO:0043229,GO:0006139,GO:0008150,GO:0046483,GO:0043231,GO:0044260,GO:0009987,GO:0005634,GO:1901363,GO:0097159,GO:0006725,GO:0090304,GO:0043170,GO:0016070,GO:0044464,GO:0010467,GO:0044249,GO:0003676,GO:0005623,GO:0009058,GO:0019222,GO:0044271,GO:1901576,GO:…	membrane-bounded organelle,organelle,cellular nitrogen compound metabolic process,binding,intracellular,intracellular part,nitrogen compound metabolic process,organic substance metabolic process,primary metabolic process,cellular metabolic process,metabolic process,molecular_function,organic cyclic compound metabolic process,intracellular organelle,nucleobase-containing compound metabolic process…	--	--
ENST00000360541	ENSG00000120705	ETF1	chr5:138506094-138543300	0.912101	0.392601	1.21613	0.02865	0.999477	eRF1 domain 3||eRF1 domain 1/Pelota-like||50S ribosomal protein L30e-like||eRF1 domain 2||Peptide Chain Release Factor eRF1/aRF1, N-terminal||Peptide chain release factor eRF1/aRF1	GO:0005515,GO:0043227,GO:0043226,GO:0034641,GO:0005488,GO:0005622,GO:0000184,GO:0044424,GO:0006807,GO:0071704,GO:0044238,GO:0044237,GO:0005737,GO:0008152,GO:0044265,GO:0003723,GO:0003674,GO:0006401,GO:1901360,GO:0019538,GO:0000956,GO:0043229,GO:0006139,GO:0005829,GO:0008150,GO:0046483,GO:0043231,GO:0044260,GO:0044763,GO:0009987,GO:0044444,GO:0005634,GO:0071840,GO:1901363,GO:0043933,GO:0006402,GO:…	protein binding,membrane-bounded organelle,organelle,cellular nitrogen compound metabolic process,binding,intracellular,nuclear-transcribed mRNA catabolic process, nonsense-mediated decay,intracellular part,nitrogen compound metabolic process,organic substance metabolic process,primary metabolic process,cellular metabolic process,cytoplasm,metabolic process,cellular macromolecule catabolic proces…	hsa03015	mRNA surveillance pathway
ENST00000357443	ENSG00000155363	MOV10	chr1:112674420-112700746	0.717493	2.66873	-1.89512	0.02675	0.999477	P-loop containing nucleoside triphosphate hydrolase||Putative helicase MOV-10	GO:0005515,GO:0050896,GO:0043226,GO:0044421,GO:0034641,GO:0005488,GO:0005622,GO:0044424,GO:0048519,GO:0006807,GO:0071704,GO:0044238,GO:0051716,GO:0044237,GO:0005737,GO:0008152,GO:0006396,GO:0005576,GO:0003723,GO:0003674,GO:1901360,GO:0043229,GO:0006139,GO:0005829,GO:0008150,GO:0046483,GO:0044260,GO:0032991,GO:0044763,GO:0009987,GO:0044444,GO:1901363,GO:0003824,GO:0097159,GO:0010608,GO:0006725,GO:…	protein binding,response to stimulus,organelle,extracellular region part,cellular nitrogen compound metabolic process,binding,intracellular,intracellular part,negative regulation of biological process,nitrogen compound metabolic process,organic substance metabolic process,primary metabolic process,cellular response to stimulus,cellular metabolic process,cytoplasm,metabolic process,RNA processing,…	--	--
ENST00000354185	ENSG00000165732	DDX21	chr10:68956127-68985073	0.825753	0.251276	1.71644	0.04075	0.999477	Helicase superfamily 1/2, ATP-binding domain||P-loop containing nucleoside triphosphate hydrolase||Nucleotide-binding alpha-beta plait domain||RNA helicase, DEAD-box type, Q motif||Helicase, C-terminal||DEAD/DEAH box helicase domain||GUCT	GO:0051704,GO:0051707,GO:0009607,GO:0009615,GO:0010033,GO:0044446,GO:0044422,GO:0050896,GO:0031974,GO:0043233,GO:0044428,GO:0070013,GO:0043227,GO:0043226,GO:0042254,GO:0022613,GO:0016072,GO:0042221,GO:0034641,GO:0006364,GO:0031981,GO:0005488,GO:0005622,GO:0048518,GO:0044424,GO:0044085,GO:0034470,GO:0006807,GO:0071704,GO:0044238,GO:0044237,GO:0034660,GO:0008152,GO:0006396,GO:0003723,GO:0003674,GO:…	multi-organism process,response to other organism,response to biotic stimulus,response to virus,response to organic substance,intracellular organelle part,organelle part,response to stimulus,membrane-enclosed lumen,organelle lumen,nuclear part,intracellular organelle lumen,membrane-bounded organelle,organelle,ribosome biogenesis,ribonucleoprotein complex biogenesis,rRNA metabolic process,response…	--	--
ENST00000355754	ENSG00000162654	GBP4	chr1:89181147-89198932	1.28892	6.2555	-2.27896	0.0001	0.19717	Guanylate-binding protein, N-terminal||GB1/RHD3-type guanine nucleotide-binding (G) domain||P-loop containing nucleoside triphosphate hydrolase||Guanylate-binding protein, C-terminal	GO:0044446,GO:0044422,GO:0043227,GO:0043226,GO:0005488,GO:0005622,GO:0044424,GO:0005737,GO:0003674,GO:0043229,GO:0043231,GO:0016020,GO:0044444,GO:0005634,GO:1901363,GO:0012505,GO:0003824,GO:0097159,GO:0032553,GO:0017111,GO:0044464,GO:0017076,GO:0032550,GO:0032549,GO:0001883,GO:0032555,GO:0005623,GO:0001882,GO:0035639,GO:0031090,GO:0000166,GO:1901265,GO:0016462,GO:0016818,GO:0016817,GO:0036094,GO:…	intracellular organelle part,organelle part,membrane-bounded organelle,organelle,binding,intracellular,intracellular part,cytoplasm,molecular_function,intracellular organelle,intracellular membrane-bounded organelle,membrane,cytoplasmic part,nucleus,heterocyclic compound binding,endomembrane system,catalytic activity,organic cyclic compound binding,ribonucleotide binding,nucleoside-triphosphatase…	--	--
ENST00000456793	ENSG00000228474	OST4	chr2:27042363-27071773	380.465	211.473	0.847291	0.04065	0.999477	Oligosaccaryltransferase	GO:0044446,GO:0044422,GO:0043227,GO:0043226,GO:0005622,GO:0044424,GO:0005737,GO:0043229,GO:0043231,GO:0016020,GO:0044444,GO:0012505,GO:0044464,GO:0005623,GO:0031090,GO:0044432,GO:0005783,GO:0042175,GO:0005789,GO:0005575,GO:0044425,GO:0016021,GO:0031224	intracellular organelle part,organelle part,membrane-bounded organelle,organelle,intracellular,intracellular part,cytoplasm,intracellular organelle,intracellular membrane-bounded organelle,membrane,cytoplasmic part,endomembrane system,cell part,cell,organelle membrane,endoplasmic reticulum part,endoplasmic reticulum,nuclear outer membrane-endoplasmic reticulum membrane network,endoplasmic reticul…	--	--
ENST00000381577	ENSG00000120217	CD274	chr9:5450502-5470566	0.484119	2.9545	-2.60948	5.00E-05	0.104844	Immunoglobulin V-set domain||Immunoglobulin-like fold||CD80-like, immunoglobulin C2-set||Immunoglobulin-like domain||Immunoglobulin subtype	GO:0002376,GO:0006955,GO:0002682,GO:0002684,GO:0070062,GO:0043230,GO:0065010,GO:0034097,GO:0031982,GO:0045321,GO:0001816,GO:0010033,GO:0001775,GO:0001817,GO:0031988,GO:0009897,GO:0050870,GO:0002694,GO:0050896,GO:0046649,GO:0050865,GO:0051251,GO:0050863,GO:0050867,GO:0042110,GO:0043227,GO:0031295,GO:0051249,GO:0043226,GO:0002696,GO:0031294,GO:0044421,GO:0042221,GO:0048518,GO:0045184,GO:0033036,GO:…	immune system process,immune response,regulation of immune system process,positive regulation of immune system process,extracellular vesicular exosome,extracellular organelle,extracellular membrane-bounded organelle,response to cytokine stimulus,vesicle,leukocyte activation,cytokine production,response to organic substance,cell activation,regulation of cytokine production,membrane-bounded vesicle…	hsa04514	Cell adhesion molecules (CAMs)
ENST00000318003	ENSG00000132024	CC2D1A	chr19:13882347-13930879	1.4849	2.60526	-0.811058	0.0182	0.999477	C2 domain||Domain of unknown function DM14	GO:0070062,GO:0043230,GO:0065010,GO:0031982,GO:0044446,GO:0031988,GO:0044422,GO:0050896,GO:0043227,GO:0043226,GO:0048584,GO:0044421,GO:0034641,GO:0048583,GO:0005488,GO:0005622,GO:0048518,GO:0005912,GO:0044424,GO:0070161,GO:0048519,GO:0006807,GO:0071704,GO:0044238,GO:0051716,GO:0044237,GO:0005737,GO:0008152,GO:0005576,GO:0003674,GO:1901360,GO:0043229,GO:0006139,GO:0008150,GO:0046483,GO:0043231,GO:…	extracellular vesicular exosome,extracellular organelle,extracellular membrane-bounded organelle,vesicle,intracellular organelle part,membrane-bounded vesicle,organelle part,response to stimulus,membrane-bounded organelle,organelle,positive regulation of response to stimulus,extracellular region part,cellular nitrogen compound metabolic process,regulation of response to stimulus,binding,intracell…	--	--
ENST00000425642	ENSG00000171130	ATP6V0E2	chr7:149867696-149880698	1.17036	3.32885	-1.50807	0.01165	0.999477	ATPase, V0 complex, subunit e1/e2||ATPase, V0 complex, subunit e1/e2, metazoa	GO:0006950,GO:0031982,GO:0010033,GO:0044446,GO:0031988,GO:0044422,GO:0070887,GO:0050896,GO:0080134,GO:0043227,GO:0071310,GO:0043226,GO:0042221,GO:0048583,GO:0005622,GO:0044424,GO:0045184,GO:0033036,GO:0051716,GO:0008104,GO:0044237,GO:0005737,GO:0015031,GO:0008152,GO:0003674,GO:0043229,GO:0008150,GO:0043231,GO:0051179,GO:0032991,GO:0044763,GO:0016020,GO:0009987,GO:0044444,GO:0071840,GO:0003824,GO:…	response to stress,vesicle,response to organic substance,intracellular organelle part,membrane-bounded vesicle,organelle part,cellular response to chemical stimulus,response to stimulus,regulation of response to stress,membrane-bounded organelle,cellular response to organic substance,organelle,response to chemical stimulus,regulation of response to stimulus,intracellular,intracellular part,establ…	hsa05323,hsa04145,hsa04966,hsa05110,hsa00190,hsa04721,hsa05120,hsa01100	Rheumatoid arthritis,Phagosome,Collecting duct acid secretion,Vibrio cholerae infection,Oxidative phosphorylation,Synaptic vesicle cycle,Epithelial cell signaling in Helicobacter pylori infection,Metabolic pathways
ENST00000327141	ENSG00000104964	AES	chr19:3052909-3063107	25.4972	48.2971	-0.9216	0.0139	0.999477	Groucho/TLE, N-terminal Q-rich domain	GO:0034097,GO:0010033,GO:0005515,GO:0050896,GO:0043227,GO:0043226,GO:0042221,GO:0034641,GO:0048583,GO:0005488,GO:0005622,GO:0048518,GO:0044424,GO:0048519,GO:0006807,GO:0071704,GO:0044238,GO:0051716,GO:0044237,GO:0008152,GO:0003674,GO:1901360,GO:0043229,GO:0006139,GO:0008150,GO:0046483,GO:0043231,GO:0044260,GO:0044763,GO:0009987,GO:0005634,GO:0048523,GO:0006725,GO:0065009,GO:0090304,GO:0043170,GO:…	response to cytokine stimulus,response to organic substance,protein binding,response to stimulus,membrane-bounded organelle,organelle,response to chemical stimulus,cellular nitrogen compound metabolic process,regulation of response to stimulus,binding,intracellular,positive regulation of biological process,intracellular part,negative regulation of biological process,nitrogen compound metabolic pr…	--	--
ENST00000368737	ENSG00000163221	S100A12	chr1:153373705-153375649	13.7703	6.92897	0.990848	0.026	0.999477	EF-hand domain pair||S100/Calbindin-D9k, conserved site||S100/CaBP-9k-type, calcium binding, subdomain||EF-hand domain	GO:0002376,GO:0006955,GO:0006952,GO:0051704,GO:0045087,GO:0006950,GO:0051707,GO:0009607,GO:0045321,GO:0001816,GO:0001775,GO:0031347,GO:0005515,GO:0070887,GO:0050896,GO:0080134,GO:0043227,GO:0031349,GO:0043226,GO:0048584,GO:0042221,GO:0034641,GO:0048583,GO:0005488,GO:0005622,GO:0048518,GO:0050900,GO:0044424,GO:0045184,GO:0033036,GO:0009617,GO:0006807,GO:0071704,GO:0044238,GO:0051716,GO:0008104,GO:…	immune system process,immune response,defense response,multi-organism process,innate immune response,response to stress,response to other organism,response to biotic stimulus,leukocyte activation,cytokine production,cell activation,regulation of defense response,protein binding,cellular response to chemical stimulus,response to stimulus,regulation of response to stress,membrane-bounded organelle,…	--	--
ENST00000536684	ENSG00000255823	MTRNR2L8	chr11:10507886-10509189	0.824335	0.154609	2.41461	0.02305	0.999477	Humanin family	GO:0005622,GO:0044424,GO:0005737,GO:0005576,GO:0044464,GO:0005623,GO:0005575	intracellular,intracellular part,cytoplasm,extracellular region,cell part,cell,cellular_component	--	--
ENST00000271526	ENSG00000143294	PRCC	chr1:156767499-156800817	3.53754	5.84529	-0.724529	0.0288	0.999477	Proline-rich protein PRCC	GO:0044446,GO:0044422,GO:0005515,GO:0044428,GO:0043227,GO:0043226,GO:0005488,GO:0005622,GO:0044424,GO:0048519,GO:0003674,GO:0043229,GO:0008150,GO:0043231,GO:0032991,GO:0044763,GO:0009987,GO:0005634,GO:0048523,GO:0030529,GO:0044464,GO:0044699,GO:0005623,GO:0065007,GO:0050789,GO:0050794,GO:0005681,GO:0005575,GO:0051726,GO:0007049,GO:0000075,GO:0044770,GO:1901987,GO:0010564,GO:0022402,GO:1901988,GO:…	intracellular organelle part,organelle part,protein binding,nuclear part,membrane-bounded organelle,organelle,binding,intracellular,intracellular part,negative regulation of biological process,molecular_function,intracellular organelle,biological_process,intracellular membrane-bounded organelle,macromolecular complex,single-organism cellular process,cellular process,nucleus,negative regulation of…	hsa05202	Transcriptional misregulation in cancer
ENST00000381989	ENSG00000102699	PARP4	chr13:24420925-24512810	2.93683	1.82307	0.687888	0.0324	0.999477	Poly(ADP-ribose) polymerase, catalytic domain||VIT domain||BRCT domain||Poly [ADP-ribose] polymerase 4||Poly(ADP-ribose) polymerase, regulatory domain||von Willebrand factor, type A	GO:0006952,GO:0006950,GO:0070062,GO:0043230,GO:0065010,GO:0031982,GO:0044446,GO:0031988,GO:0044422,GO:0005515,GO:0050896,GO:0043227,GO:0043226,GO:0044421,GO:0042221,GO:0034641,GO:0005488,GO:0005622,GO:0044424,GO:0006807,GO:0071704,GO:0044238,GO:0051716,GO:0044237,GO:0005737,GO:0008152,GO:0005576,GO:0003674,GO:1901360,GO:0019538,GO:0043229,GO:0006139,GO:0008150,GO:0046483,GO:0043231,GO:0051179,GO:…	defense response,response to stress,extracellular vesicular exosome,extracellular organelle,extracellular membrane-bounded organelle,vesicle,intracellular organelle part,membrane-bounded vesicle,organelle part,protein binding,response to stimulus,membrane-bounded organelle,organelle,extracellular region part,response to chemical stimulus,cellular nitrogen compound metabolic process,binding,intrac…	hsa03410	Base excision repair
ENST00000370747	ENSG00000137965	IFI44	chr1:78649830-78664078	1.53494	4.39901	-1.519	0.03485	0.999477	TLDc domain||Interferon-induced protein 44 family||P-loop containing nucleoside triphosphate hydrolase	GO:0051704,GO:0051707,GO:0009607,GO:0009615,GO:0050896,GO:0005622,GO:0044424,GO:0005737,GO:0008150,GO:0044464,GO:0005623,GO:0005575	multi-organism process,response to other organism,response to biotic stimulus,response to virus,response to stimulus,intracellular,intracellular part,cytoplasm,biological_process,cell part,cell,cellular_component	--	--
ENST00000252590	ENSG00000130300	PLVAP	chr19:17351447-17377350	10.5827	19.9086	-0.911691	0.04555	0.999477	PV-1	GO:0002376,GO:0002682,GO:0002684,GO:0070062,GO:0043230,GO:0065010,GO:0034097,GO:0031982,GO:0071345,GO:0010033,GO:0031988,GO:0019221,GO:0005515,GO:0070887,GO:0050896,GO:0043227,GO:0071310,GO:0043226,GO:0044421,GO:0042221,GO:0005488,GO:0005622,GO:0048518,GO:0050900,GO:0044424,GO:0051716,GO:0005737,GO:0040011,GO:0005576,GO:0009986,GO:0003674,GO:0008150,GO:0051179,GO:0044763,GO:0016020,GO:0009987,GO:…	immune system process,regulation of immune system process,positive regulation of immune system process,extracellular vesicular exosome,extracellular organelle,extracellular membrane-bounded organelle,response to cytokine stimulus,vesicle,cellular response to cytokine stimulus,response to organic substance,membrane-bounded vesicle,cytokine-mediated signaling pathway,protein binding,cellular respon…	--	--
ENST00000252593	ENSG00000130303	BST2	chr19:17402938-17405648	8.38395	18.9723	-1.17819	0.00055	0.546295	Bone marrow stromal antigen 2	GO:0002376,GO:0006955,GO:0006952,GO:0002682,GO:0051704,GO:0045087,GO:0006950,GO:0002252,GO:0050776,GO:0051707,GO:0009607,GO:0044403,GO:0044419,GO:0009615,GO:0016032,GO:0044764,GO:0070062,GO:0043230,GO:0065010,GO:0034097,GO:0051607,GO:0031982,GO:0045321,GO:0071345,GO:0001816,GO:0002697,GO:0010033,GO:0001775,GO:0001817,GO:0031988,GO:0019221,GO:0005515,GO:0070887,GO:0050896,GO:0046649,GO:0019058,GO:…	immune system process,immune response,defense response,regulation of immune system process,multi-organism process,innate immune response,response to stress,immune effector process,regulation of immune response,response to other organism,response to biotic stimulus,symbiosis, encompassing mutualism through parasitism,interspecies interaction between organisms,response to virus,viral process,multi-…	--	--
ENST00000276077	ENSG00000147138	GPR174	chrX:79170971-79172229	0.745959	0.279131	1.41815	0.03935	0.999477	G protein-coupled receptor, rhodopsin-like||GPCR, rhodopsin-like, 7TM	GO:0002376,GO:0050896,GO:0051716,GO:0003674,GO:0008150,GO:0044763,GO:0016020,GO:0009987,GO:0065008,GO:0048872,GO:0044464,GO:0044699,GO:0005623,GO:0042592,GO:0065007,GO:0007165,GO:0044700,GO:0023052,GO:0007154,GO:0050789,GO:0050794,GO:0045125,GO:0007166,GO:0002260,GO:0001776,GO:0005575,GO:0044425,GO:0005886,GO:0004872,GO:0043029,GO:0071944,GO:0004871,GO:0060089,GO:0038023,GO:0016021,GO:0031224,GO:…	immune system process,response to stimulus,cellular response to stimulus,molecular_function,biological_process,single-organism cellular process,membrane,cellular process,regulation of biological quality,homeostasis of number of cells,cell part,single-organism process,cell,homeostatic process,biological regulation,signal transduction,single organism signaling,signaling,cell communication,regulatio…	--	--
ENST00000299314	ENSG00000111670	GNPTAB	chr12:101745496-101830938	0.806525	0.351758	1.19714	0.01235	0.999477	EF-hand domain||-||Stealth protein CR3, conserved region 3||Stealth protein CR2, conserved region 2||DMAP1-binding domain||Stealth protein CR4, conserved region 4||EF-Hand 1, calcium-binding site||Notch domain||Stealth protein CR1, conserved region 1	GO:0044446,GO:0044422,GO:0043227,GO:0043226,GO:0005488,GO:0005622,GO:0044424,GO:0045184,GO:0033036,GO:0071704,GO:0044238,GO:0008104,GO:0044237,GO:0005737,GO:0015031,GO:0008152,GO:0051649,GO:0003674,GO:0019538,GO:0043229,GO:0009306,GO:0072594,GO:0008150,GO:0043231,GO:0051179,GO:0044260,GO:0051641,GO:0044763,GO:0016020,GO:0009987,GO:0044444,GO:0071840,GO:0012505,GO:0003824,GO:0034613,GO:0044267,GO:…	intracellular organelle part,organelle part,membrane-bounded organelle,organelle,binding,intracellular,intracellular part,establishment of protein localization,macromolecule localization,organic substance metabolic process,primary metabolic process,protein localization,cellular metabolic process,cytoplasm,protein transport,metabolic process,establishment of localization in cell,molecular_function…	hsa04142	Lysosome
ENST00000369937	ENSG00000107874	CUEDC2	chr10:102423244-102432661	2.32383	3.91807	-0.753636	0.0359	0.999477	Ubiquitin system component Cue	GO:0002376,GO:0006955,GO:0006952,GO:0002682,GO:0006950,GO:0002252,GO:0050776,GO:0001816,GO:0002697,GO:0001817,GO:0031347,GO:0044446,GO:0044422,GO:0005515,GO:0050896,GO:0031974,GO:0043233,GO:0080134,GO:0044428,GO:0070013,GO:0043227,GO:0043226,GO:0031981,GO:0048583,GO:0005488,GO:0005622,GO:0044424,GO:0048519,GO:0005737,GO:0003674,GO:0043229,GO:0008150,GO:0043231,GO:0016020,GO:0005634,GO:0051239,GO:…	immune system process,immune response,defense response,regulation of immune system process,response to stress,immune effector process,regulation of immune response,cytokine production,regulation of immune effector process,regulation of cytokine production,regulation of defense response,intracellular organelle part,organelle part,protein binding,response to stimulus,membrane-enclosed lumen,organel…	--	--
ENST00000284503	ENSG00000154328	NEIL2	chr8:11769638-11787346	0.660163	1.46795	-1.15291	0.0389	0.999477	Ribosomal protein S13-like, H2TH||Formamidopyrimidine-DNA glycosylase, catalytic domain||DNA glycosylase/AP lyase, H2TH DNA-binding||-||Zinc finger, DNA glycosylase/AP lyase-type	GO:0006950,GO:0044446,GO:0044422,GO:0005515,GO:0050896,GO:0031974,GO:0043233,GO:0044428,GO:0070013,GO:0043227,GO:0043226,GO:0034641,GO:0031981,GO:0005488,GO:0005622,GO:0044424,GO:0006807,GO:0071704,GO:0044238,GO:0051716,GO:0044237,GO:0005737,GO:0008152,GO:0044265,GO:0003674,GO:1901360,GO:0043229,GO:0006139,GO:0008150,GO:0046483,GO:0043231,GO:0044260,GO:0032991,GO:0044763,GO:0009987,GO:0005634,GO:…	response to stress,intracellular organelle part,organelle part,protein binding,response to stimulus,membrane-enclosed lumen,organelle lumen,nuclear part,intracellular organelle lumen,membrane-bounded organelle,organelle,cellular nitrogen compound metabolic process,nuclear lumen,binding,intracellular,intracellular part,nitrogen compound metabolic process,organic substance metabolic process,primary…	hsa03410	Base excision repair
ENST00000351986	ENSG00000181163	NPM1	chr5:171387115-171411137	4.87341	2.05842	1.24339	0.0337	0.999477	Nucleophosmin, C-terminal||Nucleoplasmin family||Nucleoplasmin core domain	GO:0051704,GO:0006950,GO:0044403,GO:0044419,GO:0016032,GO:0044764,GO:0010033,GO:0044446,GO:0044422,GO:0005515,GO:0070887,GO:0050896,GO:0031974,GO:0043233,GO:0080134,GO:0044428,GO:0070013,GO:0043227,GO:0071310,GO:0043226,GO:0042254,GO:0022613,GO:0042221,GO:0034641,GO:0031981,GO:0048583,GO:0005488,GO:0005622,GO:0048518,GO:0005912,GO:0044424,GO:0045184,GO:0044085,GO:0070161,GO:0033036,GO:0048519,GO:…	multi-organism process,response to stress,symbiosis, encompassing mutualism through parasitism,interspecies interaction between organisms,viral process,multi-organism cellular process,response to organic substance,intracellular organelle part,organelle part,protein binding,cellular response to chemical stimulus,response to stimulus,membrane-enclosed lumen,organelle lumen,regulation of response to…	--	--
ENST00000338663	ENSG00000168003	SLC3A2	chr11:62856101-62888875	3.36731	6.06907	-0.84988	0.0316	0.999477	Glycosyl hydrolase, C-terminal (DUF3459)||Glycosyl hydrolase, all-beta||Glycoside hydrolase superfamily||-||Solute carrier family 3 member 2, N-terminal domain||Glycosyl hydrolase, family 13, catalytic domain||Glycoside hydrolase, family 13||Glycoside hydrolase, catalytic domain	GO:0002376,GO:0070062,GO:0043230,GO:0065010,GO:0031982,GO:0010033,GO:0031988,GO:0005515,GO:0050896,GO:0043227,GO:0043226,GO:0044421,GO:0042221,GO:0005488,GO:0005622,GO:0050900,GO:0005912,GO:0044424,GO:0070161,GO:0071704,GO:0044238,GO:0005737,GO:0008152,GO:0040011,GO:0005576,GO:0003723,GO:0009986,GO:0003674,GO:0043229,GO:0008150,GO:0043231,GO:0051179,GO:0044763,GO:0016020,GO:0009987,GO:0044444,GO:…	immune system process,extracellular vesicular exosome,extracellular organelle,extracellular membrane-bounded organelle,vesicle,response to organic substance,membrane-bounded vesicle,protein binding,response to stimulus,membrane-bounded organelle,organelle,extracellular region part,response to chemical stimulus,binding,intracellular,leukocyte migration,adherens junction,intracellular part,anchorin…	hsa04974	Protein digestion and absorption
ENST00000231572	ENSG00000113643	RARS	chr5:168486444-168519299	4.59026	7.59587	-0.726639	0.0328	0.999477	Aminoacyl-tRNA synthetase, class 1a, anticodon-binding||DALR anticodon binding||Arginyl tRNA synthetase N-terminal domain||Rossmann-like alpha/beta/alpha sandwich fold||Aminoacyl-tRNA synthetase, class I, conserved site||Arginine-tRNA ligase||-	GO:0070062,GO:0043230,GO:0065010,GO:0031982,GO:0044446,GO:0031988,GO:0044422,GO:0005515,GO:0031974,GO:0043233,GO:0044428,GO:0070013,GO:0043227,GO:0043226,GO:0044421,GO:0034641,GO:0031981,GO:0005488,GO:0005622,GO:0005912,GO:0044424,GO:0070161,GO:0006807,GO:0071704,GO:0044238,GO:0044237,GO:0005737,GO:0034660,GO:0008152,GO:0005576,GO:0003723,GO:0003674,GO:1901360,GO:0019538,GO:0043229,GO:0006139,GO:…	extracellular vesicular exosome,extracellular organelle,extracellular membrane-bounded organelle,vesicle,intracellular organelle part,membrane-bounded vesicle,organelle part,protein binding,membrane-enclosed lumen,organelle lumen,nuclear part,intracellular organelle lumen,membrane-bounded organelle,organelle,extracellular region part,cellular nitrogen compound metabolic process,nuclear lumen,bind…	hsa00970	Aminoacyl-tRNA biosynthesis
ENST00000514901	ENSG00000138750	NUP54	chr4:76114663-76148515	42.2487	17.2628	1.29124	0.0093	0.999477	Nucleoporin Nup54, alpha-helical domain||-||Nucleoporin Nup54/Nup57/Nup44	GO:0051704,GO:0006950,GO:0044403,GO:0044419,GO:0016032,GO:0044764,GO:0044446,GO:0044422,GO:0005515,GO:0050896,GO:0019080,GO:0019058,GO:0080134,GO:0044428,GO:0043227,GO:0019083,GO:0043226,GO:0034641,GO:0048583,GO:0005488,GO:0005622,GO:0044424,GO:0045184,GO:0044085,GO:0033036,GO:0048519,GO:0006807,GO:0071704,GO:0044238,GO:0051716,GO:0008104,GO:0044237,GO:0006612,GO:0015031,GO:0008152,GO:0051649,GO:…	multi-organism process,response to stress,symbiosis, encompassing mutualism through parasitism,interspecies interaction between organisms,viral process,multi-organism cellular process,intracellular organelle part,organelle part,protein binding,response to stimulus,viral genome expression,viral infectious cycle,regulation of response to stress,nuclear part,membrane-bounded organelle,viral transcri…	--	--
ENST00000371620	ENSG00000148362	C9orf142	chr9:136992417-136993976	4.57097	9.9139	-1.11695	0.00205	0.99199	Protein PAXX	GO:0006950,GO:0070062,GO:0043230,GO:0065010,GO:0031982,GO:0044446,GO:0031988,GO:0044422,GO:0005515,GO:0050896,GO:0044428,GO:0043227,GO:0043226,GO:0044421,GO:0034641,GO:0005488,GO:0005622,GO:0044424,GO:0006807,GO:0071704,GO:0044238,GO:0051716,GO:0044237,GO:0008152,GO:0005576,GO:0003674,GO:1901360,GO:0043229,GO:0006139,GO:0008150,GO:0046483,GO:0043231,GO:0044260,GO:0032991,GO:0006303,GO:0044763,GO:…	response to stress,extracellular vesicular exosome,extracellular organelle,extracellular membrane-bounded organelle,vesicle,intracellular organelle part,membrane-bounded vesicle,organelle part,protein binding,response to stimulus,nuclear part,membrane-bounded organelle,organelle,extracellular region part,cellular nitrogen compound metabolic process,binding,intracellular,intracellular part,nitroge…	--	--
ENST00000371964	ENSG00000148291	SURF2	chr9:133356551-133361169	0.768896	1.93229	-1.32945	0.02625	0.999477	Surfeit locus protein 2	GO:0044446,GO:0044422,GO:0031974,GO:0043233,GO:0044428,GO:0070013,GO:0043227,GO:0043226,GO:0031981,GO:0005622,GO:0044424,GO:0003674,GO:0043229,GO:0008150,GO:0043231,GO:0016020,GO:0005634,GO:0044464,GO:0043228,GO:0043232,GO:0005623,GO:0005730,GO:0005575,GO:0005886,GO:0071944	intracellular organelle part,organelle part,membrane-enclosed lumen,organelle lumen,nuclear part,intracellular organelle lumen,membrane-bounded organelle,organelle,nuclear lumen,intracellular,intracellular part,molecular_function,intracellular organelle,biological_process,intracellular membrane-bounded organelle,membrane,nucleus,cell part,non-membrane-bounded organelle,intracellular non-membrane-…	--	--
ENST00000374940	ENSG00000237541	HLA-DQA2	chr6:32741341-32747215	0.420939	2.15499	-2.356	0.00015	0.267778	MHC class II, alpha chain, N-terminal||Immunoglobulin-like fold||MHC classes I/II-like antigen recognition protein||Immunoglobulin C1-set||MHC class II, alpha/beta chain, N-terminal||Immunoglobulin/major histocompatibility complex, conserved site||Immunoglobulin C1-set, C-terminal extension||Immunoglobulin-like domain	GO:0002376,GO:0006955,GO:0006952,GO:0002682,GO:0045087,GO:0006950,GO:0002684,GO:0050776,GO:0034097,GO:0031982,GO:0045321,GO:0071345,GO:0010033,GO:0001775,GO:0044446,GO:0050778,GO:0031988,GO:0019221,GO:0044422,GO:0050870,GO:0070887,GO:0002694,GO:0050896,GO:0046649,GO:0050865,GO:0051251,GO:0050863,GO:0002253,GO:0050867,GO:0042110,GO:0043227,GO:0031295,GO:0071310,GO:0051249,GO:0043226,GO:0002696,GO:…	immune system process,immune response,defense response,regulation of immune system process,innate immune response,response to stress,positive regulation of immune system process,regulation of immune response,response to cytokine stimulus,vesicle,leukocyte activation,cellular response to cytokine stimulus,response to organic substance,cell activation,intracellular organelle part,positive regulatio…	hsa05322,hsa04612,hsa05166,hsa04514,hsa04940,hsa05323,hsa05330,hsa05332,hsa05164,hsa05320,hsa05150,hsa05168,hsa04145,hsa05416,hsa04672,hsa05321,hsa05310,hsa05140,hsa05145,hsa05169,hsa05152	Systemic lupus erythematosus,Antigen processing and presentation,HTLV-I infection,Cell adhesion molecules (CAMs),Type I diabetes mellitus,Rheumatoid arthritis,Allograft rejection,Graft-versus-host disease,Influenza A,Autoimmune thyroid disease,Staphylococcus aureus infection,Herpes simplex infection,Phagosome,Viral myocarditis,Intestinal immune network for IgA production,Inflammatory bowel diseas…
ENST00000246792	ENSG00000126458	RRAS	chr19:49635291-49640201	3.00842	5.27077	-0.809005	0.0295	0.999477	Small GTPase superfamily, Ras type||P-loop containing nucleoside triphosphate hydrolase||Small GTPase superfamily||Small GTP-binding protein domain	GO:0002376,GO:0070062,GO:0043230,GO:0065010,GO:0031982,GO:0031988,GO:0005515,GO:0050896,GO:0043227,GO:0043226,GO:0044421,GO:0002520,GO:0048583,GO:0005488,GO:0005622,GO:0048518,GO:0005912,GO:0070161,GO:0030097,GO:0048534,GO:0048519,GO:0051716,GO:0040011,GO:0005576,GO:0003674,GO:0008150,GO:0051179,GO:0002521,GO:0044763,GO:0005925,GO:0016020,GO:0009987,GO:0005924,GO:0048523,GO:0051239,GO:1901363,GO:…	immune system process,extracellular vesicular exosome,extracellular organelle,extracellular membrane-bounded organelle,vesicle,membrane-bounded vesicle,protein binding,response to stimulus,membrane-bounded organelle,organelle,extracellular region part,immune system development,regulation of response to stimulus,binding,intracellular,positive regulation of biological process,adherens junction,anch…	hsa05166,hsa04014,hsa04015,hsa04810,hsa04530,hsa05205,hsa04010,hsa04024	HTLV-I infection,Ras signaling pathway,Rap1 signaling pathway,Regulation of actin cytoskeleton,Tight junction,Proteoglycans in cancer,MAPK signaling pathway,cAMP signaling pathway
ENST00000216468	ENSG00000100580	TMED8	chr14:77335020-77391497	0.822079	0.455234	0.852667	0.0206	0.999477	GOLD domain	GO:0008150,GO:0051179,GO:0016020,GO:0051234,GO:0006810,GO:0005575,GO:0044425,GO:0016021,GO:0031224	biological_process,localization,membrane,establishment of localization,transport,cellular_component,membrane part,integral to membrane,intrinsic to membrane	--	--
ENST00000423484	ENSG00000234444	ZNF736	chr7:64310827-64354860	0.481635	0.160673	1.58382	0.0017	0.905552	Zinc finger C2H2-type/integrase DNA-binding domain||Krueppel-associated box||Zinc finger, C2H2-like||-||Zinc finger, C2H2	GO:0043227,GO:0043226,GO:0034641,GO:0005488,GO:0005622,GO:0044424,GO:0006807,GO:0071704,GO:0044238,GO:0044237,GO:0008152,GO:0003674,GO:1901360,GO:0043229,GO:0006139,GO:0008150,GO:0046483,GO:0043231,GO:0044260,GO:0009987,GO:0005634,GO:1901363,GO:0097159,GO:0006725,GO:0090304,GO:0043170,GO:0016070,GO:0044464,GO:0010467,GO:0044249,GO:0003676,GO:0005623,GO:0009058,GO:0019222,GO:0044271,GO:1901576,GO:…	membrane-bounded organelle,organelle,cellular nitrogen compound metabolic process,binding,intracellular,intracellular part,nitrogen compound metabolic process,organic substance metabolic process,primary metabolic process,cellular metabolic process,metabolic process,molecular_function,organic cyclic compound metabolic process,intracellular organelle,nucleobase-containing compound metabolic process…	--	--
ENST00000312053	ENSG00000174837	ADGRE1	chr19:6887565-6940459	3.67524	1.48727	1.30517	0.0225	0.999477	GPS motif||GPCR, family 2, secretin-like||EGF-like calcium-binding domain||Growth factor receptor cysteine-rich domain||Complement Clr-like EGF domain||GPCR, family 2-like||EGF-like domain||EGF-like, conserved site||EGF-like calcium-binding, conserved site||GPCR family 2, EMR1-like receptor||EGF-type aspartate/asparagine hydroxylation site||GPCR, family 2, secretin-like, conserved site	GO:0002376,GO:0006955,GO:0009897,GO:0050896,GO:0005488,GO:0051716,GO:0009986,GO:0003674,GO:0002250,GO:0008150,GO:0044763,GO:0016020,GO:0009987,GO:0044464,GO:0044699,GO:0005623,GO:0065007,GO:0007165,GO:0044700,GO:0023052,GO:0007154,GO:0050789,GO:0050794,GO:0007166,GO:0044459,GO:0022610,GO:0005575,GO:0007155,GO:0044425,GO:0043167,GO:0005886,GO:0004872,GO:0046872,GO:0071944,GO:0005509,GO:0004871,GO:…	immune system process,immune response,external side of plasma membrane,response to stimulus,binding,cellular response to stimulus,cell surface,molecular_function,adaptive immune response,biological_process,single-organism cellular process,membrane,cellular process,cell part,single-organism process,cell,biological regulation,signal transduction,single organism signaling,signaling,cell communicatio…	--	--
ENST00000304625	ENSG00000169385	RNASE2	chr14:20955451-20956436	4.22939	0.866308	2.2875	0.00075	0.623132	Ribonuclease A-domain||Ribonuclease A, active site||Pancreatic ribonuclease	GO:0070062,GO:0043230,GO:0065010,GO:0031982,GO:0031988,GO:0050896,GO:0043227,GO:0043226,GO:0044421,GO:0042221,GO:0034641,GO:0005488,GO:0005622,GO:0044424,GO:0006807,GO:0071704,GO:0044238,GO:0044237,GO:0005737,GO:0008152,GO:0000323,GO:0005764,GO:0044265,GO:0040011,GO:0005576,GO:0005773,GO:0003674,GO:0006401,GO:1901360,GO:0043229,GO:0006139,GO:0008150,GO:0046483,GO:0043231,GO:0044260,GO:0009987,GO:…	extracellular vesicular exosome,extracellular organelle,extracellular membrane-bounded organelle,vesicle,membrane-bounded vesicle,response to stimulus,membrane-bounded organelle,organelle,extracellular region part,response to chemical stimulus,cellular nitrogen compound metabolic process,binding,intracellular,intracellular part,nitrogen compound metabolic process,organic substance metabolic proce…	--	--
ENST00000318080	ENSG00000095321	CRAT	chr9:129094809-129110804	6.95912	18.1403	-1.38222	0.00035	0.444581	Acyltransferase ChoActase/COT/CPT||-	GO:0044446,GO:0044422,GO:0005515,GO:0031974,GO:0043233,GO:0070013,GO:0043227,GO:0043226,GO:0034641,GO:0005488,GO:0005622,GO:0044424,GO:0006807,GO:0071704,GO:0044238,GO:0044237,GO:0005737,GO:0008152,GO:0003674,GO:0043229,GO:0008150,GO:0043231,GO:0051179,GO:0016020,GO:0009987,GO:0044444,GO:0003824,GO:0051234,GO:1901575,GO:0006810,GO:0009056,GO:0044464,GO:0044248,GO:0044281,GO:0005623,GO:0031090,GO:…	intracellular organelle part,organelle part,protein binding,membrane-enclosed lumen,organelle lumen,intracellular organelle lumen,membrane-bounded organelle,organelle,cellular nitrogen compound metabolic process,binding,intracellular,intracellular part,nitrogen compound metabolic process,organic substance metabolic process,primary metabolic process,cellular metabolic process,cytoplasm,metabolic p…	hsa04146	Peroxisome
ENST00000225941	ENSG00000108798	ABI3	chr17:49202790-49223225	7.94822	14.0691	-0.823828	0.028	0.999477	-||SH3 domain||Abl-interactor, homeo-domain homologous domain||ABI gene family member 3||ABI family	GO:0005515,GO:0005488,GO:0005622,GO:0044424,GO:0071704,GO:0044238,GO:0044237,GO:0005737,GO:0008152,GO:0040011,GO:0003674,GO:0019538,GO:0008150,GO:0051179,GO:0044260,GO:0044763,GO:0016020,GO:0009987,GO:0044267,GO:0043170,GO:0048870,GO:0051674,GO:0040012,GO:0016477,GO:0044464,GO:0044699,GO:0005623,GO:2000145,GO:0006928,GO:0051270,GO:0006796,GO:0006793,GO:0032879,GO:0065007,GO:0030334,GO:0018212,GO:…	protein binding,binding,intracellular,intracellular part,organic substance metabolic process,primary metabolic process,cellular metabolic process,cytoplasm,metabolic process,locomotion,molecular_function,protein metabolic process,biological_process,localization,cellular macromolecule metabolic process,single-organism cellular process,membrane,cellular process,cellular protein metabolic process,ma…	--	--
ENST00000422514	ENSG00000198242	RPL23A	chr17:28719392-28743455	12.857	28.2974	-1.13812	0.02175	0.999477	Ribosomal protein L23/L15e core domain||Ribosomal protein L23/L25, N-terminal||Ribosomal protein L23/L25, conserved site||Ribosomal protein L25/L23||Ribosomal protein L23||Nucleotide-binding alpha-beta plait domain	GO:0051704,GO:0044403,GO:0044419,GO:0016032,GO:0044764,GO:0070062,GO:0043230,GO:0065010,GO:0031982,GO:0044446,GO:0031988,GO:0044422,GO:0005515,GO:0019080,GO:0019058,GO:0031974,GO:0043233,GO:0044428,GO:0070013,GO:0043227,GO:0019083,GO:0043226,GO:0044421,GO:0042254,GO:0022613,GO:0016072,GO:0034641,GO:0006364,GO:0031981,GO:0005488,GO:0005622,GO:0005912,GO:0000184,GO:0044424,GO:0045184,GO:0044085,GO:…	multi-organism process,symbiosis, encompassing mutualism through parasitism,interspecies interaction between organisms,viral process,multi-organism cellular process,extracellular vesicular exosome,extracellular organelle,extracellular membrane-bounded organelle,vesicle,intracellular organelle part,membrane-bounded vesicle,organelle part,protein binding,viral genome expression,viral infectious cyc…	hsa03010	Ribosome
ENST00000355653	ENSG00000108828	VAT1	chr17:43014604-43025123	2.93843	5.54887	-0.917145	0.00665	0.999477	Quinone oxidoreductase/zeta-crystallin, conserved site||GroES-like||NAD(P)-binding domain||Alcohol dehydrogenase superfamily, zinc-type||Polyketide synthase, enoylreductase domain||Alcohol dehydrogenase, C-terminal||-||Alcohol dehydrogenase, N-terminal	GO:0070062,GO:0043230,GO:0065010,GO:0031982,GO:0044446,GO:0031988,GO:0044422,GO:0043227,GO:0043226,GO:0044421,GO:0005488,GO:0005622,GO:0044424,GO:0048519,GO:0005737,GO:0008152,GO:0005576,GO:0003674,GO:0043229,GO:0008150,GO:0043231,GO:0044763,GO:0016020,GO:0009987,GO:0044444,GO:0048523,GO:0071840,GO:0003824,GO:0044464,GO:0044699,GO:0005623,GO:0031090,GO:0065007,GO:0016043,GO:0044710,GO:0010637,GO:…	extracellular vesicular exosome,extracellular organelle,extracellular membrane-bounded organelle,vesicle,intracellular organelle part,membrane-bounded vesicle,organelle part,membrane-bounded organelle,organelle,extracellular region part,binding,intracellular,intracellular part,negative regulation of biological process,cytoplasm,metabolic process,extracellular region,molecular_function,intracellul…	--	--
ENST00000269033	ENSG00000141298	SSH2	chr17:29625937-30108452	9.6487	5.51816	0.806148	0.0404	0.999477	-||Dual specificity protein phosphatase domain||Homeodomain-like||Protein-tyrosine phosphatase, active site||Protein phosphatase Slingshot||Tyrosine specific protein phosphatases domain||Dual specificity phosphatase, catalytic domain||DEK, C-terminal||Dua	GO:0005515,GO:0043226,GO:0044421,GO:0005488,GO:0005622,GO:0048518,GO:0044424,GO:0044085,GO:0071704,GO:0044238,GO:0044237,GO:0005737,GO:0008152,GO:0040011,GO:0005576,GO:0003674,GO:0019538,GO:0043229,GO:0008150,GO:0051179,GO:0044260,GO:0044763,GO:0009987,GO:0051239,GO:0071840,GO:1901363,GO:0043933,GO:0003824,GO:0097159,GO:0044267,GO:0065008,GO:0043170,GO:0048870,GO:0051674,GO:0040012,GO:0048522,GO:…	protein binding,organelle,extracellular region part,binding,intracellular,positive regulation of biological process,intracellular part,cellular component biogenesis,organic substance metabolic process,primary metabolic process,cellular metabolic process,cytoplasm,metabolic process,locomotion,extracellular region,molecular_function,protein metabolic process,intracellular organelle,biological_proce…	hsa04810	Regulation of actin cytoskeleton
ENST00000225275	ENSG00000005381	MPO	chr17:58269855-58280935	1.53667	0.748304	1.03812	0.0376	0.999477	Haem peroxidase, animal||Myeloperoxidase||Haem peroxidase	GO:0002376,GO:0006952,GO:0051704,GO:0006950,GO:0002252,GO:0051707,GO:0009607,GO:0044403,GO:0044419,GO:0070062,GO:0043230,GO:0065010,GO:0031982,GO:0010033,GO:0031988,GO:0070887,GO:0050896,GO:0043227,GO:0043226,GO:0043900,GO:0044421,GO:0042221,GO:0005488,GO:0005622,GO:0044424,GO:0009617,GO:0048519,GO:0071704,GO:0051716,GO:0044237,GO:0005737,GO:0043901,GO:0008152,GO:0000323,GO:0005764,GO:0005576,GO:…	immune system process,defense response,multi-organism process,response to stress,immune effector process,response to other organism,response to biotic stimulus,symbiosis, encompassing mutualism through parasitism,interspecies interaction between organisms,extracellular vesicular exosome,extracellular organelle,extracellular membrane-bounded organelle,vesicle,response to organic substance,membrane…	hsa05202,hsa04145	Transcriptional misregulation in cancer,Phagosome
ENST00000259030	ENSG00000136514	RTP4	chr3:187368331-187372076	0.623471	3.16683	-2.34465	5.00E-05	0.104844	Zinc-binding domain||Receptor-transporting protein 4||Receptor-transporting protein	GO:0005515,GO:0050896,GO:0042221,GO:0005488,GO:0005622,GO:0044424,GO:0045184,GO:0033036,GO:0008104,GO:0006612,GO:0005737,GO:0015031,GO:0051649,GO:0003674,GO:0008150,GO:0051179,GO:0051641,GO:0044763,GO:0016020,GO:0009987,GO:0071840,GO:0034613,GO:0070727,GO:0051234,GO:0006886,GO:0071702,GO:0006810,GO:0046907,GO:0044765,GO:0044464,GO:0044699,GO:0005623,GO:0006605,GO:0016043,GO:0061024,GO:0016044,GO:…	protein binding,response to stimulus,response to chemical stimulus,binding,intracellular,intracellular part,establishment of protein localization,macromolecule localization,protein localization,protein targeting to membrane,cytoplasm,protein transport,establishment of localization in cell,molecular_function,biological_process,localization,cellular localization,single-organism cellular process,mem…	--	--
ENST00000377777	ENSG00000158373	HIST1H2BD	chr6:26158145-26171349	136.835	77.5579	0.819095	0.02445	0.999477	Histone H2A/H2B/H3||Histone H2B||Histone-fold	GO:0070062,GO:0043230,GO:0065010,GO:0031982,GO:0044446,GO:0031988,GO:0044422,GO:0005515,GO:0031974,GO:0043233,GO:0044428,GO:0070013,GO:0043227,GO:0043226,GO:0000786,GO:0044421,GO:0032993,GO:0034641,GO:0031981,GO:0005488,GO:0005622,GO:0044424,GO:0044085,GO:0006807,GO:0071704,GO:0044238,GO:0044237,GO:0005737,GO:0008152,GO:0005576,GO:0003674,GO:1901360,GO:0043229,GO:0006139,GO:0031497,GO:0065003,GO:…	extracellular vesicular exosome,extracellular organelle,extracellular membrane-bounded organelle,vesicle,intracellular organelle part,membrane-bounded vesicle,organelle part,protein binding,membrane-enclosed lumen,organelle lumen,nuclear part,intracellular organelle lumen,membrane-bounded organelle,organelle,nucleosome,extracellular region part,protein-DNA complex,cellular nitrogen compound metab…	hsa05322,hsa05203,hsa05034	Systemic lupus erythematosus,Viral carcinogenesis,Alcoholism
ENST00000343625	ENSG00000105122	RASAL3	chr19:15451623-15464571	7.87653	13.0378	-0.727067	0.0343	0.999477	C2 domain||Ras GTPase-activating protein||Rho GTPase activation protein||Ras GTPase-activating protein, conserved site||PH domain-like||-	GO:0002376,GO:0002682,GO:0002684,GO:0070062,GO:0043230,GO:0065010,GO:0031982,GO:0045321,GO:0001775,GO:0031988,GO:0050870,GO:0002694,GO:0050896,GO:0046649,GO:0050865,GO:0051251,GO:0050863,GO:0050867,GO:0042110,GO:0043227,GO:0051249,GO:0043226,GO:0002696,GO:0044421,GO:0034641,GO:0048583,GO:0005622,GO:0048518,GO:0044424,GO:0048519,GO:0006807,GO:0071704,GO:0044238,GO:0051716,GO:0044237,GO:0005737,GO:…	immune system process,regulation of immune system process,positive regulation of immune system process,extracellular vesicular exosome,extracellular organelle,extracellular membrane-bounded organelle,vesicle,leukocyte activation,cell activation,membrane-bounded vesicle,positive regulation of T cell activation,regulation of leukocyte activation,response to stimulus,lymphocyte activation,regulation…	hsa04014	Ras signaling pathway
ENST00000291232	ENSG00000159958	TNFRSF13C	chr22:41922022-41926818	0.921856	1.51837	-0.719915	0.0426	0.999477	Tumour necrosis factor receptor 13C, TALL-1 binding domain||Tumour necrosis factor receptor 13C	GO:0002376,GO:0006955,GO:0002682,GO:0002684,GO:0050776,GO:0034097,GO:0045321,GO:0071345,GO:0001816,GO:0010033,GO:0001775,GO:0001817,GO:0050778,GO:0019221,GO:0009897,GO:0050870,GO:0070887,GO:0002694,GO:0050896,GO:0046649,GO:0050865,GO:0051251,GO:0050863,GO:0050867,GO:0042110,GO:0031295,GO:0071310,GO:0051249,GO:0002696,GO:0031294,GO:0048584,GO:0042221,GO:0048583,GO:0048518,GO:0071704,GO:0044238,GO:…	immune system process,immune response,regulation of immune system process,positive regulation of immune system process,regulation of immune response,response to cytokine stimulus,leukocyte activation,cellular response to cytokine stimulus,cytokine production,response to organic substance,cell activation,regulation of cytokine production,positive regulation of immune response,cytokine-mediated sig…	hsa05340,hsa05166,hsa04064,hsa04672,hsa04060	Primary immunodeficiency,HTLV-I infection,NF-kappa B signaling pathway,Intestinal immune network for IgA production,Cytokine-cytokine receptor interaction
ENST00000217426	ENSG00000101444	AHCY	chr20:34280267-34311802	1.84746	3.10047	-0.746941	0.02455	0.999477	S-adenosyl-L-homocysteine hydrolase, NAD binding domain||S-adenosyl-L-homocysteine hydrolase, conserved site||Adenosylhomocysteinase||NAD(P)-binding domain	GO:0002376,GO:0006955,GO:0006952,GO:0006950,GO:0070062,GO:0043230,GO:0065010,GO:0031982,GO:0031988,GO:0005515,GO:0050896,GO:0043227,GO:0043226,GO:0044421,GO:0042221,GO:0034641,GO:0005488,GO:0005622,GO:0044424,GO:0006807,GO:0071704,GO:0044238,GO:0044237,GO:0005737,GO:0002437,GO:0008152,GO:0005576,GO:0003674,GO:1901360,GO:0043229,GO:0006139,GO:0005829,GO:0008150,GO:0046483,GO:0043231,GO:0009987,GO:…	immune system process,immune response,defense response,response to stress,extracellular vesicular exosome,extracellular organelle,extracellular membrane-bounded organelle,vesicle,membrane-bounded vesicle,protein binding,response to stimulus,membrane-bounded organelle,organelle,extracellular region part,response to chemical stimulus,cellular nitrogen compound metabolic process,binding,intracellula…	hsa00270,hsa01100	Cysteine and methionine metabolism,Metabolic pathways
ENST00000316448	ENSG00000179218	CALR	chr19:12938606-12944489	17.2244	33.1161	-0.943076	0.00405	0.999477	Calreticulin/calnexin, P domain||Calreticulin||Calreticulin/calnexin||Concanavalin A-like lectin/glucanase domain||-||Calreticulin/calnexin, conserved site	GO:0002376,GO:0002682,GO:0006950,GO:0002684,GO:0070062,GO:0043230,GO:0065010,GO:0031982,GO:0010033,GO:0044446,GO:0031988,GO:0044422,GO:0009897,GO:0005515,GO:0070887,GO:0050896,GO:0031974,GO:0043233,GO:0070013,GO:0043227,GO:0071310,GO:0043226,GO:0048584,GO:0044421,GO:0042221,GO:0034641,GO:0048583,GO:0005488,GO:0005622,GO:0048518,GO:0050900,GO:0005912,GO:0044424,GO:0045184,GO:0044085,GO:0070161,GO:…	immune system process,regulation of immune system process,response to stress,positive regulation of immune system process,extracellular vesicular exosome,extracellular organelle,extracellular membrane-bounded organelle,vesicle,response to organic substance,intracellular organelle part,membrane-bounded vesicle,organelle part,external side of plasma membrane,protein binding,cellular response to che…	hsa04612,hsa05166,hsa04141,hsa05142,hsa04145	Antigen processing and presentation,HTLV-I infection,Protein processing in endoplasmic reticulum,Chagas disease (American trypanosomiasis),Phagosome
ENST00000304218	ENSG00000168298	HIST1H1E	chr6:26156353-26157107	123.305	223.795	-0.859948	0.0145	0.999477	Linker histone H1/H5, domain H15||Winged helix-turn-helix DNA-binding domain||Histone H5	GO:0070062,GO:0043230,GO:0065010,GO:0031982,GO:0044446,GO:0031988,GO:0044422,GO:0005515,GO:0031974,GO:0043233,GO:0044428,GO:0070013,GO:0043227,GO:0043226,GO:0000786,GO:0044421,GO:0032993,GO:0034641,GO:0031981,GO:0005488,GO:0005622,GO:0044424,GO:0044085,GO:0048519,GO:0006807,GO:0071704,GO:0044238,GO:0044237,GO:0008152,GO:0005576,GO:0003674,GO:1901360,GO:0019538,GO:0043229,GO:0006139,GO:0031497,GO:…	extracellular vesicular exosome,extracellular organelle,extracellular membrane-bounded organelle,vesicle,intracellular organelle part,membrane-bounded vesicle,organelle part,protein binding,membrane-enclosed lumen,organelle lumen,nuclear part,intracellular organelle lumen,membrane-bounded organelle,organelle,nucleosome,extracellular region part,protein-DNA complex,cellular nitrogen compound metab…	--	--
ENST00000319190	ENSG00000068724	TTC7A	chr2:46901869-47076135	2.73923	4.84402	-0.822435	0.03775	0.999477	Tetratricopeptide-like helical domain||Tetratricopeptide repeat||Tetratricopeptide repeat protein 7A||Tetratricopeptide repeat-containing domain||-	GO:0002376,GO:0002520,GO:0005622,GO:0044424,GO:0045184,GO:0033036,GO:0030097,GO:0048534,GO:0008104,GO:0005737,GO:0008150,GO:0051179,GO:0051641,GO:0044763,GO:0016020,GO:0009987,GO:0071840,GO:0034613,GO:0070727,GO:0065008,GO:0051234,GO:0044464,GO:0044699,GO:0005623,GO:0042592,GO:0065007,GO:0016043,GO:0061024,GO:0016044,GO:0090002,GO:0005575,GO:0090150,GO:0048731,GO:0055065,GO:0072657,GO:0048878,GO:…	immune system process,immune system development,intracellular,intracellular part,establishment of protein localization,macromolecule localization,hemopoiesis,hematopoietic or lymphoid organ development,protein localization,cytoplasm,biological_process,localization,cellular localization,single-organism cellular process,membrane,cellular process,cellular component organization or biogenesis,cellula…	--	--
ENST00000264926	ENSG00000070950	RAD18	chr3:8775401-8963773	0.320765	0.556688	-0.795354	0.0485	0.999477	Zinc finger, RING/FYVE/PHD-type||Zinc finger, RING-type||Zinc finger, Rad18-type putative||Zinc finger, RING-type, conserved site||SAP domain||-	GO:0006950,GO:0044446,GO:0044422,GO:0005515,GO:0050896,GO:0031974,GO:0043233,GO:0044428,GO:0070013,GO:0043227,GO:0043226,GO:0034641,GO:0031981,GO:0005488,GO:0005622,GO:0048518,GO:0044424,GO:0048519,GO:0006807,GO:0071704,GO:0044238,GO:0051716,GO:0044237,GO:0005737,GO:0008152,GO:0003674,GO:1901360,GO:0019538,GO:0043229,GO:0006139,GO:0008150,GO:0046483,GO:0043231,GO:0044260,GO:0044763,GO:0009987,GO:…	response to stress,intracellular organelle part,organelle part,protein binding,response to stimulus,membrane-enclosed lumen,organelle lumen,nuclear part,intracellular organelle lumen,membrane-bounded organelle,organelle,cellular nitrogen compound metabolic process,nuclear lumen,binding,intracellular,positive regulation of biological process,intracellular part,negative regulation of biological pro…	--	--
ENST00000300145	ENSG00000166896	ATP23	chr12:57941576-57957269	12.2297	7.06961	0.790684	0.04815	0.999477	Peptidase M76, ATP23||-	GO:0006950,GO:0044446,GO:0044422,GO:0050896,GO:0044428,GO:0043227,GO:0043226,GO:0034641,GO:0005488,GO:0005622,GO:0044424,GO:0006807,GO:0071704,GO:0044238,GO:0051716,GO:0044237,GO:0008152,GO:0003674,GO:1901360,GO:0019538,GO:0043229,GO:0006139,GO:0008150,GO:0046483,GO:0043231,GO:0044260,GO:0032991,GO:0006303,GO:0044763,GO:0016020,GO:0009987,GO:0005634,GO:0003824,GO:0006725,GO:0000726,GO:0044267,GO:…	response to stress,intracellular organelle part,organelle part,response to stimulus,nuclear part,membrane-bounded organelle,organelle,cellular nitrogen compound metabolic process,binding,intracellular,intracellular part,nitrogen compound metabolic process,organic substance metabolic process,primary metabolic process,cellular response to stimulus,cellular metabolic process,metabolic process,molecu…	--	--
ENST00000295770	ENSG00000163527	STT3B	chr3:31532789-31637622	5.70718	2.64847	1.10762	0.00075	0.623132	Oligosaccharyl transferase, STT3 subunit	GO:0006950,GO:0010033,GO:0044446,GO:0044422,GO:0050896,GO:0043227,GO:0043226,GO:0042221,GO:0005622,GO:0044424,GO:0071704,GO:0044238,GO:0044237,GO:0005737,GO:0008152,GO:0044265,GO:0003674,GO:0019538,GO:0043229,GO:0008150,GO:0043231,GO:0044260,GO:0032991,GO:0016020,GO:0009987,GO:0044444,GO:0012505,GO:0003824,GO:0009057,GO:0044267,GO:0043170,GO:1901575,GO:0009056,GO:0044464,GO:0044249,GO:0044248,GO:…	response to stress,response to organic substance,intracellular organelle part,organelle part,response to stimulus,membrane-bounded organelle,organelle,response to chemical stimulus,intracellular,intracellular part,organic substance metabolic process,primary metabolic process,cellular metabolic process,cytoplasm,metabolic process,cellular macromolecule catabolic process,molecular_function,protein …	hsa04141,hsa00510,hsa01100	Protein processing in endoplasmic reticulum,N-Glycan biosynthesis,Metabolic pathways
ENST00000267814	ENSG00000140263	SORD	chr15:45019917-45077185	0.593337	0.157773	1.911	0.0432	0.999477	Alcohol dehydrogenase, C-terminal||NAD(P)-binding domain||Alcohol dehydrogenase superfamily, zinc-type||Alcohol dehydrogenase, N-terminal||Polyketide synthase, enoylreductase domain||GroES-like||Alcohol dehydrogenase, zinc-type, conserved site	GO:0006950,GO:0070062,GO:0043230,GO:0065010,GO:0031982,GO:0010033,GO:0044446,GO:0031988,GO:0044422,GO:0005515,GO:0050896,GO:0043227,GO:0043226,GO:0044421,GO:0042221,GO:0005488,GO:0005622,GO:0044424,GO:0071704,GO:0044238,GO:0044237,GO:0005737,GO:0008152,GO:0040011,GO:0005576,GO:0003674,GO:0043229,GO:0005829,GO:0008150,GO:0043231,GO:0051179,GO:0044763,GO:0016020,GO:0009987,GO:0044444,GO:1901363,GO:…	response to stress,extracellular vesicular exosome,extracellular organelle,extracellular membrane-bounded organelle,vesicle,response to organic substance,intracellular organelle part,membrane-bounded vesicle,organelle part,protein binding,response to stimulus,membrane-bounded organelle,organelle,extracellular region part,response to chemical stimulus,binding,intracellular,intracellular part,organ…	hsa00051,hsa00040,hsa01100	Fructose and mannose metabolism,Pentose and glucuronate interconversions,Metabolic pathways
ENST00000227524	ENSG00000110107	PRPF19	chr11:60890729-60906588	2.83507	5.00527	-0.820064	0.01725	0.999477	-||Zinc finger, RING/FYVE/PHD-type||U box domain||WD40 repeat||G-protein beta WD-40 repeat||WD40-repeat-containing domain||WD40/YVTN repeat-like-containing domain||Ricin B, lectin domain||Pre-mRNA-splicing factor 19||WD40 repeat, conserved site	GO:0006950,GO:0044446,GO:0044422,GO:0005515,GO:0050896,GO:0031974,GO:0043233,GO:0044428,GO:0070013,GO:0043227,GO:0043226,GO:0032993,GO:0022613,GO:0034641,GO:0031981,GO:0005488,GO:0005622,GO:0048518,GO:0044424,GO:0044085,GO:0033036,GO:0048519,GO:0006807,GO:0071704,GO:0044238,GO:0051716,GO:0008104,GO:0044237,GO:0005737,GO:0008152,GO:0006396,GO:0044265,GO:0003674,GO:1901360,GO:0019538,GO:0043229,GO:…	response to stress,intracellular organelle part,organelle part,protein binding,response to stimulus,membrane-enclosed lumen,organelle lumen,nuclear part,intracellular organelle lumen,membrane-bounded organelle,organelle,protein-DNA complex,ribonucleoprotein complex biogenesis,cellular nitrogen compound metabolic process,nuclear lumen,binding,intracellular,positive regulation of biological process…	hsa04120,hsa03040	Ubiquitin mediated proteolysis,Spliceosome
ENST00000221200	ENSG00000104756	KCTD9	chr8:25427846-25458467	0.717026	0.386885	0.890122	0.03475	0.999477	KHA domain||BTB/POZ domain||Leucine-rich repeat domain, L domain-like||SKP1/BTB/POZ domain||Potassium channel tetramerisation-type BTB domain||Pentapeptide repeat	GO:0005515,GO:0005488,GO:0005622,GO:0044424,GO:0044085,GO:0005737,GO:0003674,GO:0065003,GO:0008150,GO:0071840,GO:0043933,GO:0051259,GO:0022607,GO:0044464,GO:0005623,GO:0006461,GO:0070271,GO:0016043,GO:0071822,GO:0051260,GO:0005575	protein binding,binding,intracellular,intracellular part,cellular component biogenesis,cytoplasm,molecular_function,macromolecular complex assembly,biological_process,cellular component organization or biogenesis,macromolecular complex subunit organization,protein oligomerization,cellular component assembly,cell part,cell,protein complex assembly,protein complex biogenesis,cellular component orga…	--	--
ENST00000379370	ENSG00000188157	AGRN	chr1:1020122-1056118	0.387275	0.658227	-0.765225	0.0493	0.999477	Laminin G domain||Follistatin-like, N-terminal||EGF-like calcium-binding domain||Concanavalin A-like lectin/glucanase domain||NtA (N-terminal agrin) domain||EGF-like domain||Factor I / membrane attack complex||EGF-like, conserved site||Tissue inhibitor of metalloproteinases-like, OB-fold||Laminin EGF domain||SEA domain||Kazal domain	GO:0070062,GO:0043230,GO:0065010,GO:0031982,GO:0044446,GO:0031988,GO:0044422,GO:0005515,GO:0050896,GO:0031974,GO:0043233,GO:0070013,GO:0043227,GO:0043226,GO:0044421,GO:0034641,GO:0005488,GO:0005622,GO:0048518,GO:0044424,GO:0044085,GO:0033036,GO:0006807,GO:0071704,GO:0044238,GO:0051716,GO:0008104,GO:0044237,GO:0005737,GO:0008152,GO:0000323,GO:0005764,GO:0005576,GO:0005773,GO:0003674,GO:1901360,GO:…	extracellular vesicular exosome,extracellular organelle,extracellular membrane-bounded organelle,vesicle,intracellular organelle part,membrane-bounded vesicle,organelle part,protein binding,response to stimulus,membrane-enclosed lumen,organelle lumen,intracellular organelle lumen,membrane-bounded organelle,organelle,extracellular region part,cellular nitrogen compound metabolic process,binding,in…	hsa04512	ECM-receptor interaction
ENST00000455656	ENSG00000152078	TMEM56	chr1:95117337-95264029	1114.42	471.07	1.24229	0.04545	0.999477	TRAM/LAG1/CLN8 homology domain	GO:0003674,GO:0008150,GO:0016020,GO:0005575,GO:0044425,GO:0016021,GO:0031224	molecular_function,biological_process,membrane,cellular_component,membrane part,integral to membrane,intrinsic to membrane	--	--
ENST00000233143	ENSG00000034510	TMSB10	chr2:84905624-84906675	165.184	310.306	-0.909618	0.0041	0.999477	Beta-thymosin	GO:0044446,GO:0044422,GO:0005515,GO:0043226,GO:0005488,GO:0005622,GO:0044424,GO:0044085,GO:0033036,GO:0048519,GO:0008104,GO:0005737,GO:0003674,GO:0043229,GO:0065003,GO:0008150,GO:0051179,GO:0032991,GO:0044763,GO:0009987,GO:0048523,GO:0071840,GO:0043933,GO:0065008,GO:0034622,GO:0022607,GO:0044464,GO:0043228,GO:0043232,GO:0044699,GO:0005623,GO:0006461,GO:0065007,GO:0070271,GO:0016043,GO:0071822,GO:…	intracellular organelle part,organelle part,protein binding,organelle,binding,intracellular,intracellular part,cellular component biogenesis,macromolecule localization,negative regulation of biological process,protein localization,cytoplasm,molecular_function,intracellular organelle,macromolecular complex assembly,biological_process,localization,macromolecular complex,single-organism cellular pro…	--	--
ENST00000409660	ENSG00000144320	LNPK	chr2:175923891-176002839	13.9449	34.2434	-1.29609	0.00095	0.689554	Lunapark domain||-	GO:0006950,GO:0044446,GO:0044422,GO:0050896,GO:0043227,GO:0043226,GO:0005488,GO:0005622,GO:0044424,GO:0005737,GO:0003674,GO:0043229,GO:0008150,GO:0043231,GO:0044763,GO:0016020,GO:0009987,GO:0044444,GO:0051239,GO:0071840,GO:0012505,GO:0009611,GO:0065008,GO:0044464,GO:0044699,GO:0005623,GO:0031090,GO:0065007,GO:0016043,GO:0050789,GO:0050793,GO:0050794,GO:0044432,GO:0005783,GO:0006996,GO:0042175,GO:…	response to stress,intracellular organelle part,organelle part,response to stimulus,membrane-bounded organelle,organelle,binding,intracellular,intracellular part,cytoplasm,molecular_function,intracellular organelle,biological_process,intracellular membrane-bounded organelle,single-organism cellular process,membrane,cellular process,cytoplasmic part,regulation of multicellular organismal process,c…	--	--
ENST00000435224	ENSG00000166016	ABTB2	chr11:34150987-34358008	1.36802	0.514224	1.41162	0.00235	0.999477	Ankyrin repeat-containing domain||Ankyrin repeat||BTB/POZ domain||SKP1/BTB/POZ domain||Histone-fold	GO:0044446,GO:0044422,GO:0005515,GO:0070887,GO:0050896,GO:0031974,GO:0043233,GO:0044428,GO:0070013,GO:0043227,GO:0043226,GO:0042221,GO:0031981,GO:0005488,GO:0005622,GO:0044424,GO:0071704,GO:0044238,GO:0051716,GO:0044237,GO:0005737,GO:0008152,GO:0044265,GO:0003674,GO:0019538,GO:0043229,GO:0008150,GO:0043231,GO:0044260,GO:0032991,GO:0044763,GO:0009987,GO:0005634,GO:0005654,GO:0046983,GO:0009057,GO:…	intracellular organelle part,organelle part,protein binding,cellular response to chemical stimulus,response to stimulus,membrane-enclosed lumen,organelle lumen,nuclear part,intracellular organelle lumen,membrane-bounded organelle,organelle,response to chemical stimulus,nuclear lumen,binding,intracellular,intracellular part,organic substance metabolic process,primary metabolic process,cellular res…	--	--
ENST00000375128	ENSG00000136936	XPA	chr9:97674908-97697357	0.556665	0.17957	1.63226	0.03445	0.999477	Putative DNA-binding domain||XPA, conserved site||XPA||XPA C- terminal||Zinc finger, XPA-type, conserved site	GO:0006950,GO:0044446,GO:0044422,GO:0005515,GO:0050896,GO:0031974,GO:0043233,GO:0044428,GO:0070013,GO:0043227,GO:0043226,GO:0044421,GO:0032993,GO:0042221,GO:0034641,GO:0031981,GO:0005488,GO:0005622,GO:0048518,GO:0044424,GO:0044085,GO:0006807,GO:0071704,GO:0044238,GO:0051716,GO:0044237,GO:0005737,GO:0008152,GO:0005576,GO:0003674,GO:1901360,GO:0043229,GO:0006139,GO:0065003,GO:0008150,GO:0046483,GO:…	response to stress,intracellular organelle part,organelle part,protein binding,response to stimulus,membrane-enclosed lumen,organelle lumen,nuclear part,intracellular organelle lumen,membrane-bounded organelle,organelle,extracellular region part,protein-DNA complex,response to chemical stimulus,cellular nitrogen compound metabolic process,nuclear lumen,binding,intracellular,positive regulation of…	hsa03420	Nucleotide excision repair
ENST00000438323	ENSG00000068079	IFI35	chr17:43006724-43014456	3.18087	10.107	-1.66785	0.00595	0.999477	Nmi/IFP 35 domain, N-terminal||Nmi/IFP 35 domain	GO:0002376,GO:0006955,GO:0006952,GO:0045087,GO:0006950,GO:0034097,GO:0071345,GO:0010033,GO:0019221,GO:0005515,GO:0070887,GO:0050896,GO:0043227,GO:0071310,GO:0043226,GO:0042221,GO:0005488,GO:0005622,GO:0044424,GO:0060337,GO:0071357,GO:0034340,GO:0051716,GO:0005737,GO:0003674,GO:0043229,GO:0005829,GO:0008150,GO:0043231,GO:0044763,GO:0009987,GO:0044444,GO:0005634,GO:0044464,GO:0044699,GO:0005623,GO:…	immune system process,immune response,defense response,innate immune response,response to stress,response to cytokine stimulus,cellular response to cytokine stimulus,response to organic substance,cytokine-mediated signaling pathway,protein binding,cellular response to chemical stimulus,response to stimulus,membrane-bounded organelle,cellular response to organic substance,organelle,response to che…	--	--
ENST00000613230	ENSG00000277400	AC145212.2	GL000194.1:53589-115055	0.283416	0.780408	-1.46131	0.02445	0.999477	Tektin	GO:0044446,GO:0044422,GO:0031974,GO:0043233,GO:0044428,GO:0070013,GO:0043227,GO:0043226,GO:0034641,GO:0031981,GO:0005622,GO:0044424,GO:0006807,GO:0071704,GO:0044238,GO:0044237,GO:0005737,GO:0008152,GO:1901360,GO:0043229,GO:0006139,GO:0008150,GO:0046483,GO:0043231,GO:0044260,GO:0009987,GO:0005634,GO:0006725,GO:0090304,GO:0043170,GO:0016070,GO:0044464,GO:0010467,GO:0044249,GO:0043228,GO:0043232,GO:…	intracellular organelle part,organelle part,membrane-enclosed lumen,organelle lumen,nuclear part,intracellular organelle lumen,membrane-bounded organelle,organelle,cellular nitrogen compound metabolic process,nuclear lumen,intracellular,intracellular part,nitrogen compound metabolic process,organic substance metabolic process,primary metabolic process,cellular metabolic process,cytoplasm,metaboli…	--	--
ENST00000381750	ENSG00000120158	RCL1	chr9:4792868-4861075	12.9928	6.26594	1.0521	0.00375	0.999477	RNA 3'-terminal phosphate cyclase/enolpyruvate transferase, alpha/beta||RNA 3'-terminal phosphate cyclase type 2||RNA 3'-terminal phosphate cyclase domain||RNA 3'-terminal phosphate cyclase-like, conserved site||RNA 3'-terminal phosphate cyclase, insert domain||RNA 3'-terminal phosphate cyclase	GO:0044446,GO:0044422,GO:0031974,GO:0043233,GO:0044428,GO:0070013,GO:0043227,GO:0043226,GO:0042254,GO:0022613,GO:0016072,GO:0034641,GO:0006364,GO:0031981,GO:0005488,GO:0005622,GO:0044424,GO:0044085,GO:0034470,GO:0006807,GO:0071704,GO:0044238,GO:0044237,GO:0034660,GO:0008152,GO:0006396,GO:0003723,GO:0003674,GO:1901360,GO:0043229,GO:0006139,GO:0008150,GO:0046483,GO:0043231,GO:0044260,GO:0009987,GO:…	intracellular organelle part,organelle part,membrane-enclosed lumen,organelle lumen,nuclear part,intracellular organelle lumen,membrane-bounded organelle,organelle,ribosome biogenesis,ribonucleoprotein complex biogenesis,rRNA metabolic process,cellular nitrogen compound metabolic process,rRNA processing,nuclear lumen,binding,intracellular,intracellular part,cellular component biogenesis,ncRNA pro…	--	--
ENST00000399231	ENSG00000197535	MYO5A	chr15:52307282-52529050	0.653244	0.263462	1.31003	0.0481	0.999477	P-loop containing nucleoside triphosphate hydrolase||IQ motif, EF-hand binding site||Myosin S1 fragment, N-terminal||-||Dilute domain||Myosin head, motor domain	GO:0070062,GO:0043230,GO:0065010,GO:0031982,GO:0010033,GO:0044446,GO:0031988,GO:0044422,GO:0005515,GO:0070887,GO:0050896,GO:0043227,GO:0071310,GO:0043226,GO:0044421,GO:0042221,GO:0048583,GO:0005488,GO:0005622,GO:0044424,GO:0045184,GO:0033036,GO:0071704,GO:0044238,GO:0051716,GO:0008104,GO:0044237,GO:0005737,GO:0015031,GO:0008152,GO:0000323,GO:0005764,GO:0040011,GO:0005576,GO:0005773,GO:0051649,GO:…	extracellular vesicular exosome,extracellular organelle,extracellular membrane-bounded organelle,vesicle,response to organic substance,intracellular organelle part,membrane-bounded vesicle,organelle part,protein binding,cellular response to chemical stimulus,response to stimulus,membrane-bounded organelle,cellular response to organic substance,organelle,extracellular region part,response to chemi…	--	--
ENST00000398189	ENSG00000175336	APOF	chr12:56360568-56362823	0.143516	0.651073	-2.18161	0.01	0.999477	Apolipoprotein F	GO:0005515,GO:0044421,GO:0005488,GO:0033036,GO:0071704,GO:0044238,GO:0008152,GO:0005576,GO:0003674,GO:1901360,GO:0008150,GO:0051179,GO:0032991,GO:0097159,GO:0051234,GO:0071702,GO:0006810,GO:0044765,GO:0044699,GO:0044281,GO:0016125,GO:1901615,GO:0036094,GO:0044710,GO:0008203,GO:0006066,GO:0008289,GO:0006629,GO:0005575,GO:0005615,GO:0010876,GO:0005102,GO:0008202,GO:0015485,GO:0032994,GO:0032934,GO:…	protein binding,extracellular region part,binding,macromolecule localization,organic substance metabolic process,primary metabolic process,metabolic process,extracellular region,molecular_function,organic cyclic compound metabolic process,biological_process,localization,macromolecular complex,organic cyclic compound binding,establishment of localization,organic substance transport,transport,singl…	--	--
ENST00000398637	ENSG00000111371	SLC38A1	chr12:46183062-46269951	1.02388	0.350257	1.54756	0.03695	0.999477	Amino acid transporter, transmembrane domain||-	GO:0051704,GO:0070062,GO:0043230,GO:0065010,GO:0031982,GO:0031988,GO:0005515,GO:0050896,GO:0043227,GO:0043226,GO:0044421,GO:0042221,GO:0005488,GO:0005576,GO:0003674,GO:0008150,GO:0051179,GO:0044763,GO:0016020,GO:0009987,GO:0065008,GO:0051234,GO:0071702,GO:0006810,GO:0044765,GO:0044464,GO:0044699,GO:0005623,GO:0065007,GO:0044700,GO:0023052,GO:0007154,GO:0044459,GO:0005283,GO:0015817,GO:0045117,GO:…	multi-organism process,extracellular vesicular exosome,extracellular organelle,extracellular membrane-bounded organelle,vesicle,membrane-bounded vesicle,protein binding,response to stimulus,membrane-bounded organelle,organelle,extracellular region part,response to chemical stimulus,binding,extracellular region,molecular_function,biological_process,localization,single-organism cellular process,mem…	hsa04727,hsa04724	GABAergic synapse,Glutamatergic synapse
ENST00000292494	ENSG00000160932	LY6E	chr8:143016665-143023832	19.0282	56.3424	-1.56609	0.004	0.999477	-||Ly-6 antigen/uPA receptor-like	GO:0050896,GO:0051716,GO:0008150,GO:0044763,GO:0016020,GO:0009987,GO:0044464,GO:0044699,GO:0005623,GO:0065007,GO:0007165,GO:0044700,GO:0023052,GO:0007154,GO:0050789,GO:0050794,GO:0007166,GO:0044459,GO:0005575,GO:0044425,GO:0005886,GO:0071944,GO:0016021,GO:0031226,GO:0031224,GO:0005887,GO:0031225	response to stimulus,cellular response to stimulus,biological_process,single-organism cellular process,membrane,cellular process,cell part,single-organism process,cell,biological regulation,signal transduction,single organism signaling,signaling,cell communication,regulation of biological process,regulation of cellular process,cell surface receptor signaling pathway,plasma membrane part,cellular_…	--	--
ENST00000372538	ENSG00000165644	COMTD1	chr10:75233968-75236011	0.835885	1.64954	-0.980691	0.0447	0.999477	S-adenosyl-L-methionine-dependent methyltransferase||O-methyltransferase, family 3	GO:0043227,GO:0043226,GO:0005622,GO:0044424,GO:0005737,GO:0008152,GO:0003674,GO:0043229,GO:0008150,GO:0043231,GO:0016020,GO:0044444,GO:0003824,GO:0044464,GO:0005623,GO:0016740,GO:0008171,GO:0032259,GO:0005575,GO:0005739,GO:0044425,GO:0016741,GO:0008168,GO:0016021,GO:0031224	membrane-bounded organelle,organelle,intracellular,intracellular part,cytoplasm,metabolic process,molecular_function,intracellular organelle,biological_process,intracellular membrane-bounded organelle,membrane,cytoplasmic part,catalytic activity,cell part,cell,transferase activity,O-methyltransferase activity,methylation,cellular_component,mitochondrion,membrane part,transferase activity, transfe…	--	--
ENST00000322054	ENSG00000013016	EHD3	chr2:31234336-31269447	1.04425	1.9722	-0.917344	0.0097	0.999477	EF-hand domain||Dynamin-type guanine nucleotide-binding (G) domain||Dynamin superfamily||EH domain||EF-Hand 1, calcium-binding site||EH domain-containing protein, N-terminal||EF-hand domain pair||P-loop containing nucleoside triphosphate hydrolase||EH domain-containing protein 1/3	GO:0006950,GO:0031982,GO:0044446,GO:0031988,GO:0044422,GO:0005515,GO:0050896,GO:0043227,GO:0043226,GO:0005488,GO:0005622,GO:0048518,GO:0005912,GO:0044424,GO:0045184,GO:0044085,GO:0070161,GO:0033036,GO:0071704,GO:0008104,GO:0044237,GO:0006612,GO:0005737,GO:0015031,GO:0008152,GO:0051649,GO:0003674,GO:0043229,GO:0005829,GO:0065003,GO:0008150,GO:0043231,GO:0051179,GO:0044260,GO:0051641,GO:0044763,GO:…	response to stress,vesicle,intracellular organelle part,membrane-bounded vesicle,organelle part,protein binding,response to stimulus,membrane-bounded organelle,organelle,binding,intracellular,positive regulation of biological process,adherens junction,intracellular part,establishment of protein localization,cellular component biogenesis,anchoring junction,macromolecule localization,organic substa…	hsa04144	Endocytosis
ENST00000263645	ENSG00000110651	CD81	chr11:2328748-2397419	10.7353	22.7678	-1.08463	0.0034	0.999477	Tetraspanin||Tetraspanin, EC2 domain||CD81 antigen, large extracellular loop domain||Tetraspanin, conserved site||Tetraspanin/Peripherin	GO:0002376,GO:0006955,GO:0002682,GO:0051704,GO:0002684,GO:0050776,GO:0044403,GO:0044419,GO:0016032,GO:0044764,GO:0070062,GO:0043230,GO:0065010,GO:0031982,GO:0045321,GO:0010033,GO:0001775,GO:0031988,GO:0005515,GO:0070887,GO:0002694,GO:0050896,GO:0046649,GO:0050865,GO:0051251,GO:0050867,GO:0043227,GO:0071310,GO:0051249,GO:0043226,GO:0002696,GO:0048584,GO:0044421,GO:0042221,GO:0034641,GO:0048583,GO:…	immune system process,immune response,regulation of immune system process,multi-organism process,positive regulation of immune system process,regulation of immune response,symbiosis, encompassing mutualism through parasitism,interspecies interaction between organisms,viral process,multi-organism cellular process,extracellular vesicular exosome,extracellular organelle,extracellular membrane-bounde…	hsa04662,hsa05160,hsa05144	B cell receptor signaling pathway,Hepatitis C,Malaria
ENST00000221515	ENSG00000104918	RETN	chr19:7669043-7670454	2.79421	5.91906	-1.08293	0.0249	0.999477	Resistin	GO:0070062,GO:0043230,GO:0065010,GO:0031982,GO:0010033,GO:0031988,GO:0005515,GO:0050896,GO:0043227,GO:0043226,GO:0044421,GO:0042221,GO:0048583,GO:0005488,GO:0005622,GO:0048518,GO:0044424,GO:0033036,GO:0048519,GO:0071704,GO:0008152,GO:0040011,GO:0005576,GO:0051649,GO:0003674,GO:0043229,GO:0008150,GO:0043231,GO:0051179,GO:0051641,GO:0044763,GO:0009987,GO:0005634,GO:0051239,GO:1901700,GO:0065008,GO:…	extracellular vesicular exosome,extracellular organelle,extracellular membrane-bounded organelle,vesicle,response to organic substance,membrane-bounded vesicle,protein binding,response to stimulus,membrane-bounded organelle,organelle,extracellular region part,response to chemical stimulus,regulation of response to stimulus,binding,intracellular,positive regulation of biological process,intracellu…	--	--
ENST00000507606	ENSG00000243317	C7orf73	chr7:135662520-135676412	19.4081	9.47787	1.03402	0.0018	0.914566	Protein of unknown function DUF4535	GO:0044446,GO:0044422,GO:0043227,GO:0043226,GO:0005622,GO:0044424,GO:0005737,GO:0043229,GO:0043231,GO:0016020,GO:0044444,GO:0044464,GO:0005623,GO:0031090,GO:0031967,GO:0031975,GO:0005575,GO:0005739,GO:0044425,GO:0044429,GO:0005740,GO:0031966,GO:0016021,GO:0031224	intracellular organelle part,organelle part,membrane-bounded organelle,organelle,intracellular,intracellular part,cytoplasm,intracellular organelle,intracellular membrane-bounded organelle,membrane,cytoplasmic part,cell part,cell,organelle membrane,organelle envelope,envelope,cellular_component,mitochondrion,membrane part,mitochondrial part,mitochondrial envelope,mitochondrial membrane,integral t…	--	--
ENST00000245812	ENSG00000125652	ALKBH7	chr19:6372432-6379058	4.13524	7.5933	-0.876756	0.0404	0.999477	Alpha-ketoglutarate-dependent dioxygenase AlkB-like||Alpha-ketoglutarate-dependent dioxygenase alkB homologue 7	GO:0006950,GO:0044446,GO:0044422,GO:0050896,GO:0031974,GO:0043233,GO:0070013,GO:0043227,GO:0043226,GO:0005488,GO:0005622,GO:0044424,GO:0033036,GO:0071704,GO:0044238,GO:0051716,GO:0044237,GO:0005737,GO:0008152,GO:0003674,GO:0043229,GO:0008150,GO:0043231,GO:0051179,GO:0044763,GO:0009987,GO:0044444,GO:0003824,GO:0033554,GO:0044464,GO:0044699,GO:0044281,GO:0005623,GO:0032879,GO:0065007,GO:0044710,GO:…	response to stress,intracellular organelle part,organelle part,response to stimulus,membrane-enclosed lumen,organelle lumen,intracellular organelle lumen,membrane-bounded organelle,organelle,binding,intracellular,intracellular part,macromolecule localization,organic substance metabolic process,primary metabolic process,cellular response to stimulus,cellular metabolic process,cytoplasm,metabolic p…	--	--
ENST00000396984	ENSG00000180596	HIST1H2BC	chr6:26114872-26123926	287.119	142.066	1.01509	0.01455	0.999477	Histone H2B||Histone-fold||Histone H2A/H2B/H3	GO:0002376,GO:0006955,GO:0006952,GO:0051704,GO:0045087,GO:0006950,GO:0051707,GO:0009607,GO:0070062,GO:0043230,GO:0065010,GO:0031982,GO:0044446,GO:0031988,GO:0044422,GO:0005515,GO:0050896,GO:0031974,GO:0043233,GO:0044428,GO:0070013,GO:0043227,GO:0043226,GO:0000786,GO:0044421,GO:0032993,GO:0034641,GO:0031981,GO:0005488,GO:0005622,GO:0044424,GO:0044085,GO:0009617,GO:0006807,GO:0071704,GO:0044238,GO:…	immune system process,immune response,defense response,multi-organism process,innate immune response,response to stress,response to other organism,response to biotic stimulus,extracellular vesicular exosome,extracellular organelle,extracellular membrane-bounded organelle,vesicle,intracellular organelle part,membrane-bounded vesicle,organelle part,protein binding,response to stimulus,membrane-encl…	hsa05322,hsa05203,hsa05034	Systemic lupus erythematosus,Viral carcinogenesis,Alcoholism
ENST00000160262	ENSG00000076662	ICAM3	chr19:10333775-10339823	55.2234	97.1289	-0.81462	0.0411	0.999477	Intercellular adhesion molecule||Immunoglobulin-like fold||Intercellular adhesion molecule/vascular cell adhesion molecule, N-terminal||Intercellular adhesion molecule, N-terminal||Immunoglobulin-like domain||Immunoglobulin subtype||-	GO:0002376,GO:0006955,GO:0006952,GO:0002682,GO:0045087,GO:0006950,GO:0002684,GO:0050776,GO:0070062,GO:0043230,GO:0065010,GO:0031982,GO:0031347,GO:0050778,GO:0031988,GO:0005515,GO:0050896,GO:0045088,GO:0045089,GO:0080134,GO:0002253,GO:0043227,GO:0031349,GO:0043226,GO:0002757,GO:0048584,GO:0044421,GO:0048583,GO:0005488,GO:0048518,GO:0002764,GO:0002218,GO:0002758,GO:0051716,GO:0002429,GO:0005576,GO:…	immune system process,immune response,defense response,regulation of immune system process,innate immune response,response to stress,positive regulation of immune system process,regulation of immune response,extracellular vesicular exosome,extracellular organelle,extracellular membrane-bounded organelle,vesicle,regulation of defense response,positive regulation of immune response,membrane-bounded…	hsa04514	Cell adhesion molecules (CAMs)
ENST00000249822	ENSG00000128989	ARPP19	chr15:52547044-52569883	1.06837	0.377778	1.49979	0.01785	0.999477	Endosulphine	GO:0044446,GO:0044422,GO:0005515,GO:0050896,GO:0031974,GO:0043233,GO:0044428,GO:0070013,GO:0043227,GO:0043226,GO:0048584,GO:0031981,GO:0048583,GO:0005488,GO:0005622,GO:0048518,GO:0044424,GO:0048519,GO:0071704,GO:0044238,GO:0051716,GO:0044237,GO:0005737,GO:0008152,GO:0003674,GO:0019538,GO:0043229,GO:0008150,GO:0043231,GO:0051179,GO:0044260,GO:0044763,GO:0009987,GO:0005634,GO:0048523,GO:0071840,GO:…	intracellular organelle part,organelle part,protein binding,response to stimulus,membrane-enclosed lumen,organelle lumen,nuclear part,intracellular organelle lumen,membrane-bounded organelle,organelle,positive regulation of response to stimulus,nuclear lumen,regulation of response to stimulus,binding,intracellular,positive regulation of biological process,intracellular part,negative regulation of…	--	--
ENST00000367255	ENSG00000131018	SYNE1	chr6:151690495-152637801	2.15936	0.572832	1.91442	0.00355	0.999477	KASH domain||Nesprin-1||Actinin-type actin-binding domain, conserved site||-||Calponin homology domain||Spectrin/alpha-actinin||Spectrin repeat	GO:0044446,GO:0044422,GO:0005515,GO:0031974,GO:0043233,GO:0044428,GO:0070013,GO:0043227,GO:0043226,GO:0031981,GO:0005488,GO:0005622,GO:0044424,GO:0033036,GO:0008104,GO:0005737,GO:0003674,GO:0043229,GO:0008150,GO:0043231,GO:0051179,GO:0051641,GO:0032991,GO:0044763,GO:0016020,GO:0009987,GO:0044444,GO:0005634,GO:0071840,GO:0005654,GO:0012505,GO:0034613,GO:0046983,GO:0070727,GO:0065008,GO:0044464,GO:…	intracellular organelle part,organelle part,protein binding,membrane-enclosed lumen,organelle lumen,nuclear part,intracellular organelle lumen,membrane-bounded organelle,organelle,nuclear lumen,binding,intracellular,intracellular part,macromolecule localization,protein localization,cytoplasm,molecular_function,intracellular organelle,biological_process,intracellular membrane-bounded organelle,loc…	--	--
ENST00000361157	ENSG00000126709	IFI6	chr1:27666060-27672218	19.9982	51.6775	-1.36967	0.0046	0.999477	Interferon alpha-inducible protein 6/27	GO:0002376,GO:0006955,GO:0006952,GO:0045087,GO:0006950,GO:0034097,GO:0071345,GO:0010033,GO:0019221,GO:0005515,GO:0070887,GO:0050896,GO:0043227,GO:0071310,GO:0043226,GO:0042221,GO:0048583,GO:0005488,GO:0005622,GO:0044424,GO:0060337,GO:0071357,GO:0048519,GO:0034340,GO:0051716,GO:0005737,GO:0008152,GO:0003674,GO:0043229,GO:0008150,GO:0043231,GO:0044763,GO:0016020,GO:0009987,GO:0044444,GO:0048523,GO:…	immune system process,immune response,defense response,innate immune response,response to stress,response to cytokine stimulus,cellular response to cytokine stimulus,response to organic substance,cytokine-mediated signaling pathway,protein binding,cellular response to chemical stimulus,response to stimulus,membrane-bounded organelle,cellular response to organic substance,organelle,response to che…	--	--
ENST00000305978	ENSG00000171222	SCAND1	chr20:35953616-36030700	9.04663	15.5517	-0.781619	0.03905	0.999477	Retrovirus capsid, C-terminal||SCAN domain	GO:0005515,GO:0043227,GO:0043226,GO:0034641,GO:0005488,GO:0005622,GO:0044424,GO:0006807,GO:0071704,GO:0044238,GO:0044237,GO:0008152,GO:0003674,GO:1901360,GO:0043229,GO:0006139,GO:0008150,GO:0046483,GO:0043231,GO:0044260,GO:0009987,GO:0005634,GO:0006725,GO:0090304,GO:0043170,GO:0016070,GO:0044464,GO:0010467,GO:0044249,GO:0005623,GO:0009058,GO:0019222,GO:0044271,GO:1901576,GO:1901362,GO:0018130,GO:…	protein binding,membrane-bounded organelle,organelle,cellular nitrogen compound metabolic process,binding,intracellular,intracellular part,nitrogen compound metabolic process,organic substance metabolic process,primary metabolic process,cellular metabolic process,metabolic process,molecular_function,organic cyclic compound metabolic process,intracellular organelle,nucleobase-containing compound m…	--	--
ENST00000296435	ENSG00000164047	CAMP	chr3:48223346-48225491	6.9726	3.62489	0.943757	0.03415	0.999477	Cathelicidin, antimicrobial peptide, C-terminal||Cathelicidin||Cathelicidin, conserved site	GO:0002376,GO:0006955,GO:0006952,GO:0051704,GO:0045087,GO:0006950,GO:0051707,GO:0009607,GO:0044403,GO:0044419,GO:0034097,GO:0031982,GO:0071345,GO:0010033,GO:0031988,GO:0070887,GO:0050896,GO:0043227,GO:0071310,GO:0043226,GO:0043900,GO:0044421,GO:0042221,GO:0005622,GO:0048518,GO:0044424,GO:0009617,GO:0048519,GO:0071704,GO:0044238,GO:0051716,GO:0044237,GO:0005737,GO:0043901,GO:0008152,GO:0001906,GO:…	immune system process,immune response,defense response,multi-organism process,innate immune response,response to stress,response to other organism,response to biotic stimulus,symbiosis, encompassing mutualism through parasitism,interspecies interaction between organisms,response to cytokine stimulus,vesicle,cellular response to cytokine stimulus,response to organic substance,membrane-bounded vesi…	hsa04970,hsa05152	Salivary secretion,Tuberculosis
ENST00000374472	ENSG00000188822	CNR2	chr1:23870525-23913362	0.880244	0.333082	1.40203	0.00085	0.66052	G protein-coupled receptor, rhodopsin-like||GPCR, rhodopsin-like, 7TM||Cannabinoid receptor type 2||Cannabinoid receptor family	GO:0002376,GO:0006955,GO:0006952,GO:0002682,GO:0051704,GO:0006950,GO:0051707,GO:0009607,GO:0045321,GO:0010033,GO:0001775,GO:0031347,GO:0070887,GO:0002694,GO:0050896,GO:0050865,GO:0080134,GO:0042221,GO:0048583,GO:0005622,GO:0050900,GO:0044424,GO:0009617,GO:0048519,GO:0051716,GO:0008152,GO:0040011,GO:0003674,GO:0008150,GO:0051179,GO:0044763,GO:0016020,GO:0009987,GO:0048523,GO:0051239,GO:0006954,GO:…	immune system process,immune response,defense response,regulation of immune system process,multi-organism process,response to stress,response to other organism,response to biotic stimulus,leukocyte activation,response to organic substance,cell activation,regulation of defense response,cellular response to chemical stimulus,regulation of leukocyte activation,response to stimulus,regulation of cell…	hsa04080	Neuroactive ligand-receptor interaction
ENST00000294383	ENSG00000162402	USP24	chr1:55066358-55215113	1.36902	0.849043	0.689233	0.02945	0.999477	Ubiquitin-specific peptidase 24||Ubiquitin-associated domain||UBA-like||Armadillo-type fold||-||Peptidase C19, ubiquitin carboxyl-terminal hydrolase||Ubiquitin specific protease domain||Ubiquitin-related domain||Ubiquitin specific protease, conserved site	GO:0005622,GO:0044424,GO:0071704,GO:0044238,GO:0044237,GO:0005737,GO:0008152,GO:0044265,GO:0040011,GO:0003674,GO:0019538,GO:0008150,GO:0051179,GO:0044260,GO:0044763,GO:0009987,GO:0003824,GO:0009057,GO:0044267,GO:0043170,GO:0048870,GO:0051674,GO:0016477,GO:1901575,GO:0009056,GO:0044464,GO:0044248,GO:0044699,GO:0005623,GO:0006928,GO:0051603,GO:0006464,GO:0036211,GO:0044257,GO:0006508,GO:0030163,GO:…	intracellular,intracellular part,organic substance metabolic process,primary metabolic process,cellular metabolic process,cytoplasm,metabolic process,cellular macromolecule catabolic process,locomotion,molecular_function,protein metabolic process,biological_process,localization,cellular macromolecule metabolic process,single-organism cellular process,cellular process,catalytic activity,macromolec…	--	--
ENST00000368130	ENSG00000163568	AIM2	chr1:159062483-159140508	0.387421	1.32304	-1.77188	0.02085	0.999477	Nucleic acid-binding, OB-fold||Death-like domain||DAPIN domain||HIN-200/IF120x	GO:0002376,GO:0006955,GO:0006952,GO:0002682,GO:0051704,GO:0045087,GO:0006950,GO:0002684,GO:0002252,GO:0050776,GO:0051707,GO:0009607,GO:0009615,GO:0034097,GO:0051607,GO:0071345,GO:0001816,GO:0002697,GO:0010033,GO:0001817,GO:0031347,GO:0050778,GO:0019221,GO:0005515,GO:0070887,GO:0050896,GO:0045088,GO:0045089,GO:0080134,GO:0002253,GO:0043227,GO:0071310,GO:0031349,GO:0043226,GO:0043900,GO:0048584,GO:…	immune system process,immune response,defense response,regulation of immune system process,multi-organism process,innate immune response,response to stress,positive regulation of immune system process,immune effector process,regulation of immune response,response to other organism,response to biotic stimulus,response to virus,response to cytokine stimulus,defense response to virus,cellular respon…	hsa04623	Cytosolic DNA-sensing pathway
ENST00000314759	ENSG00000165480	SKA3	chr13:21153594-21176602	1.41168	3.39412	-1.26563	0.0421	0.999477	Spindle and kinetochore-associated protein 3||-	GO:0044446,GO:0044422,GO:0005515,GO:0043226,GO:0005488,GO:0005622,GO:0044424,GO:0005737,GO:0003674,GO:0043229,GO:0008150,GO:0032991,GO:0044763,GO:0009987,GO:0071840,GO:0005694,GO:0044464,GO:0043228,GO:0043232,GO:0044427,GO:0044699,GO:0005623,GO:0065007,GO:0016043,GO:0043234,GO:0050789,GO:0050794,GO:0051128,GO:0006996,GO:0033043,GO:0051493,GO:0005819,GO:0007010,GO:0005575,GO:0005876,GO:0015630,GO:…	intracellular organelle part,organelle part,protein binding,organelle,binding,intracellular,intracellular part,cytoplasm,molecular_function,intracellular organelle,biological_process,macromolecular complex,single-organism cellular process,cellular process,cellular component organization or biogenesis,chromosome,cell part,non-membrane-bounded organelle,intracellular non-membrane-bounded organelle,…	--	--
ENST00000371795	ENSG00000152778	IFIT5	chr10:89414585-89421001	1.3067	2.73594	-1.0661	0.0321	0.999477	Tetratricopeptide repeat 2||Interferon-induced protein with tetratricopeptide repeat 5||Tetratricopeptide repeat-containing domain||Tetratricopeptide-like helical domain||Tetratricopeptide repeat	GO:0002376,GO:0006955,GO:0006952,GO:0051704,GO:0045087,GO:0006950,GO:0002252,GO:0051707,GO:0009607,GO:0009615,GO:0051607,GO:0050896,GO:0043227,GO:0043226,GO:0005488,GO:0005622,GO:0044424,GO:0003723,GO:0003674,GO:0043229,GO:0008150,GO:0043231,GO:0016020,GO:1901363,GO:0097159,GO:0044464,GO:0043228,GO:0043232,GO:0003676,GO:0005623,GO:0003727,GO:0044459,GO:0005575,GO:0001726,GO:0000049,GO:0015629,GO:…	immune system process,immune response,defense response,multi-organism process,innate immune response,response to stress,immune effector process,response to other organism,response to biotic stimulus,response to virus,defense response to virus,response to stimulus,membrane-bounded organelle,organelle,binding,intracellular,intracellular part,RNA binding,molecular_function,intracellular organelle,bi…	--	--
ENST00000235345	ENSG00000116704	SLC35D1	chr1:66999331-67054099	0.516022	0.168912	1.61116	0.0007	0.623132	Sugar phosphate transporter domain	GO:0044446,GO:0044422,GO:0043227,GO:0043226,GO:0034641,GO:0005622,GO:0044424,GO:0006807,GO:0071704,GO:0044238,GO:0044237,GO:0005737,GO:0008152,GO:0003674,GO:1901360,GO:0019538,GO:0043229,GO:0006139,GO:0008150,GO:0046483,GO:0043231,GO:0051179,GO:0044260,GO:0044763,GO:0016020,GO:0009987,GO:0044444,GO:0012505,GO:0006725,GO:0043170,GO:0051234,GO:0071702,GO:0006810,GO:0044765,GO:0044464,GO:0044249,GO:…	intracellular organelle part,organelle part,membrane-bounded organelle,organelle,cellular nitrogen compound metabolic process,intracellular,intracellular part,nitrogen compound metabolic process,organic substance metabolic process,primary metabolic process,cellular metabolic process,cytoplasm,metabolic process,molecular_function,organic cyclic compound metabolic process,protein metabolic process,…	--	--
ENST00000625158	ENSG00000279576	AP000769.1	chr11:65501847-65503622	156.483	83.1801	0.911694	0.0466	0.999477	-	--	--	--	--
ENST00000436881	ENSG00000232434	C9orf172	chr9:136844414-136851022	1.23574	2.42565	-0.972996	0.01925	0.999477	-	--	--	--	--
ENST00000360121	ENSG00000197471	SPN	chr16:29662978-29698699	2.40897	5.93715	-1.30135	0.0143	0.999477	-	GO:0002376,GO:0006955,GO:0006952,GO:0002682,GO:0051704,GO:0006950,GO:0002684,GO:0002252,GO:0050776,GO:0051707,GO:0009607,GO:0009615,GO:0070062,GO:0043230,GO:0065010,GO:0051607,GO:0031982,GO:0045321,GO:0001816,GO:0002697,GO:0001775,GO:0001817,GO:0031347,GO:0031988,GO:0009897,GO:0050870,GO:0002694,GO:0050896,GO:0046649,GO:0050865,GO:0051251,GO:0050863,GO:0080134,GO:0050867,GO:0042110,GO:0043227,GO:…	immune system process,immune response,defense response,regulation of immune system process,multi-organism process,response to stress,positive regulation of immune system process,immune effector process,regulation of immune response,response to other organism,response to biotic stimulus,response to virus,extracellular vesicular exosome,extracellular organelle,extracellular membrane-bounded organel…	hsa04514,hsa05169	Cell adhesion molecules (CAMs),Epstein-Barr virus infection
ENST00000512737	ENSG00000243678	NME2	chr17:51153535-51171747	6.65995	13.2031	-0.987295	0.0121	0.999477	Nucleoside diphosphate kinase||Nucleoside diphosphate kinase, active site	GO:0002376,GO:0002682,GO:0006950,GO:0070062,GO:0043230,GO:0065010,GO:0031982,GO:0010033,GO:0044446,GO:0031988,GO:0044422,GO:0005515,GO:0070887,GO:0050896,GO:0043227,GO:0071310,GO:0043226,GO:0044421,GO:0002520,GO:0042221,GO:0034641,GO:0005488,GO:0005622,GO:0048518,GO:0005912,GO:0044424,GO:0044085,GO:0070161,GO:0030097,GO:0048534,GO:0048519,GO:0006807,GO:0071704,GO:0044238,GO:0051716,GO:0044237,GO:…	immune system process,regulation of immune system process,response to stress,extracellular vesicular exosome,extracellular organelle,extracellular membrane-bounded organelle,vesicle,response to organic substance,intracellular organelle part,membrane-bounded vesicle,organelle part,protein binding,cellular response to chemical stimulus,response to stimulus,membrane-bounded organelle,cellular respon…	hsa00240,hsa00230,hsa01100	Pyrimidine metabolism,Purine metabolism,Metabolic pathways
ENST00000353334	ENSG00000019582	CD74	chr5:150401636-150412929	178.237	462.419	-1.37541	0.0218	0.999477	MHC class II-associated invariant chain/CLIP, MHC II-interacting||Thyroglobulin type-1||MHC class II-associated invariant chain||MHC class II-associated invariant chain, trimerisation||-	GO:0002376,GO:0006955,GO:0006952,GO:0002682,GO:0006950,GO:0002684,GO:0002252,GO:0050776,GO:0070062,GO:0043230,GO:0065010,GO:0034097,GO:0031982,GO:0045321,GO:0071345,GO:0001816,GO:0002697,GO:0010033,GO:0001775,GO:0001817,GO:0044446,GO:0050778,GO:0031988,GO:0019221,GO:0044422,GO:0009897,GO:0050870,GO:0005515,GO:0070887,GO:0002694,GO:0050896,GO:0046649,GO:0050865,GO:0051251,GO:0031974,GO:0050863,GO:…	immune system process,immune response,defense response,regulation of immune system process,response to stress,positive regulation of immune system process,immune effector process,regulation of immune response,extracellular vesicular exosome,extracellular organelle,extracellular membrane-bounded organelle,response to cytokine stimulus,vesicle,leukocyte activation,cellular response to cytokine stim…	hsa04612,hsa05168,hsa05152	Antigen processing and presentation,Herpes simplex infection,Tuberculosis
ENST00000227880	ENSG00000110446	SLC15A3	chr11:60924469-60952530	5.71645	10.8425	-0.923507	0.0118	0.999477	Proton-dependent oligopeptide transporter family||Major facilitator superfamily domain	GO:0044446,GO:0044422,GO:0043227,GO:0043226,GO:0005622,GO:0044424,GO:0045184,GO:0033036,GO:0008104,GO:0005737,GO:0015031,GO:0000323,GO:0005764,GO:0005773,GO:0003674,GO:0043229,GO:0008150,GO:0043231,GO:0051179,GO:0044763,GO:0016020,GO:0009987,GO:0044444,GO:0051234,GO:0071702,GO:0006810,GO:0044765,GO:0044464,GO:0044699,GO:0005623,GO:0044437,GO:0031090,GO:0005765,GO:0005774,GO:0015992,GO:0006818,GO:…	intracellular organelle part,organelle part,membrane-bounded organelle,organelle,intracellular,intracellular part,establishment of protein localization,macromolecule localization,protein localization,cytoplasm,protein transport,lytic vacuole,lysosome,vacuole,molecular_function,intracellular organelle,biological_process,intracellular membrane-bounded organelle,localization,single-organism cellular…	--	--
ENST00000368309	ENSG00000160803	UBQLN4	chr1:156035300-156053794	0.989388	1.70003	-0.780949	0.0206	0.999477	Ubiquilin||Ubiquitin domain||Heat shock chaperonin-binding||Ubiquitin-related domain||Ubiquitin-associated domain||UBA-like	GO:0031982,GO:0044446,GO:0044422,GO:0005515,GO:0031974,GO:0043233,GO:0044428,GO:0070013,GO:0043227,GO:0043226,GO:0031981,GO:0005488,GO:0005622,GO:0044424,GO:0044445,GO:0048519,GO:0071704,GO:0044238,GO:0044237,GO:0005737,GO:0008152,GO:0044265,GO:0005773,GO:0003674,GO:0019538,GO:0043229,GO:0005829,GO:0008150,GO:0043231,GO:0044260,GO:0032991,GO:0044763,GO:0016020,GO:0009987,GO:0044444,GO:0005634,GO:…	vesicle,intracellular organelle part,organelle part,protein binding,membrane-enclosed lumen,organelle lumen,nuclear part,intracellular organelle lumen,membrane-bounded organelle,organelle,nuclear lumen,binding,intracellular,intracellular part,cytosolic part,negative regulation of biological process,organic substance metabolic process,primary metabolic process,cellular metabolic process,cytoplasm,…	hsa04141	Protein processing in endoplasmic reticulum
ENST00000404767	ENSG00000164880	INTS1	chr7:1470276-1504367	4.40582	7.21409	-0.711408	0.0314	0.999477	-||Armadillo-type fold||Domain of unknown function DUF3677	GO:0044446,GO:0044422,GO:0031974,GO:0043233,GO:0044428,GO:0070013,GO:0043227,GO:0043226,GO:0034641,GO:0031981,GO:0005622,GO:0044424,GO:0034470,GO:0006807,GO:0071704,GO:0044238,GO:0044237,GO:0034660,GO:0008152,GO:0006396,GO:1901360,GO:0043229,GO:0006139,GO:0008150,GO:0046483,GO:0043231,GO:0044260,GO:0032991,GO:0016020,GO:0009987,GO:0005634,GO:0005654,GO:0012505,GO:0006725,GO:0090304,GO:0043170,GO:…	intracellular organelle part,organelle part,membrane-enclosed lumen,organelle lumen,nuclear part,intracellular organelle lumen,membrane-bounded organelle,organelle,cellular nitrogen compound metabolic process,nuclear lumen,intracellular,intracellular part,ncRNA processing,nitrogen compound metabolic process,organic substance metabolic process,primary metabolic process,cellular metabolic process,n…	--	--
ENST00000559880	ENSG00000137776	SLTM	chr15:58865174-59097419	21.1948	55.4345	-1.38708	0.0103	0.999477	SAP domain||-||RNA recognition motif domain||Nucleotide-binding alpha-beta plait domain	GO:0044446,GO:0044422,GO:0031974,GO:0043233,GO:0044428,GO:0070013,GO:0043227,GO:0043226,GO:0034641,GO:0031981,GO:0005488,GO:0005622,GO:0044424,GO:0006807,GO:0071704,GO:0044238,GO:0044237,GO:0008152,GO:0006396,GO:0003723,GO:0003674,GO:1901360,GO:0043229,GO:0006139,GO:0008150,GO:0046483,GO:0043231,GO:0044260,GO:0044763,GO:0009987,GO:0005634,GO:0005654,GO:1901363,GO:0097159,GO:0006725,GO:0090304,GO:…	intracellular organelle part,organelle part,membrane-enclosed lumen,organelle lumen,nuclear part,intracellular organelle lumen,membrane-bounded organelle,organelle,cellular nitrogen compound metabolic process,nuclear lumen,binding,intracellular,intracellular part,nitrogen compound metabolic process,organic substance metabolic process,primary metabolic process,cellular metabolic process,metabolic …	--	--
ENST00000308020	ENSG00000174915	PTDSS2	chr11:450279-491387	0.720017	1.31197	-0.865636	0.03605	0.999477	-||Phosphatidyl serine synthase	GO:0044446,GO:0044422,GO:0043227,GO:0043226,GO:0005622,GO:0044424,GO:0006807,GO:0071704,GO:0044238,GO:0044237,GO:0005737,GO:0008152,GO:0003674,GO:0043229,GO:0008150,GO:0043231,GO:0016020,GO:0009987,GO:0044444,GO:0012505,GO:0003824,GO:0044464,GO:0016780,GO:0044249,GO:0016772,GO:0044281,GO:0005623,GO:0009058,GO:0031090,GO:1901576,GO:0016740,GO:0017169,GO:0006796,GO:0006793,GO:0044710,GO:1901564,GO:…	intracellular organelle part,organelle part,membrane-bounded organelle,organelle,intracellular,intracellular part,nitrogen compound metabolic process,organic substance metabolic process,primary metabolic process,cellular metabolic process,cytoplasm,metabolic process,molecular_function,intracellular organelle,biological_process,intracellular membrane-bounded organelle,membrane,cellular process,cyt…	hsa00564,hsa01100	Glycerophospholipid metabolism,Metabolic pathways
ENST00000375663	ENSG00000204394	VARS	chr6:31777517-31795953	1.87594	4.39199	-1.22726	0.00075	0.623132	Glutathione S-transferase, C-terminal||Methionyl/Valyl/Leucyl/Isoleucyl-tRNA synthetase, anticodon-binding||Valyl/Leucyl/Isoleucyl-tRNA synthetase, editing domain||Aminoacyl-tRNA synthetase, class 1a, anticodon-binding||Glutathione S-transferase, C-terminal-like||Rossmann-like alpha/beta/alpha sandwich fold||Aminoacyl-tRNA synthetase, class I, conserved site||Valine-tRNA ligase||Aminoacyl-tRNA sy…	GO:0005515,GO:0043227,GO:0043226,GO:0034641,GO:0005488,GO:0005622,GO:0044424,GO:0006807,GO:0071704,GO:0044238,GO:0044237,GO:0005737,GO:0034660,GO:0008152,GO:0003674,GO:1901360,GO:0019538,GO:0043229,GO:0006139,GO:0005829,GO:0008150,GO:0046483,GO:0043231,GO:0044260,GO:0009987,GO:0044444,GO:1901363,GO:0003824,GO:0097159,GO:0010608,GO:0006725,GO:0044267,GO:0090304,GO:0065008,GO:0043170,GO:0051246,GO:…	protein binding,membrane-bounded organelle,organelle,cellular nitrogen compound metabolic process,binding,intracellular,intracellular part,nitrogen compound metabolic process,organic substance metabolic process,primary metabolic process,cellular metabolic process,cytoplasm,ncRNA metabolic process,metabolic process,molecular_function,organic cyclic compound metabolic process,protein metabolic proc…	hsa00970	Aminoacyl-tRNA biosynthesis
ENST00000329251	ENSG00000254772	EEF1G	chr11:62559600-62573973	102.55	215.319	-1.07014	0.00465	0.999477	Glutathione S-transferase, N-terminal||Glutathione S-transferase, C-terminal-like||Glutathione S-transferase, C-terminal||Thioredoxin-like fold||Translation elongation factor EF1B, gamma chain, conserved	GO:0002376,GO:0002682,GO:0051704,GO:0006950,GO:0051707,GO:0009607,GO:0044403,GO:0044419,GO:0009615,GO:0016032,GO:0044764,GO:0070062,GO:0043230,GO:0065010,GO:0034097,GO:0031982,GO:0071345,GO:0001816,GO:0010033,GO:0001817,GO:0031988,GO:0005515,GO:0070887,GO:0050896,GO:0019080,GO:0019058,GO:0043227,GO:0019083,GO:0071310,GO:0043226,GO:0043900,GO:0044421,GO:0002520,GO:0042221,GO:0034641,GO:0005488,GO:…	immune system process,regulation of immune system process,multi-organism process,response to stress,response to other organism,response to biotic stimulus,symbiosis, encompassing mutualism through parasitism,interspecies interaction between organisms,response to virus,viral process,multi-organism cellular process,extracellular vesicular exosome,extracellular organelle,extracellular membrane-bound…	hsa05134	Legionellosis
ENST00000381401	ENSG00000169100	SLC25A6	chrX:1386151-1392724	28.9747	55.3396	-0.933519	0.00575	0.999477	Adenine nucleotide translocator 1||Mitochondrial substrate/solute carrier||Mitochondrial carrier domain||Mitochondrial carrier protein	GO:0002376,GO:0006955,GO:0006952,GO:0002682,GO:0051704,GO:0006950,GO:0050776,GO:0051707,GO:0009607,GO:0044403,GO:0044419,GO:0016032,GO:0044764,GO:0031347,GO:0044446,GO:0044422,GO:0005515,GO:0050896,GO:0080134,GO:0043227,GO:0031349,GO:0043226,GO:0048584,GO:0048583,GO:0005488,GO:0005622,GO:0048518,GO:0044424,GO:0045184,GO:0033036,GO:0008104,GO:0005737,GO:0015031,GO:0051649,GO:0003674,GO:0043229,GO:…	immune system process,immune response,defense response,regulation of immune system process,multi-organism process,response to stress,regulation of immune response,response to other organism,response to biotic stimulus,symbiosis, encompassing mutualism through parasitism,interspecies interaction between organisms,viral process,multi-organism cellular process,regulation of defense response,intracel…	hsa05166,hsa05164,hsa05012,hsa05016,hsa04022,hsa04020	HTLV-I infection,Influenza A,Parkinson's disease,Huntington's disease,cGMP-PKG signaling pathway,Calcium signaling pathway
ENST00000294753	ENSG00000162714	ZNF496	chr1:247297411-247335343	0.3868	0.831753	-1.10457	0.02705	0.999477	Zinc finger C2H2-type/integrase DNA-binding domain||SCAN domain||Zinc finger, C2H2||Retrovirus capsid, C-terminal||C2H2- zinc finger protein family||Krueppel-associated box||Zinc finger protein 496||Zinc finger, C2H2-like	GO:0044446,GO:0044422,GO:0005515,GO:0031974,GO:0043233,GO:0044428,GO:0070013,GO:0043227,GO:0043226,GO:0034641,GO:0031981,GO:0005488,GO:0005622,GO:0048518,GO:0044424,GO:0048519,GO:0006807,GO:0071704,GO:0044238,GO:0044237,GO:0008152,GO:0003674,GO:1901360,GO:0043229,GO:0006139,GO:0008150,GO:0046483,GO:0043231,GO:0044260,GO:0009987,GO:0005634,GO:0048523,GO:0005654,GO:1901363,GO:0097159,GO:0006725,GO:…	intracellular organelle part,organelle part,protein binding,membrane-enclosed lumen,organelle lumen,nuclear part,intracellular organelle lumen,membrane-bounded organelle,organelle,cellular nitrogen compound metabolic process,nuclear lumen,binding,intracellular,positive regulation of biological process,intracellular part,negative regulation of biological process,nitrogen compound metabolic process…	--	--
ENST00000296328	ENSG00000163960	UBXN7	chr3:196347661-196432530	6.59098	3.40141	0.954362	0.01085	0.999477	Ubiquitin-related domain||UBX domain||UBX domain-containing protein 2/7||UAS||Thioredoxin-like fold||-||UBA-like	GO:0044446,GO:0044422,GO:0005515,GO:0031974,GO:0043233,GO:0044428,GO:0070013,GO:0043227,GO:0043226,GO:0031981,GO:0005488,GO:0005622,GO:0044424,GO:0005737,GO:0003674,GO:0043229,GO:0043231,GO:0032991,GO:0016020,GO:0044444,GO:0005634,GO:0005654,GO:0012505,GO:0044464,GO:0043130,GO:0005623,GO:0031090,GO:0032182,GO:0043234,GO:0044389,GO:0044432,GO:0031625,GO:0005783,GO:0042175,GO:0019899,GO:0008134,GO:…	intracellular organelle part,organelle part,protein binding,membrane-enclosed lumen,organelle lumen,nuclear part,intracellular organelle lumen,membrane-bounded organelle,organelle,nuclear lumen,binding,intracellular,intracellular part,cytoplasm,molecular_function,intracellular organelle,intracellular membrane-bounded organelle,macromolecular complex,membrane,cytoplasmic part,nucleus,nucleoplasm,e…	--	--
ENST00000309828	ENSG00000175390	EIF3F	chr11:7970250-8001862	18.3786	30.2893	-0.720784	0.02405	0.999477	JAB1/MPN/MOV34 metalloenzyme domain||Rpn11/EIF3F, C-terminal||Eukaryotic translation initiation factor 3 subunit F||-	GO:0051704,GO:0044403,GO:0044419,GO:0016032,GO:0044764,GO:0005515,GO:0019080,GO:0019058,GO:0022613,GO:0005488,GO:0005622,GO:0044424,GO:0044085,GO:0071704,GO:0044238,GO:0044237,GO:0005737,GO:0008152,GO:0003723,GO:0003674,GO:0019538,GO:0005829,GO:0065003,GO:0008150,GO:0044260,GO:0032991,GO:0016020,GO:0009987,GO:0044444,GO:0071840,GO:1901363,GO:0043933,GO:0003824,GO:0097159,GO:0010608,GO:0006413,GO:…	multi-organism process,symbiosis, encompassing mutualism through parasitism,interspecies interaction between organisms,viral process,multi-organism cellular process,protein binding,viral genome expression,viral infectious cycle,ribonucleoprotein complex biogenesis,binding,intracellular,intracellular part,cellular component biogenesis,organic substance metabolic process,primary metabolic process,c…	hsa03013	RNA transport
ENST00000487273	ENSG00000168615	ADAM9	chr8:38996868-39105001	0.653932	0.291274	1.16676	0.00945	0.999477	Disintegrin domain||ADAM, cysteine-rich||Disintegrin, conserved site||Peptidase M12B, propeptide||EGF-like, conserved site||Metallopeptidase, catalytic domain||EGF-like domain||Peptidase M12B, ADAM/reprolysin	GO:0002376,GO:0051704,GO:0006950,GO:0051707,GO:0009607,GO:0070062,GO:0043230,GO:0065010,GO:0034097,GO:0031982,GO:0045321,GO:0010033,GO:0001775,GO:0031988,GO:0009897,GO:0005515,GO:0070887,GO:0050896,GO:0043227,GO:0071310,GO:0043226,GO:0044421,GO:0042221,GO:0048583,GO:0005488,GO:0048518,GO:0005912,GO:0045184,GO:0070161,GO:0033036,GO:0009617,GO:0071704,GO:0044238,GO:0051716,GO:0008104,GO:0044237,GO:…	immune system process,multi-organism process,response to stress,response to other organism,response to biotic stimulus,extracellular vesicular exosome,extracellular organelle,extracellular membrane-bounded organelle,response to cytokine stimulus,vesicle,leukocyte activation,response to organic substance,cell activation,membrane-bounded vesicle,external side of plasma membrane,protein binding,cell…	--	--
ENST00000529515	ENSG00000197302	ZNF720	chr16:31713231-31794155	4.73342	2.01193	1.2343	0.04165	0.999477	-||KRAB domain C2H2 zinc finger family||Krueppel-associated box	GO:0034641,GO:0005488,GO:0005622,GO:0006807,GO:0071704,GO:0044238,GO:0044237,GO:0008152,GO:0003674,GO:1901360,GO:0006139,GO:0008150,GO:0046483,GO:0044260,GO:0009987,GO:1901363,GO:0097159,GO:0006725,GO:0090304,GO:0043170,GO:0016070,GO:0044464,GO:0010467,GO:0044249,GO:0003676,GO:0005623,GO:0009058,GO:0019222,GO:0044271,GO:1901576,GO:1901362,GO:0018130,GO:0019438,GO:0080090,GO:0034654,GO:0060255,GO:…	cellular nitrogen compound metabolic process,binding,intracellular,nitrogen compound metabolic process,organic substance metabolic process,primary metabolic process,cellular metabolic process,metabolic process,molecular_function,organic cyclic compound metabolic process,nucleobase-containing compound metabolic process,biological_process,heterocycle metabolic process,cellular macromolecule metabol…	--	--
ENST00000264705	ENSG00000084774	CAD	chr2:27217389-27243943	1.06551	1.76884	-0.731261	0.0284	0.999477	ATP-grasp fold, subdomain 1||Aspartate carbamoyltransferase||Pre-ATP-grasp domain||Aspartate/ornithine carbamoyltransferase||Aspartate/ornithine carbamoyltransferase, carbamoyl-P binding||Glutamine amidotransferase||Class I glutamine amidotransferase-like||ATP-grasp fold||Carbamoyl-phosphate synthase, small subunit||Carbamoyl-phosphate synthase, small subunit N-terminal domain||Carbamoyl-phosphat…	GO:0051704,GO:0006950,GO:0070062,GO:0043230,GO:0065010,GO:0031982,GO:0010033,GO:0044446,GO:0031988,GO:0044422,GO:0005515,GO:0070887,GO:0050896,GO:0031974,GO:0043233,GO:0044428,GO:0070013,GO:0043227,GO:0071310,GO:0043226,GO:0044421,GO:0042221,GO:0034641,GO:0031981,GO:0005488,GO:0005622,GO:0044424,GO:0006807,GO:0071704,GO:0044238,GO:0051716,GO:0044237,GO:0005737,GO:0008152,GO:0005576,GO:0003674,GO:…	multi-organism process,response to stress,extracellular vesicular exosome,extracellular organelle,extracellular membrane-bounded organelle,vesicle,response to organic substance,intracellular organelle part,membrane-bounded vesicle,organelle part,protein binding,cellular response to chemical stimulus,response to stimulus,membrane-enclosed lumen,organelle lumen,nuclear part,intracellular organelle …	hsa00240,hsa00250,hsa01100	Pyrimidine metabolism,Alanine, aspartate and glutamate metabolism,Metabolic pathways
ENST00000589123	ENSG00000141905	NFIC	chr19:3359562-3469217	0.840374	1.54115	-0.8749	0.03935	0.999477	CTF transcription factor/nuclear factor 1, conserved site||MAD homology 1, Dwarfin-type||CTF transcription factor/nuclear factor 1, N-terminal||CTF transcription factor/nuclear factor 1||CTF transcription factor/nuclear factor 1, DNA-binding domain	GO:0044446,GO:0044422,GO:0031974,GO:0043233,GO:0044428,GO:0070013,GO:0043227,GO:0043226,GO:0034641,GO:0031981,GO:0005488,GO:0005622,GO:0048518,GO:0044424,GO:0048519,GO:0006807,GO:0071704,GO:0044238,GO:0044237,GO:0008152,GO:0003674,GO:1901360,GO:0043229,GO:0006139,GO:0008150,GO:0046483,GO:0043231,GO:0044260,GO:0009987,GO:0005634,GO:0048523,GO:1901363,GO:0097159,GO:0006725,GO:0090304,GO:0043170,GO:…	intracellular organelle part,organelle part,membrane-enclosed lumen,organelle lumen,nuclear part,intracellular organelle lumen,membrane-bounded organelle,organelle,cellular nitrogen compound metabolic process,nuclear lumen,binding,intracellular,positive regulation of biological process,intracellular part,negative regulation of biological process,nitrogen compound metabolic process,organic substan…	--	--
ENST00000264553	ENSG00000197540	GZMM	chr19:544033-549924	7.30459	16.0528	-1.13595	0.0019	0.947161	Serine proteases, trypsin family, histidine active site||Peptidase S1, PA clan||Granzyme M||Peptidase S1A, chymotrypsin family||Serine proteases, trypsin domain||Serine proteases, trypsin family, serine active site	GO:0002376,GO:0006955,GO:0006952,GO:0045087,GO:0006950,GO:0005515,GO:0050896,GO:0005488,GO:0071704,GO:0044238,GO:0008152,GO:0005576,GO:0003674,GO:0019538,GO:0008150,GO:0044763,GO:0016020,GO:0009987,GO:0003824,GO:0043170,GO:0019835,GO:0044699,GO:0008219,GO:0016265,GO:0006508,GO:0016787,GO:0012501,GO:0006915,GO:0005575,GO:0008233,GO:0070011,GO:0004175,GO:0008236,GO:0017171,GO:0004252	immune system process,immune response,defense response,innate immune response,response to stress,protein binding,response to stimulus,binding,organic substance metabolic process,primary metabolic process,metabolic process,extracellular region,molecular_function,protein metabolic process,biological_process,single-organism cellular process,membrane,cellular process,catalytic activity,macromolecule …	--	--
ENST00000370473	ENSG00000117228	GBP1	chr1:89052318-89065360	2.78549	14.4131	-2.37137	5.00E-05	0.104844	P-loop containing nucleoside triphosphate hydrolase||Guanylate-binding protein, C-terminal||GB1/RHD3-type guanine nucleotide-binding (G) domain||Guanylate-binding protein, N-terminal	GO:0002376,GO:0006955,GO:0006952,GO:0002682,GO:0051704,GO:0045087,GO:0006950,GO:0002684,GO:0002252,GO:0050776,GO:0051707,GO:0009607,GO:0009615,GO:0034097,GO:0051607,GO:0071345,GO:0001816,GO:0010033,GO:0001817,GO:0044446,GO:0050778,GO:0019221,GO:0044422,GO:0005515,GO:0070887,GO:0050896,GO:0002253,GO:0043227,GO:0071310,GO:0043226,GO:0034341,GO:0002757,GO:0048584,GO:0042221,GO:0048583,GO:0005488,GO:…	immune system process,immune response,defense response,regulation of immune system process,multi-organism process,innate immune response,response to stress,positive regulation of immune system process,immune effector process,regulation of immune response,response to other organism,response to biotic stimulus,response to virus,response to cytokine stimulus,defense response to virus,cellular respon…	--	--
ENST00000370476	ENSG00000119929	CUTC	chr10:99732219-99756134	1.84895	1.00724	0.876297	0.04275	0.999477	Copper homeostasis protein CutC||Copper homeostasis CutC domain	GO:0044446,GO:0044422,GO:0005515,GO:0031974,GO:0043233,GO:0044428,GO:0070013,GO:0043227,GO:0043226,GO:0031981,GO:0005488,GO:0005622,GO:0044424,GO:0044085,GO:0005737,GO:0003674,GO:0043229,GO:0065003,GO:0008150,GO:0043231,GO:0051179,GO:0005634,GO:0071840,GO:0043933,GO:0051262,GO:0051259,GO:0065008,GO:0051234,GO:0006810,GO:0022607,GO:0044765,GO:0044464,GO:0043228,GO:0043232,GO:0044699,GO:0005623,GO:…	intracellular organelle part,organelle part,protein binding,membrane-enclosed lumen,organelle lumen,nuclear part,intracellular organelle lumen,membrane-bounded organelle,organelle,nuclear lumen,binding,intracellular,intracellular part,cellular component biogenesis,cytoplasm,molecular_function,intracellular organelle,macromolecular complex assembly,biological_process,intracellular membrane-bounded…	--	--
ENST00000379389	ENSG00000187608	ISG15	chr1:1001137-1014541	32.0707	106.222	-1.72775	0.00045	0.512472	Ubiquitin domain||Ubiquitin||Ubiquitin-related domain	GO:0002376,GO:0006955,GO:0006952,GO:0002682,GO:0051704,GO:0045087,GO:0006950,GO:0002252,GO:0051707,GO:0009607,GO:0044403,GO:0044419,GO:0009615,GO:0016032,GO:0044764,GO:0034097,GO:0051607,GO:0071345,GO:0001816,GO:0010033,GO:0001817,GO:0044446,GO:0019221,GO:0044422,GO:0005515,GO:0070887,GO:0050896,GO:0019058,GO:0031974,GO:0043233,GO:0044428,GO:0070013,GO:0043227,GO:0071310,GO:0043226,GO:0043900,GO:…	immune system process,immune response,defense response,regulation of immune system process,multi-organism process,innate immune response,response to stress,immune effector process,response to other organism,response to biotic stimulus,symbiosis, encompassing mutualism through parasitism,interspecies interaction between organisms,response to virus,viral process,multi-organism cellular process,resp…	hsa04622	RIG-I-like receptor signaling pathway
ENST00000373719	ENSG00000147162	OGT	chrX:71533082-71575897	4.28714	1.67185	1.35857	0.00295	0.999477	Tetratricopeptide repeat-containing domain||O-GlcNAc transferase, C-terminal||Tetratricopeptide repeat||Tetratricopeptide repeat 1||Tetratricopeptide-like helical domain	GO:0002376,GO:0002682,GO:0010033,GO:0044446,GO:0044422,GO:0005515,GO:0070887,GO:0050896,GO:0031974,GO:0043233,GO:0044428,GO:0070013,GO:0043227,GO:0071310,GO:0043226,GO:0002520,GO:0042221,GO:0034641,GO:0031981,GO:0048583,GO:0005488,GO:0005622,GO:0048518,GO:0044424,GO:0030097,GO:0048534,GO:0048519,GO:0006807,GO:0071704,GO:0044238,GO:0051716,GO:0044237,GO:0005737,GO:0008152,GO:0003674,GO:1901360,GO:…	immune system process,regulation of immune system process,response to organic substance,intracellular organelle part,organelle part,protein binding,cellular response to chemical stimulus,response to stimulus,membrane-enclosed lumen,organelle lumen,nuclear part,intracellular organelle lumen,membrane-bounded organelle,cellular response to organic substance,organelle,immune system development,respon…	hsa00514	Other types of O-glycan biosynthesis
ENST00000009589	ENSG00000008988	RPS20	chr8:56067294-56074581	79.2953	146.265	-0.883282	0.0125	0.999477	Ribosomal protein S10, eukaryotic/archaeal||Ribosomal protein S10 domain||Ribosomal protein S10, conserved site||Ribosomal protein S10	GO:0051704,GO:0044403,GO:0044419,GO:0016032,GO:0044764,GO:0070062,GO:0043230,GO:0065010,GO:0031982,GO:0044446,GO:0031988,GO:0044422,GO:0019080,GO:0019058,GO:0031974,GO:0043233,GO:0044428,GO:0070013,GO:0043227,GO:0019083,GO:0043226,GO:0044421,GO:0042254,GO:0022613,GO:0016072,GO:0034641,GO:0006364,GO:0031981,GO:0005488,GO:0005622,GO:0000184,GO:0044424,GO:0045184,GO:0044085,GO:0033036,GO:0044445,GO:…	multi-organism process,symbiosis, encompassing mutualism through parasitism,interspecies interaction between organisms,viral process,multi-organism cellular process,extracellular vesicular exosome,extracellular organelle,extracellular membrane-bounded organelle,vesicle,intracellular organelle part,membrane-bounded vesicle,organelle part,viral genome expression,viral infectious cycle,membrane-encl…	hsa03010	Ribosome
ENST00000222305	ENSG00000105698	USF2	chr19:35268977-35279815	10.7544	20.3487	-0.920012	0.0205	0.999477	Myc-type, basic helix-loop-helix (bHLH) domain||-	GO:0051704,GO:0044403,GO:0044419,GO:0016032,GO:0044764,GO:0044446,GO:0044422,GO:0005515,GO:0070887,GO:0050896,GO:0019080,GO:0019058,GO:0031974,GO:0043233,GO:0044428,GO:0070013,GO:0043227,GO:0019083,GO:0043226,GO:0042221,GO:0034641,GO:0031981,GO:0005488,GO:0005622,GO:0048518,GO:0044424,GO:0006807,GO:0071704,GO:0044238,GO:0051716,GO:0044237,GO:0008152,GO:0003674,GO:1901360,GO:0043229,GO:0006139,GO:…	multi-organism process,symbiosis, encompassing mutualism through parasitism,interspecies interaction between organisms,viral process,multi-organism cellular process,intracellular organelle part,organelle part,protein binding,cellular response to chemical stimulus,response to stimulus,viral genome expression,viral infectious cycle,membrane-enclosed lumen,organelle lumen,nuclear part,intracellular …	--	--
ENST00000215957	ENSG00000100139	MICALL1	chr22:37905656-37942822	1.07794	2.88347	-1.41953	5.00E-05	0.104844	Domain of unknown function DUF3585||Calponin homology domain||Zinc finger, LIM-type||MICAL-like protein 1	GO:0010033,GO:0044446,GO:0044422,GO:0005515,GO:0070887,GO:0050896,GO:0043227,GO:0071310,GO:0043226,GO:0042221,GO:0005488,GO:0005622,GO:0005912,GO:0044424,GO:0045184,GO:0070161,GO:0033036,GO:0051716,GO:0008104,GO:0006612,GO:0005737,GO:0015031,GO:0051649,GO:0003674,GO:0043229,GO:0008150,GO:0043231,GO:0051179,GO:0051641,GO:0044763,GO:0016020,GO:0009987,GO:0044444,GO:0071840,GO:0034613,GO:0070727,GO:…	response to organic substance,intracellular organelle part,organelle part,protein binding,cellular response to chemical stimulus,response to stimulus,membrane-bounded organelle,cellular response to organic substance,organelle,response to chemical stimulus,binding,intracellular,adherens junction,intracellular part,establishment of protein localization,anchoring junction,macromolecule localization,…	--	--
ENST00000262094	ENSG00000041353	RAB27B	chr18:54717859-54898083	0.716979	0.372399	0.945082	0.01655	0.999477	Small GTP-binding protein domain||P-loop containing nucleoside triphosphate hydrolase||Small GTPase superfamily	GO:0070062,GO:0043230,GO:0065010,GO:0031982,GO:0044446,GO:0031988,GO:0044422,GO:0005515,GO:0050896,GO:0043227,GO:0043226,GO:0044421,GO:0005488,GO:0005622,GO:0048518,GO:0044424,GO:0051716,GO:0005737,GO:0005576,GO:0051649,GO:0003674,GO:0043229,GO:0008150,GO:0043231,GO:0051179,GO:0051641,GO:0044763,GO:0016020,GO:0009987,GO:0044444,GO:1901363,GO:0005771,GO:0012505,GO:0003824,GO:0097159,GO:0048522,GO:…	extracellular vesicular exosome,extracellular organelle,extracellular membrane-bounded organelle,vesicle,intracellular organelle part,membrane-bounded vesicle,organelle part,protein binding,response to stimulus,membrane-bounded organelle,organelle,extracellular region part,binding,intracellular,positive regulation of biological process,intracellular part,cellular response to stimulus,cytoplasm,ex…	hsa04972	Pancreatic secretion
ENST00000342063	ENSG00000188305	C19orf35	chr19:2274621-2282176	5.67211	9.87744	-0.800252	0.01585	0.999477	-	GO:0071704,GO:0044238,GO:0044237,GO:0008152,GO:0003674,GO:0019538,GO:0008150,GO:0044260,GO:0009987,GO:0003824,GO:0044267,GO:0043170,GO:0016772,GO:0016740,GO:0006796,GO:0006793,GO:0006464,GO:0036211,GO:0043412,GO:0016310,GO:0006468,GO:0016301,GO:0016773,GO:0004672	organic substance metabolic process,primary metabolic process,cellular metabolic process,metabolic process,molecular_function,protein metabolic process,biological_process,cellular macromolecule metabolic process,cellular process,catalytic activity,cellular protein metabolic process,macromolecule metabolic process,transferase activity, transferring phosphorus-containing groups,transferase activity…	--	--
ENST00000486777	ENSG00000135631	RAB11FIP5	chr2:73073381-73113018	0.0968138	0.464865	-2.26353	0.0363	0.999477	Rab-binding domain FIP-RBD||C2 domain	GO:0031982,GO:0010033,GO:0044446,GO:0031988,GO:0044422,GO:0005515,GO:0070887,GO:0050896,GO:0043227,GO:0071310,GO:0043226,GO:0042221,GO:0005488,GO:0005622,GO:0044424,GO:0045184,GO:0033036,GO:0048519,GO:0051716,GO:0008104,GO:0005737,GO:0015031,GO:0051649,GO:0003674,GO:0043229,GO:0008150,GO:0043231,GO:0051179,GO:0051641,GO:0044763,GO:0016020,GO:0009987,GO:0044444,GO:0048523,GO:0051239,GO:0012505,GO:…	vesicle,response to organic substance,intracellular organelle part,membrane-bounded vesicle,organelle part,protein binding,cellular response to chemical stimulus,response to stimulus,membrane-bounded organelle,cellular response to organic substance,organelle,response to chemical stimulus,binding,intracellular,intracellular part,establishment of protein localization,macromolecule localization,nega…	hsa04144	Endocytosis
ENST00000011653	ENSG00000010610	CD4	chr12:6789471-6820808	8.77631	19.3184	-1.13829	0.00085	0.66052	Immunoglobulin||Immunoglobulin-like fold||Immunoglobulin V-set domain||Immunoglobulin-like domain||T-cell surface antigen CD4||Immunoglobulin C2-set||Immunoglobulin subtype||CD4, extracellular||T cell CD4 receptor C-terminal region||Immunoglobulin subtype 2	GO:0002376,GO:0006955,GO:0006952,GO:0002682,GO:0051704,GO:0006950,GO:0002684,GO:0002252,GO:0050776,GO:0051707,GO:0009607,GO:0044403,GO:0044419,GO:0009615,GO:0016032,GO:0044764,GO:0051607,GO:0045321,GO:0001816,GO:0002697,GO:0010033,GO:0001775,GO:0001817,GO:0031347,GO:0044446,GO:0050778,GO:0044422,GO:0009897,GO:0050870,GO:0005515,GO:0002694,GO:0050896,GO:0046649,GO:0050865,GO:0051251,GO:0031974,GO:…	immune system process,immune response,defense response,regulation of immune system process,multi-organism process,response to stress,positive regulation of immune system process,immune effector process,regulation of immune response,response to other organism,response to biotic stimulus,symbiosis, encompassing mutualism through parasitism,interspecies interaction between organisms,response to viru…	hsa05340,hsa04640,hsa04612,hsa04514,hsa04660	Primary immunodeficiency,Hematopoietic cell lineage,Antigen processing and presentation,Cell adhesion molecules (CAMs),T cell receptor signaling pathway
ENST00000543854	ENSG00000157837	SPPL3	chr12:120762509-120904371	86.1291	26.0246	1.72662	0.0307	0.999477	Presenilin/signal peptide peptidase||Peptidase A22B, signal peptide peptidase	GO:0002376,GO:0006955,GO:0002682,GO:0002684,GO:0050776,GO:0031982,GO:0044446,GO:0050778,GO:0031988,GO:0044422,GO:0005515,GO:0050896,GO:0002253,GO:0043227,GO:0043226,GO:0002757,GO:0048584,GO:0034641,GO:0048583,GO:0005488,GO:0005622,GO:0048518,GO:0002764,GO:0044424,GO:0045184,GO:0033036,GO:0006807,GO:0071704,GO:0044238,GO:0051716,GO:0008104,GO:0044237,GO:0005737,GO:0015031,GO:0002429,GO:0008152,GO:…	immune system process,immune response,regulation of immune system process,positive regulation of immune system process,regulation of immune response,vesicle,intracellular organelle part,positive regulation of immune response,membrane-bounded vesicle,organelle part,protein binding,response to stimulus,activation of immune response,membrane-bounded organelle,organelle,immune response-activating sig…	--	--
ENST00000242784	ENSG00000123144	C19orf43	chr19:12730639-12734775	26.9394	48.826	-0.857932	0.00825	0.999477	-	--	--	--	--
ENST00000383657	ENSG00000206527	HACD2	chr3:123491553-123585185	0.489254	0.201653	1.27871	0.0105	0.999477	Protein-tyrosine phosphatase-like, PTPLA	GO:0044446,GO:0044422,GO:0005515,GO:0043227,GO:0043226,GO:0005488,GO:0005622,GO:0044424,GO:0006807,GO:0071704,GO:0044238,GO:0044237,GO:0005737,GO:0008152,GO:0003674,GO:0043229,GO:0008150,GO:0043231,GO:0016020,GO:0009987,GO:0044444,GO:0012505,GO:0003824,GO:0044464,GO:0044249,GO:0044281,GO:0005623,GO:0009058,GO:0031090,GO:1901576,GO:0006793,GO:0030176,GO:0018812,GO:0031227,GO:0044710,GO:1901564,GO:…	intracellular organelle part,organelle part,protein binding,membrane-bounded organelle,organelle,binding,intracellular,intracellular part,nitrogen compound metabolic process,organic substance metabolic process,primary metabolic process,cellular metabolic process,cytoplasm,metabolic process,molecular_function,intracellular organelle,biological_process,intracellular membrane-bounded organelle,membr…	hsa00062,hsa01212,hsa01040,hsa01100	Fatty acid elongation,Fatty acid metabolism,Biosynthesis of unsaturated fatty acids,Metabolic pathways
ENST00000331289	ENSG00000183734	ASCL2	chr11:2268494-2270952	1.34045	2.68481	-1.00211	0.008	0.999477	Myc-type, basic helix-loop-helix (bHLH) domain||Achaete-scute transcription factor-related	GO:0006950,GO:0005515,GO:0050896,GO:0043227,GO:0043226,GO:0034641,GO:0005488,GO:0005622,GO:0044424,GO:0048519,GO:0006807,GO:0071704,GO:0044238,GO:0044237,GO:0005737,GO:0008152,GO:0003674,GO:1901360,GO:0043229,GO:0006139,GO:0008150,GO:0046483,GO:0043231,GO:0044260,GO:0044763,GO:0009987,GO:0005634,GO:0048523,GO:0051239,GO:1901363,GO:0097159,GO:0006725,GO:0046983,GO:0090304,GO:0043170,GO:0010605,GO:…	response to stress,protein binding,response to stimulus,membrane-bounded organelle,organelle,cellular nitrogen compound metabolic process,binding,intracellular,intracellular part,negative regulation of biological process,nitrogen compound metabolic process,organic substance metabolic process,primary metabolic process,cellular metabolic process,cytoplasm,metabolic process,molecular_function,organi…	--	--
ENST00000248879	ENSG00000128185	DGCR6L	chr22:20314275-20320080	3.28856	5.83739	-0.827869	0.0247	0.999477	Gonadal family	GO:0005515,GO:0043227,GO:0043226,GO:0034641,GO:0005488,GO:0005622,GO:0044424,GO:0006807,GO:0071704,GO:0044238,GO:0044237,GO:0008152,GO:0003674,GO:1901360,GO:0043229,GO:0006139,GO:0008150,GO:0046483,GO:0043231,GO:0044260,GO:0009987,GO:0005634,GO:1901363,GO:0097159,GO:0006725,GO:0090304,GO:0043170,GO:0016070,GO:0044464,GO:0010467,GO:0044249,GO:0003676,GO:0005623,GO:0009058,GO:0019222,GO:0044271,GO:…	protein binding,membrane-bounded organelle,organelle,cellular nitrogen compound metabolic process,binding,intracellular,intracellular part,nitrogen compound metabolic process,organic substance metabolic process,primary metabolic process,cellular metabolic process,metabolic process,molecular_function,organic cyclic compound metabolic process,intracellular organelle,nucleobase-containing compound m…	--	--
ENST00000332029	ENSG00000185338	SOCS1	chr16:11249648-11351762	3.93593	17.4713	-2.15021	5.00E-05	0.104844	SH2 domain||SOCS box domain||Suppressor of cytokine signalling 1	GO:0002376,GO:0006955,GO:0006952,GO:0002682,GO:0045087,GO:0006950,GO:0050776,GO:0034097,GO:0031982,GO:0071345,GO:0001816,GO:0010033,GO:0001817,GO:0031347,GO:0031988,GO:0019221,GO:0005515,GO:0070887,GO:0050896,GO:0045088,GO:0080134,GO:0043227,GO:0071310,GO:0043226,GO:0034341,GO:0048584,GO:0042221,GO:0048583,GO:0005488,GO:0005622,GO:0048518,GO:0044424,GO:0045184,GO:0033036,GO:0071346,GO:0060333,GO:…	immune system process,immune response,defense response,regulation of immune system process,innate immune response,response to stress,regulation of immune response,response to cytokine stimulus,vesicle,cellular response to cytokine stimulus,cytokine production,response to organic substance,regulation of cytokine production,regulation of defense response,membrane-bounded vesicle,cytokine-mediated s…	hsa04917,hsa04380,hsa04910,hsa04630,hsa04120,hsa05145,hsa04930,hsa05206	Prolactin signaling pathway,Osteoclast differentiation,Insulin signaling pathway,Jak-STAT signaling pathway,Ubiquitin mediated proteolysis,Toxoplasmosis,Type II diabetes mellitus,MicroRNAs in cancer
ENST00000378945	ENSG00000198814	GK	chrX:30653358-30731456	2.49563	6.11022	-1.29182	0.03265	0.999477	Carbohydrate kinase, FGGY, N-terminal||Carbohydrate kinase, FGGY||-||Glycerol kinase||Carbohydrate kinase, FGGY, C-terminal||Carbohydrate kinase, FGGY, conserved site	GO:0070062,GO:0043230,GO:0065010,GO:0031982,GO:0044446,GO:0031988,GO:0044422,GO:0043227,GO:0043226,GO:0044421,GO:0005488,GO:0005622,GO:0044424,GO:0071704,GO:0044238,GO:0044237,GO:0005737,GO:0008152,GO:0005576,GO:0003674,GO:0043229,GO:0005829,GO:0008150,GO:0043231,GO:0016020,GO:0009987,GO:0044444,GO:1901363,GO:0003824,GO:0097159,GO:1901575,GO:0009056,GO:0032553,GO:0044464,GO:0044249,GO:0017076,GO:…	extracellular vesicular exosome,extracellular organelle,extracellular membrane-bounded organelle,vesicle,intracellular organelle part,membrane-bounded vesicle,organelle part,membrane-bounded organelle,organelle,extracellular region part,binding,intracellular,intracellular part,organic substance metabolic process,primary metabolic process,cellular metabolic process,cytoplasm,metabolic process,extr…	hsa00561,hsa01100,hsa03320	Glycerolipid metabolism,Metabolic pathways,PPAR signaling pathway
ENST00000377595	ENSG00000118939	UCHL3	chr13:75549479-75606020	2.57212	4.53279	-0.817439	0.0436	0.999477	Peptidase C12, ubiquitin carboxyl-terminal hydrolase	GO:0070062,GO:0043230,GO:0065010,GO:0031982,GO:0031988,GO:0005515,GO:0043227,GO:0043226,GO:0044421,GO:0005488,GO:0005622,GO:0044424,GO:0071704,GO:0044238,GO:0044237,GO:0005737,GO:0008152,GO:0044265,GO:0005576,GO:0003674,GO:0019538,GO:0043229,GO:0008150,GO:0043231,GO:0044260,GO:0009987,GO:0005634,GO:0003824,GO:0009057,GO:0044267,GO:0043170,GO:1901575,GO:0009056,GO:0044464,GO:0044248,GO:0043130,GO:…	extracellular vesicular exosome,extracellular organelle,extracellular membrane-bounded organelle,vesicle,membrane-bounded vesicle,protein binding,membrane-bounded organelle,organelle,extracellular region part,binding,intracellular,intracellular part,organic substance metabolic process,primary metabolic process,cellular metabolic process,cytoplasm,metabolic process,cellular macromolecule catabolic…	--	--
ENST00000359674	ENSG00000111181	SLC6A12	chr12:190076-214120	0.167548	0.738272	-2.13958	0.0349	0.999477	-||Sodium:neurotransmitter symporter||Sodium:neurotransmitter symporter, betaine	GO:0003674,GO:0008150,GO:0051179,GO:0044763,GO:0016020,GO:0009987,GO:0051234,GO:0071702,GO:0006810,GO:0044765,GO:0044464,GO:0044699,GO:0005623,GO:0044700,GO:0023052,GO:0007154,GO:0044459,GO:0005283,GO:0005416,GO:0005575,GO:0005332,GO:0022804,GO:0015185,GO:0005343,GO:0003333,GO:0015291,GO:0044425,GO:0015294,GO:0015812,GO:0005886,GO:0015171,GO:0071944,GO:0071705,GO:0015293,GO:0005328,GO:0006836,GO:…	molecular_function,biological_process,localization,single-organism cellular process,membrane,cellular process,establishment of localization,organic substance transport,transport,single-organism transport,cell part,single-organism process,cell,single organism signaling,signaling,cell communication,plasma membrane part,sodium:amino acid symporter activity,cation:amino acid symporter activity,cellul…	--	--
ENST00000371579	ENSG00000176978	DPP7	chr9:137110541-137114718	8.12879	13.3668	-0.717537	0.03035	0.999477	-||Alpha/Beta hydrolase fold||Peptidase S28	GO:0070062,GO:0043230,GO:0065010,GO:0031982,GO:0031988,GO:0043227,GO:0043226,GO:0044421,GO:0005622,GO:0044424,GO:0071704,GO:0044238,GO:0005737,GO:0008152,GO:0000323,GO:0005764,GO:0005576,GO:0005773,GO:0003674,GO:0019538,GO:0043229,GO:0005829,GO:0008150,GO:0043231,GO:0044444,GO:0003824,GO:0043170,GO:0044464,GO:0031410,GO:0005623,GO:0006508,GO:0016023,GO:0016787,GO:0004177,GO:0005794,GO:0004180,GO:…	extracellular vesicular exosome,extracellular organelle,extracellular membrane-bounded organelle,vesicle,membrane-bounded vesicle,membrane-bounded organelle,organelle,extracellular region part,intracellular,intracellular part,organic substance metabolic process,primary metabolic process,cytoplasm,metabolic process,lytic vacuole,lysosome,extracellular region,vacuole,molecular_function,protein meta…	--	--
ENST00000602402	ENSG00000102580	DNAJC3	chr13:95677138-95794989	2.00207	0.934418	1.09935	0.0049	0.999477	Elongated TPR repeat-containing domain||Tetratricopeptide repeat||Tetratricopeptide-like helical domain||DnaJ domain||Tetratricopeptide repeat-containing domain||Tetratricopeptide repeat-like domain||DnaJ homologue subfamily C member 3	GO:0002376,GO:0006952,GO:0051704,GO:0006950,GO:0002252,GO:0051707,GO:0009607,GO:0009615,GO:0070062,GO:0043230,GO:0065010,GO:0051607,GO:0031982,GO:0010033,GO:0044446,GO:0031988,GO:0044422,GO:0005515,GO:0050896,GO:0031974,GO:0043233,GO:0070013,GO:0043227,GO:0043226,GO:0044421,GO:0042221,GO:0005488,GO:0005622,GO:0044424,GO:0048519,GO:0071704,GO:0044238,GO:0051716,GO:0044237,GO:0005737,GO:0008152,GO:…	immune system process,defense response,multi-organism process,response to stress,immune effector process,response to other organism,response to biotic stimulus,response to virus,extracellular vesicular exosome,extracellular organelle,extracellular membrane-bounded organelle,defense response to virus,vesicle,response to organic substance,intracellular organelle part,membrane-bounded vesicle,organe…	hsa04141,hsa05164	Protein processing in endoplasmic reticulum,Influenza A
ENST00000025301	ENSG00000023516	AKAP11	chr13:42272152-42323267	0.482976	0.177514	1.44402	0.00075	0.623132	SPHK1-interactor/A-kinase anchor 110kDa	GO:0044446,GO:0044422,GO:0005515,GO:0050896,GO:0043227,GO:0043226,GO:0048583,GO:0005488,GO:0005622,GO:0044424,GO:0051716,GO:0005737,GO:0003674,GO:0043229,GO:0008150,GO:0043231,GO:0044763,GO:0009987,GO:0044444,GO:0044464,GO:0043228,GO:0043232,GO:0044699,GO:0005623,GO:0035556,GO:0065007,GO:0007165,GO:0007243,GO:0044700,GO:0023052,GO:0007154,GO:0019903,GO:0050789,GO:0050794,GO:0019899,GO:0009966,GO:…	intracellular organelle part,organelle part,protein binding,response to stimulus,membrane-bounded organelle,organelle,regulation of response to stimulus,binding,intracellular,intracellular part,cellular response to stimulus,cytoplasm,molecular_function,intracellular organelle,biological_process,intracellular membrane-bounded organelle,single-organism cellular process,cellular process,cytoplasmic …	--	--
ENST00000373693	ENSG00000186810	CXCR3	chrX:71615915-71618517	2.50204	4.39936	-0.81419	0.0307	0.999477	GPCR, rhodopsin-like, 7TM||Chemokine receptor family||CXC chemokine receptor 3||G protein-coupled receptor, rhodopsin-like	GO:0002376,GO:0006952,GO:0002682,GO:0006950,GO:0034097,GO:0071345,GO:0010033,GO:0019221,GO:0009897,GO:0005515,GO:0070887,GO:0050896,GO:0071310,GO:0042221,GO:0005488,GO:0005622,GO:0050900,GO:0044424,GO:0051716,GO:0005737,GO:0040011,GO:0009986,GO:0003674,GO:0008150,GO:0051179,GO:0044763,GO:0016020,GO:0009987,GO:0006954,GO:0002685,GO:0009611,GO:0065008,GO:0030595,GO:0048870,GO:0051674,GO:0040012,GO:…	immune system process,defense response,regulation of immune system process,response to stress,response to cytokine stimulus,cellular response to cytokine stimulus,response to organic substance,cytokine-mediated signaling pathway,external side of plasma membrane,protein binding,cellular response to chemical stimulus,response to stimulus,cellular response to organic substance,response to chemical s…	hsa04062,hsa04060	Chemokine signaling pathway,Cytokine-cytokine receptor interaction
ENST00000382751	ENSG00000142207	URB1	chr21:32291812-32393026	0.27609	0.460016	-0.736543	0.0487	0.999477	Nucleolar pre-ribosomal-associated protein 1, C-terminal domain||Armadillo-type fold||Nucleolar pre-ribosomal-associated protein 1, N-terminal	GO:0044446,GO:0044422,GO:0031974,GO:0043233,GO:0044428,GO:0070013,GO:0043227,GO:0043226,GO:0031981,GO:0005622,GO:0044424,GO:0043229,GO:0008150,GO:0043231,GO:0005634,GO:0044464,GO:0043228,GO:0043232,GO:0005623,GO:0005730,GO:0005575	intracellular organelle part,organelle part,membrane-enclosed lumen,organelle lumen,nuclear part,intracellular organelle lumen,membrane-bounded organelle,organelle,nuclear lumen,intracellular,intracellular part,intracellular organelle,biological_process,intracellular membrane-bounded organelle,nucleus,cell part,non-membrane-bounded organelle,intracellular non-membrane-bounded organelle,cell,nucle…	--	--
ENST00000382754	ENSG00000150456	EEF1AKMT1	chr13:20728730-20773949	4.56818	1.67974	1.44338	0.00315	0.999477	Protein-lysine N-methyltransferase Efm5||DNA methylase, N-6 adenine-specific, conserved site||S-adenosyl-L-methionine-dependent methyltransferase	GO:0070062,GO:0043230,GO:0065010,GO:0031982,GO:0031988,GO:0043227,GO:0043226,GO:0044421,GO:0005488,GO:0005622,GO:0044424,GO:0071704,GO:0044238,GO:0044237,GO:0005737,GO:0008152,GO:0005576,GO:0003674,GO:0019538,GO:0008150,GO:0044260,GO:0009987,GO:1901363,GO:0003824,GO:0097159,GO:0044267,GO:0043170,GO:0044464,GO:0003676,GO:0005623,GO:0016740,GO:0006464,GO:0036211,GO:0018022,GO:0043412,GO:0018193,GO:…	extracellular vesicular exosome,extracellular organelle,extracellular membrane-bounded organelle,vesicle,membrane-bounded vesicle,membrane-bounded organelle,organelle,extracellular region part,binding,intracellular,intracellular part,organic substance metabolic process,primary metabolic process,cellular metabolic process,cytoplasm,metabolic process,extracellular region,molecular_function,protein …	--	--
ENST00000417450	ENSG00000121964	GTDC1	chr2:143938067-144332534	34.6741	14.9394	1.21474	0.00905	0.999477	Glycosyltransferase family 1, N-terminal||Glycosyl transferase, family 1	GO:0003674,GO:0003824,GO:0016740,GO:0016757	molecular_function,catalytic activity,transferase activity,transferase activity, transferring glycosyl groups	--	--
ENST00000349048	ENSG00000141959	PFKL	chr21:44300050-44327376	7.12314	13.0982	-0.878778	0.0121	0.999477	-||Phosphofructokinase domain||Phosphofructokinase, conserved site||ATP-dependent 6-phosphofructokinase||ATP-dependent 6-phosphofructokinase, eukaryotic-type	GO:0070062,GO:0043230,GO:0065010,GO:0031982,GO:0010033,GO:0031988,GO:0005515,GO:0050896,GO:0043227,GO:0043226,GO:0044421,GO:0042221,GO:0005488,GO:0005622,GO:0044424,GO:0044085,GO:0044445,GO:0048519,GO:0071704,GO:0044238,GO:0044237,GO:0005737,GO:0008152,GO:0005576,GO:0051649,GO:0003674,GO:0005829,GO:0065003,GO:0008150,GO:0051179,GO:0051641,GO:0032991,GO:0044763,GO:0016020,GO:0009987,GO:0044444,GO:…	extracellular vesicular exosome,extracellular organelle,extracellular membrane-bounded organelle,vesicle,response to organic substance,membrane-bounded vesicle,protein binding,response to stimulus,membrane-bounded organelle,organelle,extracellular region part,response to chemical stimulus,binding,intracellular,intracellular part,cellular component biogenesis,cytosolic part,negative regulation of …	hsa00030,hsa00052,hsa00051,hsa04152,hsa00010,hsa01100,hsa01200,hsa04066,hsa01230	Pentose phosphate pathway,Galactose metabolism,Fructose and mannose metabolism,AMPK signaling pathway,Glycolysis / Gluconeogenesis,Metabolic pathways,Carbon metabolism,HIF-1 signaling pathway,Biosynthesis of amino acids
ENST00000355832	ENSG00000225830	ERCC6	chr10:49455367-49539538	2.29419	1.41053	0.701747	0.03215	0.999477	P-loop containing nucleoside triphosphate hydrolase||Helicase, C-terminal||SNF2-related, N-terminal domain||Helicase superfamily 1/2, ATP-binding domain||-||PiggyBac transposable element-derived protein	GO:0006950,GO:0044446,GO:0044422,GO:0005515,GO:0050896,GO:0031974,GO:0043233,GO:0080134,GO:0044428,GO:0070013,GO:0043227,GO:0043226,GO:0048584,GO:0042221,GO:0034641,GO:0031981,GO:0048583,GO:0005488,GO:0005622,GO:0048518,GO:0044424,GO:0006807,GO:0071704,GO:0044238,GO:0051716,GO:0044237,GO:0008152,GO:0003674,GO:1901360,GO:0019538,GO:0043229,GO:0006139,GO:0008150,GO:0046483,GO:0043231,GO:0044260,GO:…	response to stress,intracellular organelle part,organelle part,protein binding,response to stimulus,membrane-enclosed lumen,organelle lumen,regulation of response to stress,nuclear part,intracellular organelle lumen,membrane-bounded organelle,organelle,positive regulation of response to stimulus,response to chemical stimulus,cellular nitrogen compound metabolic process,nuclear lumen,regulation of…	hsa03420	Nucleotide excision repair
ENST00000619426	ENSG00000277791	PSMB3	chr17:38752735-38764231	18.9578	32.47	-0.776313	0.0197	0.999477	Proteasome B-type subunit||Nucleophile aminohydrolases, N-terminal||Proteasome, subunit alpha/beta||Proteasome beta-type subunit, conserved site	GO:0002376,GO:0006955,GO:0006952,GO:0002682,GO:0051704,GO:0045087,GO:0006950,GO:0002684,GO:0050776,GO:0044403,GO:0044419,GO:0016032,GO:0044764,GO:0070062,GO:0043230,GO:0065010,GO:0034097,GO:0031982,GO:0071345,GO:0010033,GO:0031347,GO:0044446,GO:0050778,GO:0031988,GO:0019221,GO:0044422,GO:0005515,GO:0070887,GO:0050896,GO:0045088,GO:0031974,GO:0045089,GO:0043233,GO:0080134,GO:0002253,GO:0044428,GO:…	immune system process,immune response,defense response,regulation of immune system process,multi-organism process,innate immune response,response to stress,positive regulation of immune system process,regulation of immune response,symbiosis, encompassing mutualism through parasitism,interspecies interaction between organisms,viral process,multi-organism cellular process,extracellular vesicular ex…	hsa03050	Proteasome
ENST00000302102	ENSG00000105409	ATP1A3	chr19:41966581-41997497	0.24542	0.857212	-1.8044	0.0234	0.999477	Cation-transporting P-type ATPase, N-terminal||-||Cation-transporting P-type ATPase, C-terminal||P-type ATPase, A domain||P-type ATPase, cytoplasmic domain N||P-type ATPase||P-type ATPase, subfamily IIC||P-type ATPase, transmembrane domain||P-type ATPase, phosphorylation site||HAD-like domain	GO:0010033,GO:0005515,GO:0070887,GO:0050896,GO:0043227,GO:0071310,GO:0043226,GO:0042221,GO:0005488,GO:0005622,GO:0044424,GO:0051716,GO:0005737,GO:0003674,GO:0043229,GO:0008150,GO:0043231,GO:0051179,GO:0032991,GO:0044763,GO:0016020,GO:0009987,GO:0044444,GO:0005634,GO:0051239,GO:1901363,GO:0003824,GO:0097159,GO:0065008,GO:0051234,GO:0006810,GO:0044765,GO:0032553,GO:0017111,GO:0044464,GO:0044699,GO:…	response to organic substance,protein binding,cellular response to chemical stimulus,response to stimulus,membrane-bounded organelle,cellular response to organic substance,organelle,response to chemical stimulus,binding,intracellular,intracellular part,cellular response to stimulus,cytoplasm,molecular_function,intracellular organelle,biological_process,intracellular membrane-bounded organelle,loc…	hsa04961,hsa04918,hsa04960,hsa04970,hsa04260,hsa04973,hsa04964,hsa04919,hsa04978,hsa04971,hsa04911,hsa04974,hsa04972,hsa04261,hsa04976,hsa04022,hsa04024	Endocrine and other factor-regulated calcium reabsorption,Thyroid hormone synthesis,Aldosterone-regulated sodium reabsorption,Salivary secretion,Cardiac muscle contraction,Carbohydrate digestion and absorption,Proximal tubule bicarbonate reclamation,Thyroid hormone signaling pathway,Mineral absorption,Gastric acid secretion,Insulin secretion,Protein digestion and absorption,Pancreatic secretion,A…
ENST00000455833	ENSG00000169991	IFFO2	chr1:18904280-18956686	1.05676	1.75803	-0.734311	0.03225	0.999477	Intermediate filament protein||-	GO:0044446,GO:0044422,GO:0043226,GO:0005622,GO:0044424,GO:0003674,GO:0043229,GO:0032991,GO:0044464,GO:0043228,GO:0043232,GO:0005623,GO:0043234,GO:0005575,GO:0005198,GO:0005856,GO:0044430,GO:0005882,GO:0045111	intracellular organelle part,organelle part,organelle,intracellular,intracellular part,molecular_function,intracellular organelle,macromolecular complex,cell part,non-membrane-bounded organelle,intracellular non-membrane-bounded organelle,cell,protein complex,cellular_component,structural molecule activity,cytoskeleton,cytoskeletal part,intermediate filament,intermediate filament cytoskeleton	--	--
ENST00000348462	ENSG00000136942	RPL35	chr9:124853416-124861961	85.1216	166.415	-0.967187	0.0044	0.999477	Ribosomal protein L29, conserved site||Ribosomal protein L29	GO:0051704,GO:0044403,GO:0044419,GO:0016032,GO:0044764,GO:0044446,GO:0044422,GO:0019080,GO:0019058,GO:0031974,GO:0043233,GO:0044428,GO:0070013,GO:0043227,GO:0019083,GO:0043226,GO:0042254,GO:0022613,GO:0016072,GO:0034641,GO:0006364,GO:0031981,GO:0005488,GO:0005622,GO:0000184,GO:0044424,GO:0045184,GO:0044085,GO:0033036,GO:0044445,GO:0034470,GO:0006613,GO:0006807,GO:0071704,GO:0044238,GO:0008104,GO:…	multi-organism process,symbiosis, encompassing mutualism through parasitism,interspecies interaction between organisms,viral process,multi-organism cellular process,intracellular organelle part,organelle part,viral genome expression,viral infectious cycle,membrane-enclosed lumen,organelle lumen,nuclear part,intracellular organelle lumen,membrane-bounded organelle,viral transcription,organelle,rib…	hsa03010	Ribosome
ENST00000297435	ENSG00000164821	DEFA4	chr8:6935821-6938338	3.83084	1.3723	1.48106	0.0221	0.999477	Alpha-defensin||Defensin propeptide||Beta/alpha defensin||Alpha-defensin propeptide	GO:0002376,GO:0006955,GO:0006952,GO:0051704,GO:0045087,GO:0006950,GO:0051707,GO:0009607,GO:0031982,GO:0044446,GO:0031988,GO:0044422,GO:0050896,GO:0031974,GO:0043233,GO:0070013,GO:0043227,GO:0043226,GO:0044421,GO:0005622,GO:0044424,GO:0009617,GO:0005737,GO:0000323,GO:0005764,GO:0001906,GO:0005576,GO:0005773,GO:0042742,GO:0043229,GO:0008150,GO:0043231,GO:0044444,GO:0009620,GO:0065008,GO:0031640,GO:…	immune system process,immune response,defense response,multi-organism process,innate immune response,response to stress,response to other organism,response to biotic stimulus,vesicle,intracellular organelle part,membrane-bounded vesicle,organelle part,response to stimulus,membrane-enclosed lumen,organelle lumen,intracellular organelle lumen,membrane-bounded organelle,organelle,extracellular regio…	--	--
ENST00000357324	ENSG00000105726	ATP13A1	chr19:19645199-19663693	3.22564	5.08788	-0.657481	0.03955	0.999477	P-type ATPase, A domain||P-type ATPase, cytoplasmic domain N||P-type ATPase||P-type ATPase, phosphorylation site||P-type ATPase, subfamily V||HAD-like domain	GO:0044446,GO:0044422,GO:0043227,GO:0043226,GO:0005488,GO:0005622,GO:0044424,GO:0005737,GO:0003674,GO:0043229,GO:0008150,GO:0043231,GO:0051179,GO:0044763,GO:0016020,GO:0009987,GO:0044444,GO:1901363,GO:0012505,GO:0003824,GO:0097159,GO:0065008,GO:0051234,GO:0006810,GO:0044765,GO:0032553,GO:0017111,GO:0044464,GO:0044699,GO:0017076,GO:0032550,GO:0032549,GO:0001883,GO:0032555,GO:0005623,GO:0001882,GO:…	intracellular organelle part,organelle part,membrane-bounded organelle,organelle,binding,intracellular,intracellular part,cytoplasm,molecular_function,intracellular organelle,biological_process,intracellular membrane-bounded organelle,localization,single-organism cellular process,membrane,cellular process,cytoplasmic part,heterocyclic compound binding,endomembrane system,catalytic activity,organi…	--	--
ENST00000261776	ENSG00000103043	VAC14	chr16:70687438-70801161	2.15595	4.08908	-0.923453	0.0088	0.999477	Vacuole morphology and inheritance protein 14, Fab1-binding region||-||Armadillo-type fold||Armadillo-like helical||Vacuole morphology and inheritance protein 14||Vacuolar protein 14 C-terminal Fig4-binding domain	GO:0051704,GO:0044403,GO:0044419,GO:0016032,GO:0044764,GO:0044446,GO:0044422,GO:0005515,GO:0050896,GO:0043227,GO:0043226,GO:0005488,GO:0005622,GO:0044424,GO:0071704,GO:0044238,GO:0051716,GO:0044237,GO:0005737,GO:0008152,GO:0005773,GO:0003674,GO:0043229,GO:0008150,GO:0043231,GO:0032991,GO:0044763,GO:0016020,GO:0009987,GO:0044444,GO:0012505,GO:0065009,GO:0044464,GO:0044249,GO:0044699,GO:0050790,GO:…	multi-organism process,symbiosis, encompassing mutualism through parasitism,interspecies interaction between organisms,viral process,multi-organism cellular process,intracellular organelle part,organelle part,protein binding,response to stimulus,membrane-bounded organelle,organelle,binding,intracellular,intracellular part,organic substance metabolic process,primary metabolic process,cellular resp…	hsa05203,hsa05166	Viral carcinogenesis,HTLV-I infection
ENST00000413034	ENSG00000222011	FAM185A	chr7:102749027-102808840	5.31534	2.37712	1.16095	0.0329	0.999477	Putative adhesin||-	GO:0005622,GO:0044424,GO:0005737,GO:0044464,GO:0005623,GO:0005575	intracellular,intracellular part,cytoplasm,cell part,cell,cellular_component	--	--
ENST00000296121	ENSG00000163807	KIAA1143	chr3:44748743-44761662	0.450164	0.173219	1.37786	0.00645	0.999477	Domain of unknown function DUF4604	GO:0005515,GO:0005488,GO:0003674	protein binding,binding,molecular_function	--	--
ENST00000241052	ENSG00000121691	CAT	chr11:34438924-34472062	18.6421	8.62271	1.11235	0.0011	0.730223	Catalase active site||Catalase immune-responsive domain||Catalase, mono-functional, haem-containing, clades 1 and 3||Catalase-like domain||Catalase, mono-functional, haem-containing||Catalase core domain||Catalase haem-binding site	GO:0006950,GO:0070062,GO:0043230,GO:0065010,GO:0031982,GO:0010033,GO:0044446,GO:0031988,GO:0044422,GO:0005515,GO:0070887,GO:0050896,GO:0031974,GO:0043233,GO:0070013,GO:0043227,GO:0071310,GO:0043226,GO:0048584,GO:0044421,GO:0042221,GO:0034641,GO:0048583,GO:0005488,GO:0005622,GO:0048518,GO:0005912,GO:0044424,GO:0044085,GO:0070161,GO:0048519,GO:0006807,GO:0071704,GO:0044238,GO:0051716,GO:0044237,GO:…	response to stress,extracellular vesicular exosome,extracellular organelle,extracellular membrane-bounded organelle,vesicle,response to organic substance,intracellular organelle part,membrane-bounded vesicle,organelle part,protein binding,cellular response to chemical stimulus,response to stimulus,membrane-enclosed lumen,organelle lumen,intracellular organelle lumen,membrane-bounded organelle,cel…	hsa00380,hsa04068,hsa04146,hsa00630,hsa05014	Tryptophan metabolism,FoxO signaling pathway,Peroxisome,Glyoxylate and dicarboxylate metabolism,Amyotrophic lateral sclerosis (ALS)
[truncated: 374 more rows]
