# Supplementary material for: Peripheral whole blood lncRNA expression analysis in patients with eosinophilic asthma
Source: Medicine (Baltimore). 2018 Feb 23;97(8):e9817. doi: 10.1097/MD.0000000000009817 (PMC5842023; doi:10.1097/MD.0000000000009817)
Supplement: Supplemental Digital Content [file medi-97-e9817-s002.xls]

Table E2 that presented statistically significant mRNA annotation.
transcript_id	gene_id	gene_name	gene_location	EAH_FPKM	control_FPKM	log2(foldchange)	pvalue	qvalue	Gene_description	GO_id	GO_description	KO_id	KO_pathway
ENST00000248668	ENSG00000128011	LRFN1	chr19:39306567-39320858	2.16938	3.89824	-0.845543	0.0218	0.999477	Immunoglobulin-like fold||Leucine-rich repeat, typical subtype||Immunoglobulin I-set||Leucine-rich repeat||Fibronectin type III||Leucine-rich repeat domain, L domain-like||Immunoglobulin subtype 2||Immunoglobulin-like domain||Cysteine-rich flanking region, C-terminal||Immunoglobulin subtype	GO:0044446,GO:0044422,GO:0043226,GO:0005622,GO:0044424,GO:0009986,GO:0003674,GO:0043229,GO:0008150,GO:0044763,GO:0016020,GO:0009987,GO:0071840,GO:0044464,GO:0043228,GO:0043232,GO:0044699,GO:0005623,GO:0030054,GO:0016043,GO:0044700,GO:0023052,GO:0007154,GO:0005575,GO:0048731,GO:0030154,GO:0048856,GO:0048869,GO:0044425,GO:0044767,GO:0032502,GO:0005856,GO:0005886,GO:0014069,GO:0071944,GO:0007409,GO:…	intracellular organelle part,organelle part,organelle,intracellular,intracellular part,cell surface,molecular_function,intracellular organelle,biological_process,single-organism cellular process,membrane,cellular process,cellular component organization or biogenesis,cell part,non-membrane-bounded organelle,intracellular non-membrane-bounded organelle,single-organism process,cell,cell junction,cel…	--	--
ENST00000502346	ENSG00000174695	TMEM167A	chr5:83052845-83077496	1.54186	0.844314	0.868824	0.034	0.999477	Protein of unknown function DUF1242	GO:0044446,GO:0044422,GO:0043227,GO:0043226,GO:0005622,GO:0044424,GO:0045184,GO:0033036,GO:0008104,GO:0005737,GO:0015031,GO:0051649,GO:0043229,GO:0009306,GO:0008150,GO:0043231,GO:0051179,GO:0051641,GO:0044763,GO:0016020,GO:0009987,GO:0044444,GO:0012505,GO:0051234,GO:0071702,GO:0006810,GO:0032940,GO:0046907,GO:0046903,GO:0044765,GO:0044464,GO:0044699,GO:0005623,GO:0031090,GO:0000139,GO:0044431,GO:…	intracellular organelle part,organelle part,membrane-bounded organelle,organelle,intracellular,intracellular part,establishment of protein localization,macromolecule localization,protein localization,cytoplasm,protein transport,establishment of localization in cell,intracellular organelle,protein secretion,biological_process,intracellular membrane-bounded organelle,localization,cellular localizat…	--	--
ENST00000619866	ENSG00000276231	PIK3R6	chr17:8802736-8867677	2.08177	0.999208	1.05895	0.02145	0.999477	-||Phosphoinositide 3-kinase regulatory subunit 5/6	GO:0002376,GO:0006955,GO:0006952,GO:0002682,GO:0045087,GO:0006950,GO:0002684,GO:0002252,GO:0050776,GO:0045321,GO:0002697,GO:0001775,GO:0031347,GO:0050870,GO:0002694,GO:0050896,GO:0046649,GO:0050865,GO:0051251,GO:0045088,GO:0050863,GO:0080134,GO:0050867,GO:0042110,GO:0051249,GO:0002696,GO:0048584,GO:0002520,GO:0048583,GO:0005622,GO:0048518,GO:0044424,GO:0030097,GO:0048534,GO:0044445,GO:0002443,GO:…	immune system process,immune response,defense response,regulation of immune system process,innate immune response,response to stress,positive regulation of immune system process,immune effector process,regulation of immune response,leukocyte activation,regulation of immune effector process,cell activation,regulation of defense response,positive regulation of T cell activation,regulation of leukoc…	--	--
ENST00000307637	ENSG00000171860	C3AR1	chr12:8058301-8066471	1.72456	0.731825	1.23666	0.01025	0.999477	Anaphylatoxin chemotactic receptor family||GPCR, rhodopsin-like, 7TM||C3a anaphylatoxin chemotactic receptor||Formyl peptide receptor-related||G protein-coupled receptor, rhodopsin-like	GO:0002376,GO:0006955,GO:0006952,GO:0002682,GO:0006950,GO:0002684,GO:0002252,GO:0050776,GO:0001816,GO:0002697,GO:0001817,GO:0031347,GO:0050778,GO:0070887,GO:0050896,GO:0080134,GO:0002253,GO:0002757,GO:0048584,GO:0042221,GO:0048583,GO:0048518,GO:0050900,GO:0002764,GO:0071704,GO:0044238,GO:0051716,GO:0002429,GO:0008152,GO:0040011,GO:0001819,GO:0003674,GO:0019538,GO:0008150,GO:0051179,GO:0002768,GO:…	immune system process,immune response,defense response,regulation of immune system process,response to stress,positive regulation of immune system process,immune effector process,regulation of immune response,cytokine production,regulation of immune effector process,regulation of cytokine production,regulation of defense response,positive regulation of immune response,cellular response to chemica…	hsa05150,hsa04610,hsa04080	Staphylococcus aureus infection,Complement and coagulation cascades,Neuroactive ligand-receptor interaction
ENST00000440480	ENSG00000129757	CDKN1C	chr11:2883212-2885881	0.321844	1.8186	-2.49839	0.003	0.999477	Cyclin-dependent kinase inhibitor||Cyclin-dependent kinase inhibitor 1C	GO:0002376,GO:0010033,GO:0005515,GO:0070887,GO:0050896,GO:0043227,GO:0071310,GO:0043226,GO:0048584,GO:0002520,GO:0042221,GO:0034641,GO:0048583,GO:0005488,GO:0005622,GO:0048518,GO:0044424,GO:0030097,GO:0048534,GO:0048519,GO:0006807,GO:0071704,GO:0044238,GO:0051716,GO:0044237,GO:0005737,GO:0008152,GO:0003674,GO:1901360,GO:0019538,GO:0043229,GO:0006139,GO:0008150,GO:0046483,GO:0043231,GO:0044260,GO:…	immune system process,response to organic substance,protein binding,cellular response to chemical stimulus,response to stimulus,membrane-bounded organelle,cellular response to organic substance,organelle,positive regulation of response to stimulus,immune system development,response to chemical stimulus,cellular nitrogen compound metabolic process,regulation of response to stimulus,binding,intrace…	hsa04110	Cell cycle
ENST00000368605	ENSG00000188820	FAM26F	chr6:116460738-116463779	1.10895	6.61882	-2.57738	5.00E-05	0.104844	FAM26 family||Protein FAM26F	GO:0003674,GO:0008150,GO:0051179,GO:0044763,GO:0016020,GO:0009987,GO:0051234,GO:0006810,GO:0044765,GO:0044464,GO:0044699,GO:0005623,GO:0044459,GO:0005575,GO:0044425,GO:0005886,GO:0071944,GO:0016021,GO:0031226,GO:0031224,GO:0005887,GO:0055085,GO:0005215,GO:0022857,GO:0022892,GO:0008324,GO:0022891,GO:0034220,GO:0006811,GO:0015075,GO:0015267,GO:0022803,GO:0005216,GO:0022838,GO:0005261	molecular_function,biological_process,localization,single-organism cellular process,membrane,cellular process,establishment of localization,transport,single-organism transport,cell part,single-organism process,cell,plasma membrane part,cellular_component,membrane part,plasma membrane,cell periphery,integral to membrane,intrinsic to plasma membrane,intrinsic to membrane,integral to plasma membrane…	--	--
ENST00000358514	ENSG00000205220	PSMB10	chr16:67934501-67937087	19.0854	42.307	-1.14843	0.00125	0.778915	Proteasome beta subunit, C-terminal||Proteasome, subunit alpha/beta||Proteasome B-type subunit||Nucleophile aminohydrolases, N-terminal||Proteasome beta-type subunit, conserved site||Peptidase T1A, proteasome beta-subunit	GO:0002376,GO:0006955,GO:0006952,GO:0002682,GO:0051704,GO:0045087,GO:0006950,GO:0002684,GO:0050776,GO:0044403,GO:0044419,GO:0016032,GO:0044764,GO:0034097,GO:0071345,GO:0010033,GO:0031347,GO:0044446,GO:0050778,GO:0019221,GO:0044422,GO:0070887,GO:0050896,GO:0045088,GO:0031974,GO:0045089,GO:0043233,GO:0080134,GO:0002253,GO:0044428,GO:0070013,GO:0043227,GO:0071310,GO:0031349,GO:0043226,GO:0002757,GO:…	immune system process,immune response,defense response,regulation of immune system process,multi-organism process,innate immune response,response to stress,positive regulation of immune system process,regulation of immune response,symbiosis, encompassing mutualism through parasitism,interspecies interaction between organisms,viral process,multi-organism cellular process,response to cytokine stimu…	hsa03050	Proteasome
ENST00000313543	ENSG00000179144	GIMAP7	chr7:150514829-150521073	5.33373	3.00735	0.826653	0.0256	0.999477	AIG1-type guanine nucleotide-binding (G) domain||P-loop containing nucleoside triphosphate hydrolase	GO:0043227,GO:0043226,GO:0005515,GO:0044444,GO:0005737,GO:0032550,GO:0032549,GO:0001883,GO:0001882,GO:0035639,GO:0017076,GO:0032555,GO:0005622,GO:0032553,GO:0003824,GO:0005488,GO:0044424,GO:0003674,GO:0043231,GO:0043229,GO:0036094,GO:0017111,GO:0000166,GO:1901265,GO:0043168,GO:0042802,GO:0005623,GO:0044464,GO:0016462,GO:0016818,GO:0016817,GO:1901363,GO:0005783,GO:0097159,GO:0046983,GO:0042803,GO:…	membrane-bounded organelle,organelle,protein binding,cytoplasmic part,cytoplasm,purine ribonucleoside binding,ribonucleoside binding,purine nucleoside binding,nucleoside binding,purine ribonucleoside triphosphate binding,purine nucleotide binding,purine ribonucleotide binding,intracellular,ribonucleotide binding,catalytic activity,binding,intracellular part,molecular_function,intracellular membra…	--	--
ENST00000301821	ENSG00000168028	RPSA	chr3:39406688-39412542	52.7063	133.808	-1.34412	0.00115	0.759598	Ribosomal protein S2, eukaryotic/archaeal||Ribosomal protein S2||40S ribosomal protein SA, C-terminal domain||Ribosomal protein S2, flavodoxin-like domain||40S ribosomal protein SA||Ribosomal protein S2, eukaryotic||Ribosomal protein S2, conserved site	GO:0051704,GO:0044403,GO:0044419,GO:0016032,GO:0044764,GO:0070062,GO:0043230,GO:0065010,GO:0031982,GO:0044446,GO:0031988,GO:0044422,GO:0005515,GO:0019080,GO:0019058,GO:0031974,GO:0043233,GO:0044428,GO:0070013,GO:0043227,GO:0019083,GO:0043226,GO:0044421,GO:0042254,GO:0022613,GO:0016072,GO:0034641,GO:0006364,GO:0031981,GO:0005488,GO:0005622,GO:0000184,GO:0044424,GO:0045184,GO:0044085,GO:0033036,GO:…	multi-organism process,symbiosis, encompassing mutualism through parasitism,interspecies interaction between organisms,viral process,multi-organism cellular process,extracellular vesicular exosome,extracellular organelle,extracellular membrane-bounded organelle,vesicle,intracellular organelle part,membrane-bounded vesicle,organelle part,protein binding,viral genome expression,viral infectious cyc…	hsa03010	Ribosome
ENST00000323345	ENSG00000148303	RPL7A	chr9:133348213-133351426	111.95	218.933	-0.967629	0.01125	0.999477	Ribosomal protein L7Ae conserved site||Ribosomal protein L7Ae/L30e/S12e/Gadd45||Ribosomal protein L7Ae/L8/Nhp2 family||Ribosomal protein L7A/L8||50S ribosomal protein L30e-like	GO:0051704,GO:0044403,GO:0044419,GO:0016032,GO:0044764,GO:0070062,GO:0043230,GO:0065010,GO:0031982,GO:0044446,GO:0031988,GO:0044422,GO:0005515,GO:0019080,GO:0019058,GO:0031974,GO:0043233,GO:0044428,GO:0070013,GO:0043227,GO:0019083,GO:0043226,GO:0044421,GO:0042254,GO:0022613,GO:0016072,GO:0034641,GO:0006364,GO:0031981,GO:0005488,GO:0005622,GO:0005912,GO:0000184,GO:0044424,GO:0045184,GO:0044085,GO:…	multi-organism process,symbiosis, encompassing mutualism through parasitism,interspecies interaction between organisms,viral process,multi-organism cellular process,extracellular vesicular exosome,extracellular organelle,extracellular membrane-bounded organelle,vesicle,intracellular organelle part,membrane-bounded vesicle,organelle part,protein binding,viral genome expression,viral infectious cyc…	hsa03010	Ribosome
ENST00000300692	ENSG00000167286	CD3D	chr11:118338953-118342744	6.76674	13.9706	-1.04586	0.00495	0.999477	CD3 gamma/delta subunit, Ig-like domain||Immunoglobulin-like fold||CD3 protein, epsilon/gamma/delta subunit||Phosphorylated immunoreceptor signalling ITAM||Immunoglobulin-like domain||T-cell surface glycoprotein CD3 delta chain	GO:0002376,GO:0006955,GO:0002682,GO:0002684,GO:0050776,GO:0045321,GO:0001775,GO:0050778,GO:0050870,GO:0005515,GO:0002694,GO:0050896,GO:0046649,GO:0050865,GO:0051251,GO:0050863,GO:0002253,GO:0050867,GO:0042110,GO:0031295,GO:0051249,GO:0002696,GO:0031294,GO:0002757,GO:0048584,GO:0002520,GO:0034641,GO:0048583,GO:0005488,GO:0005622,GO:0048518,GO:0002764,GO:0044424,GO:0030097,GO:0048534,GO:0042101,GO:…	immune system process,immune response,regulation of immune system process,positive regulation of immune system process,regulation of immune response,leukocyte activation,cell activation,positive regulation of immune response,positive regulation of T cell activation,protein binding,regulation of leukocyte activation,response to stimulus,lymphocyte activation,regulation of cell activation,positive …	hsa05340,hsa04640,hsa05166,hsa04660,hsa05162,hsa05142	Primary immunodeficiency,Hematopoietic cell lineage,HTLV-I infection,T cell receptor signaling pathway,Measles,Chagas disease (American trypanosomiasis)
ENST00000347708	ENSG00000235173	HGH1	chr8:144137768-144140843	1.11495	2.10227	-0.914969	0.0224	0.999477	Armadillo-type fold||Protein HGH1 C-terminal||-||Protein HGH1 N-terminal||Armadillo-like helical	GO:0003674,GO:0008150,GO:0005575	molecular_function,biological_process,cellular_component	--	--
ENST00000373178	ENSG00000116863	ADPRHL2	chr1:36088874-36093932	2.77665	4.72249	-0.766206	0.0326	0.999477	ADP-ribosylation/Crystallin J1	GO:0006950,GO:0050896,GO:0070887,GO:0042221,GO:0043227,GO:0043226,GO:0044444,GO:0005737,GO:0044428,GO:0043233,GO:0070013,GO:0051716,GO:0044446,GO:0031974,GO:0044422,GO:0044763,GO:0005622,GO:0005634,GO:0003824,GO:0005488,GO:1901700,GO:0031981,GO:0044424,GO:0003674,GO:0043231,GO:0043229,GO:0008150,GO:0009987,GO:0033554,GO:0005623,GO:0044464,GO:1901701,GO:0005654,GO:0000302,GO:0006979,GO:0044699,GO:…	response to stress,response to stimulus,cellular response to chemical stimulus,response to chemical stimulus,membrane-bounded organelle,organelle,cytoplasmic part,cytoplasm,nuclear part,organelle lumen,intracellular organelle lumen,cellular response to stimulus,intracellular organelle part,membrane-enclosed lumen,organelle part,single-organism cellular process,intracellular,nucleus,catalytic acti…	--	--
ENST00000597229	ENSG00000198816	ZNF358	chr19:7476874-7521026	1.30808	2.45382	-0.907579	0.04115	0.999477	Zinc finger C2H2-type/integrase DNA-binding domain||Zinc finger, C2H2-like||Zinc finger, C2H2	GO:0043227,GO:0043226,GO:0034641,GO:0005488,GO:0005622,GO:0044424,GO:0048519,GO:0006807,GO:0071704,GO:0044238,GO:0044237,GO:0008152,GO:0003674,GO:1901360,GO:0043229,GO:0006139,GO:0008150,GO:0046483,GO:0043231,GO:0044260,GO:0044763,GO:0009987,GO:0005634,GO:0048523,GO:1901363,GO:0097159,GO:0006725,GO:0090304,GO:0043170,GO:0016070,GO:0044464,GO:0010467,GO:0044249,GO:0044699,GO:0003676,GO:0005623,GO:…	membrane-bounded organelle,organelle,cellular nitrogen compound metabolic process,binding,intracellular,intracellular part,negative regulation of biological process,nitrogen compound metabolic process,organic substance metabolic process,primary metabolic process,cellular metabolic process,metabolic process,molecular_function,organic cyclic compound metabolic process,intracellular organelle,nucleo…	--	--
ENST00000307407	ENSG00000169429	CXCL8	chr4:73740505-73743716	9.25132	3.24919	1.50958	0.00325	0.999477	CXC chemokine, conserved site||Interleukin-8||CXC chemokine||Chemokine interleukin-8-like domain	GO:0002376,GO:0006955,GO:0006952,GO:0002682,GO:0051704,GO:0006950,GO:0002684,GO:0051707,GO:0009607,GO:0044403,GO:0044419,GO:0016032,GO:0044764,GO:0034097,GO:0045321,GO:0071345,GO:0010033,GO:0001775,GO:0019221,GO:0005515,GO:0070887,GO:0050896,GO:0019058,GO:0071310,GO:0043900,GO:0048584,GO:0044421,GO:0042221,GO:0048583,GO:0005488,GO:0005622,GO:0048518,GO:0050900,GO:0009617,GO:0048519,GO:0071704,GO:…	immune system process,immune response,defense response,regulation of immune system process,multi-organism process,response to stress,positive regulation of immune system process,response to other organism,response to biotic stimulus,symbiosis, encompassing mutualism through parasitism,interspecies interaction between organisms,viral process,multi-organism cellular process,response to cytokine sti…	hsa05323,hsa05202,hsa04622,hsa04621,hsa05164,hsa05160,hsa04062,hsa05219,hsa05142,hsa05133,hsa04064,hsa05144,hsa04932,hsa05200,hsa04060,hsa05132,hsa05161,hsa05131,hsa04620,hsa05120,hsa05134,hsa05146	Rheumatoid arthritis,Transcriptional misregulation in cancer,RIG-I-like receptor signaling pathway,NOD-like receptor signaling pathway,Influenza A,Hepatitis C,Chemokine signaling pathway,Bladder cancer,Chagas disease (American trypanosomiasis),Pertussis,NF-kappa B signaling pathway,Malaria,Non-alcoholic fatty liver disease (NAFLD),Pathways in cancer,Cytokine-cytokine receptor interaction,Salmonel…
ENST00000327857	ENSG00000239839	DEFA3	chr8:7015868-7018301	53.1669	11.211	2.24561	0.00155	0.856741	Beta/alpha defensin||Alpha-defensin propeptide||Defensin propeptide||Alpha-defensin	GO:0002376,GO:0006955,GO:0006952,GO:0051704,GO:0045087,GO:0006950,GO:0002252,GO:0051707,GO:0009607,GO:0009615,GO:0070062,GO:0043230,GO:0065010,GO:0051607,GO:0031982,GO:0044446,GO:0031988,GO:0044422,GO:0050896,GO:0031974,GO:0043233,GO:0070013,GO:0043227,GO:0043226,GO:0044421,GO:0005622,GO:0044424,GO:0009617,GO:0051716,GO:0005737,GO:0000323,GO:0005764,GO:0001906,GO:0005576,GO:0005773,GO:0042742,GO:…	immune system process,immune response,defense response,multi-organism process,innate immune response,response to stress,immune effector process,response to other organism,response to biotic stimulus,response to virus,extracellular vesicular exosome,extracellular organelle,extracellular membrane-bounded organelle,defense response to virus,vesicle,intracellular organelle part,membrane-bounded vesic…	hsa05202	Transcriptional misregulation in cancer
ENST00000310803	ENSG00000172575	RASGRP1	chr15:38488102-38565575	0.737876	0.248504	1.57011	0.0304	0.999477	Ras guanine nucleotide exchange factor domain||Diacylglycerol/phorbol-ester binding||-||Protein kinase C-like, phorbol ester/diacylglycerol-binding domain||EF-hand domain||Ras guanyl-releasing protein 1||Ras-like guanine nucleotide exchange factor, N-terminal||EF-hand domain pair||Ras guanine-nucleotide exchange factors catalytic domain||EF-Hand 1, calcium-binding site	GO:0002376,GO:0006955,GO:0006952,GO:0002682,GO:0045087,GO:0006950,GO:0002684,GO:0002252,GO:0050776,GO:0045321,GO:0001816,GO:0002697,GO:0001775,GO:0001817,GO:0031347,GO:0044446,GO:0050778,GO:0044422,GO:0050870,GO:0005515,GO:0002694,GO:0050896,GO:0046649,GO:0050865,GO:0051251,GO:0045088,GO:0050863,GO:0045089,GO:0080134,GO:0050867,GO:0042110,GO:0043227,GO:0031349,GO:0051249,GO:0043226,GO:0002696,GO:…	immune system process,immune response,defense response,regulation of immune system process,innate immune response,response to stress,positive regulation of immune system process,immune effector process,regulation of immune response,leukocyte activation,cytokine production,regulation of immune effector process,cell activation,regulation of cytokine production,regulation of defense response,intrace…	hsa04660,hsa04014,hsa04611,hsa04010	T cell receptor signaling pathway,Ras signaling pathway,Platelet activation,MAPK signaling pathway
ENST00000291527	ENSG00000160182	TFF1	chr21:42362281-42366594	0	0.791606	#NAME?	5.00E-05	0.104844	P-type trefoil, chordata||P-type trefoil, conserved site||P-type trefoil domain	GO:0006950,GO:0010033,GO:0005515,GO:0050896,GO:0044421,GO:0042221,GO:0005488,GO:0048519,GO:0071704,GO:0044238,GO:0008152,GO:0005576,GO:0003674,GO:0008150,GO:0044763,GO:0009987,GO:0048523,GO:1901700,GO:0009611,GO:0065008,GO:1901652,GO:0044699,GO:0043434,GO:1901698,GO:0042592,GO:0065007,GO:0009725,GO:0050789,GO:0008283,GO:0050794,GO:0010243,GO:0042127,GO:0009719,GO:0060249,GO:0005975,GO:0010035,GO:…	response to stress,response to organic substance,protein binding,response to stimulus,extracellular region part,response to chemical stimulus,binding,negative regulation of biological process,organic substance metabolic process,primary metabolic process,metabolic process,extracellular region,molecular_function,biological_process,single-organism cellular process,cellular process,negative regulatio…	--	--
ENST00000258214	ENSG00000135736	CCDC102A	chr16:57512177-57536599	0.543241	1.0161	-0.903373	0.0474	0.999477	Myosin tail	GO:0043226,GO:0044446,GO:0044422,GO:0005622,GO:0003824,GO:0044424,GO:0003674,GO:0043229,GO:0017111,GO:0005623,GO:0044464,GO:0016462,GO:0016818,GO:0016817,GO:0032991,GO:0043228,GO:0043232,GO:0016787,GO:0043234,GO:0015629,GO:0005575,GO:0003774,GO:0044430,GO:0016459,GO:0005856	organelle,intracellular organelle part,organelle part,intracellular,catalytic activity,intracellular part,molecular_function,intracellular organelle,nucleoside-triphosphatase activity,cell,cell part,pyrophosphatase activity,hydrolase activity, acting on acid anhydrides, in phosphorus-containing anhydrides,hydrolase activity, acting on acid anhydrides,macromolecular complex,non-membrane-bounded or…	--	--
ENST00000296504	ENSG00000164105	SAP30	chr4:173370942-173377532	1.14086	2.20287	-0.949258	0.0364	0.999477	Histone deacetylase complex subunit SAP30 zinc-finger||Histone deacetylase complex subunit SAP30/SAP30-like||Histone deacetylase complex subunit SAP30, Sin3 binding domain	GO:0044446,GO:0044422,GO:0005515,GO:0031974,GO:0043233,GO:0044428,GO:0070013,GO:0043227,GO:0043226,GO:0034641,GO:0031981,GO:0005488,GO:0005622,GO:0044424,GO:0048519,GO:0006807,GO:0071704,GO:0044238,GO:0044237,GO:0008152,GO:0003674,GO:1901360,GO:0019538,GO:0043229,GO:0006139,GO:0008150,GO:0046483,GO:0043231,GO:0044260,GO:0032991,GO:0044763,GO:0009987,GO:0005634,GO:0048523,GO:0071840,GO:0005654,GO:…	intracellular organelle part,organelle part,protein binding,membrane-enclosed lumen,organelle lumen,nuclear part,intracellular organelle lumen,membrane-bounded organelle,organelle,cellular nitrogen compound metabolic process,nuclear lumen,binding,intracellular,intracellular part,negative regulation of biological process,nitrogen compound metabolic process,organic substance metabolic process,prima…	--	--
ENST00000242057	ENSG00000106546	AHR	chr7:17286274-17467234	1.52296	0.902532	0.754824	0.0333	0.999477	PAC motif||PAS fold||Myc-type, basic helix-loop-helix (bHLH) domain||PAS fold-3||Aryl hydrocarbon receptor||PAS domain	GO:0002376,GO:0002682,GO:0045321,GO:0001775,GO:0044446,GO:0044422,GO:0005515,GO:0070887,GO:0002694,GO:0050896,GO:0046649,GO:0050865,GO:0031974,GO:0043233,GO:0044428,GO:0070013,GO:0043227,GO:0051249,GO:0043226,GO:0042221,GO:0034641,GO:0031981,GO:0005488,GO:0005622,GO:0048518,GO:0044424,GO:0044445,GO:0048519,GO:0006807,GO:0071704,GO:0044238,GO:0051716,GO:0044237,GO:0005737,GO:0008152,GO:0003674,GO:…	immune system process,regulation of immune system process,leukocyte activation,cell activation,intracellular organelle part,organelle part,protein binding,cellular response to chemical stimulus,regulation of leukocyte activation,response to stimulus,lymphocyte activation,regulation of cell activation,membrane-enclosed lumen,organelle lumen,nuclear part,intracellular organelle lumen,membrane-bound…	--	--
ENST00000375859	ENSG00000106723	SPIN1	chr9:88388418-88478694	0.52789	0.244615	1.10972	0.0176	0.999477	Spindlin-1/z||Spindlin/spermiogenesis-specific protein	GO:0044446,GO:0044422,GO:0005515,GO:0050896,GO:0031974,GO:0043233,GO:0044428,GO:0070013,GO:0043227,GO:0043226,GO:0048584,GO:0034641,GO:0031981,GO:0048583,GO:0005488,GO:0005622,GO:0048518,GO:0044424,GO:0006807,GO:0071704,GO:0044238,GO:0051716,GO:0044237,GO:0008152,GO:0003674,GO:1901360,GO:0043229,GO:0006139,GO:0008150,GO:0046483,GO:0043231,GO:0044260,GO:0032991,GO:0044763,GO:0009987,GO:0005634,GO:…	intracellular organelle part,organelle part,protein binding,response to stimulus,membrane-enclosed lumen,organelle lumen,nuclear part,intracellular organelle lumen,membrane-bounded organelle,organelle,positive regulation of response to stimulus,cellular nitrogen compound metabolic process,nuclear lumen,regulation of response to stimulus,binding,intracellular,positive regulation of biological proc…	--	--
ENST00000409652	ENSG00000221963	APOL6	chr22:35648394-35668409	1.84128	5.34145	-1.53653	0.0043	0.999477	Apolipoprotein L	GO:0005488,GO:0005622,GO:0044424,GO:0033036,GO:0071704,GO:0044238,GO:0005737,GO:0008152,GO:0005576,GO:0003674,GO:0019538,GO:0008150,GO:0051179,GO:0016020,GO:0043170,GO:0051234,GO:0071702,GO:0006810,GO:0044765,GO:0044464,GO:0044699,GO:0005623,GO:0008289,GO:0005575,GO:0010876,GO:0044425,GO:0006869,GO:0042157,GO:0016021,GO:0031224	binding,intracellular,intracellular part,macromolecule localization,organic substance metabolic process,primary metabolic process,cytoplasm,metabolic process,extracellular region,molecular_function,protein metabolic process,biological_process,localization,membrane,macromolecule metabolic process,establishment of localization,organic substance transport,transport,single-organism transport,cell par…	--	--
ENST00000274217	ENSG00000145569	FAM105A	chr5:14581774-14612720	1.13312	0.607428	0.899517	0.01645	0.999477	Inactive ubiquitin thioesterase FAM105A||FAM105	--	--	--	--
ENST00000274963	ENSG00000146192	FGD2	chr6:37005646-37029070	3.66333	6.19079	-0.756968	0.0285	0.999477	Zinc finger, FYVE/PHD-type||Zinc finger, FYVE-related||FYVE zinc finger||Pleckstrin homology domain||PH domain-like||Zinc finger, RING/FYVE/PHD-type||Dbl homology (DH) domain||-	GO:0006950,GO:0050896,GO:0080134,GO:0048584,GO:0048583,GO:0043227,GO:0005829,GO:0043226,GO:0005515,GO:0048518,GO:0044444,GO:0005737,GO:0051716,GO:0044446,GO:0044422,GO:0043405,GO:0044763,GO:0005622,GO:0005634,GO:0023056,GO:0043406,GO:0005488,GO:0045860,GO:0043549,GO:0048522,GO:0051338,GO:0009967,GO:0044093,GO:0045859,GO:0016020,GO:0010647,GO:0033674,GO:0065009,GO:0044424,GO:0035556,GO:0003674,GO:…	response to stress,response to stimulus,regulation of response to stress,positive regulation of response to stimulus,regulation of response to stimulus,membrane-bounded organelle,cytosol,organelle,protein binding,positive regulation of biological process,cytoplasmic part,cytoplasm,cellular response to stimulus,intracellular organelle part,organelle part,regulation of MAP kinase activity,single-or…	--	--
ENST00000303910	ENSG00000277075	HIST1H2AE	chr6:26216974-26217483	79.4928	48.9018	0.700937	0.04325	0.999477	Histone H2A/H2B/H3||Histone-fold||Histone H2A, C-terminal domain||Histone H2A||Histone H2A conserved site	GO:0070062,GO:0043230,GO:0065010,GO:0031982,GO:0044446,GO:0031988,GO:0044422,GO:0005515,GO:0031974,GO:0043233,GO:0044428,GO:0070013,GO:0043227,GO:0043226,GO:0000786,GO:0044421,GO:0032993,GO:0034641,GO:0031981,GO:0005488,GO:0005622,GO:0044424,GO:0048519,GO:0006807,GO:0071704,GO:0044238,GO:0044237,GO:0008152,GO:0005576,GO:0003674,GO:1901360,GO:0043229,GO:0006139,GO:0008150,GO:0046483,GO:0043231,GO:…	extracellular vesicular exosome,extracellular organelle,extracellular membrane-bounded organelle,vesicle,intracellular organelle part,membrane-bounded vesicle,organelle part,protein binding,membrane-enclosed lumen,organelle lumen,nuclear part,intracellular organelle lumen,membrane-bounded organelle,organelle,nucleosome,extracellular region part,protein-DNA complex,cellular nitrogen compound metab…	hsa05322,hsa05034	Systemic lupus erythematosus,Alcoholism
ENST00000371930	ENSG00000152766	ANKRD22	chr10:88822131-88851818	0.150531	4.36808	-4.85886	0.00035	0.444581	Ankyrin repeat||Ankyrin repeat-containing domain	--	--	--	--
ENST00000247003	ENSG00000105671	DDX49	chr19:18919674-18928633	2.14261	4.63997	-1.11475	0.0153	0.999477	P-loop containing nucleoside triphosphate hydrolase||ATP-dependent RNA helicase DEAD-box, conserved site||RNA helicase, DEAD-box type, Q motif||Helicase, C-terminal||DEAD/DEAH box helicase domain||Helicase superfamily 1/2, ATP-binding domain	GO:0044446,GO:0044422,GO:0031974,GO:0043233,GO:0044428,GO:0070013,GO:0043227,GO:0043226,GO:0042254,GO:0022613,GO:0016072,GO:0034641,GO:0006364,GO:0031981,GO:0005488,GO:0005622,GO:0044424,GO:0044085,GO:0034470,GO:0006807,GO:0071704,GO:0044238,GO:0044237,GO:0034660,GO:0008152,GO:0006396,GO:0003723,GO:0003674,GO:1901360,GO:0043229,GO:0006139,GO:0008150,GO:0046483,GO:0043231,GO:0044260,GO:0009987,GO:…	intracellular organelle part,organelle part,membrane-enclosed lumen,organelle lumen,nuclear part,intracellular organelle lumen,membrane-bounded organelle,organelle,ribosome biogenesis,ribonucleoprotein complex biogenesis,rRNA metabolic process,cellular nitrogen compound metabolic process,rRNA processing,nuclear lumen,binding,intracellular,intracellular part,cellular component biogenesis,ncRNA pro…	--	--
ENST00000409240	ENSG00000204843	DCTN1	chr2:74361153-74392087	2.77573	5.02275	-0.85561	0.0191	0.999477	Dynactin subunit 1||-||CAP Gly-rich domain||Dynein associated protein	GO:0002376,GO:0044446,GO:0044422,GO:0005515,GO:0044428,GO:0043227,GO:0043226,GO:0005488,GO:0005622,GO:0048518,GO:0044424,GO:0044085,GO:0033036,GO:0008104,GO:0005737,GO:0051649,GO:0003674,GO:0043229,GO:0005829,GO:0065003,GO:0008150,GO:0043231,GO:0051179,GO:0051641,GO:0032991,GO:0044763,GO:0016020,GO:0009987,GO:0044444,GO:0005634,GO:0071840,GO:0043933,GO:0012505,GO:0003824,GO:0034613,GO:0070727,GO:…	immune system process,intracellular organelle part,organelle part,protein binding,nuclear part,membrane-bounded organelle,organelle,binding,intracellular,positive regulation of biological process,intracellular part,cellular component biogenesis,macromolecule localization,protein localization,cytoplasm,establishment of localization in cell,molecular_function,intracellular organelle,cytosol,macromo…	hsa04962,hsa05016	Vasopressin-regulated water reabsorption,Huntington's disease
ENST00000613459	ENSG00000113716	HMGXB3	chr5:149960736-150053142	0.590426	1.42561	-1.27175	0.0403	0.999477	-||High mobility group box domain	GO:0043227,GO:0043226,GO:0005622,GO:0005634,GO:0003824,GO:0005488,GO:0044424,GO:0016772,GO:0003674,GO:0043231,GO:0016740,GO:0043229,GO:0016310,GO:0008150,GO:0006793,GO:0009987,GO:0006796,GO:0008152,GO:0044237,GO:0005623,GO:0044464,GO:1901363,GO:0097159,GO:0016301,GO:0003676,GO:0005575,GO:0003677	membrane-bounded organelle,organelle,intracellular,nucleus,catalytic activity,binding,intracellular part,transferase activity, transferring phosphorus-containing groups,molecular_function,intracellular membrane-bounded organelle,transferase activity,intracellular organelle,phosphorylation,biological_process,phosphorus metabolic process,cellular process,phosphate-containing compound metabolic proc…	--	--
ENST00000259874	ENSG00000137331	IER3	chr6:30742928-30744554	10.67	6.1111	0.804055	0.0476	0.999477	Radiation-inducible immediate-early gene IEX-1	GO:0006950,GO:0050896,GO:0080134,GO:0048583,GO:0043227,GO:0005829,GO:0043226,GO:0005515,GO:0048519,GO:0044444,GO:0005737,GO:0051716,GO:0044763,GO:0005622,GO:0005634,GO:0005488,GO:0016020,GO:0048523,GO:0044424,GO:0035556,GO:0003674,GO:0043231,GO:0012501,GO:0043229,GO:0008150,GO:0009987,GO:0008219,GO:0016265,GO:0033554,GO:0006915,GO:0007165,GO:0007154,GO:0044700,GO:0023052,GO:0065007,GO:0005623,GO:…	response to stress,response to stimulus,regulation of response to stress,regulation of response to stimulus,membrane-bounded organelle,cytosol,organelle,protein binding,negative regulation of biological process,cytoplasmic part,cytoplasm,cellular response to stimulus,single-organism cellular process,intracellular,nucleus,binding,membrane,negative regulation of cellular process,intracellular part,…	--	--
ENST00000353065	ENSG00000163421	PROK2	chr3:71771655-71785206	16.4777	9.10132	0.856363	0.0232	0.999477	Prokineticin domain||Prokineticin	GO:0006952,GO:0006950,GO:0050896,GO:0048584,GO:0048583,GO:0042221,GO:0005515,GO:0048518,GO:0048519,GO:0051716,GO:0043405,GO:0044763,GO:0023056,GO:0043406,GO:0005488,GO:0045860,GO:0043549,GO:0048522,GO:0051338,GO:0009967,GO:0044093,GO:0045859,GO:0009611,GO:0010647,GO:0048523,GO:0033674,GO:0065009,GO:0035556,GO:0051239,GO:0003674,GO:0050790,GO:0051347,GO:0006954,GO:0019538,GO:0071902,GO:0071900,GO:…	defense response,response to stress,response to stimulus,positive regulation of response to stimulus,regulation of response to stimulus,response to chemical stimulus,protein binding,positive regulation of biological process,negative regulation of biological process,cellular response to stimulus,regulation of MAP kinase activity,single-organism cellular process,positive regulation of signaling,pos…	--	--
ENST00000244137	ENSG00000124299	PEPD	chr19:33386949-33521794	2.33929	3.89811	-0.736703	0.04775	0.999477	Peptidase M24, structural domain||-||Peptidase M24B, X-Pro dipeptidase/aminopeptidase P, conserved site||Creatinase/Aminopeptidase P/Spt16, N-terminal||Creatinase/Aminopeptidase P, N-terminal||Aminopeptidase P, N-terminal	GO:0070062,GO:0043230,GO:0065010,GO:0031982,GO:0031988,GO:0043227,GO:0043226,GO:0044421,GO:0005488,GO:0006807,GO:0071704,GO:0044238,GO:0044237,GO:0008152,GO:0005576,GO:0003674,GO:0019538,GO:0008150,GO:0009987,GO:0003824,GO:0043170,GO:0009056,GO:0044699,GO:0044281,GO:0044710,GO:0006508,GO:1901564,GO:0016787,GO:0004177,GO:0008235,GO:0043436,GO:0019752,GO:0006082,GO:0006520,GO:0004180,GO:0008237,GO:…	extracellular vesicular exosome,extracellular organelle,extracellular membrane-bounded organelle,vesicle,membrane-bounded vesicle,membrane-bounded organelle,organelle,extracellular region part,binding,nitrogen compound metabolic process,organic substance metabolic process,primary metabolic process,cellular metabolic process,metabolic process,extracellular region,molecular_function,protein metabol…	--	--
ENST00000228928	ENSG00000111331	OAS3	chr12:112938351-112973249	3.49714	16.7691	-2.26156	0.0009	0.675532	2'-5'-oligoadenylate synthetase 1, domain 2/C-terminal||2'-5'-oligoadenylate synthase||2-5-oligoadenylate synthetase, conserved site||Polymerase, nucleotidyl transferase domain||2-5-oligoadenylate synthetase, N-terminal	GO:0002376,GO:0006955,GO:0006952,GO:0051704,GO:0045087,GO:0006950,GO:0002252,GO:0051707,GO:0009607,GO:0044403,GO:0044419,GO:0009615,GO:0016032,GO:0044764,GO:0034097,GO:0051607,GO:0071345,GO:0010033,GO:0044446,GO:0019221,GO:0044422,GO:0070887,GO:0050896,GO:0019058,GO:0031974,GO:0043233,GO:0044428,GO:0070013,GO:0043227,GO:0071310,GO:0043226,GO:0034341,GO:0043900,GO:0044421,GO:0042221,GO:0034641,GO:…	immune system process,immune response,defense response,multi-organism process,innate immune response,response to stress,immune effector process,response to other organism,response to biotic stimulus,symbiosis, encompassing mutualism through parasitism,interspecies interaction between organisms,response to virus,viral process,multi-organism cellular process,response to cytokine stimulus,defense re…	hsa05164,hsa05160,hsa05162,hsa05168	Influenza A,Hepatitis C,Measles,Herpes simplex infection
ENST00000419869	ENSG00000023734	STRAP	chr12:15882393-15903478	4.57095	2.57393	0.828517	0.0457	0.999477	WD40 repeat, conserved site||WD40 repeat||-||WD40/YVTN repeat-like-containing domain||Quinoprotein alcohol dehydrogenase-like superfamily||WD40-repeat-containing domain||G-protein beta WD-40 repeat	GO:0010033,GO:0050896,GO:0048583,GO:0071310,GO:0070887,GO:0042221,GO:0043227,GO:0005829,GO:0043226,GO:0005515,GO:0048519,GO:0044444,GO:0005737,GO:0051716,GO:0044763,GO:0005622,GO:0005634,GO:0005488,GO:0051179,GO:0048523,GO:0044424,GO:0022613,GO:0051239,GO:0003674,GO:0034641,GO:0019538,GO:0043231,GO:0051246,GO:0071840,GO:0006464,GO:0036211,GO:0032268,GO:0043229,GO:0040011,GO:0016310,GO:0008150,GO:…	response to organic substance,response to stimulus,regulation of response to stimulus,cellular response to organic substance,cellular response to chemical stimulus,response to chemical stimulus,membrane-bounded organelle,cytosol,organelle,protein binding,negative regulation of biological process,cytoplasmic part,cytoplasm,cellular response to stimulus,single-organism cellular process,intracellula…	hsa03013	RNA transport
ENST00000262719	ENSG00000081913	PHLPP1	chr18:62715449-62980433	0.623775	1.05516	-0.758371	0.0338	0.999477	Leucine-rich repeat, typical subtype||PPM-type phosphatase domain||Pleckstrin homology domain||Leucine-rich repeat domain, L domain-like||PH domain-like||Leucine-rich repeat	GO:0002376,GO:0006950,GO:0002682,GO:0050896,GO:0080134,GO:0048583,GO:0043227,GO:0005829,GO:0043226,GO:0005515,GO:0048519,GO:0044444,GO:0005737,GO:0051716,GO:0002520,GO:0044763,GO:0005622,GO:0005634,GO:0003824,GO:0005488,GO:0016020,GO:0048523,GO:0044424,GO:0035556,GO:0051239,GO:0003674,GO:0019538,GO:0043231,GO:0006464,GO:0036211,GO:0012501,GO:0043229,GO:0008150,GO:0006793,GO:0009987,GO:0071704,GO:…	immune system process,response to stress,regulation of immune system process,response to stimulus,regulation of response to stress,regulation of response to stimulus,membrane-bounded organelle,cytosol,organelle,protein binding,negative regulation of biological process,cytoplasmic part,cytoplasm,cellular response to stimulus,immune system development,single-organism cellular process,intracellular,…	hsa04151	PI3K-Akt signaling pathway
ENST00000084795	ENSG00000063177	RPL18	chr19:48615327-48637438	149.683	340.626	-1.18628	0.01965	0.999477	Ribosomal protein L18e, conserved site||Ribosomal protein L18e||Ribosomal protein L18e/L15P	GO:0051704,GO:0044403,GO:0044419,GO:0016032,GO:0044764,GO:0044446,GO:0044422,GO:0019080,GO:0019058,GO:0031974,GO:0043233,GO:0044428,GO:0070013,GO:0043227,GO:0019083,GO:0043226,GO:0042254,GO:0022613,GO:0016072,GO:0034641,GO:0006364,GO:0031981,GO:0005488,GO:0005622,GO:0005912,GO:0000184,GO:0044424,GO:0045184,GO:0044085,GO:0070161,GO:0033036,GO:0044445,GO:0034470,GO:0006613,GO:0006807,GO:0071704,GO:…	multi-organism process,symbiosis, encompassing mutualism through parasitism,interspecies interaction between organisms,viral process,multi-organism cellular process,intracellular organelle part,organelle part,viral genome expression,viral infectious cycle,membrane-enclosed lumen,organelle lumen,nuclear part,intracellular organelle lumen,membrane-bounded organelle,viral transcription,organelle,rib…	hsa03010	Ribosome
ENST00000231368	ENSG00000113441	LNPEP	chr5:96814027-97037515	2.02006	1.03035	0.971267	0.0378	0.999477	ERAP1-like C-terminal domain||Peptidase M1, membrane alanine aminopeptidase, N-terminal||Peptidase M1, alanine aminopeptidase/leukotriene A4 hydrolase	GO:0002376,GO:0051704,GO:0031982,GO:0044446,GO:0031988,GO:0044422,GO:0050896,GO:0031974,GO:0043233,GO:0070013,GO:0043227,GO:0043226,GO:0034641,GO:0005488,GO:0005622,GO:0044424,GO:0006807,GO:0071704,GO:0044238,GO:0051716,GO:0044237,GO:0005737,GO:0008152,GO:0000323,GO:0005764,GO:0005576,GO:0005773,GO:0003674,GO:0019538,GO:0043229,GO:0005829,GO:0008150,GO:0043231,GO:0044260,GO:0044763,GO:0016020,GO:…	immune system process,multi-organism process,vesicle,intracellular organelle part,membrane-bounded vesicle,organelle part,response to stimulus,membrane-enclosed lumen,organelle lumen,intracellular organelle lumen,membrane-bounded organelle,organelle,cellular nitrogen compound metabolic process,binding,intracellular,intracellular part,nitrogen compound metabolic process,organic substance metabolic…	hsa04614	Renin-angiotensin system
ENST00000347785	ENSG00000110448	CD5	chr11:61102394-61127852	2.78407	5.95097	-1.09593	0.0033	0.999477	SRCR-like domain||SRCR domain||T-cell surface glycoprotein CD5	GO:0002376,GO:0002682,GO:0002684,GO:0045321,GO:0001775,GO:0009897,GO:0050870,GO:0005515,GO:0002694,GO:0050896,GO:0046649,GO:0050865,GO:0051251,GO:0050863,GO:0050867,GO:0042110,GO:0031295,GO:0051249,GO:0002696,GO:0031294,GO:0005488,GO:0048518,GO:0051716,GO:0009986,GO:0003674,GO:0008150,GO:0051179,GO:0044763,GO:0016020,GO:0009987,GO:0048522,GO:0051234,GO:0006810,GO:0044464,GO:0044699,GO:0006897,GO:…	immune system process,regulation of immune system process,positive regulation of immune system process,leukocyte activation,cell activation,external side of plasma membrane,positive regulation of T cell activation,protein binding,regulation of leukocyte activation,response to stimulus,lymphocyte activation,regulation of cell activation,positive regulation of lymphocyte activation,regulation of T …	hsa04640	Hematopoietic cell lineage
ENST00000606017	ENSG00000272398	CD24	chr6:106969830-106975627	2.56829	0.375645	2.77336	0.0002	0.33444	Signal transducer CD24||-	GO:0008150,GO:0044763,GO:0009987,GO:0044699,GO:0022610,GO:0007155	biological_process,single-organism cellular process,cellular process,single-organism process,biological adhesion,cell adhesion	--	--
ENST00000331923	ENSG00000159086	PAXBP1	chr21:32728114-32771858	0.441308	0.139417	1.66238	0.04795	0.999477	GC-rich sequence DNA-binding factor||GC-rich sequence DNA-binding factor domain||-	GO:0005515,GO:0043227,GO:0043226,GO:0034641,GO:0005488,GO:0005622,GO:0048518,GO:0044424,GO:0006807,GO:0071704,GO:0044238,GO:0044237,GO:0005737,GO:0008152,GO:0003674,GO:1901360,GO:0019538,GO:0043229,GO:0006139,GO:0005829,GO:0008150,GO:0046483,GO:0043231,GO:0044260,GO:0044763,GO:0009987,GO:0044444,GO:0005634,GO:0071840,GO:1901363,GO:0097159,GO:0006725,GO:0044267,GO:0090304,GO:0043170,GO:0048522,GO:…	protein binding,membrane-bounded organelle,organelle,cellular nitrogen compound metabolic process,binding,intracellular,positive regulation of biological process,intracellular part,nitrogen compound metabolic process,organic substance metabolic process,primary metabolic process,cellular metabolic process,cytoplasm,metabolic process,molecular_function,organic cyclic compound metabolic process,prot…	--	--
ENST00000367568	ENSG00000135604	STX11	chr6:144150525-144188370	13.1731	24.815	-0.913624	0.01965	0.999477	Syntaxin-11||Syntaxin/epimorphin, conserved site||t-SNARE||Syntaxin, N-terminal domain||Target SNARE coiled-coil homology domain	GO:0031982,GO:0031988,GO:0005515,GO:0043227,GO:0043226,GO:0005488,GO:0005622,GO:0044424,GO:0045184,GO:0033036,GO:0008104,GO:0005737,GO:0015031,GO:0051649,GO:0003674,GO:0043229,GO:0008150,GO:0043231,GO:0051179,GO:0051641,GO:0032991,GO:0044763,GO:0016020,GO:0009987,GO:0044444,GO:0071840,GO:0034613,GO:0070727,GO:0065008,GO:0051234,GO:0006886,GO:0071702,GO:0006810,GO:0032940,GO:0046907,GO:0046903,GO:…	vesicle,membrane-bounded vesicle,protein binding,membrane-bounded organelle,organelle,binding,intracellular,intracellular part,establishment of protein localization,macromolecule localization,protein localization,cytoplasm,protein transport,establishment of localization in cell,molecular_function,intracellular organelle,biological_process,intracellular membrane-bounded organelle,localization,cell…	hsa04130	SNARE interactions in vesicular transport
ENST00000359568	ENSG00000160299	PCNT	chr21:46324121-46445769	4.42277	8.68405	-0.973418	0.00625	0.999477	Pericentrin||Pericentrin/AKAP-450 centrosomal targeting domain	GO:0044446,GO:0044422,GO:0005515,GO:0043226,GO:0005488,GO:0005622,GO:0048518,GO:0044424,GO:0045184,GO:0044085,GO:0033036,GO:0008104,GO:0005737,GO:0015031,GO:0051649,GO:0003674,GO:0043229,GO:0005829,GO:0008150,GO:0051179,GO:0051641,GO:0032991,GO:0044763,GO:0016020,GO:0009987,GO:0044444,GO:0071840,GO:0043933,GO:0032880,GO:0034613,GO:0070727,GO:0070201,GO:0051234,GO:0006886,GO:0071702,GO:0051223,GO:…	intracellular organelle part,organelle part,protein binding,organelle,binding,intracellular,positive regulation of biological process,intracellular part,establishment of protein localization,cellular component biogenesis,macromolecule localization,protein localization,cytoplasm,protein transport,establishment of localization in cell,molecular_function,intracellular organelle,cytosol,biological_pr…	--	--
ENST00000353383	ENSG00000108557	RAI1	chr17:17681472-17811453	0.790105	1.51287	-0.937176	0.0118	0.999477	-||Zinc finger, PHD-type	GO:0044446,GO:0044422,GO:0031974,GO:0043233,GO:0044428,GO:0070013,GO:0043227,GO:0043226,GO:0034641,GO:0031981,GO:0005488,GO:0005622,GO:0048518,GO:0044424,GO:0048519,GO:0006807,GO:0071704,GO:0044238,GO:0044237,GO:0005737,GO:0008152,GO:0003674,GO:1901360,GO:0043229,GO:0006139,GO:0008150,GO:0046483,GO:0043231,GO:0044260,GO:0009987,GO:0044444,GO:0005634,GO:0051239,GO:0005654,GO:1901363,GO:0097159,GO:…	intracellular organelle part,organelle part,membrane-enclosed lumen,organelle lumen,nuclear part,intracellular organelle lumen,membrane-bounded organelle,organelle,cellular nitrogen compound metabolic process,nuclear lumen,binding,intracellular,positive regulation of biological process,intracellular part,negative regulation of biological process,nitrogen compound metabolic process,organic substan…	--	--
ENST00000262844	ENSG00000101935	AMMECR1	chrX:110194185-110456334	0.455092	0.230152	0.983573	0.03925	0.999477	AMMECR1 domain||AMMECR1||AMMECR1, N-terminal	GO:0005515,GO:0005488,GO:0003674,GO:0008150,GO:0005575	protein binding,binding,molecular_function,biological_process,cellular_component	--	--
ENST00000400334	ENSG00000197563	PIGN	chr18:62043566-62187118	2.07232	0.808379	1.35815	0.0101	0.999477	Alkaline-phosphatase-like, core domain||Alkaline phosphatase-like, alpha/beta/alpha||-||GPI ethanolamine phosphate transferase 1, C-terminal||Type I phosphodiesterase/nucleotide pyrophosphatase/phosphate transferase||GPI ethanolamine phosphate transferase 1	GO:0044446,GO:0044422,GO:0043227,GO:0043226,GO:0005622,GO:0044424,GO:0071704,GO:0044238,GO:0044237,GO:0005737,GO:0008152,GO:0003674,GO:0019538,GO:0043229,GO:0008150,GO:0043231,GO:0044260,GO:0016020,GO:0009987,GO:0044444,GO:0012505,GO:0003824,GO:0044267,GO:0043170,GO:0044464,GO:0016780,GO:0044249,GO:0016772,GO:0005623,GO:0009058,GO:0031090,GO:1901576,GO:0016740,GO:0006796,GO:0006793,GO:0044710,GO:…	intracellular organelle part,organelle part,membrane-bounded organelle,organelle,intracellular,intracellular part,organic substance metabolic process,primary metabolic process,cellular metabolic process,cytoplasm,metabolic process,molecular_function,protein metabolic process,intracellular organelle,biological_process,intracellular membrane-bounded organelle,cellular macromolecule metabolic proces…	hsa00563,hsa01100	Glycosylphosphatidylinositol(GPI)-anchor biosynthesis,Metabolic pathways
ENST00000309863	ENSG00000135968	GCC2	chr2:108448560-108534196	0.57367	0.287499	0.996662	0.02695	0.999477	GRIP||-||GCC2, Rab binding domain	GO:0043227,GO:0005829,GO:0043226,GO:0005515,GO:0044444,GO:0005737,GO:0044763,GO:0005622,GO:0005488,GO:0033036,GO:0051179,GO:0016020,GO:0015031,GO:0008104,GO:0044424,GO:0045184,GO:0003674,GO:0043231,GO:0071840,GO:0043229,GO:0008150,GO:0051223,GO:0009987,GO:0051234,GO:0065008,GO:0032880,GO:0006810,GO:0006886,GO:0051649,GO:0070201,GO:0051641,GO:0032879,GO:0071702,GO:0065007,GO:0051049,GO:0005623,GO:…	membrane-bounded organelle,cytosol,organelle,protein binding,cytoplasmic part,cytoplasm,single-organism cellular process,intracellular,binding,macromolecule localization,localization,membrane,protein transport,protein localization,intracellular part,establishment of protein localization,molecular_function,intracellular membrane-bounded organelle,cellular component organization or biogenesis,intra…	--	--
ENST00000221566	ENSG00000104969	SGTA	chr19:2754713-2783371	2.81855	4.55352	-0.692029	0.0472	0.999477	Tetratricopeptide repeat-containing domain||SGTA, homodimerisation domain||Tetratricopeptide repeat 1||Tetratricopeptide repeat||Tetratricopeptide-like helical domain	GO:0051704,GO:0044403,GO:0044419,GO:0016032,GO:0044764,GO:0005515,GO:0005488,GO:0005622,GO:0044424,GO:0005737,GO:0003674,GO:0005829,GO:0008150,GO:0016020,GO:0009987,GO:0044444,GO:0044464,GO:0005623,GO:0005575	multi-organism process,symbiosis, encompassing mutualism through parasitism,interspecies interaction between organisms,viral process,multi-organism cellular process,protein binding,binding,intracellular,intracellular part,cytoplasm,molecular_function,cytosol,biological_process,membrane,cellular process,cytoplasmic part,cell part,cell,cellular_component	--	--
ENST00000420323	ENSG00000114841	DNAH1	chr3:52316318-52400491	1.08886	1.70518	-0.64711	0.0496	0.999477	Dynein heavy chain, P-loop containing D4 domain||Dynein heavy chain, domain-2||Dynein heavy chain 1, axonemal||P-loop containing nucleoside triphosphate hydrolase||ATPase, dynein-related, AAA domain||Dynein heavy chain, coiled coil stalk||Dynein heavy chain domain||Dynein heavy chain	GO:0044446,GO:0044422,GO:0050896,GO:0043227,GO:0043226,GO:0005488,GO:0005622,GO:0044424,GO:0044085,GO:0005737,GO:0040011,GO:0003674,GO:0043229,GO:0065003,GO:0008150,GO:0043231,GO:0051179,GO:0032991,GO:0044763,GO:0009987,GO:0071840,GO:1901363,GO:0043933,GO:0003824,GO:0097159,GO:0034622,GO:0048870,GO:0051674,GO:0009605,GO:0022607,GO:0032553,GO:0017111,GO:0044464,GO:0043228,GO:0043232,GO:0044699,GO:…	intracellular organelle part,organelle part,response to stimulus,membrane-bounded organelle,organelle,binding,intracellular,intracellular part,cellular component biogenesis,cytoplasm,locomotion,molecular_function,intracellular organelle,macromolecular complex assembly,biological_process,intracellular membrane-bounded organelle,localization,macromolecular complex,single-organism cellular process,c…	hsa05016	Huntington's disease
ENST00000325421	ENSG00000218891	ZNF579	chr19:55576769-55580845	0.444155	0.879316	-0.985321	0.04405	0.999477	Zinc finger C2H2-type/integrase DNA-binding domain||Zinc finger, C2H2||Zinc finger, C2H2-like||-	GO:0043227,GO:0043226,GO:0034641,GO:0005488,GO:0005622,GO:0044424,GO:0006807,GO:0071704,GO:0044238,GO:0044237,GO:0008152,GO:0003674,GO:1901360,GO:0043229,GO:0006139,GO:0008150,GO:0046483,GO:0043231,GO:0044260,GO:0009987,GO:0005634,GO:1901363,GO:0097159,GO:0006725,GO:0090304,GO:0043170,GO:0016070,GO:0044464,GO:0010467,GO:0044249,GO:0003676,GO:0005623,GO:0009058,GO:0019222,GO:0044271,GO:1901576,GO:…	membrane-bounded organelle,organelle,cellular nitrogen compound metabolic process,binding,intracellular,intracellular part,nitrogen compound metabolic process,organic substance metabolic process,primary metabolic process,cellular metabolic process,metabolic process,molecular_function,organic cyclic compound metabolic process,intracellular organelle,nucleobase-containing compound metabolic process…	--	--
ENST00000393487	ENSG00000071073	MGAT4A	chr2:98619105-98731126	0.720458	0.363132	0.988421	0.0371	0.999477	Glycosyl transferase family 54	GO:0070062,GO:0043230,GO:0065010,GO:0031982,GO:0044446,GO:0031988,GO:0044422,GO:0043227,GO:0043226,GO:0044421,GO:0005488,GO:0005622,GO:0044424,GO:0071704,GO:0044238,GO:0044237,GO:0005737,GO:0008152,GO:0005576,GO:0003674,GO:0019538,GO:0043229,GO:0008150,GO:0043231,GO:0044260,GO:0016020,GO:0009987,GO:0044444,GO:0012505,GO:0003824,GO:0044267,GO:0043170,GO:0044464,GO:0044249,GO:0005623,GO:0009058,GO:…	extracellular vesicular exosome,extracellular organelle,extracellular membrane-bounded organelle,vesicle,intracellular organelle part,membrane-bounded vesicle,organelle part,membrane-bounded organelle,organelle,extracellular region part,binding,intracellular,intracellular part,organic substance metabolic process,primary metabolic process,cellular metabolic process,cytoplasm,metabolic process,extr…	hsa00510,hsa01100	N-Glycan biosynthesis,Metabolic pathways
ENST00000327044	ENSG00000188976	NOC2L	chr1:923927-959290	2.2013	3.98998	-0.858025	0.01655	0.999477	Nucleolar complex protein 2||Armadillo-type fold	GO:0044446,GO:0044422,GO:0005515,GO:0050896,GO:0031974,GO:0043233,GO:0044428,GO:0070013,GO:0043227,GO:0043226,GO:0042254,GO:0022613,GO:0034641,GO:0031981,GO:0048583,GO:0005488,GO:0005622,GO:0044424,GO:0044085,GO:0048519,GO:0006807,GO:0071704,GO:0044238,GO:0051716,GO:0044237,GO:0005737,GO:0008152,GO:0051649,GO:0003674,GO:1901360,GO:0019538,GO:0043229,GO:0006139,GO:0031497,GO:0008150,GO:0046483,GO:…	intracellular organelle part,organelle part,protein binding,response to stimulus,membrane-enclosed lumen,organelle lumen,nuclear part,intracellular organelle lumen,membrane-bounded organelle,organelle,ribosome biogenesis,ribonucleoprotein complex biogenesis,cellular nitrogen compound metabolic process,nuclear lumen,regulation of response to stimulus,binding,intracellular,intracellular part,cellul…	--	--
ENST00000378324	ENSG00000149131	SERPING1	chr11:57597386-57614853	1.3061	13.7092	-3.3918	0.0033	0.999477	Serpin family||Serpin domain||Serpin, conserved site||-	GO:0002376,GO:0006955,GO:0006952,GO:0002682,GO:0045087,GO:0006950,GO:0002684,GO:0002252,GO:0050776,GO:0070062,GO:0043230,GO:0065010,GO:0031982,GO:0002697,GO:0031347,GO:0044446,GO:0050778,GO:0031988,GO:0044422,GO:0005515,GO:0050896,GO:0045088,GO:0031974,GO:0043233,GO:0080134,GO:0002253,GO:0043227,GO:0043226,GO:0048584,GO:0044421,GO:0048583,GO:0005488,GO:0005622,GO:0048518,GO:0044424,GO:0048519,GO:…	immune system process,immune response,defense response,regulation of immune system process,innate immune response,response to stress,positive regulation of immune system process,immune effector process,regulation of immune response,extracellular vesicular exosome,extracellular organelle,extracellular membrane-bounded organelle,vesicle,regulation of immune effector process,regulation of defense re…	hsa05133,hsa04610	Pertussis,Complement and coagulation cascades
ENST00000413712	ENSG00000106771	TMEM245	chr9:109015151-109119945	5.86637	2.69943	1.11981	0.0446	0.999477	Transmembrane protein TqsA-like	GO:0003674,GO:0008150,GO:0051179,GO:0044763,GO:0016020,GO:0009987,GO:0051234,GO:0006810,GO:0044765,GO:0044464,GO:0044699,GO:0005623,GO:0044459,GO:0005575,GO:0044425,GO:0005886,GO:0071944,GO:0016021,GO:0031226,GO:0031224,GO:0005887,GO:0055085,GO:0005215	molecular_function,biological_process,localization,single-organism cellular process,membrane,cellular process,establishment of localization,transport,single-organism transport,cell part,single-organism process,cell,plasma membrane part,cellular_component,membrane part,plasma membrane,cell periphery,integral to membrane,intrinsic to plasma membrane,intrinsic to membrane,integral to plasma membrane…	--	--
ENST00000216223	ENSG00000100385	IL2RB	chr22:37125837-37175054	5.47173	9.79051	-0.839387	0.01995	0.999477	Fibronectin type III||Short hematopoietin receptor, family 1, conserved site||Immunoglobulin-like fold	GO:0051704,GO:0044403,GO:0044419,GO:0016032,GO:0044764,GO:0034097,GO:0071345,GO:0010033,GO:0019221,GO:0009897,GO:0005515,GO:0070887,GO:0050896,GO:0071310,GO:0042221,GO:0034641,GO:0005488,GO:0005622,GO:0044085,GO:0048519,GO:0006807,GO:0071704,GO:0044238,GO:0051716,GO:0044237,GO:0008152,GO:0009986,GO:0003674,GO:1901360,GO:0006139,GO:0065003,GO:0008150,GO:0046483,GO:0044763,GO:0016020,GO:0009987,GO:…	multi-organism process,symbiosis, encompassing mutualism through parasitism,interspecies interaction between organisms,viral process,multi-organism cellular process,response to cytokine stimulus,cellular response to cytokine stimulus,response to organic substance,cytokine-mediated signaling pathway,external side of plasma membrane,protein binding,cellular response to chemical stimulus,response to…	hsa05166,hsa05202,hsa05162,hsa04060,hsa04630,hsa04144,hsa04151	HTLV-I infection,Transcriptional misregulation in cancer,Measles,Cytokine-cytokine receptor interaction,Jak-STAT signaling pathway,Endocytosis,PI3K-Akt signaling pathway
ENST00000360565	ENSG00000126461	SCAF1	chr19:49642124-49658642	5.66094	11.1751	-0.981169	0.0063	0.999477	-	GO:0005515,GO:0043227,GO:0043226,GO:0034641,GO:0005488,GO:0005622,GO:0044424,GO:0006807,GO:0071704,GO:0044238,GO:0044237,GO:0008152,GO:0006396,GO:0003723,GO:0003674,GO:1901360,GO:0043229,GO:0006139,GO:0008150,GO:0046483,GO:0043231,GO:0044260,GO:0009987,GO:0005634,GO:1901363,GO:0097159,GO:0006725,GO:0090304,GO:0043170,GO:0016071,GO:0016070,GO:0044464,GO:0010467,GO:0044249,GO:0003676,GO:0005623,GO:…	protein binding,membrane-bounded organelle,organelle,cellular nitrogen compound metabolic process,binding,intracellular,intracellular part,nitrogen compound metabolic process,organic substance metabolic process,primary metabolic process,cellular metabolic process,metabolic process,RNA processing,RNA binding,molecular_function,organic cyclic compound metabolic process,intracellular organelle,nucle…	--	--
ENST00000260753	ENSG00000138182	KIF20B	chr10:89701609-89774939	0.450239	0.18579	1.27702	0.0127	0.999477	Kinesin-like protein KIF20B||Kinesin motor domain||P-loop containing nucleoside triphosphate hydrolase||Kinesin motor domain, conserved site||Kinesin-like protein	GO:0043227,GO:0043226,GO:0005515,GO:0048518,GO:0048519,GO:0044444,GO:0005737,GO:0044428,GO:0043233,GO:0070013,GO:0044446,GO:0032550,GO:0031974,GO:0032549,GO:0001883,GO:0044422,GO:0001882,GO:0035639,GO:0017076,GO:0032555,GO:0044763,GO:0005622,GO:0032553,GO:0005634,GO:0003824,GO:0005488,GO:0033036,GO:0048522,GO:0051179,GO:0048523,GO:0031981,GO:0015031,GO:0008104,GO:0044424,GO:0051239,GO:0045184,GO:…	membrane-bounded organelle,organelle,protein binding,positive regulation of biological process,negative regulation of biological process,cytoplasmic part,cytoplasm,nuclear part,organelle lumen,intracellular organelle lumen,intracellular organelle part,purine ribonucleoside binding,membrane-enclosed lumen,ribonucleoside binding,purine nucleoside binding,organelle part,nucleoside binding,purine rib…	--	--
ENST00000268797	ENSG00000141098	GFOD2	chr16:67674530-67719421	5.07673	9.19713	-0.857283	0.0441	0.999477	NAD(P)-binding domain||Oxidoreductase, N-terminal	GO:0044421,GO:0008152,GO:0005576,GO:0003674,GO:0008150,GO:0044763,GO:0009987,GO:0071840,GO:0003824,GO:0044699,GO:0016043,GO:0044710,GO:0055114,GO:0031012,GO:0016491,GO:0005575,GO:0030198,GO:0043062,GO:0005578	extracellular region part,metabolic process,extracellular region,molecular_function,biological_process,single-organism cellular process,cellular process,cellular component organization or biogenesis,catalytic activity,single-organism process,cellular component organization,single-organism metabolic process,oxidation-reduction process,extracellular matrix,oxidoreductase activity,cellular_component…	--	--
ENST00000311502	ENSG00000196642	RABL6	chr9:136796362-136841187	2.07801	5.16502	-1.31357	0.00905	0.999477	Mitochondrial Rho-like||P-loop containing nucleoside triphosphate hydrolase||Small GTPase superfamily	GO:0050896,GO:0043227,GO:0043226,GO:0005488,GO:0005622,GO:0044424,GO:0051716,GO:0005737,GO:0003674,GO:0043229,GO:0008150,GO:0043231,GO:0044763,GO:0009987,GO:0005634,GO:1901363,GO:0097159,GO:0032553,GO:0044464,GO:0044699,GO:0017076,GO:0032550,GO:0032549,GO:0001883,GO:0032555,GO:0005623,GO:0001882,GO:0035639,GO:0035556,GO:0000166,GO:1901265,GO:0065007,GO:0036094,GO:0007165,GO:0044700,GO:0023052,GO:…	response to stimulus,membrane-bounded organelle,organelle,binding,intracellular,intracellular part,cellular response to stimulus,cytoplasm,molecular_function,intracellular organelle,biological_process,intracellular membrane-bounded organelle,single-organism cellular process,cellular process,nucleus,heterocyclic compound binding,organic cyclic compound binding,ribonucleotide binding,cell part,sing…	--	--
ENST00000481670	ENSG00000115392	FANCL	chr2:57907650-58241372	90.4266	34.8971	1.37364	0.0116	0.999477	Zinc finger, RING/FYVE/PHD-type||Fanconi anemia complex, subunit FancL, WD-repeat containing domain||FANCL C-terminal domain||E3 ubiquitin-protein ligase FANCL	GO:0006950,GO:0044446,GO:0044422,GO:0005515,GO:0050896,GO:0031974,GO:0043233,GO:0044428,GO:0070013,GO:0043227,GO:0043226,GO:0034641,GO:0031981,GO:0005488,GO:0005622,GO:0044424,GO:0006807,GO:0071704,GO:0044238,GO:0051716,GO:0044237,GO:0005737,GO:0008152,GO:0003674,GO:1901360,GO:0019538,GO:0043229,GO:0006139,GO:0008150,GO:0046483,GO:0043231,GO:0044260,GO:0032991,GO:0044763,GO:0009987,GO:0005634,GO:…	response to stress,intracellular organelle part,organelle part,protein binding,response to stimulus,membrane-enclosed lumen,organelle lumen,nuclear part,intracellular organelle lumen,membrane-bounded organelle,organelle,cellular nitrogen compound metabolic process,nuclear lumen,binding,intracellular,intracellular part,nitrogen compound metabolic process,organic substance metabolic process,primary…	hsa04120,hsa03460	Ubiquitin mediated proteolysis,Fanconi anemia pathway
ENST00000292577	ENSG00000129968	ABHD17A	chr19:1876809-1885547	14.6536	28.3531	-0.952251	0.00585	0.999477	Serine aminopeptidase, S33||Alpha/Beta hydrolase fold	GO:0005576,GO:0003674,GO:0008150,GO:0016020,GO:0003824,GO:0016787,GO:0005575	extracellular region,molecular_function,biological_process,membrane,catalytic activity,hydrolase activity,cellular_component	--	--
ENST00000227471	ENSG00000110057	UNC93B1	chr11:67991103-68004982	11.6785	21.3535	-0.870618	0.01065	0.999477	Major facilitator superfamily domain||Ion channel regulatory protein, UNC-93	GO:0002376,GO:0006955,GO:0006952,GO:0002682,GO:0051704,GO:0045087,GO:0006950,GO:0002684,GO:0002252,GO:0050776,GO:0051707,GO:0009607,GO:0009615,GO:0051607,GO:0031982,GO:0031347,GO:0044446,GO:0050778,GO:0031988,GO:0044422,GO:0005515,GO:0050896,GO:0045088,GO:0045089,GO:0080134,GO:0002253,GO:0043227,GO:0031349,GO:0043226,GO:0002757,GO:0048584,GO:0048583,GO:0005488,GO:0005622,GO:0048518,GO:0002764,GO:…	immune system process,immune response,defense response,regulation of immune system process,multi-organism process,innate immune response,response to stress,positive regulation of immune system process,immune effector process,regulation of immune response,response to other organism,response to biotic stimulus,response to virus,defense response to virus,vesicle,regulation of defense response,intrac…	--	--
ENST00000251047	ENSG00000074695	LMAN1	chr18:59327822-59359962	0.475193	0.2443	0.959862	0.0396	0.999477	Protein ERGIC-53||Legume-like lectin||Concanavalin A-like lectin/glucanase domain	GO:0006950,GO:0070062,GO:0043230,GO:0065010,GO:0031982,GO:0044446,GO:0031988,GO:0044422,GO:0005515,GO:0050896,GO:0043227,GO:0043226,GO:0044421,GO:0005488,GO:0005622,GO:0048518,GO:0044424,GO:0045184,GO:0044085,GO:0033036,GO:0071704,GO:0044238,GO:0008104,GO:0044237,GO:0005737,GO:0015031,GO:0008152,GO:0005576,GO:0051649,GO:0003674,GO:0019538,GO:0043229,GO:0065003,GO:0008150,GO:0043231,GO:0051179,GO:…	response to stress,extracellular vesicular exosome,extracellular organelle,extracellular membrane-bounded organelle,vesicle,intracellular organelle part,membrane-bounded vesicle,organelle part,protein binding,response to stimulus,membrane-bounded organelle,organelle,extracellular region part,binding,intracellular,positive regulation of biological process,intracellular part,establishment of protei…	hsa04141	Protein processing in endoplasmic reticulum
ENST00000304330	ENSG00000103932	RPAP1	chr15:41517175-41544269	0.717667	1.24748	-0.797629	0.04425	0.999477	-||RNA polymerase II-associated protein 1, C-terminal||Tetracycline transcriptional regulator, TetR-like, C-terminal||RNA polymerase II-associated protein 1, N-terminal	GO:0043227,GO:0043226,GO:0034641,GO:0005488,GO:0005622,GO:0044424,GO:0006807,GO:0071704,GO:0044238,GO:0044237,GO:0008152,GO:0003674,GO:1901360,GO:0043229,GO:0006139,GO:0008150,GO:0046483,GO:0043231,GO:0044260,GO:0009987,GO:0005634,GO:1901363,GO:0003824,GO:0097159,GO:0006725,GO:0090304,GO:0043170,GO:0016070,GO:0044464,GO:0010467,GO:0044249,GO:0003676,GO:0016772,GO:0005623,GO:0009058,GO:0044271,GO:…	membrane-bounded organelle,organelle,cellular nitrogen compound metabolic process,binding,intracellular,intracellular part,nitrogen compound metabolic process,organic substance metabolic process,primary metabolic process,cellular metabolic process,metabolic process,molecular_function,organic cyclic compound metabolic process,intracellular organelle,nucleobase-containing compound metabolic process…	--	--
ENST00000300527	ENSG00000142173	COL6A2	chr21:46098096-46132849	0.971534	2.11524	-1.12249	0.01435	0.999477	Collagen triple helix repeat||von Willebrand factor, type A	GO:0070062,GO:0043230,GO:0065010,GO:0031982,GO:0010033,GO:0044446,GO:0031988,GO:0044422,GO:0050896,GO:0031974,GO:0043233,GO:0070013,GO:0043227,GO:0043226,GO:0044421,GO:0042221,GO:0005622,GO:0044424,GO:0044085,GO:0071704,GO:0005737,GO:0008152,GO:0005576,GO:0043229,GO:0065003,GO:0008150,GO:0043231,GO:0032991,GO:0044763,GO:0016020,GO:0009987,GO:0044444,GO:0071840,GO:0043933,GO:1901700,GO:0051259,GO:…	extracellular vesicular exosome,extracellular organelle,extracellular membrane-bounded organelle,vesicle,response to organic substance,intracellular organelle part,membrane-bounded vesicle,organelle part,response to stimulus,membrane-enclosed lumen,organelle lumen,intracellular organelle lumen,membrane-bounded organelle,organelle,extracellular region part,response to chemical stimulus,intracellul…	hsa04512,hsa04151,hsa04974,hsa04510	ECM-receptor interaction,PI3K-Akt signaling pathway,Protein digestion and absorption,Focal adhesion
ENST00000381967	ENSG00000169299	PGM2	chr4:37826632-37862937	1.48101	0.817528	0.857245	0.0436	0.999477	Alpha-D-phosphohexomutase, conserved site||Alpha-D-phosphohexomutase, alpha/beta/alpha domain I||Alpha-D-phosphohexomutase, alpha/beta/alpha domain III||Alpha-D-phosphohexomutase, C-terminal||Alpha-D-phosphohexomutase, alpha/beta/alpha domain II||Alpha-D-phosphohexomutase, alpha/beta/alpha I/II/III||Alpha-D-phosphohexomutase superfamily	GO:0070062,GO:0043230,GO:0065010,GO:0031982,GO:0031988,GO:0043227,GO:0043226,GO:0044421,GO:0034641,GO:0005488,GO:0005622,GO:0044424,GO:0006807,GO:0071704,GO:0044238,GO:0044237,GO:0005737,GO:0008152,GO:0005576,GO:0003674,GO:1901360,GO:0006139,GO:0005829,GO:0008150,GO:0046483,GO:0044260,GO:0009987,GO:0044444,GO:0003824,GO:0006725,GO:0009057,GO:0043170,GO:1901575,GO:0009056,GO:0044464,GO:0044249,GO:…	extracellular vesicular exosome,extracellular organelle,extracellular membrane-bounded organelle,vesicle,membrane-bounded vesicle,membrane-bounded organelle,organelle,extracellular region part,cellular nitrogen compound metabolic process,binding,intracellular,intracellular part,nitrogen compound metabolic process,organic substance metabolic process,primary metabolic process,cellular metabolic pro…	hsa00030,hsa00052,hsa00230,hsa00010,hsa01100,hsa00520,hsa00500	Pentose phosphate pathway,Galactose metabolism,Purine metabolism,Glycolysis / Gluconeogenesis,Metabolic pathways,Amino sugar and nucleotide sugar metabolism,Starch and sucrose metabolism
ENST00000269321	ENSG00000141522	ARHGDIA	chr17:81867720-81871406	27.7951	48.6323	-0.807085	0.0408	0.999477	Rho protein GDP-dissociation inhibitor||Rho GDP-dissociation inhibitor domain||Immunoglobulin E-set	GO:0070062,GO:0043230,GO:0065010,GO:0031982,GO:0010033,GO:0031988,GO:0005515,GO:0070887,GO:0050896,GO:0043227,GO:0071310,GO:0043226,GO:0044421,GO:0042221,GO:0034641,GO:0048583,GO:0005488,GO:0005622,GO:0048518,GO:0044424,GO:0033036,GO:0048519,GO:0006807,GO:0071704,GO:0044238,GO:0051716,GO:0008104,GO:0044237,GO:0005737,GO:0008152,GO:0040011,GO:0005576,GO:0003674,GO:1901360,GO:0043229,GO:0006139,GO:…	extracellular vesicular exosome,extracellular organelle,extracellular membrane-bounded organelle,vesicle,response to organic substance,membrane-bounded vesicle,protein binding,cellular response to chemical stimulus,response to stimulus,membrane-bounded organelle,cellular response to organic substance,organelle,extracellular region part,response to chemical stimulus,cellular nitrogen compound meta…	hsa04722,hsa04962	Neurotrophin signaling pathway,Vasopressin-regulated water reabsorption
ENST00000247815	ENSG00000127311	HELB	chr12:66302544-66804186	0.581456	0.305383	0.92905	0.03375	0.999477	DNA helicase B||UvrD-like helicase C-terminal domain||P-loop containing nucleoside triphosphate hydrolase	GO:0006950,GO:0044446,GO:0044422,GO:0050896,GO:0031974,GO:0043233,GO:0080134,GO:0044428,GO:0070013,GO:0043227,GO:0043226,GO:0032993,GO:0034641,GO:0031981,GO:0048583,GO:0005488,GO:0005622,GO:0044424,GO:0048519,GO:0006807,GO:0071704,GO:0044238,GO:0051716,GO:0044237,GO:0005737,GO:0008152,GO:0006396,GO:0003674,GO:1901360,GO:0043229,GO:0006139,GO:0008150,GO:0046483,GO:0043231,GO:0044260,GO:0032991,GO:…	response to stress,intracellular organelle part,organelle part,response to stimulus,membrane-enclosed lumen,organelle lumen,regulation of response to stress,nuclear part,intracellular organelle lumen,membrane-bounded organelle,organelle,protein-DNA complex,cellular nitrogen compound metabolic process,nuclear lumen,regulation of response to stimulus,binding,intracellular,intracellular part,negativ…	--	--
ENST00000253193	ENSG00000130881	LRP3	chr19:33177602-33225850	0.556187	1.0497	-0.916336	0.04985	0.999477	Low-density lipoprotein (LDL) receptor class A, conserved site||CUB domain||Low-density lipoprotein (LDL) receptor class A repeat	GO:0051179,GO:0016020,GO:0008150,GO:0012505,GO:0051234,GO:0006810,GO:0006897,GO:0005623,GO:0044464,GO:0016192,GO:0006898,GO:0005575,GO:0044425,GO:0016021,GO:0031224,GO:0005905	localization,membrane,biological_process,endomembrane system,establishment of localization,transport,endocytosis,cell,cell part,vesicle-mediated transport,receptor-mediated endocytosis,cellular_component,membrane part,integral to membrane,intrinsic to membrane,coated pit	--	--
ENST00000270061	ENSG00000130511	SSBP4	chr19:18418863-18438301	2.38337	6.24286	-1.3892	0.01865	0.999477	-||LIS1 homology motif||Sequence-specific single-strand DNA-binding protein	GO:0043227,GO:0043226,GO:0005488,GO:0005622,GO:0044424,GO:0003674,GO:0043229,GO:0043231,GO:0016020,GO:0005634,GO:1901363,GO:0097159,GO:0044464,GO:0003676,GO:0005623,GO:0003677,GO:0005575,GO:0044425,GO:0043566,GO:0016021,GO:0003697,GO:0031224	membrane-bounded organelle,organelle,binding,intracellular,intracellular part,molecular_function,intracellular organelle,intracellular membrane-bounded organelle,membrane,nucleus,heterocyclic compound binding,organic cyclic compound binding,cell part,nucleic acid binding,cell,DNA binding,cellular_component,membrane part,structure-specific DNA binding,integral to membrane,single-stranded DNA bindi…	--	--
ENST00000326739	ENSG00000178035	IMPDH2	chr3:49024324-49029390	2.64902	4.50931	-0.76745	0.03845	0.999477	CBS domain||IMP dehydrogenase / GMP reductase, conserved site||IMP dehydrogenase/GMP reductase||Inosine-5'-monophosphate dehydrogenase||Aldolase-type TIM barrel	GO:0002376,GO:0070062,GO:0043230,GO:0065010,GO:0034097,GO:0031982,GO:0045321,GO:0071345,GO:0010033,GO:0001775,GO:0044446,GO:0031988,GO:0044422,GO:0070887,GO:0050896,GO:0046649,GO:0043227,GO:0071310,GO:0043226,GO:0044421,GO:0042221,GO:0034641,GO:0005488,GO:0005622,GO:0044424,GO:0044085,GO:0006807,GO:0071704,GO:0044238,GO:0051716,GO:0044237,GO:0005737,GO:0008152,GO:0005576,GO:0003723,GO:0003674,GO:…	immune system process,extracellular vesicular exosome,extracellular organelle,extracellular membrane-bounded organelle,response to cytokine stimulus,vesicle,leukocyte activation,cellular response to cytokine stimulus,response to organic substance,cell activation,intracellular organelle part,membrane-bounded vesicle,organelle part,cellular response to chemical stimulus,response to stimulus,lymphoc…	hsa00983,hsa00230,hsa01100	Drug metabolism - other enzymes,Purine metabolism,Metabolic pathways
ENST00000373451	ENSG00000137200	CMTR1	chr6:37433219-37482827	2.00569	4.10006	-1.03155	0.00585	0.999477	S-adenosyl-L-methionine-dependent methyltransferase||WW domain||G-patch domain||Cap-specific mRNA (nucleoside-2-O-)-methyltransferase 1||Ribosomal RNA methyltransferase FtsJ domain||RrmJ-type ribose 2-O-methyltransferase domain	GO:0044446,GO:0044422,GO:0031974,GO:0043233,GO:0044428,GO:0070013,GO:0043227,GO:0043226,GO:0034641,GO:0031981,GO:0005488,GO:0005622,GO:0044424,GO:0006807,GO:0071704,GO:0044238,GO:0044237,GO:0005737,GO:0008152,GO:0006396,GO:0003674,GO:1901360,GO:0043229,GO:0006139,GO:0008150,GO:0046483,GO:0043231,GO:0044260,GO:0009987,GO:0005634,GO:0005654,GO:1901363,GO:0003824,GO:0097159,GO:0006725,GO:0090304,GO:…	intracellular organelle part,organelle part,membrane-enclosed lumen,organelle lumen,nuclear part,intracellular organelle lumen,membrane-bounded organelle,organelle,cellular nitrogen compound metabolic process,nuclear lumen,binding,intracellular,intracellular part,nitrogen compound metabolic process,organic substance metabolic process,primary metabolic process,cellular metabolic process,cytoplasm,…	--	--
ENST00000371601	ENSG00000107281	NPDC1	chr9:137039469-137046203	0.354026	1.2625	-1.83436	0.04525	0.999477	Neural proliferation differentiation control-1||-	GO:0005515,GO:0005488,GO:0003674,GO:0016020,GO:0005575,GO:0044425,GO:0016021,GO:0031224	protein binding,binding,molecular_function,membrane,cellular_component,membrane part,integral to membrane,intrinsic to membrane	--	--
ENST00000362011	ENSG00000198892	SHISA4	chr1:201888707-201892306	9.33863	24.1665	-1.37172	0.00015	0.267778	Shisa family	GO:0016020,GO:0005575,GO:0044425,GO:0016021,GO:0031224	membrane,cellular_component,membrane part,integral to membrane,intrinsic to membrane	--	--
ENST00000306749	ENSG00000169710	FASN	chr17:82078332-82098332	1.71182	3.27023	-0.933862	0.01375	0.999477	GroES-like||Acyl transferase/acyl hydrolase/lysophospholipase||Acyl transferase||Thiolase-like||S-adenosyl-L-methionine-dependent methyltransferase||NAD(P)-binding domain||Beta-ketoacyl synthase, C-terminal||Phosphopantetheine binding ACP domain||Alpha/Beta hydrolase fold||Alcohol dehydrogenase, C-terminal||Thioesterase||Ketoacyl-synthetase, C-terminal extension||Beta-ketoacyl synthase, N-termina…	GO:0070062,GO:0043230,GO:0065010,GO:0034097,GO:0031982,GO:0071345,GO:0010033,GO:0031988,GO:0005515,GO:0070887,GO:0050896,GO:0043227,GO:0071310,GO:0043226,GO:0044421,GO:0042221,GO:0034641,GO:0005488,GO:0005622,GO:0048518,GO:0005912,GO:0044424,GO:0070161,GO:0006807,GO:0071704,GO:0044238,GO:0051716,GO:0044237,GO:0005737,GO:0008152,GO:0005576,GO:0003674,GO:0043229,GO:0005829,GO:0008150,GO:0043231,GO:…	extracellular vesicular exosome,extracellular organelle,extracellular membrane-bounded organelle,response to cytokine stimulus,vesicle,cellular response to cytokine stimulus,response to organic substance,membrane-bounded vesicle,protein binding,cellular response to chemical stimulus,response to stimulus,membrane-bounded organelle,cellular response to organic substance,organelle,extracellular regi…	hsa04910,hsa04152,hsa01212,hsa00061,hsa01100	Insulin signaling pathway,AMPK signaling pathway,Fatty acid metabolism,Fatty acid biosynthesis,Metabolic pathways
ENST00000053867	ENSG00000030582	GRN	chr17:44345085-44353102	43.0054	82.9994	-0.948584	0.0251	0.999477	Granulin||-	GO:0070062,GO:0043230,GO:0065010,GO:0031982,GO:0031988,GO:0005515,GO:0050896,GO:0043227,GO:0043226,GO:0044421,GO:0005488,GO:0005622,GO:0044424,GO:0051716,GO:0005576,GO:0003674,GO:0043229,GO:0008150,GO:0043231,GO:0044763,GO:0009987,GO:0044464,GO:0044699,GO:0005623,GO:0065007,GO:0007165,GO:0044700,GO:0023052,GO:0007154,GO:0050789,GO:0050794,GO:0005575,GO:0005615,GO:0005102,GO:0005125,GO:0008083	extracellular vesicular exosome,extracellular organelle,extracellular membrane-bounded organelle,vesicle,membrane-bounded vesicle,protein binding,response to stimulus,membrane-bounded organelle,organelle,extracellular region part,binding,intracellular,intracellular part,cellular response to stimulus,extracellular region,molecular_function,intracellular organelle,biological_process,intracellular m…	--	--
ENST00000256722	ENSG00000134326	CMPK2	chr2:6840569-6865819	2.78126	9.72505	-1.80597	0.01995	0.999477	P-loop containing nucleoside triphosphate hydrolase||UMP-CMP kinase, mitochondrai	GO:0051704,GO:0051707,GO:0009607,GO:0010033,GO:0044446,GO:0044422,GO:0070887,GO:0050896,GO:0031974,GO:0043233,GO:0044428,GO:0070013,GO:0043227,GO:0071310,GO:0043226,GO:0042221,GO:0034641,GO:0031981,GO:0005488,GO:0005622,GO:0044424,GO:0009617,GO:0006807,GO:0071704,GO:0044238,GO:0051716,GO:0044237,GO:0005737,GO:0008152,GO:0003674,GO:1901360,GO:0043229,GO:0006139,GO:0005829,GO:0008150,GO:0046483,GO:…	multi-organism process,response to other organism,response to biotic stimulus,response to organic substance,intracellular organelle part,organelle part,cellular response to chemical stimulus,response to stimulus,membrane-enclosed lumen,organelle lumen,nuclear part,intracellular organelle lumen,membrane-bounded organelle,cellular response to organic substance,organelle,response to chemical stimulu…	hsa00240,hsa01100	Pyrimidine metabolism,Metabolic pathways
ENST00000314045	ENSG00000123064	DDX54	chr12:113149857-113185479	0.910939	2.2006	-1.27247	0.0292	0.999477	DBP10CT||-||Helicase superfamily 1/2, ATP-binding domain||RNA helicase, DEAD-box type, Q motif||ATP-dependent RNA helicase DEAD-box, conserved site||DEAD/DEAH box helicase domain||Helicase, C-terminal||P-loop containing nucleoside triphosphate hydrolase	GO:0044446,GO:0044422,GO:0005515,GO:0050896,GO:0031974,GO:0043233,GO:0044428,GO:0070013,GO:0043227,GO:0043226,GO:0034641,GO:0031981,GO:0005488,GO:0005622,GO:0044424,GO:0006807,GO:0071704,GO:0044238,GO:0051716,GO:0044237,GO:0008152,GO:0006396,GO:0003723,GO:0003674,GO:1901360,GO:0043229,GO:0006139,GO:0008150,GO:0046483,GO:0043231,GO:0044260,GO:0044763,GO:0016020,GO:0009987,GO:0005634,GO:1901363,GO:…	intracellular organelle part,organelle part,protein binding,response to stimulus,membrane-enclosed lumen,organelle lumen,nuclear part,intracellular organelle lumen,membrane-bounded organelle,organelle,cellular nitrogen compound metabolic process,nuclear lumen,binding,intracellular,intracellular part,nitrogen compound metabolic process,organic substance metabolic process,primary metabolic process,…	--	--
ENST00000617285	ENSG00000149428	HYOU1	chr11:119044188-119057194	1.60286	2.91623	-0.863461	0.02435	0.999477	Heat shock protein 70, conserved site||Heat shock protein 70kD, peptide-binding domain||-||Heat shock protein 70 family||Heat shock protein 70kD, C-terminal domain	GO:0006950,GO:0070062,GO:0043230,GO:0065010,GO:0031982,GO:0044446,GO:0031988,GO:0044422,GO:0005515,GO:0070887,GO:0050896,GO:0031974,GO:0043233,GO:0070013,GO:0043227,GO:0043226,GO:0044421,GO:0042221,GO:0005488,GO:0005622,GO:0005912,GO:0044424,GO:0070161,GO:0048519,GO:0051716,GO:0005737,GO:0005576,GO:0051649,GO:0003674,GO:0043229,GO:0008150,GO:0043231,GO:0051179,GO:0051641,GO:0032991,GO:0044763,GO:…	response to stress,extracellular vesicular exosome,extracellular organelle,extracellular membrane-bounded organelle,vesicle,intracellular organelle part,membrane-bounded vesicle,organelle part,protein binding,cellular response to chemical stimulus,response to stimulus,membrane-enclosed lumen,organelle lumen,intracellular organelle lumen,membrane-bounded organelle,organelle,extracellular region pa…	hsa04141	Protein processing in endoplasmic reticulum
ENST00000449732	ENSG00000153046	CDYL	chr6:4706158-4955551	14.9646	43.5223	-1.5402	0.00815	0.999477	ClpP/crotonase-like domain||Chromo domain-like||Crotonase superfamily||Chromo domain||Chromo domain, conserved site||Chromo domain subgroup||Chromo/chromo shadow domain	GO:0044446,GO:0044422,GO:0005515,GO:0031974,GO:0043233,GO:0044428,GO:0070013,GO:0043227,GO:0043226,GO:0034641,GO:0031981,GO:0005488,GO:0005622,GO:0044424,GO:0006807,GO:0071704,GO:0044238,GO:0044237,GO:0008152,GO:0003674,GO:1901360,GO:0019538,GO:0043229,GO:0006139,GO:0008150,GO:0046483,GO:0043231,GO:0044260,GO:0044763,GO:0016020,GO:0009987,GO:0005634,GO:0071840,GO:0005654,GO:0003824,GO:0006725,GO:…	intracellular organelle part,organelle part,protein binding,membrane-enclosed lumen,organelle lumen,nuclear part,intracellular organelle lumen,membrane-bounded organelle,organelle,cellular nitrogen compound metabolic process,nuclear lumen,binding,intracellular,intracellular part,nitrogen compound metabolic process,organic substance metabolic process,primary metabolic process,cellular metabolic pr…	--	--
ENST00000329021	ENSG00000235568	NFAM1	chr22:42380409-42432395	15.1253	24.6688	-0.705718	0.0456	0.999477	Phosphorylated immunoreceptor signalling ITAM||-	GO:0002376,GO:0006955,GO:0006952,GO:0002682,GO:0006950,GO:0002684,GO:0050776,GO:0045321,GO:0001816,GO:0001775,GO:0001817,GO:0050778,GO:0002694,GO:0050896,GO:0046649,GO:0050865,GO:0002253,GO:0051249,GO:0002757,GO:0048584,GO:0002520,GO:0034641,GO:0048583,GO:0005622,GO:0048518,GO:0002764,GO:0030097,GO:0048534,GO:0006807,GO:0071704,GO:0044238,GO:0051716,GO:0044237,GO:0002429,GO:0008152,GO:0009986,GO:…	immune system process,immune response,defense response,regulation of immune system process,response to stress,positive regulation of immune system process,regulation of immune response,leukocyte activation,cytokine production,cell activation,regulation of cytokine production,positive regulation of immune response,regulation of leukocyte activation,response to stimulus,lymphocyte activation,regula…	--	--
ENST00000378251	ENSG00000130764	LRRC47	chr1:3778557-3796504	1.28874	2.22921	-0.790568	0.02395	0.999477	Leucine-rich repeat||-||Leucine-rich repeat domain, L domain-like||B3/B4 tRNA-binding domain||Leucine-rich repeat, typical subtype	GO:0034641,GO:0005488,GO:0005622,GO:0044424,GO:0006807,GO:0071704,GO:0044238,GO:0044237,GO:0005737,GO:0034660,GO:0008152,GO:0003723,GO:0003674,GO:1901360,GO:0019538,GO:0006139,GO:0008150,GO:0046483,GO:0044260,GO:0032991,GO:0009987,GO:0044444,GO:1901363,GO:0003824,GO:0097159,GO:0006725,GO:0044267,GO:0090304,GO:0043170,GO:0016070,GO:0044464,GO:0010467,GO:0044249,GO:0003676,GO:0044281,GO:0005623,GO:…	cellular nitrogen compound metabolic process,binding,intracellular,intracellular part,nitrogen compound metabolic process,organic substance metabolic process,primary metabolic process,cellular metabolic process,cytoplasm,ncRNA metabolic process,metabolic process,RNA binding,molecular_function,organic cyclic compound metabolic process,protein metabolic process,nucleobase-containing compound metabo…	--	--
ENST00000270233	ENSG00000187244	BCAM	chr19:44809058-44821420	1.44465	4.86215	-1.75088	0.00625	0.999477	Immunoglobulin V-set domain||Immunoglobulin-like fold||Immunoglobulin subtype 2||Immunoglobulin I-set||Immunoglobulin-like domain||CD80-like, immunoglobulin C2-set||Immunoglobulin subtype	GO:0070062,GO:0043230,GO:0065010,GO:0031982,GO:0031988,GO:0009897,GO:0005515,GO:0050896,GO:0043227,GO:0043226,GO:0044421,GO:0005488,GO:0051716,GO:0005576,GO:0009986,GO:0003674,GO:0008150,GO:0044763,GO:0016020,GO:0009987,GO:0044464,GO:0043236,GO:0044699,GO:0050840,GO:0005623,GO:0005055,GO:0065007,GO:0007165,GO:0044700,GO:0023052,GO:0007154,GO:0050789,GO:0050794,GO:0031589,GO:0044459,GO:0007160,GO:…	extracellular vesicular exosome,extracellular organelle,extracellular membrane-bounded organelle,vesicle,membrane-bounded vesicle,external side of plasma membrane,protein binding,response to stimulus,membrane-bounded organelle,organelle,extracellular region part,binding,cellular response to stimulus,extracellular region,cell surface,molecular_function,biological_process,single-organism cellular p…	--	--
ENST00000612677	ENSG00000255587	RAB44	chr6:36697850-36733183	1.62135	0.789609	1.03798	0.01815	0.999477	Small GTP-binding protein domain||EF-hand domain||EF-hand domain pair||Small GTPase superfamily||P-loop containing nucleoside triphosphate hydrolase	GO:0050896,GO:0005488,GO:0005622,GO:0051716,GO:0003674,GO:0008150,GO:0044763,GO:0016020,GO:0009987,GO:1901363,GO:0097159,GO:0032553,GO:0044464,GO:0044699,GO:0017076,GO:0032550,GO:0032549,GO:0001883,GO:0032555,GO:0005623,GO:0001882,GO:0035639,GO:0035556,GO:0000166,GO:1901265,GO:0065007,GO:0036094,GO:0007165,GO:0044700,GO:0023052,GO:0007154,GO:0050789,GO:0050794,GO:0043168,GO:0032561,GO:0019001,GO:…	response to stimulus,binding,intracellular,cellular response to stimulus,molecular_function,biological_process,single-organism cellular process,membrane,cellular process,heterocyclic compound binding,organic cyclic compound binding,ribonucleotide binding,cell part,single-organism process,purine nucleotide binding,purine ribonucleoside binding,ribonucleoside binding,purine nucleoside binding,purin…	--	--
ENST00000325509	ENSG00000178860	MSC	chr8:71841548-72075617	0.210405	0.599274	-1.51005	0.03135	0.999477	Myc-type, basic helix-loop-helix (bHLH) domain	GO:0043227,GO:0043226,GO:0005515,GO:0048519,GO:0044428,GO:0043233,GO:0070013,GO:0044446,GO:0031974,GO:0044422,GO:0005622,GO:0005634,GO:0005488,GO:0048523,GO:0031981,GO:0044424,GO:0003674,GO:0034641,GO:0043231,GO:0043229,GO:0008150,GO:0009987,GO:0071704,GO:0044238,GO:0006807,GO:0044260,GO:0008152,GO:0044237,GO:0065007,GO:0005623,GO:0044464,GO:0006139,GO:1901360,GO:0005654,GO:0050789,GO:0046483,GO:…	membrane-bounded organelle,organelle,protein binding,negative regulation of biological process,nuclear part,organelle lumen,intracellular organelle lumen,intracellular organelle part,membrane-enclosed lumen,organelle part,intracellular,nucleus,binding,negative regulation of cellular process,nuclear lumen,intracellular part,molecular_function,cellular nitrogen compound metabolic process,intracellu…	--	--
ENST00000374379	ENSG00000169504	CLIC4	chr1:24745356-24844324	1.40405	0.788144	0.833064	0.03715	0.999477	Glutathione S-transferase, C-terminal-like||Thioredoxin-like fold||Chloride intracellular channel protein 4||Intracellular chloride channel	GO:0050896,GO:0070062,GO:0043230,GO:0065010,GO:0070887,GO:0031982,GO:0031988,GO:0042221,GO:0043227,GO:0005829,GO:0043226,GO:0005515,GO:0048519,GO:0044444,GO:0005737,GO:0044428,GO:0043233,GO:0070013,GO:0051716,GO:0044446,GO:0031974,GO:0044422,GO:0044763,GO:0005622,GO:0005634,GO:0044421,GO:0003824,GO:0005488,GO:0051179,GO:0016020,GO:0048523,GO:0031981,GO:0044424,GO:0003674,GO:0034641,GO:0043231,GO:…	response to stimulus,extracellular vesicular exosome,extracellular organelle,extracellular membrane-bounded organelle,cellular response to chemical stimulus,vesicle,membrane-bounded vesicle,response to chemical stimulus,membrane-bounded organelle,cytosol,organelle,protein binding,negative regulation of biological process,cytoplasmic part,cytoplasm,nuclear part,organelle lumen,intracellular organe…	--	--
ENST00000356286	ENSG00000125826	RBCK1	chr20:407497-430966	8.12085	14.7503	-0.861039	0.03825	0.999477	Zinc finger, RING-type||Zinc finger, RanBP2-type||Ubiquitin domain||-||IBR domain||Zinc finger, RING-type, conserved site||Zinc finger, RING/FYVE/PHD-type||RING-type zinc-finger, LisH dimerisation motif||Ubiquitin-related domain	GO:0002376,GO:0006955,GO:0002682,GO:0051704,GO:0002684,GO:0050776,GO:0044403,GO:0044419,GO:0016032,GO:0044764,GO:0034097,GO:0071345,GO:0010033,GO:0050778,GO:0019221,GO:0005515,GO:0070887,GO:0050896,GO:0002253,GO:0071310,GO:0002757,GO:0048584,GO:0042221,GO:0034641,GO:0048583,GO:0005488,GO:0005622,GO:0048518,GO:0002764,GO:0044424,GO:0045184,GO:0033036,GO:0048519,GO:0006807,GO:0071704,GO:0044238,GO:…	immune system process,immune response,regulation of immune system process,multi-organism process,positive regulation of immune system process,regulation of immune response,symbiosis, encompassing mutualism through parasitism,interspecies interaction between organisms,viral process,multi-organism cellular process,response to cytokine stimulus,cellular response to cytokine stimulus,response to orga…	--	--
ENST00000290349	ENSG00000159228	CBR1	chr21:36034540-36079389	1.24742	2.7118	-1.1203	0.03435	0.999477	Short-chain dehydrogenase/reductase, conserved site||NAD(P)-binding domain||Short-chain dehydrogenase/reductase SDR	GO:0070062,GO:0043230,GO:0065010,GO:0031982,GO:0031988,GO:0043227,GO:0043226,GO:0044421,GO:0005622,GO:0044424,GO:0071704,GO:0044238,GO:0044237,GO:0005737,GO:0008152,GO:0005576,GO:0003674,GO:0005829,GO:0008150,GO:0044763,GO:0009987,GO:0044444,GO:0003824,GO:0044464,GO:0044249,GO:0044699,GO:0044281,GO:0005623,GO:0009058,GO:1901576,GO:0044710,GO:0044283,GO:0006631,GO:0016616,GO:0016614,GO:0044711,GO:…	extracellular vesicular exosome,extracellular organelle,extracellular membrane-bounded organelle,vesicle,membrane-bounded vesicle,membrane-bounded organelle,organelle,extracellular region part,intracellular,intracellular part,organic substance metabolic process,primary metabolic process,cellular metabolic process,cytoplasm,metabolic process,extracellular region,molecular_function,cytosol,biologic…	hsa00980,hsa05204,hsa01100,hsa00590	Metabolism of xenobiotics by cytochrome P450,Chemical carcinogenesis,Metabolic pathways,Arachidonic acid metabolism
ENST00000369583	ENSG00000138166	DUSP5	chr10:110497837-110511544	1.24838	2.93394	-1.23279	0.0021	0.997908	Rhodanese-like domain||Dual specificity protein phosphatase domain||Mitogen-activated protein (MAP) kinase phosphatase||Protein-tyrosine phosphatase, active site||Tyrosine specific protein phosphatases domain||Protein-tyrosine phosphatase, catalytic||Dual specificity phosphatase, catalytic domain||Protein-tyrosine phosphatase-like||Dual specificity phosphatase	GO:0044446,GO:0044422,GO:0050896,GO:0031974,GO:0043233,GO:0044428,GO:0070013,GO:0043227,GO:0043226,GO:0048584,GO:0031981,GO:0048583,GO:0005622,GO:0048518,GO:0044424,GO:0048519,GO:0071704,GO:0044238,GO:0051716,GO:0044237,GO:0008152,GO:0003674,GO:0019538,GO:0043229,GO:0008150,GO:0043231,GO:0044260,GO:0044763,GO:0009987,GO:0005634,GO:0048523,GO:0005654,GO:0003824,GO:0044267,GO:0065009,GO:0043170,GO:…	intracellular organelle part,organelle part,response to stimulus,membrane-enclosed lumen,organelle lumen,nuclear part,intracellular organelle lumen,membrane-bounded organelle,organelle,positive regulation of response to stimulus,nuclear lumen,regulation of response to stimulus,intracellular,positive regulation of biological process,intracellular part,negative regulation of biological process,orga…	hsa04010	MAPK signaling pathway
ENST00000587427	ENSG00000167925	GHDC	chr17:42188798-42194532	0.994634	3.23772	-1.70274	0.0009	0.675532	GH3 family	GO:0044446,GO:0044422,GO:0044428,GO:0043227,GO:0043226,GO:0005622,GO:0044424,GO:0005737,GO:0003674,GO:0043229,GO:0008150,GO:0043231,GO:0016020,GO:0044444,GO:0005634,GO:0012505,GO:0044464,GO:0005623,GO:0005635,GO:0005783,GO:0031967,GO:0031975,GO:0005575	intracellular organelle part,organelle part,nuclear part,membrane-bounded organelle,organelle,intracellular,intracellular part,cytoplasm,molecular_function,intracellular organelle,biological_process,intracellular membrane-bounded organelle,membrane,cytoplasmic part,nucleus,endomembrane system,cell part,cell,nuclear envelope,endoplasmic reticulum,organelle envelope,envelope,cellular_component	--	--
ENST00000301873	ENSG00000168056	LTBP3	chr11:65538804-65558930	0.861657	2.24477	-1.38138	0.0124	0.999477	TB domain||EGF-like calcium-binding domain||Growth factor receptor cysteine-rich domain||Complement Clr-like EGF domain||Green fluorescent protein-like||-||EGF-like, conserved site||EGF-like calcium-binding, conserved site||EGF-like domain||EGF-type aspartate/asparagine hydroxylation site	GO:0070062,GO:0043230,GO:0065010,GO:0031982,GO:0001816,GO:0031988,GO:0005515,GO:0043227,GO:0043226,GO:0044421,GO:0005488,GO:0048518,GO:0005576,GO:0003674,GO:0008150,GO:0044763,GO:0009987,GO:0048522,GO:0019955,GO:0044699,GO:0065007,GO:0050789,GO:0050793,GO:0050794,GO:0036363,GO:0031012,GO:2000741,GO:0005575,GO:0051094,GO:2000739,GO:0045595,GO:0030154,GO:0045597,GO:0072497,GO:0048869,GO:0019838,GO:…	extracellular vesicular exosome,extracellular organelle,extracellular membrane-bounded organelle,vesicle,cytokine production,membrane-bounded vesicle,protein binding,membrane-bounded organelle,organelle,extracellular region part,binding,positive regulation of biological process,extracellular region,molecular_function,biological_process,single-organism cellular process,cellular process,positive re…	--	--
ENST00000263071	ENSG00000074660	SCARF1	chr17:1633857-1645747	2.49939	6.44337	-1.36624	0.01945	0.999477	EGF-like domain, extracellular||Growth factor receptor cysteine-rich domain||EGF-like, conserved site||Scavenger receptor class F member 1||EGF-like domain||-||Laminin EGF domain	GO:0006950,GO:0031982,GO:0044446,GO:0031988,GO:0044422,GO:0050896,GO:0080134,GO:0043227,GO:0043226,GO:0048584,GO:0048583,GO:0005488,GO:0005622,GO:0048518,GO:0044424,GO:0071704,GO:0044238,GO:0051716,GO:0005737,GO:0008152,GO:0003674,GO:1901360,GO:0043229,GO:0008150,GO:0043231,GO:0051179,GO:0044763,GO:0016020,GO:0009987,GO:0044444,GO:0051239,GO:0071840,GO:0009611,GO:0033554,GO:0048522,GO:0009605,GO:…	response to stress,vesicle,intracellular organelle part,membrane-bounded vesicle,organelle part,response to stimulus,regulation of response to stress,membrane-bounded organelle,organelle,positive regulation of response to stimulus,regulation of response to stimulus,binding,intracellular,positive regulation of biological process,intracellular part,organic substance metabolic process,primary metabo…	--	--
ENST00000309446	ENSG00000118263	KLF7	chr2:207074136-207167267	1.3724	0.709252	0.952327	0.0447	0.999477	Zinc finger, C2H2||-||Zinc finger, C2H2-like||Zinc finger C2H2-type/integrase DNA-binding domain	GO:0050896,GO:0043227,GO:0043226,GO:0042221,GO:0034641,GO:0005488,GO:0005622,GO:0048518,GO:0044424,GO:0006807,GO:0071704,GO:0044238,GO:0044237,GO:0008152,GO:0040011,GO:0003674,GO:1901360,GO:0043229,GO:0006139,GO:0008150,GO:0046483,GO:0043231,GO:0044260,GO:0044763,GO:0009987,GO:0005634,GO:0071840,GO:1901363,GO:0097159,GO:0006725,GO:0090304,GO:0043170,GO:0048522,GO:0009605,GO:0016070,GO:0044464,GO:…	response to stimulus,membrane-bounded organelle,organelle,response to chemical stimulus,cellular nitrogen compound metabolic process,binding,intracellular,positive regulation of biological process,intracellular part,nitrogen compound metabolic process,organic substance metabolic process,primary metabolic process,cellular metabolic process,metabolic process,locomotion,molecular_function,organic cy…	--	--
ENST00000300648	ENSG00000089154	GCN1	chr12:120127202-120194710	2.10921	4.20725	-0.996175	0.0061	0.999477	Armadillo-type fold||Proteasome component Ecm29/Translational activator Gcn1||HEAT, type 2||Translational activator Gcn1||Armadillo-like helical	GO:0006950,GO:0005515,GO:0050896,GO:0043226,GO:0034641,GO:0005488,GO:0005622,GO:0048518,GO:0005912,GO:0044424,GO:0070161,GO:0006807,GO:0071704,GO:0044238,GO:0051716,GO:0044237,GO:0005737,GO:0008152,GO:0003723,GO:0003674,GO:1901360,GO:0019538,GO:0043229,GO:0006139,GO:0008150,GO:0046483,GO:0044260,GO:0032991,GO:0044763,GO:0016020,GO:0009987,GO:0044444,GO:1901363,GO:0097159,GO:0010608,GO:0006725,GO:…	response to stress,protein binding,response to stimulus,organelle,cellular nitrogen compound metabolic process,binding,intracellular,positive regulation of biological process,adherens junction,intracellular part,anchoring junction,nitrogen compound metabolic process,organic substance metabolic process,primary metabolic process,cellular response to stimulus,cellular metabolic process,cytoplasm,met…	--	--
ENST00000328914	ENSG00000164916	FOXK1	chr7:4682308-4771443	1.62243	2.73687	-0.754368	0.02925	0.999477	Fork head domain conserved site1||SMAD/FHA domain||Forkhead-associated (FHA) domain||-||Fork head domain||Winged helix-turn-helix DNA-binding domain||Fork head domain conserved site 2	GO:0043227,GO:0043226,GO:0034641,GO:0005488,GO:0005622,GO:0048518,GO:0044424,GO:0048519,GO:0006807,GO:0071704,GO:0044238,GO:0044237,GO:0008152,GO:0003674,GO:1901360,GO:0043229,GO:0006139,GO:0008150,GO:0046483,GO:0043231,GO:0044260,GO:0044763,GO:0009987,GO:0005634,GO:0048523,GO:1901363,GO:0097159,GO:0006725,GO:0090304,GO:0043170,GO:0010605,GO:0048522,GO:0016070,GO:0044464,GO:0010467,GO:0044249,GO:…	membrane-bounded organelle,organelle,cellular nitrogen compound metabolic process,binding,intracellular,positive regulation of biological process,intracellular part,negative regulation of biological process,nitrogen compound metabolic process,organic substance metabolic process,primary metabolic process,cellular metabolic process,metabolic process,molecular_function,organic cyclic compound metabo…	--	--
ENST00000321424	ENSG00000105366	SIGLEC8	chr19:51450846-51458456	1.56814	0.216619	2.85582	0.0011	0.730223	Immunoglobulin subtype||Immunoglobulin-like domain||Immunoglobulin subtype 2||Immunoglobulin V-set domain||Immunoglobulin-like fold	GO:0050896,GO:0005488,GO:0051716,GO:0003674,GO:0008150,GO:0044763,GO:0016020,GO:0009987,GO:0044699,GO:0065007,GO:0007165,GO:0044700,GO:0023052,GO:0007154,GO:0050789,GO:0050794,GO:0030246,GO:0022610,GO:0005575,GO:0007155,GO:0044425,GO:0004872,GO:0004871,GO:0060089,GO:0038023,GO:0016021,GO:0031224,GO:0004888	response to stimulus,binding,cellular response to stimulus,molecular_function,biological_process,single-organism cellular process,membrane,cellular process,single-organism process,biological regulation,signal transduction,single organism signaling,signaling,cell communication,regulation of biological process,regulation of cellular process,carbohydrate binding,biological adhesion,cellular_componen…	--	--
ENST00000292431	ENSG00000160877	NACC1	chr19:13118102-13141141	2.78639	4.80509	-0.786164	0.0225	0.999477	BTB/POZ domain||BEN domain||SKP1/BTB/POZ domain||-	GO:0044446,GO:0044422,GO:0031974,GO:0043233,GO:0044428,GO:0070013,GO:0043227,GO:0043226,GO:0034641,GO:0031981,GO:0005622,GO:0048518,GO:0044424,GO:0044085,GO:0048519,GO:0006807,GO:0071704,GO:0044238,GO:0044237,GO:0005737,GO:0008152,GO:1901360,GO:0043229,GO:0006139,GO:0065003,GO:0008150,GO:0046483,GO:0043231,GO:0044260,GO:0009987,GO:0005634,GO:0048523,GO:0071840,GO:0005654,GO:0043933,GO:0006725,GO:…	intracellular organelle part,organelle part,membrane-enclosed lumen,organelle lumen,nuclear part,intracellular organelle lumen,membrane-bounded organelle,organelle,cellular nitrogen compound metabolic process,nuclear lumen,intracellular,positive regulation of biological process,intracellular part,cellular component biogenesis,negative regulation of biological process,nitrogen compound metabolic p…	--	--
ENST00000361545	ENSG00000106665	CLIP2	chr7:74289474-74405943	0.870812	1.71749	-0.979866	0.04165	0.999477	-||CAP Gly-rich domain||CAP-Gly domain-containing linker protein 2	GO:0044446,GO:0044422,GO:0005515,GO:0043226,GO:0005488,GO:0005622,GO:0044424,GO:0005737,GO:0003674,GO:0043229,GO:0032991,GO:0044444,GO:0044464,GO:0043228,GO:0043232,GO:0005623,GO:0043234,GO:0035371,GO:0005575,GO:0005875,GO:0051010,GO:0008017,GO:0015630,GO:0008092,GO:0005856,GO:0015631,GO:0005874,GO:0044430,GO:0005881	intracellular organelle part,organelle part,protein binding,organelle,binding,intracellular,intracellular part,cytoplasm,molecular_function,intracellular organelle,macromolecular complex,cytoplasmic part,cell part,non-membrane-bounded organelle,intracellular non-membrane-bounded organelle,cell,protein complex,microtubule plus end,cellular_component,microtubule associated complex,microtubule plus-…	--	--
ENST00000494426	ENSG00000169583	CLIC3	chr9:136994634-136996803	2.299	4.79601	-1.06083	0.01375	0.999477	Chloride intracellular channel protein 3||Glutathione S-transferase, N-terminal||Intracellular chloride channel||Thioredoxin-like fold||Glutathione S-transferase, C-terminal-like	GO:0050896,GO:0070062,GO:0043230,GO:0065010,GO:0031982,GO:0031988,GO:0043227,GO:0043226,GO:0005515,GO:0005737,GO:0051716,GO:0044763,GO:0005622,GO:0005634,GO:0044421,GO:0003824,GO:0005488,GO:0051179,GO:0016020,GO:0044424,GO:0003674,GO:0034641,GO:0043231,GO:0016740,GO:0043229,GO:0008150,GO:0009987,GO:0071704,GO:0005576,GO:0044238,GO:0051234,GO:0006807,GO:0007165,GO:0006810,GO:0008152,GO:0007154,GO:…	response to stimulus,extracellular vesicular exosome,extracellular organelle,extracellular membrane-bounded organelle,vesicle,membrane-bounded vesicle,membrane-bounded organelle,organelle,protein binding,cytoplasm,cellular response to stimulus,single-organism cellular process,intracellular,nucleus,extracellular region part,catalytic activity,binding,localization,membrane,intracellular part,molecu…	--	--
ENST00000244534	ENSG00000124575	HIST1H1D	chr6:26234267-26234933	29.5266	101.386	-1.77978	5.00E-05	0.104844	Histone H5||Linker histone H1/H5, domain H15||Winged helix-turn-helix DNA-binding domain	GO:0044446,GO:0044422,GO:0031974,GO:0043233,GO:0044428,GO:0070013,GO:0043227,GO:0043226,GO:0000786,GO:0032993,GO:0034641,GO:0031981,GO:0005488,GO:0005622,GO:0044424,GO:0044085,GO:0048519,GO:0006807,GO:0071704,GO:0044238,GO:0044237,GO:0008152,GO:0003674,GO:1901360,GO:0019538,GO:0043229,GO:0006139,GO:0031497,GO:0065003,GO:0008150,GO:0046483,GO:0043231,GO:0044260,GO:0032991,GO:0044763,GO:0009987,GO:…	intracellular organelle part,organelle part,membrane-enclosed lumen,organelle lumen,nuclear part,intracellular organelle lumen,membrane-bounded organelle,organelle,nucleosome,protein-DNA complex,cellular nitrogen compound metabolic process,nuclear lumen,binding,intracellular,intracellular part,cellular component biogenesis,negative regulation of biological process,nitrogen compound metabolic proc…	--	--
ENST00000338560	ENSG00000187688	TRPV2	chr17:16415541-16437003	4.69516	7.44761	-0.665604	0.0476	0.999477	Transient receptor potential channel||Ankyrin repeat||Transient receptor potential channel, vanilloid 2||Transient receptor potential channel, vanilloid 1-4||Ion transport domain||Ankyrin repeat-containing domain	GO:0006950,GO:0050896,GO:0031982,GO:0031988,GO:0043227,GO:0043226,GO:0048518,GO:0044444,GO:0005737,GO:0044763,GO:0005622,GO:0048522,GO:0051179,GO:0016020,GO:0044424,GO:0051239,GO:0003674,GO:0043231,GO:0009986,GO:0071840,GO:0043229,GO:0008150,GO:0009987,GO:0051234,GO:0065008,GO:0006810,GO:0032879,GO:0065007,GO:0051049,GO:0005623,GO:0044464,GO:0050789,GO:0051128,GO:0009628,GO:0044699,GO:0050794,GO:…	response to stress,response to stimulus,vesicle,membrane-bounded vesicle,membrane-bounded organelle,organelle,positive regulation of biological process,cytoplasmic part,cytoplasm,single-organism cellular process,intracellular,positive regulation of cellular process,localization,membrane,intracellular part,regulation of multicellular organismal process,molecular_function,intracellular membrane-bou…	hsa04750	Inflammatory mediator regulation of TRP channels
ENST00000556029	ENSG00000120802	TMPO	chr12:98515293-98550379	1.04076	0.423305	1.29787	0.03985	0.999477	LEM/LEM-like domain||LEM domain||LEM-like domain||Lamina-associated polypeptide 2 alpha	GO:0043227,GO:0043226,GO:0005515,GO:0044444,GO:0005737,GO:0044428,GO:0005912,GO:0044446,GO:0044422,GO:0070161,GO:0005622,GO:0005634,GO:0005488,GO:0016020,GO:0044424,GO:0003674,GO:0034641,GO:0043231,GO:0043229,GO:0008150,GO:0012505,GO:0009987,GO:0071704,GO:0044238,GO:0006807,GO:0044260,GO:0008152,GO:0005913,GO:0044237,GO:0065007,GO:0031965,GO:0005623,GO:0044464,GO:0006139,GO:0031090,GO:1901360,GO:…	membrane-bounded organelle,organelle,protein binding,cytoplasmic part,cytoplasm,nuclear part,adherens junction,intracellular organelle part,organelle part,anchoring junction,intracellular,nucleus,binding,membrane,intracellular part,molecular_function,cellular nitrogen compound metabolic process,intracellular membrane-bounded organelle,intracellular organelle,biological_process,endomembrane system…	--	--
ENST00000610745	ENSG00000138061	CYP1B1	chr2:38067506-38202770	0.93593	0.432475	1.11379	0.03265	0.999477	Cytochrome P450, E-class, group I||Cytochrome P450, conserved site||Cytochrome P450||Cytochrome P450 1B1	GO:0006950,GO:0001816,GO:0010033,GO:0001817,GO:0044446,GO:0044422,GO:0070887,GO:0050896,GO:0043227,GO:0071310,GO:0043226,GO:0048584,GO:0042221,GO:0034641,GO:0048583,GO:0005488,GO:0005622,GO:0048518,GO:0044424,GO:0048519,GO:0006807,GO:0071704,GO:0044238,GO:0051716,GO:0044237,GO:0005737,GO:0008152,GO:0040011,GO:0001819,GO:0003674,GO:1901360,GO:0043229,GO:0006139,GO:0008150,GO:0046483,GO:0043231,GO:…	response to stress,cytokine production,response to organic substance,regulation of cytokine production,intracellular organelle part,organelle part,cellular response to chemical stimulus,response to stimulus,membrane-bounded organelle,cellular response to organic substance,organelle,positive regulation of response to stimulus,response to chemical stimulus,cellular nitrogen compound metabolic proce…	hsa00980,hsa00380,hsa05204,hsa04913,hsa00140,hsa05206	Metabolism of xenobiotics by cytochrome P450,Tryptophan metabolism,Chemical carcinogenesis,Ovarian steroidogenesis,Steroid hormone biosynthesis,MicroRNAs in cancer
ENST00000377403	ENSG00000049239	H6PD	chr1:9234774-9271337	1.39383	2.86009	-1.037	0.0112	0.999477	NAD(P)-binding domain||Glucose-6-phosphate dehydrogenase, NAD-binding||Glucose-6-phosphate dehydrogenase||Glucose-6-phosphate dehydrogenase, C-terminal||Glucosamine/galactosamine-6-phosphate isomerase||Glucose-6-phosphate dehydrogenase, active site||6-phosphogluconolactonase, DevB-type	GO:0010033,GO:0044446,GO:0044422,GO:0050896,GO:0031974,GO:0043233,GO:0070013,GO:0043227,GO:0043226,GO:0042221,GO:0034641,GO:0005488,GO:0005622,GO:0044424,GO:0006807,GO:0071704,GO:0044238,GO:0044237,GO:0005737,GO:0008152,GO:0003674,GO:1901360,GO:0043229,GO:0006139,GO:0008150,GO:0046483,GO:0043231,GO:0009987,GO:0044444,GO:1901363,GO:0003824,GO:0097159,GO:0006725,GO:1901700,GO:1901575,GO:0009056,GO:…	response to organic substance,intracellular organelle part,organelle part,response to stimulus,membrane-enclosed lumen,organelle lumen,intracellular organelle lumen,membrane-bounded organelle,organelle,response to chemical stimulus,cellular nitrogen compound metabolic process,binding,intracellular,intracellular part,nitrogen compound metabolic process,organic substance metabolic process,primary m…	hsa00030,hsa01100,hsa01200	Pentose phosphate pathway,Metabolic pathways,Carbon metabolism
ENST00000376753	ENSG00000116663	FBXO6	chr1:11664123-11674354	1.90067	7.55171	-1.99029	5.00E-05	0.104844	F-box associated (FBA) domain||F-box domain||Galactose-binding domain-like	GO:0006950,GO:0010033,GO:0044446,GO:0044422,GO:0005515,GO:0050896,GO:0043227,GO:0043226,GO:0042221,GO:0034641,GO:0005488,GO:0005622,GO:0044424,GO:0048519,GO:0006807,GO:0071704,GO:0044238,GO:0051716,GO:0044237,GO:0005737,GO:0008152,GO:0044265,GO:0003674,GO:1901360,GO:0019538,GO:0043229,GO:0006139,GO:0005829,GO:0008150,GO:0046483,GO:0043231,GO:0044260,GO:0032991,GO:0044763,GO:0009987,GO:0044444,GO:…	response to stress,response to organic substance,intracellular organelle part,organelle part,protein binding,response to stimulus,membrane-bounded organelle,organelle,response to chemical stimulus,cellular nitrogen compound metabolic process,binding,intracellular,intracellular part,negative regulation of biological process,nitrogen compound metabolic process,organic substance metabolic process,pr…	hsa04141	Protein processing in endoplasmic reticulum
ENST00000295756	ENSG00000163519	TRAT1	chr3:108822697-108855005	0.766335	0.123495	2.63353	0.0409	0.999477	T-cell receptor-associated transmembrane adapter 1	GO:0006955,GO:0002376,GO:0006952,GO:0006950,GO:0002682,GO:0050776,GO:0002684,GO:0050896,GO:0050778,GO:0048584,GO:0048583,GO:0002253,GO:0002764,GO:0002757,GO:0042101,GO:0005515,GO:0048518,GO:0048519,GO:0002250,GO:0051716,GO:0044763,GO:0005622,GO:0023056,GO:0003824,GO:0005488,GO:0048522,GO:0009967,GO:0051179,GO:0016020,GO:0010647,GO:0048523,GO:0035556,GO:0016772,GO:0003674,GO:0002768,GO:0016740,GO:…	immune response,immune system process,defense response,response to stress,regulation of immune system process,regulation of immune response,positive regulation of immune system process,response to stimulus,positive regulation of immune response,positive regulation of response to stimulus,regulation of response to stimulus,activation of immune response,immune response-regulating signaling pathway,…	--	--
ENST00000436066	ENSG00000166289	PLEKHF1	chr19:29665055-29675457	1.94678	3.65889	-0.910316	0.0285	0.999477	FYVE zinc finger||Pleckstrin homology domain||Zinc finger, FYVE-related||Zinc finger, FYVE/PHD-type||Zinc finger, RING/FYVE/PHD-type||PH domain-like	GO:0050896,GO:0048584,GO:0048583,GO:0043227,GO:0043226,GO:0048518,GO:0044444,GO:0005737,GO:0051716,GO:0044446,GO:0044422,GO:0044763,GO:0005622,GO:0005634,GO:0023056,GO:0005488,GO:0033036,GO:0048522,GO:0009967,GO:0051179,GO:0016020,GO:0010647,GO:0008104,GO:0044424,GO:0035556,GO:0003674,GO:0043231,GO:0071840,GO:0012501,GO:0043229,GO:0008150,GO:0000323,GO:0005764,GO:0009987,GO:0008219,GO:0016265,GO:…	response to stimulus,positive regulation of response to stimulus,regulation of response to stimulus,membrane-bounded organelle,organelle,positive regulation of biological process,cytoplasmic part,cytoplasm,cellular response to stimulus,intracellular organelle part,organelle part,single-organism cellular process,intracellular,nucleus,positive regulation of signaling,binding,macromolecule localizat…	--	--
ENST00000221486	ENSG00000104889	RNASEH2A	chr19:12806579-12813637	0.734158	1.47108	-1.00272	0.0496	0.999477	Ribonuclease HII/HIII domain||Ribonuclease HII/HIII||Ribonuclease H-like domain||Ribonuclease H2, subunit A||Ribonuclease HII, helix-loop-helix cap domain	GO:0006950,GO:0050896,GO:0043227,GO:0043226,GO:0005737,GO:0044428,GO:0043233,GO:0070013,GO:0051716,GO:0044446,GO:0031974,GO:0044422,GO:0044763,GO:0005622,GO:0005634,GO:0003824,GO:0005488,GO:0031981,GO:0044424,GO:0003674,GO:0034641,GO:0043231,GO:0009057,GO:0044265,GO:0043229,GO:0008150,GO:0009987,GO:0071704,GO:0044238,GO:0033554,GO:1901575,GO:0006807,GO:0044260,GO:0008152,GO:0003723,GO:0044237,GO:…	response to stress,response to stimulus,membrane-bounded organelle,organelle,cytoplasm,nuclear part,organelle lumen,intracellular organelle lumen,cellular response to stimulus,intracellular organelle part,membrane-enclosed lumen,organelle part,single-organism cellular process,intracellular,nucleus,catalytic activity,binding,nuclear lumen,intracellular part,molecular_function,cellular nitrogen com…	hsa03030	DNA replication
ENST00000234590	ENSG00000074800	ENO1	chr1:8861001-8879894	26.6493	43.6311	-0.711263	0.03845	0.999477	Enolase, C-terminal TIM barrel domain||Enolase C-terminal domain-like||Enolase, conserved site||Enolase, N-terminal||Enolase N-terminal domain-like||Enolase	GO:0051704,GO:0051707,GO:0009607,GO:0009615,GO:0070062,GO:0043230,GO:0065010,GO:0031982,GO:0031988,GO:0044422,GO:0005515,GO:0050896,GO:0043227,GO:0043226,GO:0044421,GO:0034641,GO:0005488,GO:0005622,GO:0005912,GO:0044424,GO:0070161,GO:0044445,GO:0048519,GO:0006807,GO:0071704,GO:0044238,GO:0044237,GO:0005737,GO:0008152,GO:0005576,GO:0003674,GO:1901360,GO:0043229,GO:0006139,GO:0005829,GO:0008150,GO:…	multi-organism process,response to other organism,response to biotic stimulus,response to virus,extracellular vesicular exosome,extracellular organelle,extracellular membrane-bounded organelle,vesicle,membrane-bounded vesicle,organelle part,protein binding,response to stimulus,membrane-bounded organelle,organelle,extracellular region part,cellular nitrogen compound metabolic process,binding,intra…	--	--
ENST00000258787	ENSG00000136286	MYO1G	chr7:44962665-44979098	14.4224	25.027	-0.795176	0.02245	0.999477	P-loop containing nucleoside triphosphate hydrolase||Myosin head, motor domain||-||Class I myosin tail homology domain	GO:0002376,GO:0006955,GO:0002682,GO:0002684,GO:0002252,GO:0050776,GO:0070062,GO:0043230,GO:0065010,GO:0031982,GO:0044446,GO:0050778,GO:0031988,GO:0044422,GO:0005515,GO:0050896,GO:0002253,GO:0043227,GO:0043226,GO:0002757,GO:0048584,GO:0044421,GO:0048583,GO:0005488,GO:0005622,GO:0048518,GO:0050900,GO:0002764,GO:0044424,GO:0002443,GO:0051716,GO:0002429,GO:0040011,GO:0005576,GO:0051649,GO:0003674,GO:…	immune system process,immune response,regulation of immune system process,positive regulation of immune system process,immune effector process,regulation of immune response,extracellular vesicular exosome,extracellular organelle,extracellular membrane-bounded organelle,vesicle,intracellular organelle part,positive regulation of immune response,membrane-bounded vesicle,organelle part,protein bindi…	--	--
ENST00000251334	ENSG00000108506	INTS2	chr17:61865366-61928016	0.851259	0.434962	0.968708	0.0368	0.999477	Integrator complex subunit 2||Integrator complex subunit 2, metazoa	GO:0044446,GO:0044422,GO:0005515,GO:0031974,GO:0043233,GO:0044428,GO:0070013,GO:0043227,GO:0043226,GO:0034641,GO:0031981,GO:0005488,GO:0005622,GO:0044424,GO:0034470,GO:0006807,GO:0071704,GO:0044238,GO:0044237,GO:0034660,GO:0008152,GO:0006396,GO:0003674,GO:1901360,GO:0043229,GO:0006139,GO:0008150,GO:0046483,GO:0043231,GO:0044260,GO:0032991,GO:0016020,GO:0009987,GO:0005634,GO:0005654,GO:0012505,GO:…	intracellular organelle part,organelle part,protein binding,membrane-enclosed lumen,organelle lumen,nuclear part,intracellular organelle lumen,membrane-bounded organelle,organelle,cellular nitrogen compound metabolic process,nuclear lumen,binding,intracellular,intracellular part,ncRNA processing,nitrogen compound metabolic process,organic substance metabolic process,primary metabolic process,cell…	--	--
ENST00000574876	ENSG00000141456	PELP1	chr17:4669773-4704337	1.20091	2.82037	-1.23176	0.01005	0.999477	Proline-, glutamic acid- and leucine-rich protein 1||Pre-rRNA-processing protein RIX1, N-terminal||Armadillo-type fold||Uncharacterised domain NUC202	GO:0010033,GO:0044446,GO:0044422,GO:0005515,GO:0070887,GO:0050896,GO:0031974,GO:0043233,GO:0044428,GO:0070013,GO:0043227,GO:0071310,GO:0043226,GO:0042254,GO:0022613,GO:0016072,GO:0042221,GO:0034641,GO:0006364,GO:0031981,GO:0005488,GO:0005622,GO:0048518,GO:0044424,GO:0044085,GO:0034470,GO:0006807,GO:0071704,GO:0044238,GO:0051716,GO:0044237,GO:0005737,GO:0034660,GO:0008152,GO:0006396,GO:0003674,GO:…	response to organic substance,intracellular organelle part,organelle part,protein binding,cellular response to chemical stimulus,response to stimulus,membrane-enclosed lumen,organelle lumen,nuclear part,intracellular organelle lumen,membrane-bounded organelle,cellular response to organic substance,organelle,ribosome biogenesis,ribonucleoprotein complex biogenesis,rRNA metabolic process,response t…	--	--
ENST00000478753	ENSG00000179918	SEPHS2	chr16:30443630-30446181	3.42464	5.74484	-0.746313	0.02965	0.999477	PurM-like, N-terminal domain||AIR synthase-related protein, C-terminal domain||Selenophosphate synthetase	GO:0005488,GO:0006807,GO:0071704,GO:0044238,GO:0044237,GO:0008152,GO:0003674,GO:0008150,GO:0009987,GO:1901363,GO:0003824,GO:0097159,GO:0032553,GO:0044249,GO:0017076,GO:0032550,GO:0032549,GO:0001883,GO:0016772,GO:0044281,GO:0032555,GO:0001882,GO:0035639,GO:0009058,GO:1901576,GO:0000166,GO:1901265,GO:0016740,GO:0006796,GO:0006793,GO:0036094,GO:0044710,GO:0030554,GO:0005524,GO:0032559,GO:1901564,GO:…	binding,nitrogen compound metabolic process,organic substance metabolic process,primary metabolic process,cellular metabolic process,metabolic process,molecular_function,biological_process,cellular process,heterocyclic compound binding,catalytic activity,organic cyclic compound binding,ribonucleotide binding,cellular biosynthetic process,purine nucleotide binding,purine ribonucleoside binding,rib…	hsa00450,hsa01100	Selenocompound metabolism,Metabolic pathways
ENST00000261623	ENSG00000051523	CYBA	chr16:88643282-88651152	139.641	282.938	-1.01877	0.00885	0.999477	Cytochrome b558 alpha-subunit||-	GO:0002376,GO:0006955,GO:0006952,GO:0002682,GO:0051704,GO:0045087,GO:0006950,GO:0002684,GO:0050776,GO:0051707,GO:0009607,GO:0034097,GO:0031982,GO:0071345,GO:0001816,GO:0010033,GO:0001817,GO:0031347,GO:0044446,GO:0050778,GO:0031988,GO:0044422,GO:0005515,GO:0070887,GO:0050896,GO:0045088,GO:0045089,GO:0080134,GO:0002253,GO:0043227,GO:0071310,GO:0031349,GO:0043226,GO:0002757,GO:0043900,GO:0048584,GO:…	immune system process,immune response,defense response,regulation of immune system process,multi-organism process,innate immune response,response to stress,positive regulation of immune system process,regulation of immune response,response to other organism,response to biotic stimulus,response to cytokine stimulus,vesicle,cellular response to cytokine stimulus,cytokine production,response to orga…	hsa04145,hsa04380,hsa05140,hsa04670	Phagosome,Osteoclast differentiation,Leishmaniasis,Leukocyte transendothelial migration
ENST00000367928	ENSG00000112299	VNN1	chr6:132681589-132714049	0.701453	0.30182	1.21666	0.00895	0.999477	Biotinidase, eukaryotic||Carbon-nitrogen hydrolase	GO:0002376,GO:0006955,GO:0006952,GO:0002682,GO:0045087,GO:0006950,GO:0002684,GO:0070062,GO:0043230,GO:0065010,GO:0031982,GO:0045321,GO:0001775,GO:0031988,GO:0050870,GO:0070887,GO:0002694,GO:0050896,GO:0046649,GO:0050865,GO:0051251,GO:0050863,GO:0080134,GO:0050867,GO:0042110,GO:0043227,GO:0051249,GO:0043226,GO:0002696,GO:0044421,GO:0002520,GO:0042221,GO:0034641,GO:0048583,GO:0048518,GO:0030097,GO:…	immune system process,immune response,defense response,regulation of immune system process,innate immune response,response to stress,positive regulation of immune system process,extracellular vesicular exosome,extracellular organelle,extracellular membrane-bounded organelle,vesicle,leukocyte activation,cell activation,membrane-bounded vesicle,positive regulation of T cell activation,cellular resp…	hsa00770	Pantothenate and CoA biosynthesis
ENST00000268661	ENSG00000140986	RPL3L	chr16:1943973-1957606	0.285808	1.10715	-1.95374	0.0012	0.769538	Ribosomal protein L3||Ribosomal protein L3, conserved site||Translation protein, beta-barrel domain	GO:0051704,GO:0044403,GO:0044419,GO:0016032,GO:0044764,GO:0044446,GO:0044422,GO:0019080,GO:0019058,GO:0019083,GO:0043226,GO:0042254,GO:0022613,GO:0016072,GO:0034641,GO:0006364,GO:0005488,GO:0005622,GO:0000184,GO:0044424,GO:0045184,GO:0044085,GO:0033036,GO:0044445,GO:0034470,GO:0006613,GO:0006807,GO:0071704,GO:0044238,GO:0008104,GO:0044237,GO:0006612,GO:0006614,GO:0005737,GO:0015031,GO:0034660,GO:…	multi-organism process,symbiosis, encompassing mutualism through parasitism,interspecies interaction between organisms,viral process,multi-organism cellular process,intracellular organelle part,organelle part,viral genome expression,viral infectious cycle,viral transcription,organelle,ribosome biogenesis,ribonucleoprotein complex biogenesis,rRNA metabolic process,cellular nitrogen compound metabo…	hsa03010	Ribosome
ENST00000326153	ENSG00000178605	GTPBP6	chrX:304749-318819	3.59785	6.8995	-0.939357	0.00885	0.999477	HflX-type guanine nucleotide-binding (G) domain||GTPase HflX||P-loop containing nucleoside triphosphate hydrolase||GTPase HflX, N-terminal||GTP-binding protein, middle domain||GTP binding domain	GO:0005488,GO:0003674,GO:1901363,GO:0097159,GO:0032553,GO:0017076,GO:0032550,GO:0032549,GO:0001883,GO:0032555,GO:0001882,GO:0035639,GO:0000166,GO:1901265,GO:0036094,GO:0043168,GO:0032561,GO:0019001,GO:0005525,GO:0043167	binding,molecular_function,heterocyclic compound binding,organic cyclic compound binding,ribonucleotide binding,purine nucleotide binding,purine ribonucleoside binding,ribonucleoside binding,purine nucleoside binding,purine ribonucleotide binding,nucleoside binding,purine ribonucleoside triphosphate binding,nucleotide binding,nucleoside phosphate binding,small molecule binding,anion binding,guany…	--	--
ENST00000613922	ENSG00000277632	CCL3	chr17:36088255-36090141	4.27266	1.69735	1.33185	0.0116	0.999477	Chemokine interleukin-8-like domain||CC chemokine, conserved site	GO:0002376,GO:0006955,GO:0006952,GO:0002682,GO:0051704,GO:0045087,GO:0006950,GO:0002684,GO:0002252,GO:0051707,GO:0009607,GO:0044403,GO:0044419,GO:0016032,GO:0044764,GO:0034097,GO:0045321,GO:0071345,GO:0001816,GO:0010033,GO:0001775,GO:0001817,GO:0031347,GO:0019221,GO:0005515,GO:0070887,GO:0050896,GO:0019080,GO:0019058,GO:0080134,GO:0019083,GO:0071310,GO:0031349,GO:0034341,GO:0043900,GO:0048584,GO:…	immune system process,immune response,defense response,regulation of immune system process,multi-organism process,innate immune response,response to stress,positive regulation of immune system process,immune effector process,response to other organism,response to biotic stimulus,symbiosis, encompassing mutualism through parasitism,interspecies interaction between organisms,viral process,multi-org…	hsa05323,hsa04062,hsa05142,hsa04060,hsa05132,hsa04620	Rheumatoid arthritis,Chemokine signaling pathway,Chagas disease (American trypanosomiasis),Cytokine-cytokine receptor interaction,Salmonella infection,Toll-like receptor signaling pathway
ENST00000389231	ENSG00000111667	USP5	chr12:6852127-6866629	1.33802	2.84921	-1.09046	0.0179	0.999477	Zinc finger, RING/FYVE/PHD-type||Ubiquitin specific protease domain||Zinc finger, UBP-type||Ubiquitin specific protease, conserved site||-||Ubiquitinyl hydrolase||Peptidase C19, ubiquitin carboxyl-terminal hydrolase||Ubiquitin-associated domain||UBA-like	GO:0005515,GO:0043227,GO:0043226,GO:0005488,GO:0005622,GO:0048518,GO:0044424,GO:0071704,GO:0044238,GO:0044237,GO:0005737,GO:0008152,GO:0000323,GO:0005764,GO:0044265,GO:0005773,GO:0003674,GO:0019538,GO:0043229,GO:0008150,GO:0043231,GO:0044260,GO:0009987,GO:0044444,GO:0003824,GO:0009057,GO:0044267,GO:0043170,GO:0048522,GO:1901575,GO:0051246,GO:0009056,GO:0044464,GO:0044248,GO:0032268,GO:0043130,GO:…	protein binding,membrane-bounded organelle,organelle,binding,intracellular,positive regulation of biological process,intracellular part,organic substance metabolic process,primary metabolic process,cellular metabolic process,cytoplasm,metabolic process,lytic vacuole,lysosome,cellular macromolecule catabolic process,vacuole,molecular_function,protein metabolic process,intracellular organelle,biolo…	--	--
ENST00000356244	ENSG00000100401	RANGAP1	chr22:41245610-41286251	2.68423	4.8564	-0.855382	0.0246	0.999477	Leucine-rich repeat domain, L domain-like||-||Leucine-rich repeat||Ran GTPase-activating protein||Ran-GTPase activating protein 1, C-terminal	GO:0006950,GO:0010033,GO:0044446,GO:0044422,GO:0005515,GO:0070887,GO:0050896,GO:0044428,GO:0043227,GO:0071310,GO:0043226,GO:0042221,GO:0034641,GO:0005488,GO:0005622,GO:0005912,GO:0044424,GO:0045184,GO:0070161,GO:0033036,GO:0048519,GO:0006807,GO:0071704,GO:0044238,GO:0051716,GO:0008104,GO:0044237,GO:0005737,GO:0015031,GO:0008152,GO:0051649,GO:0003674,GO:1901360,GO:0019538,GO:0043229,GO:0006139,GO:…	response to stress,response to organic substance,intracellular organelle part,organelle part,protein binding,cellular response to chemical stimulus,response to stimulus,nuclear part,membrane-bounded organelle,cellular response to organic substance,organelle,response to chemical stimulus,cellular nitrogen compound metabolic process,binding,intracellular,adherens junction,intracellular part,establi…	hsa03013	RNA transport
ENST00000263621	ENSG00000197561	ELANE	chr19:851013-856247	4.94729	1.44053	1.78004	0.0129	0.999477	Peptidase S1A, chymotrypsin family||Serine proteases, trypsin domain||Serine proteases, trypsin family, histidine active site||Peptidase S1, PA clan||Serine proteases, trypsin family, serine active site	GO:0002376,GO:0006955,GO:0006952,GO:0002682,GO:0051704,GO:0006950,GO:0002684,GO:0002252,GO:0050776,GO:0051707,GO:0009607,GO:0044403,GO:0044419,GO:0070062,GO:0043230,GO:0065010,GO:0031982,GO:0001816,GO:0010033,GO:0001817,GO:0031347,GO:0044446,GO:0050778,GO:0031988,GO:0044422,GO:0005515,GO:0050896,GO:0031974,GO:0043233,GO:0080134,GO:0044428,GO:0070013,GO:0043227,GO:0043226,GO:0043900,GO:0048584,GO:…	immune system process,immune response,defense response,regulation of immune system process,multi-organism process,response to stress,positive regulation of immune system process,immune effector process,regulation of immune response,response to other organism,response to biotic stimulus,symbiosis, encompassing mutualism through parasitism,interspecies interaction between organisms,extracellular ve…	hsa05322,hsa05202	Systemic lupus erythematosus,Transcriptional misregulation in cancer
ENST00000456286	ENSG00000204463	BAG6	chr6:31639027-31658210	1.39023	0.177855	2.96655	0.04825	0.999477	Ubiquitin-related domain||Ubiquitin domain||Ubiquitin conserved site||Protein of unknown function DUF3538||-	GO:0002376,GO:0006950,GO:0044446,GO:0044422,GO:0005515,GO:0050896,GO:0031974,GO:0043233,GO:0044428,GO:0070013,GO:0043227,GO:0043226,GO:0031981,GO:0005488,GO:0005622,GO:0044424,GO:0044085,GO:0033036,GO:0044445,GO:0048519,GO:0071704,GO:0044238,GO:0051716,GO:0008104,GO:0044237,GO:0005737,GO:0008152,GO:0044265,GO:0003674,GO:0031647,GO:0019538,GO:0043229,GO:0005829,GO:0008150,GO:0043231,GO:0051179,GO:…	immune system process,response to stress,intracellular organelle part,organelle part,protein binding,response to stimulus,membrane-enclosed lumen,organelle lumen,nuclear part,intracellular organelle lumen,membrane-bounded organelle,organelle,nuclear lumen,binding,intracellular,intracellular part,cellular component biogenesis,macromolecule localization,cytosolic part,negative regulation of biologi…	--	--
ENST00000308736	ENSG00000150990	DHX37	chr12:124946824-124989121	0.68556	1.43537	-1.06607	0.00555	0.999477	-||Helicase superfamily 1/2, ATP-binding domain||Helicase-associated domain||DEAD/DEAH box helicase domain||Domain of unknown function DUF1605||P-loop containing nucleoside triphosphate hydrolase||Helicase, C-terminal	GO:0044446,GO:0044422,GO:0031974,GO:0043233,GO:0044428,GO:0070013,GO:0043227,GO:0043226,GO:0042254,GO:0022613,GO:0016072,GO:0034641,GO:0006364,GO:0031981,GO:0005488,GO:0005622,GO:0044424,GO:0044085,GO:0034470,GO:0006807,GO:0071704,GO:0044238,GO:0044237,GO:0005737,GO:0034660,GO:0008152,GO:0006396,GO:0003674,GO:1901360,GO:0043229,GO:0006139,GO:0008150,GO:0046483,GO:0043231,GO:0044260,GO:0009987,GO:…	intracellular organelle part,organelle part,membrane-enclosed lumen,organelle lumen,nuclear part,intracellular organelle lumen,membrane-bounded organelle,organelle,ribosome biogenesis,ribonucleoprotein complex biogenesis,rRNA metabolic process,cellular nitrogen compound metabolic process,rRNA processing,nuclear lumen,binding,intracellular,intracellular part,cellular component biogenesis,ncRNA pro…	--	--
ENST00000374759	ENSG00000157637	SLC38A10	chr17:81244999-81295547	7.75684	13.8927	-0.840786	0.02575	0.999477	Amino acid transporter, transmembrane domain||-	GO:0003674,GO:0008150,GO:0051179,GO:0044763,GO:0016020,GO:0009987,GO:0051234,GO:0071702,GO:0006810,GO:0044765,GO:0044699,GO:0005575,GO:0048731,GO:0003333,GO:0048856,GO:0044425,GO:0044767,GO:0032502,GO:0015171,GO:0071705,GO:0044707,GO:0007275,GO:0016021,GO:0001501,GO:0032501,GO:0031224,GO:0006865,GO:0006814,GO:0008514,GO:0046943,GO:0060348,GO:0005342,GO:0008509,GO:0015672,GO:0055085,GO:0006812,GO:…	molecular_function,biological_process,localization,single-organism cellular process,membrane,cellular process,establishment of localization,organic substance transport,transport,single-organism transport,single-organism process,cellular_component,system development,amino acid transmembrane transport,anatomical structure development,membrane part,single-organism developmental process,developmental…	--	--
ENST00000215794	ENSG00000184979	USP18	chr22:18149898-18177397	0.251168	0.777025	-1.62931	0.014	0.999477	Peptidase C19, ubiquitin carboxyl-terminal hydrolase||Ubiquitin specific protease, conserved site||Ubiquitin specific protease domain	GO:0006955,GO:0002376,GO:0006952,GO:0045087,GO:0006950,GO:0002682,GO:0050776,GO:0010033,GO:0071345,GO:0034097,GO:0050896,GO:0019221,GO:0080134,GO:0031347,GO:0060337,GO:0071357,GO:0048583,GO:0034340,GO:0071310,GO:0070887,GO:0045088,GO:0042221,GO:0043227,GO:0005829,GO:0043226,GO:0005515,GO:0044444,GO:0005737,GO:0051716,GO:0044763,GO:0005622,GO:0005634,GO:0003824,GO:0005488,GO:0044424,GO:0003674,GO:…	immune response,immune system process,defense response,innate immune response,response to stress,regulation of immune system process,regulation of immune response,response to organic substance,cellular response to cytokine stimulus,response to cytokine stimulus,response to stimulus,cytokine-mediated signaling pathway,regulation of response to stress,regulation of defense response,type I interfero…	--	--
ENST00000310954	ENSG00000173930	SLCO4C1	chr5:102233985-102296549	0.772787	0.345648	1.16077	0.00495	0.999477	Organic anion transporter polypeptide OATP||Kazal domain||Major facilitator superfamily domain	GO:0070062,GO:0043230,GO:0065010,GO:0031982,GO:0031988,GO:0043227,GO:0043226,GO:0044421,GO:0005576,GO:0003674,GO:0008150,GO:0051179,GO:0044763,GO:0016020,GO:0009987,GO:0051234,GO:0071702,GO:0006810,GO:0044765,GO:0044464,GO:0044699,GO:0005623,GO:0044459,GO:0005575,GO:0022804,GO:0030154,GO:0048869,GO:0015291,GO:0044425,GO:0016323,GO:0032502,GO:0005886,GO:0071944,GO:0015347,GO:0043252,GO:0044707,GO:…	extracellular vesicular exosome,extracellular organelle,extracellular membrane-bounded organelle,vesicle,membrane-bounded vesicle,membrane-bounded organelle,organelle,extracellular region part,extracellular region,molecular_function,biological_process,localization,single-organism cellular process,membrane,cellular process,establishment of localization,organic substance transport,transport,single-…	--	--
ENST00000370611	ENSG00000171517	LPAR3	chr1:84811601-84893213	0.535731	0.157628	1.76498	0.035	0.999477	G protein-coupled receptor, rhodopsin-like||Lysophosphatidic acid receptor||Lysophosphatidic acid receptor EDG-7||GPCR, rhodopsin-like, 7TM	GO:0005515,GO:0050896,GO:0048584,GO:0048583,GO:0005488,GO:0048518,GO:0044085,GO:0071704,GO:0044238,GO:0051716,GO:0044237,GO:0008152,GO:0003674,GO:0019538,GO:0008150,GO:0051179,GO:0044260,GO:0044763,GO:0016020,GO:0009987,GO:0051239,GO:0071840,GO:0044267,GO:0065009,GO:0065008,GO:0043170,GO:0048522,GO:0051234,GO:0051246,GO:0006810,GO:0022607,GO:0044765,GO:0044464,GO:0032268,GO:0044699,GO:0050790,GO:…	protein binding,response to stimulus,positive regulation of response to stimulus,regulation of response to stimulus,binding,positive regulation of biological process,cellular component biogenesis,organic substance metabolic process,primary metabolic process,cellular response to stimulus,cellular metabolic process,metabolic process,molecular_function,protein metabolic process,biological_process,lo…	hsa04015,hsa04151,hsa04080	Rap1 signaling pathway,PI3K-Akt signaling pathway,Neuroactive ligand-receptor interaction
ENST00000382361	ENSG00000075618	FSCN1	chr7:5592822-5606655	0.399588	0.940277	-1.23457	0.01385	0.999477	Fascin, metazoans||Actin cross-linking||Fascin||Fascin-1||Fascin domain	GO:0070062,GO:0043230,GO:0065010,GO:0031982,GO:0044446,GO:0031988,GO:0044422,GO:0005515,GO:0043227,GO:0043226,GO:0044421,GO:0005488,GO:0005622,GO:0048518,GO:0005912,GO:0044424,GO:0044085,GO:0070161,GO:0005737,GO:0040011,GO:0005576,GO:0003674,GO:0043229,GO:0005829,GO:0065003,GO:0008150,GO:0051179,GO:0032991,GO:0044763,GO:0016020,GO:0009987,GO:0044444,GO:0071840,GO:0043933,GO:0048870,GO:0051674,GO:…	extracellular vesicular exosome,extracellular organelle,extracellular membrane-bounded organelle,vesicle,intracellular organelle part,membrane-bounded vesicle,organelle part,protein binding,membrane-bounded organelle,organelle,extracellular region part,binding,intracellular,positive regulation of biological process,adherens junction,intracellular part,cellular component biogenesis,anchoring junct…	hsa05206	MicroRNAs in cancer
ENST00000599649	ENSG00000268500	AC018755.18	chr19:51611926-51646889	3.99082	8.71292	-1.12647	0.03535	0.999477	Immunoglobulin-like fold||Immunoglobulin V-set domain||Immunoglobulin subtype 2||Immunoglobulin-like domain||Immunoglobulin subtype	--	--	--	--
ENST00000331437	ENSG00000183307	CECR6	chr22:17116298-17121367	0.901199	2.14116	-1.24848	0.00995	0.999477	Cat eye syndrome critical region protein 6||CECR6/TMEM121 family	--	--	--	--
ENST00000361171	ENSG00000196814	MVB12B	chr9:126326848-126507041	0.549903	1.04046	-0.919969	0.0454	0.999477	UMA domain||FAM125||MABP domain	GO:0051704,GO:0044403,GO:0044419,GO:0016032,GO:0044764,GO:0070062,GO:0043230,GO:0065010,GO:0031982,GO:0044446,GO:0031988,GO:0044422,GO:0005515,GO:0050896,GO:0019058,GO:0043227,GO:0043226,GO:0043900,GO:0044421,GO:0048583,GO:0005488,GO:0005622,GO:0048518,GO:0044424,GO:0045184,GO:0033036,GO:0071704,GO:0044238,GO:0051716,GO:0008104,GO:0044237,GO:0005737,GO:0015031,GO:0008152,GO:0044265,GO:0005576,GO:…	multi-organism process,symbiosis, encompassing mutualism through parasitism,interspecies interaction between organisms,viral process,multi-organism cellular process,extracellular vesicular exosome,extracellular organelle,extracellular membrane-bounded organelle,vesicle,intracellular organelle part,membrane-bounded vesicle,organelle part,protein binding,response to stimulus,viral infectious cycle,…	hsa04144	Endocytosis
ENST00000521381	ENSG00000145675	PIK3R1	chr5:68215719-68301821	1.06328	0.516545	1.04155	0.02925	0.999477	SH3 domain||Rho GTPase-activating protein domain||SH2 domain||PI3K p85 subunit||PI3K p85 subunit, inter-SH2 domain||Rho GTPase activation protein	GO:0002376,GO:0006955,GO:0002682,GO:0051704,GO:0006950,GO:0002684,GO:0002252,GO:0050776,GO:0044403,GO:0044419,GO:0016032,GO:0044764,GO:0045321,GO:0001816,GO:0010033,GO:0001775,GO:0001817,GO:0050778,GO:0050870,GO:0005515,GO:0070887,GO:0002694,GO:0050896,GO:0046649,GO:0050865,GO:0051251,GO:0050863,GO:0080134,GO:0002253,GO:0050867,GO:0042110,GO:0043227,GO:0031295,GO:0071310,GO:0051249,GO:0043226,GO:…	immune system process,immune response,regulation of immune system process,multi-organism process,response to stress,positive regulation of immune system process,immune effector process,regulation of immune response,symbiosis, encompassing mutualism through parasitism,interspecies interaction between organisms,viral process,multi-organism cellular process,leukocyte activation,cytokine production,r…	hsa05203,hsa05166,hsa04660,hsa05164,hsa04662,hsa05160,hsa05162,hsa04062,hsa04917,hsa05221,hsa05142,hsa05215,hsa05100,hsa04380,hsa05211,hsa04932,hsa04650,hsa04915,hsa05200,hsa04722,hsa04914,hsa04910,hsa04152,hsa04960,hsa05220,hsa05223,hsa04370,hsa04068,hsa04630,hsa05214,hsa05161,hsa04664,hsa05218,hsa05213,hsa04014,hsa04725,hsa04015,hsa04921,hsa05145,hsa05210,hsa04151,hsa04620,hsa04210,hsa04012,hsa…	Viral carcinogenesis,HTLV-I infection,T cell receptor signaling pathway,Influenza A,B cell receptor signaling pathway,Hepatitis C,Measles,Chemokine signaling pathway,Prolactin signaling pathway,Acute myeloid leukemia,Chagas disease (American trypanosomiasis),Prostate cancer,Bacterial invasion of epithelial cells,Osteoclast differentiation,Renal cell carcinoma,Non-alcoholic fatty liver disease (NA…
ENST00000381031	ENSG00000075234	TTC38	chr22:46267963-46294008	1.76834	3.54563	-1.00364	0.0073	0.999477	Tetratricopeptide-like helical domain||-	GO:0070062,GO:0043230,GO:0065010,GO:0031982,GO:0031988,GO:0043227,GO:0043226,GO:0044421,GO:0005576,GO:0005575	extracellular vesicular exosome,extracellular organelle,extracellular membrane-bounded organelle,vesicle,membrane-bounded vesicle,membrane-bounded organelle,organelle,extracellular region part,extracellular region,cellular_component	--	--
ENST00000562153	ENSG00000140830	TXNL4B	chr16:72044288-72176878	33.6846	12.3685	1.44542	0.04075	0.999477	Thioredoxin-like fold||Dim1 family	GO:0044446,GO:0044422,GO:0044428,GO:0043227,GO:0043226,GO:0022613,GO:0034641,GO:0005622,GO:0044424,GO:0044085,GO:0006807,GO:0071704,GO:0044238,GO:0044237,GO:0008152,GO:0006396,GO:1901360,GO:0043229,GO:0006139,GO:0065003,GO:0008150,GO:0046483,GO:0043231,GO:0044260,GO:0032991,GO:0044763,GO:0009987,GO:0005634,GO:0071840,GO:0043933,GO:0006725,GO:0030529,GO:0090304,GO:0034622,GO:0043170,GO:0016071,GO:…	intracellular organelle part,organelle part,nuclear part,membrane-bounded organelle,organelle,ribonucleoprotein complex biogenesis,cellular nitrogen compound metabolic process,intracellular,intracellular part,cellular component biogenesis,nitrogen compound metabolic process,organic substance metabolic process,primary metabolic process,cellular metabolic process,metabolic process,RNA processing,or…	--	--
ENST00000315323	ENSG00000180340	FZD2	chr17:44557458-44559570	0.585968	1.22332	-1.0619	0.0252	0.999477	Frizzled/secreted frizzled-related protein||Frizzled-2||Frizzled protein||GPCR, family 2-like||Frizzled domain	GO:0031982,GO:0044446,GO:0031988,GO:0044422,GO:0005515,GO:0050896,GO:0043227,GO:0043226,GO:0034641,GO:0005488,GO:0005622,GO:0048518,GO:0005912,GO:0044424,GO:0070161,GO:0006807,GO:0071704,GO:0044238,GO:0051716,GO:0044237,GO:0005737,GO:0008152,GO:0003674,GO:1901360,GO:0043229,GO:0006139,GO:0008150,GO:0046483,GO:0043231,GO:0044260,GO:0044763,GO:0005925,GO:0016020,GO:0009987,GO:0005924,GO:0044444,GO:…	vesicle,intracellular organelle part,membrane-bounded vesicle,organelle part,protein binding,response to stimulus,membrane-bounded organelle,organelle,cellular nitrogen compound metabolic process,binding,intracellular,positive regulation of biological process,adherens junction,intracellular part,anchoring junction,nitrogen compound metabolic process,organic substance metabolic process,primary met…	hsa05166,hsa05200,hsa04916,hsa05205,hsa04390,hsa04310,hsa04550,hsa05217	HTLV-I infection,Pathways in cancer,Melanogenesis,Proteoglycans in cancer,Hippo signaling pathway,Wnt signaling pathway,Signaling pathways regulating pluripotency of stem cells,Basal cell carcinoma
ENST00000257497	ENSG00000135046	ANXA1	chr9:73151756-73170393	7.90686	3.46103	1.1919	0.00535	0.999477	Annexin, type I||Annexin repeat, conserved site||Annexin||Annexin repeat	GO:0002376,GO:0006955,GO:0006952,GO:0002682,GO:0045087,GO:0006950,GO:0002684,GO:0002252,GO:0050776,GO:0070062,GO:0043230,GO:0065010,GO:0034097,GO:0031982,GO:0045321,GO:0001816,GO:0002697,GO:0010033,GO:0001775,GO:0001817,GO:0031347,GO:0044446,GO:0031988,GO:0044422,GO:0009897,GO:0050870,GO:0005515,GO:0070887,GO:0002694,GO:0050896,GO:0046649,GO:0050865,GO:0051251,GO:0031974,GO:0050863,GO:0043233,GO:…	immune system process,immune response,defense response,regulation of immune system process,innate immune response,response to stress,positive regulation of immune system process,immune effector process,regulation of immune response,extracellular vesicular exosome,extracellular organelle,extracellular membrane-bounded organelle,response to cytokine stimulus,vesicle,leukocyte activation,cytokine pr…	--	--
ENST00000374049	ENSG00000157693	TMEM268	chr9:114611205-114646422	0.401568	0.949538	-1.24158	0.04595	0.999477	Protein of unknown function DUF4481	GO:0016020,GO:0003674,GO:0008150,GO:0005575,GO:0044425,GO:0016021,GO:0031224	membrane,molecular_function,biological_process,cellular_component,membrane part,integral to membrane,intrinsic to membrane	--	--
ENST00000326294	ENSG00000213402	PTPRCAP	chr11:67435509-67443821	30.0578	65.0535	-1.11389	0.01305	0.999477	Protein tyrosine phosphatase receptor type C-associated protein	GO:0006952,GO:0006950,GO:0050896,GO:0008150,GO:0016020,GO:0044464,GO:0005623,GO:0005575,GO:0044425,GO:0005886,GO:0071944,GO:0016021,GO:0031224	defense response,response to stress,response to stimulus,biological_process,membrane,cell part,cell,cellular_component,membrane part,plasma membrane,cell periphery,integral to membrane,intrinsic to membrane	--	--
ENST00000252951	ENSG00000130656	HBZ	chr16:152686-154503	21.6498	7.48286	1.53269	0.00035	0.444581	Globin/Protoglobin||Haemoglobin, zeta||Globin-like||Globin||Haemoglobin, alpha	GO:0002376,GO:0070062,GO:0043230,GO:0065010,GO:0031982,GO:0031988,GO:0005515,GO:0043227,GO:0043226,GO:0044421,GO:0002520,GO:0034641,GO:0005488,GO:0005622,GO:0044424,GO:0030097,GO:0048534,GO:0044445,GO:0048519,GO:0006807,GO:0071704,GO:0044238,GO:0044237,GO:0005737,GO:0008152,GO:0005576,GO:0003674,GO:1901360,GO:0006139,GO:0005829,GO:0008150,GO:0046483,GO:0051179,GO:0044260,GO:0032991,GO:0044763,GO:…	immune system process,extracellular vesicular exosome,extracellular organelle,extracellular membrane-bounded organelle,vesicle,membrane-bounded vesicle,protein binding,membrane-bounded organelle,organelle,extracellular region part,immune system development,cellular nitrogen compound metabolic process,binding,intracellular,intracellular part,hemopoiesis,hematopoietic or lymphoid organ development,…	--	--
ENST00000301935	ENSG00000162191	UBXN1	chr11:62676497-62679117	19.1031	34.5313	-0.854099	0.0185	0.999477	Ubiquitin-associated domain||-||UBA-like||Ubiquitin-related domain||UBX domain	GO:0044446,GO:0044422,GO:0005515,GO:0043227,GO:0043226,GO:0005488,GO:0005622,GO:0044424,GO:0048519,GO:0071704,GO:0044238,GO:0044237,GO:0005737,GO:0008152,GO:0044265,GO:0003674,GO:0019538,GO:0043229,GO:0005829,GO:0008150,GO:0043231,GO:0044260,GO:0032991,GO:0016020,GO:0009987,GO:0044444,GO:0005634,GO:0048523,GO:0012505,GO:0009057,GO:0044267,GO:0065009,GO:0043170,GO:0010605,GO:1901575,GO:0051246,GO:…	intracellular organelle part,organelle part,protein binding,membrane-bounded organelle,organelle,binding,intracellular,intracellular part,negative regulation of biological process,organic substance metabolic process,primary metabolic process,cellular metabolic process,cytoplasm,metabolic process,cellular macromolecule catabolic process,molecular_function,protein metabolic process,intracellular or…	--	--
ENST00000369980	ENSG00000184216	IRAK1	chrX:154010499-154019980	3.42672	5.81835	-0.763781	0.04965	0.999477	-||Serine-threonine/tyrosine-protein kinase catalytic domain||Death domain||Serine/threonine-protein kinase, active site||Protein kinase, ATP binding site||Death-like domain||Protein kinase domain||Protein kinase-like domain	GO:0006955,GO:0002376,GO:0006952,GO:0045087,GO:0006950,GO:0002682,GO:0051704,GO:0050776,GO:0002684,GO:0051707,GO:0009607,GO:0010033,GO:0071345,GO:0034097,GO:0001816,GO:0001817,GO:0050896,GO:0050778,GO:0019221,GO:0080134,GO:0031347,GO:0048584,GO:0048583,GO:0002253,GO:0071310,GO:0070887,GO:0002764,GO:0045088,GO:0002757,GO:0042221,GO:0043227,GO:0005829,GO:0043226,GO:0005515,GO:0001819,GO:0045089,GO:…	immune response,immune system process,defense response,innate immune response,response to stress,regulation of immune system process,multi-organism process,regulation of immune response,positive regulation of immune system process,response to other organism,response to biotic stimulus,response to organic substance,cellular response to cytokine stimulus,response to cytokine stimulus,cytokine produ…	hsa04064,hsa05162,hsa05133,hsa04210,hsa04722,hsa05145,hsa05142,hsa05140,hsa04620,hsa05169,hsa05152	NF-kappa B signaling pathway,Measles,Pertussis,Apoptosis,Neurotrophin signaling pathway,Toxoplasmosis,Chagas disease (American trypanosomiasis),Leishmaniasis,Toll-like receptor signaling pathway,Epstein-Barr virus infection,Tuberculosis
ENST00000312648	ENSG00000173762	CD7	chr17:82314867-82317602	15.659	31.0853	-0.989243	0.0084	0.999477	Immunoglobulin-like fold||Immunoglobulin V-set domain||-||Immunoglobulin subtype||Immunoglobulin-like domain	GO:0002376,GO:0006955,GO:0070062,GO:0043230,GO:0065010,GO:0031982,GO:0045321,GO:0001775,GO:0031988,GO:0050896,GO:0046649,GO:0042110,GO:0043227,GO:0043226,GO:0044421,GO:0051716,GO:0005576,GO:0003674,GO:0002250,GO:0008150,GO:0044763,GO:0016020,GO:0009987,GO:0065008,GO:0048872,GO:0044464,GO:0044699,GO:0005623,GO:0042592,GO:0065007,GO:0007165,GO:0044700,GO:0023052,GO:0007154,GO:0050789,GO:0050794,GO:…	immune system process,immune response,extracellular vesicular exosome,extracellular organelle,extracellular membrane-bounded organelle,vesicle,leukocyte activation,cell activation,membrane-bounded vesicle,response to stimulus,lymphocyte activation,T cell activation,membrane-bounded organelle,organelle,extracellular region part,cellular response to stimulus,extracellular region,molecular_function,…	hsa04640	Hematopoietic cell lineage
ENST00000265471	ENSG00000149541	B3GAT3	chr11:62615295-62622175	2.04255	3.60082	-0.817952	0.03635	0.999477	Glycosyl transferase, family 43||Nucleotide-diphospho-sugar transferases||-	GO:0070062,GO:0043230,GO:0065010,GO:0031982,GO:0044446,GO:0031988,GO:0044422,GO:0005515,GO:0043227,GO:0043226,GO:0044421,GO:0005488,GO:0005622,GO:0048518,GO:0044424,GO:0045184,GO:0033036,GO:0006807,GO:0071704,GO:0044238,GO:0008104,GO:0044237,GO:0005737,GO:0015031,GO:0008152,GO:0005576,GO:0051649,GO:0003674,GO:0019538,GO:0043229,GO:0008150,GO:0043231,GO:0051179,GO:0044260,GO:0051641,GO:0044763,GO:…	extracellular vesicular exosome,extracellular organelle,extracellular membrane-bounded organelle,vesicle,intracellular organelle part,membrane-bounded vesicle,organelle part,protein binding,membrane-bounded organelle,organelle,extracellular region part,binding,intracellular,positive regulation of biological process,intracellular part,establishment of protein localization,macromolecule localizatio…	hsa00532,hsa00534,hsa01100	Glycosaminoglycan biosynthesis - chondroitin sulfate / dermatan sulfate,Glycosaminoglycan biosynthesis - heparan sulfate / heparin,Metabolic pathways
ENST00000306688	ENSG00000169683	LRRC45	chr17:82018701-82031151	0.682617	1.41212	-1.04872	0.0346	0.999477	Leucine-rich repeat||-||Leucine-rich repeat domain, L domain-like	GO:0043227,GO:0043226,GO:0005737,GO:0044428,GO:0043233,GO:0070013,GO:0044446,GO:0031974,GO:0044422,GO:0005622,GO:0005634,GO:0016020,GO:0031981,GO:0044424,GO:0043231,GO:0043229,GO:0005623,GO:0044464,GO:0005654,GO:0043228,GO:0043232,GO:0005575,GO:0071944,GO:0005886,GO:0015630,GO:0005815,GO:0044430,GO:0005856,GO:0005813	membrane-bounded organelle,organelle,cytoplasm,nuclear part,organelle lumen,intracellular organelle lumen,intracellular organelle part,membrane-enclosed lumen,organelle part,intracellular,nucleus,membrane,nuclear lumen,intracellular part,intracellular membrane-bounded organelle,intracellular organelle,cell,cell part,nucleoplasm,non-membrane-bounded organelle,intracellular non-membrane-bounded org…	--	--
ENST00000322831	ENSG00000147905	ZCCHC7	chr9:37120538-37358149	4.17758	8.40917	-1.0093	0.04625	0.999477	-||Zinc finger, CCHC-type	GO:0044446,GO:0044422,GO:0005515,GO:0031974,GO:0043233,GO:0044428,GO:0070013,GO:0043227,GO:0043226,GO:0031981,GO:0005488,GO:0005622,GO:0044424,GO:0005737,GO:0003674,GO:0043229,GO:0043231,GO:0005634,GO:1901363,GO:0097159,GO:0044464,GO:0043228,GO:0043232,GO:0003676,GO:0005623,GO:0005730,GO:0005575,GO:0043167,GO:0046872,GO:0043169,GO:0046914,GO:0008270	intracellular organelle part,organelle part,protein binding,membrane-enclosed lumen,organelle lumen,nuclear part,intracellular organelle lumen,membrane-bounded organelle,organelle,nuclear lumen,binding,intracellular,intracellular part,cytoplasm,molecular_function,intracellular organelle,intracellular membrane-bounded organelle,nucleus,heterocyclic compound binding,organic cyclic compound binding,…	hsa03018	RNA degradation
ENST00000240618	ENSG00000213809	KLRK1	chr12:10363768-10398506	2.44531	1.11233	1.13643	0.0151	0.999477	-||C-type lectin||C-type lectin-like||C-type lectin fold	GO:0002376,GO:0006955,GO:0006952,GO:0002682,GO:0051704,GO:0045087,GO:0006950,GO:0002684,GO:0002252,GO:0050776,GO:0051707,GO:0009607,GO:0045321,GO:0001816,GO:0002697,GO:0010033,GO:0001775,GO:0001817,GO:0031347,GO:0050778,GO:0009897,GO:0050870,GO:0005515,GO:0070887,GO:0002694,GO:0050896,GO:0046649,GO:0050865,GO:0051251,GO:0045088,GO:0050863,GO:0045089,GO:0080134,GO:0002253,GO:0050867,GO:0042110,GO:…	immune system process,immune response,defense response,regulation of immune system process,multi-organism process,innate immune response,response to stress,positive regulation of immune system process,immune effector process,regulation of immune response,response to other organism,response to biotic stimulus,leukocyte activation,cytokine production,regulation of immune effector process,response t…	hsa05144,hsa04650	Malaria,Natural killer cell mediated cytotoxicity
ENST00000376980	ENSG00000136770	DNAJC1	chr10:21756536-22003725	0.855987	1.66596	-0.960693	0.0248	0.999477	Homeodomain-like||SANT/Myb domain||SANT domain||DnaJ domain, conserved site||DnaJ domain	GO:0044446,GO:0044422,GO:0005515,GO:0044428,GO:0043227,GO:0043226,GO:0034641,GO:0005488,GO:0005622,GO:0044424,GO:0045184,GO:0033036,GO:0048519,GO:0006807,GO:0071704,GO:0044238,GO:0008104,GO:0044237,GO:0005737,GO:0015031,GO:0008152,GO:0051649,GO:0003674,GO:1901360,GO:0019538,GO:0043229,GO:0006139,GO:0009306,GO:0005829,GO:0008150,GO:0046483,GO:0043231,GO:0051179,GO:0044260,GO:0051641,GO:0044763,GO:…	intracellular organelle part,organelle part,protein binding,nuclear part,membrane-bounded organelle,organelle,cellular nitrogen compound metabolic process,binding,intracellular,intracellular part,establishment of protein localization,macromolecule localization,negative regulation of biological process,nitrogen compound metabolic process,organic substance metabolic process,primary metabolic proces…	hsa04141	Protein processing in endoplasmic reticulum
ENST00000368467	ENSG00000163344	PMVK	chr1:154924733-154936991	1.7311	4.02628	-1.21775	0.0045	0.999477	P-loop containing nucleoside triphosphate hydrolase||Higher eukaryotic phosphomevalonate kinase	GO:0070062,GO:0043230,GO:0065010,GO:0031982,GO:0010033,GO:0031988,GO:0050896,GO:0043227,GO:0043226,GO:0044421,GO:0042221,GO:0005488,GO:0005622,GO:0044424,GO:0071704,GO:0044238,GO:0044237,GO:0005737,GO:0008152,GO:0005576,GO:0003674,GO:1901360,GO:0043229,GO:0005829,GO:0008150,GO:0043231,GO:0016020,GO:0009987,GO:0044444,GO:1901363,GO:0003824,GO:0097159,GO:1901700,GO:0032553,GO:0044464,GO:0044249,GO:…	extracellular vesicular exosome,extracellular organelle,extracellular membrane-bounded organelle,vesicle,response to organic substance,membrane-bounded vesicle,response to stimulus,membrane-bounded organelle,organelle,extracellular region part,response to chemical stimulus,binding,intracellular,intracellular part,organic substance metabolic process,primary metabolic process,cellular metabolic pro…	hsa00900,hsa04146,hsa01100	Terpenoid backbone biosynthesis,Peroxisome,Metabolic pathways
ENST00000333676	ENSG00000262814	MRPL12	chr17:81703356-81721016	3.20884	6.01972	-0.907644	0.0347	0.999477	Ribosomal protein L7/L12, oligomerisation||Ribosomal protein L7/L12, C-terminal||Ribosomal protein L7/L12, C-terminal/adaptor protein ClpS-like||Ribosomal protein L7/L12	GO:0044446,GO:0044422,GO:0005515,GO:0031974,GO:0043233,GO:0070013,GO:0043227,GO:0043226,GO:0034641,GO:0005488,GO:0005622,GO:0048518,GO:0044424,GO:0006807,GO:0071704,GO:0044238,GO:0044237,GO:0005737,GO:0008152,GO:0003723,GO:0003674,GO:1901360,GO:0019538,GO:0043229,GO:0006139,GO:0008150,GO:0046483,GO:0043231,GO:0044260,GO:0032991,GO:0044763,GO:0016020,GO:0009987,GO:0044444,GO:0071840,GO:1901363,GO:…	intracellular organelle part,organelle part,protein binding,membrane-enclosed lumen,organelle lumen,intracellular organelle lumen,membrane-bounded organelle,organelle,cellular nitrogen compound metabolic process,binding,intracellular,positive regulation of biological process,intracellular part,nitrogen compound metabolic process,organic substance metabolic process,primary metabolic process,cellul…	hsa03010	Ribosome
ENST00000263102	ENSG00000108091	CCDC6	chr10:59788762-59906656	0.627887	0.347516	0.853427	0.03025	0.999477	Protein of unknown function DUF2046	GO:0043226,GO:0005515,GO:0005737,GO:0044763,GO:0005622,GO:0005488,GO:0044424,GO:0003674,GO:0071840,GO:0043229,GO:0008150,GO:0009987,GO:0005623,GO:0044464,GO:0044699,GO:0016043,GO:0043228,GO:0043232,GO:0005575,GO:0007010,GO:0017124,GO:0005198,GO:0006996,GO:0019904,GO:0005856,GO:0005200	organelle,protein binding,cytoplasm,single-organism cellular process,intracellular,binding,intracellular part,molecular_function,cellular component organization or biogenesis,intracellular organelle,biological_process,cellular process,cell,cell part,single-organism process,cellular component organization,non-membrane-bounded organelle,intracellular non-membrane-bounded organelle,cellular_componen…	hsa05216,hsa05200	Thyroid cancer,Pathways in cancer
ENST00000371429	ENSG00000058804	NDC1	chr1:53765459-53838860	1.73379	0.947837	0.871221	0.01835	0.999477	Nucleoporin protein Ndc1-Nup	GO:0051704,GO:0006950,GO:0044403,GO:0044419,GO:0016032,GO:0044764,GO:0044446,GO:0044422,GO:0050896,GO:0019080,GO:0019058,GO:0080134,GO:0044428,GO:0043227,GO:0019083,GO:0043226,GO:0034641,GO:0048583,GO:0005622,GO:0044424,GO:0045184,GO:0044085,GO:0033036,GO:0048519,GO:0006807,GO:0071704,GO:0044238,GO:0051716,GO:0008104,GO:0044237,GO:0005737,GO:0015031,GO:0008152,GO:0051649,GO:0003674,GO:1901360,GO:…	multi-organism process,response to stress,symbiosis, encompassing mutualism through parasitism,interspecies interaction between organisms,viral process,multi-organism cellular process,intracellular organelle part,organelle part,response to stimulus,viral genome expression,viral infectious cycle,regulation of response to stress,nuclear part,membrane-bounded organelle,viral transcription,organelle,…	hsa03013	RNA transport
ENST00000295095	ENSG00000075884	ARHGAP15	chr2:143091361-143776073	4.341	2.37867	0.867874	0.044	0.999477	PH domain-like||Rho GTPase-activating protein domain||Pleckstrin homology domain||Rho GTPase activating protein||Rho GTPase activation protein	GO:0050896,GO:0048583,GO:0005829,GO:0044444,GO:0005737,GO:0051716,GO:0044763,GO:0005622,GO:0044093,GO:0016020,GO:0065009,GO:0044424,GO:0035556,GO:0003674,GO:0050790,GO:0034641,GO:0071840,GO:0008150,GO:0006793,GO:0009987,GO:0071704,GO:0006796,GO:0044238,GO:1901575,GO:0006807,GO:0065008,GO:0007165,GO:0008152,GO:0007154,GO:0044700,GO:0023052,GO:0044237,GO:0043085,GO:0065007,GO:0005623,GO:0009966,GO:…	response to stimulus,regulation of response to stimulus,cytosol,cytoplasmic part,cytoplasm,cellular response to stimulus,single-organism cellular process,intracellular,positive regulation of molecular function,membrane,regulation of molecular function,intracellular part,intracellular signal transduction,molecular_function,regulation of catalytic activity,cellular nitrogen compound metabolic proce…	--	--
ENST00000317376	ENSG00000107742	SPOCK2	chr10:72059034-72089032	9.44888	20.1676	-1.09383	0.00925	0.999477	-||SPARC/Testican, calcium-binding domain||Kazal domain||Alpha/Beta hydrolase fold||Thyroglobulin type-1||EF-hand domain pair	GO:0050896,GO:0044421,GO:0005488,GO:0048518,GO:0044085,GO:0006807,GO:0071704,GO:0044238,GO:0051716,GO:0044237,GO:0008152,GO:0040011,GO:0005576,GO:0003674,GO:0019538,GO:0008150,GO:0051179,GO:0044260,GO:0044763,GO:0009987,GO:0071840,GO:0044267,GO:0065009,GO:0043170,GO:0048870,GO:0051674,GO:0040012,GO:0048522,GO:0022607,GO:0044699,GO:0050790,GO:0050840,GO:0044281,GO:0019222,GO:2000145,GO:0006928,GO:…	response to stimulus,extracellular region part,binding,positive regulation of biological process,cellular component biogenesis,nitrogen compound metabolic process,organic substance metabolic process,primary metabolic process,cellular response to stimulus,cellular metabolic process,metabolic process,locomotion,extracellular region,molecular_function,protein metabolic process,biological_process,loc…	--	--
ENST00000303127	ENSG00000169223	LMAN2	chr5:177331561-177351852	9.85942	17.2895	-0.810319	0.02465	0.999477	Concanavalin A-like lectin/glucanase domain||Legume-like lectin	GO:0070062,GO:0043230,GO:0065010,GO:0031982,GO:0044446,GO:0031988,GO:0044422,GO:0005515,GO:0043227,GO:0043226,GO:0044421,GO:0005488,GO:0005622,GO:0048518,GO:0044424,GO:0045184,GO:0033036,GO:0008104,GO:0005737,GO:0015031,GO:0005576,GO:0051649,GO:0009986,GO:0003674,GO:0043229,GO:0008150,GO:0043231,GO:0051179,GO:0051641,GO:0044763,GO:0016020,GO:0009987,GO:0044444,GO:0071840,GO:0012505,GO:0030134,GO:…	extracellular vesicular exosome,extracellular organelle,extracellular membrane-bounded organelle,vesicle,intracellular organelle part,membrane-bounded vesicle,organelle part,protein binding,membrane-bounded organelle,organelle,extracellular region part,binding,intracellular,positive regulation of biological process,intracellular part,establishment of protein localization,macromolecule localizatio…	hsa04141	Protein processing in endoplasmic reticulum
ENST00000268802	ENSG00000141101	NOB1	chr16:69741866-69754940	1.40432	2.49479	-0.829049	0.0381	0.999477	Ribonuclease, PIN domain||PIN domain||Nin one binding (NOB1) Zn-ribbon-like||Putative WW-binding domain and destruction box	GO:0044446,GO:0044422,GO:0031974,GO:0043233,GO:0044428,GO:0070013,GO:0043227,GO:0043226,GO:0042254,GO:0022613,GO:0016072,GO:0034641,GO:0006364,GO:0031981,GO:0005488,GO:0005622,GO:0044424,GO:0044085,GO:0034470,GO:0006807,GO:0071704,GO:0044238,GO:0044237,GO:0005737,GO:0034660,GO:0008152,GO:0006396,GO:0003674,GO:1901360,GO:0043229,GO:0006139,GO:0005829,GO:0008150,GO:0046483,GO:0043231,GO:0044260,GO:…	intracellular organelle part,organelle part,membrane-enclosed lumen,organelle lumen,nuclear part,intracellular organelle lumen,membrane-bounded organelle,organelle,ribosome biogenesis,ribonucleoprotein complex biogenesis,rRNA metabolic process,cellular nitrogen compound metabolic process,rRNA processing,nuclear lumen,binding,intracellular,intracellular part,cellular component biogenesis,ncRNA pro…	hsa03008	Ribosome biogenesis in eukaryotes
ENST00000553334	ENSG00000182185	RAD51B	chr14:67819778-68730218	1.37491	0	inf	0.03805	0.999477	DNA repair protein RAD51 homologue 2||DNA recombination and repair protein, RecA-like||P-loop containing nucleoside triphosphate hydrolase||DNA recombination and repair protein RecA-like, ATP-binding domain||DNA recombination and repair protein Rad51, C-terminal||AAA+ ATPase domain||-	GO:0006950,GO:0050896,GO:0043227,GO:0043226,GO:0005515,GO:0048518,GO:0044428,GO:0043233,GO:0070013,GO:0051716,GO:0044446,GO:0032550,GO:0031974,GO:0032549,GO:0001883,GO:0044422,GO:0001882,GO:0035639,GO:0017076,GO:0032555,GO:0044763,GO:0005622,GO:0032553,GO:0005634,GO:0003824,GO:0005488,GO:0048522,GO:0009611,GO:0016020,GO:0031981,GO:0044424,GO:0003674,GO:0034641,GO:0030554,GO:0005524,GO:0043231,GO:…	response to stress,response to stimulus,membrane-bounded organelle,organelle,protein binding,positive regulation of biological process,nuclear part,organelle lumen,intracellular organelle lumen,cellular response to stimulus,intracellular organelle part,purine ribonucleoside binding,membrane-enclosed lumen,ribonucleoside binding,purine nucleoside binding,organelle part,nucleoside binding,purine ri…	hsa03440	Homologous recombination
ENST00000323588	ENSG00000164088	PPM1M	chr3:52245792-52250597	5.07188	9.09046	-0.841831	0.04185	0.999477	Protein phosphatase 2C family||PPM-type phosphatase domain	GO:0043227,GO:0043226,GO:0005622,GO:0005634,GO:0003824,GO:0005488,GO:0044424,GO:0003674,GO:0019538,GO:0043231,GO:0006464,GO:0036211,GO:0043229,GO:0008150,GO:0006793,GO:0009987,GO:0071704,GO:0044267,GO:0006796,GO:0044238,GO:0044260,GO:0008152,GO:0043412,GO:0044237,GO:0005623,GO:0044464,GO:0043170,GO:0016787,GO:0043167,GO:0030145,GO:0005575,GO:0046872,GO:0043169,GO:0008420,GO:0006470,GO:0046914,GO:…	membrane-bounded organelle,organelle,intracellular,nucleus,catalytic activity,binding,intracellular part,molecular_function,protein metabolic process,intracellular membrane-bounded organelle,cellular protein modification process,protein modification process,intracellular organelle,biological_process,phosphorus metabolic process,cellular process,organic substance metabolic process,cellular protein…	--	--
ENST00000266546	ENSG00000139182	CLSTN3	chr12:7129078-7158945	0.711635	1.6175	-1.18455	0.0292	0.999477	Calsyntenin||Cadherin||Cadherin-like||Concanavalin A-like lectin/glucanase domain	GO:0070062,GO:0043230,GO:0065010,GO:0031982,GO:0031988,GO:0043227,GO:0043226,GO:0048518,GO:0044444,GO:0005737,GO:0044446,GO:0044422,GO:0044763,GO:0005622,GO:0023056,GO:0044421,GO:0005488,GO:0048522,GO:0016020,GO:0010647,GO:0044424,GO:0051239,GO:0003674,GO:0043231,GO:0009986,GO:0071840,GO:0043229,GO:0008150,GO:0012505,GO:0009987,GO:0044085,GO:0005576,GO:0065008,GO:0007154,GO:0044700,GO:0023052,GO:…	extracellular vesicular exosome,extracellular organelle,extracellular membrane-bounded organelle,vesicle,membrane-bounded vesicle,membrane-bounded organelle,organelle,positive regulation of biological process,cytoplasmic part,cytoplasm,intracellular organelle part,organelle part,single-organism cellular process,intracellular,positive regulation of signaling,extracellular region part,binding,posit…	--	--
ENST00000407280	ENSG00000216490	IFI30	chr19:18173161-18178117	56.3443	109.922	-0.964137	0.0113	0.999477	Gamma interferon inducible lysosomal thiol reductase GILT	GO:0002376,GO:0006955,GO:0006952,GO:0045087,GO:0006950,GO:0034097,GO:0071345,GO:0010033,GO:0044446,GO:0019221,GO:0044422,GO:0070887,GO:0050896,GO:0031974,GO:0043233,GO:0070013,GO:0043227,GO:0071310,GO:0043226,GO:0034341,GO:0042221,GO:0005622,GO:0044424,GO:0071346,GO:0060333,GO:0048519,GO:0071704,GO:0051716,GO:0005737,GO:0008152,GO:0000323,GO:0005764,GO:0005576,GO:0005773,GO:0003674,GO:0031647,GO:…	immune system process,immune response,defense response,innate immune response,response to stress,response to cytokine stimulus,cellular response to cytokine stimulus,response to organic substance,intracellular organelle part,cytokine-mediated signaling pathway,organelle part,cellular response to chemical stimulus,response to stimulus,membrane-enclosed lumen,organelle lumen,intracellular organelle…	hsa04612	Antigen processing and presentation
ENST00000374597	ENSG00000130052	STARD8	chrX:68647668-68725840	0.510058	0.984326	-0.948476	0.019	0.999477	START domain||Sterile alpha motif/pointed domain||Rho GTPase-activating protein domain||START-like domain||Rho GTPase activation protein	GO:0050896,GO:0034641,GO:0048583,GO:0005488,GO:0005622,GO:0005912,GO:0044424,GO:0070161,GO:0006807,GO:0071704,GO:0044238,GO:0051716,GO:0044237,GO:0005737,GO:0008152,GO:0003674,GO:1901360,GO:0006139,GO:0005829,GO:0008150,GO:0046483,GO:0044763,GO:0005925,GO:0009987,GO:0005924,GO:0044444,GO:0030055,GO:0006725,GO:0065009,GO:1901575,GO:0009056,GO:0044464,GO:0044248,GO:0044699,GO:0050790,GO:0034655,GO:…	response to stimulus,cellular nitrogen compound metabolic process,regulation of response to stimulus,binding,intracellular,adherens junction,intracellular part,anchoring junction,nitrogen compound metabolic process,organic substance metabolic process,primary metabolic process,cellular response to stimulus,cellular metabolic process,cytoplasm,metabolic process,molecular_function,organic cyclic com…	--	--
ENST00000372285	ENSG00000101017	CD40	chr20:46118271-46129863	0.561165	1.2029	-1.10002	0.0233	0.999477	TNFR/NGFR cysteine-rich region||Tumour necrosis factor receptor 5	GO:0006955,GO:0002376,GO:0006952,GO:0045087,GO:0006950,GO:0002682,GO:0051704,GO:0050776,GO:0002252,GO:0002684,GO:0051707,GO:0009615,GO:0051607,GO:0009607,GO:0010033,GO:0071345,GO:0045321,GO:0034097,GO:0001816,GO:0002697,GO:0001817,GO:0050896,GO:0019221,GO:0046649,GO:0001775,GO:0002694,GO:0034341,GO:0048584,GO:0048583,GO:0050865,GO:0070062,GO:0043230,GO:0065010,GO:0071310,GO:0070887,GO:0051249,GO:…	immune response,immune system process,defense response,innate immune response,response to stress,regulation of immune system process,multi-organism process,regulation of immune response,immune effector process,positive regulation of immune system process,response to other organism,response to virus,defense response to virus,response to biotic stimulus,response to organic substance,cellular respon…	hsa05340,hsa04064,hsa05330,hsa04514,hsa05166,hsa05320,hsa05322,hsa05202,hsa05145,hsa05416,hsa05310,hsa05144,hsa04672,hsa04620,hsa05169,hsa04060	Primary immunodeficiency,NF-kappa B signaling pathway,Allograft rejection,Cell adhesion molecules (CAMs),HTLV-I infection,Autoimmune thyroid disease,Systemic lupus erythematosus,Transcriptional misregulation in cancer,Toxoplasmosis,Viral myocarditis,Asthma,Malaria,Intestinal immune network for IgA production,Toll-like receptor signaling pathway,Epstein-Barr virus infection,Cytokine-cytokine recep…
ENST00000415816	ENSG00000068079	IFI35	chr17:43006724-43014456	1.52974	6.55883	-2.10015	0.0141	0.999477	Nmi/IFP 35 domain, N-terminal||Nmi/IFP 35 domain	GO:0002376,GO:0006955,GO:0006952,GO:0045087,GO:0006950,GO:0034097,GO:0071345,GO:0010033,GO:0019221,GO:0005515,GO:0070887,GO:0050896,GO:0043227,GO:0071310,GO:0043226,GO:0042221,GO:0005488,GO:0005622,GO:0044424,GO:0060337,GO:0071357,GO:0034340,GO:0051716,GO:0005737,GO:0003674,GO:0043229,GO:0005829,GO:0008150,GO:0043231,GO:0044763,GO:0009987,GO:0044444,GO:0005634,GO:0044464,GO:0044699,GO:0005623,GO:…	immune system process,immune response,defense response,innate immune response,response to stress,response to cytokine stimulus,cellular response to cytokine stimulus,response to organic substance,cytokine-mediated signaling pathway,protein binding,cellular response to chemical stimulus,response to stimulus,membrane-bounded organelle,cellular response to organic substance,organelle,response to che…	--	--
ENST00000350721	ENSG00000175054	ATR	chr3:142449236-142578826	0.438814	0.225859	0.958184	0.0266	0.999477	Serine/threonine-protein kinase TOR||Protein kinase-like domain||UME domain||Armadillo-like helical||-||Phosphatidylinositol 3-/4-kinase, catalytic domain||Armadillo-type fold||Phosphatidylinositol 3/4-kinase, conserved site||FATC domain||PIK-related kinase, FAT||PIK-related kinase||HEAT, type 2||Tetratricopeptide-like helical domain	GO:0006950,GO:0050896,GO:0080134,GO:0048584,GO:0048583,GO:0042221,GO:0043227,GO:0043226,GO:0005515,GO:0048518,GO:0048519,GO:0044444,GO:0005737,GO:0044428,GO:0043233,GO:0070013,GO:0051716,GO:0044446,GO:0032550,GO:0031974,GO:0032549,GO:0001883,GO:0044422,GO:0001882,GO:0035639,GO:0017076,GO:0032555,GO:0044763,GO:0005622,GO:0032553,GO:0005634,GO:0023056,GO:0003824,GO:0005488,GO:0033036,GO:0048522,GO:…	response to stress,response to stimulus,regulation of response to stress,positive regulation of response to stimulus,regulation of response to stimulus,response to chemical stimulus,membrane-bounded organelle,organelle,protein binding,positive regulation of biological process,negative regulation of biological process,cytoplasmic part,cytoplasm,nuclear part,organelle lumen,intracellular organelle …	hsa05166,hsa03460,hsa04115,hsa04110	HTLV-I infection,Fanconi anemia pathway,p53 signaling pathway,Cell cycle
ENST00000409248	ENSG00000243449	C4orf48	chr4:2041992-2043970	5.93192	13.5927	-1.19626	0.0134	0.999477	Neuropeptide-like protein	GO:0005576,GO:0005575	extracellular region,cellular_component	--	--
ENST00000304842	ENSG00000169902	TPST1	chr7:66205198-66360443	1.12463	0.398236	1.49776	0.01545	0.999477	P-loop containing nucleoside triphosphate hydrolase||Protein-tyrosine sulfotransferase	GO:0006952,GO:0006950,GO:0044446,GO:0044422,GO:0050896,GO:0043227,GO:0043226,GO:0005622,GO:0044424,GO:0071704,GO:0044238,GO:0044237,GO:0005737,GO:0008152,GO:0003674,GO:0019538,GO:0043229,GO:0008150,GO:0043231,GO:0044260,GO:0016020,GO:0009987,GO:0044444,GO:0006954,GO:0012505,GO:0003824,GO:0044267,GO:0009611,GO:0043170,GO:0044464,GO:0005623,GO:0031090,GO:0016740,GO:0018212,GO:0006464,GO:0036211,GO:…	defense response,response to stress,intracellular organelle part,organelle part,response to stimulus,membrane-bounded organelle,organelle,intracellular,intracellular part,organic substance metabolic process,primary metabolic process,cellular metabolic process,cytoplasm,metabolic process,molecular_function,protein metabolic process,intracellular organelle,biological_process,intracellular membrane-…	--	--
ENST00000494664	ENSG00000113845	TIMMDC1	chr3:119498531-119559602	5.36538	3.19631	0.747274	0.04695	0.999477	-||Mitochondrial inner membrane translocase subunit Tim17/Tim22/Tim23/peroxisomal protein PMP24	GO:0044446,GO:0044422,GO:0031974,GO:0043233,GO:0044428,GO:0070013,GO:0043227,GO:0043226,GO:0031981,GO:0005622,GO:0044424,GO:0044085,GO:0005737,GO:0043229,GO:0065003,GO:0008150,GO:0043231,GO:0044763,GO:0016020,GO:0009987,GO:0044444,GO:0005634,GO:0071840,GO:0005654,GO:0043933,GO:0034622,GO:0022607,GO:0044464,GO:0044699,GO:0005623,GO:0031090,GO:0006461,GO:0070271,GO:0016043,GO:0071822,GO:0006996,GO:…	intracellular organelle part,organelle part,membrane-enclosed lumen,organelle lumen,nuclear part,intracellular organelle lumen,membrane-bounded organelle,organelle,nuclear lumen,intracellular,intracellular part,cellular component biogenesis,cytoplasm,intracellular organelle,macromolecular complex assembly,biological_process,intracellular membrane-bounded organelle,single-organism cellular process…	--	--
ENST00000278353	ENSG00000149084	HSD17B12	chr11:43578888-43856610	0.469308	0.135551	1.7917	0.0277	0.999477	Short-chain dehydrogenase/reductase, conserved site||Short-chain dehydrogenase/reductase SDR||NAD(P)-binding domain||-	GO:0043227,GO:0043226,GO:0005515,GO:0048518,GO:0044444,GO:0005737,GO:0044446,GO:0044422,GO:0044763,GO:0005622,GO:0044421,GO:0003824,GO:0005488,GO:0048522,GO:0016020,GO:0044424,GO:0003674,GO:0043231,GO:0071840,GO:0043229,GO:0008150,GO:0006793,GO:0012505,GO:0009987,GO:0071704,GO:0005576,GO:0044238,GO:0065008,GO:0043168,GO:0008152,GO:0044237,GO:0065007,GO:0005623,GO:0044464,GO:0031090,GO:1901360,GO:…	membrane-bounded organelle,organelle,protein binding,positive regulation of biological process,cytoplasmic part,cytoplasm,intracellular organelle part,organelle part,single-organism cellular process,intracellular,extracellular region part,catalytic activity,binding,positive regulation of cellular process,membrane,intracellular part,molecular_function,intracellular membrane-bounded organelle,cellu…	hsa00062,hsa01212,hsa01040,hsa00140,hsa01100	Fatty acid elongation,Fatty acid metabolism,Biosynthesis of unsaturated fatty acids,Steroid hormone biosynthesis,Metabolic pathways
ENST00000392514	ENSG00000089157	RPLP0	chr12:120196685-120201235	56.5236	125.531	-1.15112	0.01175	0.999477	Ribosomal protein L10P||-||60S acidic ribosomal protein P0	GO:0051704,GO:0044403,GO:0044419,GO:0016032,GO:0044764,GO:0070062,GO:0043230,GO:0065010,GO:0034097,GO:0031982,GO:0071345,GO:0010033,GO:0044446,GO:0031988,GO:0044422,GO:0005515,GO:0070887,GO:0050896,GO:0019080,GO:0019058,GO:0043227,GO:0019083,GO:0071310,GO:0043226,GO:0044421,GO:0042254,GO:0022613,GO:0016072,GO:0042221,GO:0034641,GO:0006364,GO:0005488,GO:0005622,GO:0005912,GO:0000184,GO:0044424,GO:…	multi-organism process,symbiosis, encompassing mutualism through parasitism,interspecies interaction between organisms,viral process,multi-organism cellular process,extracellular vesicular exosome,extracellular organelle,extracellular membrane-bounded organelle,response to cytokine stimulus,vesicle,cellular response to cytokine stimulus,response to organic substance,intracellular organelle part,m…	hsa03010	Ribosome
ENST00000379751	ENSG00000125817	CENPB	chr20:3783850-3786690	4.6105	9.58564	-1.05595	0.00235	0.999477	Centromere protein CENP-B, dimerisation domain||Major centromere autoantigen B||HTH CenpB-type DNA-binding domain||DNA binding HTH domain, Psq-type||DDE superfamily endonuclease domain||Homeodomain-like	GO:0044446,GO:0044422,GO:0031974,GO:0043233,GO:0044428,GO:0070013,GO:0043227,GO:0043226,GO:0031981,GO:0005488,GO:0005622,GO:0044424,GO:0003674,GO:0043229,GO:0043231,GO:0005634,GO:1901363,GO:0097159,GO:0000785,GO:0000228,GO:0005694,GO:0044454,GO:0044464,GO:0000790,GO:0043228,GO:0043232,GO:0044427,GO:0003676,GO:0005623,GO:0003677,GO:0005575,GO:0000792,GO:0005720,GO:0019237,GO:0003696,GO:0031618,GO:…	intracellular organelle part,organelle part,membrane-enclosed lumen,organelle lumen,nuclear part,intracellular organelle lumen,membrane-bounded organelle,organelle,nuclear lumen,binding,intracellular,intracellular part,molecular_function,intracellular organelle,intracellular membrane-bounded organelle,nucleus,heterocyclic compound binding,organic cyclic compound binding,chromatin,nuclear chromoso…	--	--
ENST00000295702	ENSG00000163479	SSR2	chr1:156009047-156020959	21.226	34.027	-0.680851	0.04605	0.999477	Translocon-associated protein subunit beta	GO:0044446,GO:0044422,GO:0043227,GO:0043226,GO:0005622,GO:0044424,GO:0045184,GO:0033036,GO:0006613,GO:0008104,GO:0006612,GO:0005737,GO:0015031,GO:0051649,GO:0043229,GO:0008150,GO:0043231,GO:0051179,GO:0051641,GO:0044763,GO:0016020,GO:0009987,GO:0044444,GO:0012505,GO:0034613,GO:0070727,GO:0051234,GO:0006886,GO:0071702,GO:0006810,GO:0046907,GO:0044765,GO:0044464,GO:0044699,GO:0005623,GO:0031090,GO:…	intracellular organelle part,organelle part,membrane-bounded organelle,organelle,intracellular,intracellular part,establishment of protein localization,macromolecule localization,cotranslational protein targeting to membrane,protein localization,protein targeting to membrane,cytoplasm,protein transport,establishment of localization in cell,intracellular organelle,biological_process,intracellular …	hsa04141	Protein processing in endoplasmic reticulum
ENST00000522495	ENSG00000131203	IDO1	chr8:39902274-39928431	0.648448	3.06417	-2.24044	0.0136	0.999477	Indoleamine 2,3-dioxygenase||-	GO:0006955,GO:0002376,GO:0006952,GO:0006950,GO:0002682,GO:0051704,GO:0050776,GO:0002684,GO:0051707,GO:0009607,GO:0010033,GO:0045321,GO:0001816,GO:0001817,GO:0050896,GO:0050778,GO:0080134,GO:0046649,GO:0001775,GO:0031347,GO:0002694,GO:0048584,GO:0048583,GO:0050865,GO:0051249,GO:0042110,GO:0042221,GO:0050863,GO:0005829,GO:0043226,GO:0001819,GO:0048518,GO:0048519,GO:0031349,GO:0044444,GO:0005737,GO:…	immune response,immune system process,defense response,response to stress,regulation of immune system process,multi-organism process,regulation of immune response,positive regulation of immune system process,response to other organism,response to biotic stimulus,response to organic substance,leukocyte activation,cytokine production,regulation of cytokine production,response to stimulus,positive r…	hsa00380,hsa05143,hsa01100	Tryptophan metabolism,African trypanosomiasis,Metabolic pathways
ENST00000355235	ENSG00000197226	TBC1D9B	chr5:179862065-179907859	2.16571	3.63338	-0.746469	0.03565	0.999477	GRAM domain||EF-hand domain pair||-||EF-hand domain||Rab-GTPase-TBC domain	GO:0005515,GO:0005488,GO:0005622,GO:0045184,GO:0044085,GO:0033036,GO:0008104,GO:0015031,GO:0051649,GO:0003674,GO:0008150,GO:0051179,GO:0051641,GO:0044763,GO:0016020,GO:0009987,GO:0071840,GO:0012505,GO:0034613,GO:0070727,GO:0051234,GO:0006886,GO:0071702,GO:0006810,GO:0022607,GO:0046907,GO:0044464,GO:0044699,GO:0005623,GO:0032879,GO:0065007,GO:0016043,GO:0016192,GO:0050789,GO:0050793,GO:0060491,GO:…	protein binding,binding,intracellular,establishment of protein localization,cellular component biogenesis,macromolecule localization,protein localization,protein transport,establishment of localization in cell,molecular_function,biological_process,localization,cellular localization,single-organism cellular process,membrane,cellular process,cellular component organization or biogenesis,endomembran…	--	--
ENST00000262580	ENSG00000104518	GSDMD	chr8:143553206-143563062	6.77695	12.8479	-0.922828	0.01515	0.999477	Gasdermin	GO:0002376,GO:0006955,GO:0006952,GO:0051704,GO:0045087,GO:0006950,GO:0051707,GO:0009607,GO:0001816,GO:0001817,GO:0044446,GO:0044422,GO:0005515,GO:0050896,GO:0031974,GO:0043233,GO:0044428,GO:0070013,GO:0043227,GO:0043226,GO:0044421,GO:0031981,GO:0005488,GO:0005622,GO:0048518,GO:0044424,GO:0045184,GO:0044085,GO:0033036,GO:0009617,GO:0051716,GO:0008104,GO:0005737,GO:0015031,GO:0005576,GO:0051649,GO:…	immune system process,immune response,defense response,multi-organism process,innate immune response,response to stress,response to other organism,response to biotic stimulus,cytokine production,regulation of cytokine production,intracellular organelle part,organelle part,protein binding,response to stimulus,membrane-enclosed lumen,organelle lumen,nuclear part,intracellular organelle lumen,membra…	--	--
ENST00000421832	ENSG00000142544	CTU1	chr19:51097605-51108370	0.858209	2.06425	-1.26621	0.0045	0.999477	Cytoplasmic tRNA 2-thiolation protein 1, C-terminal||Rossmann-like alpha/beta/alpha sandwich fold||tRNA(Ile)-lysidine/2-thiocytidine synthase, N-terminal||2-thiocytidine tRNA biosynthesis protein, TtcA||Cytoplasmic tRNA 2-thiolation protein 1	GO:0005515,GO:0043227,GO:0043226,GO:0034641,GO:0005488,GO:0005622,GO:0044424,GO:0034470,GO:0006807,GO:0071704,GO:0044238,GO:0044237,GO:0005737,GO:0034660,GO:0008152,GO:0006396,GO:0003723,GO:0003674,GO:1901360,GO:0019538,GO:0043229,GO:0006139,GO:0005829,GO:0008150,GO:0046483,GO:0043231,GO:0044260,GO:0009987,GO:0044444,GO:1901363,GO:0003824,GO:0097159,GO:0006725,GO:0044267,GO:0090304,GO:0043170,GO:…	protein binding,membrane-bounded organelle,organelle,cellular nitrogen compound metabolic process,binding,intracellular,intracellular part,ncRNA processing,nitrogen compound metabolic process,organic substance metabolic process,primary metabolic process,cellular metabolic process,cytoplasm,ncRNA metabolic process,metabolic process,RNA processing,RNA binding,molecular_function,organic cyclic compo…	hsa04122	Sulfur relay system
ENST00000329331	ENSG00000183576	SETD3	chr14:99397745-99480889	12.446	29.2855	-1.2345	0.00505	0.999477	Histone-lysine N-methyltransferase, SETD3||-||SET domain||Rubisco LSMT, substrate-binding domain	GO:0044446,GO:0044422,GO:0005515,GO:0031974,GO:0043233,GO:0044428,GO:0070013,GO:0043227,GO:0043226,GO:0034641,GO:0031981,GO:0005488,GO:0005622,GO:0048518,GO:0044424,GO:0006807,GO:0071704,GO:0044238,GO:0044237,GO:0008152,GO:0003674,GO:1901360,GO:0019538,GO:0043229,GO:0006139,GO:0008150,GO:0046483,GO:0043231,GO:0044260,GO:0044763,GO:0009987,GO:0005634,GO:0071840,GO:0005654,GO:0003824,GO:0006725,GO:…	intracellular organelle part,organelle part,protein binding,membrane-enclosed lumen,organelle lumen,nuclear part,intracellular organelle lumen,membrane-bounded organelle,organelle,cellular nitrogen compound metabolic process,nuclear lumen,binding,intracellular,positive regulation of biological process,intracellular part,nitrogen compound metabolic process,organic substance metabolic process,prima…	--	--
ENST00000310132	ENSG00000007264	MATK	chr19:3777969-3802129	3.43471	7.81601	-1.18624	0.00805	0.999477	SH2 domain||Protein kinase-like domain||Tyrosine-protein kinase, active site||Protein kinase domain||SH3 domain||Protein kinase, ATP binding site||Tyrosine-protein kinase, catalytic domain||Serine-threonine/tyrosine-protein kinase catalytic domain||-	GO:0002376,GO:0006955,GO:0006952,GO:0045087,GO:0006950,GO:0005515,GO:0050896,GO:0005488,GO:0005622,GO:0048518,GO:0044424,GO:0071704,GO:0044238,GO:0051716,GO:0044237,GO:0005737,GO:0008152,GO:0040011,GO:0003674,GO:0019538,GO:0005829,GO:0008150,GO:0051179,GO:0044260,GO:0044763,GO:0016020,GO:0009987,GO:0044444,GO:1901363,GO:0003824,GO:0097159,GO:0044267,GO:0043170,GO:0048870,GO:0051674,GO:0048522,GO:…	immune system process,immune response,defense response,innate immune response,response to stress,protein binding,response to stimulus,binding,intracellular,positive regulation of biological process,intracellular part,organic substance metabolic process,primary metabolic process,cellular response to stimulus,cellular metabolic process,cytoplasm,metabolic process,locomotion,molecular_function,prote…	hsa04722	Neurotrophin signaling pathway
ENST00000367460	ENSG00000150681	RGS18	chr1:192158456-192185815	6.37834	2.57341	1.3095	0.0012	0.769538	RGS, subdomain 1||RGS domain	GO:0050896,GO:0034641,GO:0048583,GO:0005622,GO:0044424,GO:0048519,GO:0006807,GO:0071704,GO:0044238,GO:0051716,GO:0044237,GO:0005737,GO:0008152,GO:0003674,GO:1901360,GO:0006139,GO:0008150,GO:0046483,GO:0044763,GO:0016020,GO:0009987,GO:0048523,GO:0006725,GO:0065009,GO:1901575,GO:0009056,GO:0044464,GO:0044248,GO:0044699,GO:0050790,GO:0034655,GO:0044281,GO:0005623,GO:0044093,GO:0019222,GO:0046700,GO:…	response to stimulus,cellular nitrogen compound metabolic process,regulation of response to stimulus,intracellular,intracellular part,negative regulation of biological process,nitrogen compound metabolic process,organic substance metabolic process,primary metabolic process,cellular response to stimulus,cellular metabolic process,cytoplasm,metabolic process,molecular_function,organic cyclic compou…	--	--
ENST00000206451	ENSG00000092010	PSME1	chr14:24136157-24141588	23.674	40.885	-0.788267	0.03375	0.999477	Proteasome activator pa28, N-terminal domain||Proteasome activator pa28||Proteasome activator pa28, C-terminal domain	GO:0002376,GO:0006955,GO:0006952,GO:0002682,GO:0045087,GO:0006950,GO:0002684,GO:0050776,GO:0070062,GO:0043230,GO:0065010,GO:0034097,GO:0031982,GO:0071345,GO:0010033,GO:0031347,GO:0044446,GO:0050778,GO:0031988,GO:0019221,GO:0044422,GO:0070887,GO:0050896,GO:0045088,GO:0031974,GO:0045089,GO:0043233,GO:0080134,GO:0002253,GO:0044428,GO:0070013,GO:0043227,GO:0071310,GO:0031349,GO:0043226,GO:0002757,GO:…	immune system process,immune response,defense response,regulation of immune system process,innate immune response,response to stress,positive regulation of immune system process,regulation of immune response,extracellular vesicular exosome,extracellular organelle,extracellular membrane-bounded organelle,response to cytokine stimulus,vesicle,cellular response to cytokine stimulus,response to organ…	hsa04612,hsa03050	Antigen processing and presentation,Proteasome
ENST00000204961	ENSG00000090776	EFNB1	chrX:68828996-68842147	0.79044	1.41769	-0.842816	0.0383	0.999477	Ephrin receptor-binding domain||Ephrin||Ephrin, conserved site||Cupredoxin	GO:0002376,GO:0002682,GO:0002684,GO:0070062,GO:0043230,GO:0065010,GO:0031982,GO:0045321,GO:0001775,GO:0031988,GO:0050870,GO:0005515,GO:0002694,GO:0050896,GO:0046649,GO:0050865,GO:0051251,GO:0050863,GO:0050867,GO:0042110,GO:0043227,GO:0031295,GO:0051249,GO:0043226,GO:0002696,GO:0031294,GO:0044421,GO:0042221,GO:0005488,GO:0005622,GO:0048518,GO:0044424,GO:0051716,GO:0005737,GO:0040011,GO:0005576,GO:…	immune system process,regulation of immune system process,positive regulation of immune system process,extracellular vesicular exosome,extracellular organelle,extracellular membrane-bounded organelle,vesicle,leukocyte activation,cell activation,membrane-bounded vesicle,positive regulation of T cell activation,protein binding,regulation of leukocyte activation,response to stimulus,lymphocyte activ…	hsa04360	Axon guidance
ENST00000262776	ENSG00000108679	LGALS3BP	chr17:78971237-78980109	1.25329	6.37152	-2.34592	5.00E-05	0.104844	SRCR domain||BTB/Kelch-associated||SRCR-like domain||BTB/POZ domain||SKP1/BTB/POZ domain||-	GO:0006952,GO:0006950,GO:0070062,GO:0043230,GO:0065010,GO:0031982,GO:0044446,GO:0031988,GO:0044422,GO:0050896,GO:0031974,GO:0043233,GO:0043227,GO:0043226,GO:0044421,GO:0005622,GO:0044424,GO:0051716,GO:0005737,GO:0005576,GO:0051649,GO:0003674,GO:0043229,GO:0008150,GO:0043231,GO:0051179,GO:0051641,GO:0044763,GO:0016020,GO:0009987,GO:0044444,GO:0051234,GO:0006810,GO:0032940,GO:0046903,GO:0044765,GO:…	defense response,response to stress,extracellular vesicular exosome,extracellular organelle,extracellular membrane-bounded organelle,vesicle,intracellular organelle part,membrane-bounded vesicle,organelle part,response to stimulus,membrane-enclosed lumen,organelle lumen,membrane-bounded organelle,organelle,extracellular region part,intracellular,intracellular part,cellular response to stimulus,cy…	--	--
ENST00000374517	ENSG00000136810	TXN	chr9:110243810-110256640	9.85321	5.69128	0.791842	0.0411	0.999477	Thioredoxin-like fold||Thioredoxin domain||Thioredoxin||Thioredoxin, conserved site	GO:0006950,GO:0070062,GO:0043230,GO:0065010,GO:0031982,GO:0044446,GO:0031988,GO:0044422,GO:0005515,GO:0050896,GO:0031974,GO:0043233,GO:0044428,GO:0070013,GO:0043227,GO:0043226,GO:0048584,GO:0044421,GO:0042221,GO:0034641,GO:0031981,GO:0048583,GO:0005488,GO:0005622,GO:0048518,GO:0044424,GO:0045184,GO:0033036,GO:0048519,GO:0006807,GO:0071704,GO:0044238,GO:0051716,GO:0008104,GO:0044237,GO:0005737,GO:…	response to stress,extracellular vesicular exosome,extracellular organelle,extracellular membrane-bounded organelle,vesicle,intracellular organelle part,membrane-bounded vesicle,organelle part,protein binding,response to stimulus,membrane-enclosed lumen,organelle lumen,nuclear part,intracellular organelle lumen,membrane-bounded organelle,organelle,positive regulation of response to stimulus,extra…	--	--
ENST00000402322	ENSG00000173372	C1QA	chr1:22636505-22639608	0.384739	1.47781	-1.94151	0.0457	0.999477	Collagen triple helix repeat||C1q domain||Tumour necrosis factor-like domain	GO:0002376,GO:0006955,GO:0006952,GO:0002682,GO:0045087,GO:0006950,GO:0002684,GO:0002252,GO:0050776,GO:0070062,GO:0043230,GO:0065010,GO:0031982,GO:0050778,GO:0031988,GO:0050896,GO:0002253,GO:0043227,GO:0043226,GO:0048584,GO:0044421,GO:0042221,GO:0048583,GO:0048518,GO:0002443,GO:0071704,GO:0044238,GO:0008152,GO:0005576,GO:0003674,GO:0002250,GO:0019538,GO:0008150,GO:0032991,GO:0044763,GO:0009987,GO:…	immune system process,immune response,defense response,regulation of immune system process,innate immune response,response to stress,positive regulation of immune system process,immune effector process,regulation of immune response,extracellular vesicular exosome,extracellular organelle,extracellular membrane-bounded organelle,vesicle,positive regulation of immune response,membrane-bounded vesicl…	hsa05322,hsa05150,hsa05142,hsa05133,hsa04610,hsa05020	Systemic lupus erythematosus,Staphylococcus aureus infection,Chagas disease (American trypanosomiasis),Pertussis,Complement and coagulation cascades,Prion diseases
ENST00000592810	ENSG00000166289	PLEKHF1	chr19:29665055-29675457	0.630776	2.25602	-1.83858	0.0475	0.999477	FYVE zinc finger||Pleckstrin homology domain||Zinc finger, FYVE-related||Zinc finger, FYVE/PHD-type||Zinc finger, RING/FYVE/PHD-type||PH domain-like	GO:0050896,GO:0048584,GO:0048583,GO:0043227,GO:0043226,GO:0048518,GO:0044444,GO:0005737,GO:0051716,GO:0044446,GO:0044422,GO:0044763,GO:0005622,GO:0005634,GO:0023056,GO:0005488,GO:0033036,GO:0048522,GO:0009967,GO:0051179,GO:0016020,GO:0010647,GO:0008104,GO:0044424,GO:0035556,GO:0003674,GO:0043231,GO:0071840,GO:0012501,GO:0043229,GO:0008150,GO:0000323,GO:0005764,GO:0009987,GO:0008219,GO:0016265,GO:…	response to stimulus,positive regulation of response to stimulus,regulation of response to stimulus,membrane-bounded organelle,organelle,positive regulation of biological process,cytoplasmic part,cytoplasm,cellular response to stimulus,intracellular organelle part,organelle part,single-organism cellular process,intracellular,nucleus,positive regulation of signaling,binding,macromolecule localizat…	--	--
ENST00000376918	ENSG00000161671	EMC10	chr19:50466786-50490870	1.96762	4.88675	-1.31242	0.0293	0.999477	-||ER membrane protein complex subunit 10	GO:0044446,GO:0044422,GO:0043227,GO:0043226,GO:0005622,GO:0044424,GO:0005737,GO:0005576,GO:0043229,GO:0043231,GO:0032991,GO:0016020,GO:0044444,GO:0012505,GO:0044464,GO:0005623,GO:0031090,GO:0030176,GO:0031227,GO:0043234,GO:0044432,GO:0005783,GO:0042175,GO:0031300,GO:0005789,GO:0031301,GO:0005575,GO:0044425,GO:0072546,GO:0016021,GO:0031224	intracellular organelle part,organelle part,membrane-bounded organelle,organelle,intracellular,intracellular part,cytoplasm,extracellular region,intracellular organelle,intracellular membrane-bounded organelle,macromolecular complex,membrane,cytoplasmic part,endomembrane system,cell part,cell,organelle membrane,integral to endoplasmic reticulum membrane,intrinsic to endoplasmic reticulum membrane…	--	--
ENST00000368054	ENSG00000066294	CD84	chr1:160537072-160579516	0.747714	0.381221	0.971859	0.04165	0.999477	Immunoglobulin-like fold||Immunoglobulin-like domain||Immunoglobulin subtype	GO:0002376,GO:0006955,GO:0006952,GO:0002682,GO:0045087,GO:0006950,GO:0002684,GO:0002252,GO:0050776,GO:0070062,GO:0043230,GO:0065010,GO:0031982,GO:0045321,GO:0001816,GO:0002697,GO:0001775,GO:0001817,GO:0031988,GO:0002694,GO:0050896,GO:0050865,GO:0043227,GO:0043226,GO:0044421,GO:0048583,GO:0048518,GO:0050900,GO:0048519,GO:0002443,GO:0040011,GO:0005576,GO:0051649,GO:0002703,GO:0002250,GO:0008150,GO:…	immune system process,immune response,defense response,regulation of immune system process,innate immune response,response to stress,positive regulation of immune system process,immune effector process,regulation of immune response,extracellular vesicular exosome,extracellular organelle,extracellular membrane-bounded organelle,vesicle,leukocyte activation,cytokine production,regulation of immune …	--	--
ENST00000254436	ENSG00000132109	TRIM21	chr11:4384896-4393696	5.94586	10.843	-0.866803	0.0117	0.999477	B-box-type zinc finger||B30.2/SPRY domain||Zinc finger, RING-type||Zinc finger, B-box, chordata||Concanavalin A-like lectin/glucanase domain||Butyrophylin-like||Zinc finger, RING-type, conserved site||SPRY-associated||SPRY domain||Zinc finger, RING/FYVE/PHD-type||U box domain	GO:0002376,GO:0006955,GO:0006952,GO:0051704,GO:0045087,GO:0006950,GO:0044403,GO:0044419,GO:0016032,GO:0044764,GO:0034097,GO:0031982,GO:0071345,GO:0001816,GO:0010033,GO:0001817,GO:0019221,GO:0005515,GO:0070887,GO:0050896,GO:0019080,GO:0019058,GO:0043227,GO:0019083,GO:0071310,GO:0043226,GO:0034341,GO:0043900,GO:0042221,GO:0034641,GO:0005488,GO:0005622,GO:0048518,GO:0044424,GO:0044085,GO:0071346,GO:…	immune system process,immune response,defense response,multi-organism process,innate immune response,response to stress,symbiosis, encompassing mutualism through parasitism,interspecies interaction between organisms,viral process,multi-organism cellular process,response to cytokine stimulus,vesicle,cellular response to cytokine stimulus,cytokine production,response to organic substance,regulation…	hsa05322	Systemic lupus erythematosus
ENST00000312397	ENSG00000175467	SART1	chr11:65961688-65979828	3.54246	6.35385	-0.842879	0.0155	0.999477	SNU66/SART1 family	GO:0002376,GO:0002682,GO:0002684,GO:0045321,GO:0001775,GO:0044446,GO:0044422,GO:0050870,GO:0002694,GO:0050896,GO:0046649,GO:0050865,GO:0051251,GO:0031974,GO:0050863,GO:0043233,GO:0050867,GO:0044428,GO:0070013,GO:0042110,GO:0043227,GO:0051249,GO:0043226,GO:0002696,GO:0042254,GO:0022613,GO:0016072,GO:0002520,GO:0034641,GO:0006364,GO:0031981,GO:0005622,GO:0048518,GO:0044424,GO:0044085,GO:0030097,GO:…	immune system process,regulation of immune system process,positive regulation of immune system process,leukocyte activation,cell activation,intracellular organelle part,organelle part,positive regulation of T cell activation,regulation of leukocyte activation,response to stimulus,lymphocyte activation,regulation of cell activation,positive regulation of lymphocyte activation,membrane-enclosed lum…	hsa03040	Spliceosome
ENST00000261951	ENSG00000113300	CNOT6	chr5:180494416-180578405	2.27471	1.04316	1.12472	0.00705	0.999477	Leucine-rich repeat, typical subtype||Endonuclease/exonuclease/phosphatase||Leucine-rich repeat domain, L domain-like||Leucine-rich repeat	GO:0006950,GO:0005515,GO:0050896,GO:0043227,GO:0043226,GO:0022613,GO:0034641,GO:0005488,GO:0005622,GO:0048518,GO:0044424,GO:0044085,GO:0048519,GO:0006807,GO:0071704,GO:0044238,GO:0051716,GO:0044237,GO:0005737,GO:0008152,GO:0006396,GO:0044265,GO:0003723,GO:0003674,GO:0006401,GO:1901360,GO:0019538,GO:0000956,GO:0043229,GO:0006139,GO:0005829,GO:0065003,GO:0008150,GO:0046483,GO:0043231,GO:0044260,GO:…	response to stress,protein binding,response to stimulus,membrane-bounded organelle,organelle,ribonucleoprotein complex biogenesis,cellular nitrogen compound metabolic process,binding,intracellular,positive regulation of biological process,intracellular part,cellular component biogenesis,negative regulation of biological process,nitrogen compound metabolic process,organic substance metabolic proce…	hsa03018	RNA degradation
ENST00000322716	ENSG00000178567	EPM2AIP1	chr3:36985042-36993168	0.453132	0.22432	1.01438	0.0184	0.999477	-||EPM2A-interacting protein 1	GO:0010033,GO:0044446,GO:0044422,GO:0005515,GO:0050896,GO:0031974,GO:0043233,GO:0044428,GO:0070013,GO:0043227,GO:0043226,GO:0042221,GO:0034641,GO:0031981,GO:0005488,GO:0005622,GO:0048518,GO:0044424,GO:0006807,GO:0071704,GO:0044238,GO:0044237,GO:0005737,GO:0008152,GO:0003674,GO:1901360,GO:0043229,GO:0006139,GO:0008150,GO:0046483,GO:0043231,GO:0044260,GO:0009987,GO:0044444,GO:0005634,GO:0005654,GO:…	response to organic substance,intracellular organelle part,organelle part,protein binding,response to stimulus,membrane-enclosed lumen,organelle lumen,nuclear part,intracellular organelle lumen,membrane-bounded organelle,organelle,response to chemical stimulus,cellular nitrogen compound metabolic process,nuclear lumen,binding,intracellular,positive regulation of biological process,intracellular p…	--	--
ENST00000264972	ENSG00000115085	ZAP70	chr2:97713559-97739860	7.46728	12.4399	-0.736325	0.0336	0.999477	SH2 domain||Protein kinase-like domain||Tyrosine-protein kinase, non-receptor SYK/ZAP-70||Tyrosine-protein kinase, active site||Protein kinase domain||Protein kinase, ATP binding site||Tyrosine-protein kinase, catalytic domain||Tyrosine-protein kinase SYK/ZAP-70, inter-SH2 domain||Serine-threonine/tyrosine-protein kinase catalytic domain	GO:0006955,GO:0002376,GO:0006952,GO:0045087,GO:0006950,GO:0002682,GO:0050776,GO:0002252,GO:0002684,GO:0045321,GO:0002697,GO:0050896,GO:0050778,GO:0080134,GO:0046649,GO:0001775,GO:0002694,GO:0048584,GO:0048583,GO:0050865,GO:0002253,GO:0050870,GO:0051249,GO:0002764,GO:0051251,GO:0002757,GO:0042110,GO:0050863,GO:0042101,GO:0050867,GO:0005829,GO:0005515,GO:0002696,GO:0048518,GO:0002443,GO:0002250,GO:…	immune response,immune system process,defense response,innate immune response,response to stress,regulation of immune system process,regulation of immune response,immune effector process,positive regulation of immune system process,leukocyte activation,regulation of immune effector process,response to stimulus,positive regulation of immune response,regulation of response to stress,lymphocyte acti…	hsa05340,hsa04064,hsa04660,hsa04650,hsa04014	Primary immunodeficiency,NF-kappa B signaling pathway,T cell receptor signaling pathway,Natural killer cell mediated cytotoxicity,Ras signaling pathway
ENST00000452357	ENSG00000089127	OAS1	chr12:112906776-112933222	0.613561	5.5791	-3.18475	0.04925	0.999477	2'-5'-oligoadenylate synthase||Polymerase, nucleotidyl transferase domain||2-5-oligoadenylate synthetase, conserved site||2-5-oligoadenylate synthetase, N-terminal||2'-5'-oligoadenylate synthetase 1, domain 2/C-terminal||-	GO:0006955,GO:0002376,GO:0006952,GO:0045087,GO:0006950,GO:0051704,GO:0002252,GO:0051707,GO:0009615,GO:0051607,GO:0009607,GO:0010033,GO:0071345,GO:0034097,GO:0050896,GO:0044403,GO:0044419,GO:0019221,GO:0016032,GO:0044764,GO:0034341,GO:0060337,GO:0071357,GO:0034340,GO:0071310,GO:0070887,GO:0060333,GO:0043900,GO:0071346,GO:0042221,GO:0043227,GO:0019058,GO:0005829,GO:0043226,GO:0005515,GO:0048519,GO:…	immune response,immune system process,defense response,innate immune response,response to stress,multi-organism process,immune effector process,response to other organism,response to virus,defense response to virus,response to biotic stimulus,response to organic substance,cellular response to cytokine stimulus,response to cytokine stimulus,response to stimulus,symbiosis, encompassing mutualism th…	hsa05168,hsa05162,hsa05164,hsa05160	Herpes simplex infection,Measles,Influenza A,Hepatitis C
ENST00000376701	ENSG00000015285	WAS	chrX:48676595-48691427	32.4478	56.176	-0.791834	0.0334	0.999477	CRIB domain||Wiskott-Aldrich syndrome protein||Wiscott-Aldrich syndrome protein, C-terminal||WH1/EVH1 domain||PH domain-like||WH2 domain	GO:0002376,GO:0006955,GO:0006952,GO:0002682,GO:0006950,GO:0002684,GO:0002252,GO:0050776,GO:0070062,GO:0043230,GO:0065010,GO:0031982,GO:0045321,GO:0002697,GO:0001775,GO:0050778,GO:0031988,GO:0044422,GO:0005515,GO:0050896,GO:0046649,GO:0002253,GO:0042110,GO:0043227,GO:0043226,GO:0002757,GO:0048584,GO:0044421,GO:0048583,GO:0005488,GO:0005622,GO:0048518,GO:0002764,GO:0044424,GO:0044085,GO:0048519,GO:…	immune system process,immune response,defense response,regulation of immune system process,response to stress,positive regulation of immune system process,immune effector process,regulation of immune response,extracellular vesicular exosome,extracellular organelle,extracellular membrane-bounded organelle,vesicle,leukocyte activation,regulation of immune effector process,cell activation,positive r…	hsa04062,hsa05100,hsa05132,hsa05130,hsa05131,hsa04810,hsa04666,hsa04520	Chemokine signaling pathway,Bacterial invasion of epithelial cells,Salmonella infection,Pathogenic Escherichia coli infection,Shigellosis,Regulation of actin cytoskeleton,Fc gamma R-mediated phagocytosis,Adherens junction
ENST00000375541	ENSG00000058453	CROCC	chr1:16921949-16972979	0.601384	1.17264	-0.963408	0.03935	0.999477	Rootletin	GO:0070062,GO:0043230,GO:0065010,GO:0031982,GO:0031988,GO:0043227,GO:0043226,GO:0005515,GO:0044444,GO:0005737,GO:0044446,GO:0044422,GO:0044763,GO:0005622,GO:0044421,GO:0005488,GO:0033036,GO:0051179,GO:0016020,GO:0008104,GO:0044424,GO:0003674,GO:0043231,GO:0071840,GO:0043229,GO:0008150,GO:0009987,GO:0005576,GO:0051234,GO:0065008,GO:0051641,GO:0065007,GO:0005623,GO:0044464,GO:0034613,GO:0070727,GO:…	extracellular vesicular exosome,extracellular organelle,extracellular membrane-bounded organelle,vesicle,membrane-bounded vesicle,membrane-bounded organelle,organelle,protein binding,cytoplasmic part,cytoplasm,intracellular organelle part,organelle part,single-organism cellular process,intracellular,extracellular region part,binding,macromolecule localization,localization,membrane,protein localiz…	--	--
ENST00000412055	ENSG00000163704	PRRT3	chr3:9945541-9954787	0.372039	0.766541	-1.04291	0.0262	0.999477	-	GO:0016020,GO:0005575,GO:0044425,GO:0016021,GO:0031224	membrane,cellular_component,membrane part,integral to membrane,intrinsic to membrane	--	--
ENST00000354488	ENSG00000198171	DDRGK1	chr20:3190349-3204685	3.24641	5.81499	-0.840932	0.02715	0.999477	DDRGK domain containing protein||Winged helix-turn-helix DNA-binding domain	GO:0006950,GO:0044446,GO:0044422,GO:0005515,GO:0050896,GO:0043227,GO:0043226,GO:0034641,GO:0048583,GO:0005488,GO:0005622,GO:0048518,GO:0044424,GO:0006807,GO:0071704,GO:0044238,GO:0051716,GO:0044237,GO:0005737,GO:0008152,GO:0044265,GO:0003674,GO:1901360,GO:0019538,GO:0043229,GO:0006139,GO:0008150,GO:0046483,GO:0043231,GO:0044260,GO:0044763,GO:0016020,GO:0009987,GO:0044444,GO:0012505,GO:0006725,GO:…	response to stress,intracellular organelle part,organelle part,protein binding,response to stimulus,membrane-bounded organelle,organelle,cellular nitrogen compound metabolic process,regulation of response to stimulus,binding,intracellular,positive regulation of biological process,intracellular part,nitrogen compound metabolic process,organic substance metabolic process,primary metabolic process,c…	--	--
ENST00000217026	ENSG00000101057	MYBL2	chr20:43667018-43716496	6.45429	3.32023	0.958977	0.01775	0.999477	C-myb, C-terminal||Myb-like domain||Homeodomain-like||Myb-related protein B||SANT/Myb domain||Myb domain	GO:0044446,GO:0044422,GO:0005515,GO:0031974,GO:0043233,GO:0044428,GO:0070013,GO:0043227,GO:0043226,GO:0034641,GO:0031981,GO:0005488,GO:0005622,GO:0048518,GO:0044424,GO:0044085,GO:0006807,GO:0071704,GO:0044238,GO:0044237,GO:0008152,GO:0003674,GO:1901360,GO:0043229,GO:0006139,GO:0065003,GO:0008150,GO:0046483,GO:0043231,GO:0044260,GO:0032991,GO:0044763,GO:0009987,GO:0005634,GO:0071840,GO:0005654,GO:…	intracellular organelle part,organelle part,protein binding,membrane-enclosed lumen,organelle lumen,nuclear part,intracellular organelle lumen,membrane-bounded organelle,organelle,cellular nitrogen compound metabolic process,nuclear lumen,binding,intracellular,positive regulation of biological process,intracellular part,cellular component biogenesis,nitrogen compound metabolic process,organic sub…	hsa05166	HTLV-I infection
ENST00000229266	ENSG00000111666	CHPT1	chr12:101697626-101739469	30.0022	16.4181	0.869784	0.01825	0.999477	-||CDP-alcohol phosphatidyltransferase||Choline/ethanolamine phosphotransferase	GO:0044446,GO:0044422,GO:0043227,GO:0043226,GO:0034641,GO:0005488,GO:0005622,GO:0044424,GO:0006807,GO:0071704,GO:0044238,GO:0044237,GO:0005737,GO:0008152,GO:0003674,GO:0043229,GO:0008150,GO:0043231,GO:0044763,GO:0016020,GO:0009987,GO:0044444,GO:0071840,GO:0012505,GO:0003824,GO:0044464,GO:0016780,GO:0044249,GO:0044699,GO:0016772,GO:0044281,GO:0005623,GO:0009058,GO:0031090,GO:1901576,GO:0016740,GO:…	intracellular organelle part,organelle part,membrane-bounded organelle,organelle,cellular nitrogen compound metabolic process,binding,intracellular,intracellular part,nitrogen compound metabolic process,organic substance metabolic process,primary metabolic process,cellular metabolic process,cytoplasm,metabolic process,molecular_function,intracellular organelle,biological_process,intracellular mem…	hsa00564,hsa00565,hsa01100	Glycerophospholipid metabolism,Ether lipid metabolism,Metabolic pathways
ENST00000259818	ENSG00000137285	TUBB2B	chr6:3224260-3227735	1.10977	0.0636068	4.12493	0.01105	0.999477	Tubulin, C-terminal||Tubulin/FtsZ, GTPase domain||Tubulin/FtsZ, 2-layer sandwich domain||Beta tubulin||Tubulin, conserved site||Tubulin||Beta tubulin, autoregulation binding site||Tubulin/FtsZ, C-terminal	GO:0044446,GO:0044422,GO:0043227,GO:0043226,GO:0005488,GO:0005622,GO:0044424,GO:0005737,GO:0040011,GO:0003674,GO:0043229,GO:0008150,GO:0043231,GO:0051179,GO:0032991,GO:0044763,GO:0009987,GO:0005634,GO:0071840,GO:1901363,GO:0003824,GO:0097159,GO:0048870,GO:0051674,GO:0016477,GO:0032553,GO:0017111,GO:0044464,GO:0043228,GO:0043232,GO:0044699,GO:0017076,GO:0032550,GO:0032549,GO:0001883,GO:0032555,GO:…	intracellular organelle part,organelle part,membrane-bounded organelle,organelle,binding,intracellular,intracellular part,cytoplasm,locomotion,molecular_function,intracellular organelle,biological_process,intracellular membrane-bounded organelle,localization,macromolecular complex,single-organism cellular process,cellular process,nucleus,cellular component organization or biogenesis,heterocyclic …	hsa04145,hsa04540,hsa05130	Phagosome,Gap junction,Pathogenic Escherichia coli infection
ENST00000301887	ENSG00000168062	BATF2	chr11:64987942-64997045	0.605084	8.87588	-3.87468	0.02145	0.999477	Basic-leucine zipper domain||Basic leucine zipper transcriptional factor ATF-like 2||AP-1 transcription factor	GO:0002376,GO:0006952,GO:0051704,GO:0006950,GO:0051707,GO:0009607,GO:0045321,GO:0001775,GO:0050896,GO:0043227,GO:0043226,GO:0002520,GO:0034641,GO:0005488,GO:0005622,GO:0044424,GO:0030097,GO:0048534,GO:0006807,GO:0071704,GO:0044238,GO:0044237,GO:0008152,GO:0003674,GO:1901360,GO:0043229,GO:0006139,GO:0008150,GO:0046483,GO:0043231,GO:0044260,GO:0002521,GO:0044763,GO:0009987,GO:0005634,GO:1901363,GO:…	immune system process,defense response,multi-organism process,response to stress,response to other organism,response to biotic stimulus,leukocyte activation,cell activation,response to stimulus,membrane-bounded organelle,organelle,immune system development,cellular nitrogen compound metabolic process,binding,intracellular,intracellular part,hemopoiesis,hematopoietic or lymphoid organ development,…	--	--
ENST00000571664	ENSG00000132514	CLEC10A	chr17:7074536-7080307	0.320956	1.86031	-2.53509	0.041	0.999477	C-type lectin, conserved site||Hepatic lectin, N-terminal||C-type lectin fold||C-type lectin||C-type lectin-like	GO:0006955,GO:0002376,GO:0006952,GO:0045087,GO:0006950,GO:0050896,GO:0002250,GO:0005488,GO:0051179,GO:0016020,GO:0003674,GO:0008150,GO:0051234,GO:0006810,GO:0006897,GO:0005623,GO:0044464,GO:0016192,GO:0030246,GO:0005575,GO:0071944,GO:0005886,GO:0044425,GO:0016021,GO:0031224	immune response,immune system process,defense response,innate immune response,response to stress,response to stimulus,adaptive immune response,binding,localization,membrane,molecular_function,biological_process,establishment of localization,transport,endocytosis,cell,cell part,vesicle-mediated transport,carbohydrate binding,cellular_component,cell periphery,plasma membrane,membrane part,integral …	--	--
ENST00000296027	ENSG00000163735	CXCL5	chr4:73995641-73998779	2.67119	1.29556	1.0439	0.01235	0.999477	CXC chemokine, conserved site||CXC chemokine||Chemokine interleukin-8-like domain	GO:0002376,GO:0006955,GO:0006952,GO:0002682,GO:0051704,GO:0006950,GO:0002684,GO:0002252,GO:0051707,GO:0009607,GO:0034097,GO:0071345,GO:0010033,GO:0019221,GO:0005515,GO:0070887,GO:0050896,GO:0071310,GO:0048584,GO:0044421,GO:0042221,GO:0048583,GO:0005488,GO:0048518,GO:0050900,GO:0009617,GO:0002443,GO:0051716,GO:0040011,GO:0005576,GO:0003674,GO:0008150,GO:0051179,GO:0044763,GO:0009987,GO:0006954,GO:…	immune system process,immune response,defense response,regulation of immune system process,multi-organism process,response to stress,positive regulation of immune system process,immune effector process,response to other organism,response to biotic stimulus,response to cytokine stimulus,cellular response to cytokine stimulus,response to organic substance,cytokine-mediated signaling pathway,protein…	hsa05323,hsa04062,hsa05133,hsa04060,hsa04668	Rheumatoid arthritis,Chemokine signaling pathway,Pertussis,Cytokine-cytokine receptor interaction,TNF signaling pathway
ENST00000368494	ENSG00000153989	NUS1	chr6:117675501-117710640	0.840323	0.449588	0.902339	0.03015	0.999477	Decaprenyl diphosphate synthase-like	GO:0044446,GO:0044422,GO:0043227,GO:0043226,GO:0005622,GO:0044424,GO:0033036,GO:0071704,GO:0044238,GO:0044237,GO:0005737,GO:0008152,GO:0051649,GO:0003674,GO:0019538,GO:0043229,GO:0008150,GO:0043231,GO:0051179,GO:0044260,GO:0051641,GO:0044763,GO:0016020,GO:0009987,GO:0044444,GO:0012505,GO:0003824,GO:0044267,GO:0065008,GO:0043170,GO:0051234,GO:0071702,GO:0006810,GO:0046907,GO:0044765,GO:0044464,GO:…	intracellular organelle part,organelle part,membrane-bounded organelle,organelle,intracellular,intracellular part,macromolecule localization,organic substance metabolic process,primary metabolic process,cellular metabolic process,cytoplasm,metabolic process,establishment of localization in cell,molecular_function,protein metabolic process,intracellular organelle,biological_process,intracellular m…	--	--
ENST00000290291	ENSG00000060491	OGFR	chr20:62796452-62814000	12.05	21.5174	-0.836475	0.04065	0.999477	Opioid growth factor receptor (OGFr) conserved domain||Opioid growth factor receptor repeat	GO:0050896,GO:0043227,GO:0043226,GO:0005622,GO:0044424,GO:0051716,GO:0005737,GO:0003674,GO:0043229,GO:0008150,GO:0043231,GO:0044763,GO:0016020,GO:0009987,GO:0005634,GO:0071840,GO:0044464,GO:0044699,GO:0005623,GO:0065007,GO:0016043,GO:0007165,GO:0044700,GO:0023052,GO:0007154,GO:0050789,GO:0050794,GO:0051128,GO:0007166,GO:0005575,GO:0040007,GO:0040008,GO:0004985,GO:0001558,GO:0016049,GO:0038003,GO:…	response to stimulus,membrane-bounded organelle,organelle,intracellular,intracellular part,cellular response to stimulus,cytoplasm,molecular_function,intracellular organelle,biological_process,intracellular membrane-bounded organelle,single-organism cellular process,membrane,cellular process,nucleus,cellular component organization or biogenesis,cell part,single-organism process,cell,biological re…	--	--
ENST00000289707	ENSG00000158714	SLAMF8	chr1:159826749-159862657	0.127334	0.448257	-1.8157	0.0179	0.999477	Immunoglobulin-like domain	GO:0016020,GO:0005575,GO:0044425,GO:0016021,GO:0031224	membrane,cellular_component,membrane part,integral to membrane,intrinsic to membrane	--	--
ENST00000367501	ENSG00000116668	SWT1	chr1:185157079-185291765	9.19017	15.5012	-0.754213	0.04825	0.999477	-||PIN domain||PIN domain-like	--	--	--	--
ENST00000393743	ENSG00000137628	DDX60	chr4:168216292-168318807	0.695452	1.84269	-1.40579	0.0099	0.999477	-||Helicase superfamily 1/2, ATP-binding domain||DEAD/DEAH box helicase domain||Helicase, C-terminal||P-loop containing nucleoside triphosphate hydrolase	GO:0002376,GO:0006955,GO:0006952,GO:0002682,GO:0051704,GO:0045087,GO:0006950,GO:0002684,GO:0002252,GO:0050776,GO:0051707,GO:0009607,GO:0009615,GO:0051607,GO:0001816,GO:0002697,GO:0001817,GO:0031347,GO:0050778,GO:0005515,GO:0050896,GO:0045088,GO:0045089,GO:0080134,GO:0002253,GO:0031349,GO:0043226,GO:0002757,GO:0043900,GO:0048584,GO:0048583,GO:0005488,GO:0005622,GO:0048518,GO:0002764,GO:0002218,GO:…	immune system process,immune response,defense response,regulation of immune system process,multi-organism process,innate immune response,response to stress,positive regulation of immune system process,immune effector process,regulation of immune response,response to other organism,response to biotic stimulus,response to virus,defense response to virus,cytokine production,regulation of immune effe…	--	--
ENST00000538098	ENSG00000133316	WDR74	chr11:62832233-62841809	179.925	54.5936	1.72059	0.0034	0.999477	WD40-repeat-containing domain||WD40/YVTN repeat-like-containing domain||-||WD40 repeat	GO:0044446,GO:0044422,GO:0031974,GO:0043233,GO:0044428,GO:0070013,GO:0043227,GO:0043226,GO:0042254,GO:0022613,GO:0031981,GO:0005622,GO:0044424,GO:0044085,GO:0003674,GO:0043229,GO:0008150,GO:0043231,GO:0032991,GO:0005634,GO:0071840,GO:0030529,GO:0030684,GO:0044464,GO:0043228,GO:0043232,GO:0005623,GO:0042273,GO:0030687,GO:0005730,GO:0005575	intracellular organelle part,organelle part,membrane-enclosed lumen,organelle lumen,nuclear part,intracellular organelle lumen,membrane-bounded organelle,organelle,ribosome biogenesis,ribonucleoprotein complex biogenesis,nuclear lumen,intracellular,intracellular part,cellular component biogenesis,molecular_function,intracellular organelle,biological_process,intracellular membrane-bounded organell…	--	--
ENST00000359540	ENSG00000186716	BCR	chr22:23180209-23318037	1.99789	5.68829	-1.50952	0.00375	0.999477	Dbl homology (DH) domain||Rho GTPase activation protein||C2 domain||Guanine-nucleotide dissociation stimulator, CDC24, conserved site||Rho GTPase-activating protein domain||Pleckstrin homology domain||Bcr-Abl oncoprotein oligomerisation||PH domain-like	GO:0002376,GO:0006955,GO:0006952,GO:0002682,GO:0051704,GO:0006950,GO:0002252,GO:0050776,GO:0051707,GO:0009607,GO:0070062,GO:0043230,GO:0065010,GO:0031982,GO:0045321,GO:0002697,GO:0010033,GO:0001775,GO:0031347,GO:0044446,GO:0031988,GO:0044422,GO:0005515,GO:0070887,GO:0002694,GO:0050896,GO:0050865,GO:0080134,GO:0043227,GO:0071310,GO:0043226,GO:0044421,GO:0002520,GO:0042221,GO:0034641,GO:0048583,GO:…	immune system process,immune response,defense response,regulation of immune system process,multi-organism process,response to stress,immune effector process,regulation of immune response,response to other organism,response to biotic stimulus,extracellular vesicular exosome,extracellular organelle,extracellular membrane-bounded organelle,vesicle,leukocyte activation,regulation of immune effector p…	hsa05200,hsa05220	Pathways in cancer,Chronic myeloid leukemia
ENST00000262525	ENSG00000102870	ZNF629	chr16:30778448-30787202	0.28484	0.575705	-1.01518	0.01675	0.999477	Zinc finger, C2H2||Zinc finger, C2H2-like||Zinc finger C2H2-type/integrase DNA-binding domain	GO:0043227,GO:0043226,GO:0034641,GO:0005488,GO:0005622,GO:0044424,GO:0006807,GO:0071704,GO:0044238,GO:0044237,GO:0008152,GO:0003674,GO:1901360,GO:0043229,GO:0006139,GO:0008150,GO:0046483,GO:0043231,GO:0044260,GO:0009987,GO:0005634,GO:1901363,GO:0097159,GO:0006725,GO:0090304,GO:0043170,GO:0016070,GO:0044464,GO:0010467,GO:0044249,GO:0003676,GO:0005623,GO:0009058,GO:0019222,GO:0044271,GO:1901576,GO:…	membrane-bounded organelle,organelle,cellular nitrogen compound metabolic process,binding,intracellular,intracellular part,nitrogen compound metabolic process,organic substance metabolic process,primary metabolic process,cellular metabolic process,metabolic process,molecular_function,organic cyclic compound metabolic process,intracellular organelle,nucleobase-containing compound metabolic process…	--	--
ENST00000457607	ENSG00000132153	DHX30	chr3:47802927-47850195	1.33955	3.16253	-1.23933	0.009	0.999477	P-loop containing nucleoside triphosphate hydrolase||Helicase, C-terminal||DEAD/DEAH box helicase domain||Helicase-associated domain||DNA/RNA helicase, ATP-dependent, DEAH-box type, conserved site||Helicase superfamily 1/2, ATP-binding domain||-||Domain of unknown function DUF1605	GO:0044446,GO:0044422,GO:0005515,GO:0031974,GO:0043233,GO:0070013,GO:0043227,GO:0043226,GO:0042254,GO:0022613,GO:0034641,GO:0005488,GO:0005622,GO:0044424,GO:0044085,GO:0006807,GO:0071704,GO:0044238,GO:0044237,GO:0005737,GO:0008152,GO:0006396,GO:0003723,GO:0003674,GO:1901360,GO:0043229,GO:0006139,GO:0008150,GO:0046483,GO:0043231,GO:0044260,GO:0032991,GO:0009987,GO:0044444,GO:0005634,GO:0071840,GO:…	intracellular organelle part,organelle part,protein binding,membrane-enclosed lumen,organelle lumen,intracellular organelle lumen,membrane-bounded organelle,organelle,ribosome biogenesis,ribonucleoprotein complex biogenesis,cellular nitrogen compound metabolic process,binding,intracellular,intracellular part,cellular component biogenesis,nitrogen compound metabolic process,organic substance metab…	--	--
ENST00000177694	ENSG00000073861	TBX21	chr17:47733243-47746119	4.41073	10.0813	-1.19259	0.0004	0.484785	p53-like transcription factor, DNA-binding||Transcription factor, T-box||Transcription factor, T-box, conserved site	GO:0002376,GO:0006955,GO:0002682,GO:0051704,GO:0002684,GO:0002252,GO:0050776,GO:0051707,GO:0009607,GO:0009615,GO:0045321,GO:0002697,GO:0010033,GO:0001775,GO:0070887,GO:0002694,GO:0050896,GO:0046649,GO:0050865,GO:0051251,GO:0050867,GO:0042110,GO:0043227,GO:0071310,GO:0051249,GO:0043226,GO:0002696,GO:0002520,GO:0042221,GO:0034641,GO:0048583,GO:0005488,GO:0005622,GO:0048518,GO:0050900,GO:0044424,GO:…	immune system process,immune response,regulation of immune system process,multi-organism process,positive regulation of immune system process,immune effector process,regulation of immune response,response to other organism,response to biotic stimulus,response to virus,leukocyte activation,regulation of immune effector process,response to organic substance,cell activation,cellular response to chem…	hsa05321	Inflammatory bowel disease (IBD)
ENST00000587424	ENSG00000263465	SRSF8	chr11:95067196-95071224	2.82149	1.774	0.669453	0.04585	0.999477	Nucleotide-binding alpha-beta plait domain||RNA recognition motif domain	GO:0043227,GO:0043226,GO:0005622,GO:0005634,GO:0005488,GO:0044424,GO:0003674,GO:0034641,GO:0043231,GO:0043229,GO:0008150,GO:0009987,GO:0071704,GO:0036094,GO:0044238,GO:0000166,GO:1901265,GO:0006807,GO:0044260,GO:0008152,GO:0003723,GO:0044237,GO:0005623,GO:0044464,GO:0006139,GO:1901360,GO:0046483,GO:0006725,GO:0043170,GO:1901363,GO:0097159,GO:0006396,GO:0016071,GO:0090304,GO:0010467,GO:0016070,GO:…	membrane-bounded organelle,organelle,intracellular,nucleus,binding,intracellular part,molecular_function,cellular nitrogen compound metabolic process,intracellular membrane-bounded organelle,intracellular organelle,biological_process,cellular process,organic substance metabolic process,small molecule binding,primary metabolic process,nucleotide binding,nucleoside phosphate binding,nitrogen compou…	hsa05168,hsa03040	Herpes simplex infection,Spliceosome
ENST00000360541	ENSG00000120705	ETF1	chr5:138506094-138543300	1.02415	0.392601	1.38329	0.0178	0.999477	eRF1 domain 3||eRF1 domain 1/Pelota-like||50S ribosomal protein L30e-like||eRF1 domain 2||Peptide Chain Release Factor eRF1/aRF1, N-terminal||Peptide chain release factor eRF1/aRF1	GO:0005515,GO:0043227,GO:0043226,GO:0034641,GO:0005488,GO:0005622,GO:0000184,GO:0044424,GO:0006807,GO:0071704,GO:0044238,GO:0044237,GO:0005737,GO:0008152,GO:0044265,GO:0003723,GO:0003674,GO:0006401,GO:1901360,GO:0019538,GO:0000956,GO:0043229,GO:0006139,GO:0005829,GO:0008150,GO:0046483,GO:0043231,GO:0044260,GO:0044763,GO:0009987,GO:0044444,GO:0005634,GO:0071840,GO:1901363,GO:0043933,GO:0006402,GO:…	protein binding,membrane-bounded organelle,organelle,cellular nitrogen compound metabolic process,binding,intracellular,nuclear-transcribed mRNA catabolic process, nonsense-mediated decay,intracellular part,nitrogen compound metabolic process,organic substance metabolic process,primary metabolic process,cellular metabolic process,cytoplasm,metabolic process,cellular macromolecule catabolic proces…	hsa03015	mRNA surveillance pathway
ENST00000357443	ENSG00000155363	MOV10	chr1:112674420-112700746	0.531974	2.66873	-2.32673	0.013	0.999477	P-loop containing nucleoside triphosphate hydrolase||Putative helicase MOV-10	GO:0005515,GO:0050896,GO:0043226,GO:0044421,GO:0034641,GO:0005488,GO:0005622,GO:0044424,GO:0048519,GO:0006807,GO:0071704,GO:0044238,GO:0051716,GO:0044237,GO:0005737,GO:0008152,GO:0006396,GO:0005576,GO:0003723,GO:0003674,GO:1901360,GO:0043229,GO:0006139,GO:0005829,GO:0008150,GO:0046483,GO:0044260,GO:0032991,GO:0044763,GO:0009987,GO:0044444,GO:1901363,GO:0003824,GO:0097159,GO:0010608,GO:0006725,GO:…	protein binding,response to stimulus,organelle,extracellular region part,cellular nitrogen compound metabolic process,binding,intracellular,intracellular part,negative regulation of biological process,nitrogen compound metabolic process,organic substance metabolic process,primary metabolic process,cellular response to stimulus,cellular metabolic process,cytoplasm,metabolic process,RNA processing,…	--	--
ENST00000354185	ENSG00000165732	DDX21	chr10:68956127-68985073	0.919448	0.251276	1.8715	0.0285	0.999477	Helicase superfamily 1/2, ATP-binding domain||P-loop containing nucleoside triphosphate hydrolase||Nucleotide-binding alpha-beta plait domain||RNA helicase, DEAD-box type, Q motif||Helicase, C-terminal||DEAD/DEAH box helicase domain||GUCT	GO:0051704,GO:0051707,GO:0009607,GO:0009615,GO:0010033,GO:0044446,GO:0044422,GO:0050896,GO:0031974,GO:0043233,GO:0044428,GO:0070013,GO:0043227,GO:0043226,GO:0042254,GO:0022613,GO:0016072,GO:0042221,GO:0034641,GO:0006364,GO:0031981,GO:0005488,GO:0005622,GO:0048518,GO:0044424,GO:0044085,GO:0034470,GO:0006807,GO:0071704,GO:0044238,GO:0044237,GO:0034660,GO:0008152,GO:0006396,GO:0003723,GO:0003674,GO:…	multi-organism process,response to other organism,response to biotic stimulus,response to virus,response to organic substance,intracellular organelle part,organelle part,response to stimulus,membrane-enclosed lumen,organelle lumen,nuclear part,intracellular organelle lumen,membrane-bounded organelle,organelle,ribosome biogenesis,ribonucleoprotein complex biogenesis,rRNA metabolic process,response…	--	--
ENST00000355754	ENSG00000162654	GBP4	chr1:89181147-89198932	1.11083	6.2555	-2.49349	5.00E-05	0.104844	Guanylate-binding protein, N-terminal||GB1/RHD3-type guanine nucleotide-binding (G) domain||P-loop containing nucleoside triphosphate hydrolase||Guanylate-binding protein, C-terminal	GO:0044446,GO:0044422,GO:0043227,GO:0043226,GO:0005488,GO:0005622,GO:0044424,GO:0005737,GO:0003674,GO:0043229,GO:0043231,GO:0016020,GO:0044444,GO:0005634,GO:1901363,GO:0012505,GO:0003824,GO:0097159,GO:0032553,GO:0017111,GO:0044464,GO:0017076,GO:0032550,GO:0032549,GO:0001883,GO:0032555,GO:0005623,GO:0001882,GO:0035639,GO:0031090,GO:0000166,GO:1901265,GO:0016462,GO:0016818,GO:0016817,GO:0036094,GO:…	intracellular organelle part,organelle part,membrane-bounded organelle,organelle,binding,intracellular,intracellular part,cytoplasm,molecular_function,intracellular organelle,intracellular membrane-bounded organelle,membrane,cytoplasmic part,nucleus,heterocyclic compound binding,endomembrane system,catalytic activity,organic cyclic compound binding,ribonucleotide binding,nucleoside-triphosphatase…	--	--
ENST00000381577	ENSG00000120217	CD274	chr9:5450502-5470566	0.478685	2.9545	-2.62576	5.00E-05	0.104844	Immunoglobulin V-set domain||Immunoglobulin-like fold||CD80-like, immunoglobulin C2-set||Immunoglobulin-like domain||Immunoglobulin subtype	GO:0002376,GO:0006955,GO:0002682,GO:0002684,GO:0070062,GO:0043230,GO:0065010,GO:0034097,GO:0031982,GO:0045321,GO:0001816,GO:0010033,GO:0001775,GO:0001817,GO:0031988,GO:0009897,GO:0050870,GO:0002694,GO:0050896,GO:0046649,GO:0050865,GO:0051251,GO:0050863,GO:0050867,GO:0042110,GO:0043227,GO:0031295,GO:0051249,GO:0043226,GO:0002696,GO:0031294,GO:0044421,GO:0042221,GO:0048518,GO:0045184,GO:0033036,GO:…	immune system process,immune response,regulation of immune system process,positive regulation of immune system process,extracellular vesicular exosome,extracellular organelle,extracellular membrane-bounded organelle,response to cytokine stimulus,vesicle,leukocyte activation,cytokine production,response to organic substance,cell activation,regulation of cytokine production,membrane-bounded vesicle…	hsa04514	Cell adhesion molecules (CAMs)
ENST00000318003	ENSG00000132024	CC2D1A	chr19:13882347-13930879	1.53169	2.60526	-0.766305	0.03675	0.999477	C2 domain||Domain of unknown function DM14	GO:0070062,GO:0043230,GO:0065010,GO:0031982,GO:0044446,GO:0031988,GO:0044422,GO:0050896,GO:0043227,GO:0043226,GO:0048584,GO:0044421,GO:0034641,GO:0048583,GO:0005488,GO:0005622,GO:0048518,GO:0005912,GO:0044424,GO:0070161,GO:0048519,GO:0006807,GO:0071704,GO:0044238,GO:0051716,GO:0044237,GO:0005737,GO:0008152,GO:0005576,GO:0003674,GO:1901360,GO:0043229,GO:0006139,GO:0008150,GO:0046483,GO:0043231,GO:…	extracellular vesicular exosome,extracellular organelle,extracellular membrane-bounded organelle,vesicle,intracellular organelle part,membrane-bounded vesicle,organelle part,response to stimulus,membrane-bounded organelle,organelle,positive regulation of response to stimulus,extracellular region part,cellular nitrogen compound metabolic process,regulation of response to stimulus,binding,intracell…	--	--
ENST00000425642	ENSG00000171130	ATP6V0E2	chr7:149867696-149880698	1.11648	3.32885	-1.57607	0.01955	0.999477	ATPase, V0 complex, subunit e1/e2||ATPase, V0 complex, subunit e1/e2, metazoa	GO:0006950,GO:0031982,GO:0010033,GO:0044446,GO:0031988,GO:0044422,GO:0070887,GO:0050896,GO:0080134,GO:0043227,GO:0071310,GO:0043226,GO:0042221,GO:0048583,GO:0005622,GO:0044424,GO:0045184,GO:0033036,GO:0051716,GO:0008104,GO:0044237,GO:0005737,GO:0015031,GO:0008152,GO:0003674,GO:0043229,GO:0008150,GO:0043231,GO:0051179,GO:0032991,GO:0044763,GO:0016020,GO:0009987,GO:0044444,GO:0071840,GO:0003824,GO:…	response to stress,vesicle,response to organic substance,intracellular organelle part,membrane-bounded vesicle,organelle part,cellular response to chemical stimulus,response to stimulus,regulation of response to stress,membrane-bounded organelle,cellular response to organic substance,organelle,response to chemical stimulus,regulation of response to stimulus,intracellular,intracellular part,establ…	hsa05323,hsa04145,hsa04966,hsa05110,hsa00190,hsa04721,hsa05120,hsa01100	Rheumatoid arthritis,Phagosome,Collecting duct acid secretion,Vibrio cholerae infection,Oxidative phosphorylation,Synaptic vesicle cycle,Epithelial cell signaling in Helicobacter pylori infection,Metabolic pathways
ENST00000327141	ENSG00000104964	AES	chr19:3052909-3063107	24.992	48.2971	-0.950468	0.01685	0.999477	Groucho/TLE, N-terminal Q-rich domain	GO:0034097,GO:0010033,GO:0005515,GO:0050896,GO:0043227,GO:0043226,GO:0042221,GO:0034641,GO:0048583,GO:0005488,GO:0005622,GO:0048518,GO:0044424,GO:0048519,GO:0006807,GO:0071704,GO:0044238,GO:0051716,GO:0044237,GO:0008152,GO:0003674,GO:1901360,GO:0043229,GO:0006139,GO:0008150,GO:0046483,GO:0043231,GO:0044260,GO:0044763,GO:0009987,GO:0005634,GO:0048523,GO:0006725,GO:0065009,GO:0090304,GO:0043170,GO:…	response to cytokine stimulus,response to organic substance,protein binding,response to stimulus,membrane-bounded organelle,organelle,response to chemical stimulus,cellular nitrogen compound metabolic process,regulation of response to stimulus,binding,intracellular,positive regulation of biological process,intracellular part,negative regulation of biological process,nitrogen compound metabolic pr…	--	--
ENST00000368737	ENSG00000163221	S100A12	chr1:153373705-153375649	17.3887	6.92897	1.32744	0.00475	0.999477	EF-hand domain pair||S100/Calbindin-D9k, conserved site||S100/CaBP-9k-type, calcium binding, subdomain||EF-hand domain	GO:0002376,GO:0006955,GO:0006952,GO:0051704,GO:0045087,GO:0006950,GO:0051707,GO:0009607,GO:0045321,GO:0001816,GO:0001775,GO:0031347,GO:0005515,GO:0070887,GO:0050896,GO:0080134,GO:0043227,GO:0031349,GO:0043226,GO:0048584,GO:0042221,GO:0034641,GO:0048583,GO:0005488,GO:0005622,GO:0048518,GO:0050900,GO:0044424,GO:0045184,GO:0033036,GO:0009617,GO:0006807,GO:0071704,GO:0044238,GO:0051716,GO:0008104,GO:…	immune system process,immune response,defense response,multi-organism process,innate immune response,response to stress,response to other organism,response to biotic stimulus,leukocyte activation,cytokine production,cell activation,regulation of defense response,protein binding,cellular response to chemical stimulus,response to stimulus,regulation of response to stress,membrane-bounded organelle,…	--	--
ENST00000536684	ENSG00000255823	MTRNR2L8	chr11:10507886-10509189	0.65401	0.154609	2.08069	0.0437	0.999477	Humanin family	GO:0005622,GO:0044424,GO:0005737,GO:0005576,GO:0044464,GO:0005623,GO:0005575	intracellular,intracellular part,cytoplasm,extracellular region,cell part,cell,cellular_component	--	--
ENST00000271526	ENSG00000143294	PRCC	chr1:156767499-156800817	3.57027	5.84529	-0.71124	0.04515	0.999477	Proline-rich protein PRCC	GO:0044446,GO:0044422,GO:0005515,GO:0044428,GO:0043227,GO:0043226,GO:0005488,GO:0005622,GO:0044424,GO:0048519,GO:0003674,GO:0043229,GO:0008150,GO:0043231,GO:0032991,GO:0044763,GO:0009987,GO:0005634,GO:0048523,GO:0030529,GO:0044464,GO:0044699,GO:0005623,GO:0065007,GO:0050789,GO:0050794,GO:0005681,GO:0005575,GO:0051726,GO:0007049,GO:0000075,GO:0044770,GO:1901987,GO:0010564,GO:0022402,GO:1901988,GO:…	intracellular organelle part,organelle part,protein binding,nuclear part,membrane-bounded organelle,organelle,binding,intracellular,intracellular part,negative regulation of biological process,molecular_function,intracellular organelle,biological_process,intracellular membrane-bounded organelle,macromolecular complex,single-organism cellular process,cellular process,nucleus,negative regulation of…	hsa05202	Transcriptional misregulation in cancer
ENST00000370747	ENSG00000137965	IFI44	chr1:78649830-78664078	0.949053	4.39901	-2.21262	0.00435	0.999477	TLDc domain||Interferon-induced protein 44 family||P-loop containing nucleoside triphosphate hydrolase	GO:0051704,GO:0051707,GO:0009607,GO:0009615,GO:0050896,GO:0005622,GO:0044424,GO:0005737,GO:0008150,GO:0044464,GO:0005623,GO:0005575	multi-organism process,response to other organism,response to biotic stimulus,response to virus,response to stimulus,intracellular,intracellular part,cytoplasm,biological_process,cell part,cell,cellular_component	--	--
ENST00000252593	ENSG00000130303	BST2	chr19:17402938-17405648	7.68077	18.9723	-1.30457	0.00045	0.512472	Bone marrow stromal antigen 2	GO:0002376,GO:0006955,GO:0006952,GO:0002682,GO:0051704,GO:0045087,GO:0006950,GO:0002252,GO:0050776,GO:0051707,GO:0009607,GO:0044403,GO:0044419,GO:0009615,GO:0016032,GO:0044764,GO:0070062,GO:0043230,GO:0065010,GO:0034097,GO:0051607,GO:0031982,GO:0045321,GO:0071345,GO:0001816,GO:0002697,GO:0010033,GO:0001775,GO:0001817,GO:0031988,GO:0019221,GO:0005515,GO:0070887,GO:0050896,GO:0046649,GO:0019058,GO:…	immune system process,immune response,defense response,regulation of immune system process,multi-organism process,innate immune response,response to stress,immune effector process,regulation of immune response,response to other organism,response to biotic stimulus,symbiosis, encompassing mutualism through parasitism,interspecies interaction between organisms,response to virus,viral process,multi-…	--	--
ENST00000276077	ENSG00000147138	GPR174	chrX:79170971-79172229	0.842314	0.279131	1.59342	0.03075	0.999477	G protein-coupled receptor, rhodopsin-like||GPCR, rhodopsin-like, 7TM	GO:0002376,GO:0050896,GO:0051716,GO:0003674,GO:0008150,GO:0044763,GO:0016020,GO:0009987,GO:0065008,GO:0048872,GO:0044464,GO:0044699,GO:0005623,GO:0042592,GO:0065007,GO:0007165,GO:0044700,GO:0023052,GO:0007154,GO:0050789,GO:0050794,GO:0045125,GO:0007166,GO:0002260,GO:0001776,GO:0005575,GO:0044425,GO:0005886,GO:0004872,GO:0043029,GO:0071944,GO:0004871,GO:0060089,GO:0038023,GO:0016021,GO:0031224,GO:…	immune system process,response to stimulus,cellular response to stimulus,molecular_function,biological_process,single-organism cellular process,membrane,cellular process,regulation of biological quality,homeostasis of number of cells,cell part,single-organism process,cell,homeostatic process,biological regulation,signal transduction,single organism signaling,signaling,cell communication,regulatio…	--	--
ENST00000299314	ENSG00000111670	GNPTAB	chr12:101745496-101830938	0.908621	0.351758	1.3691	0.0077	0.999477	EF-hand domain||-||Stealth protein CR3, conserved region 3||Stealth protein CR2, conserved region 2||DMAP1-binding domain||Stealth protein CR4, conserved region 4||EF-Hand 1, calcium-binding site||Notch domain||Stealth protein CR1, conserved region 1	GO:0044446,GO:0044422,GO:0043227,GO:0043226,GO:0005488,GO:0005622,GO:0044424,GO:0045184,GO:0033036,GO:0071704,GO:0044238,GO:0008104,GO:0044237,GO:0005737,GO:0015031,GO:0008152,GO:0051649,GO:0003674,GO:0019538,GO:0043229,GO:0009306,GO:0072594,GO:0008150,GO:0043231,GO:0051179,GO:0044260,GO:0051641,GO:0044763,GO:0016020,GO:0009987,GO:0044444,GO:0071840,GO:0012505,GO:0003824,GO:0034613,GO:0044267,GO:…	intracellular organelle part,organelle part,membrane-bounded organelle,organelle,binding,intracellular,intracellular part,establishment of protein localization,macromolecule localization,organic substance metabolic process,primary metabolic process,protein localization,cellular metabolic process,cytoplasm,protein transport,metabolic process,establishment of localization in cell,molecular_function…	hsa04142	Lysosome
ENST00000369937	ENSG00000107874	CUEDC2	chr10:102423244-102432661	2.30787	3.91807	-0.763579	0.0415	0.999477	Ubiquitin system component Cue	GO:0002376,GO:0006955,GO:0006952,GO:0002682,GO:0006950,GO:0002252,GO:0050776,GO:0001816,GO:0002697,GO:0001817,GO:0031347,GO:0044446,GO:0044422,GO:0005515,GO:0050896,GO:0031974,GO:0043233,GO:0080134,GO:0044428,GO:0070013,GO:0043227,GO:0043226,GO:0031981,GO:0048583,GO:0005488,GO:0005622,GO:0044424,GO:0048519,GO:0005737,GO:0003674,GO:0043229,GO:0008150,GO:0043231,GO:0016020,GO:0005634,GO:0051239,GO:…	immune system process,immune response,defense response,regulation of immune system process,response to stress,immune effector process,regulation of immune response,cytokine production,regulation of immune effector process,regulation of cytokine production,regulation of defense response,intracellular organelle part,organelle part,protein binding,response to stimulus,membrane-enclosed lumen,organel…	--	--
ENST00000351986	ENSG00000181163	NPM1	chr5:171387115-171411137	5.10325	2.05842	1.30988	0.03745	0.999477	Nucleophosmin, C-terminal||Nucleoplasmin family||Nucleoplasmin core domain	GO:0051704,GO:0006950,GO:0044403,GO:0044419,GO:0016032,GO:0044764,GO:0010033,GO:0044446,GO:0044422,GO:0005515,GO:0070887,GO:0050896,GO:0031974,GO:0043233,GO:0080134,GO:0044428,GO:0070013,GO:0043227,GO:0071310,GO:0043226,GO:0042254,GO:0022613,GO:0042221,GO:0034641,GO:0031981,GO:0048583,GO:0005488,GO:0005622,GO:0048518,GO:0005912,GO:0044424,GO:0045184,GO:0044085,GO:0070161,GO:0033036,GO:0048519,GO:…	multi-organism process,response to stress,symbiosis, encompassing mutualism through parasitism,interspecies interaction between organisms,viral process,multi-organism cellular process,response to organic substance,intracellular organelle part,organelle part,protein binding,cellular response to chemical stimulus,response to stimulus,membrane-enclosed lumen,organelle lumen,regulation of response to…	--	--
ENST00000338663	ENSG00000168003	SLC3A2	chr11:62856101-62888875	3.34757	6.06907	-0.858362	0.04575	0.999477	Glycosyl hydrolase, C-terminal (DUF3459)||Glycosyl hydrolase, all-beta||Glycoside hydrolase superfamily||-||Solute carrier family 3 member 2, N-terminal domain||Glycosyl hydrolase, family 13, catalytic domain||Glycoside hydrolase, family 13||Glycoside hydrolase, catalytic domain	GO:0002376,GO:0070062,GO:0043230,GO:0065010,GO:0031982,GO:0010033,GO:0031988,GO:0005515,GO:0050896,GO:0043227,GO:0043226,GO:0044421,GO:0042221,GO:0005488,GO:0005622,GO:0050900,GO:0005912,GO:0044424,GO:0070161,GO:0071704,GO:0044238,GO:0005737,GO:0008152,GO:0040011,GO:0005576,GO:0003723,GO:0009986,GO:0003674,GO:0043229,GO:0008150,GO:0043231,GO:0051179,GO:0044763,GO:0016020,GO:0009987,GO:0044444,GO:…	immune system process,extracellular vesicular exosome,extracellular organelle,extracellular membrane-bounded organelle,vesicle,response to organic substance,membrane-bounded vesicle,protein binding,response to stimulus,membrane-bounded organelle,organelle,extracellular region part,response to chemical stimulus,binding,intracellular,leukocyte migration,adherens junction,intracellular part,anchorin…	hsa04974	Protein digestion and absorption
ENST00000514901	ENSG00000138750	NUP54	chr4:76114663-76148515	41.4449	17.2628	1.26353	0.01585	0.999477	Nucleoporin Nup54, alpha-helical domain||-||Nucleoporin Nup54/Nup57/Nup44	GO:0051704,GO:0006950,GO:0044403,GO:0044419,GO:0016032,GO:0044764,GO:0044446,GO:0044422,GO:0005515,GO:0050896,GO:0019080,GO:0019058,GO:0080134,GO:0044428,GO:0043227,GO:0019083,GO:0043226,GO:0034641,GO:0048583,GO:0005488,GO:0005622,GO:0044424,GO:0045184,GO:0044085,GO:0033036,GO:0048519,GO:0006807,GO:0071704,GO:0044238,GO:0051716,GO:0008104,GO:0044237,GO:0006612,GO:0015031,GO:0008152,GO:0051649,GO:…	multi-organism process,response to stress,symbiosis, encompassing mutualism through parasitism,interspecies interaction between organisms,viral process,multi-organism cellular process,intracellular organelle part,organelle part,protein binding,response to stimulus,viral genome expression,viral infectious cycle,regulation of response to stress,nuclear part,membrane-bounded organelle,viral transcri…	--	--
ENST00000371625	ENSG00000107317	PTGDS	chr9:136977504-136981742	2.83795	5.98052	-1.07542	0.0145	0.999477	Lipocalin/cytosolic fatty-acid binding domain||Calycin-like||-||Lipocalin family conserved site||Lipocalin||Calycin||Prostaglandin D synthase	GO:0010033,GO:0050896,GO:0048583,GO:0070062,GO:0043230,GO:0065010,GO:0031982,GO:0031988,GO:0042221,GO:0043227,GO:0043226,GO:0048519,GO:0044444,GO:0005737,GO:0044428,GO:0044446,GO:0044422,GO:0005622,GO:0005634,GO:0044421,GO:0003824,GO:0005488,GO:0051179,GO:0016020,GO:0048523,GO:0044424,GO:0051239,GO:0003674,GO:0043231,GO:0043229,GO:0008150,GO:0012505,GO:0009987,GO:0071704,GO:0036094,GO:0005576,GO:…	response to organic substance,response to stimulus,regulation of response to stimulus,extracellular vesicular exosome,extracellular organelle,extracellular membrane-bounded organelle,vesicle,membrane-bounded vesicle,response to chemical stimulus,membrane-bounded organelle,organelle,negative regulation of biological process,cytoplasmic part,cytoplasm,nuclear part,intracellular organelle part,organ…	hsa00590,hsa01100	Arachidonic acid metabolism,Metabolic pathways
ENST00000371620	ENSG00000148362	C9orf142	chr9:136992417-136993976	4.40175	9.9139	-1.17138	0.00265	0.999477	Protein PAXX	GO:0006950,GO:0070062,GO:0043230,GO:0065010,GO:0031982,GO:0044446,GO:0031988,GO:0044422,GO:0005515,GO:0050896,GO:0044428,GO:0043227,GO:0043226,GO:0044421,GO:0034641,GO:0005488,GO:0005622,GO:0044424,GO:0006807,GO:0071704,GO:0044238,GO:0051716,GO:0044237,GO:0008152,GO:0005576,GO:0003674,GO:1901360,GO:0043229,GO:0006139,GO:0008150,GO:0046483,GO:0043231,GO:0044260,GO:0032991,GO:0006303,GO:0044763,GO:…	response to stress,extracellular vesicular exosome,extracellular organelle,extracellular membrane-bounded organelle,vesicle,intracellular organelle part,membrane-bounded vesicle,organelle part,protein binding,response to stimulus,nuclear part,membrane-bounded organelle,organelle,extracellular region part,cellular nitrogen compound metabolic process,binding,intracellular,intracellular part,nitroge…	--	--
ENST00000371964	ENSG00000148291	SURF2	chr9:133356551-133361169	0.871891	1.93229	-1.14809	0.03375	0.999477	Surfeit locus protein 2	GO:0044446,GO:0044422,GO:0031974,GO:0043233,GO:0044428,GO:0070013,GO:0043227,GO:0043226,GO:0031981,GO:0005622,GO:0044424,GO:0003674,GO:0043229,GO:0008150,GO:0043231,GO:0016020,GO:0005634,GO:0044464,GO:0043228,GO:0043232,GO:0005623,GO:0005730,GO:0005575,GO:0005886,GO:0071944	intracellular organelle part,organelle part,membrane-enclosed lumen,organelle lumen,nuclear part,intracellular organelle lumen,membrane-bounded organelle,organelle,nuclear lumen,intracellular,intracellular part,molecular_function,intracellular organelle,biological_process,intracellular membrane-bounded organelle,membrane,nucleus,cell part,non-membrane-bounded organelle,intracellular non-membrane-…	--	--
ENST00000374940	ENSG00000237541	HLA-DQA2	chr6:32741341-32747215	0.359542	2.15499	-2.58345	0.00165	0.897002	MHC class II, alpha chain, N-terminal||Immunoglobulin-like fold||MHC classes I/II-like antigen recognition protein||Immunoglobulin C1-set||MHC class II, alpha/beta chain, N-terminal||Immunoglobulin/major histocompatibility complex, conserved site||Immunoglobulin C1-set, C-terminal extension||Immunoglobulin-like domain	GO:0002376,GO:0006955,GO:0006952,GO:0002682,GO:0045087,GO:0006950,GO:0002684,GO:0050776,GO:0034097,GO:0031982,GO:0045321,GO:0071345,GO:0010033,GO:0001775,GO:0044446,GO:0050778,GO:0031988,GO:0019221,GO:0044422,GO:0050870,GO:0070887,GO:0002694,GO:0050896,GO:0046649,GO:0050865,GO:0051251,GO:0050863,GO:0002253,GO:0050867,GO:0042110,GO:0043227,GO:0031295,GO:0071310,GO:0051249,GO:0043226,GO:0002696,GO:…	immune system process,immune response,defense response,regulation of immune system process,innate immune response,response to stress,positive regulation of immune system process,regulation of immune response,response to cytokine stimulus,vesicle,leukocyte activation,cellular response to cytokine stimulus,response to organic substance,cell activation,intracellular organelle part,positive regulatio…	hsa05322,hsa04612,hsa05166,hsa04514,hsa04940,hsa05323,hsa05330,hsa05332,hsa05164,hsa05320,hsa05150,hsa05168,hsa04145,hsa05416,hsa04672,hsa05321,hsa05310,hsa05140,hsa05145,hsa05169,hsa05152	Systemic lupus erythematosus,Antigen processing and presentation,HTLV-I infection,Cell adhesion molecules (CAMs),Type I diabetes mellitus,Rheumatoid arthritis,Allograft rejection,Graft-versus-host disease,Influenza A,Autoimmune thyroid disease,Staphylococcus aureus infection,Herpes simplex infection,Phagosome,Viral myocarditis,Intestinal immune network for IgA production,Inflammatory bowel diseas…
ENST00000246792	ENSG00000126458	RRAS	chr19:49635291-49640201	2.94872	5.27077	-0.837922	0.03255	0.999477	Small GTPase superfamily, Ras type||P-loop containing nucleoside triphosphate hydrolase||Small GTPase superfamily||Small GTP-binding protein domain	GO:0002376,GO:0070062,GO:0043230,GO:0065010,GO:0031982,GO:0031988,GO:0005515,GO:0050896,GO:0043227,GO:0043226,GO:0044421,GO:0002520,GO:0048583,GO:0005488,GO:0005622,GO:0048518,GO:0005912,GO:0070161,GO:0030097,GO:0048534,GO:0048519,GO:0051716,GO:0040011,GO:0005576,GO:0003674,GO:0008150,GO:0051179,GO:0002521,GO:0044763,GO:0005925,GO:0016020,GO:0009987,GO:0005924,GO:0048523,GO:0051239,GO:1901363,GO:…	immune system process,extracellular vesicular exosome,extracellular organelle,extracellular membrane-bounded organelle,vesicle,membrane-bounded vesicle,protein binding,response to stimulus,membrane-bounded organelle,organelle,extracellular region part,immune system development,regulation of response to stimulus,binding,intracellular,positive regulation of biological process,adherens junction,anch…	hsa05166,hsa04014,hsa04015,hsa04810,hsa04530,hsa05205,hsa04010,hsa04024	HTLV-I infection,Ras signaling pathway,Rap1 signaling pathway,Regulation of actin cytoskeleton,Tight junction,Proteoglycans in cancer,MAPK signaling pathway,cAMP signaling pathway
ENST00000304625	ENSG00000169385	RNASE2	chr14:20955451-20956436	5.1889	0.866308	2.58248	0.0004	0.484785	Ribonuclease A-domain||Ribonuclease A, active site||Pancreatic ribonuclease	GO:0070062,GO:0043230,GO:0065010,GO:0031982,GO:0031988,GO:0050896,GO:0043227,GO:0043226,GO:0044421,GO:0042221,GO:0034641,GO:0005488,GO:0005622,GO:0044424,GO:0006807,GO:0071704,GO:0044238,GO:0044237,GO:0005737,GO:0008152,GO:0000323,GO:0005764,GO:0044265,GO:0040011,GO:0005576,GO:0005773,GO:0003674,GO:0006401,GO:1901360,GO:0043229,GO:0006139,GO:0008150,GO:0046483,GO:0043231,GO:0044260,GO:0009987,GO:…	extracellular vesicular exosome,extracellular organelle,extracellular membrane-bounded organelle,vesicle,membrane-bounded vesicle,response to stimulus,membrane-bounded organelle,organelle,extracellular region part,response to chemical stimulus,cellular nitrogen compound metabolic process,binding,intracellular,intracellular part,nitrogen compound metabolic process,organic substance metabolic proce…	--	--
ENST00000318080	ENSG00000095321	CRAT	chr9:129094809-129110804	6.82354	18.1403	-1.4106	0.0002	0.334441	Acyltransferase ChoActase/COT/CPT||-	GO:0044446,GO:0044422,GO:0005515,GO:0031974,GO:0043233,GO:0070013,GO:0043227,GO:0043226,GO:0034641,GO:0005488,GO:0005622,GO:0044424,GO:0006807,GO:0071704,GO:0044238,GO:0044237,GO:0005737,GO:0008152,GO:0003674,GO:0043229,GO:0008150,GO:0043231,GO:0051179,GO:0016020,GO:0009987,GO:0044444,GO:0003824,GO:0051234,GO:1901575,GO:0006810,GO:0009056,GO:0044464,GO:0044248,GO:0044281,GO:0005623,GO:0031090,GO:…	intracellular organelle part,organelle part,protein binding,membrane-enclosed lumen,organelle lumen,intracellular organelle lumen,membrane-bounded organelle,organelle,cellular nitrogen compound metabolic process,binding,intracellular,intracellular part,nitrogen compound metabolic process,organic substance metabolic process,primary metabolic process,cellular metabolic process,cytoplasm,metabolic p…	hsa04146	Peroxisome
ENST00000333762	ENSG00000184897	H1FX	chr3:129314770-129324547	14.9883	24.1858	-0.690328	0.04205	0.999477	Histone H5||Linker histone H1/H5, domain H15||Winged helix-turn-helix DNA-binding domain	GO:0043227,GO:0043226,GO:0044428,GO:0043233,GO:0070013,GO:0005912,GO:0044446,GO:0031974,GO:0044422,GO:0070161,GO:0044763,GO:0005622,GO:0005634,GO:0005488,GO:0031981,GO:0044424,GO:0003674,GO:0034641,GO:0043231,GO:0071840,GO:0043229,GO:0008150,GO:0009987,GO:0071704,GO:0044085,GO:0065003,GO:0044238,GO:0006807,GO:0044260,GO:0008152,GO:0005913,GO:0044237,GO:0005623,GO:0044464,GO:0043933,GO:0006139,GO:…	membrane-bounded organelle,organelle,nuclear part,organelle lumen,intracellular organelle lumen,adherens junction,intracellular organelle part,membrane-enclosed lumen,organelle part,anchoring junction,single-organism cellular process,intracellular,nucleus,binding,nuclear lumen,intracellular part,molecular_function,cellular nitrogen compound metabolic process,intracellular membrane-bounded organel…	--	--
ENST00000225941	ENSG00000108798	ABI3	chr17:49202790-49223225	7.3233	14.0691	-0.941967	0.0179	0.999477	-||SH3 domain||Abl-interactor, homeo-domain homologous domain||ABI gene family member 3||ABI family	GO:0005515,GO:0005488,GO:0005622,GO:0044424,GO:0071704,GO:0044238,GO:0044237,GO:0005737,GO:0008152,GO:0040011,GO:0003674,GO:0019538,GO:0008150,GO:0051179,GO:0044260,GO:0044763,GO:0016020,GO:0009987,GO:0044267,GO:0043170,GO:0048870,GO:0051674,GO:0040012,GO:0016477,GO:0044464,GO:0044699,GO:0005623,GO:2000145,GO:0006928,GO:0051270,GO:0006796,GO:0006793,GO:0032879,GO:0065007,GO:0030334,GO:0018212,GO:…	protein binding,binding,intracellular,intracellular part,organic substance metabolic process,primary metabolic process,cellular metabolic process,cytoplasm,metabolic process,locomotion,molecular_function,protein metabolic process,biological_process,localization,cellular macromolecule metabolic process,single-organism cellular process,membrane,cellular process,cellular protein metabolic process,ma…	--	--
ENST00000355653	ENSG00000108828	VAT1	chr17:43014604-43025123	2.96096	5.54887	-0.906129	0.01125	0.999477	Quinone oxidoreductase/zeta-crystallin, conserved site||GroES-like||NAD(P)-binding domain||Alcohol dehydrogenase superfamily, zinc-type||Polyketide synthase, enoylreductase domain||Alcohol dehydrogenase, C-terminal||-||Alcohol dehydrogenase, N-terminal	GO:0070062,GO:0043230,GO:0065010,GO:0031982,GO:0044446,GO:0031988,GO:0044422,GO:0043227,GO:0043226,GO:0044421,GO:0005488,GO:0005622,GO:0044424,GO:0048519,GO:0005737,GO:0008152,GO:0005576,GO:0003674,GO:0043229,GO:0008150,GO:0043231,GO:0044763,GO:0016020,GO:0009987,GO:0044444,GO:0048523,GO:0071840,GO:0003824,GO:0044464,GO:0044699,GO:0005623,GO:0031090,GO:0065007,GO:0016043,GO:0044710,GO:0010637,GO:…	extracellular vesicular exosome,extracellular organelle,extracellular membrane-bounded organelle,vesicle,intracellular organelle part,membrane-bounded vesicle,organelle part,membrane-bounded organelle,organelle,extracellular region part,binding,intracellular,intracellular part,negative regulation of biological process,cytoplasm,metabolic process,extracellular region,molecular_function,intracellul…	--	--
ENST00000225275	ENSG00000005381	MPO	chr17:58269855-58280935	1.94008	0.748304	1.37442	0.01345	0.999477	Haem peroxidase, animal||Myeloperoxidase||Haem peroxidase	GO:0002376,GO:0006952,GO:0051704,GO:0006950,GO:0002252,GO:0051707,GO:0009607,GO:0044403,GO:0044419,GO:0070062,GO:0043230,GO:0065010,GO:0031982,GO:0010033,GO:0031988,GO:0070887,GO:0050896,GO:0043227,GO:0043226,GO:0043900,GO:0044421,GO:0042221,GO:0005488,GO:0005622,GO:0044424,GO:0009617,GO:0048519,GO:0071704,GO:0051716,GO:0044237,GO:0005737,GO:0043901,GO:0008152,GO:0000323,GO:0005764,GO:0005576,GO:…	immune system process,defense response,multi-organism process,response to stress,immune effector process,response to other organism,response to biotic stimulus,symbiosis, encompassing mutualism through parasitism,interspecies interaction between organisms,extracellular vesicular exosome,extracellular organelle,extracellular membrane-bounded organelle,vesicle,response to organic substance,membrane…	hsa05202,hsa04145	Transcriptional misregulation in cancer,Phagosome
ENST00000259030	ENSG00000136514	RTP4	chr3:187368331-187372076	0.518419	3.16683	-2.61085	5.00E-05	0.104844	Zinc-binding domain||Receptor-transporting protein 4||Receptor-transporting protein	GO:0005515,GO:0050896,GO:0042221,GO:0005488,GO:0005622,GO:0044424,GO:0045184,GO:0033036,GO:0008104,GO:0006612,GO:0005737,GO:0015031,GO:0051649,GO:0003674,GO:0008150,GO:0051179,GO:0051641,GO:0044763,GO:0016020,GO:0009987,GO:0071840,GO:0034613,GO:0070727,GO:0051234,GO:0006886,GO:0071702,GO:0006810,GO:0046907,GO:0044765,GO:0044464,GO:0044699,GO:0005623,GO:0006605,GO:0016043,GO:0061024,GO:0016044,GO:…	protein binding,response to stimulus,response to chemical stimulus,binding,intracellular,intracellular part,establishment of protein localization,macromolecule localization,protein localization,protein targeting to membrane,cytoplasm,protein transport,establishment of localization in cell,molecular_function,biological_process,localization,cellular localization,single-organism cellular process,mem…	--	--
ENST00000343625	ENSG00000105122	RASAL3	chr19:15451623-15464571	7.49906	13.0378	-0.797917	0.0298	0.999477	C2 domain||Ras GTPase-activating protein||Rho GTPase activation protein||Ras GTPase-activating protein, conserved site||PH domain-like||-	GO:0002376,GO:0002682,GO:0002684,GO:0070062,GO:0043230,GO:0065010,GO:0031982,GO:0045321,GO:0001775,GO:0031988,GO:0050870,GO:0002694,GO:0050896,GO:0046649,GO:0050865,GO:0051251,GO:0050863,GO:0050867,GO:0042110,GO:0043227,GO:0051249,GO:0043226,GO:0002696,GO:0044421,GO:0034641,GO:0048583,GO:0005622,GO:0048518,GO:0044424,GO:0048519,GO:0006807,GO:0071704,GO:0044238,GO:0051716,GO:0044237,GO:0005737,GO:…	immune system process,regulation of immune system process,positive regulation of immune system process,extracellular vesicular exosome,extracellular organelle,extracellular membrane-bounded organelle,vesicle,leukocyte activation,cell activation,membrane-bounded vesicle,positive regulation of T cell activation,regulation of leukocyte activation,response to stimulus,lymphocyte activation,regulation…	hsa04014	Ras signaling pathway
ENST00000287936	ENSG00000113161	HMGCR	chr5:75320154-75362104	0.890162	0.325633	1.45082	0.0493	0.999477	Hydroxymethylglutaryl-CoA reductase, class I/II, NAD/NADP-binding domain||Hydroxymethylglutaryl-CoA reductase, eukaryotic/arcaheal type||Hydroxymethylglutaryl-CoA reductase, metazoan||Hydroxymethylglutaryl-CoA reductase, N-terminal||Hydroxymethylglutaryl-CoA reductase, class I/II, catalytic domain||Hydroxymethylglutaryl-CoA reductase, class I/II, substrate-binding domain||Hydroxymethylglutaryl-Co…	GO:0006950,GO:0010033,GO:0050896,GO:0080134,GO:0048584,GO:0048583,GO:0071310,GO:0070887,GO:0042221,GO:0043227,GO:0043226,GO:0005515,GO:0048518,GO:0048519,GO:0044444,GO:0005737,GO:0051716,GO:0044446,GO:0044422,GO:0043405,GO:0044763,GO:0005622,GO:0023056,GO:0003824,GO:0005488,GO:0043549,GO:0048522,GO:1901700,GO:0051338,GO:0009967,GO:0051179,GO:0045859,GO:0009611,GO:0016020,GO:0010647,GO:0048523,GO:…	response to stress,response to organic substance,response to stimulus,regulation of response to stress,positive regulation of response to stimulus,regulation of response to stimulus,cellular response to organic substance,cellular response to chemical stimulus,response to chemical stimulus,membrane-bounded organelle,organelle,protein binding,positive regulation of biological process,negative regul…	hsa00900,hsa04152,hsa04976,hsa01100	Terpenoid backbone biosynthesis,AMPK signaling pathway,Bile secretion,Metabolic pathways
ENST00000412615	ENSG00000135148	TRAFD1	chr12:112125500-112153609	3.06589	7.16068	-1.22379	0.0332	0.999477	-||TRAF-like	GO:0006955,GO:0002376,GO:0006952,GO:0045087,GO:0006950,GO:0002682,GO:0050776,GO:0050896,GO:0080134,GO:0031347,GO:0048583,GO:0045088,GO:0005515,GO:0048519,GO:0002683,GO:0005488,GO:0003674,GO:0008150,GO:0065007,GO:0031348,GO:0045824,GO:0050789,GO:0050777,GO:0043167,GO:0046872,GO:0048585,GO:0043169	immune response,immune system process,defense response,innate immune response,response to stress,regulation of immune system process,regulation of immune response,response to stimulus,regulation of response to stress,regulation of defense response,regulation of response to stimulus,regulation of innate immune response,protein binding,negative regulation of biological process,negative regulation o…	--	--
ENST00000381125	ENSG00000067057	PFKP	chr10:3066332-3137712	1.78105	3.01593	-0.759876	0.0391	0.999477	ATP-dependent 6-phosphofructokinase, eukaryotic-type||ATP-dependent 6-phosphofructokinase||Phosphofructokinase, conserved site||Phosphofructokinase domain	GO:0070062,GO:0043230,GO:0065010,GO:0031982,GO:0031988,GO:0043227,GO:0005829,GO:0043226,GO:0005515,GO:0044444,GO:0005737,GO:0005912,GO:0032550,GO:0032549,GO:0001883,GO:0001882,GO:0035639,GO:0070161,GO:0017076,GO:0032555,GO:0005622,GO:0032553,GO:0005634,GO:0044421,GO:0003824,GO:0005488,GO:0016020,GO:0044424,GO:0016772,GO:0003674,GO:0030554,GO:0005524,GO:0043231,GO:0032559,GO:0016740,GO:0043229,GO:…	extracellular vesicular exosome,extracellular organelle,extracellular membrane-bounded organelle,vesicle,membrane-bounded vesicle,membrane-bounded organelle,cytosol,organelle,protein binding,cytoplasmic part,cytoplasm,adherens junction,purine ribonucleoside binding,ribonucleoside binding,purine nucleoside binding,nucleoside binding,purine ribonucleoside triphosphate binding,anchoring junction,pur…	hsa00030,hsa00052,hsa00051,hsa04152,hsa00010,hsa01200,hsa01230,hsa04066,hsa01100	Pentose phosphate pathway,Galactose metabolism,Fructose and mannose metabolism,AMPK signaling pathway,Glycolysis / Gluconeogenesis,Carbon metabolism,Biosynthesis of amino acids,HIF-1 signaling pathway,Metabolic pathways
ENST00000217426	ENSG00000101444	AHCY	chr20:34280267-34311802	1.89092	3.10047	-0.713401	0.0422	0.999477	S-adenosyl-L-homocysteine hydrolase, NAD binding domain||S-adenosyl-L-homocysteine hydrolase, conserved site||Adenosylhomocysteinase||NAD(P)-binding domain	GO:0002376,GO:0006955,GO:0006952,GO:0006950,GO:0070062,GO:0043230,GO:0065010,GO:0031982,GO:0031988,GO:0005515,GO:0050896,GO:0043227,GO:0043226,GO:0044421,GO:0042221,GO:0034641,GO:0005488,GO:0005622,GO:0044424,GO:0006807,GO:0071704,GO:0044238,GO:0044237,GO:0005737,GO:0002437,GO:0008152,GO:0005576,GO:0003674,GO:1901360,GO:0043229,GO:0006139,GO:0005829,GO:0008150,GO:0046483,GO:0043231,GO:0009987,GO:…	immune system process,immune response,defense response,response to stress,extracellular vesicular exosome,extracellular organelle,extracellular membrane-bounded organelle,vesicle,membrane-bounded vesicle,protein binding,response to stimulus,membrane-bounded organelle,organelle,extracellular region part,response to chemical stimulus,cellular nitrogen compound metabolic process,binding,intracellula…	hsa00270,hsa01100	Cysteine and methionine metabolism,Metabolic pathways
ENST00000316448	ENSG00000179218	CALR	chr19:12938606-12944489	18.0113	33.1161	-0.878627	0.01565	0.999477	Calreticulin/calnexin, P domain||Calreticulin||Calreticulin/calnexin||Concanavalin A-like lectin/glucanase domain||-||Calreticulin/calnexin, conserved site	GO:0002376,GO:0002682,GO:0006950,GO:0002684,GO:0070062,GO:0043230,GO:0065010,GO:0031982,GO:0010033,GO:0044446,GO:0031988,GO:0044422,GO:0009897,GO:0005515,GO:0070887,GO:0050896,GO:0031974,GO:0043233,GO:0070013,GO:0043227,GO:0071310,GO:0043226,GO:0048584,GO:0044421,GO:0042221,GO:0034641,GO:0048583,GO:0005488,GO:0005622,GO:0048518,GO:0050900,GO:0005912,GO:0044424,GO:0045184,GO:0044085,GO:0070161,GO:…	immune system process,regulation of immune system process,response to stress,positive regulation of immune system process,extracellular vesicular exosome,extracellular organelle,extracellular membrane-bounded organelle,vesicle,response to organic substance,intracellular organelle part,membrane-bounded vesicle,organelle part,external side of plasma membrane,protein binding,cellular response to che…	hsa04612,hsa05166,hsa04141,hsa05142,hsa04145	Antigen processing and presentation,HTLV-I infection,Protein processing in endoplasmic reticulum,Chagas disease (American trypanosomiasis),Phagosome
ENST00000312561	ENSG00000174718	KIAA1551	chr12:31959407-31993107	7.43793	3.60339	1.04555	0.00895	0.999477	-||Protein of unknown function DUF4617	--	--	--	--
ENST00000304218	ENSG00000168298	HIST1H1E	chr6:26156353-26157107	108.977	223.795	-1.03815	0.00525	0.999477	Linker histone H1/H5, domain H15||Winged helix-turn-helix DNA-binding domain||Histone H5	GO:0070062,GO:0043230,GO:0065010,GO:0031982,GO:0044446,GO:0031988,GO:0044422,GO:0005515,GO:0031974,GO:0043233,GO:0044428,GO:0070013,GO:0043227,GO:0043226,GO:0000786,GO:0044421,GO:0032993,GO:0034641,GO:0031981,GO:0005488,GO:0005622,GO:0044424,GO:0044085,GO:0048519,GO:0006807,GO:0071704,GO:0044238,GO:0044237,GO:0008152,GO:0005576,GO:0003674,GO:1901360,GO:0019538,GO:0043229,GO:0006139,GO:0031497,GO:…	extracellular vesicular exosome,extracellular organelle,extracellular membrane-bounded organelle,vesicle,intracellular organelle part,membrane-bounded vesicle,organelle part,protein binding,membrane-enclosed lumen,organelle lumen,nuclear part,intracellular organelle lumen,membrane-bounded organelle,organelle,nucleosome,extracellular region part,protein-DNA complex,cellular nitrogen compound metab…	--	--
ENST00000319190	ENSG00000068724	TTC7A	chr2:46901869-47076135	2.62567	4.84402	-0.883521	0.0338	0.999477	Tetratricopeptide-like helical domain||Tetratricopeptide repeat||Tetratricopeptide repeat protein 7A||Tetratricopeptide repeat-containing domain||-	GO:0002376,GO:0002520,GO:0005622,GO:0044424,GO:0045184,GO:0033036,GO:0030097,GO:0048534,GO:0008104,GO:0005737,GO:0008150,GO:0051179,GO:0051641,GO:0044763,GO:0016020,GO:0009987,GO:0071840,GO:0034613,GO:0070727,GO:0065008,GO:0051234,GO:0044464,GO:0044699,GO:0005623,GO:0042592,GO:0065007,GO:0016043,GO:0061024,GO:0016044,GO:0090002,GO:0005575,GO:0090150,GO:0048731,GO:0055065,GO:0072657,GO:0048878,GO:…	immune system process,immune system development,intracellular,intracellular part,establishment of protein localization,macromolecule localization,hemopoiesis,hematopoietic or lymphoid organ development,protein localization,cytoplasm,biological_process,localization,cellular localization,single-organism cellular process,membrane,cellular process,cellular component organization or biogenesis,cellula…	--	--
ENST00000295770	ENSG00000163527	STT3B	chr3:31532789-31637622	5.31896	2.64847	1.00598	0.00345	0.999477	Oligosaccharyl transferase, STT3 subunit	GO:0006950,GO:0010033,GO:0044446,GO:0044422,GO:0050896,GO:0043227,GO:0043226,GO:0042221,GO:0005622,GO:0044424,GO:0071704,GO:0044238,GO:0044237,GO:0005737,GO:0008152,GO:0044265,GO:0003674,GO:0019538,GO:0043229,GO:0008150,GO:0043231,GO:0044260,GO:0032991,GO:0016020,GO:0009987,GO:0044444,GO:0012505,GO:0003824,GO:0009057,GO:0044267,GO:0043170,GO:1901575,GO:0009056,GO:0044464,GO:0044249,GO:0044248,GO:…	response to stress,response to organic substance,intracellular organelle part,organelle part,response to stimulus,membrane-bounded organelle,organelle,response to chemical stimulus,intracellular,intracellular part,organic substance metabolic process,primary metabolic process,cellular metabolic process,cytoplasm,metabolic process,cellular macromolecule catabolic process,molecular_function,protein …	hsa04141,hsa00510,hsa01100	Protein processing in endoplasmic reticulum,N-Glycan biosynthesis,Metabolic pathways
ENST00000227524	ENSG00000110107	PRPF19	chr11:60890729-60906588	2.83362	5.00527	-0.8208	0.0216	0.999477	-||Zinc finger, RING/FYVE/PHD-type||U box domain||WD40 repeat||G-protein beta WD-40 repeat||WD40-repeat-containing domain||WD40/YVTN repeat-like-containing domain||Ricin B, lectin domain||Pre-mRNA-splicing factor 19||WD40 repeat, conserved site	GO:0006950,GO:0044446,GO:0044422,GO:0005515,GO:0050896,GO:0031974,GO:0043233,GO:0044428,GO:0070013,GO:0043227,GO:0043226,GO:0032993,GO:0022613,GO:0034641,GO:0031981,GO:0005488,GO:0005622,GO:0048518,GO:0044424,GO:0044085,GO:0033036,GO:0048519,GO:0006807,GO:0071704,GO:0044238,GO:0051716,GO:0008104,GO:0044237,GO:0005737,GO:0008152,GO:0006396,GO:0044265,GO:0003674,GO:1901360,GO:0019538,GO:0043229,GO:…	response to stress,intracellular organelle part,organelle part,protein binding,response to stimulus,membrane-enclosed lumen,organelle lumen,nuclear part,intracellular organelle lumen,membrane-bounded organelle,organelle,protein-DNA complex,ribonucleoprotein complex biogenesis,cellular nitrogen compound metabolic process,nuclear lumen,binding,intracellular,positive regulation of biological process…	hsa04120,hsa03040	Ubiquitin mediated proteolysis,Spliceosome
ENST00000221200	ENSG00000104756	KCTD9	chr8:25427846-25458467	0.729834	0.386885	0.915665	0.0429	0.999477	KHA domain||BTB/POZ domain||Leucine-rich repeat domain, L domain-like||SKP1/BTB/POZ domain||Potassium channel tetramerisation-type BTB domain||Pentapeptide repeat	GO:0005515,GO:0005488,GO:0005622,GO:0044424,GO:0044085,GO:0005737,GO:0003674,GO:0065003,GO:0008150,GO:0071840,GO:0043933,GO:0051259,GO:0022607,GO:0044464,GO:0005623,GO:0006461,GO:0070271,GO:0016043,GO:0071822,GO:0051260,GO:0005575	protein binding,binding,intracellular,intracellular part,cellular component biogenesis,cytoplasm,molecular_function,macromolecular complex assembly,biological_process,cellular component organization or biogenesis,macromolecular complex subunit organization,protein oligomerization,cellular component assembly,cell part,cell,protein complex assembly,protein complex biogenesis,cellular component orga…	--	--
ENST00000379370	ENSG00000188157	AGRN	chr1:1020122-1056118	0.319168	0.658227	-1.04427	0.0138	0.999477	Laminin G domain||Follistatin-like, N-terminal||EGF-like calcium-binding domain||Concanavalin A-like lectin/glucanase domain||NtA (N-terminal agrin) domain||EGF-like domain||Factor I / membrane attack complex||EGF-like, conserved site||Tissue inhibitor of metalloproteinases-like, OB-fold||Laminin EGF domain||SEA domain||Kazal domain	GO:0070062,GO:0043230,GO:0065010,GO:0031982,GO:0044446,GO:0031988,GO:0044422,GO:0005515,GO:0050896,GO:0031974,GO:0043233,GO:0070013,GO:0043227,GO:0043226,GO:0044421,GO:0034641,GO:0005488,GO:0005622,GO:0048518,GO:0044424,GO:0044085,GO:0033036,GO:0006807,GO:0071704,GO:0044238,GO:0051716,GO:0008104,GO:0044237,GO:0005737,GO:0008152,GO:0000323,GO:0005764,GO:0005576,GO:0005773,GO:0003674,GO:1901360,GO:…	extracellular vesicular exosome,extracellular organelle,extracellular membrane-bounded organelle,vesicle,intracellular organelle part,membrane-bounded vesicle,organelle part,protein binding,response to stimulus,membrane-enclosed lumen,organelle lumen,intracellular organelle lumen,membrane-bounded organelle,organelle,extracellular region part,cellular nitrogen compound metabolic process,binding,in…	hsa04512	ECM-receptor interaction
ENST00000455656	ENSG00000152078	TMEM56	chr1:95117337-95264029	1039.87	471.07	1.14239	0.03465	0.999477	TRAM/LAG1/CLN8 homology domain	GO:0003674,GO:0008150,GO:0016020,GO:0005575,GO:0044425,GO:0016021,GO:0031224	molecular_function,biological_process,membrane,cellular_component,membrane part,integral to membrane,intrinsic to membrane	--	--
ENST00000233143	ENSG00000034510	TMSB10	chr2:84905624-84906675	168.477	310.306	-0.881142	0.0095	0.999477	Beta-thymosin	GO:0044446,GO:0044422,GO:0005515,GO:0043226,GO:0005488,GO:0005622,GO:0044424,GO:0044085,GO:0033036,GO:0048519,GO:0008104,GO:0005737,GO:0003674,GO:0043229,GO:0065003,GO:0008150,GO:0051179,GO:0032991,GO:0044763,GO:0009987,GO:0048523,GO:0071840,GO:0043933,GO:0065008,GO:0034622,GO:0022607,GO:0044464,GO:0043228,GO:0043232,GO:0044699,GO:0005623,GO:0006461,GO:0065007,GO:0070271,GO:0016043,GO:0071822,GO:…	intracellular organelle part,organelle part,protein binding,organelle,binding,intracellular,intracellular part,cellular component biogenesis,macromolecule localization,negative regulation of biological process,protein localization,cytoplasm,molecular_function,intracellular organelle,macromolecular complex assembly,biological_process,localization,macromolecular complex,single-organism cellular pro…	--	--
ENST00000409660	ENSG00000144320	LNPK	chr2:175923891-176002839	15.2603	34.2434	-1.16604	0.00445	0.999477	Lunapark domain||-	GO:0006950,GO:0044446,GO:0044422,GO:0050896,GO:0043227,GO:0043226,GO:0005488,GO:0005622,GO:0044424,GO:0005737,GO:0003674,GO:0043229,GO:0008150,GO:0043231,GO:0044763,GO:0016020,GO:0009987,GO:0044444,GO:0051239,GO:0071840,GO:0012505,GO:0009611,GO:0065008,GO:0044464,GO:0044699,GO:0005623,GO:0031090,GO:0065007,GO:0016043,GO:0050789,GO:0050793,GO:0050794,GO:0044432,GO:0005783,GO:0006996,GO:0042175,GO:…	response to stress,intracellular organelle part,organelle part,response to stimulus,membrane-bounded organelle,organelle,binding,intracellular,intracellular part,cytoplasm,molecular_function,intracellular organelle,biological_process,intracellular membrane-bounded organelle,single-organism cellular process,membrane,cellular process,cytoplasmic part,regulation of multicellular organismal process,c…	--	--
ENST00000375128	ENSG00000136936	XPA	chr9:97674908-97697357	0.60816	0.17957	1.7599	0.03105	0.999477	Putative DNA-binding domain||XPA, conserved site||XPA||XPA C- terminal||Zinc finger, XPA-type, conserved site	GO:0006950,GO:0044446,GO:0044422,GO:0005515,GO:0050896,GO:0031974,GO:0043233,GO:0044428,GO:0070013,GO:0043227,GO:0043226,GO:0044421,GO:0032993,GO:0042221,GO:0034641,GO:0031981,GO:0005488,GO:0005622,GO:0048518,GO:0044424,GO:0044085,GO:0006807,GO:0071704,GO:0044238,GO:0051716,GO:0044237,GO:0005737,GO:0008152,GO:0005576,GO:0003674,GO:1901360,GO:0043229,GO:0006139,GO:0065003,GO:0008150,GO:0046483,GO:…	response to stress,intracellular organelle part,organelle part,protein binding,response to stimulus,membrane-enclosed lumen,organelle lumen,nuclear part,intracellular organelle lumen,membrane-bounded organelle,organelle,extracellular region part,protein-DNA complex,response to chemical stimulus,cellular nitrogen compound metabolic process,nuclear lumen,binding,intracellular,positive regulation of…	hsa03420	Nucleotide excision repair
ENST00000438323	ENSG00000068079	IFI35	chr17:43006724-43014456	2.55781	10.107	-1.98237	0.00225	0.999477	Nmi/IFP 35 domain, N-terminal||Nmi/IFP 35 domain	GO:0002376,GO:0006955,GO:0006952,GO:0045087,GO:0006950,GO:0034097,GO:0071345,GO:0010033,GO:0019221,GO:0005515,GO:0070887,GO:0050896,GO:0043227,GO:0071310,GO:0043226,GO:0042221,GO:0005488,GO:0005622,GO:0044424,GO:0060337,GO:0071357,GO:0034340,GO:0051716,GO:0005737,GO:0003674,GO:0043229,GO:0005829,GO:0008150,GO:0043231,GO:0044763,GO:0009987,GO:0044444,GO:0005634,GO:0044464,GO:0044699,GO:0005623,GO:…	immune system process,immune response,defense response,innate immune response,response to stress,response to cytokine stimulus,cellular response to cytokine stimulus,response to organic substance,cytokine-mediated signaling pathway,protein binding,cellular response to chemical stimulus,response to stimulus,membrane-bounded organelle,cellular response to organic substance,organelle,response to che…	--	--
ENST00000613230	ENSG00000277400	AC145212.2	GL000194.1:53589-115055	0.280265	0.780408	-1.47744	0.0361	0.999477	Tektin	GO:0044446,GO:0044422,GO:0031974,GO:0043233,GO:0044428,GO:0070013,GO:0043227,GO:0043226,GO:0034641,GO:0031981,GO:0005622,GO:0044424,GO:0006807,GO:0071704,GO:0044238,GO:0044237,GO:0005737,GO:0008152,GO:1901360,GO:0043229,GO:0006139,GO:0008150,GO:0046483,GO:0043231,GO:0044260,GO:0009987,GO:0005634,GO:0006725,GO:0090304,GO:0043170,GO:0016070,GO:0044464,GO:0010467,GO:0044249,GO:0043228,GO:0043232,GO:…	intracellular organelle part,organelle part,membrane-enclosed lumen,organelle lumen,nuclear part,intracellular organelle lumen,membrane-bounded organelle,organelle,cellular nitrogen compound metabolic process,nuclear lumen,intracellular,intracellular part,nitrogen compound metabolic process,organic substance metabolic process,primary metabolic process,cellular metabolic process,cytoplasm,metaboli…	--	--
ENST00000381750	ENSG00000120158	RCL1	chr9:4792868-4861075	13.5702	6.26594	1.11484	0.0033	0.999477	RNA 3'-terminal phosphate cyclase/enolpyruvate transferase, alpha/beta||RNA 3'-terminal phosphate cyclase type 2||RNA 3'-terminal phosphate cyclase domain||RNA 3'-terminal phosphate cyclase-like, conserved site||RNA 3'-terminal phosphate cyclase, insert domain||RNA 3'-terminal phosphate cyclase	GO:0044446,GO:0044422,GO:0031974,GO:0043233,GO:0044428,GO:0070013,GO:0043227,GO:0043226,GO:0042254,GO:0022613,GO:0016072,GO:0034641,GO:0006364,GO:0031981,GO:0005488,GO:0005622,GO:0044424,GO:0044085,GO:0034470,GO:0006807,GO:0071704,GO:0044238,GO:0044237,GO:0034660,GO:0008152,GO:0006396,GO:0003723,GO:0003674,GO:1901360,GO:0043229,GO:0006139,GO:0008150,GO:0046483,GO:0043231,GO:0044260,GO:0009987,GO:…	intracellular organelle part,organelle part,membrane-enclosed lumen,organelle lumen,nuclear part,intracellular organelle lumen,membrane-bounded organelle,organelle,ribosome biogenesis,ribonucleoprotein complex biogenesis,rRNA metabolic process,cellular nitrogen compound metabolic process,rRNA processing,nuclear lumen,binding,intracellular,intracellular part,cellular component biogenesis,ncRNA pro…	--	--
ENST00000398189	ENSG00000175336	APOF	chr12:56360568-56362823	0.159761	0.651073	-2.0269	0.01715	0.999477	Apolipoprotein F	GO:0005515,GO:0044421,GO:0005488,GO:0033036,GO:0071704,GO:0044238,GO:0008152,GO:0005576,GO:0003674,GO:1901360,GO:0008150,GO:0051179,GO:0032991,GO:0097159,GO:0051234,GO:0071702,GO:0006810,GO:0044765,GO:0044699,GO:0044281,GO:0016125,GO:1901615,GO:0036094,GO:0044710,GO:0008203,GO:0006066,GO:0008289,GO:0006629,GO:0005575,GO:0005615,GO:0010876,GO:0005102,GO:0008202,GO:0015485,GO:0032994,GO:0032934,GO:…	protein binding,extracellular region part,binding,macromolecule localization,organic substance metabolic process,primary metabolic process,metabolic process,extracellular region,molecular_function,organic cyclic compound metabolic process,biological_process,localization,macromolecular complex,organic cyclic compound binding,establishment of localization,organic substance transport,transport,singl…	--	--
ENST00000398637	ENSG00000111371	SLC38A1	chr12:46183062-46269951	1.12088	0.350257	1.67815	0.0383	0.999477	Amino acid transporter, transmembrane domain||-	GO:0051704,GO:0070062,GO:0043230,GO:0065010,GO:0031982,GO:0031988,GO:0005515,GO:0050896,GO:0043227,GO:0043226,GO:0044421,GO:0042221,GO:0005488,GO:0005576,GO:0003674,GO:0008150,GO:0051179,GO:0044763,GO:0016020,GO:0009987,GO:0065008,GO:0051234,GO:0071702,GO:0006810,GO:0044765,GO:0044464,GO:0044699,GO:0005623,GO:0065007,GO:0044700,GO:0023052,GO:0007154,GO:0044459,GO:0005283,GO:0015817,GO:0045117,GO:…	multi-organism process,extracellular vesicular exosome,extracellular organelle,extracellular membrane-bounded organelle,vesicle,membrane-bounded vesicle,protein binding,response to stimulus,membrane-bounded organelle,organelle,extracellular region part,response to chemical stimulus,binding,extracellular region,molecular_function,biological_process,localization,single-organism cellular process,mem…	hsa04727,hsa04724	GABAergic synapse,Glutamatergic synapse
ENST00000292494	ENSG00000160932	LY6E	chr8:143016665-143023832	12.7185	56.3424	-2.14729	5.00E-05	0.104844	-||Ly-6 antigen/uPA receptor-like	GO:0050896,GO:0051716,GO:0008150,GO:0044763,GO:0016020,GO:0009987,GO:0044464,GO:0044699,GO:0005623,GO:0065007,GO:0007165,GO:0044700,GO:0023052,GO:0007154,GO:0050789,GO:0050794,GO:0007166,GO:0044459,GO:0005575,GO:0044425,GO:0005886,GO:0071944,GO:0016021,GO:0031226,GO:0031224,GO:0005887,GO:0031225	response to stimulus,cellular response to stimulus,biological_process,single-organism cellular process,membrane,cellular process,cell part,single-organism process,cell,biological regulation,signal transduction,single organism signaling,signaling,cell communication,regulation of biological process,regulation of cellular process,cell surface receptor signaling pathway,plasma membrane part,cellular_…	--	--
ENST00000372538	ENSG00000165644	COMTD1	chr10:75233968-75236011	0.585577	1.64954	-1.49413	0.0182	0.999477	S-adenosyl-L-methionine-dependent methyltransferase||O-methyltransferase, family 3	GO:0043227,GO:0043226,GO:0005622,GO:0044424,GO:0005737,GO:0008152,GO:0003674,GO:0043229,GO:0008150,GO:0043231,GO:0016020,GO:0044444,GO:0003824,GO:0044464,GO:0005623,GO:0016740,GO:0008171,GO:0032259,GO:0005575,GO:0005739,GO:0044425,GO:0016741,GO:0008168,GO:0016021,GO:0031224	membrane-bounded organelle,organelle,intracellular,intracellular part,cytoplasm,metabolic process,molecular_function,intracellular organelle,biological_process,intracellular membrane-bounded organelle,membrane,cytoplasmic part,catalytic activity,cell part,cell,transferase activity,O-methyltransferase activity,methylation,cellular_component,mitochondrion,membrane part,transferase activity, transfe…	--	--
ENST00000220325	ENSG00000103966	EHD4	chr15:41895938-41972578	0.690114	1.1553	-0.743358	0.0388	0.999477	EF-hand domain pair||P-loop containing nucleoside triphosphate hydrolase||EH domain-containing protein, N-terminal||EF-Hand 1, calcium-binding site||EH domain-containing protein 4||EH domain||Dynamin superfamily||EF-hand domain||Dynamin-type guanine nucleotide-binding (G) domain	GO:0010033,GO:0050896,GO:0070062,GO:0043230,GO:0065010,GO:0071310,GO:0070887,GO:0031982,GO:0031988,GO:0042221,GO:0043227,GO:0043226,GO:0005515,GO:0048518,GO:0044444,GO:0005737,GO:0051716,GO:0005912,GO:0044446,GO:0032550,GO:0032549,GO:0001883,GO:0044422,GO:0001882,GO:0035639,GO:0070161,GO:0017076,GO:0032555,GO:0044763,GO:0005622,GO:0032553,GO:0005634,GO:0044421,GO:0005488,GO:0048522,GO:0051179,GO:…	response to organic substance,response to stimulus,extracellular vesicular exosome,extracellular organelle,extracellular membrane-bounded organelle,cellular response to organic substance,cellular response to chemical stimulus,vesicle,membrane-bounded vesicle,response to chemical stimulus,membrane-bounded organelle,organelle,protein binding,positive regulation of biological process,cytoplasmic par…	hsa04144	Endocytosis
ENST00000322054	ENSG00000013016	EHD3	chr2:31234336-31269447	1.21408	1.9722	-0.699941	0.04785	0.999477	EF-hand domain||Dynamin-type guanine nucleotide-binding (G) domain||Dynamin superfamily||EH domain||EF-Hand 1, calcium-binding site||EH domain-containing protein, N-terminal||EF-hand domain pair||P-loop containing nucleoside triphosphate hydrolase||EH domain-containing protein 1/3	GO:0006950,GO:0031982,GO:0044446,GO:0031988,GO:0044422,GO:0005515,GO:0050896,GO:0043227,GO:0043226,GO:0005488,GO:0005622,GO:0048518,GO:0005912,GO:0044424,GO:0045184,GO:0044085,GO:0070161,GO:0033036,GO:0071704,GO:0008104,GO:0044237,GO:0006612,GO:0005737,GO:0015031,GO:0008152,GO:0051649,GO:0003674,GO:0043229,GO:0005829,GO:0065003,GO:0008150,GO:0043231,GO:0051179,GO:0044260,GO:0051641,GO:0044763,GO:…	response to stress,vesicle,intracellular organelle part,membrane-bounded vesicle,organelle part,protein binding,response to stimulus,membrane-bounded organelle,organelle,binding,intracellular,positive regulation of biological process,adherens junction,intracellular part,establishment of protein localization,cellular component biogenesis,anchoring junction,macromolecule localization,organic substa…	hsa04144	Endocytosis
ENST00000263645	ENSG00000110651	CD81	chr11:2328748-2397419	9.27815	22.7678	-1.29509	0.00055	0.546295	Tetraspanin||Tetraspanin, EC2 domain||CD81 antigen, large extracellular loop domain||Tetraspanin, conserved site||Tetraspanin/Peripherin	GO:0002376,GO:0006955,GO:0002682,GO:0051704,GO:0002684,GO:0050776,GO:0044403,GO:0044419,GO:0016032,GO:0044764,GO:0070062,GO:0043230,GO:0065010,GO:0031982,GO:0045321,GO:0010033,GO:0001775,GO:0031988,GO:0005515,GO:0070887,GO:0002694,GO:0050896,GO:0046649,GO:0050865,GO:0051251,GO:0050867,GO:0043227,GO:0071310,GO:0051249,GO:0043226,GO:0002696,GO:0048584,GO:0044421,GO:0042221,GO:0034641,GO:0048583,GO:…	immune system process,immune response,regulation of immune system process,multi-organism process,positive regulation of immune system process,regulation of immune response,symbiosis, encompassing mutualism through parasitism,interspecies interaction between organisms,viral process,multi-organism cellular process,extracellular vesicular exosome,extracellular organelle,extracellular membrane-bounde…	hsa04662,hsa05160,hsa05144	B cell receptor signaling pathway,Hepatitis C,Malaria
ENST00000221515	ENSG00000104918	RETN	chr19:7669043-7670454	2.84723	5.91906	-1.05581	0.03815	0.999477	Resistin	GO:0070062,GO:0043230,GO:0065010,GO:0031982,GO:0010033,GO:0031988,GO:0005515,GO:0050896,GO:0043227,GO:0043226,GO:0044421,GO:0042221,GO:0048583,GO:0005488,GO:0005622,GO:0048518,GO:0044424,GO:0033036,GO:0048519,GO:0071704,GO:0008152,GO:0040011,GO:0005576,GO:0051649,GO:0003674,GO:0043229,GO:0008150,GO:0043231,GO:0051179,GO:0051641,GO:0044763,GO:0009987,GO:0005634,GO:0051239,GO:1901700,GO:0065008,GO:…	extracellular vesicular exosome,extracellular organelle,extracellular membrane-bounded organelle,vesicle,response to organic substance,membrane-bounded vesicle,protein binding,response to stimulus,membrane-bounded organelle,organelle,extracellular region part,response to chemical stimulus,regulation of response to stimulus,binding,intracellular,positive regulation of biological process,intracellu…	--	--
ENST00000507606	ENSG00000243317	C7orf73	chr7:135662520-135676412	19.3683	9.47787	1.03106	0.0029	0.999477	Protein of unknown function DUF4535	GO:0044446,GO:0044422,GO:0043227,GO:0043226,GO:0005622,GO:0044424,GO:0005737,GO:0043229,GO:0043231,GO:0016020,GO:0044444,GO:0044464,GO:0005623,GO:0031090,GO:0031967,GO:0031975,GO:0005575,GO:0005739,GO:0044425,GO:0044429,GO:0005740,GO:0031966,GO:0016021,GO:0031224	intracellular organelle part,organelle part,membrane-bounded organelle,organelle,intracellular,intracellular part,cytoplasm,intracellular organelle,intracellular membrane-bounded organelle,membrane,cytoplasmic part,cell part,cell,organelle membrane,organelle envelope,envelope,cellular_component,mitochondrion,membrane part,mitochondrial part,mitochondrial envelope,mitochondrial membrane,integral t…	--	--
ENST00000245812	ENSG00000125652	ALKBH7	chr19:6372432-6379058	3.94124	7.5933	-0.946076	0.0345	0.999477	Alpha-ketoglutarate-dependent dioxygenase AlkB-like||Alpha-ketoglutarate-dependent dioxygenase alkB homologue 7	GO:0006950,GO:0044446,GO:0044422,GO:0050896,GO:0031974,GO:0043233,GO:0070013,GO:0043227,GO:0043226,GO:0005488,GO:0005622,GO:0044424,GO:0033036,GO:0071704,GO:0044238,GO:0051716,GO:0044237,GO:0005737,GO:0008152,GO:0003674,GO:0043229,GO:0008150,GO:0043231,GO:0051179,GO:0044763,GO:0009987,GO:0044444,GO:0003824,GO:0033554,GO:0044464,GO:0044699,GO:0044281,GO:0005623,GO:0032879,GO:0065007,GO:0044710,GO:…	response to stress,intracellular organelle part,organelle part,response to stimulus,membrane-enclosed lumen,organelle lumen,intracellular organelle lumen,membrane-bounded organelle,organelle,binding,intracellular,intracellular part,macromolecule localization,organic substance metabolic process,primary metabolic process,cellular response to stimulus,cellular metabolic process,cytoplasm,metabolic p…	--	--
ENST00000396984	ENSG00000180596	HIST1H2BC	chr6:26114872-26123926	272.106	142.066	0.937606	0.03425	0.999477	Histone H2B||Histone-fold||Histone H2A/H2B/H3	GO:0002376,GO:0006955,GO:0006952,GO:0051704,GO:0045087,GO:0006950,GO:0051707,GO:0009607,GO:0070062,GO:0043230,GO:0065010,GO:0031982,GO:0044446,GO:0031988,GO:0044422,GO:0005515,GO:0050896,GO:0031974,GO:0043233,GO:0044428,GO:0070013,GO:0043227,GO:0043226,GO:0000786,GO:0044421,GO:0032993,GO:0034641,GO:0031981,GO:0005488,GO:0005622,GO:0044424,GO:0044085,GO:0009617,GO:0006807,GO:0071704,GO:0044238,GO:…	immune system process,immune response,defense response,multi-organism process,innate immune response,response to stress,response to other organism,response to biotic stimulus,extracellular vesicular exosome,extracellular organelle,extracellular membrane-bounded organelle,vesicle,intracellular organelle part,membrane-bounded vesicle,organelle part,protein binding,response to stimulus,membrane-encl…	hsa05322,hsa05203,hsa05034	Systemic lupus erythematosus,Viral carcinogenesis,Alcoholism
ENST00000249822	ENSG00000128989	ARPP19	chr15:52547044-52569883	0.974718	0.377778	1.36745	0.03745	0.999477	Endosulphine	GO:0044446,GO:0044422,GO:0005515,GO:0050896,GO:0031974,GO:0043233,GO:0044428,GO:0070013,GO:0043227,GO:0043226,GO:0048584,GO:0031981,GO:0048583,GO:0005488,GO:0005622,GO:0048518,GO:0044424,GO:0048519,GO:0071704,GO:0044238,GO:0051716,GO:0044237,GO:0005737,GO:0008152,GO:0003674,GO:0019538,GO:0043229,GO:0008150,GO:0043231,GO:0051179,GO:0044260,GO:0044763,GO:0009987,GO:0005634,GO:0048523,GO:0071840,GO:…	intracellular organelle part,organelle part,protein binding,response to stimulus,membrane-enclosed lumen,organelle lumen,nuclear part,intracellular organelle lumen,membrane-bounded organelle,organelle,positive regulation of response to stimulus,nuclear lumen,regulation of response to stimulus,binding,intracellular,positive regulation of biological process,intracellular part,negative regulation of…	--	--
ENST00000367255	ENSG00000131018	SYNE1	chr6:151690495-152637801	1.59149	0.572832	1.47419	0.0057	0.999477	KASH domain||Nesprin-1||Actinin-type actin-binding domain, conserved site||-||Calponin homology domain||Spectrin/alpha-actinin||Spectrin repeat	GO:0044446,GO:0044422,GO:0005515,GO:0031974,GO:0043233,GO:0044428,GO:0070013,GO:0043227,GO:0043226,GO:0031981,GO:0005488,GO:0005622,GO:0044424,GO:0033036,GO:0008104,GO:0005737,GO:0003674,GO:0043229,GO:0008150,GO:0043231,GO:0051179,GO:0051641,GO:0032991,GO:0044763,GO:0016020,GO:0009987,GO:0044444,GO:0005634,GO:0071840,GO:0005654,GO:0012505,GO:0034613,GO:0046983,GO:0070727,GO:0065008,GO:0044464,GO:…	intracellular organelle part,organelle part,protein binding,membrane-enclosed lumen,organelle lumen,nuclear part,intracellular organelle lumen,membrane-bounded organelle,organelle,nuclear lumen,binding,intracellular,intracellular part,macromolecule localization,protein localization,cytoplasm,molecular_function,intracellular organelle,biological_process,intracellular membrane-bounded organelle,loc…	--	--
ENST00000361157	ENSG00000126709	IFI6	chr1:27666060-27672218	15.2562	51.6775	-1.76014	0.0003	0.417171	Interferon alpha-inducible protein 6/27	GO:0002376,GO:0006955,GO:0006952,GO:0045087,GO:0006950,GO:0034097,GO:0071345,GO:0010033,GO:0019221,GO:0005515,GO:0070887,GO:0050896,GO:0043227,GO:0071310,GO:0043226,GO:0042221,GO:0048583,GO:0005488,GO:0005622,GO:0044424,GO:0060337,GO:0071357,GO:0048519,GO:0034340,GO:0051716,GO:0005737,GO:0008152,GO:0003674,GO:0043229,GO:0008150,GO:0043231,GO:0044763,GO:0016020,GO:0009987,GO:0044444,GO:0048523,GO:…	immune system process,immune response,defense response,innate immune response,response to stress,response to cytokine stimulus,cellular response to cytokine stimulus,response to organic substance,cytokine-mediated signaling pathway,protein binding,cellular response to chemical stimulus,response to stimulus,membrane-bounded organelle,cellular response to organic substance,organelle,response to che…	--	--
ENST00000305978	ENSG00000171222	SCAND1	chr20:35953616-36030700	8.88307	15.5517	-0.807942	0.0417	0.999477	Retrovirus capsid, C-terminal||SCAN domain	GO:0005515,GO:0043227,GO:0043226,GO:0034641,GO:0005488,GO:0005622,GO:0044424,GO:0006807,GO:0071704,GO:0044238,GO:0044237,GO:0008152,GO:0003674,GO:1901360,GO:0043229,GO:0006139,GO:0008150,GO:0046483,GO:0043231,GO:0044260,GO:0009987,GO:0005634,GO:0006725,GO:0090304,GO:0043170,GO:0016070,GO:0044464,GO:0010467,GO:0044249,GO:0005623,GO:0009058,GO:0019222,GO:0044271,GO:1901576,GO:1901362,GO:0018130,GO:…	protein binding,membrane-bounded organelle,organelle,cellular nitrogen compound metabolic process,binding,intracellular,intracellular part,nitrogen compound metabolic process,organic substance metabolic process,primary metabolic process,cellular metabolic process,metabolic process,molecular_function,organic cyclic compound metabolic process,intracellular organelle,nucleobase-containing compound m…	--	--
ENST00000296435	ENSG00000164047	CAMP	chr3:48223346-48225491	9.17709	3.62489	1.3401	0.0032	0.999477	Cathelicidin, antimicrobial peptide, C-terminal||Cathelicidin||Cathelicidin, conserved site	GO:0002376,GO:0006955,GO:0006952,GO:0051704,GO:0045087,GO:0006950,GO:0051707,GO:0009607,GO:0044403,GO:0044419,GO:0034097,GO:0031982,GO:0071345,GO:0010033,GO:0031988,GO:0070887,GO:0050896,GO:0043227,GO:0071310,GO:0043226,GO:0043900,GO:0044421,GO:0042221,GO:0005622,GO:0048518,GO:0044424,GO:0009617,GO:0048519,GO:0071704,GO:0044238,GO:0051716,GO:0044237,GO:0005737,GO:0043901,GO:0008152,GO:0001906,GO:…	immune system process,immune response,defense response,multi-organism process,innate immune response,response to stress,response to other organism,response to biotic stimulus,symbiosis, encompassing mutualism through parasitism,interspecies interaction between organisms,response to cytokine stimulus,vesicle,cellular response to cytokine stimulus,response to organic substance,membrane-bounded vesi…	hsa04970,hsa05152	Salivary secretion,Tuberculosis
ENST00000374472	ENSG00000188822	CNR2	chr1:23870525-23913362	0.703671	0.333082	1.07903	0.00835	0.999477	G protein-coupled receptor, rhodopsin-like||GPCR, rhodopsin-like, 7TM||Cannabinoid receptor type 2||Cannabinoid receptor family	GO:0002376,GO:0006955,GO:0006952,GO:0002682,GO:0051704,GO:0006950,GO:0051707,GO:0009607,GO:0045321,GO:0010033,GO:0001775,GO:0031347,GO:0070887,GO:0002694,GO:0050896,GO:0050865,GO:0080134,GO:0042221,GO:0048583,GO:0005622,GO:0050900,GO:0044424,GO:0009617,GO:0048519,GO:0051716,GO:0008152,GO:0040011,GO:0003674,GO:0008150,GO:0051179,GO:0044763,GO:0016020,GO:0009987,GO:0048523,GO:0051239,GO:0006954,GO:…	immune system process,immune response,defense response,regulation of immune system process,multi-organism process,response to stress,response to other organism,response to biotic stimulus,leukocyte activation,response to organic substance,cell activation,regulation of defense response,cellular response to chemical stimulus,regulation of leukocyte activation,response to stimulus,regulation of cell…	hsa04080	Neuroactive ligand-receptor interaction
ENST00000393758	ENSG00000067840	PDZD4	chrX:153802165-153830548	0.522425	1.82616	-1.80552	0.0223	0.999477	PDZ domain	GO:0044444,GO:0005737,GO:0005622,GO:0044424,GO:0005623,GO:0044464,GO:0005575,GO:0071944,GO:0005938	cytoplasmic part,cytoplasm,intracellular,intracellular part,cell,cell part,cellular_component,cell periphery,cell cortex	--	--
ENST00000294383	ENSG00000162402	USP24	chr1:55066358-55215113	1.41073	0.849043	0.732533	0.0293	0.999477	Ubiquitin-specific peptidase 24||Ubiquitin-associated domain||UBA-like||Armadillo-type fold||-||Peptidase C19, ubiquitin carboxyl-terminal hydrolase||Ubiquitin specific protease domain||Ubiquitin-related domain||Ubiquitin specific protease, conserved site	GO:0005622,GO:0044424,GO:0071704,GO:0044238,GO:0044237,GO:0005737,GO:0008152,GO:0044265,GO:0040011,GO:0003674,GO:0019538,GO:0008150,GO:0051179,GO:0044260,GO:0044763,GO:0009987,GO:0003824,GO:0009057,GO:0044267,GO:0043170,GO:0048870,GO:0051674,GO:0016477,GO:1901575,GO:0009056,GO:0044464,GO:0044248,GO:0044699,GO:0005623,GO:0006928,GO:0051603,GO:0006464,GO:0036211,GO:0044257,GO:0006508,GO:0030163,GO:…	intracellular,intracellular part,organic substance metabolic process,primary metabolic process,cellular metabolic process,cytoplasm,metabolic process,cellular macromolecule catabolic process,locomotion,molecular_function,protein metabolic process,biological_process,localization,cellular macromolecule metabolic process,single-organism cellular process,cellular process,catalytic activity,macromolec…	--	--
ENST00000368130	ENSG00000163568	AIM2	chr1:159062483-159140508	0.331323	1.32304	-1.99754	0.0273	0.999477	Nucleic acid-binding, OB-fold||Death-like domain||DAPIN domain||HIN-200/IF120x	GO:0002376,GO:0006955,GO:0006952,GO:0002682,GO:0051704,GO:0045087,GO:0006950,GO:0002684,GO:0002252,GO:0050776,GO:0051707,GO:0009607,GO:0009615,GO:0034097,GO:0051607,GO:0071345,GO:0001816,GO:0002697,GO:0010033,GO:0001817,GO:0031347,GO:0050778,GO:0019221,GO:0005515,GO:0070887,GO:0050896,GO:0045088,GO:0045089,GO:0080134,GO:0002253,GO:0043227,GO:0071310,GO:0031349,GO:0043226,GO:0043900,GO:0048584,GO:…	immune system process,immune response,defense response,regulation of immune system process,multi-organism process,innate immune response,response to stress,positive regulation of immune system process,immune effector process,regulation of immune response,response to other organism,response to biotic stimulus,response to virus,response to cytokine stimulus,defense response to virus,cellular respon…	hsa04623	Cytosolic DNA-sensing pathway
ENST00000371795	ENSG00000152778	IFIT5	chr10:89414585-89421001	1.09727	2.73594	-1.31812	0.01345	0.999477	Tetratricopeptide repeat 2||Interferon-induced protein with tetratricopeptide repeat 5||Tetratricopeptide repeat-containing domain||Tetratricopeptide-like helical domain||Tetratricopeptide repeat	GO:0002376,GO:0006955,GO:0006952,GO:0051704,GO:0045087,GO:0006950,GO:0002252,GO:0051707,GO:0009607,GO:0009615,GO:0051607,GO:0050896,GO:0043227,GO:0043226,GO:0005488,GO:0005622,GO:0044424,GO:0003723,GO:0003674,GO:0043229,GO:0008150,GO:0043231,GO:0016020,GO:1901363,GO:0097159,GO:0044464,GO:0043228,GO:0043232,GO:0003676,GO:0005623,GO:0003727,GO:0044459,GO:0005575,GO:0001726,GO:0000049,GO:0015629,GO:…	immune system process,immune response,defense response,multi-organism process,innate immune response,response to stress,immune effector process,response to other organism,response to biotic stimulus,response to virus,defense response to virus,response to stimulus,membrane-bounded organelle,organelle,binding,intracellular,intracellular part,RNA binding,molecular_function,intracellular organelle,bi…	--	--
ENST00000235345	ENSG00000116704	SLC35D1	chr1:66999331-67054099	0.441756	0.168912	1.38698	0.0034	0.999477	Sugar phosphate transporter domain	GO:0044446,GO:0044422,GO:0043227,GO:0043226,GO:0034641,GO:0005622,GO:0044424,GO:0006807,GO:0071704,GO:0044238,GO:0044237,GO:0005737,GO:0008152,GO:0003674,GO:1901360,GO:0019538,GO:0043229,GO:0006139,GO:0008150,GO:0046483,GO:0043231,GO:0051179,GO:0044260,GO:0044763,GO:0016020,GO:0009987,GO:0044444,GO:0012505,GO:0006725,GO:0043170,GO:0051234,GO:0071702,GO:0006810,GO:0044765,GO:0044464,GO:0044249,GO:…	intracellular organelle part,organelle part,membrane-bounded organelle,organelle,cellular nitrogen compound metabolic process,intracellular,intracellular part,nitrogen compound metabolic process,organic substance metabolic process,primary metabolic process,cellular metabolic process,cytoplasm,metabolic process,molecular_function,organic cyclic compound metabolic process,protein metabolic process,…	--	--
ENST00000436881	ENSG00000232434	C9orf172	chr9:136844414-136851022	0.902358	2.42565	-1.4266	0.0018	0.914566	-	--	--	--	--
ENST00000360121	ENSG00000197471	SPN	chr16:29662978-29698699	2.59248	5.93715	-1.19544	0.0273	0.999477	-	GO:0002376,GO:0006955,GO:0006952,GO:0002682,GO:0051704,GO:0006950,GO:0002684,GO:0002252,GO:0050776,GO:0051707,GO:0009607,GO:0009615,GO:0070062,GO:0043230,GO:0065010,GO:0051607,GO:0031982,GO:0045321,GO:0001816,GO:0002697,GO:0001775,GO:0001817,GO:0031347,GO:0031988,GO:0009897,GO:0050870,GO:0002694,GO:0050896,GO:0046649,GO:0050865,GO:0051251,GO:0050863,GO:0080134,GO:0050867,GO:0042110,GO:0043227,GO:…	immune system process,immune response,defense response,regulation of immune system process,multi-organism process,response to stress,positive regulation of immune system process,immune effector process,regulation of immune response,response to other organism,response to biotic stimulus,response to virus,extracellular vesicular exosome,extracellular organelle,extracellular membrane-bounded organel…	hsa04514,hsa05169	Cell adhesion molecules (CAMs),Epstein-Barr virus infection
ENST00000512737	ENSG00000243678	NME2	chr17:51153535-51171747	6.66652	13.2031	-0.985874	0.02195	0.999477	Nucleoside diphosphate kinase||Nucleoside diphosphate kinase, active site	GO:0002376,GO:0002682,GO:0006950,GO:0070062,GO:0043230,GO:0065010,GO:0031982,GO:0010033,GO:0044446,GO:0031988,GO:0044422,GO:0005515,GO:0070887,GO:0050896,GO:0043227,GO:0071310,GO:0043226,GO:0044421,GO:0002520,GO:0042221,GO:0034641,GO:0005488,GO:0005622,GO:0048518,GO:0005912,GO:0044424,GO:0044085,GO:0070161,GO:0030097,GO:0048534,GO:0048519,GO:0006807,GO:0071704,GO:0044238,GO:0051716,GO:0044237,GO:…	immune system process,regulation of immune system process,response to stress,extracellular vesicular exosome,extracellular organelle,extracellular membrane-bounded organelle,vesicle,response to organic substance,intracellular organelle part,membrane-bounded vesicle,organelle part,protein binding,cellular response to chemical stimulus,response to stimulus,membrane-bounded organelle,cellular respon…	hsa00240,hsa00230,hsa01100	Pyrimidine metabolism,Purine metabolism,Metabolic pathways
ENST00000356978	ENSG00000198668	CALM1	chr14:90396501-90408261	4.39881	2.36438	0.895653	0.04475	0.999477	EF-Hand 1, calcium-binding site||EF-hand domain||EF-hand domain pair	GO:0006955,GO:0002376,GO:0002682,GO:0050776,GO:0050896,GO:0048583,GO:0070062,GO:0043230,GO:0065010,GO:0002764,GO:0031982,GO:0031988,GO:0042221,GO:0043227,GO:0005829,GO:0043226,GO:0005515,GO:0048518,GO:0048519,GO:0044444,GO:0005737,GO:0044428,GO:0043233,GO:0070013,GO:0051716,GO:0044446,GO:0031974,GO:0044422,GO:0044763,GO:0005622,GO:0005634,GO:0044421,GO:0003824,GO:0005488,GO:0045860,GO:0043549,GO:…	immune response,immune system process,regulation of immune system process,regulation of immune response,response to stimulus,regulation of response to stimulus,extracellular vesicular exosome,extracellular organelle,extracellular membrane-bounded organelle,immune response-regulating signaling pathway,vesicle,membrane-bounded vesicle,response to chemical stimulus,membrane-bounded organelle,cytosol…	hsa05133,hsa04915,hsa04722,hsa04970,hsa04720,hsa04910,hsa04971,hsa04750,hsa04916,hsa05214,hsa04015,hsa04912,hsa04921,hsa04114,hsa04014,hsa04713,hsa04022,hsa04261,hsa04744,hsa05034,hsa04270,hsa05031,hsa05152,hsa04020,hsa04070,hsa05010,hsa04024,hsa04728,hsa04740	Pertussis,Estrogen signaling pathway,Neurotrophin signaling pathway,Salivary secretion,Long-term potentiation,Insulin signaling pathway,Gastric acid secretion,Inflammatory mediator regulation of TRP channels,Melanogenesis,Glioma,Rap1 signaling pathway,GnRH signaling pathway,Oxytocin signaling pathway,Oocyte meiosis,Ras signaling pathway,Circadian entrainment,cGMP-PKG signaling pathway,Adrenergic …
ENST00000353334	ENSG00000019582	CD74	chr5:150401636-150412929	177.223	462.419	-1.38363	0.0279	0.999477	MHC class II-associated invariant chain/CLIP, MHC II-interacting||Thyroglobulin type-1||MHC class II-associated invariant chain||MHC class II-associated invariant chain, trimerisation||-	GO:0002376,GO:0006955,GO:0006952,GO:0002682,GO:0006950,GO:0002684,GO:0002252,GO:0050776,GO:0070062,GO:0043230,GO:0065010,GO:0034097,GO:0031982,GO:0045321,GO:0071345,GO:0001816,GO:0002697,GO:0010033,GO:0001775,GO:0001817,GO:0044446,GO:0050778,GO:0031988,GO:0019221,GO:0044422,GO:0009897,GO:0050870,GO:0005515,GO:0070887,GO:0002694,GO:0050896,GO:0046649,GO:0050865,GO:0051251,GO:0031974,GO:0050863,GO:…	immune system process,immune response,defense response,regulation of immune system process,response to stress,positive regulation of immune system process,immune effector process,regulation of immune response,extracellular vesicular exosome,extracellular organelle,extracellular membrane-bounded organelle,response to cytokine stimulus,vesicle,leukocyte activation,cellular response to cytokine stim…	hsa04612,hsa05168,hsa05152	Antigen processing and presentation,Herpes simplex infection,Tuberculosis
ENST00000227880	ENSG00000110446	SLC15A3	chr11:60924469-60952530	5.98625	10.8425	-0.856974	0.026	0.999477	Proton-dependent oligopeptide transporter family||Major facilitator superfamily domain	GO:0044446,GO:0044422,GO:0043227,GO:0043226,GO:0005622,GO:0044424,GO:0045184,GO:0033036,GO:0008104,GO:0005737,GO:0015031,GO:0000323,GO:0005764,GO:0005773,GO:0003674,GO:0043229,GO:0008150,GO:0043231,GO:0051179,GO:0044763,GO:0016020,GO:0009987,GO:0044444,GO:0051234,GO:0071702,GO:0006810,GO:0044765,GO:0044464,GO:0044699,GO:0005623,GO:0044437,GO:0031090,GO:0005765,GO:0005774,GO:0015992,GO:0006818,GO:…	intracellular organelle part,organelle part,membrane-bounded organelle,organelle,intracellular,intracellular part,establishment of protein localization,macromolecule localization,protein localization,cytoplasm,protein transport,lytic vacuole,lysosome,vacuole,molecular_function,intracellular organelle,biological_process,intracellular membrane-bounded organelle,localization,single-organism cellular…	--	--
ENST00000368309	ENSG00000160803	UBQLN4	chr1:156035300-156053794	0.99031	1.70003	-0.779606	0.02905	0.999477	Ubiquilin||Ubiquitin domain||Heat shock chaperonin-binding||Ubiquitin-related domain||Ubiquitin-associated domain||UBA-like	GO:0031982,GO:0044446,GO:0044422,GO:0005515,GO:0031974,GO:0043233,GO:0044428,GO:0070013,GO:0043227,GO:0043226,GO:0031981,GO:0005488,GO:0005622,GO:0044424,GO:0044445,GO:0048519,GO:0071704,GO:0044238,GO:0044237,GO:0005737,GO:0008152,GO:0044265,GO:0005773,GO:0003674,GO:0019538,GO:0043229,GO:0005829,GO:0008150,GO:0043231,GO:0044260,GO:0032991,GO:0044763,GO:0016020,GO:0009987,GO:0044444,GO:0005634,GO:…	vesicle,intracellular organelle part,organelle part,protein binding,membrane-enclosed lumen,organelle lumen,nuclear part,intracellular organelle lumen,membrane-bounded organelle,organelle,nuclear lumen,binding,intracellular,intracellular part,cytosolic part,negative regulation of biological process,organic substance metabolic process,primary metabolic process,cellular metabolic process,cytoplasm,…	hsa04141	Protein processing in endoplasmic reticulum
ENST00000379965	ENSG00000132274	TRIM22	chr11:5663556-5938619	3.97318	10.5493	-1.40878	0.049	0.999477	Zinc finger, RING-type, conserved site||-||Butyrophylin-like||Concanavalin A-like lectin/glucanase domain||Zinc finger, RING/FYVE/PHD-type||RING-type zinc-finger, LisH dimerisation motif||SPRY domain||B-box-type zinc finger||Zinc finger, RING-type||B30.2/SPRY domain	GO:0006955,GO:0002376,GO:0006952,GO:0045087,GO:0006950,GO:0051704,GO:0002252,GO:0051707,GO:0009615,GO:0051607,GO:0009607,GO:0010033,GO:0071345,GO:0034097,GO:0050896,GO:0044403,GO:0044419,GO:0019221,GO:0016032,GO:0044764,GO:0034341,GO:0048584,GO:0048583,GO:0071310,GO:0070887,GO:0060333,GO:0071346,GO:0042221,GO:0043227,GO:0005829,GO:0043226,GO:0005515,GO:0048518,GO:0044444,GO:0005737,GO:0044428,GO:…	immune response,immune system process,defense response,innate immune response,response to stress,multi-organism process,immune effector process,response to other organism,response to virus,defense response to virus,response to biotic stimulus,response to organic substance,cellular response to cytokine stimulus,response to cytokine stimulus,response to stimulus,symbiosis, encompassing mutualism th…	--	--
ENST00000404767	ENSG00000164880	INTS1	chr7:1470276-1504367	4.18062	7.21409	-0.787099	0.0268	0.999477	-||Armadillo-type fold||Domain of unknown function DUF3677	GO:0044446,GO:0044422,GO:0031974,GO:0043233,GO:0044428,GO:0070013,GO:0043227,GO:0043226,GO:0034641,GO:0031981,GO:0005622,GO:0044424,GO:0034470,GO:0006807,GO:0071704,GO:0044238,GO:0044237,GO:0034660,GO:0008152,GO:0006396,GO:1901360,GO:0043229,GO:0006139,GO:0008150,GO:0046483,GO:0043231,GO:0044260,GO:0032991,GO:0016020,GO:0009987,GO:0005634,GO:0005654,GO:0012505,GO:0006725,GO:0090304,GO:0043170,GO:…	intracellular organelle part,organelle part,membrane-enclosed lumen,organelle lumen,nuclear part,intracellular organelle lumen,membrane-bounded organelle,organelle,cellular nitrogen compound metabolic process,nuclear lumen,intracellular,intracellular part,ncRNA processing,nitrogen compound metabolic process,organic substance metabolic process,primary metabolic process,cellular metabolic process,n…	--	--
ENST00000559880	ENSG00000137776	SLTM	chr15:58865174-59097419	23.6693	55.4345	-1.22777	0.0247	0.999477	SAP domain||-||RNA recognition motif domain||Nucleotide-binding alpha-beta plait domain	GO:0044446,GO:0044422,GO:0031974,GO:0043233,GO:0044428,GO:0070013,GO:0043227,GO:0043226,GO:0034641,GO:0031981,GO:0005488,GO:0005622,GO:0044424,GO:0006807,GO:0071704,GO:0044238,GO:0044237,GO:0008152,GO:0006396,GO:0003723,GO:0003674,GO:1901360,GO:0043229,GO:0006139,GO:0008150,GO:0046483,GO:0043231,GO:0044260,GO:0044763,GO:0009987,GO:0005634,GO:0005654,GO:1901363,GO:0097159,GO:0006725,GO:0090304,GO:…	intracellular organelle part,organelle part,membrane-enclosed lumen,organelle lumen,nuclear part,intracellular organelle lumen,membrane-bounded organelle,organelle,cellular nitrogen compound metabolic process,nuclear lumen,binding,intracellular,intracellular part,nitrogen compound metabolic process,organic substance metabolic process,primary metabolic process,cellular metabolic process,metabolic …	--	--
ENST00000308020	ENSG00000174915	PTDSS2	chr11:450279-491387	0.697269	1.31197	-0.91195	0.0371	0.999477	-||Phosphatidyl serine synthase	GO:0044446,GO:0044422,GO:0043227,GO:0043226,GO:0005622,GO:0044424,GO:0006807,GO:0071704,GO:0044238,GO:0044237,GO:0005737,GO:0008152,GO:0003674,GO:0043229,GO:0008150,GO:0043231,GO:0016020,GO:0009987,GO:0044444,GO:0012505,GO:0003824,GO:0044464,GO:0016780,GO:0044249,GO:0016772,GO:0044281,GO:0005623,GO:0009058,GO:0031090,GO:1901576,GO:0016740,GO:0017169,GO:0006796,GO:0006793,GO:0044710,GO:1901564,GO:…	intracellular organelle part,organelle part,membrane-bounded organelle,organelle,intracellular,intracellular part,nitrogen compound metabolic process,organic substance metabolic process,primary metabolic process,cellular metabolic process,cytoplasm,metabolic process,molecular_function,intracellular organelle,biological_process,intracellular membrane-bounded organelle,membrane,cellular process,cyt…	hsa00564,hsa01100	Glycerophospholipid metabolism,Metabolic pathways
ENST00000342216	ENSG00000123143	PKN1	chr19:14433052-14471866	11.7891	22.4421	-0.928755	0.04085	0.999477	Protein kinase, ATP binding site||HR1 rho-binding repeat||AGC-kinase, C-terminal||Protein kinase domain||Protein kinase-like domain||Protein kinase, C-terminal||-||C2 domain||Serine/threonine-protein kinase, active site	GO:0006955,GO:0002376,GO:0006950,GO:0002682,GO:0050776,GO:0002252,GO:0045321,GO:0002697,GO:0050896,GO:0080134,GO:0046649,GO:0001775,GO:0002694,GO:0048584,GO:0048583,GO:0050865,GO:0051249,GO:0031982,GO:0031988,GO:0043227,GO:0005829,GO:0043226,GO:0005515,GO:0048518,GO:0048519,GO:0002250,GO:0044444,GO:0005737,GO:0044428,GO:0043233,GO:0070013,GO:0002683,GO:0051716,GO:0044446,GO:0032550,GO:0031974,GO:…	immune response,immune system process,response to stress,regulation of immune system process,regulation of immune response,immune effector process,leukocyte activation,regulation of immune effector process,response to stimulus,regulation of response to stress,lymphocyte activation,cell activation,regulation of leukocyte activation,positive regulation of response to stimulus,regulation of response…	hsa05132,hsa04151	Salmonella infection,PI3K-Akt signaling pathway
ENST00000375663	ENSG00000204394	VARS	chr6:31777517-31795953	1.94288	4.39199	-1.17668	0.0017	0.905552	Glutathione S-transferase, C-terminal||Methionyl/Valyl/Leucyl/Isoleucyl-tRNA synthetase, anticodon-binding||Valyl/Leucyl/Isoleucyl-tRNA synthetase, editing domain||Aminoacyl-tRNA synthetase, class 1a, anticodon-binding||Glutathione S-transferase, C-terminal-like||Rossmann-like alpha/beta/alpha sandwich fold||Aminoacyl-tRNA synthetase, class I, conserved site||Valine-tRNA ligase||Aminoacyl-tRNA sy…	GO:0005515,GO:0043227,GO:0043226,GO:0034641,GO:0005488,GO:0005622,GO:0044424,GO:0006807,GO:0071704,GO:0044238,GO:0044237,GO:0005737,GO:0034660,GO:0008152,GO:0003674,GO:1901360,GO:0019538,GO:0043229,GO:0006139,GO:0005829,GO:0008150,GO:0046483,GO:0043231,GO:0044260,GO:0009987,GO:0044444,GO:1901363,GO:0003824,GO:0097159,GO:0010608,GO:0006725,GO:0044267,GO:0090304,GO:0065008,GO:0043170,GO:0051246,GO:…	protein binding,membrane-bounded organelle,organelle,cellular nitrogen compound metabolic process,binding,intracellular,intracellular part,nitrogen compound metabolic process,organic substance metabolic process,primary metabolic process,cellular metabolic process,cytoplasm,ncRNA metabolic process,metabolic process,molecular_function,organic cyclic compound metabolic process,protein metabolic proc…	hsa00970	Aminoacyl-tRNA biosynthesis
ENST00000329251	ENSG00000254772	EEF1G	chr11:62559600-62573973	111.423	215.319	-0.950421	0.01755	0.999477	Glutathione S-transferase, N-terminal||Glutathione S-transferase, C-terminal-like||Glutathione S-transferase, C-terminal||Thioredoxin-like fold||Translation elongation factor EF1B, gamma chain, conserved	GO:0002376,GO:0002682,GO:0051704,GO:0006950,GO:0051707,GO:0009607,GO:0044403,GO:0044419,GO:0009615,GO:0016032,GO:0044764,GO:0070062,GO:0043230,GO:0065010,GO:0034097,GO:0031982,GO:0071345,GO:0001816,GO:0010033,GO:0001817,GO:0031988,GO:0005515,GO:0070887,GO:0050896,GO:0019080,GO:0019058,GO:0043227,GO:0019083,GO:0071310,GO:0043226,GO:0043900,GO:0044421,GO:0002520,GO:0042221,GO:0034641,GO:0005488,GO:…	immune system process,regulation of immune system process,multi-organism process,response to stress,response to other organism,response to biotic stimulus,symbiosis, encompassing mutualism through parasitism,interspecies interaction between organisms,response to virus,viral process,multi-organism cellular process,extracellular vesicular exosome,extracellular organelle,extracellular membrane-bound…	hsa05134	Legionellosis
ENST00000381401	ENSG00000169100	SLC25A6	chrX:1386151-1392724	30.1214	55.3396	-0.877524	0.01165	0.999477	Adenine nucleotide translocator 1||Mitochondrial substrate/solute carrier||Mitochondrial carrier domain||Mitochondrial carrier protein	GO:0002376,GO:0006955,GO:0006952,GO:0002682,GO:0051704,GO:0006950,GO:0050776,GO:0051707,GO:0009607,GO:0044403,GO:0044419,GO:0016032,GO:0044764,GO:0031347,GO:0044446,GO:0044422,GO:0005515,GO:0050896,GO:0080134,GO:0043227,GO:0031349,GO:0043226,GO:0048584,GO:0048583,GO:0005488,GO:0005622,GO:0048518,GO:0044424,GO:0045184,GO:0033036,GO:0008104,GO:0005737,GO:0015031,GO:0051649,GO:0003674,GO:0043229,GO:…	immune system process,immune response,defense response,regulation of immune system process,multi-organism process,response to stress,regulation of immune response,response to other organism,response to biotic stimulus,symbiosis, encompassing mutualism through parasitism,interspecies interaction between organisms,viral process,multi-organism cellular process,regulation of defense response,intracel…	hsa05166,hsa05164,hsa05012,hsa05016,hsa04022,hsa04020	HTLV-I infection,Influenza A,Parkinson's disease,Huntington's disease,cGMP-PKG signaling pathway,Calcium signaling pathway
ENST00000294753	ENSG00000162714	ZNF496	chr1:247297411-247335343	0.329551	0.831753	-1.33566	0.00685	0.999477	Zinc finger C2H2-type/integrase DNA-binding domain||SCAN domain||Zinc finger, C2H2||Retrovirus capsid, C-terminal||C2H2- zinc finger protein family||Krueppel-associated box||Zinc finger protein 496||Zinc finger, C2H2-like	GO:0044446,GO:0044422,GO:0005515,GO:0031974,GO:0043233,GO:0044428,GO:0070013,GO:0043227,GO:0043226,GO:0034641,GO:0031981,GO:0005488,GO:0005622,GO:0048518,GO:0044424,GO:0048519,GO:0006807,GO:0071704,GO:0044238,GO:0044237,GO:0008152,GO:0003674,GO:1901360,GO:0043229,GO:0006139,GO:0008150,GO:0046483,GO:0043231,GO:0044260,GO:0009987,GO:0005634,GO:0048523,GO:0005654,GO:1901363,GO:0097159,GO:0006725,GO:…	intracellular organelle part,organelle part,protein binding,membrane-enclosed lumen,organelle lumen,nuclear part,intracellular organelle lumen,membrane-bounded organelle,organelle,cellular nitrogen compound metabolic process,nuclear lumen,binding,intracellular,positive regulation of biological process,intracellular part,negative regulation of biological process,nitrogen compound metabolic process…	--	--
ENST00000296328	ENSG00000163960	UBXN7	chr3:196347661-196432530	6.09999	3.40141	0.842675	0.0213	0.999477	Ubiquitin-related domain||UBX domain||UBX domain-containing protein 2/7||UAS||Thioredoxin-like fold||-||UBA-like	GO:0044446,GO:0044422,GO:0005515,GO:0031974,GO:0043233,GO:0044428,GO:0070013,GO:0043227,GO:0043226,GO:0031981,GO:0005488,GO:0005622,GO:0044424,GO:0005737,GO:0003674,GO:0043229,GO:0043231,GO:0032991,GO:0016020,GO:0044444,GO:0005634,GO:0005654,GO:0012505,GO:0044464,GO:0043130,GO:0005623,GO:0031090,GO:0032182,GO:0043234,GO:0044389,GO:0044432,GO:0031625,GO:0005783,GO:0042175,GO:0019899,GO:0008134,GO:…	intracellular organelle part,organelle part,protein binding,membrane-enclosed lumen,organelle lumen,nuclear part,intracellular organelle lumen,membrane-bounded organelle,organelle,nuclear lumen,binding,intracellular,intracellular part,cytoplasm,molecular_function,intracellular organelle,intracellular membrane-bounded organelle,macromolecular complex,membrane,cytoplasmic part,nucleus,nucleoplasm,e…	--	--
ENST00000487273	ENSG00000168615	ADAM9	chr8:38996868-39105001	0.67557	0.291274	1.21373	0.00905	0.999477	Disintegrin domain||ADAM, cysteine-rich||Disintegrin, conserved site||Peptidase M12B, propeptide||EGF-like, conserved site||Metallopeptidase, catalytic domain||EGF-like domain||Peptidase M12B, ADAM/reprolysin	GO:0002376,GO:0051704,GO:0006950,GO:0051707,GO:0009607,GO:0070062,GO:0043230,GO:0065010,GO:0034097,GO:0031982,GO:0045321,GO:0010033,GO:0001775,GO:0031988,GO:0009897,GO:0005515,GO:0070887,GO:0050896,GO:0043227,GO:0071310,GO:0043226,GO:0044421,GO:0042221,GO:0048583,GO:0005488,GO:0048518,GO:0005912,GO:0045184,GO:0070161,GO:0033036,GO:0009617,GO:0071704,GO:0044238,GO:0051716,GO:0008104,GO:0044237,GO:…	immune system process,multi-organism process,response to stress,response to other organism,response to biotic stimulus,extracellular vesicular exosome,extracellular organelle,extracellular membrane-bounded organelle,response to cytokine stimulus,vesicle,leukocyte activation,response to organic substance,cell activation,membrane-bounded vesicle,external side of plasma membrane,protein binding,cell…	--	--
ENST00000529515	ENSG00000197302	ZNF720	chr16:31713231-31794155	4.89299	2.01193	1.28213	0.046	0.999477	-||KRAB domain C2H2 zinc finger family||Krueppel-associated box	GO:0034641,GO:0005488,GO:0005622,GO:0006807,GO:0071704,GO:0044238,GO:0044237,GO:0008152,GO:0003674,GO:1901360,GO:0006139,GO:0008150,GO:0046483,GO:0044260,GO:0009987,GO:1901363,GO:0097159,GO:0006725,GO:0090304,GO:0043170,GO:0016070,GO:0044464,GO:0010467,GO:0044249,GO:0003676,GO:0005623,GO:0009058,GO:0019222,GO:0044271,GO:1901576,GO:1901362,GO:0018130,GO:0019438,GO:0080090,GO:0034654,GO:0060255,GO:…	cellular nitrogen compound metabolic process,binding,intracellular,nitrogen compound metabolic process,organic substance metabolic process,primary metabolic process,cellular metabolic process,metabolic process,molecular_function,organic cyclic compound metabolic process,nucleobase-containing compound metabolic process,biological_process,heterocycle metabolic process,cellular macromolecule metabol…	--	--
ENST00000264705	ENSG00000084774	CAD	chr2:27217389-27243943	1.07537	1.76884	-0.717974	0.04355	0.999477	ATP-grasp fold, subdomain 1||Aspartate carbamoyltransferase||Pre-ATP-grasp domain||Aspartate/ornithine carbamoyltransferase||Aspartate/ornithine carbamoyltransferase, carbamoyl-P binding||Glutamine amidotransferase||Class I glutamine amidotransferase-like||ATP-grasp fold||Carbamoyl-phosphate synthase, small subunit||Carbamoyl-phosphate synthase, small subunit N-terminal domain||Carbamoyl-phosphat…	GO:0051704,GO:0006950,GO:0070062,GO:0043230,GO:0065010,GO:0031982,GO:0010033,GO:0044446,GO:0031988,GO:0044422,GO:0005515,GO:0070887,GO:0050896,GO:0031974,GO:0043233,GO:0044428,GO:0070013,GO:0043227,GO:0071310,GO:0043226,GO:0044421,GO:0042221,GO:0034641,GO:0031981,GO:0005488,GO:0005622,GO:0044424,GO:0006807,GO:0071704,GO:0044238,GO:0051716,GO:0044237,GO:0005737,GO:0008152,GO:0005576,GO:0003674,GO:…	multi-organism process,response to stress,extracellular vesicular exosome,extracellular organelle,extracellular membrane-bounded organelle,vesicle,response to organic substance,intracellular organelle part,membrane-bounded vesicle,organelle part,protein binding,cellular response to chemical stimulus,response to stimulus,membrane-enclosed lumen,organelle lumen,nuclear part,intracellular organelle …	hsa00240,hsa00250,hsa01100	Pyrimidine metabolism,Alanine, aspartate and glutamate metabolism,Metabolic pathways
ENST00000264553	ENSG00000197540	GZMM	chr19:544033-549924	6.52806	16.0528	-1.2981	0.0008	0.640504	Serine proteases, trypsin family, histidine active site||Peptidase S1, PA clan||Granzyme M||Peptidase S1A, chymotrypsin family||Serine proteases, trypsin domain||Serine proteases, trypsin family, serine active site	GO:0002376,GO:0006955,GO:0006952,GO:0045087,GO:0006950,GO:0005515,GO:0050896,GO:0005488,GO:0071704,GO:0044238,GO:0008152,GO:0005576,GO:0003674,GO:0019538,GO:0008150,GO:0044763,GO:0016020,GO:0009987,GO:0003824,GO:0043170,GO:0019835,GO:0044699,GO:0008219,GO:0016265,GO:0006508,GO:0016787,GO:0012501,GO:0006915,GO:0005575,GO:0008233,GO:0070011,GO:0004175,GO:0008236,GO:0017171,GO:0004252	immune system process,immune response,defense response,innate immune response,response to stress,protein binding,response to stimulus,binding,organic substance metabolic process,primary metabolic process,metabolic process,extracellular region,molecular_function,protein metabolic process,biological_process,single-organism cellular process,membrane,cellular process,catalytic activity,macromolecule …	--	--
ENST00000370473	ENSG00000117228	GBP1	chr1:89052318-89065360	2.45596	14.4131	-2.55302	5.00E-05	0.104844	P-loop containing nucleoside triphosphate hydrolase||Guanylate-binding protein, C-terminal||GB1/RHD3-type guanine nucleotide-binding (G) domain||Guanylate-binding protein, N-terminal	GO:0002376,GO:0006955,GO:0006952,GO:0002682,GO:0051704,GO:0045087,GO:0006950,GO:0002684,GO:0002252,GO:0050776,GO:0051707,GO:0009607,GO:0009615,GO:0034097,GO:0051607,GO:0071345,GO:0001816,GO:0010033,GO:0001817,GO:0044446,GO:0050778,GO:0019221,GO:0044422,GO:0005515,GO:0070887,GO:0050896,GO:0002253,GO:0043227,GO:0071310,GO:0043226,GO:0034341,GO:0002757,GO:0048584,GO:0042221,GO:0048583,GO:0005488,GO:…	immune system process,immune response,defense response,regulation of immune system process,multi-organism process,innate immune response,response to stress,positive regulation of immune system process,immune effector process,regulation of immune response,response to other organism,response to biotic stimulus,response to virus,response to cytokine stimulus,defense response to virus,cellular respon…	--	--
ENST00000379389	ENSG00000187608	ISG15	chr1:1001137-1014541	24.2035	106.222	-2.13379	5.00E-05	0.104844	Ubiquitin domain||Ubiquitin||Ubiquitin-related domain	GO:0002376,GO:0006955,GO:0006952,GO:0002682,GO:0051704,GO:0045087,GO:0006950,GO:0002252,GO:0051707,GO:0009607,GO:0044403,GO:0044419,GO:0009615,GO:0016032,GO:0044764,GO:0034097,GO:0051607,GO:0071345,GO:0001816,GO:0010033,GO:0001817,GO:0044446,GO:0019221,GO:0044422,GO:0005515,GO:0070887,GO:0050896,GO:0019058,GO:0031974,GO:0043233,GO:0044428,GO:0070013,GO:0043227,GO:0071310,GO:0043226,GO:0043900,GO:…	immune system process,immune response,defense response,regulation of immune system process,multi-organism process,innate immune response,response to stress,immune effector process,response to other organism,response to biotic stimulus,symbiosis, encompassing mutualism through parasitism,interspecies interaction between organisms,response to virus,viral process,multi-organism cellular process,resp…	hsa04622	RIG-I-like receptor signaling pathway
ENST00000373719	ENSG00000147162	OGT	chrX:71533082-71575897	3.99175	1.67185	1.25557	0.0087	0.999477	Tetratricopeptide repeat-containing domain||O-GlcNAc transferase, C-terminal||Tetratricopeptide repeat||Tetratricopeptide repeat 1||Tetratricopeptide-like helical domain	GO:0002376,GO:0002682,GO:0010033,GO:0044446,GO:0044422,GO:0005515,GO:0070887,GO:0050896,GO:0031974,GO:0043233,GO:0044428,GO:0070013,GO:0043227,GO:0071310,GO:0043226,GO:0002520,GO:0042221,GO:0034641,GO:0031981,GO:0048583,GO:0005488,GO:0005622,GO:0048518,GO:0044424,GO:0030097,GO:0048534,GO:0048519,GO:0006807,GO:0071704,GO:0044238,GO:0051716,GO:0044237,GO:0005737,GO:0008152,GO:0003674,GO:1901360,GO:…	immune system process,regulation of immune system process,response to organic substance,intracellular organelle part,organelle part,protein binding,cellular response to chemical stimulus,response to stimulus,membrane-enclosed lumen,organelle lumen,nuclear part,intracellular organelle lumen,membrane-bounded organelle,cellular response to organic substance,organelle,immune system development,respon…	hsa00514	Other types of O-glycan biosynthesis
ENST00000222305	ENSG00000105698	USF2	chr19:35268977-35279815	11.2667	20.3487	-0.852872	0.0359	0.999477	Myc-type, basic helix-loop-helix (bHLH) domain||-	GO:0051704,GO:0044403,GO:0044419,GO:0016032,GO:0044764,GO:0044446,GO:0044422,GO:0005515,GO:0070887,GO:0050896,GO:0019080,GO:0019058,GO:0031974,GO:0043233,GO:0044428,GO:0070013,GO:0043227,GO:0019083,GO:0043226,GO:0042221,GO:0034641,GO:0031981,GO:0005488,GO:0005622,GO:0048518,GO:0044424,GO:0006807,GO:0071704,GO:0044238,GO:0051716,GO:0044237,GO:0008152,GO:0003674,GO:1901360,GO:0043229,GO:0006139,GO:…	multi-organism process,symbiosis, encompassing mutualism through parasitism,interspecies interaction between organisms,viral process,multi-organism cellular process,intracellular organelle part,organelle part,protein binding,cellular response to chemical stimulus,response to stimulus,viral genome expression,viral infectious cycle,membrane-enclosed lumen,organelle lumen,nuclear part,intracellular …	--	--
ENST00000215957	ENSG00000100139	MICALL1	chr22:37905656-37942822	1.05865	2.88347	-1.44558	0.00025	0.379609	Domain of unknown function DUF3585||Calponin homology domain||Zinc finger, LIM-type||MICAL-like protein 1	GO:0010033,GO:0044446,GO:0044422,GO:0005515,GO:0070887,GO:0050896,GO:0043227,GO:0071310,GO:0043226,GO:0042221,GO:0005488,GO:0005622,GO:0005912,GO:0044424,GO:0045184,GO:0070161,GO:0033036,GO:0051716,GO:0008104,GO:0006612,GO:0005737,GO:0015031,GO:0051649,GO:0003674,GO:0043229,GO:0008150,GO:0043231,GO:0051179,GO:0051641,GO:0044763,GO:0016020,GO:0009987,GO:0044444,GO:0071840,GO:0034613,GO:0070727,GO:…	response to organic substance,intracellular organelle part,organelle part,protein binding,cellular response to chemical stimulus,response to stimulus,membrane-bounded organelle,cellular response to organic substance,organelle,response to chemical stimulus,binding,intracellular,adherens junction,intracellular part,establishment of protein localization,anchoring junction,macromolecule localization,…	--	--
ENST00000262094	ENSG00000041353	RAB27B	chr18:54717859-54898083	0.823741	0.372399	1.14534	0.00565	0.999477	Small GTP-binding protein domain||P-loop containing nucleoside triphosphate hydrolase||Small GTPase superfamily	GO:0070062,GO:0043230,GO:0065010,GO:0031982,GO:0044446,GO:0031988,GO:0044422,GO:0005515,GO:0050896,GO:0043227,GO:0043226,GO:0044421,GO:0005488,GO:0005622,GO:0048518,GO:0044424,GO:0051716,GO:0005737,GO:0005576,GO:0051649,GO:0003674,GO:0043229,GO:0008150,GO:0043231,GO:0051179,GO:0051641,GO:0044763,GO:0016020,GO:0009987,GO:0044444,GO:1901363,GO:0005771,GO:0012505,GO:0003824,GO:0097159,GO:0048522,GO:…	extracellular vesicular exosome,extracellular organelle,extracellular membrane-bounded organelle,vesicle,intracellular organelle part,membrane-bounded vesicle,organelle part,protein binding,response to stimulus,membrane-bounded organelle,organelle,extracellular region part,binding,intracellular,positive regulation of biological process,intracellular part,cellular response to stimulus,cytoplasm,ex…	hsa04972	Pancreatic secretion
ENST00000342063	ENSG00000188305	C19orf35	chr19:2274621-2282176	5.78868	9.87744	-0.770903	0.02945	0.999477	-	GO:0071704,GO:0044238,GO:0044237,GO:0008152,GO:0003674,GO:0019538,GO:0008150,GO:0044260,GO:0009987,GO:0003824,GO:0044267,GO:0043170,GO:0016772,GO:0016740,GO:0006796,GO:0006793,GO:0006464,GO:0036211,GO:0043412,GO:0016310,GO:0006468,GO:0016301,GO:0016773,GO:0004672	organic substance metabolic process,primary metabolic process,cellular metabolic process,metabolic process,molecular_function,protein metabolic process,biological_process,cellular macromolecule metabolic process,cellular process,catalytic activity,cellular protein metabolic process,macromolecule metabolic process,transferase activity, transferring phosphorus-containing groups,transferase activity…	--	--
ENST00000011653	ENSG00000010610	CD4	chr12:6789471-6820808	9.27926	19.3184	-1.05789	0.0029	0.999477	Immunoglobulin||Immunoglobulin-like fold||Immunoglobulin V-set domain||Immunoglobulin-like domain||T-cell surface antigen CD4||Immunoglobulin C2-set||Immunoglobulin subtype||CD4, extracellular||T cell CD4 receptor C-terminal region||Immunoglobulin subtype 2	GO:0002376,GO:0006955,GO:0006952,GO:0002682,GO:0051704,GO:0006950,GO:0002684,GO:0002252,GO:0050776,GO:0051707,GO:0009607,GO:0044403,GO:0044419,GO:0009615,GO:0016032,GO:0044764,GO:0051607,GO:0045321,GO:0001816,GO:0002697,GO:0010033,GO:0001775,GO:0001817,GO:0031347,GO:0044446,GO:0050778,GO:0044422,GO:0009897,GO:0050870,GO:0005515,GO:0002694,GO:0050896,GO:0046649,GO:0050865,GO:0051251,GO:0031974,GO:…	immune system process,immune response,defense response,regulation of immune system process,multi-organism process,response to stress,positive regulation of immune system process,immune effector process,regulation of immune response,response to other organism,response to biotic stimulus,symbiosis, encompassing mutualism through parasitism,interspecies interaction between organisms,response to viru…	hsa05340,hsa04640,hsa04612,hsa04514,hsa04660	Primary immunodeficiency,Hematopoietic cell lineage,Antigen processing and presentation,Cell adhesion molecules (CAMs),T cell receptor signaling pathway
ENST00000242784	ENSG00000123144	C19orf43	chr19:12730639-12734775	26.6617	48.826	-0.872883	0.0119	0.999477	-	--	--	--	--
ENST00000383657	ENSG00000206527	HACD2	chr3:123491553-123585185	0.477199	0.201653	1.24272	0.02145	0.999477	Protein-tyrosine phosphatase-like, PTPLA	GO:0044446,GO:0044422,GO:0005515,GO:0043227,GO:0043226,GO:0005488,GO:0005622,GO:0044424,GO:0006807,GO:0071704,GO:0044238,GO:0044237,GO:0005737,GO:0008152,GO:0003674,GO:0043229,GO:0008150,GO:0043231,GO:0016020,GO:0009987,GO:0044444,GO:0012505,GO:0003824,GO:0044464,GO:0044249,GO:0044281,GO:0005623,GO:0009058,GO:0031090,GO:1901576,GO:0006793,GO:0030176,GO:0018812,GO:0031227,GO:0044710,GO:1901564,GO:…	intracellular organelle part,organelle part,protein binding,membrane-bounded organelle,organelle,binding,intracellular,intracellular part,nitrogen compound metabolic process,organic substance metabolic process,primary metabolic process,cellular metabolic process,cytoplasm,metabolic process,molecular_function,intracellular organelle,biological_process,intracellular membrane-bounded organelle,membr…	hsa00062,hsa01212,hsa01040,hsa01100	Fatty acid elongation,Fatty acid metabolism,Biosynthesis of unsaturated fatty acids,Metabolic pathways
ENST00000331289	ENSG00000183734	ASCL2	chr11:2268494-2270952	1.23412	2.68481	-1.12133	0.0049	0.999477	Myc-type, basic helix-loop-helix (bHLH) domain||Achaete-scute transcription factor-related	GO:0006950,GO:0005515,GO:0050896,GO:0043227,GO:0043226,GO:0034641,GO:0005488,GO:0005622,GO:0044424,GO:0048519,GO:0006807,GO:0071704,GO:0044238,GO:0044237,GO:0005737,GO:0008152,GO:0003674,GO:1901360,GO:0043229,GO:0006139,GO:0008150,GO:0046483,GO:0043231,GO:0044260,GO:0044763,GO:0009987,GO:0005634,GO:0048523,GO:0051239,GO:1901363,GO:0097159,GO:0006725,GO:0046983,GO:0090304,GO:0043170,GO:0010605,GO:…	response to stress,protein binding,response to stimulus,membrane-bounded organelle,organelle,cellular nitrogen compound metabolic process,binding,intracellular,intracellular part,negative regulation of biological process,nitrogen compound metabolic process,organic substance metabolic process,primary metabolic process,cellular metabolic process,cytoplasm,metabolic process,molecular_function,organi…	--	--
ENST00000248879	ENSG00000128185	DGCR6L	chr22:20314275-20320080	3.37728	5.83739	-0.789464	0.04085	0.999477	Gonadal family	GO:0005515,GO:0043227,GO:0043226,GO:0034641,GO:0005488,GO:0005622,GO:0044424,GO:0006807,GO:0071704,GO:0044238,GO:0044237,GO:0008152,GO:0003674,GO:1901360,GO:0043229,GO:0006139,GO:0008150,GO:0046483,GO:0043231,GO:0044260,GO:0009987,GO:0005634,GO:1901363,GO:0097159,GO:0006725,GO:0090304,GO:0043170,GO:0016070,GO:0044464,GO:0010467,GO:0044249,GO:0003676,GO:0005623,GO:0009058,GO:0019222,GO:0044271,GO:…	protein binding,membrane-bounded organelle,organelle,cellular nitrogen compound metabolic process,binding,intracellular,intracellular part,nitrogen compound metabolic process,organic substance metabolic process,primary metabolic process,cellular metabolic process,metabolic process,molecular_function,organic cyclic compound metabolic process,intracellular organelle,nucleobase-containing compound m…	--	--
ENST00000332029	ENSG00000185338	SOCS1	chr16:11249648-11351762	3.74515	17.4713	-2.22189	0.0003	0.417171	SH2 domain||SOCS box domain||Suppressor of cytokine signalling 1	GO:0002376,GO:0006955,GO:0006952,GO:0002682,GO:0045087,GO:0006950,GO:0050776,GO:0034097,GO:0031982,GO:0071345,GO:0001816,GO:0010033,GO:0001817,GO:0031347,GO:0031988,GO:0019221,GO:0005515,GO:0070887,GO:0050896,GO:0045088,GO:0080134,GO:0043227,GO:0071310,GO:0043226,GO:0034341,GO:0048584,GO:0042221,GO:0048583,GO:0005488,GO:0005622,GO:0048518,GO:0044424,GO:0045184,GO:0033036,GO:0071346,GO:0060333,GO:…	immune system process,immune response,defense response,regulation of immune system process,innate immune response,response to stress,regulation of immune response,response to cytokine stimulus,vesicle,cellular response to cytokine stimulus,cytokine production,response to organic substance,regulation of cytokine production,regulation of defense response,membrane-bounded vesicle,cytokine-mediated s…	hsa04917,hsa04380,hsa04910,hsa04630,hsa04120,hsa05145,hsa04930,hsa05206	Prolactin signaling pathway,Osteoclast differentiation,Insulin signaling pathway,Jak-STAT signaling pathway,Ubiquitin mediated proteolysis,Toxoplasmosis,Type II diabetes mellitus,MicroRNAs in cancer
ENST00000283195	ENSG00000153201	RANBP2	chr2:108719480-108785811	0.983256	0.585533	0.747818	0.0355	0.999477	Tetratricopeptide-like helical domain||Cyclophilin-like domain||Nup358/RanBP2 E3 ligase domain||-||Cyclophilin-type peptidyl-prolyl cis-trans isomerase, conserved site||Tetratricopeptide repeat-containing domain||Cyclophilin-type peptidyl-prolyl cis-trans isomerase domain||Zinc finger, RanBP2-type||Tetratricopeptide repeat||Ran binding domain||PH domain-like	GO:0006950,GO:0051704,GO:0010033,GO:0050896,GO:0044403,GO:0044419,GO:0080134,GO:0016032,GO:0044764,GO:0048583,GO:0042221,GO:0043227,GO:0019058,GO:0005829,GO:0043226,GO:0005515,GO:0048519,GO:0019080,GO:0019083,GO:0044444,GO:0005737,GO:0044428,GO:0051716,GO:0044446,GO:0044422,GO:0044763,GO:0005622,GO:0005634,GO:0003824,GO:0005488,GO:0033036,GO:0043549,GO:0051338,GO:0051179,GO:0016020,GO:0015031,GO:…	response to stress,multi-organism process,response to organic substance,response to stimulus,symbiosis, encompassing mutualism through parasitism,interspecies interaction between organisms,regulation of response to stress,viral process,multi-organism cellular process,regulation of response to stimulus,response to chemical stimulus,membrane-bounded organelle,viral infectious cycle,cytosol,organell…	hsa03013	RNA transport
ENST00000378945	ENSG00000198814	GK	chrX:30653358-30731456	2.38466	6.11022	-1.35744	0.036	0.999477	Carbohydrate kinase, FGGY, N-terminal||Carbohydrate kinase, FGGY||-||Glycerol kinase||Carbohydrate kinase, FGGY, C-terminal||Carbohydrate kinase, FGGY, conserved site	GO:0070062,GO:0043230,GO:0065010,GO:0031982,GO:0044446,GO:0031988,GO:0044422,GO:0043227,GO:0043226,GO:0044421,GO:0005488,GO:0005622,GO:0044424,GO:0071704,GO:0044238,GO:0044237,GO:0005737,GO:0008152,GO:0005576,GO:0003674,GO:0043229,GO:0005829,GO:0008150,GO:0043231,GO:0016020,GO:0009987,GO:0044444,GO:1901363,GO:0003824,GO:0097159,GO:1901575,GO:0009056,GO:0032553,GO:0044464,GO:0044249,GO:0017076,GO:…	extracellular vesicular exosome,extracellular organelle,extracellular membrane-bounded organelle,vesicle,intracellular organelle part,membrane-bounded vesicle,organelle part,membrane-bounded organelle,organelle,extracellular region part,binding,intracellular,intracellular part,organic substance metabolic process,primary metabolic process,cellular metabolic process,cytoplasm,metabolic process,extr…	hsa00561,hsa01100,hsa03320	Glycerolipid metabolism,Metabolic pathways,PPAR signaling pathway
ENST00000359674	ENSG00000111181	SLC6A12	chr12:190076-214120	0.187227	0.738272	-1.97936	0.02635	0.999477	-||Sodium:neurotransmitter symporter||Sodium:neurotransmitter symporter, betaine	GO:0003674,GO:0008150,GO:0051179,GO:0044763,GO:0016020,GO:0009987,GO:0051234,GO:0071702,GO:0006810,GO:0044765,GO:0044464,GO:0044699,GO:0005623,GO:0044700,GO:0023052,GO:0007154,GO:0044459,GO:0005283,GO:0005416,GO:0005575,GO:0005332,GO:0022804,GO:0015185,GO:0005343,GO:0003333,GO:0015291,GO:0044425,GO:0015294,GO:0015812,GO:0005886,GO:0015171,GO:0071944,GO:0071705,GO:0015293,GO:0005328,GO:0006836,GO:…	molecular_function,biological_process,localization,single-organism cellular process,membrane,cellular process,establishment of localization,organic substance transport,transport,single-organism transport,cell part,single-organism process,cell,single organism signaling,signaling,cell communication,plasma membrane part,sodium:amino acid symporter activity,cation:amino acid symporter activity,cellul…	--	--
ENST00000371579	ENSG00000176978	DPP7	chr9:137110541-137114718	7.77459	13.3668	-0.781813	0.0198	0.999477	-||Alpha/Beta hydrolase fold||Peptidase S28	GO:0070062,GO:0043230,GO:0065010,GO:0031982,GO:0031988,GO:0043227,GO:0043226,GO:0044421,GO:0005622,GO:0044424,GO:0071704,GO:0044238,GO:0005737,GO:0008152,GO:0000323,GO:0005764,GO:0005576,GO:0005773,GO:0003674,GO:0019538,GO:0043229,GO:0005829,GO:0008150,GO:0043231,GO:0044444,GO:0003824,GO:0043170,GO:0044464,GO:0031410,GO:0005623,GO:0006508,GO:0016023,GO:0016787,GO:0004177,GO:0005794,GO:0004180,GO:…	extracellular vesicular exosome,extracellular organelle,extracellular membrane-bounded organelle,vesicle,membrane-bounded vesicle,membrane-bounded organelle,organelle,extracellular region part,intracellular,intracellular part,organic substance metabolic process,primary metabolic process,cytoplasm,metabolic process,lytic vacuole,lysosome,extracellular region,vacuole,molecular_function,protein meta…	--	--
ENST00000602402	ENSG00000102580	DNAJC3	chr13:95677138-95794989	2.04424	0.934418	1.12943	0.00465	0.999477	Elongated TPR repeat-containing domain||Tetratricopeptide repeat||Tetratricopeptide-like helical domain||DnaJ domain||Tetratricopeptide repeat-containing domain||Tetratricopeptide repeat-like domain||DnaJ homologue subfamily C member 3	GO:0002376,GO:0006952,GO:0051704,GO:0006950,GO:0002252,GO:0051707,GO:0009607,GO:0009615,GO:0070062,GO:0043230,GO:0065010,GO:0051607,GO:0031982,GO:0010033,GO:0044446,GO:0031988,GO:0044422,GO:0005515,GO:0050896,GO:0031974,GO:0043233,GO:0070013,GO:0043227,GO:0043226,GO:0044421,GO:0042221,GO:0005488,GO:0005622,GO:0044424,GO:0048519,GO:0071704,GO:0044238,GO:0051716,GO:0044237,GO:0005737,GO:0008152,GO:…	immune system process,defense response,multi-organism process,response to stress,immune effector process,response to other organism,response to biotic stimulus,response to virus,extracellular vesicular exosome,extracellular organelle,extracellular membrane-bounded organelle,defense response to virus,vesicle,response to organic substance,intracellular organelle part,membrane-bounded vesicle,organe…	hsa04141,hsa05164	Protein processing in endoplasmic reticulum,Influenza A
ENST00000025301	ENSG00000023516	AKAP11	chr13:42272152-42323267	0.507276	0.177514	1.51484	0.0004	0.484785	SPHK1-interactor/A-kinase anchor 110kDa	GO:0044446,GO:0044422,GO:0005515,GO:0050896,GO:0043227,GO:0043226,GO:0048583,GO:0005488,GO:0005622,GO:0044424,GO:0051716,GO:0005737,GO:0003674,GO:0043229,GO:0008150,GO:0043231,GO:0044763,GO:0009987,GO:0044444,GO:0044464,GO:0043228,GO:0043232,GO:0044699,GO:0005623,GO:0035556,GO:0065007,GO:0007165,GO:0007243,GO:0044700,GO:0023052,GO:0007154,GO:0019903,GO:0050789,GO:0050794,GO:0019899,GO:0009966,GO:…	intracellular organelle part,organelle part,protein binding,response to stimulus,membrane-bounded organelle,organelle,regulation of response to stimulus,binding,intracellular,intracellular part,cellular response to stimulus,cytoplasm,molecular_function,intracellular organelle,biological_process,intracellular membrane-bounded organelle,single-organism cellular process,cellular process,cytoplasmic …	--	--
ENST00000373693	ENSG00000186810	CXCR3	chrX:71615915-71618517	2.48628	4.39936	-0.823301	0.036	0.999477	GPCR, rhodopsin-like, 7TM||Chemokine receptor family||CXC chemokine receptor 3||G protein-coupled receptor, rhodopsin-like	GO:0002376,GO:0006952,GO:0002682,GO:0006950,GO:0034097,GO:0071345,GO:0010033,GO:0019221,GO:0009897,GO:0005515,GO:0070887,GO:0050896,GO:0071310,GO:0042221,GO:0005488,GO:0005622,GO:0050900,GO:0044424,GO:0051716,GO:0005737,GO:0040011,GO:0009986,GO:0003674,GO:0008150,GO:0051179,GO:0044763,GO:0016020,GO:0009987,GO:0006954,GO:0002685,GO:0009611,GO:0065008,GO:0030595,GO:0048870,GO:0051674,GO:0040012,GO:…	immune system process,defense response,regulation of immune system process,response to stress,response to cytokine stimulus,cellular response to cytokine stimulus,response to organic substance,cytokine-mediated signaling pathway,external side of plasma membrane,protein binding,cellular response to chemical stimulus,response to stimulus,cellular response to organic substance,response to chemical s…	hsa04062,hsa04060	Chemokine signaling pathway,Cytokine-cytokine receptor interaction
ENST00000382754	ENSG00000150456	EEF1AKMT1	chr13:20728730-20773949	4.52893	1.67974	1.43093	0.0044	0.999477	Protein-lysine N-methyltransferase Efm5||DNA methylase, N-6 adenine-specific, conserved site||S-adenosyl-L-methionine-dependent methyltransferase	GO:0070062,GO:0043230,GO:0065010,GO:0031982,GO:0031988,GO:0043227,GO:0043226,GO:0044421,GO:0005488,GO:0005622,GO:0044424,GO:0071704,GO:0044238,GO:0044237,GO:0005737,GO:0008152,GO:0005576,GO:0003674,GO:0019538,GO:0008150,GO:0044260,GO:0009987,GO:1901363,GO:0003824,GO:0097159,GO:0044267,GO:0043170,GO:0044464,GO:0003676,GO:0005623,GO:0016740,GO:0006464,GO:0036211,GO:0018022,GO:0043412,GO:0018193,GO:…	extracellular vesicular exosome,extracellular organelle,extracellular membrane-bounded organelle,vesicle,membrane-bounded vesicle,membrane-bounded organelle,organelle,extracellular region part,binding,intracellular,intracellular part,organic substance metabolic process,primary metabolic process,cellular metabolic process,cytoplasm,metabolic process,extracellular region,molecular_function,protein …	--	--
ENST00000417450	ENSG00000121964	GTDC1	chr2:143938067-144332534	32.5734	14.9394	1.12457	0.0164	0.999477	Glycosyltransferase family 1, N-terminal||Glycosyl transferase, family 1	GO:0003674,GO:0003824,GO:0016740,GO:0016757	molecular_function,catalytic activity,transferase activity,transferase activity, transferring glycosyl groups	--	--
ENST00000349048	ENSG00000141959	PFKL	chr21:44300050-44327376	7.05103	13.0982	-0.893457	0.0143	0.999477	-||Phosphofructokinase domain||Phosphofructokinase, conserved site||ATP-dependent 6-phosphofructokinase||ATP-dependent 6-phosphofructokinase, eukaryotic-type	GO:0070062,GO:0043230,GO:0065010,GO:0031982,GO:0010033,GO:0031988,GO:0005515,GO:0050896,GO:0043227,GO:0043226,GO:0044421,GO:0042221,GO:0005488,GO:0005622,GO:0044424,GO:0044085,GO:0044445,GO:0048519,GO:0071704,GO:0044238,GO:0044237,GO:0005737,GO:0008152,GO:0005576,GO:0051649,GO:0003674,GO:0005829,GO:0065003,GO:0008150,GO:0051179,GO:0051641,GO:0032991,GO:0044763,GO:0016020,GO:0009987,GO:0044444,GO:…	extracellular vesicular exosome,extracellular organelle,extracellular membrane-bounded organelle,vesicle,response to organic substance,membrane-bounded vesicle,protein binding,response to stimulus,membrane-bounded organelle,organelle,extracellular region part,response to chemical stimulus,binding,intracellular,intracellular part,cellular component biogenesis,cytosolic part,negative regulation of …	hsa00030,hsa00052,hsa00051,hsa04152,hsa00010,hsa01100,hsa01200,hsa04066,hsa01230	Pentose phosphate pathway,Galactose metabolism,Fructose and mannose metabolism,AMPK signaling pathway,Glycolysis / Gluconeogenesis,Metabolic pathways,Carbon metabolism,HIF-1 signaling pathway,Biosynthesis of amino acids
ENST00000355832	ENSG00000225830	ERCC6	chr10:49455367-49539538	2.34642	1.41053	0.734224	0.03955	0.999477	P-loop containing nucleoside triphosphate hydrolase||Helicase, C-terminal||SNF2-related, N-terminal domain||Helicase superfamily 1/2, ATP-binding domain||-||PiggyBac transposable element-derived protein	GO:0006950,GO:0044446,GO:0044422,GO:0005515,GO:0050896,GO:0031974,GO:0043233,GO:0080134,GO:0044428,GO:0070013,GO:0043227,GO:0043226,GO:0048584,GO:0042221,GO:0034641,GO:0031981,GO:0048583,GO:0005488,GO:0005622,GO:0048518,GO:0044424,GO:0006807,GO:0071704,GO:0044238,GO:0051716,GO:0044237,GO:0008152,GO:0003674,GO:1901360,GO:0019538,GO:0043229,GO:0006139,GO:0008150,GO:0046483,GO:0043231,GO:0044260,GO:…	response to stress,intracellular organelle part,organelle part,protein binding,response to stimulus,membrane-enclosed lumen,organelle lumen,regulation of response to stress,nuclear part,intracellular organelle lumen,membrane-bounded organelle,organelle,positive regulation of response to stimulus,response to chemical stimulus,cellular nitrogen compound metabolic process,nuclear lumen,regulation of…	hsa03420	Nucleotide excision repair
ENST00000619426	ENSG00000277791	PSMB3	chr17:38752735-38764231	18.6822	32.47	-0.797446	0.02485	0.999477	Proteasome B-type subunit||Nucleophile aminohydrolases, N-terminal||Proteasome, subunit alpha/beta||Proteasome beta-type subunit, conserved site	GO:0002376,GO:0006955,GO:0006952,GO:0002682,GO:0051704,GO:0045087,GO:0006950,GO:0002684,GO:0050776,GO:0044403,GO:0044419,GO:0016032,GO:0044764,GO:0070062,GO:0043230,GO:0065010,GO:0034097,GO:0031982,GO:0071345,GO:0010033,GO:0031347,GO:0044446,GO:0050778,GO:0031988,GO:0019221,GO:0044422,GO:0005515,GO:0070887,GO:0050896,GO:0045088,GO:0031974,GO:0045089,GO:0043233,GO:0080134,GO:0002253,GO:0044428,GO:…	immune system process,immune response,defense response,regulation of immune system process,multi-organism process,innate immune response,response to stress,positive regulation of immune system process,regulation of immune response,symbiosis, encompassing mutualism through parasitism,interspecies interaction between organisms,viral process,multi-organism cellular process,extracellular vesicular ex…	hsa03050	Proteasome
ENST00000302102	ENSG00000105409	ATP1A3	chr19:41966581-41997497	0.287895	0.857212	-1.57411	0.0294	0.999477	Cation-transporting P-type ATPase, N-terminal||-||Cation-transporting P-type ATPase, C-terminal||P-type ATPase, A domain||P-type ATPase, cytoplasmic domain N||P-type ATPase||P-type ATPase, subfamily IIC||P-type ATPase, transmembrane domain||P-type ATPase, phosphorylation site||HAD-like domain	GO:0010033,GO:0005515,GO:0070887,GO:0050896,GO:0043227,GO:0071310,GO:0043226,GO:0042221,GO:0005488,GO:0005622,GO:0044424,GO:0051716,GO:0005737,GO:0003674,GO:0043229,GO:0008150,GO:0043231,GO:0051179,GO:0032991,GO:0044763,GO:0016020,GO:0009987,GO:0044444,GO:0005634,GO:0051239,GO:1901363,GO:0003824,GO:0097159,GO:0065008,GO:0051234,GO:0006810,GO:0044765,GO:0032553,GO:0017111,GO:0044464,GO:0044699,GO:…	response to organic substance,protein binding,cellular response to chemical stimulus,response to stimulus,membrane-bounded organelle,cellular response to organic substance,organelle,response to chemical stimulus,binding,intracellular,intracellular part,cellular response to stimulus,cytoplasm,molecular_function,intracellular organelle,biological_process,intracellular membrane-bounded organelle,loc…	hsa04961,hsa04918,hsa04960,hsa04970,hsa04260,hsa04973,hsa04964,hsa04919,hsa04978,hsa04971,hsa04911,hsa04974,hsa04972,hsa04261,hsa04976,hsa04022,hsa04024	Endocrine and other factor-regulated calcium reabsorption,Thyroid hormone synthesis,Aldosterone-regulated sodium reabsorption,Salivary secretion,Cardiac muscle contraction,Carbohydrate digestion and absorption,Proximal tubule bicarbonate reclamation,Thyroid hormone signaling pathway,Mineral absorption,Gastric acid secretion,Insulin secretion,Protein digestion and absorption,Pancreatic secretion,A…
ENST00000455833	ENSG00000169991	IFFO2	chr1:18904280-18956686	1.0666	1.75803	-0.720936	0.04965	0.999477	Intermediate filament protein||-	GO:0044446,GO:0044422,GO:0043226,GO:0005622,GO:0044424,GO:0003674,GO:0043229,GO:0032991,GO:0044464,GO:0043228,GO:0043232,GO:0005623,GO:0043234,GO:0005575,GO:0005198,GO:0005856,GO:0044430,GO:0005882,GO:0045111	intracellular organelle part,organelle part,organelle,intracellular,intracellular part,molecular_function,intracellular organelle,macromolecular complex,cell part,non-membrane-bounded organelle,intracellular non-membrane-bounded organelle,cell,protein complex,cellular_component,structural molecule activity,cytoskeleton,cytoskeletal part,intermediate filament,intermediate filament cytoskeleton	--	--
ENST00000348462	ENSG00000136942	RPL35	chr9:124853416-124861961	91.7374	166.415	-0.859202	0.0148	0.999477	Ribosomal protein L29, conserved site||Ribosomal protein L29	GO:0051704,GO:0044403,GO:0044419,GO:0016032,GO:0044764,GO:0044446,GO:0044422,GO:0019080,GO:0019058,GO:0031974,GO:0043233,GO:0044428,GO:0070013,GO:0043227,GO:0019083,GO:0043226,GO:0042254,GO:0022613,GO:0016072,GO:0034641,GO:0006364,GO:0031981,GO:0005488,GO:0005622,GO:0000184,GO:0044424,GO:0045184,GO:0044085,GO:0033036,GO:0044445,GO:0034470,GO:0006613,GO:0006807,GO:0071704,GO:0044238,GO:0008104,GO:…	multi-organism process,symbiosis, encompassing mutualism through parasitism,interspecies interaction between organisms,viral process,multi-organism cellular process,intracellular organelle part,organelle part,viral genome expression,viral infectious cycle,membrane-enclosed lumen,organelle lumen,nuclear part,intracellular organelle lumen,membrane-bounded organelle,viral transcription,organelle,rib…	hsa03010	Ribosome
ENST00000297435	ENSG00000164821	DEFA4	chr8:6935821-6938338	5.21333	1.3723	1.92561	0.0028	0.999477	Alpha-defensin||Defensin propeptide||Beta/alpha defensin||Alpha-defensin propeptide	GO:0002376,GO:0006955,GO:0006952,GO:0051704,GO:0045087,GO:0006950,GO:0051707,GO:0009607,GO:0031982,GO:0044446,GO:0031988,GO:0044422,GO:0050896,GO:0031974,GO:0043233,GO:0070013,GO:0043227,GO:0043226,GO:0044421,GO:0005622,GO:0044424,GO:0009617,GO:0005737,GO:0000323,GO:0005764,GO:0001906,GO:0005576,GO:0005773,GO:0042742,GO:0043229,GO:0008150,GO:0043231,GO:0044444,GO:0009620,GO:0065008,GO:0031640,GO:…	immune system process,immune response,defense response,multi-organism process,innate immune response,response to stress,response to other organism,response to biotic stimulus,vesicle,intracellular organelle part,membrane-bounded vesicle,organelle part,response to stimulus,membrane-enclosed lumen,organelle lumen,intracellular organelle lumen,membrane-bounded organelle,organelle,extracellular regio…	--	--
ENST00000357324	ENSG00000105726	ATP13A1	chr19:19645199-19663693	2.9326	5.08788	-0.794885	0.01935	0.999477	P-type ATPase, A domain||P-type ATPase, cytoplasmic domain N||P-type ATPase||P-type ATPase, phosphorylation site||P-type ATPase, subfamily V||HAD-like domain	GO:0044446,GO:0044422,GO:0043227,GO:0043226,GO:0005488,GO:0005622,GO:0044424,GO:0005737,GO:0003674,GO:0043229,GO:0008150,GO:0043231,GO:0051179,GO:0044763,GO:0016020,GO:0009987,GO:0044444,GO:1901363,GO:0012505,GO:0003824,GO:0097159,GO:0065008,GO:0051234,GO:0006810,GO:0044765,GO:0032553,GO:0017111,GO:0044464,GO:0044699,GO:0017076,GO:0032550,GO:0032549,GO:0001883,GO:0032555,GO:0005623,GO:0001882,GO:…	intracellular organelle part,organelle part,membrane-bounded organelle,organelle,binding,intracellular,intracellular part,cytoplasm,molecular_function,intracellular organelle,biological_process,intracellular membrane-bounded organelle,localization,single-organism cellular process,membrane,cellular process,cytoplasmic part,heterocyclic compound binding,endomembrane system,catalytic activity,organi…	--	--
ENST00000261776	ENSG00000103043	VAC14	chr16:70687438-70801161	2.22422	4.08908	-0.878476	0.0185	0.999477	Vacuole morphology and inheritance protein 14, Fab1-binding region||-||Armadillo-type fold||Armadillo-like helical||Vacuole morphology and inheritance protein 14||Vacuolar protein 14 C-terminal Fig4-binding domain	GO:0051704,GO:0044403,GO:0044419,GO:0016032,GO:0044764,GO:0044446,GO:0044422,GO:0005515,GO:0050896,GO:0043227,GO:0043226,GO:0005488,GO:0005622,GO:0044424,GO:0071704,GO:0044238,GO:0051716,GO:0044237,GO:0005737,GO:0008152,GO:0005773,GO:0003674,GO:0043229,GO:0008150,GO:0043231,GO:0032991,GO:0044763,GO:0016020,GO:0009987,GO:0044444,GO:0012505,GO:0065009,GO:0044464,GO:0044249,GO:0044699,GO:0050790,GO:…	multi-organism process,symbiosis, encompassing mutualism through parasitism,interspecies interaction between organisms,viral process,multi-organism cellular process,intracellular organelle part,organelle part,protein binding,response to stimulus,membrane-bounded organelle,organelle,binding,intracellular,intracellular part,organic substance metabolic process,primary metabolic process,cellular resp…	hsa05203,hsa05166	Viral carcinogenesis,HTLV-I infection
ENST00000413034	ENSG00000222011	FAM185A	chr7:102749027-102808840	5.13131	2.37712	1.11011	0.04815	0.999477	Putative adhesin||-	GO:0005622,GO:0044424,GO:0005737,GO:0044464,GO:0005623,GO:0005575	intracellular,intracellular part,cytoplasm,cell part,cell,cellular_component	--	--
ENST00000296121	ENSG00000163807	KIAA1143	chr3:44748743-44761662	0.472045	0.173219	1.44633	0.0075	0.999477	Domain of unknown function DUF4604	GO:0005515,GO:0005488,GO:0003674	protein binding,binding,molecular_function	--	--
ENST00000241052	ENSG00000121691	CAT	chr11:34438924-34472062	16.089	8.62271	0.899865	0.0098	0.999477	Catalase active site||Catalase immune-responsive domain||Catalase, mono-functional, haem-containing, clades 1 and 3||Catalase-like domain||Catalase, mono-functional, haem-containing||Catalase core domain||Catalase haem-binding site	GO:0006950,GO:0070062,GO:0043230,GO:0065010,GO:0031982,GO:0010033,GO:0044446,GO:0031988,GO:0044422,GO:0005515,GO:0070887,GO:0050896,GO:0031974,GO:0043233,GO:0070013,GO:0043227,GO:0071310,GO:0043226,GO:0048584,GO:0044421,GO:0042221,GO:0034641,GO:0048583,GO:0005488,GO:0005622,GO:0048518,GO:0005912,GO:0044424,GO:0044085,GO:0070161,GO:0048519,GO:0006807,GO:0071704,GO:0044238,GO:0051716,GO:0044237,GO:…	response to stress,extracellular vesicular exosome,extracellular organelle,extracellular membrane-bounded organelle,vesicle,response to organic substance,intracellular organelle part,membrane-bounded vesicle,organelle part,protein binding,cellular response to chemical stimulus,response to stimulus,membrane-enclosed lumen,organelle lumen,intracellular organelle lumen,membrane-bounded organelle,cel…	hsa00380,hsa04068,hsa04146,hsa00630,hsa05014	Tryptophan metabolism,FoxO signaling pathway,Peroxisome,Glyoxylate and dicarboxylate metabolism,Amyotrophic lateral sclerosis (ALS)
ENST00000246802	ENSG00000105373	GLTSCR2	chr19:47745521-47768840	29.9713	75.0822	-1.32489	0.0005	0.528416	Ribosome biogenesis protein Nop53/GLTSCR2	GO:0044446,GO:0044422,GO:0031974,GO:0043233,GO:0044428,GO:0070013,GO:0043227,GO:0043226,GO:0031981,GO:0005622,GO:0044424,GO:0043229,GO:0008150,GO:0043231,GO:0005634,GO:0044464,GO:0043228,GO:0043232,GO:0005623,GO:0005730,GO:0005575	intracellular organelle part,organelle part,membrane-enclosed lumen,organelle lumen,nuclear part,intracellular organelle lumen,membrane-bounded organelle,organelle,nuclear lumen,intracellular,intracellular part,intracellular organelle,biological_process,intracellular membrane-bounded organelle,nucleus,cell part,non-membrane-bounded organelle,intracellular non-membrane-bounded organelle,cell,nucle…	hsa05168	Herpes simplex infection
ENST00000370685	ENSG00000142875	PRKACB	chr1:84078061-84238498	1.12035	0.204259	2.45548	0.0351	0.999477	Protein kinase-like domain||Serine/threonine-protein kinase, active site||Protein kinase domain||AGC-kinase, C-terminal||Protein kinase, ATP binding site	GO:0002376,GO:0006955,GO:0006952,GO:0002682,GO:0045087,GO:0006950,GO:0002684,GO:0050776,GO:0070062,GO:0043230,GO:0065010,GO:0031982,GO:0010033,GO:0031347,GO:0044446,GO:0050778,GO:0031988,GO:0044422,GO:0005515,GO:0070887,GO:0050896,GO:0045088,GO:0031974,GO:0045089,GO:0043233,GO:0080134,GO:0002253,GO:0044428,GO:0070013,GO:0043227,GO:0071310,GO:0031349,GO:0043226,GO:0002757,GO:0048584,GO:0044421,GO:…	immune system process,immune response,defense response,regulation of immune system process,innate immune response,response to stress,positive regulation of immune system process,regulation of immune response,extracellular vesicular exosome,extracellular organelle,extracellular membrane-bounded organelle,vesicle,response to organic substance,regulation of defense response,intracellular organelle p…	hsa05203,hsa05166,hsa04062,hsa04961,hsa04915,hsa04720,hsa04914,hsa04910,hsa04540,hsa04918,hsa04962,hsa05012,hsa04913,hsa04970,hsa04014,hsa05110,hsa04725,hsa04726,hsa05020,hsa04921,hsa04916,hsa04210,hsa04611,hsa04114,hsa04727,hsa04912,hsa04724,hsa05169,hsa05205,hsa04919,hsa04971,hsa04340,hsa05146,hsa04911,hsa05414,hsa04010,hsa05032,hsa04713,hsa04261,hsa04750,hsa04976,hsa04723,hsa04728,hsa05030,hsa…	Viral carcinogenesis,HTLV-I infection,Chemokine signaling pathway,Endocrine and other factor-regulated calcium reabsorption,Estrogen signaling pathway,Long-term potentiation,Progesterone-mediated oocyte maturation,Insulin signaling pathway,Gap junction,Thyroid hormone synthesis,Vasopressin-regulated water reabsorption,Parkinson's disease,Ovarian steroidogenesis,Salivary secretion,Ras signaling pa…
ENST00000246024	ENSG00000125827	TMX4	chr20:7977347-8019829	2.54854	1.33454	0.933326	0.03445	0.999477	Thioredoxin, conserved site||-||Thioredoxin domain||Thioredoxin-like fold	GO:0006950,GO:0050896,GO:0043227,GO:0043226,GO:0005622,GO:0044424,GO:0071704,GO:0044238,GO:0051716,GO:0044237,GO:0005737,GO:0008152,GO:0003674,GO:0019538,GO:0043229,GO:0008150,GO:0043231,GO:0044260,GO:0044763,GO:0016020,GO:0009987,GO:0044444,GO:0003824,GO:0044267,GO:0065008,GO:0033554,GO:0043170,GO:0044464,GO:0044699,GO:0005623,GO:0042592,GO:0065007,GO:0044710,GO:0034976,GO:0050789,GO:0050794,GO:…	response to stress,response to stimulus,membrane-bounded organelle,organelle,intracellular,intracellular part,organic substance metabolic process,primary metabolic process,cellular response to stimulus,cellular metabolic process,cytoplasm,metabolic process,molecular_function,protein metabolic process,intracellular organelle,biological_process,intracellular membrane-bounded organelle,cellular macr…	--	--
ENST00000361722	ENSG00000198933	TBKBP1	chr17:47694080-47712050	1.67639	3.11008	-0.891593	0.02305	0.999477	-||Tbk1/Ikki binding domain	GO:0002376,GO:0006955,GO:0006952,GO:0045087,GO:0006950,GO:0005515,GO:0050896,GO:0005488,GO:0003674,GO:0008150	immune system process,immune response,defense response,innate immune response,response to stress,protein binding,response to stimulus,binding,molecular_function,biological_process	hsa04622	RIG-I-like receptor signaling pathway
ENST00000255688	ENSG00000133321	RARRES3	chr11:63536815-63546462	9.20514	33.5345	-1.86513	5.00E-05	0.104844	Endopeptidase, NLPC/P60 domain||Retinoic acid receptor responder protein 3||LRAT-like domain	GO:0005515,GO:0005488,GO:0048519,GO:0071704,GO:0044238,GO:0044237,GO:0008152,GO:0003674,GO:0008150,GO:0016020,GO:0009987,GO:0048523,GO:0003824,GO:1901575,GO:0009056,GO:0044699,GO:0006796,GO:0006793,GO:0065007,GO:0044710,GO:0050789,GO:0016787,GO:0008283,GO:0019637,GO:0050794,GO:0042127,GO:0044255,GO:0006629,GO:0005575,GO:0006644,GO:0008285,GO:0044425,GO:0052689,GO:0016298,GO:0016042,GO:0016021,GO:…	protein binding,binding,negative regulation of biological process,organic substance metabolic process,primary metabolic process,cellular metabolic process,metabolic process,molecular_function,biological_process,membrane,cellular process,negative regulation of cellular process,catalytic activity,organic substance catabolic process,catabolic process,single-organism process,phosphate-containing comp…	--	--
ENST00000256652	ENSG00000134256	CD101	chr1:117001749-117059490	1.28583	0.510085	1.33389	0.00995	0.999477	Immunoglobulin-like domain||Immunoglobulin subtype||Dihydroorotase, conserved site||Immunoglobulin V-set domain||Immunoglobulin-like fold||Immunoglobulin I-set	GO:0002376,GO:0002682,GO:0070062,GO:0043230,GO:0065010,GO:0031982,GO:0031988,GO:0050896,GO:0043227,GO:0043226,GO:0044421,GO:0002520,GO:0048518,GO:0030097,GO:0048534,GO:0051716,GO:0005576,GO:0003674,GO:0008150,GO:0002521,GO:0044763,GO:0016020,GO:0009987,GO:0051239,GO:1902105,GO:0003824,GO:0048522,GO:0044464,GO:0044699,GO:0005623,GO:1902107,GO:0030099,GO:0045637,GO:0065007,GO:0007165,GO:0044700,GO:…	immune system process,regulation of immune system process,extracellular vesicular exosome,extracellular organelle,extracellular membrane-bounded organelle,vesicle,membrane-bounded vesicle,response to stimulus,membrane-bounded organelle,organelle,extracellular region part,immune system development,positive regulation of biological process,hemopoiesis,hematopoietic or lymphoid organ development,cel…	--	--
ENST00000378364	ENSG00000198931	APRT	chr16:88809338-88811944	7.51407	14.5274	-0.951113	0.0186	0.999477	Adenine phosphoribosyl transferase||Phosphoribosyltransferase domain||Phosphoribosyltransferase-like	GO:0070062,GO:0043230,GO:0065010,GO:0031982,GO:0010033,GO:0044446,GO:0031988,GO:0044422,GO:0070887,GO:0050896,GO:0031974,GO:0043233,GO:0044428,GO:0070013,GO:0043227,GO:0071310,GO:0043226,GO:0044421,GO:0042221,GO:0034641,GO:0031981,GO:0005488,GO:0005622,GO:0044424,GO:0006807,GO:0071704,GO:0044238,GO:0051716,GO:0044237,GO:0005737,GO:0008152,GO:0005576,GO:0003674,GO:1901360,GO:0043229,GO:0006139,GO:…	extracellular vesicular exosome,extracellular organelle,extracellular membrane-bounded organelle,vesicle,response to organic substance,intracellular organelle part,membrane-bounded vesicle,organelle part,cellular response to chemical stimulus,response to stimulus,membrane-enclosed lumen,organelle lumen,nuclear part,intracellular organelle lumen,membrane-bounded organelle,cellular response to orga…	hsa00230,hsa01100	Purine metabolism,Metabolic pathways
ENST00000313624	ENSG00000133106	EPSTI1	chr13:42886387-42992249	0.813106	2.38926	-1.55505	0.02585	0.999477	-||Epithelial-stromal interaction protein 1	--	--	--	--
ENST00000218230	ENSG00000102109	PCSK1N	chrX:48831093-48835633	2.94088	7.52502	-1.35545	0.004	0.999477	ProSAAS	GO:0006950,GO:0070062,GO:0043230,GO:0065010,GO:0031982,GO:0031988,GO:0005515,GO:0050896,GO:0043227,GO:0043226,GO:0044421,GO:0005488,GO:0005622,GO:0044424,GO:0071704,GO:0044238,GO:0051716,GO:0005737,GO:0008152,GO:0005576,GO:0003674,GO:0019538,GO:0043229,GO:0008150,GO:0043231,GO:0044763,GO:0009987,GO:0044444,GO:0051239,GO:0065009,GO:0065008,GO:0043170,GO:0044464,GO:0010467,GO:0044699,GO:0050790,GO:…	response to stress,extracellular vesicular exosome,extracellular organelle,extracellular membrane-bounded organelle,vesicle,membrane-bounded vesicle,protein binding,response to stimulus,membrane-bounded organelle,organelle,extracellular region part,binding,intracellular,intracellular part,organic substance metabolic process,primary metabolic process,cellular response to stimulus,cytoplasm,metabol…	--	--
ENST00000538442	ENSG00000204516	MICB	chr6:31494880-31511124	2.81459	4.85623	-0.786912	0.0315	0.999477	Immunoglobulin-like fold||MHC classes I/II-like antigen recognition protein||MHC class I-like antigen recognition-like||Immunoglobulin C1-set||Immunoglobulin-like domain||MHC class I alpha chain, alpha1 alpha2 domains	GO:0006955,GO:0002376,GO:0006952,GO:0045087,GO:0006950,GO:0002682,GO:0051704,GO:0050776,GO:0002252,GO:0002684,GO:0051707,GO:0009615,GO:0051607,GO:0009607,GO:0010033,GO:0045321,GO:0002697,GO:0050896,GO:0050778,GO:0044403,GO:0044419,GO:0080134,GO:0046649,GO:0001775,GO:0016032,GO:0031347,GO:0044764,GO:0048584,GO:0048583,GO:0002253,GO:0002764,GO:0043900,GO:0002757,GO:0042110,GO:0042221,GO:0005515,GO:…	immune response,immune system process,defense response,innate immune response,response to stress,regulation of immune system process,multi-organism process,regulation of immune response,immune effector process,positive regulation of immune system process,response to other organism,response to virus,defense response to virus,response to biotic stimulus,response to organic substance,leukocyte activ…	hsa04650	Natural killer cell mediated cytotoxicity
ENST00000266079	ENSG00000101161	PRPF6	chr20:63981134-64033100	3.2933	6.03186	-0.873071	0.01105	0.999477	Tetratricopeptide repeat-containing domain||PRP1 splicing factor, N-terminal||Tetratricopeptide repeat||Tetratricopeptide-like helical domain||HAT (Half-A-TPR) repeat	GO:0044446,GO:0044422,GO:0005515,GO:0031974,GO:0043233,GO:0044428,GO:0070013,GO:0043227,GO:0043226,GO:0022613,GO:0034641,GO:0031981,GO:0005488,GO:0005622,GO:0048518,GO:0044424,GO:0044085,GO:0033036,GO:0006807,GO:0071704,GO:0044238,GO:0044237,GO:0008152,GO:0006396,GO:0003723,GO:0003674,GO:1901360,GO:0043229,GO:0006139,GO:0065003,GO:0008150,GO:0046483,GO:0043231,GO:0051179,GO:0044260,GO:0032991,GO:…	intracellular organelle part,organelle part,protein binding,membrane-enclosed lumen,organelle lumen,nuclear part,intracellular organelle lumen,membrane-bounded organelle,organelle,ribonucleoprotein complex biogenesis,cellular nitrogen compound metabolic process,nuclear lumen,binding,intracellular,positive regulation of biological process,intracellular part,cellular component biogenesis,macromolec…	hsa03040	Spliceosome
ENST00000622544	ENSG00000131979	GCH1	chr14:54842007-54902852	1.10467	3.46325	-1.64851	0.0312	0.999477	GTP cyclohydrolase I domain||GTP cyclohydrolase I||GTP cyclohydrolase I, conserved site	GO:0002376,GO:0006955,GO:0006952,GO:0051704,GO:0045087,GO:0006950,GO:0051707,GO:0009607,GO:0034097,GO:0031982,GO:0010033,GO:0044446,GO:0044422,GO:0005515,GO:0070887,GO:0050896,GO:0031974,GO:0043233,GO:0080134,GO:0044428,GO:0070013,GO:0043227,GO:0043226,GO:0034341,GO:0042221,GO:0034641,GO:0031981,GO:0048583,GO:0005488,GO:0005622,GO:0044424,GO:0044085,GO:0009617,GO:0006807,GO:0071704,GO:0044238,GO:…	immune system process,immune response,defense response,multi-organism process,innate immune response,response to stress,response to other organism,response to biotic stimulus,response to cytokine stimulus,vesicle,response to organic substance,intracellular organelle part,organelle part,protein binding,cellular response to chemical stimulus,response to stimulus,membrane-enclosed lumen,organelle lu…	hsa00790,hsa01100	Folate biosynthesis,Metabolic pathways
ENST00000290902	ENSG00000159674	SPON2	chr4:1166931-1208962	3.63791	6.95721	-0.935401	0.01605	0.999477	Spondin, N-terminal||-||Thrombospondin type-1 (TSP1) repeat	GO:0002376,GO:0006955,GO:0006952,GO:0002682,GO:0051704,GO:0045087,GO:0006950,GO:0002684,GO:0002252,GO:0050776,GO:0051707,GO:0009607,GO:0009615,GO:0070062,GO:0043230,GO:0065010,GO:0051607,GO:0031982,GO:0001816,GO:0002697,GO:0010033,GO:0001817,GO:0031988,GO:0005515,GO:0070887,GO:0050896,GO:0043227,GO:0071310,GO:0043226,GO:0044421,GO:0042221,GO:0048583,GO:0005488,GO:0048518,GO:0009617,GO:0002443,GO:…	immune system process,immune response,defense response,regulation of immune system process,multi-organism process,innate immune response,response to stress,positive regulation of immune system process,immune effector process,regulation of immune response,response to other organism,response to biotic stimulus,response to virus,extracellular vesicular exosome,extracellular organelle,extracellular m…	--	--
ENST00000258098	ENSG00000135631	RAB11FIP5	chr2:73073381-73113018	0.535098	1.18349	-1.14517	0.0193	0.999477	Rab-binding domain FIP-RBD||C2 domain	GO:0031982,GO:0010033,GO:0044446,GO:0031988,GO:0044422,GO:0005515,GO:0070887,GO:0050896,GO:0043227,GO:0071310,GO:0043226,GO:0042221,GO:0005488,GO:0005622,GO:0044424,GO:0045184,GO:0033036,GO:0048519,GO:0051716,GO:0008104,GO:0005737,GO:0015031,GO:0051649,GO:0003674,GO:0043229,GO:0008150,GO:0043231,GO:0051179,GO:0051641,GO:0044763,GO:0016020,GO:0009987,GO:0044444,GO:0048523,GO:0051239,GO:0012505,GO:…	vesicle,response to organic substance,intracellular organelle part,membrane-bounded vesicle,organelle part,protein binding,cellular response to chemical stimulus,response to stimulus,membrane-bounded organelle,cellular response to organic substance,organelle,response to chemical stimulus,binding,intracellular,intracellular part,establishment of protein localization,macromolecule localization,nega…	hsa04144	Endocytosis
ENST00000395676	ENSG00000130487	KLHDC7B	chr22:50548032-50551023	0.566837	1.08681	-0.939088	0.02355	0.999477	Kelch-type beta propeller||Kelch repeat type 1	GO:0005622,GO:0003824,GO:0044424,GO:0003674,GO:0019538,GO:0006464,GO:0036211,GO:0008150,GO:0009987,GO:0071704,GO:0044267,GO:0044238,GO:0044260,GO:0008152,GO:0043412,GO:0044237,GO:0005623,GO:0044464,GO:0043170,GO:0032991,GO:0032446,GO:0070647,GO:0019787,GO:0004842,GO:0043234,GO:0016881,GO:0016879,GO:0005575,GO:0016874,GO:0016567,GO:0031461,GO:0000151,GO:0031463	intracellular,catalytic activity,intracellular part,molecular_function,protein metabolic process,cellular protein modification process,protein modification process,biological_process,cellular process,organic substance metabolic process,cellular protein metabolic process,primary metabolic process,cellular macromolecule metabolic process,metabolic process,macromolecule modification,cellular metabol…	--	--
ENST00000313421	ENSG00000013725	CD6	chr11:60971679-61020377	5.46042	11.0904	-1.02223	0.0064	0.999477	-||SRCR-like domain||SRCR domain	GO:0002376,GO:0006955,GO:0006952,GO:0002682,GO:0051704,GO:0045087,GO:0006950,GO:0002684,GO:0051707,GO:0009607,GO:0045321,GO:0001816,GO:0010033,GO:0001775,GO:0001817,GO:0031347,GO:0050870,GO:0070887,GO:0002694,GO:0050896,GO:0046649,GO:0050865,GO:0051251,GO:0050863,GO:0080134,GO:0050867,GO:0042110,GO:0071310,GO:0051249,GO:0002696,GO:0042221,GO:0048583,GO:0005488,GO:0048518,GO:0009617,GO:0042101,GO:…	immune system process,immune response,defense response,regulation of immune system process,multi-organism process,innate immune response,response to stress,positive regulation of immune system process,response to other organism,response to biotic stimulus,leukocyte activation,cytokine production,response to organic substance,cell activation,regulation of cytokine production,regulation of defense …	hsa04514	Cell adhesion molecules (CAMs)
ENST00000264108	ENSG00000128708	HAT1	chr2:171922464-171983682	16.6512	8.44588	0.979304	0.00795	0.999477	Histone acetyltransferase type B, catalytic subunit||-||Acyl-CoA N-acyltransferase||Histone acetyl transferase HAT1 N-terminal	GO:0044446,GO:0044422,GO:0005515,GO:0050896,GO:0031974,GO:0043233,GO:0044428,GO:0070013,GO:0043227,GO:0043226,GO:0042221,GO:0034641,GO:0031981,GO:0005488,GO:0005622,GO:0044424,GO:0044085,GO:0048519,GO:0006807,GO:0071704,GO:0044238,GO:0044237,GO:0005737,GO:0008152,GO:0003674,GO:1901360,GO:0019538,GO:0043229,GO:0006139,GO:0031497,GO:0065003,GO:0008150,GO:0046483,GO:0043231,GO:0044260,GO:0032991,GO:…	intracellular organelle part,organelle part,protein binding,response to stimulus,membrane-enclosed lumen,organelle lumen,nuclear part,intracellular organelle lumen,membrane-bounded organelle,organelle,response to chemical stimulus,cellular nitrogen compound metabolic process,nuclear lumen,binding,intracellular,intracellular part,cellular component biogenesis,negative regulation of biological proc…	hsa05034	Alcoholism
ENST00000341901	ENSG00000188322	SBK1	chr16:28292518-28323849	1.20714	2.35179	-0.962162	0.01325	0.999477	Serine/threonine-protein kinase, Sbk1||Protein kinase domain||Serine/threonine-protein kinase, active site||Protein kinase-like domain	GO:0005488,GO:0005622,GO:0044424,GO:0071704,GO:0044238,GO:0044237,GO:0005737,GO:0008152,GO:0003674,GO:0019538,GO:0008150,GO:0044260,GO:0009987,GO:1901363,GO:0003824,GO:0097159,GO:0044267,GO:0043170,GO:0032553,GO:0044464,GO:0017076,GO:0032550,GO:0032549,GO:0001883,GO:0016772,GO:0032555,GO:0005623,GO:0001882,GO:0035639,GO:0000166,GO:1901265,GO:0016740,GO:0006796,GO:0006793,GO:0036094,GO:0006464,GO:…	binding,intracellular,intracellular part,organic substance metabolic process,primary metabolic process,cellular metabolic process,cytoplasm,metabolic process,molecular_function,protein metabolic process,biological_process,cellular macromolecule metabolic process,cellular process,heterocyclic compound binding,catalytic activity,organic cyclic compound binding,cellular protein metabolic process,mac…	--	--
ENST00000245185	ENSG00000125148	MT2A	chr16:56608198-56609497	18.0467	34.1326	-0.919416	0.01555	0.999477	Metallothionein domain, vertebrate||Metallothionein||Metallothionein, vertebrate||Metallothionein, vertebrate, metal binding site||Metallothionein domain	GO:0002376,GO:0006955,GO:0006952,GO:0045087,GO:0006950,GO:0034097,GO:0071345,GO:0010033,GO:0019221,GO:0005515,GO:0070887,GO:0050896,GO:0043227,GO:0071310,GO:0043226,GO:0034341,GO:0042221,GO:0005488,GO:0005622,GO:0044424,GO:0071346,GO:0060333,GO:0048519,GO:0051716,GO:0005737,GO:0003674,GO:0043229,GO:0005829,GO:0008150,GO:0043231,GO:0044763,GO:0009987,GO:0044444,GO:0005634,GO:0065008,GO:0044464,GO:…	immune system process,immune response,defense response,innate immune response,response to stress,response to cytokine stimulus,cellular response to cytokine stimulus,response to organic substance,cytokine-mediated signaling pathway,protein binding,cellular response to chemical stimulus,response to stimulus,membrane-bounded organelle,cellular response to organic substance,organelle,response to int…	hsa04978	Mineral absorption
ENST00000233997	ENSG00000172232	AZU1	chr19:825096-832018	5.33512	2.12033	1.33123	0.01495	0.999477	Peptidase S1, PA clan||Serine proteases, trypsin domain||Peptidase S1A, chymotrypsin family	GO:0006955,GO:0002376,GO:0006952,GO:0006950,GO:0051704,GO:0002252,GO:0051707,GO:0009615,GO:0051607,GO:0009607,GO:0045321,GO:0001816,GO:0001817,GO:0050896,GO:0044403,GO:0044419,GO:0001775,GO:0048584,GO:0048583,GO:0070062,GO:0043230,GO:0065010,GO:0070887,GO:0031982,GO:0031988,GO:0042221,GO:0043227,GO:0043226,GO:0005515,GO:0048518,GO:0048519,GO:0002443,GO:0001906,GO:0044444,GO:0005737,GO:0009617,GO:…	immune response,immune system process,defense response,response to stress,multi-organism process,immune effector process,response to other organism,response to virus,defense response to virus,response to biotic stimulus,leukocyte activation,cytokine production,regulation of cytokine production,response to stimulus,symbiosis, encompassing mutualism through parasitism,interspecies interaction betwe…	--	--
ENST00000283635	ENSG00000153563	CD8A	chr2:86784609-86808396	1.50971	3.21539	-1.09072	0.04455	0.999477	CD8 alpha subunit||Immunoglobulin-like domain||Immunoglobulin subtype||Immunoglobulin V-set domain||Immunoglobulin-like fold	GO:0002376,GO:0006955,GO:0006952,GO:0002682,GO:0051704,GO:0006950,GO:0002252,GO:0050776,GO:0051707,GO:0009607,GO:0009615,GO:0051607,GO:0045321,GO:0001775,GO:0009897,GO:0005515,GO:0050896,GO:0046649,GO:0042110,GO:0048584,GO:0002520,GO:0048583,GO:0005488,GO:0048518,GO:0030097,GO:0048534,GO:0042101,GO:0002443,GO:0051716,GO:0005576,GO:0009986,GO:0003674,GO:0002250,GO:0008150,GO:0002521,GO:0032991,GO:…	immune system process,immune response,defense response,regulation of immune system process,multi-organism process,response to stress,immune effector process,regulation of immune response,response to other organism,response to biotic stimulus,response to virus,defense response to virus,leukocyte activation,cell activation,external side of plasma membrane,protein binding,response to stimulus,lympho…	hsa05340,hsa04640,hsa04612,hsa04514,hsa04660	Primary immunodeficiency,Hematopoietic cell lineage,Antigen processing and presentation,Cell adhesion molecules (CAMs),T cell receptor signaling pathway
ENST00000375562	ENSG00000204385	SLC44A4	chr6:31863191-31879046	0.887135	0.120353	2.88188	0.0248	0.999477	Choline transporter-like	GO:0070062,GO:0043230,GO:0065010,GO:0031982,GO:0031988,GO:0043227,GO:0043226,GO:0044421,GO:0034641,GO:0048518,GO:0006807,GO:0071704,GO:0044238,GO:0044237,GO:0008152,GO:0005576,GO:0051649,GO:0003674,GO:0008150,GO:0051179,GO:0051641,GO:0044763,GO:0016020,GO:0009987,GO:0071840,GO:0065008,GO:0048522,GO:0051234,GO:0071702,GO:0006810,GO:0032940,GO:0046903,GO:0044765,GO:0044464,GO:0044249,GO:0044699,GO:…	extracellular vesicular exosome,extracellular organelle,extracellular membrane-bounded organelle,vesicle,membrane-bounded vesicle,membrane-bounded organelle,organelle,extracellular region part,cellular nitrogen compound metabolic process,positive regulation of biological process,nitrogen compound metabolic process,organic substance metabolic process,primary metabolic process,cellular metabolic pr…	--	--
ENST00000203629	ENSG00000089692	LAG3	chr12:6772518-6778453	0.609552	3.59351	-2.55957	5.00E-05	0.104844	Immunoglobulin-like fold||Interleukin-1 receptor family||Immunoglobulin-like domain||Immunoglobulin subtype	GO:0002376,GO:0006955,GO:0006952,GO:0002682,GO:0045087,GO:0006950,GO:0002684,GO:0002252,GO:0050776,GO:0045321,GO:0001816,GO:0002697,GO:0001775,GO:0001817,GO:0031347,GO:0050778,GO:0009897,GO:0005515,GO:0002694,GO:0050896,GO:0046649,GO:0050865,GO:0045088,GO:0050863,GO:0045089,GO:0080134,GO:0042110,GO:0031349,GO:0051249,GO:0048584,GO:0048583,GO:0005488,GO:0048518,GO:0048519,GO:0002443,GO:0071704,GO:…	immune system process,immune response,defense response,regulation of immune system process,innate immune response,response to stress,positive regulation of immune system process,immune effector process,regulation of immune response,leukocyte activation,cytokine production,regulation of immune effector process,cell activation,regulation of cytokine production,regulation of defense response,positiv…	--	--
ENST00000608872	ENSG00000119402	FBXW2	chr9:120756973-120793412	1.01844	0.597367	0.769676	0.0483	0.999477	WD40 repeat||WD40 repeat, conserved site||F-box domain||WD40/YVTN repeat-like-containing domain||G-protein beta WD-40 repeat||WD40-repeat-containing domain	GO:0071704,GO:0044238,GO:0044237,GO:0008152,GO:0003674,GO:0019538,GO:0008150,GO:0044260,GO:0009987,GO:0003824,GO:0044267,GO:0043170,GO:0006464,GO:0036211,GO:0006508,GO:0043412,GO:0070647,GO:0032446,GO:0004842,GO:0016874,GO:0019787,GO:0016879,GO:0016881,GO:0016567	organic substance metabolic process,primary metabolic process,cellular metabolic process,metabolic process,molecular_function,protein metabolic process,biological_process,cellular macromolecule metabolic process,cellular process,catalytic activity,cellular protein metabolic process,macromolecule metabolic process,cellular protein modification process,protein modification process,proteolysis,macro…	--	--
ENST00000331442	ENSG00000184357	HIST1H1B	chr6:27866848-27867529	16.4476	33.141	-1.01074	0.0062	0.999477	Histone H5||Linker histone H1/H5, domain H15||Winged helix-turn-helix DNA-binding domain	GO:0070062,GO:0043230,GO:0065010,GO:0031982,GO:0044446,GO:0031988,GO:0044422,GO:0005515,GO:0031974,GO:0043233,GO:0044428,GO:0070013,GO:0043227,GO:0043226,GO:0000786,GO:0044421,GO:0032993,GO:0034641,GO:0031981,GO:0005488,GO:0005622,GO:0048518,GO:0044424,GO:0045184,GO:0044085,GO:0033036,GO:0048519,GO:0006807,GO:0071704,GO:0044238,GO:0008104,GO:0044237,GO:0008152,GO:0005576,GO:0003674,GO:1901360,GO:…	extracellular vesicular exosome,extracellular organelle,extracellular membrane-bounded organelle,vesicle,intracellular organelle part,membrane-bounded vesicle,organelle part,protein binding,membrane-enclosed lumen,organelle lumen,nuclear part,intracellular organelle lumen,membrane-bounded organelle,organelle,nucleosome,extracellular region part,protein-DNA complex,cellular nitrogen compound metab…	--	--
ENST00000253055	ENSG00000130758	MAP3K10	chr19:40191743-40215575	0.6451	1.14521	-0.828017	0.0357	0.999477	Protein kinase domain||Protein kinase-like domain||Protein kinase, ATP binding site||SH3 domain||Mitogen-activated protein (MAP) kinase kinase kinase, MLK1/MLK2/MLK4||Tyrosine-protein kinase, catalytic domain||Serine/threonine-protein kinase, active site||Mitogen-activated protein (MAP) kinase kinase kinase 10||Serine-threonine/tyrosine-protein kinase catalytic domain	GO:0006950,GO:0005515,GO:0050896,GO:0080134,GO:0048584,GO:0034641,GO:0048583,GO:0005488,GO:0005622,GO:0048518,GO:0044424,GO:0048519,GO:0006807,GO:0071704,GO:0044238,GO:0051716,GO:0044237,GO:0005737,GO:0008152,GO:0003674,GO:1901360,GO:0019538,GO:0006139,GO:0008150,GO:0046483,GO:0044260,GO:0044763,GO:0009987,GO:0048523,GO:1901363,GO:0003824,GO:0097159,GO:0006725,GO:0046983,GO:0044267,GO:0065009,GO:…	response to stress,protein binding,response to stimulus,regulation of response to stress,positive regulation of response to stimulus,cellular nitrogen compound metabolic process,regulation of response to stimulus,binding,intracellular,positive regulation of biological process,intracellular part,negative regulation of biological process,nitrogen compound metabolic process,organic substance metabol…	--	--
ENST00000439028	ENSG00000180739	S1PR5	chr19:10512741-10517931	0.768654	3.29373	-2.09932	0.03385	0.999477	EDG-8 sphingosine 1-phosphate receptor||Sphingosine 1-phosphate receptor||GPCR, rhodopsin-like, 7TM||G protein-coupled receptor, rhodopsin-like	GO:0050896,GO:0051716,GO:0003674,GO:0008150,GO:0044763,GO:0016020,GO:0009987,GO:0051239,GO:0044464,GO:0044699,GO:0005623,GO:0065007,GO:0007165,GO:0044700,GO:0023052,GO:0007154,GO:0050789,GO:0050793,GO:0050794,GO:0045125,GO:0007166,GO:2000026,GO:0003376,GO:0090520,GO:0005575,GO:0048731,GO:0045595,GO:0030154,GO:0048856,GO:0048869,GO:0038036,GO:0044425,GO:0044767,GO:0032502,GO:0005886,GO:0004872,GO:…	response to stimulus,cellular response to stimulus,molecular_function,biological_process,single-organism cellular process,membrane,cellular process,regulation of multicellular organismal process,cell part,single-organism process,cell,biological regulation,signal transduction,single organism signaling,signaling,cell communication,regulation of biological process,regulation of developmental process…	hsa04080	Neuroactive ligand-receptor interaction
ENST00000298630	ENSG00000165752	STK32C	chr10:132207491-132331847	0.53957	1.75864	-1.70458	0.0041	0.999477	Serine/threonine-protein kinase, active site||Protein kinase-like domain||Protein kinase domain||-||Protein kinase, ATP binding site	GO:0050896,GO:0005488,GO:0005622,GO:0071704,GO:0044238,GO:0051716,GO:0044237,GO:0008152,GO:0003674,GO:0019538,GO:0008150,GO:0044260,GO:0044763,GO:0009987,GO:1901363,GO:0003824,GO:0097159,GO:0044267,GO:0043170,GO:0032553,GO:0044464,GO:0044699,GO:0017076,GO:0032550,GO:0032549,GO:0001883,GO:0016772,GO:0032555,GO:0005623,GO:0001882,GO:0035639,GO:0035556,GO:0000166,GO:1901265,GO:0016740,GO:0006796,GO:…	response to stimulus,binding,intracellular,organic substance metabolic process,primary metabolic process,cellular response to stimulus,cellular metabolic process,metabolic process,molecular_function,protein metabolic process,biological_process,cellular macromolecule metabolic process,single-organism cellular process,cellular process,heterocyclic compound binding,catalytic activity,organic cyclic …	--	--
ENST00000391857	ENSG00000142541	RPL13A	chr19:49474227-49492308	110.318	215.891	-0.968638	0.0202	0.999477	Ribosomal protein L13, conserved site||Ribosomal protein L13||Ribosomal protein L13, eukaryotic/archaeal||Ribosomal protein L13 domain	GO:0002376,GO:0006955,GO:0006952,GO:0051704,GO:0045087,GO:0006950,GO:0044403,GO:0044419,GO:0016032,GO:0044764,GO:0034097,GO:0071345,GO:0010033,GO:0044446,GO:0044422,GO:0070887,GO:0050896,GO:0019080,GO:0019058,GO:0031974,GO:0043233,GO:0044428,GO:0070013,GO:0043227,GO:0019083,GO:0071310,GO:0043226,GO:0034341,GO:0042254,GO:0022613,GO:0016072,GO:0042221,GO:0034641,GO:0006364,GO:0031981,GO:0005488,GO:…	immune system process,immune response,defense response,multi-organism process,innate immune response,response to stress,symbiosis, encompassing mutualism through parasitism,interspecies interaction between organisms,viral process,multi-organism cellular process,response to cytokine stimulus,cellular response to cytokine stimulus,response to organic substance,intracellular organelle part,organelle…	hsa03010	Ribosome
ENST00000344754	ENSG00000088827	SIGLEC1	chr20:3686969-3707128	0.346628	1.39693	-2.0108	5.00E-05	0.104844	Immunoglobulin-like fold||Immunoglobulin V-set domain||Immunoglobulin subtype 2||Immunoglobulin I-set||CD80-like, immunoglobulin C2-set||Immunoglobulin-like domain||Immunoglobulin subtype	GO:0006952,GO:0006950,GO:0050896,GO:0005488,GO:0005576,GO:0003674,GO:0008150,GO:0051179,GO:0044763,GO:0016020,GO:0009987,GO:0006954,GO:0009611,GO:0051234,GO:0006810,GO:0044464,GO:0044699,GO:0006897,GO:0005623,GO:0016192,GO:0031589,GO:0030246,GO:0007160,GO:0022610,GO:0005575,GO:0007155,GO:0044425,GO:0005886,GO:0016337,GO:0071944,GO:0016021,GO:0031224	defense response,response to stress,response to stimulus,binding,extracellular region,molecular_function,biological_process,localization,single-organism cellular process,membrane,cellular process,inflammatory response,response to wounding,establishment of localization,transport,cell part,single-organism process,endocytosis,cell,vesicle-mediated transport,cell-substrate adhesion,carbohydrate bindi…	hsa04514	Cell adhesion molecules (CAMs)
ENST00000456935	ENSG00000104774	MAN2B1	chr19:12646512-12681902	11.3543	21.3443	-0.910619	0.045	0.999477	Glycosyl hydrolase, all-beta||Glycoside hydrolase families 57/38, central domain||Glycoside hydrolase family 38, N-terminal domain||Glycoside hydrolase 38/57, N-terminal domain||Glycoside hydrolase/deacetylase, beta/alpha-barrel||Glycosyl hydrolase family 38, C-terminal||Galactose mutarotase-like domain||Glycoside hydrolase family 38, central domain	GO:0070062,GO:0043230,GO:0065010,GO:0031982,GO:0044446,GO:0031988,GO:0044422,GO:0050896,GO:0031974,GO:0043233,GO:0070013,GO:0043227,GO:0043226,GO:0044421,GO:0005488,GO:0005622,GO:0044424,GO:0071704,GO:0044238,GO:0044237,GO:0005737,GO:0008152,GO:0000323,GO:0005764,GO:0005576,GO:0005773,GO:0003674,GO:0019538,GO:0043229,GO:0008150,GO:0043231,GO:0044260,GO:0009987,GO:0044444,GO:0003824,GO:0044267,GO:…	extracellular vesicular exosome,extracellular organelle,extracellular membrane-bounded organelle,vesicle,intracellular organelle part,membrane-bounded vesicle,organelle part,response to stimulus,membrane-enclosed lumen,organelle lumen,intracellular organelle lumen,membrane-bounded organelle,organelle,extracellular region part,binding,intracellular,intracellular part,organic substance metabolic pr…	hsa04142,hsa00511	Lysosome,Other glycan degradation
ENST00000379198	ENSG00000176022	B3GALT6	chr1:1232264-1235041	2.1373	3.56103	-0.736503	0.0498	0.999477	Glycosyl transferase, family 31	GO:0043227,GO:0043226,GO:0044444,GO:0005737,GO:0044446,GO:0044422,GO:0005622,GO:0003824,GO:0016020,GO:0044424,GO:0003674,GO:0019538,GO:0043231,GO:0016740,GO:0006464,GO:0036211,GO:0043229,GO:0008150,GO:0012505,GO:0009987,GO:0071704,GO:0044267,GO:0044238,GO:0006807,GO:0044260,GO:0008152,GO:0043412,GO:0044237,GO:0005623,GO:0044464,GO:0031090,GO:0044281,GO:0043170,GO:0030204,GO:0044249,GO:0050654,GO:…	membrane-bounded organelle,organelle,cytoplasmic part,cytoplasm,intracellular organelle part,organelle part,intracellular,catalytic activity,membrane,intracellular part,molecular_function,protein metabolic process,intracellular membrane-bounded organelle,transferase activity,cellular protein modification process,protein modification process,intracellular organelle,biological_process,endomembrane …	hsa00532,hsa00534,hsa01100	Glycosaminoglycan biosynthesis - chondroitin sulfate / dermatan sulfate,Glycosaminoglycan biosynthesis - heparan sulfate / heparin,Metabolic pathways
ENST00000594110	ENSG00000118620	ZNF430	chr19:21020619-21060050	18.3603	5.99275	1.6153	0.00545	0.999477	Zinc finger, C2H2-like||Zinc finger, C2H2||KRAB domain C2H2 zinc finger family||Krueppel-associated box||Zinc finger C2H2-type/integrase DNA-binding domain	GO:0043227,GO:0043226,GO:0034641,GO:0005488,GO:0005622,GO:0044424,GO:0006807,GO:0071704,GO:0044238,GO:0044237,GO:0008152,GO:0003674,GO:1901360,GO:0043229,GO:0006139,GO:0008150,GO:0046483,GO:0043231,GO:0044260,GO:0009987,GO:0005634,GO:1901363,GO:0097159,GO:0006725,GO:0090304,GO:0043170,GO:0016070,GO:0044464,GO:0010467,GO:0044249,GO:0044699,GO:0003676,GO:0005623,GO:0009058,GO:0019222,GO:0044271,GO:…	membrane-bounded organelle,organelle,cellular nitrogen compound metabolic process,binding,intracellular,intracellular part,nitrogen compound metabolic process,organic substance metabolic process,primary metabolic process,cellular metabolic process,metabolic process,molecular_function,organic cyclic compound metabolic process,intracellular organelle,nucleobase-containing compound metabolic process…	--	--
ENST00000407418	ENSG00000183741	CBX6	chr22:38861449-38872314	2.9832	6.45489	-1.11353	0.0039	0.999477	Chromo domain-like||Chromo domain subgroup||Chromo/chromo shadow domain||Chromo domain, conserved site||Chromo domain	GO:0044446,GO:0044422,GO:0031974,GO:0043233,GO:0044428,GO:0070013,GO:0043227,GO:0043226,GO:0034641,GO:0031981,GO:0005488,GO:0005622,GO:0044424,GO:0048519,GO:0006807,GO:0071704,GO:0044238,GO:0044237,GO:0008152,GO:0003723,GO:0003674,GO:1901360,GO:0043229,GO:0006139,GO:0008150,GO:0046483,GO:0043231,GO:0044260,GO:0032991,GO:0044763,GO:0009987,GO:0005634,GO:0048523,GO:0071840,GO:0005654,GO:1901363,GO:…	intracellular organelle part,organelle part,membrane-enclosed lumen,organelle lumen,nuclear part,intracellular organelle lumen,membrane-bounded organelle,organelle,cellular nitrogen compound metabolic process,nuclear lumen,binding,intracellular,intracellular part,negative regulation of biological process,nitrogen compound metabolic process,organic substance metabolic process,primary metabolic pro…	--	--
ENST00000242776	ENSG00000123136	DDX39A	chr19:14408850-14419383	2.4487	4.23797	-0.79136	0.0465	0.999477	Helicase superfamily 1/2, ATP-binding domain||DEAD/DEAH box helicase domain||P-loop containing nucleoside triphosphate hydrolase||Helicase, C-terminal||RNA helicase, DEAD-box type, Q motif	GO:0006950,GO:0044446,GO:0044422,GO:0005515,GO:0050896,GO:0031974,GO:0043233,GO:0044428,GO:0070013,GO:0043227,GO:0043226,GO:0034641,GO:0031981,GO:0005488,GO:0005622,GO:0044424,GO:0033036,GO:0006807,GO:0071704,GO:0044238,GO:0051716,GO:0044237,GO:0005737,GO:0008152,GO:0006396,GO:0003723,GO:0051649,GO:0003674,GO:1901360,GO:0043229,GO:0006139,GO:0008150,GO:0046483,GO:0043231,GO:0051179,GO:0044260,GO:…	response to stress,intracellular organelle part,organelle part,protein binding,response to stimulus,membrane-enclosed lumen,organelle lumen,nuclear part,intracellular organelle lumen,membrane-bounded organelle,organelle,cellular nitrogen compound metabolic process,nuclear lumen,binding,intracellular,intracellular part,macromolecule localization,nitrogen compound metabolic process,organic substanc…	--	--
ENST00000431843	ENSG00000185187	SIGIRR	chr11:405715-417397	3.79294	8.05194	-1.08602	0.02315	0.999477	Immunoglobulin-like fold||Interleukin-1 receptor family||-||Immunoglobulin-like domain||Toll/interleukin-1 receptor homology (TIR) domain	GO:0006952,GO:0051704,GO:0006950,GO:0051707,GO:0009607,GO:0034097,GO:0071345,GO:0001816,GO:0010033,GO:0001817,GO:0019221,GO:0005515,GO:0070887,GO:0050896,GO:0071310,GO:0043900,GO:0042221,GO:0034641,GO:0048583,GO:0005488,GO:0009617,GO:0048519,GO:0006807,GO:0071704,GO:0044238,GO:0051716,GO:0044237,GO:0008152,GO:0003674,GO:1901360,GO:0019538,GO:0006139,GO:0008150,GO:0046483,GO:0044260,GO:0044763,GO:…	defense response,multi-organism process,response to stress,response to other organism,response to biotic stimulus,response to cytokine stimulus,cellular response to cytokine stimulus,cytokine production,response to organic substance,regulation of cytokine production,cytokine-mediated signaling pathway,protein binding,cellular response to chemical stimulus,response to stimulus,cellular response to…	--	--
ENST00000263863	ENSG00000115523	GNLY	chr2:85694290-85698854	21.9057	53.8554	-1.29779	0.0022	0.999477	Saposin-like||Saposin B type, region 2||Saposin B type domain	GO:0006952,GO:0051704,GO:0006950,GO:0051707,GO:0009607,GO:0050896,GO:0044421,GO:0009617,GO:0001906,GO:0005576,GO:0042742,GO:0008150,GO:0009620,GO:0065008,GO:0031640,GO:0044364,GO:0050832,GO:0035821,GO:0065007,GO:0006968,GO:0005575,GO:0005615	defense response,multi-organism process,response to stress,response to other organism,response to biotic stimulus,response to stimulus,extracellular region part,response to bacterium,cell killing,extracellular region,defense response to bacterium,biological_process,response to fungus,regulation of biological quality,killing of cells of other organism,disruption of cells of other organism,defense …	--	--
ENST00000377524	ENSG00000136738	STAM	chr10:17644124-17715914	7.00036	3.40068	1.04161	0.0052	0.999477	SH3 domain||ENTH/VHS||VHS domain||Ubiquitin interacting motif	GO:0044446,GO:0044422,GO:0005515,GO:0050896,GO:0043227,GO:0043226,GO:0048584,GO:0048583,GO:0005488,GO:0005622,GO:0048518,GO:0044424,GO:0045184,GO:0044085,GO:0033036,GO:0048519,GO:0051716,GO:0008104,GO:0044237,GO:0005737,GO:0015031,GO:0008152,GO:0051649,GO:0003674,GO:0043229,GO:0005829,GO:0008150,GO:0043231,GO:0051179,GO:0051641,GO:0032991,GO:0044763,GO:0016020,GO:0009987,GO:0044444,GO:0048523,GO:…	intracellular organelle part,organelle part,protein binding,response to stimulus,membrane-bounded organelle,organelle,positive regulation of response to stimulus,regulation of response to stimulus,binding,intracellular,positive regulation of biological process,intracellular part,establishment of protein localization,cellular component biogenesis,macromolecule localization,negative regulation of b…	hsa04630,hsa04144	Jak-STAT signaling pathway,Endocytosis
ENST00000585809	ENSG00000065268	WDR18	chr19:984270-998438	1.64001	3.03206	-0.886591	0.03355	0.999477	WD40/YVTN repeat-like-containing domain||G-protein beta WD-40 repeat||WD40-repeat-containing domain||WD40 repeat, conserved site||WD40 repeat||WD repeat-containing protein 18, C-terminal domain	GO:0044446,GO:0044422,GO:0031974,GO:0043233,GO:0044428,GO:0070013,GO:0043227,GO:0043226,GO:0042254,GO:0022613,GO:0016072,GO:0034641,GO:0006364,GO:0031981,GO:0005622,GO:0044424,GO:0044085,GO:0034470,GO:0006807,GO:0071704,GO:0044238,GO:0044237,GO:0005737,GO:0034660,GO:0008152,GO:0006396,GO:1901360,GO:0043229,GO:0006139,GO:0008150,GO:0046483,GO:0043231,GO:0044260,GO:0009987,GO:0005634,GO:0071840,GO:…	intracellular organelle part,organelle part,membrane-enclosed lumen,organelle lumen,nuclear part,intracellular organelle lumen,membrane-bounded organelle,organelle,ribosome biogenesis,ribonucleoprotein complex biogenesis,rRNA metabolic process,cellular nitrogen compound metabolic process,rRNA processing,nuclear lumen,intracellular,intracellular part,cellular component biogenesis,ncRNA processing,…	--	--
ENST00000337659	ENSG00000112739	PRPF4B	chr6:4021325-4061907	0.968536	0.481476	1.00834	0.0206	0.999477	Protein kinase-like domain||Serine/threonine-protein kinase, active site||Protein kinase domain	GO:0044446,GO:0044422,GO:0005515,GO:0031974,GO:0043233,GO:0044428,GO:0070013,GO:0043227,GO:0043226,GO:0034641,GO:0031981,GO:0005488,GO:0005622,GO:0044424,GO:0006807,GO:0071704,GO:0044238,GO:0044237,GO:0008152,GO:0006396,GO:0003674,GO:1901360,GO:0019538,GO:0043229,GO:0006139,GO:0008150,GO:0046483,GO:0043231,GO:0044260,GO:0032991,GO:0009987,GO:0005634,GO:0005654,GO:1901363,GO:0003824,GO:0097159,GO:…	intracellular organelle part,organelle part,protein binding,membrane-enclosed lumen,organelle lumen,nuclear part,intracellular organelle lumen,membrane-bounded organelle,organelle,cellular nitrogen compound metabolic process,nuclear lumen,binding,intracellular,intracellular part,nitrogen compound metabolic process,organic substance metabolic process,primary metabolic process,cellular metabolic pr…	--	--
ENST00000253047	ENSG00000130748	TMEM160	chr19:47045906-47048630	6.67538	13.7946	-1.04718	0.01035	0.999477	Transmembrane protein 160	GO:0043227,GO:0043226,GO:0005622,GO:0044424,GO:0005737,GO:0043229,GO:0043231,GO:0016020,GO:0044444,GO:0044464,GO:0005623,GO:0005575,GO:0005739,GO:0044425,GO:0016021,GO:0031224	membrane-bounded organelle,organelle,intracellular,intracellular part,cytoplasm,intracellular organelle,intracellular membrane-bounded organelle,membrane,cytoplasmic part,cell part,cell,cellular_component,mitochondrion,membrane part,integral to membrane,intrinsic to membrane	--	--
ENST00000262305	ENSG00000090565	RAB11FIP3	chr16:425618-523011	0.514182	1.0693	-1.05631	0.02655	0.999477	EF-hand domain||EF-hand domain pair||Rab11 family-interacting protein 3||Rab-binding domain FIP-RBD	GO:0043227,GO:0005829,GO:0043226,GO:0005515,GO:0048519,GO:0044444,GO:0005737,GO:0044428,GO:0043233,GO:0070013,GO:0044446,GO:0031974,GO:0044422,GO:0044763,GO:0005622,GO:0005634,GO:0044421,GO:0005488,GO:0033036,GO:0051179,GO:0016020,GO:0048523,GO:0031981,GO:0008104,GO:0044424,GO:0051239,GO:0003674,GO:0043231,GO:0046903,GO:0043229,GO:0008150,GO:0032940,GO:0009987,GO:0005576,GO:0051234,GO:0065008,GO:…	membrane-bounded organelle,cytosol,organelle,protein binding,negative regulation of biological process,cytoplasmic part,cytoplasm,nuclear part,organelle lumen,intracellular organelle lumen,intracellular organelle part,membrane-enclosed lumen,organelle part,single-organism cellular process,intracellular,nucleus,extracellular region part,binding,macromolecule localization,localization,membrane,nega…	hsa04144	Endocytosis
ENST00000519574	ENSG00000179921	GPBAR1	chr2:218259495-218263859	2.57596	5.91033	-1.19813	0.00645	0.999477	G protein-coupled receptor, rhodopsin-like||GPCR, rhodopsin-like, 7TM	GO:0050896,GO:0005622,GO:0044424,GO:0044085,GO:0051716,GO:0005737,GO:0003674,GO:0008150,GO:0044763,GO:0016020,GO:0009987,GO:0071840,GO:0022607,GO:0044464,GO:0044699,GO:0005623,GO:0065007,GO:0016043,GO:0007165,GO:0044700,GO:0023052,GO:0007154,GO:0050789,GO:0050794,GO:0051128,GO:0007166,GO:0038182,GO:0038184,GO:0044087,GO:0038181,GO:0038183,GO:0005575,GO:2000810,GO:0044425,GO:0007043,GO:0005886,GO:…	response to stimulus,intracellular,intracellular part,cellular component biogenesis,cellular response to stimulus,cytoplasm,molecular_function,biological_process,single-organism cellular process,membrane,cellular process,cellular component organization or biogenesis,cellular component assembly,cell part,single-organism process,cell,biological regulation,cellular component organization,signal tran…	--	--
ENST00000368476	ENSG00000160716	CHRNB2	chr1:154567780-154580026	0.436885	0.915404	-1.06716	0.0085	0.999477	Neurotransmitter-gated ion-channel, conserved site||Neurotransmitter-gated ion-channel ligand-binding domain||Neuronal acetylcholine receptor subunit beta-2||Neurotransmitter-gated ion-channel||Nicotinic acetylcholine-gated receptor, transmembrane domain||Neurotransmitter-gated ion-channel transmembrane domain||Nicotinic acetylcholine receptor||-	GO:0002376,GO:0006950,GO:0002682,GO:0051704,GO:0002684,GO:0010033,GO:0045321,GO:0050896,GO:0046649,GO:0001775,GO:0002694,GO:0048583,GO:0050865,GO:0051249,GO:0051251,GO:0042221,GO:0050867,GO:0005515,GO:0002696,GO:0048518,GO:0051716,GO:0046651,GO:0032943,GO:0044763,GO:0023056,GO:0009897,GO:0070661,GO:0005488,GO:0048522,GO:1901700,GO:0050670,GO:0032944,GO:0051179,GO:0016020,GO:0010647,GO:0051239,GO:…	immune system process,response to stress,regulation of immune system process,multi-organism process,positive regulation of immune system process,response to organic substance,leukocyte activation,response to stimulus,lymphocyte activation,cell activation,regulation of leukocyte activation,regulation of response to stimulus,regulation of cell activation,regulation of lymphocyte activation,positive…	hsa04725,hsa05033,hsa04080	Cholinergic synapse,Nicotine addiction,Neuroactive ligand-receptor interaction
ENST00000379565	ENSG00000177189	RPS6KA3	chrX:20149910-20266840	1.98264	1.05647	0.908177	0.01715	0.999477	AGC-kinase, C-terminal||Protein kinase, ATP binding site||Protein kinase, C-terminal||Protein kinase-like domain||Serine/threonine-protein kinase, active site||Ribosomal protein S6 kinase II||Protein kinase domain	GO:0002376,GO:0006955,GO:0006952,GO:0002682,GO:0051704,GO:0045087,GO:0006950,GO:0002684,GO:0050776,GO:0051707,GO:0009607,GO:0010033,GO:0031347,GO:0044446,GO:0050778,GO:0044422,GO:0005515,GO:0050896,GO:0045088,GO:0031974,GO:0045089,GO:0043233,GO:0080134,GO:0002253,GO:0044428,GO:0070013,GO:0043227,GO:0031349,GO:0043226,GO:0002757,GO:0048584,GO:0042221,GO:0034641,GO:0031981,GO:0048583,GO:0005488,GO:…	immune system process,immune response,defense response,regulation of immune system process,multi-organism process,innate immune response,response to stress,positive regulation of immune system process,regulation of immune response,response to other organism,response to biotic stimulus,response to organic substance,regulation of defense response,intracellular organelle part,positive regulation of …	hsa04720,hsa04722,hsa04914,hsa04114,hsa04150,hsa04010	Long-term potentiation,Neurotrophin signaling pathway,Progesterone-mediated oocyte maturation,Oocyte meiosis,mTOR signaling pathway,MAPK signaling pathway
ENST00000219611	ENSG00000103326	CAPN15	chr16:527716-554636	2.01809	3.7003	-0.874653	0.02635	0.999477	Cysteine peptidase, cysteine active site||-||Zinc finger, RanBP2-type||Peptidase C2, calpain, catalytic domain||Peptidase C2, calpain family	GO:0005737,GO:0005622,GO:0003824,GO:0005488,GO:0044424,GO:0003674,GO:0034641,GO:0019538,GO:0008150,GO:0009987,GO:0071704,GO:0044238,GO:0006807,GO:0044260,GO:0008152,GO:0044237,GO:0065007,GO:0005623,GO:0044464,GO:0006139,GO:1901360,GO:0050789,GO:0046483,GO:0006725,GO:0043170,GO:0050794,GO:0019222,GO:0044249,GO:0060255,GO:0006508,GO:0090304,GO:0010467,GO:0016787,GO:0016070,GO:0043167,GO:0044271,GO:…	cytoplasm,intracellular,catalytic activity,binding,intracellular part,molecular_function,cellular nitrogen compound metabolic process,protein metabolic process,biological_process,cellular process,organic substance metabolic process,primary metabolic process,nitrogen compound metabolic process,cellular macromolecule metabolic process,metabolic process,cellular metabolic process,biological regulati…	--	--
ENST00000247668	ENSG00000127191	TRAF2	chr9:136881911-136926607	0.972598	1.89692	-0.963745	0.0207	0.999477	MATH/TRAF domain||TRAF-like||Zinc finger, RING-type||TNF receptor-associated factor TRAF||TNF receptor-associated factor 2||Zinc finger, RING/FYVE/PHD-type||Zinc finger, TRAF-type||Zinc finger, RING-type, conserved site||TNF receptor-associated factor, BIRC3 binding domain||Zinc finger, C3HC4 RING-type	GO:0006955,GO:0002376,GO:0006950,GO:0002682,GO:0050776,GO:0002252,GO:0002684,GO:0010033,GO:0071345,GO:0045321,GO:0034097,GO:0001816,GO:0002697,GO:0001817,GO:0050896,GO:0050778,GO:0019221,GO:0080134,GO:0046649,GO:0001775,GO:0002694,GO:0048584,GO:0048583,GO:0050865,GO:0071310,GO:0070887,GO:0050870,GO:0051249,GO:0031982,GO:0051251,GO:0031988,GO:0042110,GO:0042221,GO:0050863,GO:0043227,GO:0050867,GO:…	immune response,immune system process,response to stress,regulation of immune system process,regulation of immune response,immune effector process,positive regulation of immune system process,response to organic substance,cellular response to cytokine stimulus,leukocyte activation,response to cytokine stimulus,cytokine production,regulation of immune effector process,regulation of cytokine produc…	hsa05168,hsa04064,hsa04141,hsa04622,hsa05160,hsa04210,hsa05169,hsa05203,hsa04380,hsa04932,hsa05200,hsa05222,hsa04668,hsa04920,hsa04010	Herpes simplex infection,NF-kappa B signaling pathway,Protein processing in endoplasmic reticulum,RIG-I-like receptor signaling pathway,Hepatitis C,Apoptosis,Epstein-Barr virus infection,Viral carcinogenesis,Osteoclast differentiation,Non-alcoholic fatty liver disease (NAFLD),Pathways in cancer,Small cell lung cancer,TNF signaling pathway,Adipocytokine signaling pathway,MAPK signaling pathway
ENST00000375448	ENSG00000159339	PADI4	chr1:17308194-17364004	11.3713	7.04091	0.691562	0.042	0.999477	Protein-arginine deiminase (PAD), central domain||Protein-arginine deiminase||Protein-arginine deiminase (PAD) N-terminal||Protein-arginine deiminase, C-terminal||Cupredoxin	GO:0006955,GO:0002376,GO:0006952,GO:0045087,GO:0006950,GO:0050896,GO:0043227,GO:0005829,GO:0043226,GO:0005515,GO:0048519,GO:0044444,GO:0005737,GO:0044428,GO:0043233,GO:0070013,GO:0044446,GO:0031974,GO:0044422,GO:0044763,GO:0005622,GO:0005634,GO:0003824,GO:0005488,GO:0048523,GO:0031981,GO:0044424,GO:0003674,GO:0034641,GO:0019538,GO:0043231,GO:0071840,GO:0006464,GO:0036211,GO:0043229,GO:0008150,GO:…	immune response,immune system process,defense response,innate immune response,response to stress,response to stimulus,membrane-bounded organelle,cytosol,organelle,protein binding,negative regulation of biological process,cytoplasmic part,cytoplasm,nuclear part,organelle lumen,intracellular organelle lumen,intracellular organelle part,membrane-enclosed lumen,organelle part,single-organism cellular…	--	--
ENST00000367142	ENSG00000069275	NUCKS1	chr1:205712818-205750276	1.27546	0.693424	0.879213	0.01635	0.999477	-	GO:0051704,GO:0006950,GO:0044403,GO:0044419,GO:0016032,GO:0044764,GO:0010033,GO:0044446,GO:0044422,GO:0005515,GO:0070887,GO:0050896,GO:0019080,GO:0019058,GO:0031974,GO:0043233,GO:0044428,GO:0070013,GO:0043227,GO:0019083,GO:0071310,GO:0043226,GO:0043900,GO:0048584,GO:0042221,GO:0034641,GO:0031981,GO:0048583,GO:0005488,GO:0005622,GO:0048518,GO:0044424,GO:0006807,GO:0071704,GO:0044238,GO:0051716,GO:…	multi-organism process,response to stress,symbiosis, encompassing mutualism through parasitism,interspecies interaction between organisms,viral process,multi-organism cellular process,response to organic substance,intracellular organelle part,organelle part,protein binding,cellular response to chemical stimulus,response to stimulus,viral genome expression,viral infectious cycle,membrane-enclosed …	--	--
ENST00000432233	ENSG00000187116	LILRA5	chr19:54307069-54339150	12.3027	20.3439	-0.725628	0.0426	0.999477	Immunoglobulin-like domain||Immunoglobulin subtype||Immunoglobulin-like fold||Immunoglobulin subtype 2	GO:0002376,GO:0006955,GO:0006952,GO:0045087,GO:0006950,GO:0070062,GO:0043230,GO:0065010,GO:0031982,GO:0031988,GO:0050896,GO:0043227,GO:0043226,GO:0044421,GO:0005576,GO:0008150,GO:0016020,GO:0044464,GO:0005623,GO:0005575,GO:0044425,GO:0005886,GO:0071944,GO:0016021,GO:0031224	immune system process,immune response,defense response,innate immune response,response to stress,extracellular vesicular exosome,extracellular organelle,extracellular membrane-bounded organelle,vesicle,membrane-bounded vesicle,response to stimulus,membrane-bounded organelle,organelle,extracellular region part,extracellular region,biological_process,membrane,cell part,cell,cellular_component,membr…	hsa04380	Osteoclast differentiation
[truncated: 289 more rows]
