# Supplementary material for: Peripheral whole blood lncRNA expression analysis in patients with eosinophilic asthma
Source: Medicine (Baltimore). 2018 Feb 23;97(8):e9817. doi: 10.1097/MD.0000000000009817 (PMC5842023; doi:10.1097/MD.0000000000009817)
Supplement: Supplemental Digital Content [file medi-97-e9817-s003.xls]

Tables E3 that presented statistically significant mRNA annotation.
transcript_id	gene_id	gene_name	gene_location	EAL_FPKM	control_FPKM	log2(foldchange)	pvalue	qvalue	Gene_description	GO_id	GO_description	KO_id	KO_pathway
ENST00000248668	ENSG00000128011	LRFN1	chr19:39306567-39320858	1.91595	3.89824	-1.02476	0.01665	0.999477	Immunoglobulin-like fold||Leucine-rich repeat, typical subtype||Immunoglobulin I-set||Leucine-rich repeat||Fibronectin type III||Leucine-rich repeat domain, L domain-like||Immunoglobulin subtype 2||Immunoglobulin-like domain||Cysteine-rich flanking region, C-terminal||Immunoglobulin subtype	GO:0044446,GO:0044422,GO:0043226,GO:0005622,GO:0044424,GO:0009986,GO:0003674,GO:0043229,GO:0008150,GO:0044763,GO:0016020,GO:0009987,GO:0071840,GO:0044464,GO:0043228,GO:0043232,GO:0044699,GO:0005623,GO:0030054,GO:0016043,GO:0044700,GO:0023052,GO:0007154,GO:0005575,GO:0048731,GO:0030154,GO:0048856,GO:0048869,GO:0044425,GO:0044767,GO:0032502,GO:0005856,GO:0005886,GO:0014069,GO:0071944,GO:0007409,GO:…	intracellular organelle part,organelle part,organelle,intracellular,intracellular part,cell surface,molecular_function,intracellular organelle,biological_process,single-organism cellular process,membrane,cellular process,cellular component organization or biogenesis,cell part,non-membrane-bounded organelle,intracellular non-membrane-bounded organelle,single-organism process,cell,cell junction,cel…	--	--
ENST00000615353	ENSG00000276180	HIST1H4I	chr6:27138587-27139881	17.5556	9.22681	0.928029	0.0424	0.999477	TATA box binding protein associated factor (TAF)||Histone-fold||Histone H4, conserved site||Histone H4	GO:0000786,GO:0070062,GO:0043230,GO:0065010,GO:0032993,GO:0002376,GO:0006335,GO:0034723,GO:0031982,GO:0031988,GO:0044085,GO:0051290,GO:0006342,GO:0006334,GO:0000183,GO:0044446,GO:0044422,GO:0034728,GO:0031497,GO:0045814,GO:0051262,GO:0002682,GO:0034622,GO:0006333,GO:0006323,GO:0044421,GO:0032991,GO:0071103,GO:0046982,GO:0065004,GO:0045653,GO:0000785,GO:0065003,GO:0071824,GO:0006950,GO:0044428,GO:…	nucleosome,extracellular vesicular exosome,extracellular organelle,extracellular membrane-bounded organelle,protein-DNA complex,immune system process,DNA replication-dependent nucleosome assembly,DNA replication-dependent nucleosome organization,vesicle,membrane-bounded vesicle,cellular component biogenesis,protein heterotetramerization,chromatin silencing,nucleosome assembly,chromatin silencing …	hsa05322,hsa05034,hsa05203	Systemic lupus erythematosus,Alcoholism,Viral carcinogenesis
ENST00000619866	ENSG00000276231	PIK3R6	chr17:8802736-8867677	4.69201	0.999208	2.23135	5.00E-05	0.104844	-||Phosphoinositide 3-kinase regulatory subunit 5/6	GO:0002376,GO:0006955,GO:0006952,GO:0002682,GO:0045087,GO:0006950,GO:0002684,GO:0002252,GO:0050776,GO:0045321,GO:0002697,GO:0001775,GO:0031347,GO:0050870,GO:0002694,GO:0050896,GO:0046649,GO:0050865,GO:0051251,GO:0045088,GO:0050863,GO:0080134,GO:0050867,GO:0042110,GO:0051249,GO:0002696,GO:0048584,GO:0002520,GO:0048583,GO:0005622,GO:0048518,GO:0044424,GO:0030097,GO:0048534,GO:0044445,GO:0002443,GO:…	immune system process,immune response,defense response,regulation of immune system process,innate immune response,response to stress,positive regulation of immune system process,immune effector process,regulation of immune response,leukocyte activation,regulation of immune effector process,cell activation,regulation of defense response,positive regulation of T cell activation,regulation of leukoc…	--	--
ENST00000307637	ENSG00000171860	C3AR1	chr12:8058301-8066471	3.31499	0.731825	2.17943	5.00E-05	0.104844	Anaphylatoxin chemotactic receptor family||GPCR, rhodopsin-like, 7TM||C3a anaphylatoxin chemotactic receptor||Formyl peptide receptor-related||G protein-coupled receptor, rhodopsin-like	GO:0002376,GO:0006955,GO:0006952,GO:0002682,GO:0006950,GO:0002684,GO:0002252,GO:0050776,GO:0001816,GO:0002697,GO:0001817,GO:0031347,GO:0050778,GO:0070887,GO:0050896,GO:0080134,GO:0002253,GO:0002757,GO:0048584,GO:0042221,GO:0048583,GO:0048518,GO:0050900,GO:0002764,GO:0071704,GO:0044238,GO:0051716,GO:0002429,GO:0008152,GO:0040011,GO:0001819,GO:0003674,GO:0019538,GO:0008150,GO:0051179,GO:0002768,GO:…	immune system process,immune response,defense response,regulation of immune system process,response to stress,positive regulation of immune system process,immune effector process,regulation of immune response,cytokine production,regulation of immune effector process,regulation of cytokine production,regulation of defense response,positive regulation of immune response,cellular response to chemica…	hsa05150,hsa04610,hsa04080	Staphylococcus aureus infection,Complement and coagulation cascades,Neuroactive ligand-receptor interaction
ENST00000368605	ENSG00000188820	FAM26F	chr6:116460738-116463779	1.61463	6.61882	-2.03537	0.00045	0.512472	FAM26 family||Protein FAM26F	GO:0003674,GO:0008150,GO:0051179,GO:0044763,GO:0016020,GO:0009987,GO:0051234,GO:0006810,GO:0044765,GO:0044464,GO:0044699,GO:0005623,GO:0044459,GO:0005575,GO:0044425,GO:0005886,GO:0071944,GO:0016021,GO:0031226,GO:0031224,GO:0005887,GO:0055085,GO:0005215,GO:0022857,GO:0022892,GO:0008324,GO:0022891,GO:0034220,GO:0006811,GO:0015075,GO:0015267,GO:0022803,GO:0005216,GO:0022838,GO:0005261	molecular_function,biological_process,localization,single-organism cellular process,membrane,cellular process,establishment of localization,transport,single-organism transport,cell part,single-organism process,cell,plasma membrane part,cellular_component,membrane part,plasma membrane,cell periphery,integral to membrane,intrinsic to plasma membrane,intrinsic to membrane,integral to plasma membrane…	--	--
ENST00000358514	ENSG00000205220	PSMB10	chr16:67934501-67937087	22.7539	42.307	-0.894783	0.02435	0.999477	Proteasome beta subunit, C-terminal||Proteasome, subunit alpha/beta||Proteasome B-type subunit||Nucleophile aminohydrolases, N-terminal||Proteasome beta-type subunit, conserved site||Peptidase T1A, proteasome beta-subunit	GO:0002376,GO:0006955,GO:0006952,GO:0002682,GO:0051704,GO:0045087,GO:0006950,GO:0002684,GO:0050776,GO:0044403,GO:0044419,GO:0016032,GO:0044764,GO:0034097,GO:0071345,GO:0010033,GO:0031347,GO:0044446,GO:0050778,GO:0019221,GO:0044422,GO:0070887,GO:0050896,GO:0045088,GO:0031974,GO:0045089,GO:0043233,GO:0080134,GO:0002253,GO:0044428,GO:0070013,GO:0043227,GO:0071310,GO:0031349,GO:0043226,GO:0002757,GO:…	immune system process,immune response,defense response,regulation of immune system process,multi-organism process,innate immune response,response to stress,positive regulation of immune system process,regulation of immune response,symbiosis, encompassing mutualism through parasitism,interspecies interaction between organisms,viral process,multi-organism cellular process,response to cytokine stimu…	hsa03050	Proteasome
ENST00000348127	ENSG00000106348	IMPDH1	chr7:128392276-128410252	8.36565	16.9556	-1.01921	0.0485	0.999477	Aldolase-type TIM barrel||-||Inosine-5'-monophosphate dehydrogenase||IMP dehydrogenase/GMP reductase||IMP dehydrogenase / GMP reductase, conserved site||CBS domain	GO:0002376,GO:0044446,GO:0044422,GO:0044428,GO:0031974,GO:0043233,GO:0030054,GO:0070013,GO:0031981,GO:0043226,GO:0001775,GO:0034641,GO:0043227,GO:0006139,GO:0046483,GO:0043229,GO:0034654,GO:0018130,GO:0019438,GO:0044271,GO:0005622,GO:0006807,GO:0006725,GO:0045321,GO:0005634,GO:0005488,GO:1901360,GO:1901362,GO:0003674,GO:0008152,GO:0044424,GO:0044237,GO:0005654,GO:0044238,GO:0003676,GO:0003723,GO:…	immune system process,intracellular organelle part,organelle part,nuclear part,membrane-enclosed lumen,organelle lumen,cell junction,intracellular organelle lumen,nuclear lumen,organelle,cell activation,cellular nitrogen compound metabolic process,membrane-bounded organelle,nucleobase-containing compound metabolic process,heterocycle metabolic process,intracellular organelle,nucleobase-containing…	hsa00983,hsa00230,hsa01100	Drug metabolism - other enzymes,Purine metabolism,Metabolic pathways
ENST00000301821	ENSG00000168028	RPSA	chr3:39406688-39412542	49.1279	133.808	-1.44555	0.00145	0.82565	Ribosomal protein S2, eukaryotic/archaeal||Ribosomal protein S2||40S ribosomal protein SA, C-terminal domain||Ribosomal protein S2, flavodoxin-like domain||40S ribosomal protein SA||Ribosomal protein S2, eukaryotic||Ribosomal protein S2, conserved site	GO:0051704,GO:0044403,GO:0044419,GO:0016032,GO:0044764,GO:0070062,GO:0043230,GO:0065010,GO:0031982,GO:0044446,GO:0031988,GO:0044422,GO:0005515,GO:0019080,GO:0019058,GO:0031974,GO:0043233,GO:0044428,GO:0070013,GO:0043227,GO:0019083,GO:0043226,GO:0044421,GO:0042254,GO:0022613,GO:0016072,GO:0034641,GO:0006364,GO:0031981,GO:0005488,GO:0005622,GO:0000184,GO:0044424,GO:0045184,GO:0044085,GO:0033036,GO:…	multi-organism process,symbiosis, encompassing mutualism through parasitism,interspecies interaction between organisms,viral process,multi-organism cellular process,extracellular vesicular exosome,extracellular organelle,extracellular membrane-bounded organelle,vesicle,intracellular organelle part,membrane-bounded vesicle,organelle part,protein binding,viral genome expression,viral infectious cyc…	hsa03010	Ribosome
ENST00000323345	ENSG00000148303	RPL7A	chr9:133348213-133351426	78.3329	218.933	-1.4828	0.00055	0.546295	Ribosomal protein L7Ae conserved site||Ribosomal protein L7Ae/L30e/S12e/Gadd45||Ribosomal protein L7Ae/L8/Nhp2 family||Ribosomal protein L7A/L8||50S ribosomal protein L30e-like	GO:0051704,GO:0044403,GO:0044419,GO:0016032,GO:0044764,GO:0070062,GO:0043230,GO:0065010,GO:0031982,GO:0044446,GO:0031988,GO:0044422,GO:0005515,GO:0019080,GO:0019058,GO:0031974,GO:0043233,GO:0044428,GO:0070013,GO:0043227,GO:0019083,GO:0043226,GO:0044421,GO:0042254,GO:0022613,GO:0016072,GO:0034641,GO:0006364,GO:0031981,GO:0005488,GO:0005622,GO:0005912,GO:0000184,GO:0044424,GO:0045184,GO:0044085,GO:…	multi-organism process,symbiosis, encompassing mutualism through parasitism,interspecies interaction between organisms,viral process,multi-organism cellular process,extracellular vesicular exosome,extracellular organelle,extracellular membrane-bounded organelle,vesicle,intracellular organelle part,membrane-bounded vesicle,organelle part,protein binding,viral genome expression,viral infectious cyc…	hsa03010	Ribosome
ENST00000370575	ENSG00000119943	PYROXD2	chr10:98383564-98415184	0.64739	0.160176	2.01497	0.02905	0.999477	Amine oxidase||FAD/NAD(P)-binding domain	GO:0008152,GO:0003674,GO:0008150,GO:0003824,GO:0044710,GO:0055114,GO:0016491	metabolic process,molecular_function,biological_process,catalytic activity,single-organism metabolic process,oxidation-reduction process,oxidoreductase activity	--	--
ENST00000300692	ENSG00000167286	CD3D	chr11:118338953-118342744	5.83428	13.9706	-1.25977	0.00235	0.999477	CD3 gamma/delta subunit, Ig-like domain||Immunoglobulin-like fold||CD3 protein, epsilon/gamma/delta subunit||Phosphorylated immunoreceptor signalling ITAM||Immunoglobulin-like domain||T-cell surface glycoprotein CD3 delta chain	GO:0002376,GO:0006955,GO:0002682,GO:0002684,GO:0050776,GO:0045321,GO:0001775,GO:0050778,GO:0050870,GO:0005515,GO:0002694,GO:0050896,GO:0046649,GO:0050865,GO:0051251,GO:0050863,GO:0002253,GO:0050867,GO:0042110,GO:0031295,GO:0051249,GO:0002696,GO:0031294,GO:0002757,GO:0048584,GO:0002520,GO:0034641,GO:0048583,GO:0005488,GO:0005622,GO:0048518,GO:0002764,GO:0044424,GO:0030097,GO:0048534,GO:0042101,GO:…	immune system process,immune response,regulation of immune system process,positive regulation of immune system process,regulation of immune response,leukocyte activation,cell activation,positive regulation of immune response,positive regulation of T cell activation,protein binding,regulation of leukocyte activation,response to stimulus,lymphocyte activation,regulation of cell activation,positive …	hsa05340,hsa04640,hsa05166,hsa04660,hsa05162,hsa05142	Primary immunodeficiency,Hematopoietic cell lineage,HTLV-I infection,T cell receptor signaling pathway,Measles,Chagas disease (American trypanosomiasis)
ENST00000397293	ENSG00000128284	APOL3	chr22:36140329-36166177	0.703842	1.81197	-1.36424	0.03635	0.999477	-||Apolipoprotein L	GO:0006950,GO:0006952,GO:0005576,GO:0019538,GO:0043170,GO:0005622,GO:0005488,GO:0003674,GO:0008152,GO:0044424,GO:0044238,GO:0050896,GO:0009611,GO:0033036,GO:0071704,GO:0044763,GO:0009987,GO:0008150,GO:0051234,GO:0044699,GO:0006810,GO:0005737,GO:0071702,GO:0044765,GO:0048584,GO:0051179,GO:0048518,GO:0044464,GO:0005623,GO:0006954,GO:0016020,GO:0051716,GO:0007249,GO:0048583,GO:0035556,GO:0043123,GO:…	response to stress,defense response,extracellular region,protein metabolic process,macromolecule metabolic process,intracellular,binding,molecular_function,metabolic process,intracellular part,primary metabolic process,response to stimulus,response to wounding,macromolecule localization,organic substance metabolic process,single-organism cellular process,cellular process,biological_process,establ…	--	--
ENST00000447475	ENSG00000123473	STIL	chr1:47250138-47314147	3.37173	7.19363	-1.09323	0.0123	0.999477	SCL-interrupting locus protein	GO:0044446,GO:0044422,GO:0005515,GO:0043933,GO:0043226,GO:0043228,GO:0043232,GO:0071840,GO:0033365,GO:0043229,GO:0005622,GO:0005488,GO:0003674,GO:0044424,GO:0050896,GO:0033036,GO:0044763,GO:0009987,GO:0008150,GO:0005829,GO:0071822,GO:0034613,GO:0070727,GO:0048523,GO:0008104,GO:0048519,GO:0044699,GO:0005737,GO:0051179,GO:0044464,GO:0044444,GO:0005623,GO:0051641,GO:0016043,GO:0006996,GO:0051716,GO:…	intracellular organelle part,organelle part,protein binding,macromolecular complex subunit organization,organelle,non-membrane-bounded organelle,intracellular non-membrane-bounded organelle,cellular component organization or biogenesis,protein localization to organelle,intracellular organelle,intracellular,binding,molecular_function,intracellular part,response to stimulus,macromolecule localizati…	--	--
ENST00000259365	ENSG00000136842	TMOD1	chr9:97501179-97633575	4.30658	10.676	-1.30975	0.00425	0.999477	Tropomodulin||Leucine-rich repeat domain, L domain-like||Tropomodulin-1	GO:0044085,GO:0044446,GO:0044422,GO:0034622,GO:0032991,GO:0065003,GO:0044428,GO:0005515,GO:0043933,GO:0022607,GO:0043226,GO:0043228,GO:0043232,GO:0043227,GO:0071840,GO:0043229,GO:0005622,GO:0005634,GO:0005488,GO:0003674,GO:0044424,GO:0050896,GO:0044763,GO:0006461,GO:0070271,GO:0009987,GO:0008150,GO:0005829,GO:0043231,GO:0071822,GO:0048523,GO:0065008,GO:0048519,GO:0043234,GO:0044699,GO:0005737,GO:…	cellular component biogenesis,intracellular organelle part,organelle part,cellular macromolecular complex assembly,macromolecular complex,macromolecular complex assembly,nuclear part,protein binding,macromolecular complex subunit organization,cellular component assembly,organelle,non-membrane-bounded organelle,intracellular non-membrane-bounded organelle,membrane-bounded organelle,cellular compon…	--	--
ENST00000368034	ENSG00000122223	CD244	chr1:160830159-160862855	3.3212	1.60994	1.0447	0.0205	0.999477	Natural killer cell receptor 2B4, immunoglobulin domain||Immunoglobulin-like fold||Natural killer cell receptor 2B4||Immunoglobulin-like domain	GO:0002376,GO:0006955,GO:0006952,GO:0002682,GO:0045087,GO:0006950,GO:0002684,GO:0002252,GO:0045321,GO:0001816,GO:0002697,GO:0001775,GO:0001817,GO:0009897,GO:0050870,GO:0005515,GO:0002694,GO:0050896,GO:0046649,GO:0050865,GO:0051251,GO:0050863,GO:0050867,GO:0042110,GO:0051249,GO:0002696,GO:0005488,GO:0048518,GO:0050900,GO:0045184,GO:0033036,GO:0071704,GO:0044238,GO:0051716,GO:0008104,GO:0044237,GO:…	immune system process,immune response,defense response,regulation of immune system process,innate immune response,response to stress,positive regulation of immune system process,immune effector process,leukocyte activation,cytokine production,regulation of immune effector process,cell activation,regulation of cytokine production,external side of plasma membrane,positive regulation of T cell activ…	hsa04650	Natural killer cell mediated cytotoxicity
ENST00000261978	ENSG00000119681	LTBP2	chr14:74498169-74612331	0.324473	0.635306	-0.969353	0.0499	0.999477	EGF-like domain||Growth factor receptor cysteine-rich domain||EGF-like calcium-binding domain||EGF-like calcium-binding, conserved site||TB domain||EGF-like, conserved site||EGF-type aspartate/asparagine hydroxylation site	GO:0070062,GO:0043230,GO:0065010,GO:0031982,GO:0031988,GO:0044421,GO:0005515,GO:0043226,GO:0005576,GO:0006605,GO:0043227,GO:0071840,GO:0006886,GO:0005622,GO:0005488,GO:0003674,GO:0015031,GO:0031012,GO:0045184,GO:0050896,GO:0033036,GO:0044763,GO:0009987,GO:0008150,GO:0051649,GO:0034613,GO:0070727,GO:0008104,GO:0051234,GO:0044699,GO:0006810,GO:0071702,GO:0044765,GO:0051179,GO:0046907,GO:0044464,GO:…	extracellular vesicular exosome,extracellular organelle,extracellular membrane-bounded organelle,vesicle,membrane-bounded vesicle,extracellular region part,protein binding,organelle,extracellular region,protein targeting,membrane-bounded organelle,cellular component organization or biogenesis,intracellular protein transport,intracellular,binding,molecular_function,protein transport,extracellular …	--	--
ENST00000620438	ENSG00000196890	HIST3H2BB	chr1:228458106-228460470	9.02135	5.111	0.819737	0.03525	0.999477	Histone H2A/H2B/H3||Histone H2B||Histone-fold	GO:0044446,GO:0044422,GO:0005515,GO:0031974,GO:0043233,GO:0044428,GO:0070013,GO:0043227,GO:0043226,GO:0000786,GO:0032993,GO:0034641,GO:0031981,GO:0005488,GO:0005622,GO:0044424,GO:0044085,GO:0006807,GO:0071704,GO:0044238,GO:0044237,GO:0005737,GO:0008152,GO:0003674,GO:1901360,GO:0043229,GO:0006139,GO:0031497,GO:0065003,GO:0008150,GO:0046483,GO:0043231,GO:0044260,GO:0032991,GO:0044763,GO:0009987,GO:…	intracellular organelle part,organelle part,protein binding,membrane-enclosed lumen,organelle lumen,nuclear part,intracellular organelle lumen,membrane-bounded organelle,organelle,nucleosome,protein-DNA complex,cellular nitrogen compound metabolic process,nuclear lumen,binding,intracellular,intracellular part,cellular component biogenesis,nitrogen compound metabolic process,organic substance meta…	hsa05322,hsa05203,hsa05034	Systemic lupus erythematosus,Viral carcinogenesis,Alcoholism
ENST00000291527	ENSG00000160182	TFF1	chr21:42362281-42366594	0	0.791606	#NAME?	0.00095	0.689554	P-type trefoil, chordata||P-type trefoil, conserved site||P-type trefoil domain	GO:0006950,GO:0010033,GO:0005515,GO:0050896,GO:0044421,GO:0042221,GO:0005488,GO:0048519,GO:0071704,GO:0044238,GO:0008152,GO:0005576,GO:0003674,GO:0008150,GO:0044763,GO:0009987,GO:0048523,GO:1901700,GO:0009611,GO:0065008,GO:1901652,GO:0044699,GO:0043434,GO:1901698,GO:0042592,GO:0065007,GO:0009725,GO:0050789,GO:0008283,GO:0050794,GO:0010243,GO:0042127,GO:0009719,GO:0060249,GO:0005975,GO:0010035,GO:…	response to stress,response to organic substance,protein binding,response to stimulus,extracellular region part,response to chemical stimulus,binding,negative regulation of biological process,organic substance metabolic process,primary metabolic process,metabolic process,extracellular region,molecular_function,biological_process,single-organism cellular process,cellular process,negative regulatio…	--	--
ENST00000303236	ENSG00000172071	EIF2AK3	chr2:88556740-88631819	0.551546	0.249139	1.14653	0.0376	0.999477	Protein kinase domain||Serine/threonine-protein kinase, active site||Protein kinase-like domain||Protein kinase, ATP binding site||Quinoprotein alcohol dehydrogenase-like domain||Quinoprotein alcohol dehydrogenase-like superfamily	GO:0006950,GO:0009607,GO:0001816,GO:0010033,GO:0001817,GO:0044446,GO:0044422,GO:0005515,GO:0070887,GO:0050896,GO:0080134,GO:0043227,GO:0071310,GO:0043226,GO:0042221,GO:0034641,GO:0048583,GO:0005488,GO:0005622,GO:0048518,GO:0044424,GO:0044085,GO:0033036,GO:0048519,GO:0006807,GO:0071704,GO:0044238,GO:0051716,GO:0008104,GO:0044237,GO:0005737,GO:0008152,GO:0051649,GO:0001819,GO:0003674,GO:1901360,GO:…	response to stress,response to biotic stimulus,cytokine production,response to organic substance,regulation of cytokine production,intracellular organelle part,organelle part,protein binding,cellular response to chemical stimulus,response to stimulus,regulation of response to stress,membrane-bounded organelle,cellular response to organic substance,organelle,response to chemical stimulus,cellular …	hsa04141,hsa05164,hsa05160,hsa05162,hsa05168,hsa04932,hsa05010,hsa05169	Protein processing in endoplasmic reticulum,Influenza A,Hepatitis C,Measles,Herpes simplex infection,Non-alcoholic fatty liver disease (NAFLD),Alzheimer's disease,Epstein-Barr virus infection
ENST00000296504	ENSG00000164105	SAP30	chr4:173370942-173377532	0.914329	2.20287	-1.2686	0.0324	0.999477	Histone deacetylase complex subunit SAP30 zinc-finger||Histone deacetylase complex subunit SAP30/SAP30-like||Histone deacetylase complex subunit SAP30, Sin3 binding domain	GO:0044446,GO:0044422,GO:0005515,GO:0031974,GO:0043233,GO:0044428,GO:0070013,GO:0043227,GO:0043226,GO:0034641,GO:0031981,GO:0005488,GO:0005622,GO:0044424,GO:0048519,GO:0006807,GO:0071704,GO:0044238,GO:0044237,GO:0008152,GO:0003674,GO:1901360,GO:0019538,GO:0043229,GO:0006139,GO:0008150,GO:0046483,GO:0043231,GO:0044260,GO:0032991,GO:0044763,GO:0009987,GO:0005634,GO:0048523,GO:0071840,GO:0005654,GO:…	intracellular organelle part,organelle part,protein binding,membrane-enclosed lumen,organelle lumen,nuclear part,intracellular organelle lumen,membrane-bounded organelle,organelle,cellular nitrogen compound metabolic process,nuclear lumen,binding,intracellular,intracellular part,negative regulation of biological process,nitrogen compound metabolic process,organic substance metabolic process,prima…	--	--
ENST00000242057	ENSG00000106546	AHR	chr7:17286274-17467234	1.77803	0.902532	0.978228	0.01975	0.999477	PAC motif||PAS fold||Myc-type, basic helix-loop-helix (bHLH) domain||PAS fold-3||Aryl hydrocarbon receptor||PAS domain	GO:0002376,GO:0002682,GO:0045321,GO:0001775,GO:0044446,GO:0044422,GO:0005515,GO:0070887,GO:0002694,GO:0050896,GO:0046649,GO:0050865,GO:0031974,GO:0043233,GO:0044428,GO:0070013,GO:0043227,GO:0051249,GO:0043226,GO:0042221,GO:0034641,GO:0031981,GO:0005488,GO:0005622,GO:0048518,GO:0044424,GO:0044445,GO:0048519,GO:0006807,GO:0071704,GO:0044238,GO:0051716,GO:0044237,GO:0005737,GO:0008152,GO:0003674,GO:…	immune system process,regulation of immune system process,leukocyte activation,cell activation,intracellular organelle part,organelle part,protein binding,cellular response to chemical stimulus,regulation of leukocyte activation,response to stimulus,lymphocyte activation,regulation of cell activation,membrane-enclosed lumen,organelle lumen,nuclear part,intracellular organelle lumen,membrane-bound…	--	--
ENST00000242059	ENSG00000136193	SCRN1	chr7:29920102-30026684	0.624427	0.243135	1.36077	0.0272	0.999477	-||Peptidase C69, dipeptidase A	GO:0044446,GO:0044422,GO:0044428,GO:0043226,GO:0019538,GO:0043227,GO:0043170,GO:0043229,GO:0005622,GO:0005634,GO:0003674,GO:0008152,GO:0044424,GO:0044238,GO:0071704,GO:0044763,GO:0009987,GO:0008150,GO:0043231,GO:0051649,GO:0051234,GO:0044699,GO:0006810,GO:0005737,GO:0044765,GO:0051179,GO:0044464,GO:0005623,GO:0051641,GO:0016020,GO:0006887,GO:0046903,GO:0032940,GO:0016192,GO:0031967,GO:0031975,GO:…	intracellular organelle part,organelle part,nuclear part,organelle,protein metabolic process,membrane-bounded organelle,macromolecule metabolic process,intracellular organelle,intracellular,nucleus,molecular_function,metabolic process,intracellular part,primary metabolic process,organic substance metabolic process,single-organism cellular process,cellular process,biological_process,intracellular …	--	--
ENST00000329805	ENSG00000185156	MFSD6L	chr17:8797161-8799349	1.54438	0.203744	2.9222	0.0007	0.623132	Major facilitator superfamily associated domain||Major facilitator superfamily domain	GO:0016020,GO:0005575,GO:0044425,GO:0016021,GO:0031224	membrane,cellular_component,membrane part,integral to membrane,intrinsic to membrane	--	--
ENST00000409652	ENSG00000221963	APOL6	chr22:35648394-35668409	2.24997	5.34145	-1.24733	0.03005	0.999477	Apolipoprotein L	GO:0005488,GO:0005622,GO:0044424,GO:0033036,GO:0071704,GO:0044238,GO:0005737,GO:0008152,GO:0005576,GO:0003674,GO:0019538,GO:0008150,GO:0051179,GO:0016020,GO:0043170,GO:0051234,GO:0071702,GO:0006810,GO:0044765,GO:0044464,GO:0044699,GO:0005623,GO:0008289,GO:0005575,GO:0010876,GO:0044425,GO:0006869,GO:0042157,GO:0016021,GO:0031224	binding,intracellular,intracellular part,macromolecule localization,organic substance metabolic process,primary metabolic process,cytoplasm,metabolic process,extracellular region,molecular_function,protein metabolic process,biological_process,localization,membrane,macromolecule metabolic process,establishment of localization,organic substance transport,transport,single-organism transport,cell par…	--	--
ENST00000613854	ENSG00000275714	HIST1H3A	chr6:26020489-26020900	25.653	10.2265	1.32681	0.01105	0.999477	Histone-fold||Histone H3/CENP-A||Histone H2A/H2B/H3	GO:0000786,GO:0070062,GO:0043230,GO:0065010,GO:0032993,GO:0006335,GO:0034723,GO:0031982,GO:0031988,GO:0044085,GO:0051290,GO:0006342,GO:0006334,GO:0000183,GO:0044446,GO:0070161,GO:0005912,GO:0044422,GO:0034728,GO:0031497,GO:0045814,GO:0051262,GO:0034622,GO:0006333,GO:0000788,GO:0006323,GO:0044421,GO:0032991,GO:0071103,GO:0046982,GO:0065004,GO:0000785,GO:0065003,GO:0071824,GO:0006950,GO:0044428,GO:…	nucleosome,extracellular vesicular exosome,extracellular organelle,extracellular membrane-bounded organelle,protein-DNA complex,DNA replication-dependent nucleosome assembly,DNA replication-dependent nucleosome organization,vesicle,membrane-bounded vesicle,cellular component biogenesis,protein heterotetramerization,chromatin silencing,nucleosome assembly,chromatin silencing at rDNA,intracellular …	hsa05322,hsa05034,hsa05202	Systemic lupus erythematosus,Alcoholism,Transcriptional misregulation in cancer
ENST00000261405	ENSG00000110799	VWF	chr12:5948873-6124675	0.304527	0.703992	-1.20899	0.0102	0.999477	von Willebrand factor, type A||Trypsin Inhibitor-like, cysteine rich domain||von Willebrand factor, type D domain||-||Uncharacterised domain, cysteine-rich||von Willebrand factor, VWA N-terminal domain||von Willebrand factor||Cystine knot, C-terminal||VWFC domain	GO:0070062,GO:0043230,GO:0065010,GO:0031982,GO:0031988,GO:0044085,GO:0044446,GO:0044422,GO:0044421,GO:0065003,GO:0006950,GO:0031974,GO:0005515,GO:0043233,GO:0043933,GO:0022607,GO:0051259,GO:0043226,GO:0005576,GO:0001775,GO:0019538,GO:0043227,GO:0046983,GO:0071840,GO:0043170,GO:0043229,GO:0005622,GO:0005488,GO:0003674,GO:0008152,GO:0044424,GO:0031012,GO:0044238,GO:0050896,GO:0009611,GO:0071704,GO:…	extracellular vesicular exosome,extracellular organelle,extracellular membrane-bounded organelle,vesicle,membrane-bounded vesicle,cellular component biogenesis,intracellular organelle part,organelle part,extracellular region part,macromolecular complex assembly,response to stress,membrane-enclosed lumen,protein binding,organelle lumen,macromolecular complex subunit organization,cellular component…	hsa04611,hsa04512,hsa04610,hsa04510,hsa04151	Platelet activation,ECM-receptor interaction,Complement and coagulation cascades,Focal adhesion,PI3K-Akt signaling pathway
ENST00000284274	ENSG00000154124	OTULIN	chr5:14664747-14699711	1.17305	0.640756	0.872419	0.03715	0.999477	FAM105||Ubiquitin thioesterase otulin	GO:0002376,GO:0002682,GO:0032991,GO:0006955,GO:0006950,GO:0005515,GO:0006952,GO:0002684,GO:0044267,GO:0044260,GO:0034641,GO:0019538,GO:0090304,GO:0006139,GO:0046483,GO:0043170,GO:0050776,GO:0034654,GO:0045087,GO:0018130,GO:0019438,GO:0044271,GO:0005622,GO:0006807,GO:0006725,GO:0005488,GO:1901360,GO:1901362,GO:0003674,GO:0008152,GO:0032774,GO:0044424,GO:0044237,GO:0050778,GO:0044238,GO:0050896,GO:…	immune system process,regulation of immune system process,macromolecular complex,immune response,response to stress,protein binding,defense response,positive regulation of immune system process,cellular protein metabolic process,cellular macromolecule metabolic process,cellular nitrogen compound metabolic process,protein metabolic process,nucleic acid metabolic process,nucleobase-containing compo…	--	--
ENST00000284273	ENSG00000154127	UBASH3B	chr11:122655674-122814473	1.71865	0.986366	0.801084	0.0467	0.999477	RNA ligase/cyclic nucleotide phosphodiesterase||SH3 domain||Ubiquitin-associated domain||UBA-like||Histidine phosphatase superfamily||Histidine phosphatase superfamily, clade-1	GO:0002376,GO:0002682,GO:0006950,GO:0005515,GO:0043226,GO:0001775,GO:0044267,GO:0044260,GO:0002520,GO:0019538,GO:0030099,GO:0043227,GO:0045638,GO:0048534,GO:0030097,GO:0043170,GO:0043229,GO:0005622,GO:0005634,GO:0005488,GO:0003674,GO:0008152,GO:0044424,GO:0044237,GO:0044238,GO:0045637,GO:0016482,GO:0050896,GO:0009611,GO:0010605,GO:0071704,GO:0044763,GO:0009987,GO:0008150,GO:0009892,GO:0043231,GO:…	immune system process,regulation of immune system process,response to stress,protein binding,organelle,cell activation,cellular protein metabolic process,cellular macromolecule metabolic process,immune system development,protein metabolic process,myeloid cell differentiation,membrane-bounded organelle,negative regulation of myeloid cell differentiation,hematopoietic or lymphoid organ development,…	--	--
ENST00000264596	ENSG00000109674	NEIL3	chr4:177309835-177362943	1.24364	4.12203	-1.72878	0.0008	0.640504	Zinc finger, GRF-type||-||Ribosomal protein S13-like, H2TH||DNA glycosylase/AP lyase, zinc finger domain, DNA-binding site||DNA glycosylase/AP lyase, H2TH DNA-binding||Zinc finger, DNA glycosylase/AP lyase-type||Formamidopyrimidine-DNA glycosylase, catalytic domain||Zinc finger, RanBP2-type	GO:0044446,GO:0044422,GO:0006950,GO:0044428,GO:0031974,GO:0043233,GO:0070013,GO:0031981,GO:0043226,GO:0044260,GO:0034641,GO:0043227,GO:0090304,GO:0006139,GO:0046483,GO:0043170,GO:0043229,GO:0005622,GO:0006807,GO:0006725,GO:0005634,GO:0005488,GO:1901360,GO:0003674,GO:0008152,GO:0044424,GO:0044237,GO:0005654,GO:0044238,GO:0050896,GO:0003676,GO:0006259,GO:0071704,GO:0044763,GO:0009987,GO:0008150,GO:…	intracellular organelle part,organelle part,response to stress,nuclear part,membrane-enclosed lumen,organelle lumen,intracellular organelle lumen,nuclear lumen,organelle,cellular macromolecule metabolic process,cellular nitrogen compound metabolic process,membrane-bounded organelle,nucleic acid metabolic process,nucleobase-containing compound metabolic process,heterocycle metabolic process,macrom…	hsa03410	Base excision repair
ENST00000303910	ENSG00000277075	HIST1H2AE	chr6:26216974-26217483	116.218	48.9018	1.24887	0.0059	0.999477	Histone H2A/H2B/H3||Histone-fold||Histone H2A, C-terminal domain||Histone H2A||Histone H2A conserved site	GO:0070062,GO:0043230,GO:0065010,GO:0031982,GO:0044446,GO:0031988,GO:0044422,GO:0005515,GO:0031974,GO:0043233,GO:0044428,GO:0070013,GO:0043227,GO:0043226,GO:0000786,GO:0044421,GO:0032993,GO:0034641,GO:0031981,GO:0005488,GO:0005622,GO:0044424,GO:0048519,GO:0006807,GO:0071704,GO:0044238,GO:0044237,GO:0008152,GO:0005576,GO:0003674,GO:1901360,GO:0043229,GO:0006139,GO:0008150,GO:0046483,GO:0043231,GO:…	extracellular vesicular exosome,extracellular organelle,extracellular membrane-bounded organelle,vesicle,intracellular organelle part,membrane-bounded vesicle,organelle part,protein binding,membrane-enclosed lumen,organelle lumen,nuclear part,intracellular organelle lumen,membrane-bounded organelle,organelle,nucleosome,extracellular region part,protein-DNA complex,cellular nitrogen compound metab…	hsa05322,hsa05034	Systemic lupus erythematosus,Alcoholism
ENST00000371930	ENSG00000152766	ANKRD22	chr10:88822131-88851818	0.0675465	4.36808	-6.01497	0.0145	0.999477	Ankyrin repeat||Ankyrin repeat-containing domain	--	--	--	--
ENST00000247003	ENSG00000105671	DDX49	chr19:18919674-18928633	2.00128	4.63997	-1.21319	0.0228	0.999477	P-loop containing nucleoside triphosphate hydrolase||ATP-dependent RNA helicase DEAD-box, conserved site||RNA helicase, DEAD-box type, Q motif||Helicase, C-terminal||DEAD/DEAH box helicase domain||Helicase superfamily 1/2, ATP-binding domain	GO:0044446,GO:0044422,GO:0031974,GO:0043233,GO:0044428,GO:0070013,GO:0043227,GO:0043226,GO:0042254,GO:0022613,GO:0016072,GO:0034641,GO:0006364,GO:0031981,GO:0005488,GO:0005622,GO:0044424,GO:0044085,GO:0034470,GO:0006807,GO:0071704,GO:0044238,GO:0044237,GO:0034660,GO:0008152,GO:0006396,GO:0003723,GO:0003674,GO:1901360,GO:0043229,GO:0006139,GO:0008150,GO:0046483,GO:0043231,GO:0044260,GO:0009987,GO:…	intracellular organelle part,organelle part,membrane-enclosed lumen,organelle lumen,nuclear part,intracellular organelle lumen,membrane-bounded organelle,organelle,ribosome biogenesis,ribonucleoprotein complex biogenesis,rRNA metabolic process,cellular nitrogen compound metabolic process,rRNA processing,nuclear lumen,binding,intracellular,intracellular part,cellular component biogenesis,ncRNA pro…	--	--
ENST00000409240	ENSG00000204843	DCTN1	chr2:74361153-74392087	2.6329	5.02275	-0.931827	0.02205	0.999477	Dynactin subunit 1||-||CAP Gly-rich domain||Dynein associated protein	GO:0002376,GO:0044446,GO:0044422,GO:0005515,GO:0044428,GO:0043227,GO:0043226,GO:0005488,GO:0005622,GO:0048518,GO:0044424,GO:0044085,GO:0033036,GO:0008104,GO:0005737,GO:0051649,GO:0003674,GO:0043229,GO:0005829,GO:0065003,GO:0008150,GO:0043231,GO:0051179,GO:0051641,GO:0032991,GO:0044763,GO:0016020,GO:0009987,GO:0044444,GO:0005634,GO:0071840,GO:0043933,GO:0012505,GO:0003824,GO:0034613,GO:0070727,GO:…	immune system process,intracellular organelle part,organelle part,protein binding,nuclear part,membrane-bounded organelle,organelle,binding,intracellular,positive regulation of biological process,intracellular part,cellular component biogenesis,macromolecule localization,protein localization,cytoplasm,establishment of localization in cell,molecular_function,intracellular organelle,cytosol,macromo…	hsa04962,hsa05016	Vasopressin-regulated water reabsorption,Huntington's disease
ENST00000380736	ENSG00000047648	ARHGAP6	chrX:11137542-11665701	0.385863	0.784488	-1.02366	0.0498	0.999477	Rho GTPase-activating protein domain||Rho GTPase-activating protein 6||Rho GTPase activation protein	GO:0044085,GO:0044446,GO:0044422,GO:0034622,GO:0032991,GO:0065003,GO:0005515,GO:0043933,GO:0022607,GO:0043226,GO:0043228,GO:0043232,GO:0034641,GO:0071840,GO:0006139,GO:0046483,GO:0043229,GO:0005622,GO:0006807,GO:0006725,GO:0005488,GO:1901360,GO:0003674,GO:0008152,GO:0044424,GO:0044237,GO:0044238,GO:0050896,GO:0071704,GO:0044763,GO:0034655,GO:0006461,GO:0070271,GO:0009987,GO:0008150,GO:0005829,GO:…	cellular component biogenesis,intracellular organelle part,organelle part,cellular macromolecular complex assembly,macromolecular complex,macromolecular complex assembly,protein binding,macromolecular complex subunit organization,cellular component assembly,organelle,non-membrane-bounded organelle,intracellular non-membrane-bounded organelle,cellular nitrogen compound metabolic process,cellular c…	--	--
ENST00000567815	ENSG00000167526	RPL13	chr16:89560656-89566828	208.245	641.165	-1.62241	0.015	0.999477	Ribosomal protein L13e, conserved site||Ribosomal protein L13e	GO:0051704,GO:0044403,GO:0044419,GO:0016032,GO:0044764,GO:0044446,GO:0044422,GO:0005515,GO:0019080,GO:0019058,GO:0043227,GO:0019083,GO:0043226,GO:0042254,GO:0022613,GO:0016072,GO:0034641,GO:0006364,GO:0005488,GO:0005622,GO:0000184,GO:0044424,GO:0045184,GO:0044085,GO:0033036,GO:0044445,GO:0034470,GO:0006613,GO:0006807,GO:0071704,GO:0044238,GO:0008104,GO:0044237,GO:0006612,GO:0006614,GO:0005737,GO:…	multi-organism process,symbiosis, encompassing mutualism through parasitism,interspecies interaction between organisms,viral process,multi-organism cellular process,intracellular organelle part,organelle part,protein binding,viral genome expression,viral infectious cycle,membrane-bounded organelle,viral transcription,organelle,ribosome biogenesis,ribonucleoprotein complex biogenesis,rRNA metaboli…	hsa03010	Ribosome
ENST00000439602	ENSG00000231500	RPS18	chr6:33272009-33276510	143.905	274.642	-0.932431	0.0213	0.999477	Ribosomal protein S13, conserved site||30s ribosomal protein S13, C-terminal||Ribosomal protein S13-like, H2TH||Ribosomal protein S13	GO:0051704,GO:0044403,GO:0044419,GO:0016032,GO:0044764,GO:0070062,GO:0043230,GO:0065010,GO:0031982,GO:0044446,GO:0031988,GO:0044422,GO:0005515,GO:0019080,GO:0019058,GO:0031974,GO:0043233,GO:0044428,GO:0070013,GO:0043227,GO:0019083,GO:0043226,GO:0044421,GO:0042254,GO:0022613,GO:0016072,GO:0034641,GO:0006364,GO:0031981,GO:0005488,GO:0005622,GO:0005912,GO:0000184,GO:0044424,GO:0045184,GO:0044085,GO:…	multi-organism process,symbiosis, encompassing mutualism through parasitism,interspecies interaction between organisms,viral process,multi-organism cellular process,extracellular vesicular exosome,extracellular organelle,extracellular membrane-bounded organelle,vesicle,intracellular organelle part,membrane-bounded vesicle,organelle part,protein binding,viral genome expression,viral infectious cyc…	hsa03010	Ribosome
ENST00000084795	ENSG00000063177	RPL18	chr19:48615327-48637438	141.973	340.626	-1.26257	0.0311	0.999477	Ribosomal protein L18e, conserved site||Ribosomal protein L18e||Ribosomal protein L18e/L15P	GO:0051704,GO:0044403,GO:0044419,GO:0016032,GO:0044764,GO:0044446,GO:0044422,GO:0019080,GO:0019058,GO:0031974,GO:0043233,GO:0044428,GO:0070013,GO:0043227,GO:0019083,GO:0043226,GO:0042254,GO:0022613,GO:0016072,GO:0034641,GO:0006364,GO:0031981,GO:0005488,GO:0005622,GO:0005912,GO:0000184,GO:0044424,GO:0045184,GO:0044085,GO:0070161,GO:0033036,GO:0044445,GO:0034470,GO:0006613,GO:0006807,GO:0071704,GO:…	multi-organism process,symbiosis, encompassing mutualism through parasitism,interspecies interaction between organisms,viral process,multi-organism cellular process,intracellular organelle part,organelle part,viral genome expression,viral infectious cycle,membrane-enclosed lumen,organelle lumen,nuclear part,intracellular organelle lumen,membrane-bounded organelle,viral transcription,organelle,rib…	hsa03010	Ribosome
ENST00000231368	ENSG00000113441	LNPEP	chr5:96814027-97037515	2.2396	1.03035	1.12011	0.0337	0.999477	ERAP1-like C-terminal domain||Peptidase M1, membrane alanine aminopeptidase, N-terminal||Peptidase M1, alanine aminopeptidase/leukotriene A4 hydrolase	GO:0002376,GO:0051704,GO:0031982,GO:0044446,GO:0031988,GO:0044422,GO:0050896,GO:0031974,GO:0043233,GO:0070013,GO:0043227,GO:0043226,GO:0034641,GO:0005488,GO:0005622,GO:0044424,GO:0006807,GO:0071704,GO:0044238,GO:0051716,GO:0044237,GO:0005737,GO:0008152,GO:0000323,GO:0005764,GO:0005576,GO:0005773,GO:0003674,GO:0019538,GO:0043229,GO:0005829,GO:0008150,GO:0043231,GO:0044260,GO:0044763,GO:0016020,GO:…	immune system process,multi-organism process,vesicle,intracellular organelle part,membrane-bounded vesicle,organelle part,response to stimulus,membrane-enclosed lumen,organelle lumen,intracellular organelle lumen,membrane-bounded organelle,organelle,cellular nitrogen compound metabolic process,binding,intracellular,intracellular part,nitrogen compound metabolic process,organic substance metabolic…	hsa04614	Renin-angiotensin system
ENST00000347785	ENSG00000110448	CD5	chr11:61102394-61127852	2.08542	5.95097	-1.51279	0.0005	0.528416	SRCR-like domain||SRCR domain||T-cell surface glycoprotein CD5	GO:0002376,GO:0002682,GO:0002684,GO:0045321,GO:0001775,GO:0009897,GO:0050870,GO:0005515,GO:0002694,GO:0050896,GO:0046649,GO:0050865,GO:0051251,GO:0050863,GO:0050867,GO:0042110,GO:0031295,GO:0051249,GO:0002696,GO:0031294,GO:0005488,GO:0048518,GO:0051716,GO:0009986,GO:0003674,GO:0008150,GO:0051179,GO:0044763,GO:0016020,GO:0009987,GO:0048522,GO:0051234,GO:0006810,GO:0044464,GO:0044699,GO:0006897,GO:…	immune system process,regulation of immune system process,positive regulation of immune system process,leukocyte activation,cell activation,external side of plasma membrane,positive regulation of T cell activation,protein binding,regulation of leukocyte activation,response to stimulus,lymphocyte activation,regulation of cell activation,positive regulation of lymphocyte activation,regulation of T …	hsa04640	Hematopoietic cell lineage
ENST00000322203	ENSG00000198755	RPL10A	chr6:35468407-35470785	34.2586	64.9091	-0.921952	0.02205	0.999477	Ribosomal protein L1, 2-layer alpha/beta-sandwich||Ribosomal protein L1, 3-layer alpha/beta-sandwich||Ribosomal protein L1, conserved site||Ribosomal protein L1||Ribosomal protein L1/ribosomal biogenesis protein||Ribosomal protein L1-like	GO:0070062,GO:0043230,GO:0065010,GO:0019080,GO:0019083,GO:0006614,GO:0045047,GO:0072599,GO:0006613,GO:0022626,GO:0019058,GO:0000184,GO:0031982,GO:0070972,GO:0031988,GO:0006612,GO:0044085,GO:0006413,GO:0006364,GO:0016072,GO:0016032,GO:0044764,GO:0044446,GO:0044445,GO:0051704,GO:0070161,GO:0005912,GO:0044422,GO:0042254,GO:0044403,GO:0044419,GO:0022613,GO:0000956,GO:0044391,GO:0044421,GO:0006402,GO:…	extracellular vesicular exosome,extracellular organelle,extracellular membrane-bounded organelle,viral genome expression,viral transcription,SRP-dependent cotranslational protein targeting to membrane,protein targeting to ER,establishment of protein localization to endoplasmic reticulum,cotranslational protein targeting to membrane,cytosolic ribosome,viral infectious cycle,nuclear-transcribed mRN…	hsa03010	Ribosome
ENST00000606017	ENSG00000272398	CD24	chr6:106969830-106975627	3.94293	0.375645	3.39182	0.04105	0.999477	Signal transducer CD24||-	GO:0008150,GO:0044763,GO:0009987,GO:0044699,GO:0022610,GO:0007155	biological_process,single-organism cellular process,cellular process,single-organism process,biological adhesion,cell adhesion	--	--
ENST00000367568	ENSG00000135604	STX11	chr6:144150525-144188370	12.943	24.815	-0.93904	0.02915	0.999477	Syntaxin-11||Syntaxin/epimorphin, conserved site||t-SNARE||Syntaxin, N-terminal domain||Target SNARE coiled-coil homology domain	GO:0031982,GO:0031988,GO:0005515,GO:0043227,GO:0043226,GO:0005488,GO:0005622,GO:0044424,GO:0045184,GO:0033036,GO:0008104,GO:0005737,GO:0015031,GO:0051649,GO:0003674,GO:0043229,GO:0008150,GO:0043231,GO:0051179,GO:0051641,GO:0032991,GO:0044763,GO:0016020,GO:0009987,GO:0044444,GO:0071840,GO:0034613,GO:0070727,GO:0065008,GO:0051234,GO:0006886,GO:0071702,GO:0006810,GO:0032940,GO:0046907,GO:0046903,GO:…	vesicle,membrane-bounded vesicle,protein binding,membrane-bounded organelle,organelle,binding,intracellular,intracellular part,establishment of protein localization,macromolecule localization,protein localization,cytoplasm,protein transport,establishment of localization in cell,molecular_function,intracellular organelle,biological_process,intracellular membrane-bounded organelle,localization,cell…	hsa04130	SNARE interactions in vesicular transport
ENST00000359568	ENSG00000160299	PCNT	chr21:46324121-46445769	5.07709	8.68405	-0.774366	0.04755	0.999477	Pericentrin||Pericentrin/AKAP-450 centrosomal targeting domain	GO:0044446,GO:0044422,GO:0005515,GO:0043226,GO:0005488,GO:0005622,GO:0048518,GO:0044424,GO:0045184,GO:0044085,GO:0033036,GO:0008104,GO:0005737,GO:0015031,GO:0051649,GO:0003674,GO:0043229,GO:0005829,GO:0008150,GO:0051179,GO:0051641,GO:0032991,GO:0044763,GO:0016020,GO:0009987,GO:0044444,GO:0071840,GO:0043933,GO:0032880,GO:0034613,GO:0070727,GO:0070201,GO:0051234,GO:0006886,GO:0071702,GO:0051223,GO:…	intracellular organelle part,organelle part,protein binding,organelle,binding,intracellular,positive regulation of biological process,intracellular part,establishment of protein localization,cellular component biogenesis,macromolecule localization,protein localization,cytoplasm,protein transport,establishment of localization in cell,molecular_function,intracellular organelle,cytosol,biological_pr…	--	--
ENST00000353383	ENSG00000108557	RAI1	chr17:17681472-17811453	0.77065	1.51287	-0.973144	0.02145	0.999477	-||Zinc finger, PHD-type	GO:0044446,GO:0044422,GO:0031974,GO:0043233,GO:0044428,GO:0070013,GO:0043227,GO:0043226,GO:0034641,GO:0031981,GO:0005488,GO:0005622,GO:0048518,GO:0044424,GO:0048519,GO:0006807,GO:0071704,GO:0044238,GO:0044237,GO:0005737,GO:0008152,GO:0003674,GO:1901360,GO:0043229,GO:0006139,GO:0008150,GO:0046483,GO:0043231,GO:0044260,GO:0009987,GO:0044444,GO:0005634,GO:0051239,GO:0005654,GO:1901363,GO:0097159,GO:…	intracellular organelle part,organelle part,membrane-enclosed lumen,organelle lumen,nuclear part,intracellular organelle lumen,membrane-bounded organelle,organelle,cellular nitrogen compound metabolic process,nuclear lumen,binding,intracellular,positive regulation of biological process,intracellular part,negative regulation of biological process,nitrogen compound metabolic process,organic substan…	--	--
ENST00000400334	ENSG00000197563	PIGN	chr18:62043566-62187118	1.63077	0.808379	1.01245	0.0299	0.999477	Alkaline-phosphatase-like, core domain||Alkaline phosphatase-like, alpha/beta/alpha||-||GPI ethanolamine phosphate transferase 1, C-terminal||Type I phosphodiesterase/nucleotide pyrophosphatase/phosphate transferase||GPI ethanolamine phosphate transferase 1	GO:0044446,GO:0044422,GO:0043227,GO:0043226,GO:0005622,GO:0044424,GO:0071704,GO:0044238,GO:0044237,GO:0005737,GO:0008152,GO:0003674,GO:0019538,GO:0043229,GO:0008150,GO:0043231,GO:0044260,GO:0016020,GO:0009987,GO:0044444,GO:0012505,GO:0003824,GO:0044267,GO:0043170,GO:0044464,GO:0016780,GO:0044249,GO:0016772,GO:0005623,GO:0009058,GO:0031090,GO:1901576,GO:0016740,GO:0006796,GO:0006793,GO:0044710,GO:…	intracellular organelle part,organelle part,membrane-bounded organelle,organelle,intracellular,intracellular part,organic substance metabolic process,primary metabolic process,cellular metabolic process,cytoplasm,metabolic process,molecular_function,protein metabolic process,intracellular organelle,biological_process,intracellular membrane-bounded organelle,cellular macromolecule metabolic proces…	hsa00563,hsa01100	Glycosylphosphatidylinositol(GPI)-anchor biosynthesis,Metabolic pathways
ENST00000221566	ENSG00000104969	SGTA	chr19:2754713-2783371	2.52877	4.55352	-0.848546	0.041	0.999477	Tetratricopeptide repeat-containing domain||SGTA, homodimerisation domain||Tetratricopeptide repeat 1||Tetratricopeptide repeat||Tetratricopeptide-like helical domain	GO:0051704,GO:0044403,GO:0044419,GO:0016032,GO:0044764,GO:0005515,GO:0005488,GO:0005622,GO:0044424,GO:0005737,GO:0003674,GO:0005829,GO:0008150,GO:0016020,GO:0009987,GO:0044444,GO:0044464,GO:0005623,GO:0005575	multi-organism process,symbiosis, encompassing mutualism through parasitism,interspecies interaction between organisms,viral process,multi-organism cellular process,protein binding,binding,intracellular,intracellular part,cytoplasm,molecular_function,cytosol,biological_process,membrane,cellular process,cytoplasmic part,cell part,cell,cellular_component	--	--
ENST00000325421	ENSG00000218891	ZNF579	chr19:55576769-55580845	0.379093	0.879316	-1.21383	0.03715	0.999477	Zinc finger C2H2-type/integrase DNA-binding domain||Zinc finger, C2H2||Zinc finger, C2H2-like||-	GO:0043227,GO:0043226,GO:0034641,GO:0005488,GO:0005622,GO:0044424,GO:0006807,GO:0071704,GO:0044238,GO:0044237,GO:0008152,GO:0003674,GO:1901360,GO:0043229,GO:0006139,GO:0008150,GO:0046483,GO:0043231,GO:0044260,GO:0009987,GO:0005634,GO:1901363,GO:0097159,GO:0006725,GO:0090304,GO:0043170,GO:0016070,GO:0044464,GO:0010467,GO:0044249,GO:0003676,GO:0005623,GO:0009058,GO:0019222,GO:0044271,GO:1901576,GO:…	membrane-bounded organelle,organelle,cellular nitrogen compound metabolic process,binding,intracellular,intracellular part,nitrogen compound metabolic process,organic substance metabolic process,primary metabolic process,cellular metabolic process,metabolic process,molecular_function,organic cyclic compound metabolic process,intracellular organelle,nucleobase-containing compound metabolic process…	--	--
ENST00000394077	ENSG00000114391	RPL24	chr3:101681091-101686782	25.4512	61.9123	-1.28249	0.0029	0.999477	Ribosomal protein L24e, conserved site||TRASH domain||Ribosomal protein L24e domain||Ribosomal protein L24e-related	GO:0070062,GO:0043230,GO:0065010,GO:0019080,GO:0019083,GO:0006614,GO:0045047,GO:0072599,GO:0006613,GO:0022626,GO:0019058,GO:0000184,GO:0031982,GO:0070972,GO:0031988,GO:0006612,GO:0044085,GO:0006413,GO:0006364,GO:0016072,GO:0016032,GO:0044764,GO:0044446,GO:0044445,GO:0051704,GO:0070161,GO:0005912,GO:0044422,GO:0042254,GO:0044403,GO:0044419,GO:0022613,GO:0000956,GO:0034622,GO:0044391,GO:0044421,GO:…	extracellular vesicular exosome,extracellular organelle,extracellular membrane-bounded organelle,viral genome expression,viral transcription,SRP-dependent cotranslational protein targeting to membrane,protein targeting to ER,establishment of protein localization to endoplasmic reticulum,cotranslational protein targeting to membrane,cytosolic ribosome,viral infectious cycle,nuclear-transcribed mRN…	hsa03010	Ribosome
ENST00000394908	ENSG00000132589	FLOT2	chr17:28879334-28897679	32.784	60.2157	-0.877146	0.0396	0.999477	Band 7 domain||Flotillin, C-terminal domain||Flotillin family	GO:0070062,GO:0043230,GO:0065010,GO:0002376,GO:0031982,GO:0031988,GO:0044085,GO:0044446,GO:0070161,GO:0005912,GO:0044422,GO:0002682,GO:0044421,GO:0032991,GO:0046982,GO:0006955,GO:0006950,GO:0005515,GO:0006952,GO:0022607,GO:0030054,GO:0002684,GO:0043226,GO:0005576,GO:0005925,GO:0005924,GO:0030055,GO:0043228,GO:0043232,GO:0043227,GO:0046983,GO:0005913,GO:0071840,GO:0043170,GO:0050776,GO:0043229,GO:…	extracellular vesicular exosome,extracellular organelle,extracellular membrane-bounded organelle,immune system process,vesicle,membrane-bounded vesicle,cellular component biogenesis,intracellular organelle part,anchoring junction,adherens junction,organelle part,regulation of immune system process,extracellular region part,macromolecular complex,protein heterodimerization activity,immune response…	hsa04910	Insulin signaling pathway
ENST00000378324	ENSG00000149131	SERPING1	chr11:57597386-57614853	2.11192	13.7092	-2.69852	0.00055	0.546295	Serpin family||Serpin domain||Serpin, conserved site||-	GO:0002376,GO:0006955,GO:0006952,GO:0002682,GO:0045087,GO:0006950,GO:0002684,GO:0002252,GO:0050776,GO:0070062,GO:0043230,GO:0065010,GO:0031982,GO:0002697,GO:0031347,GO:0044446,GO:0050778,GO:0031988,GO:0044422,GO:0005515,GO:0050896,GO:0045088,GO:0031974,GO:0043233,GO:0080134,GO:0002253,GO:0043227,GO:0043226,GO:0048584,GO:0044421,GO:0048583,GO:0005488,GO:0005622,GO:0048518,GO:0044424,GO:0048519,GO:…	immune system process,immune response,defense response,regulation of immune system process,innate immune response,response to stress,positive regulation of immune system process,immune effector process,regulation of immune response,extracellular vesicular exosome,extracellular organelle,extracellular membrane-bounded organelle,vesicle,regulation of immune effector process,regulation of defense re…	hsa05133,hsa04610	Pertussis,Complement and coagulation cascades
ENST00000216225	ENSG00000100387	RBX1	chr22:40951358-40973309	21.7055	11.6241	0.900936	0.02835	0.999477	Zinc finger, RING/FYVE/PHD-type||Zinc finger, RING-H2-type||Zinc finger, RING-type	GO:0051704,GO:0006950,GO:0044403,GO:0044419,GO:0016032,GO:0044764,GO:0044446,GO:0044422,GO:0005515,GO:0070887,GO:0050896,GO:0031974,GO:0043233,GO:0044428,GO:0070013,GO:0043227,GO:0043226,GO:0042221,GO:0034641,GO:0031981,GO:0048583,GO:0005488,GO:0005622,GO:0048518,GO:0044424,GO:0044085,GO:0048519,GO:0006807,GO:0071704,GO:0044238,GO:0051716,GO:0044237,GO:0005737,GO:0008152,GO:0044265,GO:0003674,GO:…	multi-organism process,response to stress,symbiosis, encompassing mutualism through parasitism,interspecies interaction between organisms,viral process,multi-organism cellular process,intracellular organelle part,organelle part,protein binding,cellular response to chemical stimulus,response to stimulus,membrane-enclosed lumen,organelle lumen,nuclear part,intracellular organelle lumen,membrane-bou…	hsa04141,hsa03420,hsa05211,hsa05200,hsa04710,hsa04120,hsa04114,hsa04110,hsa04066,hsa04350,hsa04310	Protein processing in endoplasmic reticulum,Nucleotide excision repair,Renal cell carcinoma,Pathways in cancer,Circadian rhythm,Ubiquitin mediated proteolysis,Oocyte meiosis,Cell cycle,HIF-1 signaling pathway,TGF-beta signaling pathway,Wnt signaling pathway
ENST00000360565	ENSG00000126461	SCAF1	chr19:49642124-49658642	5.03688	11.1751	-1.14968	0.0063	0.999477	-	GO:0005515,GO:0043227,GO:0043226,GO:0034641,GO:0005488,GO:0005622,GO:0044424,GO:0006807,GO:0071704,GO:0044238,GO:0044237,GO:0008152,GO:0006396,GO:0003723,GO:0003674,GO:1901360,GO:0043229,GO:0006139,GO:0008150,GO:0046483,GO:0043231,GO:0044260,GO:0009987,GO:0005634,GO:1901363,GO:0097159,GO:0006725,GO:0090304,GO:0043170,GO:0016071,GO:0016070,GO:0044464,GO:0010467,GO:0044249,GO:0003676,GO:0005623,GO:…	protein binding,membrane-bounded organelle,organelle,cellular nitrogen compound metabolic process,binding,intracellular,intracellular part,nitrogen compound metabolic process,organic substance metabolic process,primary metabolic process,cellular metabolic process,metabolic process,RNA processing,RNA binding,molecular_function,organic cyclic compound metabolic process,intracellular organelle,nucle…	--	--
ENST00000264260	ENSG00000115607	IL18RAP	chr2:102418688-102452565	0.210843	0.780925	-1.88901	0.0128	0.999477	Toll/interleukin-1 receptor homology (TIR) domain||Immunoglobulin-like domain||Immunoglobulin subtype||Interleukin-1 receptor family||Immunoglobulin||Immunoglobulin-like fold	GO:0002376,GO:0006955,GO:0006950,GO:0006952,GO:0003674,GO:0050896,GO:0009611,GO:0044763,GO:0009987,GO:0008150,GO:0044699,GO:0044464,GO:0005623,GO:0010033,GO:0006954,GO:0033554,GO:0016020,GO:0051716,GO:0034097,GO:0071345,GO:0070887,GO:0071310,GO:0042221,GO:1901700,GO:0065007,GO:0050789,GO:1901701,GO:0050794,GO:0007165,GO:0044700,GO:0023052,GO:0007154,GO:0007166,GO:0042542,GO:0070301,GO:0005575,GO:…	immune system process,immune response,response to stress,defense response,molecular_function,response to stimulus,response to wounding,single-organism cellular process,cellular process,biological_process,single-organism process,cell part,cell,response to organic substance,inflammatory response,cellular response to stress,membrane,cellular response to stimulus,response to cytokine stimulus,cellula…	hsa05321,hsa04060	Inflammatory bowel disease (IBD),Cytokine-cytokine receptor interaction
ENST00000319080	ENSG00000175727	MLXIP	chr12:122078721-122147347	2.89934	5.72909	-0.982581	0.02565	0.999477	Myc-type, basic helix-loop-helix (bHLH) domain||MLX-interacting protein	GO:0044446,GO:0044422,GO:0005515,GO:0043226,GO:0044260,GO:0034641,GO:0043227,GO:0046983,GO:0090304,GO:0006139,GO:0046483,GO:0043170,GO:0043229,GO:0034654,GO:0018130,GO:0019438,GO:0044271,GO:0005622,GO:0006807,GO:0006725,GO:0005634,GO:0005488,GO:1901360,GO:1901362,GO:0003674,GO:0008152,GO:0032774,GO:0044424,GO:0044237,GO:0044238,GO:0003676,GO:0016070,GO:0010467,GO:0009059,GO:0071704,GO:1901576,GO:…	intracellular organelle part,organelle part,protein binding,organelle,cellular macromolecule metabolic process,cellular nitrogen compound metabolic process,membrane-bounded organelle,protein dimerization activity,nucleic acid metabolic process,nucleobase-containing compound metabolic process,heterocycle metabolic process,macromolecule metabolic process,intracellular organelle,nucleobase-containin…	hsa04932	Non-alcoholic fatty liver disease (NAFLD)
ENST00000389416	ENSG00000155093	PTPRN2	chr7:157539055-158587788	0.574592	0.238559	1.26819	0.0244	0.999477	Protein-tyrosine phosphatase, active site||Protein-tyrosine phosphatase, catalytic||Tyrosine specific protein phosphatases domain||PTP type protein phosphatase||Protein-tyrosine phosphatase receptor IA-2 ectodomain||Protein-tyrosine phosphatase-like||RESP18 domain	GO:0031982,GO:0010033,GO:0044446,GO:0031988,GO:0044422,GO:0070887,GO:0050896,GO:0031974,GO:0043233,GO:0070013,GO:0043227,GO:0071310,GO:0043226,GO:0042221,GO:0034641,GO:0005622,GO:0044424,GO:0006807,GO:0071704,GO:0044238,GO:0051716,GO:0044237,GO:0005737,GO:0008152,GO:0051649,GO:0003674,GO:1901360,GO:0019538,GO:0043229,GO:0006139,GO:0008150,GO:0046483,GO:0043231,GO:0051179,GO:0044260,GO:0051641,GO:…	vesicle,response to organic substance,intracellular organelle part,membrane-bounded vesicle,organelle part,cellular response to chemical stimulus,response to stimulus,membrane-enclosed lumen,organelle lumen,intracellular organelle lumen,membrane-bounded organelle,cellular response to organic substance,organelle,response to chemical stimulus,cellular nitrogen compound metabolic process,intracellul…	hsa04940	Type I diabetes mellitus
ENST00000615966	ENSG00000276410	HIST1H2BB	chr6:26043276-26043657	17.5527	5.83299	1.58938	0.00835	0.999477	Histone H2A/H2B/H3||Histone H2B||Histone-fold	GO:0044446,GO:0044422,GO:0005515,GO:0031974,GO:0043233,GO:0044428,GO:0070013,GO:0043227,GO:0043226,GO:0000786,GO:0032993,GO:0034641,GO:0031981,GO:0005488,GO:0005622,GO:0044424,GO:0044085,GO:0006807,GO:0071704,GO:0044238,GO:0044237,GO:0005737,GO:0008152,GO:0003674,GO:1901360,GO:0043229,GO:0006139,GO:0031497,GO:0065003,GO:0008150,GO:0046483,GO:0043231,GO:0044260,GO:0032991,GO:0044763,GO:0009987,GO:…	intracellular organelle part,organelle part,protein binding,membrane-enclosed lumen,organelle lumen,nuclear part,intracellular organelle lumen,membrane-bounded organelle,organelle,nucleosome,protein-DNA complex,cellular nitrogen compound metabolic process,nuclear lumen,binding,intracellular,intracellular part,cellular component biogenesis,nitrogen compound metabolic process,organic substance meta…	hsa05322,hsa05203,hsa05034	Systemic lupus erythematosus,Viral carcinogenesis,Alcoholism
ENST00000432763	ENSG00000196235	SUPT5H	chr19:39436155-39476670	2.12412	5.26162	-1.30864	0.0283	0.999477	NusG, N-terminal||-||Ribosomal protein L2 domain 2||Spt5 transcription elongation factor, N-terminal||Translation protein SH3-like domain||Spt5 C-terminal domain||Transcription elongation factor Spt5, NGN domain||KOW||Transcription elongation factor Spt5	GO:0019080,GO:0019083,GO:0019058,GO:0016032,GO:0044764,GO:0044446,GO:0051704,GO:0044422,GO:0044403,GO:0044419,GO:0032991,GO:0046982,GO:0006950,GO:0044428,GO:0031974,GO:0005515,GO:0043233,GO:0070013,GO:0031981,GO:0043226,GO:0006396,GO:0016071,GO:0044260,GO:0034641,GO:0043227,GO:0046983,GO:0090304,GO:0071840,GO:0006139,GO:0046483,GO:0043170,GO:0043229,GO:0034654,GO:0018130,GO:0019438,GO:0044271,GO:…	viral genome expression,viral transcription,viral infectious cycle,viral process,multi-organism cellular process,intracellular organelle part,multi-organism process,organelle part,symbiosis, encompassing mutualism through parasitism,interspecies interaction between organisms,macromolecular complex,protein heterodimerization activity,response to stress,nuclear part,membrane-enclosed lumen,protein …	--	--
ENST00000268797	ENSG00000141098	GFOD2	chr16:67674530-67719421	4.77941	9.19713	-0.94435	0.04245	0.999477	NAD(P)-binding domain||Oxidoreductase, N-terminal	GO:0044421,GO:0008152,GO:0005576,GO:0003674,GO:0008150,GO:0044763,GO:0009987,GO:0071840,GO:0003824,GO:0044699,GO:0016043,GO:0044710,GO:0055114,GO:0031012,GO:0016491,GO:0005575,GO:0030198,GO:0043062,GO:0005578	extracellular region part,metabolic process,extracellular region,molecular_function,biological_process,single-organism cellular process,cellular process,cellular component organization or biogenesis,catalytic activity,single-organism process,cellular component organization,single-organism metabolic process,oxidation-reduction process,extracellular matrix,oxidoreductase activity,cellular_component…	--	--
ENST00000616721	ENSG00000275395	FCGBP	chr19:39863322-39934626	0.322393	0.647523	-1.00611	0.04135	0.999477	Uncharacterised domain, cysteine-rich||Follistatin-like, N-terminal||EGF-like domain||Trypsin Inhibitor-like, cysteine rich domain||von Willebrand factor, type D domain||TILa domain||VWFC domain	--	--	--	--
ENST00000617231	ENSG00000161847	RAVER1	chr19:10316211-10333640	4.45843	8.50312	-0.931455	0.0435	0.999477	Nucleotide-binding alpha-beta plait domain||RNA recognition motif domain||-	GO:0043226,GO:0006396,GO:0016071,GO:0044260,GO:0034641,GO:0043227,GO:0090304,GO:0006139,GO:0046483,GO:0043170,GO:0043229,GO:0005622,GO:0006807,GO:0006725,GO:0005634,GO:0005488,GO:1901360,GO:0003674,GO:0008152,GO:0044424,GO:0044237,GO:0044238,GO:0003676,GO:0003723,GO:0016070,GO:0010467,GO:0071704,GO:0009987,GO:0008150,GO:0043231,GO:1901363,GO:0097159,GO:0005737,GO:0044464,GO:0005623,GO:0000166,GO:…	organelle,RNA processing,mRNA metabolic process,cellular macromolecule metabolic process,cellular nitrogen compound metabolic process,membrane-bounded organelle,nucleic acid metabolic process,nucleobase-containing compound metabolic process,heterocycle metabolic process,macromolecule metabolic process,intracellular organelle,intracellular,nitrogen compound metabolic process,cellular aromatic comp…	--	--
ENST00000264893	ENSG00000138758	11-Sep	chr4:76949702-77040384	0.494234	0.140249	1.81721	0.03535	0.999477	P-loop containing nucleoside triphosphate hydrolase||Septin||Septin-type guanine nucleotide-binding (G) domain	GO:0070062,GO:0043230,GO:0065010,GO:0031982,GO:0044446,GO:0031988,GO:0044422,GO:0005515,GO:0043227,GO:0043226,GO:0044421,GO:0005488,GO:0005622,GO:0044424,GO:0044085,GO:0005737,GO:0005576,GO:0003674,GO:0043229,GO:0065003,GO:0008150,GO:0044763,GO:0009987,GO:0071840,GO:1901363,GO:0043933,GO:0097159,GO:0051259,GO:0022607,GO:0032553,GO:0044464,GO:0043228,GO:0043232,GO:0044699,GO:0017076,GO:0032550,GO:…	extracellular vesicular exosome,extracellular organelle,extracellular membrane-bounded organelle,vesicle,intracellular organelle part,membrane-bounded vesicle,organelle part,protein binding,membrane-bounded organelle,organelle,extracellular region part,binding,intracellular,intracellular part,cellular component biogenesis,cytoplasm,extracellular region,molecular_function,intracellular organelle,m…	hsa05100	Bacterial invasion of epithelial cells
ENST00000311502	ENSG00000196642	RABL6	chr9:136796362-136841187	2.35769	5.16502	-1.1314	0.0294	0.999477	Mitochondrial Rho-like||P-loop containing nucleoside triphosphate hydrolase||Small GTPase superfamily	GO:0050896,GO:0043227,GO:0043226,GO:0005488,GO:0005622,GO:0044424,GO:0051716,GO:0005737,GO:0003674,GO:0043229,GO:0008150,GO:0043231,GO:0044763,GO:0009987,GO:0005634,GO:1901363,GO:0097159,GO:0032553,GO:0044464,GO:0044699,GO:0017076,GO:0032550,GO:0032549,GO:0001883,GO:0032555,GO:0005623,GO:0001882,GO:0035639,GO:0035556,GO:0000166,GO:1901265,GO:0065007,GO:0036094,GO:0007165,GO:0044700,GO:0023052,GO:…	response to stimulus,membrane-bounded organelle,organelle,binding,intracellular,intracellular part,cellular response to stimulus,cytoplasm,molecular_function,intracellular organelle,biological_process,intracellular membrane-bounded organelle,single-organism cellular process,cellular process,nucleus,heterocyclic compound binding,organic cyclic compound binding,ribonucleotide binding,cell part,sing…	--	--
ENST00000481670	ENSG00000115392	FANCL	chr2:57907650-58241372	100.159	34.8971	1.52111	0.01235	0.999477	Zinc finger, RING/FYVE/PHD-type||Fanconi anemia complex, subunit FancL, WD-repeat containing domain||FANCL C-terminal domain||E3 ubiquitin-protein ligase FANCL	GO:0006950,GO:0044446,GO:0044422,GO:0005515,GO:0050896,GO:0031974,GO:0043233,GO:0044428,GO:0070013,GO:0043227,GO:0043226,GO:0034641,GO:0031981,GO:0005488,GO:0005622,GO:0044424,GO:0006807,GO:0071704,GO:0044238,GO:0051716,GO:0044237,GO:0005737,GO:0008152,GO:0003674,GO:1901360,GO:0019538,GO:0043229,GO:0006139,GO:0008150,GO:0046483,GO:0043231,GO:0044260,GO:0032991,GO:0044763,GO:0009987,GO:0005634,GO:…	response to stress,intracellular organelle part,organelle part,protein binding,response to stimulus,membrane-enclosed lumen,organelle lumen,nuclear part,intracellular organelle lumen,membrane-bounded organelle,organelle,cellular nitrogen compound metabolic process,nuclear lumen,binding,intracellular,intracellular part,nitrogen compound metabolic process,organic substance metabolic process,primary…	hsa04120,hsa03460	Ubiquitin mediated proteolysis,Fanconi anemia pathway
ENST00000356554	ENSG00000198162	MAN1A2	chr1:117367448-117528872	1.42699	3.40681	-1.25545	0.00465	0.999477	Glycoside hydrolase family 47	GO:0070062,GO:0043230,GO:0065010,GO:0031982,GO:0031988,GO:0044446,GO:0044422,GO:0044421,GO:0043226,GO:0005576,GO:0044267,GO:0044260,GO:0019538,GO:0043227,GO:0043170,GO:0043229,GO:0005622,GO:0005488,GO:0003674,GO:0008152,GO:0044424,GO:0044237,GO:0044238,GO:0009059,GO:0071704,GO:1901576,GO:0009987,GO:0008150,GO:0043231,GO:0044249,GO:0009058,GO:0034645,GO:0044699,GO:0005737,GO:0044464,GO:0044444,GO:…	extracellular vesicular exosome,extracellular organelle,extracellular membrane-bounded organelle,vesicle,membrane-bounded vesicle,intracellular organelle part,organelle part,extracellular region part,organelle,extracellular region,cellular protein metabolic process,cellular macromolecule metabolic process,protein metabolic process,membrane-bounded organelle,macromolecule metabolic process,intrace…	hsa04141,hsa00510,hsa01100	Protein processing in endoplasmic reticulum,N-Glycan biosynthesis,Metabolic pathways
ENST00000367109	ENSG00000143479	DYRK3	chr1:206635535-206649197	0.276613	0.85708	-1.63156	0.0158	0.999477	Serine/threonine-protein kinase, active site||Protein kinase-like domain||Protein kinase domain||Protein kinase, ATP binding site	GO:0002376,GO:0043226,GO:0044267,GO:0044260,GO:0002520,GO:0019538,GO:0030099,GO:0043227,GO:0048534,GO:0030097,GO:0043170,GO:0043229,GO:0005622,GO:0005634,GO:0005488,GO:0003674,GO:0008152,GO:0044424,GO:0044237,GO:0044238,GO:0071704,GO:0044763,GO:0009987,GO:0008150,GO:0043231,GO:1901363,GO:0065008,GO:0097159,GO:0044699,GO:0044464,GO:0005623,GO:0030218,GO:0048872,GO:0034101,GO:0042592,GO:0002262,GO:…	immune system process,organelle,cellular protein metabolic process,cellular macromolecule metabolic process,immune system development,protein metabolic process,myeloid cell differentiation,membrane-bounded organelle,hematopoietic or lymphoid organ development,hemopoiesis,macromolecule metabolic process,intracellular organelle,intracellular,nucleus,binding,molecular_function,metabolic process,intr…	--	--
ENST00000304330	ENSG00000103932	RPAP1	chr15:41517175-41544269	0.49682	1.24748	-1.32822	0.01215	0.999477	-||RNA polymerase II-associated protein 1, C-terminal||Tetracycline transcriptional regulator, TetR-like, C-terminal||RNA polymerase II-associated protein 1, N-terminal	GO:0043227,GO:0043226,GO:0034641,GO:0005488,GO:0005622,GO:0044424,GO:0006807,GO:0071704,GO:0044238,GO:0044237,GO:0008152,GO:0003674,GO:1901360,GO:0043229,GO:0006139,GO:0008150,GO:0046483,GO:0043231,GO:0044260,GO:0009987,GO:0005634,GO:1901363,GO:0003824,GO:0097159,GO:0006725,GO:0090304,GO:0043170,GO:0016070,GO:0044464,GO:0010467,GO:0044249,GO:0003676,GO:0016772,GO:0005623,GO:0009058,GO:0044271,GO:…	membrane-bounded organelle,organelle,cellular nitrogen compound metabolic process,binding,intracellular,intracellular part,nitrogen compound metabolic process,organic substance metabolic process,primary metabolic process,cellular metabolic process,metabolic process,molecular_function,organic cyclic compound metabolic process,intracellular organelle,nucleobase-containing compound metabolic process…	--	--
ENST00000300527	ENSG00000142173	COL6A2	chr21:46098096-46132849	0.877214	2.11524	-1.26982	0.01425	0.999477	Collagen triple helix repeat||von Willebrand factor, type A	GO:0070062,GO:0043230,GO:0065010,GO:0031982,GO:0010033,GO:0044446,GO:0031988,GO:0044422,GO:0050896,GO:0031974,GO:0043233,GO:0070013,GO:0043227,GO:0043226,GO:0044421,GO:0042221,GO:0005622,GO:0044424,GO:0044085,GO:0071704,GO:0005737,GO:0008152,GO:0005576,GO:0043229,GO:0065003,GO:0008150,GO:0043231,GO:0032991,GO:0044763,GO:0016020,GO:0009987,GO:0044444,GO:0071840,GO:0043933,GO:1901700,GO:0051259,GO:…	extracellular vesicular exosome,extracellular organelle,extracellular membrane-bounded organelle,vesicle,response to organic substance,intracellular organelle part,membrane-bounded vesicle,organelle part,response to stimulus,membrane-enclosed lumen,organelle lumen,intracellular organelle lumen,membrane-bounded organelle,organelle,extracellular region part,response to chemical stimulus,intracellul…	hsa04512,hsa04151,hsa04974,hsa04510	ECM-receptor interaction,PI3K-Akt signaling pathway,Protein digestion and absorption,Focal adhesion
ENST00000381967	ENSG00000169299	PGM2	chr4:37826632-37862937	1.75791	0.817528	1.10452	0.0232	0.999477	Alpha-D-phosphohexomutase, conserved site||Alpha-D-phosphohexomutase, alpha/beta/alpha domain I||Alpha-D-phosphohexomutase, alpha/beta/alpha domain III||Alpha-D-phosphohexomutase, C-terminal||Alpha-D-phosphohexomutase, alpha/beta/alpha domain II||Alpha-D-phosphohexomutase, alpha/beta/alpha I/II/III||Alpha-D-phosphohexomutase superfamily	GO:0070062,GO:0043230,GO:0065010,GO:0031982,GO:0031988,GO:0043227,GO:0043226,GO:0044421,GO:0034641,GO:0005488,GO:0005622,GO:0044424,GO:0006807,GO:0071704,GO:0044238,GO:0044237,GO:0005737,GO:0008152,GO:0005576,GO:0003674,GO:1901360,GO:0006139,GO:0005829,GO:0008150,GO:0046483,GO:0044260,GO:0009987,GO:0044444,GO:0003824,GO:0006725,GO:0009057,GO:0043170,GO:1901575,GO:0009056,GO:0044464,GO:0044249,GO:…	extracellular vesicular exosome,extracellular organelle,extracellular membrane-bounded organelle,vesicle,membrane-bounded vesicle,membrane-bounded organelle,organelle,extracellular region part,cellular nitrogen compound metabolic process,binding,intracellular,intracellular part,nitrogen compound metabolic process,organic substance metabolic process,primary metabolic process,cellular metabolic pro…	hsa00030,hsa00052,hsa00230,hsa00010,hsa01100,hsa00520,hsa00500	Pentose phosphate pathway,Galactose metabolism,Purine metabolism,Glycolysis / Gluconeogenesis,Metabolic pathways,Amino sugar and nucleotide sugar metabolism,Starch and sucrose metabolism
ENST00000394536	ENSG00000156453	PCDH1	chr5:141853110-141879246	0.191437	0.617551	-1.68969	0.0292	0.999477	Cadherin conserved site||Cadherin||-||Cadherin, N-terminal||Cadherin-like||Protocadherin	GO:0030054,GO:0005488,GO:0003674,GO:0044763,GO:0009987,GO:0008150,GO:0005911,GO:0044699,GO:0044464,GO:0005623,GO:0016020,GO:0022610,GO:0007155,GO:0048731,GO:0048856,GO:0044700,GO:0023052,GO:0007154,GO:0016337,GO:0032502,GO:0007275,GO:0044459,GO:0044707,GO:0005575,GO:0032501,GO:0005509,GO:0071944,GO:0005886,GO:0007156,GO:0044425,GO:0046872,GO:0043169,GO:0031226,GO:0005887,GO:0016021,GO:0031224,GO:…	cell junction,binding,molecular_function,single-organism cellular process,cellular process,biological_process,cell-cell junction,single-organism process,cell part,cell,membrane,biological adhesion,cell adhesion,system development,anatomical structure development,single organism signaling,signaling,cell communication,cell-cell adhesion,developmental process,multicellular organismal development,pla…	--	--
ENST00000374840	ENSG00000162551	ALPL	chr1:21509371-21578412	13.3073	26.1493	-0.974558	0.03785	0.999477	Alkaline phosphatase||Alkaline-phosphatase-like, core domain||Alkaline phosphatase-like, alpha/beta/alpha||Alkaline phosphatase, active site	GO:0070062,GO:0043230,GO:0065010,GO:0031982,GO:0031988,GO:0051704,GO:0044421,GO:0005515,GO:0043226,GO:0005576,GO:0043227,GO:0005488,GO:0003674,GO:0008152,GO:0044237,GO:0031012,GO:0050896,GO:0044763,GO:0009987,GO:0008150,GO:0051707,GO:0044699,GO:0009607,GO:0044464,GO:0005623,GO:0010033,GO:0009991,GO:0016020,GO:0009617,GO:0031667,GO:0051716,GO:0009605,GO:0007584,GO:0070887,GO:0071310,GO:0009725,GO:…	extracellular vesicular exosome,extracellular organelle,extracellular membrane-bounded organelle,vesicle,membrane-bounded vesicle,multi-organism process,extracellular region part,protein binding,organelle,extracellular region,membrane-bounded organelle,binding,molecular_function,metabolic process,cellular metabolic process,extracellular matrix,response to stimulus,single-organism cellular process…	hsa00790,hsa01100	Folate biosynthesis,Metabolic pathways
ENST00000247815	ENSG00000127311	HELB	chr12:66302544-66804186	0.830651	0.305383	1.44362	0.00375	0.999477	DNA helicase B||UvrD-like helicase C-terminal domain||P-loop containing nucleoside triphosphate hydrolase	GO:0006950,GO:0044446,GO:0044422,GO:0050896,GO:0031974,GO:0043233,GO:0080134,GO:0044428,GO:0070013,GO:0043227,GO:0043226,GO:0032993,GO:0034641,GO:0031981,GO:0048583,GO:0005488,GO:0005622,GO:0044424,GO:0048519,GO:0006807,GO:0071704,GO:0044238,GO:0051716,GO:0044237,GO:0005737,GO:0008152,GO:0006396,GO:0003674,GO:1901360,GO:0043229,GO:0006139,GO:0008150,GO:0046483,GO:0043231,GO:0044260,GO:0032991,GO:…	response to stress,intracellular organelle part,organelle part,response to stimulus,membrane-enclosed lumen,organelle lumen,regulation of response to stress,nuclear part,intracellular organelle lumen,membrane-bounded organelle,organelle,protein-DNA complex,cellular nitrogen compound metabolic process,nuclear lumen,regulation of response to stimulus,binding,intracellular,intracellular part,negativ…	--	--
ENST00000326739	ENSG00000178035	IMPDH2	chr3:49024324-49029390	2.05545	4.50931	-1.13346	0.012	0.999477	CBS domain||IMP dehydrogenase / GMP reductase, conserved site||IMP dehydrogenase/GMP reductase||Inosine-5'-monophosphate dehydrogenase||Aldolase-type TIM barrel	GO:0002376,GO:0070062,GO:0043230,GO:0065010,GO:0034097,GO:0031982,GO:0045321,GO:0071345,GO:0010033,GO:0001775,GO:0044446,GO:0031988,GO:0044422,GO:0070887,GO:0050896,GO:0046649,GO:0043227,GO:0071310,GO:0043226,GO:0044421,GO:0042221,GO:0034641,GO:0005488,GO:0005622,GO:0044424,GO:0044085,GO:0006807,GO:0071704,GO:0044238,GO:0051716,GO:0044237,GO:0005737,GO:0008152,GO:0005576,GO:0003723,GO:0003674,GO:…	immune system process,extracellular vesicular exosome,extracellular organelle,extracellular membrane-bounded organelle,response to cytokine stimulus,vesicle,leukocyte activation,cellular response to cytokine stimulus,response to organic substance,cell activation,intracellular organelle part,membrane-bounded vesicle,organelle part,cellular response to chemical stimulus,response to stimulus,lymphoc…	hsa00983,hsa00230,hsa01100	Drug metabolism - other enzymes,Purine metabolism,Metabolic pathways
ENST00000359303	ENSG00000197153	HIST1H3J	chr6:27890381-27890792	27.0501	12.3809	1.12752	0.03405	0.999477	Histone H2A/H2B/H3||Histone H3/CENP-A||Histone-fold	GO:0000786,GO:0070062,GO:0043230,GO:0065010,GO:0032993,GO:0006335,GO:0034723,GO:0031982,GO:0031988,GO:0044085,GO:0051290,GO:0006342,GO:0006334,GO:0000183,GO:0044446,GO:0070161,GO:0005912,GO:0044422,GO:0034728,GO:0031497,GO:0045814,GO:0051262,GO:0034622,GO:0006333,GO:0000788,GO:0006323,GO:0044421,GO:0032991,GO:0071103,GO:0046982,GO:0065004,GO:0000785,GO:0065003,GO:0071824,GO:0006950,GO:0044428,GO:…	nucleosome,extracellular vesicular exosome,extracellular organelle,extracellular membrane-bounded organelle,protein-DNA complex,DNA replication-dependent nucleosome assembly,DNA replication-dependent nucleosome organization,vesicle,membrane-bounded vesicle,cellular component biogenesis,protein heterotetramerization,chromatin silencing,nucleosome assembly,chromatin silencing at rDNA,intracellular …	hsa05322,hsa05034,hsa05202	Systemic lupus erythematosus,Alcoholism,Transcriptional misregulation in cancer
ENST00000638088	ENSG00000173852	DPY19L1	chr7:34928875-35038041	0.818361	0.227714	1.84551	0.0308	0.999477	Dpy-19/Dpy-19-like||Probable C-mannosyltransferase DPY19L1	GO:0044446,GO:0044422,GO:0044428,GO:0043227,GO:0043226,GO:0005622,GO:0044424,GO:0071704,GO:0044238,GO:0044237,GO:0008152,GO:0003674,GO:0019538,GO:0043229,GO:0008150,GO:0043231,GO:0044260,GO:0016020,GO:0009987,GO:0005634,GO:0012505,GO:0003824,GO:0044267,GO:0043170,GO:0044464,GO:0044249,GO:0005623,GO:0009058,GO:0031090,GO:1901576,GO:0016740,GO:0031965,GO:0006464,GO:0036211,GO:0043412,GO:0009059,GO:…	intracellular organelle part,organelle part,nuclear part,membrane-bounded organelle,organelle,intracellular,intracellular part,organic substance metabolic process,primary metabolic process,cellular metabolic process,metabolic process,molecular_function,protein metabolic process,intracellular organelle,biological_process,intracellular membrane-bounded organelle,cellular macromolecule metabolic pro…	--	--
ENST00000261530	ENSG00000089916	GPATCH2L	chr14:76131706-76214343	0.699621	0.281442	1.31374	0.0173	0.999477	G patch domain-containing protein 2||-	--	--	--	--
ENST00000338641	ENSG00000186575	NF2	chr22:29603555-29698598	0.487497	1.40363	-1.52569	0.00995	0.999477	FERM conserved site||FERM/acyl-CoA-binding protein, 3-helical bundle||FERM central domain||PH domain-like||FERM, C-terminal PH-like domain||Ezrin/radixin/moesin||Moesin tail domain||FERM domain||Ezrin/radixin/moesin-like||FERM, N-terminal||Ubiquitin-related domain||Band 4.1 domain||Ezrin/radixin/moesin, C-terminal	GO:0044446,GO:0044422,GO:0005515,GO:0050896,GO:0031974,GO:0043233,GO:0044428,GO:0070013,GO:0043227,GO:0043226,GO:0034641,GO:0031981,GO:0048583,GO:0005488,GO:0005622,GO:0048518,GO:0005912,GO:0044424,GO:0044085,GO:0070161,GO:0033036,GO:0048519,GO:0006807,GO:0071704,GO:0044238,GO:0051716,GO:0008104,GO:0044237,GO:0005737,GO:0008152,GO:0040011,GO:0003674,GO:1901360,GO:0031647,GO:0019538,GO:0043229,GO:…	intracellular organelle part,organelle part,protein binding,response to stimulus,membrane-enclosed lumen,organelle lumen,nuclear part,intracellular organelle lumen,membrane-bounded organelle,organelle,cellular nitrogen compound metabolic process,nuclear lumen,regulation of response to stimulus,binding,intracellular,positive regulation of biological process,adherens junction,intracellular part,cel…	hsa04390	Hippo signaling pathway
ENST00000362011	ENSG00000198892	SHISA4	chr1:201888707-201892306	12.2167	24.1665	-0.984155	0.0133	0.999477	Shisa family	GO:0016020,GO:0005575,GO:0044425,GO:0016021,GO:0031224	membrane,cellular_component,membrane part,integral to membrane,intrinsic to membrane	--	--
ENST00000248342	ENSG00000178982	EIF3K	chr19:38619081-38636955	19.2903	35.6062	-0.884254	0.0404	0.999477	Winged helix-turn-helix DNA-binding domain||CSN8/PSMD8/EIF3K||Eukaryotic translation initiation factor 3 subunit K||Translation initiation factor 3, subunit 12, N-terminal, eukaryotic||Armadillo-type fold	GO:0070062,GO:0043230,GO:0065010,GO:0031982,GO:0031988,GO:0044085,GO:0006413,GO:0022613,GO:0034622,GO:0044421,GO:0032991,GO:0065003,GO:0005515,GO:0043933,GO:0022607,GO:0043226,GO:0005576,GO:0006412,GO:0044267,GO:0044260,GO:0019538,GO:0043227,GO:0071840,GO:0043170,GO:0043229,GO:0005622,GO:0005634,GO:0005488,GO:0003674,GO:0008152,GO:0044424,GO:0044237,GO:0030529,GO:0044238,GO:0003676,GO:0003723,GO:…	extracellular vesicular exosome,extracellular organelle,extracellular membrane-bounded organelle,vesicle,membrane-bounded vesicle,cellular component biogenesis,translational initiation,ribonucleoprotein complex biogenesis,cellular macromolecular complex assembly,extracellular region part,macromolecular complex,macromolecular complex assembly,protein binding,macromolecular complex subunit organiza…	--	--
ENST00000462990	ENSG00000105568	PPP2R1A	chr19:52190038-52231294	5.70574	11.697	-1.03565	0.03245	0.999477	Armadillo-type fold||-||HEAT repeat||Serine/threonine-protein phosphatase 2A subunit A, metazoa||Armadillo-like helical||HEAT, type 2	GO:0070062,GO:0043230,GO:0065010,GO:0031982,GO:0010033,GO:0044446,GO:0031988,GO:0044422,GO:0005515,GO:0050896,GO:0043227,GO:0043226,GO:0048584,GO:0044421,GO:0042221,GO:0034641,GO:0048583,GO:0005488,GO:0005622,GO:0048518,GO:0000184,GO:0044424,GO:0044085,GO:0048519,GO:0006807,GO:0071704,GO:0044238,GO:0051716,GO:0044237,GO:0005737,GO:0008152,GO:0006396,GO:0044265,GO:0005576,GO:0003674,GO:0006401,GO:…	extracellular vesicular exosome,extracellular organelle,extracellular membrane-bounded organelle,vesicle,response to organic substance,intracellular organelle part,membrane-bounded vesicle,organelle part,protein binding,response to stimulus,membrane-bounded organelle,organelle,positive regulation of response to stimulus,extracellular region part,response to chemical stimulus,cellular nitrogen com…	hsa05160,hsa05142,hsa04730,hsa04152,hsa04151,hsa04114,hsa03015,hsa04530,hsa04261,hsa04390,hsa04728,hsa04350	Hepatitis C,Chagas disease (American trypanosomiasis),Long-term depression,AMPK signaling pathway,PI3K-Akt signaling pathway,Oocyte meiosis,mRNA surveillance pathway,Tight junction,Adrenergic signaling in cardiomyocytes,Hippo signaling pathway,Dopaminergic synapse,TGF-beta signaling pathway
ENST00000257527	ENSG00000135074	ADAM19	chr5:157477303-157575775	7.44712	3.75421	0.988174	0.03855	0.999477	EGF-like, conserved site||Metallopeptidase, catalytic domain||Peptidase M12B, propeptide||EGF-like domain||Disintegrin domain||ADAM, cysteine-rich||Disintegrin, conserved site||Peptidase M12B, ADAM/reprolysin	GO:0005515,GO:0043226,GO:0019538,GO:0043227,GO:0043170,GO:0043229,GO:0005622,GO:0005488,GO:0003674,GO:0008152,GO:0044424,GO:0044238,GO:0071704,GO:0008150,GO:0043231,GO:0044699,GO:0005737,GO:0044464,GO:0044444,GO:0005623,GO:0016020,GO:0006509,GO:0033619,GO:0044767,GO:0048731,GO:0048856,GO:0048513,GO:0019904,GO:0006508,GO:0032502,GO:0007275,GO:0003824,GO:0008237,GO:0070011,GO:0004222,GO:0044707,GO:…	protein binding,organelle,protein metabolic process,membrane-bounded organelle,macromolecule metabolic process,intracellular organelle,intracellular,binding,molecular_function,metabolic process,intracellular part,primary metabolic process,organic substance metabolic process,biological_process,intracellular membrane-bounded organelle,single-organism process,cytoplasm,cell part,cytoplasmic part,cel…	--	--
ENST00000053867	ENSG00000030582	GRN	chr17:44345085-44353102	36.4364	82.9994	-1.18772	0.0144	0.999477	Granulin||-	GO:0070062,GO:0043230,GO:0065010,GO:0031982,GO:0031988,GO:0005515,GO:0050896,GO:0043227,GO:0043226,GO:0044421,GO:0005488,GO:0005622,GO:0044424,GO:0051716,GO:0005576,GO:0003674,GO:0043229,GO:0008150,GO:0043231,GO:0044763,GO:0009987,GO:0044464,GO:0044699,GO:0005623,GO:0065007,GO:0007165,GO:0044700,GO:0023052,GO:0007154,GO:0050789,GO:0050794,GO:0005575,GO:0005615,GO:0005102,GO:0005125,GO:0008083	extracellular vesicular exosome,extracellular organelle,extracellular membrane-bounded organelle,vesicle,membrane-bounded vesicle,protein binding,response to stimulus,membrane-bounded organelle,organelle,extracellular region part,binding,intracellular,intracellular part,cellular response to stimulus,extracellular region,molecular_function,intracellular organelle,biological_process,intracellular m…	--	--
ENST00000396062	ENSG00000100442	FKBP3	chr14:45084098-45135319	1.1134	3.33318	-1.58192	0.00485	0.999477	FKBP-type peptidyl-prolyl cis-trans isomerase domain||Peptidyl-prolyl cis-trans isomerase, FKBP-type||-	GO:0044446,GO:0044422,GO:0043227,GO:0043226,GO:0005488,GO:0005622,GO:0044424,GO:0071704,GO:0044238,GO:0044237,GO:0005737,GO:0008152,GO:0003674,GO:0019538,GO:0043229,GO:0008150,GO:0043231,GO:0044260,GO:0016020,GO:0009987,GO:0044444,GO:0005634,GO:1901363,GO:0012505,GO:0003824,GO:0097159,GO:0044267,GO:0043170,GO:0044464,GO:0005623,GO:0031090,GO:0006464,GO:0036211,GO:0043412,GO:0018193,GO:0044432,GO:…	intracellular organelle part,organelle part,membrane-bounded organelle,organelle,binding,intracellular,intracellular part,organic substance metabolic process,primary metabolic process,cellular metabolic process,cytoplasm,metabolic process,molecular_function,protein metabolic process,intracellular organelle,biological_process,intracellular membrane-bounded organelle,cellular macromolecule metaboli…	--	--
ENST00000314045	ENSG00000123064	DDX54	chr12:113149857-113185479	0.710538	2.2006	-1.63092	0.0136	0.999477	DBP10CT||-||Helicase superfamily 1/2, ATP-binding domain||RNA helicase, DEAD-box type, Q motif||ATP-dependent RNA helicase DEAD-box, conserved site||DEAD/DEAH box helicase domain||Helicase, C-terminal||P-loop containing nucleoside triphosphate hydrolase	GO:0044446,GO:0044422,GO:0005515,GO:0050896,GO:0031974,GO:0043233,GO:0044428,GO:0070013,GO:0043227,GO:0043226,GO:0034641,GO:0031981,GO:0005488,GO:0005622,GO:0044424,GO:0006807,GO:0071704,GO:0044238,GO:0051716,GO:0044237,GO:0008152,GO:0006396,GO:0003723,GO:0003674,GO:1901360,GO:0043229,GO:0006139,GO:0008150,GO:0046483,GO:0043231,GO:0044260,GO:0044763,GO:0016020,GO:0009987,GO:0005634,GO:1901363,GO:…	intracellular organelle part,organelle part,protein binding,response to stimulus,membrane-enclosed lumen,organelle lumen,nuclear part,intracellular organelle lumen,membrane-bounded organelle,organelle,cellular nitrogen compound metabolic process,nuclear lumen,binding,intracellular,intracellular part,nitrogen compound metabolic process,organic substance metabolic process,primary metabolic process,…	--	--
ENST00000251496	ENSG00000109805	NCAPG	chr4:17810901-18021876	1.42835	0.669678	1.09281	0.0467	0.999477	Condensin complex subunit 3||Armadillo-type fold||Armadillo-like helical||Nuclear condensin complex subunit 3, C-terminal domain	GO:0044446,GO:0044422,GO:0006323,GO:0032991,GO:0071103,GO:0005515,GO:0043226,GO:0043228,GO:0043232,GO:0044260,GO:0034641,GO:0043227,GO:0044427,GO:0005694,GO:0090304,GO:0071840,GO:0006139,GO:0046483,GO:0043170,GO:0043229,GO:0005622,GO:0006807,GO:0006725,GO:0005634,GO:0005488,GO:1901360,GO:0003674,GO:0008152,GO:0044424,GO:0044237,GO:0044238,GO:0006259,GO:0071704,GO:0044763,GO:0051276,GO:0009987,GO:…	intracellular organelle part,organelle part,DNA packaging,macromolecular complex,DNA conformation change,protein binding,organelle,non-membrane-bounded organelle,intracellular non-membrane-bounded organelle,cellular macromolecule metabolic process,cellular nitrogen compound metabolic process,membrane-bounded organelle,chromosomal part,chromosome,nucleic acid metabolic process,cellular component o…	--	--
ENST00000617285	ENSG00000149428	HYOU1	chr11:119044188-119057194	1.38543	2.91623	-1.07377	0.0168	0.999477	Heat shock protein 70, conserved site||Heat shock protein 70kD, peptide-binding domain||-||Heat shock protein 70 family||Heat shock protein 70kD, C-terminal domain	GO:0006950,GO:0070062,GO:0043230,GO:0065010,GO:0031982,GO:0044446,GO:0031988,GO:0044422,GO:0005515,GO:0070887,GO:0050896,GO:0031974,GO:0043233,GO:0070013,GO:0043227,GO:0043226,GO:0044421,GO:0042221,GO:0005488,GO:0005622,GO:0005912,GO:0044424,GO:0070161,GO:0048519,GO:0051716,GO:0005737,GO:0005576,GO:0051649,GO:0003674,GO:0043229,GO:0008150,GO:0043231,GO:0051179,GO:0051641,GO:0032991,GO:0044763,GO:…	response to stress,extracellular vesicular exosome,extracellular organelle,extracellular membrane-bounded organelle,vesicle,intracellular organelle part,membrane-bounded vesicle,organelle part,protein binding,cellular response to chemical stimulus,response to stimulus,membrane-enclosed lumen,organelle lumen,intracellular organelle lumen,membrane-bounded organelle,organelle,extracellular region pa…	hsa04141	Protein processing in endoplasmic reticulum
ENST00000449732	ENSG00000153046	CDYL	chr6:4706158-4955551	5.93689	43.5223	-2.87398	5.00E-05	0.104844	ClpP/crotonase-like domain||Chromo domain-like||Crotonase superfamily||Chromo domain||Chromo domain, conserved site||Chromo domain subgroup||Chromo/chromo shadow domain	GO:0044446,GO:0044422,GO:0005515,GO:0031974,GO:0043233,GO:0044428,GO:0070013,GO:0043227,GO:0043226,GO:0034641,GO:0031981,GO:0005488,GO:0005622,GO:0044424,GO:0006807,GO:0071704,GO:0044238,GO:0044237,GO:0008152,GO:0003674,GO:1901360,GO:0019538,GO:0043229,GO:0006139,GO:0008150,GO:0046483,GO:0043231,GO:0044260,GO:0044763,GO:0016020,GO:0009987,GO:0005634,GO:0071840,GO:0005654,GO:0003824,GO:0006725,GO:…	intracellular organelle part,organelle part,protein binding,membrane-enclosed lumen,organelle lumen,nuclear part,intracellular organelle lumen,membrane-bounded organelle,organelle,cellular nitrogen compound metabolic process,nuclear lumen,binding,intracellular,intracellular part,nitrogen compound metabolic process,organic substance metabolic process,primary metabolic process,cellular metabolic pr…	--	--
ENST00000329021	ENSG00000235568	NFAM1	chr22:42380409-42432395	12.0568	24.6688	-1.03284	0.01305	0.999477	Phosphorylated immunoreceptor signalling ITAM||-	GO:0002376,GO:0006955,GO:0006952,GO:0002682,GO:0006950,GO:0002684,GO:0050776,GO:0045321,GO:0001816,GO:0001775,GO:0001817,GO:0050778,GO:0002694,GO:0050896,GO:0046649,GO:0050865,GO:0002253,GO:0051249,GO:0002757,GO:0048584,GO:0002520,GO:0034641,GO:0048583,GO:0005622,GO:0048518,GO:0002764,GO:0030097,GO:0048534,GO:0006807,GO:0071704,GO:0044238,GO:0051716,GO:0044237,GO:0002429,GO:0008152,GO:0009986,GO:…	immune system process,immune response,defense response,regulation of immune system process,response to stress,positive regulation of immune system process,regulation of immune response,leukocyte activation,cytokine production,cell activation,regulation of cytokine production,positive regulation of immune response,regulation of leukocyte activation,response to stimulus,lymphocyte activation,regula…	--	--
ENST00000270233	ENSG00000187244	BCAM	chr19:44809058-44821420	0.678283	4.86215	-2.84163	0.0001	0.19717	Immunoglobulin V-set domain||Immunoglobulin-like fold||Immunoglobulin subtype 2||Immunoglobulin I-set||Immunoglobulin-like domain||CD80-like, immunoglobulin C2-set||Immunoglobulin subtype	GO:0070062,GO:0043230,GO:0065010,GO:0031982,GO:0031988,GO:0009897,GO:0005515,GO:0050896,GO:0043227,GO:0043226,GO:0044421,GO:0005488,GO:0051716,GO:0005576,GO:0009986,GO:0003674,GO:0008150,GO:0044763,GO:0016020,GO:0009987,GO:0044464,GO:0043236,GO:0044699,GO:0050840,GO:0005623,GO:0005055,GO:0065007,GO:0007165,GO:0044700,GO:0023052,GO:0007154,GO:0050789,GO:0050794,GO:0031589,GO:0044459,GO:0007160,GO:…	extracellular vesicular exosome,extracellular organelle,extracellular membrane-bounded organelle,vesicle,membrane-bounded vesicle,external side of plasma membrane,protein binding,response to stimulus,membrane-bounded organelle,organelle,extracellular region part,binding,cellular response to stimulus,extracellular region,cell surface,molecular_function,biological_process,single-organism cellular p…	--	--
ENST00000612677	ENSG00000255587	RAB44	chr6:36697850-36733183	3.67156	0.789609	2.21718	5.00E-05	0.104844	Small GTP-binding protein domain||EF-hand domain||EF-hand domain pair||Small GTPase superfamily||P-loop containing nucleoside triphosphate hydrolase	GO:0050896,GO:0005488,GO:0005622,GO:0051716,GO:0003674,GO:0008150,GO:0044763,GO:0016020,GO:0009987,GO:1901363,GO:0097159,GO:0032553,GO:0044464,GO:0044699,GO:0017076,GO:0032550,GO:0032549,GO:0001883,GO:0032555,GO:0005623,GO:0001882,GO:0035639,GO:0035556,GO:0000166,GO:1901265,GO:0065007,GO:0036094,GO:0007165,GO:0044700,GO:0023052,GO:0007154,GO:0050789,GO:0050794,GO:0043168,GO:0032561,GO:0019001,GO:…	response to stimulus,binding,intracellular,cellular response to stimulus,molecular_function,biological_process,single-organism cellular process,membrane,cellular process,heterocyclic compound binding,organic cyclic compound binding,ribonucleotide binding,cell part,single-organism process,purine nucleotide binding,purine ribonucleoside binding,ribonucleoside binding,purine nucleoside binding,purin…	--	--
ENST00000611551	ENSG00000274180	NATD1	chr17:21238869-21253410	11.6407	21.908	-0.912281	0.04125	0.999477	Yjdj-type Gcn5-related N-acetyltransferase||Acyl-CoA N-acyltransferase	GO:0005515,GO:0005488,GO:0003674	protein binding,binding,molecular_function	--	--
ENST00000263734	ENSG00000116016	EPAS1	chr2:46296607-46386703	0.677219	0.22191	1.60965	0.0059	0.999477	HIF-1 alpha, transactivation domain, C-terminal||PAC motif||Myc-type, basic helix-loop-helix (bHLH) domain||PAS fold||Nuclear translocator||Hypoxia-inducible factor, alpha subunit||PAS domain	GO:0002376,GO:0006950,GO:0044446,GO:0044422,GO:0005515,GO:0070887,GO:0050896,GO:0031974,GO:0043233,GO:0044428,GO:0070013,GO:0043227,GO:0043226,GO:0002520,GO:0042221,GO:0034641,GO:0031981,GO:0005488,GO:0005622,GO:0048518,GO:0044424,GO:0030097,GO:0048534,GO:0048519,GO:0006807,GO:0071704,GO:0044238,GO:0051716,GO:0044237,GO:0005737,GO:0008152,GO:0003674,GO:1901360,GO:0043229,GO:0006139,GO:0005829,GO:…	immune system process,response to stress,intracellular organelle part,organelle part,protein binding,cellular response to chemical stimulus,response to stimulus,membrane-enclosed lumen,organelle lumen,nuclear part,intracellular organelle lumen,membrane-bounded organelle,organelle,immune system development,response to chemical stimulus,cellular nitrogen compound metabolic process,nuclear lumen,bin…	hsa05211,hsa05200	Renal cell carcinoma,Pathways in cancer
ENST00000635200	ENSG00000282988	RP1-34B20.21	chr6:26196753-26199293	77.9966	35.4954	1.13578	0.041	0.999477	Histone H2A, C-terminal domain||Histone-fold||Histone H2A conserved site||Histone H2A||Histone H2A/H2B/H3	GO:0000786,GO:0032993,GO:0044446,GO:0044422,GO:0032991,GO:0046982,GO:0000785,GO:0005515,GO:0043226,GO:0043228,GO:0043232,GO:0043227,GO:0046983,GO:0044427,GO:0005694,GO:0043229,GO:0005622,GO:0005634,GO:0005488,GO:0003674,GO:0044424,GO:0003676,GO:0043231,GO:1901363,GO:0097159,GO:0044464,GO:0005623,GO:0003677,GO:0005575	nucleosome,protein-DNA complex,intracellular organelle part,organelle part,macromolecular complex,protein heterodimerization activity,chromatin,protein binding,organelle,non-membrane-bounded organelle,intracellular non-membrane-bounded organelle,membrane-bounded organelle,protein dimerization activity,chromosomal part,chromosome,intracellular organelle,intracellular,nucleus,binding,molecular_func…	hsa05322,hsa05034,hsa05202	Systemic lupus erythematosus,Alcoholism,Transcriptional misregulation in cancer
ENST00000587427	ENSG00000167925	GHDC	chr17:42188798-42194532	1.48102	3.23772	-1.12839	0.01905	0.999477	GH3 family	GO:0044446,GO:0044422,GO:0044428,GO:0043227,GO:0043226,GO:0005622,GO:0044424,GO:0005737,GO:0003674,GO:0043229,GO:0008150,GO:0043231,GO:0016020,GO:0044444,GO:0005634,GO:0012505,GO:0044464,GO:0005623,GO:0005635,GO:0005783,GO:0031967,GO:0031975,GO:0005575	intracellular organelle part,organelle part,nuclear part,membrane-bounded organelle,organelle,intracellular,intracellular part,cytoplasm,molecular_function,intracellular organelle,biological_process,intracellular membrane-bounded organelle,membrane,cytoplasmic part,nucleus,endomembrane system,cell part,cell,nuclear envelope,endoplasmic reticulum,organelle envelope,envelope,cellular_component	--	--
ENST00000260356	ENSG00000137801	THBS1	chr15:39581078-39599466	2.56789	5.1074	-0.992004	0.01415	0.999477	Laminin G domain||Thrombospondin, type 3 repeat||Thrombospondin, C-terminal||EGF-like calcium-binding domain||Concanavalin A-like lectin/glucanase domain||Thrombospondin-1||Thrombospondin type-1 (TSP1) repeat||EGF-like domain||TSP type-3 repeat||EGF-like, conserved site||VWFC domain||Thrombospondin, type 3-like repeat	GO:0070062,GO:0043230,GO:0065010,GO:0002376,GO:0031982,GO:0031988,GO:0044085,GO:0044446,GO:0044422,GO:0002682,GO:0044421,GO:0032991,GO:0006955,GO:0006950,GO:0031974,GO:0005515,GO:0043233,GO:0006952,GO:0022607,GO:0070013,GO:0002684,GO:0043226,GO:0005576,GO:0006412,GO:0001775,GO:0044267,GO:0044260,GO:0034641,GO:0019538,GO:0043227,GO:0071840,GO:0006139,GO:0046483,GO:0043170,GO:0043229,GO:0009897,GO:…	extracellular vesicular exosome,extracellular organelle,extracellular membrane-bounded organelle,immune system process,vesicle,membrane-bounded vesicle,cellular component biogenesis,intracellular organelle part,organelle part,regulation of immune system process,extracellular region part,macromolecular complex,immune response,response to stress,membrane-enclosed lumen,protein binding,organelle lum…	hsa05219,hsa04512,hsa04145,hsa04015,hsa05144,hsa05205,hsa04510,hsa04350,hsa04151,hsa04115,hsa05206	Bladder cancer,ECM-receptor interaction,Phagosome,Rap1 signaling pathway,Malaria,Proteoglycans in cancer,Focal adhesion,TGF-beta signaling pathway,PI3K-Akt signaling pathway,p53 signaling pathway,MicroRNAs in cancer
ENST00000301873	ENSG00000168056	LTBP3	chr11:65538804-65558930	0.553781	2.24477	-2.01918	0.00585	0.999477	TB domain||EGF-like calcium-binding domain||Growth factor receptor cysteine-rich domain||Complement Clr-like EGF domain||Green fluorescent protein-like||-||EGF-like, conserved site||EGF-like calcium-binding, conserved site||EGF-like domain||EGF-type aspartate/asparagine hydroxylation site	GO:0070062,GO:0043230,GO:0065010,GO:0031982,GO:0001816,GO:0031988,GO:0005515,GO:0043227,GO:0043226,GO:0044421,GO:0005488,GO:0048518,GO:0005576,GO:0003674,GO:0008150,GO:0044763,GO:0009987,GO:0048522,GO:0019955,GO:0044699,GO:0065007,GO:0050789,GO:0050793,GO:0050794,GO:0036363,GO:0031012,GO:2000741,GO:0005575,GO:0051094,GO:2000739,GO:0045595,GO:0030154,GO:0045597,GO:0072497,GO:0048869,GO:0019838,GO:…	extracellular vesicular exosome,extracellular organelle,extracellular membrane-bounded organelle,vesicle,cytokine production,membrane-bounded vesicle,protein binding,membrane-bounded organelle,organelle,extracellular region part,binding,positive regulation of biological process,extracellular region,molecular_function,biological_process,single-organism cellular process,cellular process,positive re…	--	--
ENST00000336498	ENSG00000071205	ARHGAP10	chr4:147732062-148072780	1.01418	0.391315	1.37391	0.0289	0.999477	PH domain-like||SH3 domain||Rho GTPase-activating protein domain||Pleckstrin homology domain||Rho GTPase activation protein	GO:0034641,GO:0071840,GO:0006139,GO:0046483,GO:0005622,GO:0006807,GO:0006725,GO:1901360,GO:0003674,GO:0008152,GO:0044424,GO:0044237,GO:0044238,GO:0050896,GO:0071704,GO:0044763,GO:0034655,GO:0009987,GO:0008150,GO:0005829,GO:0044248,GO:0046700,GO:0044270,GO:0048523,GO:0019439,GO:0009056,GO:0048519,GO:0044699,GO:1901361,GO:0005737,GO:1901575,GO:0044464,GO:0044444,GO:0005623,GO:0016043,GO:0016020,GO:…	cellular nitrogen compound metabolic process,cellular component organization or biogenesis,nucleobase-containing compound metabolic process,heterocycle metabolic process,intracellular,nitrogen compound metabolic process,cellular aromatic compound metabolic process,organic cyclic compound metabolic process,molecular_function,metabolic process,intracellular part,cellular metabolic process,primary m…	hsa05100	Bacterial invasion of epithelial cells
ENST00000379600	ENSG00000188811	NHLRC3	chr13:39038310-39050109	0.474704	0.184849	1.36068	0.0483	0.999477	NHL repeat||Six-bladed beta-propeller, TolB-like||NHL repeat, subgroup	GO:0070062,GO:0043230,GO:0065010,GO:0031982,GO:0031988,GO:0044421,GO:0043226,GO:0005576,GO:0043227,GO:0005575	extracellular vesicular exosome,extracellular organelle,extracellular membrane-bounded organelle,vesicle,membrane-bounded vesicle,extracellular region part,organelle,extracellular region,membrane-bounded organelle,cellular_component	--	--
ENST00000300648	ENSG00000089154	GCN1	chr12:120127202-120194710	1.98404	4.20725	-1.08444	0.0104	0.999477	Armadillo-type fold||Proteasome component Ecm29/Translational activator Gcn1||HEAT, type 2||Translational activator Gcn1||Armadillo-like helical	GO:0006950,GO:0005515,GO:0050896,GO:0043226,GO:0034641,GO:0005488,GO:0005622,GO:0048518,GO:0005912,GO:0044424,GO:0070161,GO:0006807,GO:0071704,GO:0044238,GO:0051716,GO:0044237,GO:0005737,GO:0008152,GO:0003723,GO:0003674,GO:1901360,GO:0019538,GO:0043229,GO:0006139,GO:0008150,GO:0046483,GO:0044260,GO:0032991,GO:0044763,GO:0016020,GO:0009987,GO:0044444,GO:1901363,GO:0097159,GO:0010608,GO:0006725,GO:…	response to stress,protein binding,response to stimulus,organelle,cellular nitrogen compound metabolic process,binding,intracellular,positive regulation of biological process,adherens junction,intracellular part,anchoring junction,nitrogen compound metabolic process,organic substance metabolic process,primary metabolic process,cellular response to stimulus,cellular metabolic process,cytoplasm,met…	--	--
ENST00000216832	ENSG00000100941	PNN	chr14:39174884-39183218	1.27468	2.3114	-0.858632	0.04015	0.999477	Pinin/SDK/MemA protein||Pinin/SDK	GO:0044446,GO:0070161,GO:0044422,GO:0032991,GO:0044428,GO:0031974,GO:0043233,GO:0030054,GO:0070013,GO:0031981,GO:0043226,GO:0006396,GO:0043228,GO:0043232,GO:0016071,GO:0044260,GO:0034641,GO:0043227,GO:0090304,GO:0006139,GO:0046483,GO:0043170,GO:0043229,GO:0034654,GO:0018130,GO:0019438,GO:0044271,GO:0005622,GO:0006807,GO:0006725,GO:0005634,GO:0005488,GO:1901360,GO:1901362,GO:0003674,GO:0008152,GO:…	intracellular organelle part,anchoring junction,organelle part,macromolecular complex,nuclear part,membrane-enclosed lumen,organelle lumen,cell junction,intracellular organelle lumen,nuclear lumen,organelle,RNA processing,non-membrane-bounded organelle,intracellular non-membrane-bounded organelle,mRNA metabolic process,cellular macromolecule metabolic process,cellular nitrogen compound metabolic …	hsa03015,hsa03013	mRNA surveillance pathway,RNA transport
ENST00000617998	ENSG00000181222	POLR2A	chr17:7484365-7514616	8.64867	15.3112	-0.824041	0.0462	0.999477	RNA polymerase Rpb1, domain 3||RNA polymerase Rpb1, domain 5||RNA polymerase, alpha subunit||RNA polymerase II, heptapeptide repeat, eukaryotic||RNA polymerase, N-terminal||RNA polymerase Rpb1, domain 7||RNA polymerase Rpb1, domain 4||RNA polymerase Rpb1, domain 6||RNA polymerase Rpb1, domain 1	GO:0019080,GO:0019083,GO:0019058,GO:0016032,GO:0044764,GO:0044446,GO:0051704,GO:0044422,GO:0044403,GO:0044419,GO:0032991,GO:0006950,GO:0044428,GO:0031974,GO:0005515,GO:0016458,GO:0043233,GO:0070013,GO:0031981,GO:0043226,GO:0031047,GO:0006396,GO:0043228,GO:0043232,GO:0016071,GO:0044260,GO:0034641,GO:0043227,GO:0090304,GO:0006139,GO:0046483,GO:0043170,GO:0043229,GO:0034654,GO:0018130,GO:0019438,GO:…	viral genome expression,viral transcription,viral infectious cycle,viral process,multi-organism cellular process,intracellular organelle part,multi-organism process,organelle part,symbiosis, encompassing mutualism through parasitism,interspecies interaction between organisms,macromolecular complex,response to stress,nuclear part,membrane-enclosed lumen,protein binding,gene silencing,organelle lum…	hsa00230,hsa05169,hsa03020,hsa05016,hsa05168,hsa00240,hsa01100	Purine metabolism,Epstein-Barr virus infection,RNA polymerase,Huntington's disease,Herpes simplex infection,Pyrimidine metabolism,Metabolic pathways
ENST00000321424	ENSG00000105366	SIGLEC8	chr19:51450846-51458456	2.91695	0.216619	3.75123	0.00025	0.379609	Immunoglobulin subtype||Immunoglobulin-like domain||Immunoglobulin subtype 2||Immunoglobulin V-set domain||Immunoglobulin-like fold	GO:0050896,GO:0005488,GO:0051716,GO:0003674,GO:0008150,GO:0044763,GO:0016020,GO:0009987,GO:0044699,GO:0065007,GO:0007165,GO:0044700,GO:0023052,GO:0007154,GO:0050789,GO:0050794,GO:0030246,GO:0022610,GO:0005575,GO:0007155,GO:0044425,GO:0004872,GO:0004871,GO:0060089,GO:0038023,GO:0016021,GO:0031224,GO:0004888	response to stimulus,binding,cellular response to stimulus,molecular_function,biological_process,single-organism cellular process,membrane,cellular process,single-organism process,biological regulation,signal transduction,single organism signaling,signaling,cell communication,regulation of biological process,regulation of cellular process,carbohydrate binding,biological adhesion,cellular_componen…	--	--
ENST00000292431	ENSG00000160877	NACC1	chr19:13118102-13141141	2.62411	4.80509	-0.872734	0.0316	0.999477	BTB/POZ domain||BEN domain||SKP1/BTB/POZ domain||-	GO:0044446,GO:0044422,GO:0031974,GO:0043233,GO:0044428,GO:0070013,GO:0043227,GO:0043226,GO:0034641,GO:0031981,GO:0005622,GO:0048518,GO:0044424,GO:0044085,GO:0048519,GO:0006807,GO:0071704,GO:0044238,GO:0044237,GO:0005737,GO:0008152,GO:1901360,GO:0043229,GO:0006139,GO:0065003,GO:0008150,GO:0046483,GO:0043231,GO:0044260,GO:0009987,GO:0005634,GO:0048523,GO:0071840,GO:0005654,GO:0043933,GO:0006725,GO:…	intracellular organelle part,organelle part,membrane-enclosed lumen,organelle lumen,nuclear part,intracellular organelle lumen,membrane-bounded organelle,organelle,cellular nitrogen compound metabolic process,nuclear lumen,intracellular,positive regulation of biological process,intracellular part,cellular component biogenesis,negative regulation of biological process,nitrogen compound metabolic p…	--	--
ENST00000559596	ENSG00000137804	NUSAP1	chr15:41332693-41381050	1.77494	4.20869	-1.2456	0.0256	0.999477	Nucleolar and spindle-associated protein 1||-	GO:0044446,GO:0044422,GO:0006323,GO:0032991,GO:0071103,GO:0044428,GO:0031974,GO:0005515,GO:0043233,GO:0070013,GO:0031981,GO:0043226,GO:0043228,GO:0043232,GO:0044260,GO:0034641,GO:0043227,GO:0005694,GO:0090304,GO:0071840,GO:0006139,GO:0046483,GO:0043170,GO:0043229,GO:0005622,GO:0006807,GO:0006725,GO:0005634,GO:0005488,GO:1901360,GO:0003674,GO:0008152,GO:0044424,GO:0044237,GO:0044238,GO:0003676,GO:…	intracellular organelle part,organelle part,DNA packaging,macromolecular complex,DNA conformation change,nuclear part,membrane-enclosed lumen,protein binding,organelle lumen,intracellular organelle lumen,nuclear lumen,organelle,non-membrane-bounded organelle,intracellular non-membrane-bounded organelle,cellular macromolecule metabolic process,cellular nitrogen compound metabolic process,membrane-…	--	--
ENST00000310441	ENSG00000172534	HCFC1	chrX:153947552-153971807	4.28924	7.92201	-0.885145	0.03445	0.999477	Immunoglobulin-like fold||Galactose oxidase, beta-propeller||Kelch repeat type 1||Kelch-type beta propeller||Fibronectin type III	GO:0051704,GO:0044403,GO:0044419,GO:0016032,GO:0044764,GO:0010033,GO:0044446,GO:0044422,GO:0005515,GO:0070887,GO:0050896,GO:0031974,GO:0043233,GO:0044428,GO:0070013,GO:0043227,GO:0071310,GO:0043226,GO:0042221,GO:0034641,GO:0031981,GO:0005488,GO:0005622,GO:0048518,GO:0005912,GO:0044424,GO:0044085,GO:0070161,GO:0048519,GO:0006807,GO:0071704,GO:0044238,GO:0051716,GO:0044237,GO:0005737,GO:0008152,GO:…	multi-organism process,symbiosis, encompassing mutualism through parasitism,interspecies interaction between organisms,viral process,multi-organism cellular process,response to organic substance,intracellular organelle part,organelle part,protein binding,cellular response to chemical stimulus,response to stimulus,membrane-enclosed lumen,organelle lumen,nuclear part,intracellular organelle lumen,m…	hsa05168	Herpes simplex infection
ENST00000361545	ENSG00000106665	CLIP2	chr7:74289474-74405943	0.628142	1.71749	-1.45114	0.00975	0.999477	-||CAP Gly-rich domain||CAP-Gly domain-containing linker protein 2	GO:0044446,GO:0044422,GO:0005515,GO:0043226,GO:0005488,GO:0005622,GO:0044424,GO:0005737,GO:0003674,GO:0043229,GO:0032991,GO:0044444,GO:0044464,GO:0043228,GO:0043232,GO:0005623,GO:0043234,GO:0035371,GO:0005575,GO:0005875,GO:0051010,GO:0008017,GO:0015630,GO:0008092,GO:0005856,GO:0015631,GO:0005874,GO:0044430,GO:0005881	intracellular organelle part,organelle part,protein binding,organelle,binding,intracellular,intracellular part,cytoplasm,molecular_function,intracellular organelle,macromolecular complex,cytoplasmic part,cell part,non-membrane-bounded organelle,intracellular non-membrane-bounded organelle,cell,protein complex,microtubule plus end,cellular_component,microtubule associated complex,microtubule plus-…	--	--
ENST00000357519	ENSG00000172500	FIBP	chr11:65883920-65888539	2.99968	5.71237	-0.929279	0.0394	0.999477	Acidic fibroblast growth factor intracellular-binding protein	GO:0006950,GO:0070062,GO:0043230,GO:0065010,GO:0031982,GO:0010033,GO:0001775,GO:0031988,GO:0005515,GO:0070887,GO:0050896,GO:0043227,GO:0071310,GO:0043226,GO:0044421,GO:0042221,GO:0005488,GO:0005622,GO:0044424,GO:0051716,GO:0005737,GO:0005576,GO:0003674,GO:0043229,GO:0008150,GO:0043231,GO:0044763,GO:0016020,GO:0009987,GO:0044444,GO:0005634,GO:0012505,GO:0009611,GO:0065008,GO:0044464,GO:0044699,GO:…	response to stress,extracellular vesicular exosome,extracellular organelle,extracellular membrane-bounded organelle,vesicle,response to organic substance,cell activation,membrane-bounded vesicle,protein binding,cellular response to chemical stimulus,response to stimulus,membrane-bounded organelle,cellular response to organic substance,organelle,extracellular region part,response to chemical stimu…	--	--
ENST00000312547	ENSG00000130724	CHMP2A	chr19:58551565-58555124	16.3276	29.0312	-0.830289	0.0406	0.999477	Snf7 family	GO:0070062,GO:0043230,GO:0065010,GO:0019058,GO:0031982,GO:0031988,GO:0044085,GO:0016032,GO:0044764,GO:0044446,GO:0051704,GO:0044422,GO:0044403,GO:0044419,GO:0034622,GO:0044421,GO:0032991,GO:0065003,GO:0044428,GO:0005515,GO:0051291,GO:0043933,GO:0022607,GO:0051259,GO:0043226,GO:0005576,GO:0043227,GO:0071840,GO:0043229,GO:0005622,GO:0005634,GO:0005488,GO:0003674,GO:0008152,GO:0044424,GO:0044237,GO:…	extracellular vesicular exosome,extracellular organelle,extracellular membrane-bounded organelle,viral infectious cycle,vesicle,membrane-bounded vesicle,cellular component biogenesis,viral process,multi-organism cellular process,intracellular organelle part,multi-organism process,organelle part,symbiosis, encompassing mutualism through parasitism,interspecies interaction between organisms,cellula…	hsa04144	Endocytosis
ENST00000219596	ENSG00000103313	MEFV	chr16:3242027-3256627	14.1586	25.7148	-0.860918	0.0272	0.999477	SPRY domain||SPRY-associated||Butyrophylin-like||Concanavalin A-like lectin/glucanase domain||B30.2/SPRY domain||Death-like domain||DAPIN domain||B-box-type zinc finger	GO:0002376,GO:0006955,GO:0006952,GO:0045087,GO:0006950,GO:0034097,GO:0031982,GO:0001816,GO:0010033,GO:0001817,GO:0031347,GO:0044446,GO:0044422,GO:0005515,GO:0050896,GO:0080134,GO:0043227,GO:0043226,GO:0034341,GO:0042221,GO:0048583,GO:0005488,GO:0005622,GO:0048518,GO:0044424,GO:0044085,GO:0048519,GO:0044237,GO:0005737,GO:0008152,GO:0005773,GO:0003674,GO:0043229,GO:0005829,GO:0065003,GO:0008150,GO:…	immune system process,immune response,defense response,innate immune response,response to stress,response to cytokine stimulus,vesicle,cytokine production,response to organic substance,regulation of cytokine production,regulation of defense response,intracellular organelle part,organelle part,protein binding,response to stimulus,regulation of response to stress,membrane-bounded organelle,organell…	hsa04621	NOD-like receptor signaling pathway
ENST00000370151	ENSG00000166171	DPCD	chr10:101588287-101609668	1.37903	3.52337	-1.35331	0.0286	0.999477	Protein DPCD	GO:0005515,GO:0043226,GO:0043227,GO:0043229,GO:0005622,GO:0005634,GO:0005488,GO:0003674,GO:0044424,GO:0044763,GO:0009987,GO:0008150,GO:0043231,GO:0044699,GO:0051179,GO:0044464,GO:0005623,GO:0040011,GO:0048870,GO:0051674,GO:0044767,GO:0048731,GO:0048856,GO:0048513,GO:0006928,GO:0021678,GO:0032502,GO:0021591,GO:0007275,GO:0044707,GO:0021670,GO:0005575,GO:0032501,GO:0003351,GO:0060972,GO:0007018,GO:…	protein binding,organelle,membrane-bounded organelle,intracellular organelle,intracellular,nucleus,binding,molecular_function,intracellular part,single-organism cellular process,cellular process,biological_process,intracellular membrane-bounded organelle,single-organism process,localization,cell part,cell,locomotion,cell motility,localization of cell,single-organism developmental process,system d…	--	--
ENST00000244534	ENSG00000124575	HIST1H1D	chr6:26234267-26234933	37.5955	101.386	-1.43123	0.0007	0.623132	Histone H5||Linker histone H1/H5, domain H15||Winged helix-turn-helix DNA-binding domain	GO:0044446,GO:0044422,GO:0031974,GO:0043233,GO:0044428,GO:0070013,GO:0043227,GO:0043226,GO:0000786,GO:0032993,GO:0034641,GO:0031981,GO:0005488,GO:0005622,GO:0044424,GO:0044085,GO:0048519,GO:0006807,GO:0071704,GO:0044238,GO:0044237,GO:0008152,GO:0003674,GO:1901360,GO:0019538,GO:0043229,GO:0006139,GO:0031497,GO:0065003,GO:0008150,GO:0046483,GO:0043231,GO:0044260,GO:0032991,GO:0044763,GO:0009987,GO:…	intracellular organelle part,organelle part,membrane-enclosed lumen,organelle lumen,nuclear part,intracellular organelle lumen,membrane-bounded organelle,organelle,nucleosome,protein-DNA complex,cellular nitrogen compound metabolic process,nuclear lumen,binding,intracellular,intracellular part,cellular component biogenesis,negative regulation of biological process,nitrogen compound metabolic proc…	--	--
ENST00000244537	ENSG00000274618	HIST1H4F	chr6:26240425-26240737	123.751	59.0498	1.06744	0.0124	0.999477	Histone H4, conserved site||Histone H4||Histone-fold||TATA box binding protein associated factor (TAF)	GO:0000786,GO:0070062,GO:0043230,GO:0065010,GO:0032993,GO:0002376,GO:0006335,GO:0034723,GO:0031982,GO:0031988,GO:0044085,GO:0051290,GO:0006342,GO:0006334,GO:0000183,GO:0044446,GO:0044422,GO:0034728,GO:0031497,GO:0045814,GO:0051262,GO:0002682,GO:0034622,GO:0006333,GO:0006323,GO:0044421,GO:0032991,GO:0071103,GO:0046982,GO:0065004,GO:0045653,GO:0000785,GO:0065003,GO:0071824,GO:0006950,GO:0044428,GO:…	nucleosome,extracellular vesicular exosome,extracellular organelle,extracellular membrane-bounded organelle,protein-DNA complex,immune system process,DNA replication-dependent nucleosome assembly,DNA replication-dependent nucleosome organization,vesicle,membrane-bounded vesicle,cellular component biogenesis,protein heterotetramerization,chromatin silencing,nucleosome assembly,chromatin silencing …	hsa05322,hsa05034,hsa05203	Systemic lupus erythematosus,Alcoholism,Viral carcinogenesis
ENST00000282018	ENSG00000152207	CYSLTR2	chr13:48653710-48711226	0.820583	0.0413662	4.31013	0.02625	0.999477	Cysteinyl leukotriene receptor 2||GPCR, rhodopsin-like, 7TM||Cysteinyl leukotriene receptor||G protein-coupled receptor, rhodopsin-like||-	GO:0002376,GO:0006955,GO:0050896,GO:0048584,GO:0048583,GO:0048518,GO:0051716,GO:0003674,GO:0008150,GO:0044763,GO:0016020,GO:0009987,GO:0051239,GO:0048522,GO:0044464,GO:0044699,GO:0005623,GO:0035556,GO:0000165,GO:0065007,GO:0009967,GO:0007165,GO:0023056,GO:0008219,GO:0016265,GO:0007243,GO:0044700,GO:0023052,GO:0007154,GO:0050789,GO:0050793,GO:0050794,GO:0010647,GO:0043408,GO:0010740,GO:0007166,GO:…	immune system process,immune response,response to stimulus,positive regulation of response to stimulus,regulation of response to stimulus,positive regulation of biological process,cellular response to stimulus,molecular_function,biological_process,single-organism cellular process,membrane,cellular process,regulation of multicellular organismal process,positive regulation of cellular process,cell …	--	--
ENST00000377401	ENSG00000185130	HIST1H2BL	chr6:27807443-27807931	30.1701	12.5378	1.26684	0.01525	0.999477	Histone H2B||Histone-fold||Histone H2A/H2B/H3	GO:0000786,GO:0070062,GO:0043230,GO:0065010,GO:0032993,GO:0031982,GO:0031988,GO:0044085,GO:0006334,GO:0044446,GO:0044422,GO:0034728,GO:0031497,GO:0034622,GO:0006333,GO:0000788,GO:0006323,GO:0044421,GO:0032991,GO:0071103,GO:0046982,GO:0065004,GO:0000785,GO:0065003,GO:0071824,GO:0044428,GO:0031974,GO:0005515,GO:0043233,GO:0043933,GO:0022607,GO:0070013,GO:0031981,GO:0043226,GO:0005576,GO:0000228,GO:…	nucleosome,extracellular vesicular exosome,extracellular organelle,extracellular membrane-bounded organelle,protein-DNA complex,vesicle,membrane-bounded vesicle,cellular component biogenesis,nucleosome assembly,intracellular organelle part,organelle part,nucleosome organization,chromatin assembly,cellular macromolecular complex assembly,chromatin assembly or disassembly,nuclear nucleosome,DNA pac…	hsa05322,hsa05034,hsa05203	Systemic lupus erythematosus,Alcoholism,Viral carcinogenesis
ENST00000377403	ENSG00000049239	H6PD	chr1:9234774-9271337	1.16573	2.86009	-1.29483	0.00325	0.999477	NAD(P)-binding domain||Glucose-6-phosphate dehydrogenase, NAD-binding||Glucose-6-phosphate dehydrogenase||Glucose-6-phosphate dehydrogenase, C-terminal||Glucosamine/galactosamine-6-phosphate isomerase||Glucose-6-phosphate dehydrogenase, active site||6-phosphogluconolactonase, DevB-type	GO:0010033,GO:0044446,GO:0044422,GO:0050896,GO:0031974,GO:0043233,GO:0070013,GO:0043227,GO:0043226,GO:0042221,GO:0034641,GO:0005488,GO:0005622,GO:0044424,GO:0006807,GO:0071704,GO:0044238,GO:0044237,GO:0005737,GO:0008152,GO:0003674,GO:1901360,GO:0043229,GO:0006139,GO:0008150,GO:0046483,GO:0043231,GO:0009987,GO:0044444,GO:1901363,GO:0003824,GO:0097159,GO:0006725,GO:1901700,GO:1901575,GO:0009056,GO:…	response to organic substance,intracellular organelle part,organelle part,response to stimulus,membrane-enclosed lumen,organelle lumen,intracellular organelle lumen,membrane-bounded organelle,organelle,response to chemical stimulus,cellular nitrogen compound metabolic process,binding,intracellular,intracellular part,nitrogen compound metabolic process,organic substance metabolic process,primary m…	hsa00030,hsa01100,hsa01200	Pentose phosphate pathway,Metabolic pathways,Carbon metabolism
ENST00000376753	ENSG00000116663	FBXO6	chr1:11664123-11674354	2.55399	7.55171	-1.56405	0.00175	0.906596	F-box associated (FBA) domain||F-box domain||Galactose-binding domain-like	GO:0006950,GO:0010033,GO:0044446,GO:0044422,GO:0005515,GO:0050896,GO:0043227,GO:0043226,GO:0042221,GO:0034641,GO:0005488,GO:0005622,GO:0044424,GO:0048519,GO:0006807,GO:0071704,GO:0044238,GO:0051716,GO:0044237,GO:0005737,GO:0008152,GO:0044265,GO:0003674,GO:1901360,GO:0019538,GO:0043229,GO:0006139,GO:0005829,GO:0008150,GO:0046483,GO:0043231,GO:0044260,GO:0032991,GO:0044763,GO:0009987,GO:0044444,GO:…	response to stress,response to organic substance,intracellular organelle part,organelle part,protein binding,response to stimulus,membrane-bounded organelle,organelle,response to chemical stimulus,cellular nitrogen compound metabolic process,binding,intracellular,intracellular part,negative regulation of biological process,nitrogen compound metabolic process,organic substance metabolic process,pr…	hsa04141	Protein processing in endoplasmic reticulum
ENST00000263205	ENSG00000099917	MED15	chr22:20495912-20587632	1.9445	4.34423	-1.1597	0.04465	0.999477	Coactivator CBP, KIX domain||Mediator of RNA polymerase II transcription subunit 15||-	GO:0044446,GO:0044422,GO:0032991,GO:0044428,GO:0031974,GO:0005515,GO:0043233,GO:0070013,GO:0031981,GO:0043226,GO:0044260,GO:0034641,GO:0043227,GO:0090304,GO:0006139,GO:0046483,GO:0043170,GO:0043229,GO:0034654,GO:0018130,GO:0019438,GO:0044271,GO:0005622,GO:0006807,GO:0006725,GO:0005634,GO:0005488,GO:1901360,GO:1901362,GO:0003674,GO:0008152,GO:0032774,GO:0044424,GO:0044237,GO:0005654,GO:0044238,GO:…	intracellular organelle part,organelle part,macromolecular complex,nuclear part,membrane-enclosed lumen,protein binding,organelle lumen,intracellular organelle lumen,nuclear lumen,organelle,cellular macromolecule metabolic process,cellular nitrogen compound metabolic process,membrane-bounded organelle,nucleic acid metabolic process,nucleobase-containing compound metabolic process,heterocycle meta…	--	--
ENST00000297661	ENSG00000165006	UBAP1	chr9:34179004-34311371	6.78282	13.8435	-1.02925	0.02925	0.999477	UMA domain||UBA-like||Ubiquitin-associated domain	GO:0044446,GO:0044422,GO:0032991,GO:0005515,GO:0043226,GO:0044267,GO:0044260,GO:0019538,GO:0043227,GO:0044265,GO:0043170,GO:0043229,GO:0005622,GO:0009057,GO:0005488,GO:0003674,GO:0008152,GO:0044424,GO:0044237,GO:0015031,GO:0044238,GO:0045184,GO:0033036,GO:0071704,GO:0009987,GO:0008150,GO:0005829,GO:0043231,GO:0044248,GO:0008104,GO:0009056,GO:0051234,GO:0043234,GO:0006810,GO:0005737,GO:0071702,GO:…	intracellular organelle part,organelle part,macromolecular complex,protein binding,organelle,cellular protein metabolic process,cellular macromolecule metabolic process,protein metabolic process,membrane-bounded organelle,cellular macromolecule catabolic process,macromolecule metabolic process,intracellular organelle,intracellular,macromolecule catabolic process,binding,molecular_function,metabol…	--	--
ENST00000234590	ENSG00000074800	ENO1	chr1:8861001-8879894	22.914	43.6311	-0.92913	0.02205	0.999477	Enolase, C-terminal TIM barrel domain||Enolase C-terminal domain-like||Enolase, conserved site||Enolase, N-terminal||Enolase N-terminal domain-like||Enolase	GO:0051704,GO:0051707,GO:0009607,GO:0009615,GO:0070062,GO:0043230,GO:0065010,GO:0031982,GO:0031988,GO:0044422,GO:0005515,GO:0050896,GO:0043227,GO:0043226,GO:0044421,GO:0034641,GO:0005488,GO:0005622,GO:0005912,GO:0044424,GO:0070161,GO:0044445,GO:0048519,GO:0006807,GO:0071704,GO:0044238,GO:0044237,GO:0005737,GO:0008152,GO:0005576,GO:0003674,GO:1901360,GO:0043229,GO:0006139,GO:0005829,GO:0008150,GO:…	multi-organism process,response to other organism,response to biotic stimulus,response to virus,extracellular vesicular exosome,extracellular organelle,extracellular membrane-bounded organelle,vesicle,membrane-bounded vesicle,organelle part,protein binding,response to stimulus,membrane-bounded organelle,organelle,extracellular region part,cellular nitrogen compound metabolic process,binding,intra…	--	--
ENST00000425006	ENSG00000189068	VSTM1	chr19:54040824-54063953	12.7092	2.95755	2.1034	0.00305	0.999477	-||Immunoglobulin subtype||Immunoglobulin-like domain||Immunoglobulin-like fold	GO:0002376,GO:0005515,GO:0044421,GO:0005488,GO:0005576,GO:0003674,GO:0008150,GO:0016020,GO:0005575,GO:0005615,GO:0005102,GO:0044425,GO:0016021,GO:0005125,GO:0031224	immune system process,protein binding,extracellular region part,binding,extracellular region,molecular_function,biological_process,membrane,cellular_component,extracellular space,receptor binding,membrane part,integral to membrane,cytokine activity,intrinsic to membrane	--	--
ENST00000356800	ENSG00000082014	SMARCD3	chr7:151238972-151277896	1.12026	2.80611	-1.32474	0.0431	0.999477	SWIB domain||-||SWIB/MDM2 domain	GO:0044446,GO:0044422,GO:0005515,GO:0031974,GO:0043233,GO:0044428,GO:0070013,GO:0043227,GO:0043226,GO:0034641,GO:0031981,GO:0005488,GO:0005622,GO:0048518,GO:0044424,GO:0006807,GO:0071704,GO:0044238,GO:0044237,GO:0008152,GO:0003674,GO:1901360,GO:0043229,GO:0006139,GO:0008150,GO:0046483,GO:0043231,GO:0044260,GO:0032991,GO:0044763,GO:0009987,GO:0006333,GO:0005634,GO:0051239,GO:0071840,GO:0005654,GO:…	intracellular organelle part,organelle part,protein binding,membrane-enclosed lumen,organelle lumen,nuclear part,intracellular organelle lumen,membrane-bounded organelle,organelle,cellular nitrogen compound metabolic process,nuclear lumen,binding,intracellular,positive regulation of biological process,intracellular part,nitrogen compound metabolic process,organic substance metabolic process,prima…	--	--
ENST00000251334	ENSG00000108506	INTS2	chr17:61865366-61928016	1.19174	0.434962	1.4541	0.00685	0.999477	Integrator complex subunit 2||Integrator complex subunit 2, metazoa	GO:0044446,GO:0044422,GO:0005515,GO:0031974,GO:0043233,GO:0044428,GO:0070013,GO:0043227,GO:0043226,GO:0034641,GO:0031981,GO:0005488,GO:0005622,GO:0044424,GO:0034470,GO:0006807,GO:0071704,GO:0044238,GO:0044237,GO:0034660,GO:0008152,GO:0006396,GO:0003674,GO:1901360,GO:0043229,GO:0006139,GO:0008150,GO:0046483,GO:0043231,GO:0044260,GO:0032991,GO:0016020,GO:0009987,GO:0005634,GO:0005654,GO:0012505,GO:…	intracellular organelle part,organelle part,protein binding,membrane-enclosed lumen,organelle lumen,nuclear part,intracellular organelle lumen,membrane-bounded organelle,organelle,cellular nitrogen compound metabolic process,nuclear lumen,binding,intracellular,intracellular part,ncRNA processing,nitrogen compound metabolic process,organic substance metabolic process,primary metabolic process,cell…	--	--
ENST00000574876	ENSG00000141456	PELP1	chr17:4669773-4704337	0.804991	2.82037	-1.80884	0.0018	0.914566	Proline-, glutamic acid- and leucine-rich protein 1||Pre-rRNA-processing protein RIX1, N-terminal||Armadillo-type fold||Uncharacterised domain NUC202	GO:0010033,GO:0044446,GO:0044422,GO:0005515,GO:0070887,GO:0050896,GO:0031974,GO:0043233,GO:0044428,GO:0070013,GO:0043227,GO:0071310,GO:0043226,GO:0042254,GO:0022613,GO:0016072,GO:0042221,GO:0034641,GO:0006364,GO:0031981,GO:0005488,GO:0005622,GO:0048518,GO:0044424,GO:0044085,GO:0034470,GO:0006807,GO:0071704,GO:0044238,GO:0051716,GO:0044237,GO:0005737,GO:0034660,GO:0008152,GO:0006396,GO:0003674,GO:…	response to organic substance,intracellular organelle part,organelle part,protein binding,cellular response to chemical stimulus,response to stimulus,membrane-enclosed lumen,organelle lumen,nuclear part,intracellular organelle lumen,membrane-bounded organelle,cellular response to organic substance,organelle,ribosome biogenesis,ribonucleoprotein complex biogenesis,rRNA metabolic process,response t…	--	--
ENST00000359611	ENSG00000278677	HIST1H2AM	chr6:27892756-27893149	75.9174	39.6828	0.935916	0.03835	0.999477	Histone H2A conserved site||Histone H2A||Histone H2A, C-terminal domain||Histone-fold||Histone H2A/H2B/H3	GO:0000786,GO:0070062,GO:0043230,GO:0065010,GO:0032993,GO:0031982,GO:0031988,GO:0006342,GO:0044446,GO:0044422,GO:0045814,GO:0044421,GO:0032991,GO:0046982,GO:0000785,GO:0044428,GO:0031974,GO:0005515,GO:0016458,GO:0043233,GO:0070013,GO:0031981,GO:0043226,GO:0005576,GO:0000228,GO:0044454,GO:0043228,GO:0043232,GO:0044260,GO:0034641,GO:0043227,GO:0046983,GO:0044427,GO:0005694,GO:0000790,GO:0090304,GO:…	nucleosome,extracellular vesicular exosome,extracellular organelle,extracellular membrane-bounded organelle,protein-DNA complex,vesicle,membrane-bounded vesicle,chromatin silencing,intracellular organelle part,organelle part,negative regulation of gene expression, epigenetic,extracellular region part,macromolecular complex,protein heterodimerization activity,chromatin,nuclear part,membrane-enclos…	hsa05322,hsa05034	Systemic lupus erythematosus,Alcoholism
ENST00000522085	ENSG00000161813	LARP4	chr12:50326229-50480004	1.9705	5.57118	-1.49942	0.03395	0.999477	RNA-binding protein Lupus La||Nucleotide-binding alpha-beta plait domain||-||Winged helix-turn-helix DNA-binding domain	GO:0005488,GO:0003723,GO:0003674,GO:0008150,GO:0044763,GO:0016020,GO:0009987,GO:0071840,GO:1901363,GO:0097159,GO:0044699,GO:0003676,GO:0000166,GO:1901265,GO:0065007,GO:0016043,GO:0036094,GO:0050789,GO:0050793,GO:0050794,GO:0051128,GO:0006996,GO:0022603,GO:0007010,GO:0005575,GO:0048856,GO:0048869,GO:0022604,GO:0044767,GO:0032502,GO:0009653,GO:0000902,GO:0032989	binding,RNA binding,molecular_function,biological_process,single-organism cellular process,membrane,cellular process,cellular component organization or biogenesis,heterocyclic compound binding,organic cyclic compound binding,single-organism process,nucleic acid binding,nucleotide binding,nucleoside phosphate binding,biological regulation,cellular component organization,small molecule binding,regu…	--	--
ENST00000367929	ENSG00000198574	SH2D1B	chr1:162395265-162412126	0.873839	0.347862	1.32885	0.02665	0.999477	SH2 domain	GO:0002376,GO:0006955,GO:0006952,GO:0002682,GO:0045087,GO:0006950,GO:0002684,GO:0002252,GO:0050776,GO:0045321,GO:0002697,GO:0001775,GO:0031347,GO:0050778,GO:0005515,GO:0050896,GO:0045088,GO:0045089,GO:0080134,GO:0031349,GO:0048584,GO:0048583,GO:0005488,GO:0005622,GO:0048518,GO:0044424,GO:0002443,GO:0005737,GO:0003674,GO:0002703,GO:0002250,GO:0005829,GO:0008150,GO:0044763,GO:0009987,GO:0044444,GO:…	immune system process,immune response,defense response,regulation of immune system process,innate immune response,response to stress,positive regulation of immune system process,immune effector process,regulation of immune response,leukocyte activation,regulation of immune effector process,cell activation,regulation of defense response,positive regulation of immune response,protein binding,respon…	hsa04650	Natural killer cell mediated cytotoxicity
ENST00000543095	ENSG00000129493	HEATR5A	chr14:31291790-31457510	0.886333	0.428019	1.05018	0.037	0.999477	-||Armadillo-type fold||Armadillo-like helical	--	--	--	--
ENST00000268661	ENSG00000140986	RPL3L	chr16:1943973-1957606	0.242947	1.10715	-2.18814	0.0026	0.999477	Ribosomal protein L3||Ribosomal protein L3, conserved site||Translation protein, beta-barrel domain	GO:0051704,GO:0044403,GO:0044419,GO:0016032,GO:0044764,GO:0044446,GO:0044422,GO:0019080,GO:0019058,GO:0019083,GO:0043226,GO:0042254,GO:0022613,GO:0016072,GO:0034641,GO:0006364,GO:0005488,GO:0005622,GO:0000184,GO:0044424,GO:0045184,GO:0044085,GO:0033036,GO:0044445,GO:0034470,GO:0006613,GO:0006807,GO:0071704,GO:0044238,GO:0008104,GO:0044237,GO:0006612,GO:0006614,GO:0005737,GO:0015031,GO:0034660,GO:…	multi-organism process,symbiosis, encompassing mutualism through parasitism,interspecies interaction between organisms,viral process,multi-organism cellular process,intracellular organelle part,organelle part,viral genome expression,viral infectious cycle,viral transcription,organelle,ribosome biogenesis,ribonucleoprotein complex biogenesis,rRNA metabolic process,cellular nitrogen compound metabo…	hsa03010	Ribosome
ENST00000377727	ENSG00000158406	HIST1H4H	chr6:26281054-26285534	236.163	108.851	1.11743	0.0224	0.999477	Histone-fold||TATA box binding protein associated factor (TAF)||Histone H4, conserved site||Histone H4	GO:0002376,GO:0002682,GO:0006950,GO:0070062,GO:0043230,GO:0065010,GO:0031982,GO:0044446,GO:0031988,GO:0044422,GO:0005515,GO:0050896,GO:0031974,GO:0043233,GO:0044428,GO:0070013,GO:0043227,GO:0043226,GO:0000786,GO:0044421,GO:0032993,GO:0002520,GO:0034641,GO:0031981,GO:0005488,GO:0005622,GO:0048518,GO:0044424,GO:0044085,GO:0030097,GO:0048534,GO:0048519,GO:0006807,GO:0071704,GO:0044238,GO:0051716,GO:…	immune system process,regulation of immune system process,response to stress,extracellular vesicular exosome,extracellular organelle,extracellular membrane-bounded organelle,vesicle,intracellular organelle part,membrane-bounded vesicle,organelle part,protein binding,response to stimulus,membrane-enclosed lumen,organelle lumen,nuclear part,intracellular organelle lumen,membrane-bounded organelle,o…	hsa05322,hsa05203,hsa05034	Systemic lupus erythematosus,Viral carcinogenesis,Alcoholism
ENST00000299665	ENSG00000166527	CLEC4D	chr12:8509474-8522366	0.35826	1.05314	-1.55562	0.03655	0.999477	C-type lectin-like||C-type lectin||C-type lectin fold	GO:0002376,GO:0051704,GO:0002682,GO:0006955,GO:0006950,GO:0005515,GO:0006952,GO:0002684,GO:0001775,GO:0002520,GO:0048534,GO:0030097,GO:0050776,GO:0045087,GO:0045321,GO:0005488,GO:0003674,GO:0050778,GO:0050896,GO:0044763,GO:0046649,GO:0009987,GO:0008150,GO:0002429,GO:0031347,GO:0002253,GO:0051707,GO:0002757,GO:0002252,GO:0044699,GO:0009607,GO:0002768,GO:0048584,GO:0042110,GO:0002764,GO:0048518,GO:…	immune system process,multi-organism process,regulation of immune system process,immune response,response to stress,protein binding,defense response,positive regulation of immune system process,cell activation,immune system development,hematopoietic or lymphoid organ development,hemopoiesis,regulation of immune response,innate immune response,leukocyte activation,binding,molecular_function,positi…	--	--
ENST00000421241	ENSG00000131591	C1orf159	chr1:1081817-1116361	0.0936087	0.629359	-2.74917	0.0445	0.999477	Protein of unknown function DUF4501||-	GO:0016020,GO:0005575,GO:0044425,GO:0016021,GO:0031224	membrane,cellular_component,membrane part,integral to membrane,intrinsic to membrane	--	--
ENST00000356244	ENSG00000100401	RANGAP1	chr22:41245610-41286251	2.31564	4.8564	-1.06848	0.01815	0.999477	Leucine-rich repeat domain, L domain-like||-||Leucine-rich repeat||Ran GTPase-activating protein||Ran-GTPase activating protein 1, C-terminal	GO:0006950,GO:0010033,GO:0044446,GO:0044422,GO:0005515,GO:0070887,GO:0050896,GO:0044428,GO:0043227,GO:0071310,GO:0043226,GO:0042221,GO:0034641,GO:0005488,GO:0005622,GO:0005912,GO:0044424,GO:0045184,GO:0070161,GO:0033036,GO:0048519,GO:0006807,GO:0071704,GO:0044238,GO:0051716,GO:0008104,GO:0044237,GO:0005737,GO:0015031,GO:0008152,GO:0051649,GO:0003674,GO:1901360,GO:0019538,GO:0043229,GO:0006139,GO:…	response to stress,response to organic substance,intracellular organelle part,organelle part,protein binding,cellular response to chemical stimulus,response to stimulus,nuclear part,membrane-bounded organelle,cellular response to organic substance,organelle,response to chemical stimulus,cellular nitrogen compound metabolic process,binding,intracellular,adherens junction,intracellular part,establi…	hsa03013	RNA transport
ENST00000586016	ENSG00000013306	SLC25A39	chr17:44319624-44324870	2.91E-06	198.102	-26.0188	0.0497	0.999477	Mitochondrial carrier domain||Mitochondrial carrier protein||-||Mitochondrial substrate/solute carrier	GO:0044446,GO:0044422,GO:0043226,GO:0034641,GO:0043227,GO:0046483,GO:0043229,GO:0018130,GO:0019438,GO:0044271,GO:0005622,GO:0006807,GO:0006725,GO:1901360,GO:1901362,GO:0008152,GO:0044424,GO:0044237,GO:0071704,GO:0044763,GO:1901576,GO:0009987,GO:0008150,GO:0043231,GO:0044249,GO:0009058,GO:0051234,GO:0044699,GO:0006810,GO:0005737,GO:0044765,GO:0051179,GO:0044464,GO:0044444,GO:0005623,GO:0016020,GO:…	intracellular organelle part,organelle part,organelle,cellular nitrogen compound metabolic process,membrane-bounded organelle,heterocycle metabolic process,intracellular organelle,heterocycle biosynthetic process,aromatic compound biosynthetic process,cellular nitrogen compound biosynthetic process,intracellular,nitrogen compound metabolic process,cellular aromatic compound metabolic process,orga…	--	--
ENST00000355530	ENSG00000182557	SPNS3	chr17:4433687-4488208	3.66512	1.14468	1.67892	0.0023	0.999477	Major facilitator superfamily||Major facilitator superfamily domain	GO:0031982,GO:0044446,GO:0044422,GO:0050896,GO:0043227,GO:0043226,GO:0005622,GO:0044424,GO:0033036,GO:0051716,GO:0005737,GO:0000323,GO:0005764,GO:0040011,GO:0005773,GO:0003674,GO:0043229,GO:0008150,GO:0043231,GO:0051179,GO:0044763,GO:0016020,GO:0009987,GO:0044444,GO:0051234,GO:0071702,GO:0006810,GO:0044765,GO:0044464,GO:0044699,GO:0005623,GO:0044437,GO:0031090,GO:0005765,GO:0065007,GO:0007165,GO:…	vesicle,intracellular organelle part,organelle part,response to stimulus,membrane-bounded organelle,organelle,intracellular,intracellular part,macromolecule localization,cellular response to stimulus,cytoplasm,lytic vacuole,lysosome,locomotion,vacuole,molecular_function,intracellular organelle,biological_process,intracellular membrane-bounded organelle,localization,single-organism cellular proces…	--	--
ENST00000368884	ENSG00000159352	PSMD4	chr1:151254702-151267479	9.99577	19.9957	-1.0003	0.0194	0.999477	Ubiquitin interacting motif||von Willebrand factor, type A||Proteasome subunit Rpn10||-	GO:0002376,GO:0044085,GO:0044446,GO:0044422,GO:0002682,GO:0034622,GO:0032991,GO:0006955,GO:0065003,GO:0006950,GO:0044428,GO:0031974,GO:0005515,GO:0043233,GO:0043933,GO:0006952,GO:0022607,GO:0070013,GO:0002684,GO:0031981,GO:0043226,GO:0044267,GO:0044260,GO:0034641,GO:0019538,GO:0043227,GO:0044265,GO:0071840,GO:0043170,GO:0050776,GO:0043229,GO:0045087,GO:0005622,GO:0006807,GO:0005634,GO:0009057,GO:…	immune system process,cellular component biogenesis,intracellular organelle part,organelle part,regulation of immune system process,cellular macromolecular complex assembly,macromolecular complex,immune response,macromolecular complex assembly,response to stress,nuclear part,membrane-enclosed lumen,protein binding,organelle lumen,macromolecular complex subunit organization,defense response,cellul…	hsa05169,hsa03050	Epstein-Barr virus infection,Proteasome
ENST00000416167	ENSG00000167244	IGF2	chr11:2129111-2141238	0.329496	0.78249	-1.24781	0.01365	0.999477	Insulin, conserved site||Insulin-like growth factor II E-peptide, C-terminal||Insulin-like||Insulin family||Insulin-like growth factor||Insulin-like growth factor II	GO:0002376,GO:0002682,GO:0002684,GO:0070062,GO:0043230,GO:0065010,GO:0031982,GO:0045321,GO:0010033,GO:0001775,GO:0044446,GO:0031988,GO:0044422,GO:0050870,GO:0005515,GO:0070887,GO:0002694,GO:0050896,GO:0046649,GO:0050865,GO:0051251,GO:0031974,GO:0050863,GO:0043233,GO:0050867,GO:0042110,GO:0043227,GO:0071310,GO:0051249,GO:0043226,GO:0002696,GO:0048584,GO:0044421,GO:0042221,GO:0034641,GO:0048583,GO:…	immune system process,regulation of immune system process,positive regulation of immune system process,extracellular vesicular exosome,extracellular organelle,extracellular membrane-bounded organelle,vesicle,leukocyte activation,response to organic substance,cell activation,intracellular organelle part,membrane-bounded vesicle,organelle part,positive regulation of T cell activation,protein bindin…	hsa05205	Proteoglycans in cancer
ENST00000308731	ENSG00000010671	BTK	chrX:101349446-101390796	3.12271	1.49177	1.06578	0.04835	0.999477	Tyrosine-protein kinase, catalytic domain||Serine-threonine/tyrosine-protein kinase catalytic domain||Pleckstrin homology domain||Zinc finger, Btk motif||Protein kinase domain||Tyrosine-protein kinase, active site||Protein kinase-like domain||SH2 domain||Protein kinase, ATP binding site||PH domain-like||SH3 domain	GO:0002376,GO:0006955,GO:0006952,GO:0002682,GO:0051704,GO:0045087,GO:0006950,GO:0002684,GO:0002252,GO:0050776,GO:0051707,GO:0009607,GO:0031982,GO:0045321,GO:0001816,GO:0002697,GO:0010033,GO:0001775,GO:0001817,GO:0031347,GO:0050778,GO:0005515,GO:0070887,GO:0002694,GO:0050896,GO:0046649,GO:0050865,GO:0051251,GO:0045088,GO:0045089,GO:0080134,GO:0002253,GO:0050867,GO:0043227,GO:0031349,GO:0051249,GO:…	immune system process,immune response,defense response,regulation of immune system process,multi-organism process,innate immune response,response to stress,positive regulation of immune system process,immune effector process,regulation of immune response,response to other organism,response to biotic stimulus,vesicle,leukocyte activation,cytokine production,regulation of immune effector process,re…	hsa05340,hsa04662,hsa04064,hsa04380,hsa04664,hsa04611	Primary immunodeficiency,B cell receptor signaling pathway,NF-kappa B signaling pathway,Osteoclast differentiation,Fc epsilon RI signaling pathway,Platelet activation
ENST00000300128	ENSG00000166881	NEMP1	chr12:57055642-57078769	0.876031	0.45347	0.949975	0.03895	0.999477	NEMP family	GO:0044446,GO:0044422,GO:0044428,GO:0043227,GO:0043226,GO:0005622,GO:0044424,GO:0003674,GO:0043229,GO:0008150,GO:0043231,GO:0016020,GO:0005634,GO:0012505,GO:0044464,GO:0005623,GO:0031090,GO:0031965,GO:0005635,GO:0031967,GO:0031975,GO:0005575,GO:0044425,GO:0005637,GO:0016021,GO:0019866,GO:0031224	intracellular organelle part,organelle part,nuclear part,membrane-bounded organelle,organelle,intracellular,intracellular part,molecular_function,intracellular organelle,biological_process,intracellular membrane-bounded organelle,membrane,nucleus,endomembrane system,cell part,cell,organelle membrane,nuclear membrane,nuclear envelope,organelle envelope,envelope,cellular_component,membrane part,nuc…	--	--
ENST00000308736	ENSG00000150990	DHX37	chr12:124946824-124989121	0.67618	1.43537	-1.08594	0.0169	0.999477	-||Helicase superfamily 1/2, ATP-binding domain||Helicase-associated domain||DEAD/DEAH box helicase domain||Domain of unknown function DUF1605||P-loop containing nucleoside triphosphate hydrolase||Helicase, C-terminal	GO:0044446,GO:0044422,GO:0031974,GO:0043233,GO:0044428,GO:0070013,GO:0043227,GO:0043226,GO:0042254,GO:0022613,GO:0016072,GO:0034641,GO:0006364,GO:0031981,GO:0005488,GO:0005622,GO:0044424,GO:0044085,GO:0034470,GO:0006807,GO:0071704,GO:0044238,GO:0044237,GO:0005737,GO:0034660,GO:0008152,GO:0006396,GO:0003674,GO:1901360,GO:0043229,GO:0006139,GO:0008150,GO:0046483,GO:0043231,GO:0044260,GO:0009987,GO:…	intracellular organelle part,organelle part,membrane-enclosed lumen,organelle lumen,nuclear part,intracellular organelle lumen,membrane-bounded organelle,organelle,ribosome biogenesis,ribonucleoprotein complex biogenesis,rRNA metabolic process,cellular nitrogen compound metabolic process,rRNA processing,nuclear lumen,binding,intracellular,intracellular part,cellular component biogenesis,ncRNA pro…	--	--
ENST00000425715	ENSG00000106049	HIBADH	chr7:27525441-27662995	5.67577	2.14067	1.40675	0.04305	0.999477	6-phosphogluconate dehydrogenase, NADP-binding||3-hydroxyisobutyrate dehydrogenase-related||3-hydroxyisobutyrate dehydrogenase-related, conserved site||-||3-hydroxyisobutyrate dehydrogenase, NAD-binding domain||6-phosphogluconate dehydrogenase C-terminal domain-like||3-hydroxyisobutyrate dehydrogenase||6-phosphogluconate dehydrogenase, domain 2||NAD(P)-binding domain	GO:0044446,GO:0044422,GO:0031974,GO:0043233,GO:0070013,GO:0043227,GO:0043226,GO:0005488,GO:0005622,GO:0044424,GO:0006807,GO:0071704,GO:0044238,GO:0044237,GO:0005737,GO:0008152,GO:0003674,GO:0043229,GO:0008150,GO:0043231,GO:0009987,GO:0044444,GO:1901363,GO:0003824,GO:0097159,GO:1901575,GO:0009056,GO:0044464,GO:0044248,GO:0044281,GO:0005623,GO:0000166,GO:1901265,GO:0036094,GO:0044710,GO:1901564,GO:…	intracellular organelle part,organelle part,membrane-enclosed lumen,organelle lumen,intracellular organelle lumen,membrane-bounded organelle,organelle,binding,intracellular,intracellular part,nitrogen compound metabolic process,organic substance metabolic process,primary metabolic process,cellular metabolic process,cytoplasm,metabolic process,molecular_function,intracellular organelle,biological_…	hsa00280,hsa01100	Valine, leucine and isoleucine degradation,Metabolic pathways
ENST00000215793	ENSG00000099995	SF3A1	chr22:30331987-30376829	6.17956	11.9132	-0.946986	0.0185	0.999477	Ubiquitin-related domain||Ubiquitin domain||Splicing factor 3A subunit 1||SWAP/Surp||-	GO:0044085,GO:0044446,GO:0044422,GO:0022613,GO:0034622,GO:0032991,GO:0065003,GO:0044428,GO:0031974,GO:0005515,GO:0043233,GO:0043933,GO:0022607,GO:0070013,GO:0031981,GO:0043226,GO:0006396,GO:0016071,GO:0044260,GO:0034641,GO:0043227,GO:0090304,GO:0071840,GO:0006139,GO:0046483,GO:0043170,GO:0043229,GO:0005622,GO:0006807,GO:0006725,GO:0005634,GO:0005488,GO:1901360,GO:0003674,GO:0008152,GO:0044424,GO:…	cellular component biogenesis,intracellular organelle part,organelle part,ribonucleoprotein complex biogenesis,cellular macromolecular complex assembly,macromolecular complex,macromolecular complex assembly,nuclear part,membrane-enclosed lumen,protein binding,organelle lumen,macromolecular complex subunit organization,cellular component assembly,intracellular organelle lumen,nuclear lumen,organel…	hsa03040	Spliceosome
ENST00000540357	ENSG00000130816	DNMT1	chr19:10133345-10231286	0.28771	1.38551	-2.26773	0.0212	0.999477	DNA (cytosine-5)-methyltransferase 1, replication foci domain||DNA methylase, C-5 cytosine-specific, conserved site||S-adenosyl-L-methionine-dependent methyltransferase||DMAP1-binding domain||Zinc finger, CXXC-type||DNA methylase, C-5 cytosine-specific, active site||C-5 cytosine methyltransferase||DNA (cytosine-5)-methyltransferase 1, metazoa||Bromo adjacent homology (BAH) domain||-	GO:0006342,GO:0044446,GO:0044422,GO:0045814,GO:0000785,GO:0044428,GO:0031974,GO:0005515,GO:0016458,GO:0043233,GO:0070013,GO:0031981,GO:0043226,GO:0043228,GO:0043232,GO:0044267,GO:0044260,GO:0034641,GO:0019538,GO:0043227,GO:0044427,GO:0005694,GO:0090304,GO:0071840,GO:0006139,GO:0046483,GO:0043170,GO:0043229,GO:0034654,GO:0018130,GO:0019438,GO:0044271,GO:0005622,GO:0006807,GO:0006725,GO:0040029,GO:…	chromatin silencing,intracellular organelle part,organelle part,negative regulation of gene expression, epigenetic,chromatin,nuclear part,membrane-enclosed lumen,protein binding,gene silencing,organelle lumen,intracellular organelle lumen,nuclear lumen,organelle,non-membrane-bounded organelle,intracellular non-membrane-bounded organelle,cellular protein metabolic process,cellular macromolecule me…	hsa00270,hsa05206,hsa01100	Cysteine and methionine metabolism,MicroRNAs in cancer,Metabolic pathways
ENST00000310954	ENSG00000173930	SLCO4C1	chr5:102233985-102296549	1.01488	0.345648	1.55393	0.0018	0.914566	Organic anion transporter polypeptide OATP||Kazal domain||Major facilitator superfamily domain	GO:0070062,GO:0043230,GO:0065010,GO:0031982,GO:0031988,GO:0043227,GO:0043226,GO:0044421,GO:0005576,GO:0003674,GO:0008150,GO:0051179,GO:0044763,GO:0016020,GO:0009987,GO:0051234,GO:0071702,GO:0006810,GO:0044765,GO:0044464,GO:0044699,GO:0005623,GO:0044459,GO:0005575,GO:0022804,GO:0030154,GO:0048869,GO:0015291,GO:0044425,GO:0016323,GO:0032502,GO:0005886,GO:0071944,GO:0015347,GO:0043252,GO:0044707,GO:…	extracellular vesicular exosome,extracellular organelle,extracellular membrane-bounded organelle,vesicle,membrane-bounded vesicle,membrane-bounded organelle,organelle,extracellular region part,extracellular region,molecular_function,biological_process,localization,single-organism cellular process,membrane,cellular process,establishment of localization,organic substance transport,transport,single-…	--	--
ENST00000370611	ENSG00000171517	LPAR3	chr1:84811601-84893213	0.635979	0.157628	2.01246	0.0321	0.999477	G protein-coupled receptor, rhodopsin-like||Lysophosphatidic acid receptor||Lysophosphatidic acid receptor EDG-7||GPCR, rhodopsin-like, 7TM	GO:0005515,GO:0050896,GO:0048584,GO:0048583,GO:0005488,GO:0048518,GO:0044085,GO:0071704,GO:0044238,GO:0051716,GO:0044237,GO:0008152,GO:0003674,GO:0019538,GO:0008150,GO:0051179,GO:0044260,GO:0044763,GO:0016020,GO:0009987,GO:0051239,GO:0071840,GO:0044267,GO:0065009,GO:0065008,GO:0043170,GO:0048522,GO:0051234,GO:0051246,GO:0006810,GO:0022607,GO:0044765,GO:0044464,GO:0032268,GO:0044699,GO:0050790,GO:…	protein binding,response to stimulus,positive regulation of response to stimulus,regulation of response to stimulus,binding,positive regulation of biological process,cellular component biogenesis,organic substance metabolic process,primary metabolic process,cellular response to stimulus,cellular metabolic process,metabolic process,molecular_function,protein metabolic process,biological_process,lo…	hsa04015,hsa04151,hsa04080	Rap1 signaling pathway,PI3K-Akt signaling pathway,Neuroactive ligand-receptor interaction
ENST00000302017	ENSG00000181444	ZNF467	chr7:149764181-149773479	9.13916	17.8347	-0.964557	0.01895	0.999477	Zinc finger, C2H2||Zinc finger, C2H2-like||-||Zinc finger C2H2-type/integrase DNA-binding domain	GO:0043227,GO:0043226,GO:0034641,GO:0005488,GO:0005622,GO:0044424,GO:0006807,GO:0071704,GO:0044238,GO:0044237,GO:0008152,GO:0003674,GO:1901360,GO:0043229,GO:0006139,GO:0008150,GO:0046483,GO:0043231,GO:0044260,GO:0009987,GO:0005634,GO:1901363,GO:0097159,GO:0006725,GO:0090304,GO:0043170,GO:0016070,GO:0044464,GO:0010467,GO:0044249,GO:0003676,GO:0005623,GO:0009058,GO:0019222,GO:0044271,GO:1901576,GO:…	membrane-bounded organelle,organelle,cellular nitrogen compound metabolic process,binding,intracellular,intracellular part,nitrogen compound metabolic process,organic substance metabolic process,primary metabolic process,cellular metabolic process,metabolic process,molecular_function,organic cyclic compound metabolic process,intracellular organelle,nucleobase-containing compound metabolic process…	--	--
ENST00000242108	ENSG00000122547	EEPD1	chr7:36153148-36301543	2.3713	1.08516	1.12778	0.0485	0.999477	Helix-hairpin-helix DNA-binding motif, class 1||Competence protein ComEA, helix-hairpin-helix domain||-||Endonuclease/exonuclease/phosphatase||RuvA domain 2-like	GO:0006950,GO:0044260,GO:0034641,GO:0090304,GO:0006139,GO:0046483,GO:0043170,GO:0006807,GO:0006725,GO:0005488,GO:1901360,GO:0003674,GO:0008152,GO:0044237,GO:0044238,GO:0050896,GO:0003676,GO:0006259,GO:0071704,GO:0044763,GO:0009987,GO:0008150,GO:1901363,GO:0097159,GO:0044699,GO:0033554,GO:0006281,GO:0051716,GO:0006974,GO:0003677	response to stress,cellular macromolecule metabolic process,cellular nitrogen compound metabolic process,nucleic acid metabolic process,nucleobase-containing compound metabolic process,heterocycle metabolic process,macromolecule metabolic process,nitrogen compound metabolic process,cellular aromatic compound metabolic process,binding,organic cyclic compound metabolic process,molecular_function,me…	--	--
ENST00000357899	ENSG00000196323	ZBTB44	chr11:130226677-130314686	1.09924	3.99515	-1.86174	0.0305	0.999477	Zinc finger C2H2-type/integrase DNA-binding domain||BTB/POZ domain||Zinc finger, C2H2||-||Zinc finger, C2H2-like||SKP1/BTB/POZ domain	GO:0043226,GO:0044260,GO:0034641,GO:0043227,GO:0090304,GO:0006139,GO:0046483,GO:0043170,GO:0043229,GO:0034654,GO:0018130,GO:0019438,GO:0044271,GO:0005622,GO:0006807,GO:0006725,GO:0005634,GO:0005488,GO:1901360,GO:1901362,GO:0003674,GO:0008152,GO:0032774,GO:0044424,GO:0044237,GO:0044238,GO:0003676,GO:0016070,GO:0010467,GO:0009059,GO:0071704,GO:1901576,GO:0009987,GO:0008150,GO:0043231,GO:0044249,GO:…	organelle,cellular macromolecule metabolic process,cellular nitrogen compound metabolic process,membrane-bounded organelle,nucleic acid metabolic process,nucleobase-containing compound metabolic process,heterocycle metabolic process,macromolecule metabolic process,intracellular organelle,nucleobase-containing compound biosynthetic process,heterocycle biosynthetic process,aromatic compound biosynt…	--	--
ENST00000521381	ENSG00000145675	PIK3R1	chr5:68215719-68301821	1.06665	0.516545	1.04612	0.04875	0.999477	SH3 domain||Rho GTPase-activating protein domain||SH2 domain||PI3K p85 subunit||PI3K p85 subunit, inter-SH2 domain||Rho GTPase activation protein	GO:0002376,GO:0006955,GO:0002682,GO:0051704,GO:0006950,GO:0002684,GO:0002252,GO:0050776,GO:0044403,GO:0044419,GO:0016032,GO:0044764,GO:0045321,GO:0001816,GO:0010033,GO:0001775,GO:0001817,GO:0050778,GO:0050870,GO:0005515,GO:0070887,GO:0002694,GO:0050896,GO:0046649,GO:0050865,GO:0051251,GO:0050863,GO:0080134,GO:0002253,GO:0050867,GO:0042110,GO:0043227,GO:0031295,GO:0071310,GO:0051249,GO:0043226,GO:…	immune system process,immune response,regulation of immune system process,multi-organism process,response to stress,positive regulation of immune system process,immune effector process,regulation of immune response,symbiosis, encompassing mutualism through parasitism,interspecies interaction between organisms,viral process,multi-organism cellular process,leukocyte activation,cytokine production,r…	hsa05203,hsa05166,hsa04660,hsa05164,hsa04662,hsa05160,hsa05162,hsa04062,hsa04917,hsa05221,hsa05142,hsa05215,hsa05100,hsa04380,hsa05211,hsa04932,hsa04650,hsa04915,hsa05200,hsa04722,hsa04914,hsa04910,hsa04152,hsa04960,hsa05220,hsa05223,hsa04370,hsa04068,hsa04630,hsa05214,hsa05161,hsa04664,hsa05218,hsa05213,hsa04014,hsa04725,hsa04015,hsa04921,hsa05145,hsa05210,hsa04151,hsa04620,hsa04210,hsa04012,hsa…	Viral carcinogenesis,HTLV-I infection,T cell receptor signaling pathway,Influenza A,B cell receptor signaling pathway,Hepatitis C,Measles,Chemokine signaling pathway,Prolactin signaling pathway,Acute myeloid leukemia,Chagas disease (American trypanosomiasis),Prostate cancer,Bacterial invasion of epithelial cells,Osteoclast differentiation,Renal cell carcinoma,Non-alcoholic fatty liver disease (NA…
ENST00000352580	ENSG00000153563	CD8A	chr2:86784609-86808396	1.59572	4.01058	-1.32961	0.03165	0.999477	CD8 alpha subunit||Immunoglobulin-like domain||Immunoglobulin subtype||Immunoglobulin V-set domain||Immunoglobulin-like fold	GO:0002376,GO:0006955,GO:0006952,GO:0002682,GO:0051704,GO:0006950,GO:0002252,GO:0050776,GO:0051707,GO:0009607,GO:0009615,GO:0051607,GO:0045321,GO:0001775,GO:0009897,GO:0005515,GO:0050896,GO:0046649,GO:0042110,GO:0048584,GO:0002520,GO:0048583,GO:0005488,GO:0048518,GO:0030097,GO:0048534,GO:0042101,GO:0002443,GO:0051716,GO:0005576,GO:0009986,GO:0003674,GO:0002250,GO:0008150,GO:0002521,GO:0032991,GO:…	immune system process,immune response,defense response,regulation of immune system process,multi-organism process,response to stress,immune effector process,regulation of immune response,response to other organism,response to biotic stimulus,response to virus,defense response to virus,leukocyte activation,cell activation,external side of plasma membrane,protein binding,response to stimulus,lympho…	hsa05340,hsa04640,hsa04612,hsa04514,hsa04660	Primary immunodeficiency,Hematopoietic cell lineage,Antigen processing and presentation,Cell adhesion molecules (CAMs),T cell receptor signaling pathway
ENST00000562153	ENSG00000140830	TXNL4B	chr16:72044288-72176878	39.5502	12.3685	1.67702	0.0488	0.999477	Thioredoxin-like fold||Dim1 family	GO:0044446,GO:0044422,GO:0044428,GO:0043227,GO:0043226,GO:0022613,GO:0034641,GO:0005622,GO:0044424,GO:0044085,GO:0006807,GO:0071704,GO:0044238,GO:0044237,GO:0008152,GO:0006396,GO:1901360,GO:0043229,GO:0006139,GO:0065003,GO:0008150,GO:0046483,GO:0043231,GO:0044260,GO:0032991,GO:0044763,GO:0009987,GO:0005634,GO:0071840,GO:0043933,GO:0006725,GO:0030529,GO:0090304,GO:0034622,GO:0043170,GO:0016071,GO:…	intracellular organelle part,organelle part,nuclear part,membrane-bounded organelle,organelle,ribonucleoprotein complex biogenesis,cellular nitrogen compound metabolic process,intracellular,intracellular part,cellular component biogenesis,nitrogen compound metabolic process,organic substance metabolic process,primary metabolic process,cellular metabolic process,metabolic process,RNA processing,or…	--	--
ENST00000381340	ENSG00000123104	ITPR2	chr12:26120025-26833198	1.35847	0.766141	0.826306	0.04435	0.999477	RIH (RyR and IP3R Homology) domain||RyR/IP3R Homology associated domain||MIR motif||Inositol 1,4,5-trisphosphate-binding protein receptor||Armadillo-type fold||Inositol 1,4,5-trisphosphate/ryanodine receptor||Ion transport domain||Ryanodine receptor-related	GO:0031982,GO:0031988,GO:0044446,GO:0044422,GO:0032991,GO:0006950,GO:0043226,GO:0001775,GO:0043227,GO:0043229,GO:0005622,GO:0005488,GO:0003674,GO:0044424,GO:0016482,GO:0050896,GO:0009611,GO:0044763,GO:0009987,GO:0008150,GO:0043231,GO:0051649,GO:0065008,GO:0048519,GO:0051234,GO:0007596,GO:0043234,GO:0044699,GO:0050817,GO:0006810,GO:0007599,GO:0005737,GO:0071702,GO:0044765,GO:0051179,GO:0046907,GO:…	vesicle,membrane-bounded vesicle,intracellular organelle part,organelle part,macromolecular complex,response to stress,organelle,cell activation,membrane-bounded organelle,intracellular organelle,intracellular,binding,molecular_function,intracellular part,cytoplasmic transport,response to stimulus,response to wounding,single-organism cellular process,cellular process,biological_process,intracellu…	hsa04611,hsa04730,hsa04750,hsa04921,hsa04915,hsa04725,hsa04971,hsa04022,hsa04114,hsa04970,hsa05205,hsa04720,hsa04726,hsa04724,hsa04918,hsa05010,hsa04723,hsa04728,hsa04070,hsa04540,hsa04270,hsa04972,hsa04912,hsa04020	Platelet activation,Long-term depression,Inflammatory mediator regulation of TRP channels,Oxytocin signaling pathway,Estrogen signaling pathway,Cholinergic synapse,Gastric acid secretion,cGMP-PKG signaling pathway,Oocyte meiosis,Salivary secretion,Proteoglycans in cancer,Long-term potentiation,Serotonergic synapse,Glutamatergic synapse,Thyroid hormone synthesis,Alzheimer's disease,Retrograde endo…
ENST00000522821	ENSG00000143643	TTC13	chr1:230906242-230978861	22.2318	7.23838	1.61889	0.0232	0.999477	Tetratricopeptide repeat-containing domain||-||Tetratricopeptide repeat 1||Tetratricopeptide repeat||Tetratricopeptide-like helical domain	--	--	--	--
ENST00000398129	ENSG00000087274	ADD1	chr4:2843856-2930076	5.88276	15.9681	-1.44063	0.04605	0.999477	Alpha-adducin||Class II aldolase/adducin N-terminal	GO:0002376,GO:0044085,GO:0044446,GO:0070161,GO:0005912,GO:0044422,GO:0034622,GO:0032991,GO:0046982,GO:0065003,GO:0044428,GO:0031974,GO:0005515,GO:0043233,GO:0043933,GO:0022607,GO:0030054,GO:0070013,GO:0031981,GO:0043226,GO:0005925,GO:0005924,GO:0030055,GO:0043228,GO:0043232,GO:0044260,GO:0002520,GO:0019538,GO:0030099,GO:0043227,GO:0046983,GO:0048534,GO:0030097,GO:0005913,GO:0071840,GO:0043170,GO:…	immune system process,cellular component biogenesis,intracellular organelle part,anchoring junction,adherens junction,organelle part,cellular macromolecular complex assembly,macromolecular complex,protein heterodimerization activity,macromolecular complex assembly,nuclear part,membrane-enclosed lumen,protein binding,organelle lumen,macromolecular complex subunit organization,cellular component as…	--	--
ENST00000377893	ENSG00000158292	GPR153	chr1:6247345-6260975	0.680905	0.2392	1.50924	0.0051	0.999477	GPCR, rhodopsin-like, 7TM||G protein-coupled receptor 153/162||G protein-coupled receptor 153||G protein-coupled receptor, rhodopsin-like	GO:0003674,GO:0050896,GO:0044763,GO:0009987,GO:0008150,GO:0044699,GO:0044464,GO:0005623,GO:0016020,GO:0051716,GO:0065007,GO:0050789,GO:0050794,GO:0007165,GO:0044700,GO:0023052,GO:0007154,GO:0007166,GO:0005575,GO:0004872,GO:0004871,GO:0060089,GO:0071944,GO:0005886,GO:0038023,GO:0044425,GO:0004888,GO:0016021,GO:0031224,GO:0007186,GO:0004930	molecular_function,response to stimulus,single-organism cellular process,cellular process,biological_process,single-organism process,cell part,cell,membrane,cellular response to stimulus,biological regulation,regulation of biological process,regulation of cellular process,signal transduction,single organism signaling,signaling,cell communication,cell surface receptor signaling pathway,cellular_co…	--	--
ENST00000621112	ENSG00000273703	HIST1H2BM	chr6:27815043-27815424	46.3074	23.1673	0.999153	0.0402	0.999477	Histone H2A/H2B/H3||Histone-fold||Histone H2B	GO:0000786,GO:0070062,GO:0043230,GO:0065010,GO:0032993,GO:0031982,GO:0031988,GO:0044085,GO:0006334,GO:0044446,GO:0044422,GO:0034728,GO:0031497,GO:0034622,GO:0006333,GO:0000788,GO:0006323,GO:0044421,GO:0032991,GO:0071103,GO:0046982,GO:0065004,GO:0000785,GO:0065003,GO:0071824,GO:0044428,GO:0031974,GO:0005515,GO:0043233,GO:0043933,GO:0022607,GO:0070013,GO:0031981,GO:0043226,GO:0005576,GO:0000228,GO:…	nucleosome,extracellular vesicular exosome,extracellular organelle,extracellular membrane-bounded organelle,protein-DNA complex,vesicle,membrane-bounded vesicle,cellular component biogenesis,nucleosome assembly,intracellular organelle part,organelle part,nucleosome organization,chromatin assembly,cellular macromolecular complex assembly,chromatin assembly or disassembly,nuclear nucleosome,DNA pac…	hsa05322,hsa05034,hsa05203	Systemic lupus erythematosus,Alcoholism,Viral carcinogenesis
ENST00000446041	ENSG00000114120	SLC25A36	chr3:140941829-140979933	0.426483	0.168155	1.3427	0.04755	0.999477	Mitochondrial carrier protein||Mitochondrial carrier domain||Mitochondrial substrate/solute carrier	GO:0044446,GO:0044422,GO:0043226,GO:0043227,GO:0071840,GO:0043229,GO:0005622,GO:0003674,GO:0044424,GO:0044763,GO:0009987,GO:0008150,GO:0043231,GO:0065008,GO:0051234,GO:0044699,GO:0006810,GO:0005737,GO:0071702,GO:0044765,GO:0051179,GO:0044464,GO:0044444,GO:0005623,GO:0016043,GO:0016020,GO:0006996,GO:0065007,GO:0006862,GO:0000002,GO:0031967,GO:0006864,GO:0015218,GO:0031975,GO:0031090,GO:0015932,GO:…	intracellular organelle part,organelle part,organelle,membrane-bounded organelle,cellular component organization or biogenesis,intracellular organelle,intracellular,molecular_function,intracellular part,single-organism cellular process,cellular process,biological_process,intracellular membrane-bounded organelle,regulation of biological quality,establishment of localization,single-organism process…	--	--
ENST00000216639	ENSG00000100749	VRK1	chr14:96797303-96943580	2.34144	4.65061	-0.990024	0.04125	0.999477	-||Protein kinase, ATP binding site||Serine/threonine-protein kinase, active site||Protein kinase-like domain||Protein kinase domain	GO:0044446,GO:0044422,GO:0032991,GO:0044428,GO:0031974,GO:0005515,GO:0043233,GO:0042393,GO:0070013,GO:0031981,GO:0043226,GO:0043228,GO:0043232,GO:0044267,GO:0044260,GO:0019538,GO:0043227,GO:0071840,GO:0043170,GO:0043229,GO:0005622,GO:0005634,GO:0005488,GO:0003674,GO:0008152,GO:0044424,GO:0044237,GO:0005654,GO:0044238,GO:0006325,GO:0071704,GO:0044763,GO:0051276,GO:0009987,GO:0008150,GO:0005829,GO:…	intracellular organelle part,organelle part,macromolecular complex,nuclear part,membrane-enclosed lumen,protein binding,organelle lumen,histone binding,intracellular organelle lumen,nuclear lumen,organelle,non-membrane-bounded organelle,intracellular non-membrane-bounded organelle,cellular protein metabolic process,cellular macromolecule metabolic process,protein metabolic process,membrane-bounde…	--	--
ENST00000301935	ENSG00000162191	UBXN1	chr11:62676497-62679117	15.0564	34.5313	-1.19753	0.004	0.999477	Ubiquitin-associated domain||-||UBA-like||Ubiquitin-related domain||UBX domain	GO:0044446,GO:0044422,GO:0005515,GO:0043227,GO:0043226,GO:0005488,GO:0005622,GO:0044424,GO:0048519,GO:0071704,GO:0044238,GO:0044237,GO:0005737,GO:0008152,GO:0044265,GO:0003674,GO:0019538,GO:0043229,GO:0005829,GO:0008150,GO:0043231,GO:0044260,GO:0032991,GO:0016020,GO:0009987,GO:0044444,GO:0005634,GO:0048523,GO:0012505,GO:0009057,GO:0044267,GO:0065009,GO:0043170,GO:0010605,GO:1901575,GO:0051246,GO:…	intracellular organelle part,organelle part,protein binding,membrane-bounded organelle,organelle,binding,intracellular,intracellular part,negative regulation of biological process,organic substance metabolic process,primary metabolic process,cellular metabolic process,cytoplasm,metabolic process,cellular macromolecule catabolic process,molecular_function,protein metabolic process,intracellular or…	--	--
ENST00000312648	ENSG00000173762	CD7	chr17:82314867-82317602	15.4191	31.0853	-1.01152	0.0207	0.999477	Immunoglobulin-like fold||Immunoglobulin V-set domain||-||Immunoglobulin subtype||Immunoglobulin-like domain	GO:0002376,GO:0006955,GO:0070062,GO:0043230,GO:0065010,GO:0031982,GO:0045321,GO:0001775,GO:0031988,GO:0050896,GO:0046649,GO:0042110,GO:0043227,GO:0043226,GO:0044421,GO:0051716,GO:0005576,GO:0003674,GO:0002250,GO:0008150,GO:0044763,GO:0016020,GO:0009987,GO:0065008,GO:0048872,GO:0044464,GO:0044699,GO:0005623,GO:0042592,GO:0065007,GO:0007165,GO:0044700,GO:0023052,GO:0007154,GO:0050789,GO:0050794,GO:…	immune system process,immune response,extracellular vesicular exosome,extracellular organelle,extracellular membrane-bounded organelle,vesicle,leukocyte activation,cell activation,membrane-bounded vesicle,response to stimulus,lymphocyte activation,T cell activation,membrane-bounded organelle,organelle,extracellular region part,cellular response to stimulus,extracellular region,molecular_function,…	hsa04640	Hematopoietic cell lineage
ENST00000434935	ENSG00000180917	CMTR2	chr16:71281388-71289715	0.441969	0.163949	1.4307	0.02975	0.999477	Ribosomal RNA methyltransferase FtsJ domain||Adrift-type ribose 2-O-methyltransferase domain||-||S-adenosyl-L-methionine-dependent methyltransferase	GO:0043226,GO:0006396,GO:0016071,GO:0044260,GO:0034641,GO:0043227,GO:0090304,GO:0006139,GO:0046483,GO:0043170,GO:0043229,GO:0005622,GO:0006807,GO:0006725,GO:0005634,GO:1901360,GO:0003674,GO:0008152,GO:0044424,GO:0044237,GO:0044238,GO:0016070,GO:0010467,GO:0071704,GO:0009987,GO:0008150,GO:0043231,GO:0005737,GO:0044464,GO:0005623,GO:0016020,GO:0006370,GO:0009452,GO:0036260,GO:0097310,GO:0043412,GO:…	organelle,RNA processing,mRNA metabolic process,cellular macromolecule metabolic process,cellular nitrogen compound metabolic process,membrane-bounded organelle,nucleic acid metabolic process,nucleobase-containing compound metabolic process,heterocycle metabolic process,macromolecule metabolic process,intracellular organelle,intracellular,nitrogen compound metabolic process,cellular aromatic comp…	--	--
ENST00000374202	ENSG00000147168	IL2RG	chrX:71107403-71112108	15.1284	34.6344	-1.19495	0.0025	0.999477	Immunoglobulin-like fold||Fibronectin type III||Short hematopoietin receptor, family 1, conserved site||-||Type I cytokine receptor, cytokine-binding domain	GO:0002376,GO:0006955,GO:0051704,GO:0044403,GO:0044419,GO:0016032,GO:0044764,GO:0034097,GO:0071345,GO:0010033,GO:0019221,GO:0009897,GO:0005515,GO:0070887,GO:0050896,GO:0071310,GO:0042221,GO:0034641,GO:0005488,GO:0005622,GO:0006807,GO:0071704,GO:0044238,GO:0051716,GO:0044237,GO:0008152,GO:0009986,GO:0003674,GO:1901360,GO:0006139,GO:0008150,GO:0046483,GO:0044763,GO:0016020,GO:0009987,GO:0006725,GO:…	immune system process,immune response,multi-organism process,symbiosis, encompassing mutualism through parasitism,interspecies interaction between organisms,viral process,multi-organism cellular process,response to cytokine stimulus,cellular response to cytokine stimulus,response to organic substance,cytokine-mediated signaling pathway,external side of plasma membrane,protein binding,cellular res…	hsa05340,hsa05166,hsa05162,hsa04060,hsa04630,hsa05321,hsa04144,hsa04151	Primary immunodeficiency,HTLV-I infection,Measles,Cytokine-cytokine receptor interaction,Jak-STAT signaling pathway,Inflammatory bowel disease (IBD),Endocytosis,PI3K-Akt signaling pathway
ENST00000372330	ENSG00000100985	MMP9	chr20:46008907-46060152	5.81815	13.1301	-1.17424	0.0041	0.999477	Fibronectin, type II, collagen-binding||Hemopexin-like domain||Peptidase M10A||Matrix metalloproteinase-9||Peptidase, metallopeptidase||Kringle-like fold||Metallopeptidase, catalytic domain||Peptidase M10, metallopeptidase||Hemopexin-like repeats||Peptidoglycan binding-like||Peptidase M10A, cysteine switch, zinc binding site||Hemopexin, conserved site	GO:0070062,GO:0043230,GO:0065010,GO:0002376,GO:0031982,GO:0031988,GO:0051704,GO:0044421,GO:0005515,GO:0043226,GO:0005576,GO:0044267,GO:0044260,GO:0002520,GO:0019538,GO:0030099,GO:0043227,GO:0048534,GO:0030097,GO:0071840,GO:0043170,GO:0005488,GO:0003674,GO:0008152,GO:0044237,GO:0031012,GO:0044238,GO:0050896,GO:0071704,GO:0044763,GO:0009987,GO:0008150,GO:0048523,GO:0009056,GO:0048519,GO:0051234,GO:…	extracellular vesicular exosome,extracellular organelle,extracellular membrane-bounded organelle,immune system process,vesicle,membrane-bounded vesicle,multi-organism process,extracellular region part,protein binding,organelle,extracellular region,cellular protein metabolic process,cellular macromolecule metabolic process,immune system development,protein metabolic process,myeloid cell differenti…	hsa05219,hsa05202,hsa04668,hsa04915,hsa05205,hsa04670,hsa05161,hsa05200,hsa05206	Bladder cancer,Transcriptional misregulation in cancer,TNF signaling pathway,Estrogen signaling pathway,Proteoglycans in cancer,Leukocyte transendothelial migration,Hepatitis B,Pathways in cancer,MicroRNAs in cancer
ENST00000322831	ENSG00000147905	ZCCHC7	chr9:37120538-37358149	3.41008	8.40917	-1.30216	0.01745	0.999477	-||Zinc finger, CCHC-type	GO:0044446,GO:0044422,GO:0005515,GO:0031974,GO:0043233,GO:0044428,GO:0070013,GO:0043227,GO:0043226,GO:0031981,GO:0005488,GO:0005622,GO:0044424,GO:0005737,GO:0003674,GO:0043229,GO:0043231,GO:0005634,GO:1901363,GO:0097159,GO:0044464,GO:0043228,GO:0043232,GO:0003676,GO:0005623,GO:0005730,GO:0005575,GO:0043167,GO:0046872,GO:0043169,GO:0046914,GO:0008270	intracellular organelle part,organelle part,protein binding,membrane-enclosed lumen,organelle lumen,nuclear part,intracellular organelle lumen,membrane-bounded organelle,organelle,nuclear lumen,binding,intracellular,intracellular part,cytoplasm,molecular_function,intracellular organelle,intracellular membrane-bounded organelle,nucleus,heterocyclic compound binding,organic cyclic compound binding,…	hsa03018	RNA degradation
ENST00000344936	ENSG00000165322	ARHGAP12	chr10:31805403-31928876	0.149972	0.624546	-2.05811	0.01255	0.999477	SH3 domain||PH domain-like||Rho GTPase-activating protein domain||WW domain||Rho GTPase activation protein||Pleckstrin homology domain||Rho GTPase activating protein	GO:0050896,GO:0034641,GO:0048583,GO:0005622,GO:0044424,GO:0006807,GO:0071704,GO:0044238,GO:0051716,GO:0044237,GO:0005737,GO:0008152,GO:0003674,GO:1901360,GO:0006139,GO:0005829,GO:0008150,GO:0046483,GO:0044763,GO:0009987,GO:0044444,GO:0006725,GO:0065009,GO:1901575,GO:0009056,GO:0044464,GO:0044248,GO:0044699,GO:0050790,GO:0034655,GO:0044281,GO:0005623,GO:0044093,GO:0019222,GO:0035556,GO:0046700,GO:…	response to stimulus,cellular nitrogen compound metabolic process,regulation of response to stimulus,intracellular,intracellular part,nitrogen compound metabolic process,organic substance metabolic process,primary metabolic process,cellular response to stimulus,cellular metabolic process,cytoplasm,metabolic process,molecular_function,organic cyclic compound metabolic process,nucleobase-containing…	--	--
ENST00000315368	ENSG00000053900	ANAPC4	chr4:25377212-25418498	0.937062	0.28151	1.73496	0.0386	0.999477	WD40/YVTN repeat-like-containing domain||Anaphase-promoting complex subunit 4 long domain||WD40-repeat-containing domain||Anaphase-promoting complex subunit 4||Anaphase-promoting complex subunit 4, metazoa||Anaphase-promoting complex subunit 4, WD40 domain	GO:0044446,GO:0044422,GO:0005515,GO:0031974,GO:0043233,GO:0044428,GO:0070013,GO:0043227,GO:0043226,GO:0031981,GO:0005488,GO:0005622,GO:0048518,GO:0044424,GO:0048519,GO:0071704,GO:0044238,GO:0044237,GO:0005737,GO:0008152,GO:0044265,GO:0003674,GO:0019538,GO:0043229,GO:0005829,GO:0008150,GO:0043231,GO:0044260,GO:0032991,GO:0044763,GO:0009987,GO:0044444,GO:0005634,GO:0048523,GO:0071840,GO:0005654,GO:…	intracellular organelle part,organelle part,protein binding,membrane-enclosed lumen,organelle lumen,nuclear part,intracellular organelle lumen,membrane-bounded organelle,organelle,nuclear lumen,binding,intracellular,positive regulation of biological process,intracellular part,negative regulation of biological process,organic substance metabolic process,primary metabolic process,cellular metabolic…	hsa05166,hsa04914,hsa04120,hsa04114,hsa04110	HTLV-I infection,Progesterone-mediated oocyte maturation,Ubiquitin mediated proteolysis,Oocyte meiosis,Cell cycle
ENST00000264233	ENSG00000051341	POLQ	chr3:121431426-121546641	0.634859	0.311922	1.02525	0.02455	0.999477	Helicase superfamily 1/2, ATP-binding domain||DNA-directed DNA polymerase, family A, palm domain||DNA polymerase A||Ribonuclease H-like domain||DEAD/DEAH box helicase domain||Helicase, C-terminal||DNA-directed DNA polymerase, family A, conserved site||P-loop containing nucleoside triphosphate hydrolase	GO:0002376,GO:0006950,GO:0044446,GO:0044422,GO:0005515,GO:0050896,GO:0031974,GO:0043233,GO:0080134,GO:0044428,GO:0070013,GO:0043227,GO:0043226,GO:0002520,GO:0034641,GO:0031981,GO:0048583,GO:0005488,GO:0005622,GO:0044424,GO:0044085,GO:0048519,GO:0006807,GO:0071704,GO:0044238,GO:0051716,GO:0044237,GO:0008152,GO:0003674,GO:1901360,GO:0043229,GO:0006139,GO:0065003,GO:0008150,GO:0046483,GO:0043231,GO:…	immune system process,response to stress,intracellular organelle part,organelle part,protein binding,response to stimulus,membrane-enclosed lumen,organelle lumen,regulation of response to stress,nuclear part,intracellular organelle lumen,membrane-bounded organelle,organelle,immune system development,cellular nitrogen compound metabolic process,nuclear lumen,regulation of response to stimulus,bind…	--	--
ENST00000381501	ENSG00000135605	TEC	chr4:48135782-48269864	0.823743	0.119586	2.78415	0.0006	0.56616	Protein kinase, ATP binding site||PH domain-like||SH3 domain||Zinc finger, Btk motif||Pleckstrin homology domain||Protein kinase domain||Tyrosine-protein kinase, active site||Protein kinase-like domain||SH2 domain||Serine-threonine/tyrosine-protein kinase catalytic domain||Tyrosine-protein kinase, catalytic domain	GO:0002376,GO:0006955,GO:0006952,GO:0002682,GO:0045087,GO:0006950,GO:0002684,GO:0050776,GO:0001775,GO:0050778,GO:0005515,GO:0050896,GO:0050865,GO:0080134,GO:0002253,GO:0043226,GO:0002757,GO:0048584,GO:0048583,GO:0005488,GO:0005622,GO:0048518,GO:0002764,GO:0044424,GO:0071704,GO:0044238,GO:0051716,GO:0044237,GO:0005737,GO:0002429,GO:0008152,GO:0003674,GO:0002250,GO:0019538,GO:0043229,GO:0005829,GO:…	immune system process,immune response,defense response,regulation of immune system process,innate immune response,response to stress,positive regulation of immune system process,regulation of immune response,cell activation,positive regulation of immune response,protein binding,response to stimulus,regulation of cell activation,regulation of response to stress,activation of immune response,organe…	hsa04660,hsa04380	T cell receptor signaling pathway,Osteoclast differentiation
ENST00000368467	ENSG00000163344	PMVK	chr1:154924733-154936991	1.81325	4.02628	-1.15087	0.0174	0.999477	P-loop containing nucleoside triphosphate hydrolase||Higher eukaryotic phosphomevalonate kinase	GO:0070062,GO:0043230,GO:0065010,GO:0031982,GO:0010033,GO:0031988,GO:0050896,GO:0043227,GO:0043226,GO:0044421,GO:0042221,GO:0005488,GO:0005622,GO:0044424,GO:0071704,GO:0044238,GO:0044237,GO:0005737,GO:0008152,GO:0005576,GO:0003674,GO:1901360,GO:0043229,GO:0005829,GO:0008150,GO:0043231,GO:0016020,GO:0009987,GO:0044444,GO:1901363,GO:0003824,GO:0097159,GO:1901700,GO:0032553,GO:0044464,GO:0044249,GO:…	extracellular vesicular exosome,extracellular organelle,extracellular membrane-bounded organelle,vesicle,response to organic substance,membrane-bounded vesicle,response to stimulus,membrane-bounded organelle,organelle,extracellular region part,response to chemical stimulus,binding,intracellular,intracellular part,organic substance metabolic process,primary metabolic process,cellular metabolic pro…	hsa00900,hsa04146,hsa01100	Terpenoid backbone biosynthesis,Peroxisome,Metabolic pathways
ENST00000319380	ENSG00000175931	UBE2O	chr17:76389450-76453206	5.79592	18.4373	-1.66952	0.0006	0.56616	Ubiquitin-conjugating enzyme/RWD-like||Ubiquitin-conjugating enzyme E2||-	GO:0005515,GO:0043226,GO:0044267,GO:0044260,GO:0034641,GO:0019538,GO:0043227,GO:0090304,GO:0006139,GO:0046483,GO:0043170,GO:0043229,GO:0034654,GO:0018130,GO:0019438,GO:0044271,GO:0005622,GO:0006807,GO:0006725,GO:0005634,GO:0005488,GO:1901360,GO:1901362,GO:0003674,GO:0008152,GO:0032774,GO:0044424,GO:0044237,GO:0044238,GO:0050896,GO:0016070,GO:0010467,GO:0009059,GO:0071704,GO:0044763,GO:1901576,GO:…	protein binding,organelle,cellular protein metabolic process,cellular macromolecule metabolic process,cellular nitrogen compound metabolic process,protein metabolic process,membrane-bounded organelle,nucleic acid metabolic process,nucleobase-containing compound metabolic process,heterocycle metabolic process,macromolecule metabolic process,intracellular organelle,nucleobase-containing compound bi…	hsa04120	Ubiquitin mediated proteolysis
ENST00000333677	ENSG00000183111	ARHGEF37	chr5:149551946-149634968	0.21152	0.622196	-1.55658	0.0049	0.999477	BAR domain||SH3 domain||Variant SH3 domain||Arfaptin homology (AH) domain/BAR domain||Dbl homology (DH) domain	GO:0034641,GO:0006139,GO:0046483,GO:0005622,GO:0006807,GO:0006725,GO:1901360,GO:0003674,GO:0008152,GO:0044424,GO:0044237,GO:0044238,GO:0050896,GO:0071704,GO:0044763,GO:0034655,GO:0009987,GO:0008150,GO:0044248,GO:0046700,GO:0044270,GO:0019439,GO:0009056,GO:0044699,GO:1901361,GO:0005737,GO:1901575,GO:0044464,GO:0005623,GO:0019222,GO:0051716,GO:0080090,GO:0031323,GO:0048583,GO:0035556,GO:0065009,GO:…	cellular nitrogen compound metabolic process,nucleobase-containing compound metabolic process,heterocycle metabolic process,intracellular,nitrogen compound metabolic process,cellular aromatic compound metabolic process,organic cyclic compound metabolic process,molecular_function,metabolic process,intracellular part,cellular metabolic process,primary metabolic process,response to stimulus,organic …	--	--
ENST00000372906	ENSG00000124120	TTPAL	chr20:44475885-44494603	1.08927	4.79384	-2.13783	0.0433	0.999477	Cellular retinaldehyde binding/alpha-tocopherol transport||CRAL-TRIO lipid binding domain||CRAL/TRIO, N-terminal domain	GO:0005622,GO:0003674,GO:0008150,GO:0051234,GO:0006810,GO:0051179,GO:0044464,GO:0005623,GO:0016020,GO:0005575,GO:0005215	intracellular,molecular_function,biological_process,establishment of localization,transport,localization,cell part,cell,membrane,cellular_component,transporter activity	--	--
ENST00000296181	ENSG00000082781	ITGB5	chr3:124761947-124901418	0.811257	1.96488	-1.27621	0.0127	0.999477	EGF-like domain, extracellular||Integrin beta-5 subunit||Integrin domain||Integrin beta subunit||Integrin beta subunit, cytoplasmic domain||Integrin beta subunit, tail||von Willebrand factor, type A||Integrin beta subunit, N-terminal||-||Plexin-like fold	GO:0070062,GO:0043230,GO:0065010,GO:0002376,GO:0031982,GO:0031988,GO:0044085,GO:0016032,GO:0044764,GO:0051704,GO:0070161,GO:0005912,GO:0044403,GO:0044419,GO:0044421,GO:0032991,GO:0005515,GO:0043933,GO:0022607,GO:0030054,GO:0043226,GO:0005576,GO:0005925,GO:0005924,GO:0030055,GO:0043227,GO:0071840,GO:0043229,GO:0005622,GO:0005488,GO:0003674,GO:0044424,GO:0050896,GO:0044763,GO:0009987,GO:0008150,GO:…	extracellular vesicular exosome,extracellular organelle,extracellular membrane-bounded organelle,immune system process,vesicle,membrane-bounded vesicle,cellular component biogenesis,viral process,multi-organism cellular process,multi-organism process,anchoring junction,adherens junction,symbiosis, encompassing mutualism through parasitism,interspecies interaction between organisms,extracellular r…	hsa04512,hsa05412,hsa04145,hsa05410,hsa04810,hsa05414,hsa05205,hsa04510,hsa04151	ECM-receptor interaction,Arrhythmogenic right ventricular cardiomyopathy (ARVC),Phagosome,Hypertrophic cardiomyopathy (HCM),Regulation of actin cytoskeleton,Dilated cardiomyopathy,Proteoglycans in cancer,Focal adhesion,PI3K-Akt signaling pathway
ENST00000371429	ENSG00000058804	NDC1	chr1:53765459-53838860	1.89684	0.947837	1.00089	0.0202	0.999477	Nucleoporin protein Ndc1-Nup	GO:0051704,GO:0006950,GO:0044403,GO:0044419,GO:0016032,GO:0044764,GO:0044446,GO:0044422,GO:0050896,GO:0019080,GO:0019058,GO:0080134,GO:0044428,GO:0043227,GO:0019083,GO:0043226,GO:0034641,GO:0048583,GO:0005622,GO:0044424,GO:0045184,GO:0044085,GO:0033036,GO:0048519,GO:0006807,GO:0071704,GO:0044238,GO:0051716,GO:0008104,GO:0044237,GO:0005737,GO:0015031,GO:0008152,GO:0051649,GO:0003674,GO:1901360,GO:…	multi-organism process,response to stress,symbiosis, encompassing mutualism through parasitism,interspecies interaction between organisms,viral process,multi-organism cellular process,intracellular organelle part,organelle part,response to stimulus,viral genome expression,viral infectious cycle,regulation of response to stress,nuclear part,membrane-bounded organelle,viral transcription,organelle,…	hsa03013	RNA transport
ENST00000361439	ENSG00000169189	NSMCE1	chr16:27224990-27290492	1.42212	3.49142	-1.29577	0.0209	0.999477	Zinc finger, RING-type||Non-structural maintenance of chromosomes element 1||Protein kinase C-like, phorbol ester/diacylglycerol-binding domain||-||Zinc finger, RING-like	GO:0006950,GO:0044446,GO:0044422,GO:0005515,GO:0050896,GO:0031974,GO:0043233,GO:0080134,GO:0044428,GO:0070013,GO:0043227,GO:0043226,GO:0048584,GO:0034641,GO:0031981,GO:0048583,GO:0005488,GO:0005622,GO:0048518,GO:0044424,GO:0006807,GO:0071704,GO:0044238,GO:0051716,GO:0044237,GO:0008152,GO:0003674,GO:1901360,GO:0019538,GO:0043229,GO:0006139,GO:0008150,GO:0046483,GO:0043231,GO:0044260,GO:0032991,GO:…	response to stress,intracellular organelle part,organelle part,protein binding,response to stimulus,membrane-enclosed lumen,organelle lumen,regulation of response to stress,nuclear part,intracellular organelle lumen,membrane-bounded organelle,organelle,positive regulation of response to stimulus,cellular nitrogen compound metabolic process,nuclear lumen,regulation of response to stimulus,binding,…	--	--
ENST00000361436	ENSG00000197958	RPL12	chr9:127447673-127451405	140.373	244.884	-0.802833	0.0402	0.999477	Ribosomal protein L11, N-terminal||Ribosomal protein L11, conserved site||Ribosomal protein L11, C-terminal||Ribosomal protein L11/L12	GO:0070062,GO:0043230,GO:0065010,GO:0019080,GO:0019083,GO:0006614,GO:0045047,GO:0072599,GO:0006613,GO:0022626,GO:0019058,GO:0000184,GO:0031982,GO:0070972,GO:0031988,GO:0006612,GO:0044085,GO:0006413,GO:0006364,GO:0016072,GO:0016032,GO:0044764,GO:0044446,GO:0044445,GO:0051704,GO:0070161,GO:0005912,GO:0044422,GO:0042254,GO:0044403,GO:0044419,GO:0022613,GO:0000956,GO:0034622,GO:0044391,GO:0044421,GO:…	extracellular vesicular exosome,extracellular organelle,extracellular membrane-bounded organelle,viral genome expression,viral transcription,SRP-dependent cotranslational protein targeting to membrane,protein targeting to ER,establishment of protein localization to endoplasmic reticulum,cotranslational protein targeting to membrane,cytosolic ribosome,viral infectious cycle,nuclear-transcribed mRN…	hsa03010	Ribosome
ENST00000317376	ENSG00000107742	SPOCK2	chr10:72059034-72089032	8.25408	20.1676	-1.28886	0.00725	0.999477	-||SPARC/Testican, calcium-binding domain||Kazal domain||Alpha/Beta hydrolase fold||Thyroglobulin type-1||EF-hand domain pair	GO:0050896,GO:0044421,GO:0005488,GO:0048518,GO:0044085,GO:0006807,GO:0071704,GO:0044238,GO:0051716,GO:0044237,GO:0008152,GO:0040011,GO:0005576,GO:0003674,GO:0019538,GO:0008150,GO:0051179,GO:0044260,GO:0044763,GO:0009987,GO:0071840,GO:0044267,GO:0065009,GO:0043170,GO:0048870,GO:0051674,GO:0040012,GO:0048522,GO:0022607,GO:0044699,GO:0050790,GO:0050840,GO:0044281,GO:0019222,GO:2000145,GO:0006928,GO:…	response to stimulus,extracellular region part,binding,positive regulation of biological process,cellular component biogenesis,nitrogen compound metabolic process,organic substance metabolic process,primary metabolic process,cellular response to stimulus,cellular metabolic process,metabolic process,locomotion,extracellular region,molecular_function,protein metabolic process,biological_process,loc…	--	--
ENST00000268802	ENSG00000141101	NOB1	chr16:69741866-69754940	0.76351	2.49479	-1.7082	0.0026	0.999477	Ribonuclease, PIN domain||PIN domain||Nin one binding (NOB1) Zn-ribbon-like||Putative WW-binding domain and destruction box	GO:0044446,GO:0044422,GO:0031974,GO:0043233,GO:0044428,GO:0070013,GO:0043227,GO:0043226,GO:0042254,GO:0022613,GO:0016072,GO:0034641,GO:0006364,GO:0031981,GO:0005488,GO:0005622,GO:0044424,GO:0044085,GO:0034470,GO:0006807,GO:0071704,GO:0044238,GO:0044237,GO:0005737,GO:0034660,GO:0008152,GO:0006396,GO:0003674,GO:1901360,GO:0043229,GO:0006139,GO:0005829,GO:0008150,GO:0046483,GO:0043231,GO:0044260,GO:…	intracellular organelle part,organelle part,membrane-enclosed lumen,organelle lumen,nuclear part,intracellular organelle lumen,membrane-bounded organelle,organelle,ribosome biogenesis,ribonucleoprotein complex biogenesis,rRNA metabolic process,cellular nitrogen compound metabolic process,rRNA processing,nuclear lumen,binding,intracellular,intracellular part,cellular component biogenesis,ncRNA pro…	hsa03008	Ribosome biogenesis in eukaryotes
ENST00000329608	ENSG00000184371	CSF1	chr1:109910241-109930992	3.57218	1.49727	1.25447	0.0103	0.999477	Macrophage colony stimulating factor-1||Four-helical cytokine-like, core	GO:0002376,GO:0006955,GO:0006952,GO:0002682,GO:0045087,GO:0006950,GO:0002684,GO:0070062,GO:0043230,GO:0065010,GO:0034097,GO:0031982,GO:0045321,GO:0071345,GO:0010033,GO:0001775,GO:0031988,GO:0019221,GO:0005515,GO:0070887,GO:0050896,GO:0043227,GO:0071310,GO:0043226,GO:0048584,GO:0044421,GO:0002520,GO:0042221,GO:0048583,GO:0005488,GO:0005622,GO:0048518,GO:0050900,GO:0044424,GO:0030097,GO:0048534,GO:…	immune system process,immune response,defense response,regulation of immune system process,innate immune response,response to stress,positive regulation of immune system process,extracellular vesicular exosome,extracellular organelle,extracellular membrane-bounded organelle,response to cytokine stimulus,vesicle,leukocyte activation,cellular response to cytokine stimulus,response to organic substa…	hsa04640,hsa05323,hsa04380,hsa04060,hsa04014,hsa04015,hsa04151,hsa04668	Hematopoietic cell lineage,Rheumatoid arthritis,Osteoclast differentiation,Cytokine-cytokine receptor interaction,Ras signaling pathway,Rap1 signaling pathway,PI3K-Akt signaling pathway,TNF signaling pathway
ENST00000264834	ENSG00000105610	KLF1	chr19:12884422-12887181	23.067	41.0449	-0.831371	0.0421	0.999477	Zinc finger, C2H2-like||Zinc finger, C2H2||Krueppel-like factor 1, transactivation domain 1||Krueppel-like factor 1, transactivation domain 2||Zinc finger C2H2-type/integrase DNA-binding domain	GO:0002376,GO:0051704,GO:0010033,GO:0044446,GO:0044422,GO:0070887,GO:0050896,GO:0031974,GO:0043233,GO:0044428,GO:0070013,GO:0043227,GO:0071310,GO:0043226,GO:0002520,GO:0042221,GO:0034641,GO:0031981,GO:0005488,GO:0005622,GO:0048518,GO:0044424,GO:0030097,GO:0048534,GO:0006807,GO:0071704,GO:0044238,GO:0051716,GO:0044237,GO:0008152,GO:0003674,GO:1901360,GO:0043229,GO:0006139,GO:0008150,GO:0046483,GO:…	immune system process,multi-organism process,response to organic substance,intracellular organelle part,organelle part,cellular response to chemical stimulus,response to stimulus,membrane-enclosed lumen,organelle lumen,nuclear part,intracellular organelle lumen,membrane-bounded organelle,cellular response to organic substance,organelle,immune system development,response to chemical stimulus,cellu…	--	--
ENST00000264832	ENSG00000090339	ICAM1	chr19:10251900-10286615	2.60634	5.37584	-1.04446	0.0223	0.999477	Intercellular adhesion molecule, N-terminal||Intercellular adhesion molecule/vascular cell adhesion molecule, N-terminal||Immunoglobulin-like fold||Intercellular adhesion molecule||Immunoglobulin subtype||Immunoglobulin-like domain	GO:0002376,GO:0006955,GO:0006952,GO:0002682,GO:0051704,GO:0045087,GO:0006950,GO:0002684,GO:0002252,GO:0050776,GO:0051707,GO:0009607,GO:0044403,GO:0044419,GO:0016032,GO:0044764,GO:0070062,GO:0043230,GO:0065010,GO:0034097,GO:0031982,GO:0045321,GO:0071345,GO:0002697,GO:0010033,GO:0001775,GO:0031988,GO:0019221,GO:0009897,GO:0005515,GO:0070887,GO:0050896,GO:0046649,GO:0042110,GO:0043227,GO:0071310,GO:…	immune system process,immune response,defense response,regulation of immune system process,multi-organism process,innate immune response,response to stress,positive regulation of immune system process,immune effector process,regulation of immune response,response to other organism,response to biotic stimulus,symbiosis, encompassing mutualism through parasitism,interspecies interaction between org…	hsa05166,hsa04514,hsa05323,hsa05164,hsa05150,hsa04064,hsa05416,hsa05144,hsa05143,hsa04650,hsa04668,hsa05169,hsa04670	HTLV-I infection,Cell adhesion molecules (CAMs),Rheumatoid arthritis,Influenza A,Staphylococcus aureus infection,NF-kappa B signaling pathway,Viral myocarditis,Malaria,African trypanosomiasis,Natural killer cell mediated cytotoxicity,TNF signaling pathway,Epstein-Barr virus infection,Leukocyte transendothelial migration
ENST00000426726	ENSG00000108309	RUNDC3A	chr17:44308558-44318671	9.21818	21.8028	-1.24196	0.00775	0.999477	RUN domain	GO:0005515,GO:0034641,GO:0006139,GO:0046483,GO:0034654,GO:0018130,GO:0019438,GO:0044271,GO:0005622,GO:0006807,GO:0006725,GO:0005488,GO:1901360,GO:1901362,GO:0003674,GO:0008152,GO:0044424,GO:0044237,GO:0044238,GO:0050896,GO:0071704,GO:0044763,GO:1901576,GO:0009987,GO:0008150,GO:0005829,GO:0044249,GO:0009058,GO:0044699,GO:0005737,GO:0048518,GO:0044464,GO:0044444,GO:0005623,GO:0016020,GO:0019222,GO:…	protein binding,cellular nitrogen compound metabolic process,nucleobase-containing compound metabolic process,heterocycle metabolic process,nucleobase-containing compound biosynthetic process,heterocycle biosynthetic process,aromatic compound biosynthetic process,cellular nitrogen compound biosynthetic process,intracellular,nitrogen compound metabolic process,cellular aromatic compound metabolic …	--	--
ENST00000396203	ENSG00000188846	RPL14	chr3:40457291-40468587	9.11818	23.6636	-1.37585	0.0011	0.730223	-||Ribosomal protein L14e domain||Ribosomal protein L2 domain 2||Translation protein SH3-like domain	GO:0070062,GO:0043230,GO:0065010,GO:0019080,GO:0019083,GO:0006614,GO:0045047,GO:0072599,GO:0006613,GO:0022626,GO:0019058,GO:0000184,GO:0031982,GO:0070972,GO:0031988,GO:0006612,GO:0044085,GO:0006413,GO:0006364,GO:0016072,GO:0016032,GO:0044764,GO:0044446,GO:0044445,GO:0051704,GO:0070161,GO:0005912,GO:0044422,GO:0042254,GO:0044403,GO:0044419,GO:0022613,GO:0000956,GO:0044391,GO:0044421,GO:0006402,GO:…	extracellular vesicular exosome,extracellular organelle,extracellular membrane-bounded organelle,viral genome expression,viral transcription,SRP-dependent cotranslational protein targeting to membrane,protein targeting to ER,establishment of protein localization to endoplasmic reticulum,cotranslational protein targeting to membrane,cytosolic ribosome,viral infectious cycle,nuclear-transcribed mRN…	hsa03010	Ribosome
ENST00000407280	ENSG00000216490	IFI30	chr19:18173161-18178117	55.8177	109.922	-0.977684	0.0232	0.999477	Gamma interferon inducible lysosomal thiol reductase GILT	GO:0002376,GO:0006955,GO:0006952,GO:0045087,GO:0006950,GO:0034097,GO:0071345,GO:0010033,GO:0044446,GO:0019221,GO:0044422,GO:0070887,GO:0050896,GO:0031974,GO:0043233,GO:0070013,GO:0043227,GO:0071310,GO:0043226,GO:0034341,GO:0042221,GO:0005622,GO:0044424,GO:0071346,GO:0060333,GO:0048519,GO:0071704,GO:0051716,GO:0005737,GO:0008152,GO:0000323,GO:0005764,GO:0005576,GO:0005773,GO:0003674,GO:0031647,GO:…	immune system process,immune response,defense response,innate immune response,response to stress,response to cytokine stimulus,cellular response to cytokine stimulus,response to organic substance,intracellular organelle part,cytokine-mediated signaling pathway,organelle part,cellular response to chemical stimulus,response to stimulus,membrane-enclosed lumen,organelle lumen,intracellular organelle…	hsa04612	Antigen processing and presentation
ENST00000614378	ENSG00000273983	HIST1H3G	chr6:26269404-26271815	5.72442	2.39165	1.25912	0.01005	0.999477	Histone H3/CENP-A||Histone-fold||Histone H2A/H2B/H3	GO:0000786,GO:0070062,GO:0043230,GO:0065010,GO:0032993,GO:0006335,GO:0034723,GO:0031982,GO:0031988,GO:0044085,GO:0051290,GO:0006342,GO:0006334,GO:0000183,GO:0044446,GO:0070161,GO:0005912,GO:0044422,GO:0034728,GO:0031497,GO:0045814,GO:0051262,GO:0034622,GO:0006333,GO:0000788,GO:0006323,GO:0044421,GO:0032991,GO:0071103,GO:0046982,GO:0065004,GO:0000785,GO:0065003,GO:0071824,GO:0006950,GO:0044428,GO:…	nucleosome,extracellular vesicular exosome,extracellular organelle,extracellular membrane-bounded organelle,protein-DNA complex,DNA replication-dependent nucleosome assembly,DNA replication-dependent nucleosome organization,vesicle,membrane-bounded vesicle,cellular component biogenesis,protein heterotetramerization,chromatin silencing,nucleosome assembly,chromatin silencing at rDNA,intracellular …	hsa05322,hsa05034,hsa05202	Systemic lupus erythematosus,Alcoholism,Transcriptional misregulation in cancer
ENST00000552864	ENSG00000111052	LIN7A	chr12:80792519-81759553	0.617627	0.268338	1.20268	0.04245	0.999477	L27 domain||PDZ domain||L27 domain, C-terminal	GO:0070062,GO:0043230,GO:0065010,GO:0031982,GO:0044446,GO:0031988,GO:0044422,GO:0005515,GO:0043227,GO:0043226,GO:0044421,GO:0005488,GO:0005622,GO:0044424,GO:0045184,GO:0044085,GO:0033036,GO:0008104,GO:0015031,GO:0005576,GO:0051649,GO:0003674,GO:0043229,GO:0065003,GO:0008150,GO:0051179,GO:0051641,GO:0044763,GO:0016020,GO:0009987,GO:0071840,GO:0043933,GO:0065008,GO:0051234,GO:0071702,GO:0006810,GO:…	extracellular vesicular exosome,extracellular organelle,extracellular membrane-bounded organelle,vesicle,intracellular organelle part,membrane-bounded vesicle,organelle part,protein binding,membrane-bounded organelle,organelle,extracellular region part,binding,intracellular,intracellular part,establishment of protein localization,cellular component biogenesis,macromolecule localization,protein lo…	--	--
ENST00000302445	ENSG00000065427	KARS	chr16:75627473-75647679	1.6242	3.36801	-1.05217	0.0241	0.999477	-||Lysyl-tRNA synthetase, class II, C-terminal||Aminoacyl-tRNA synthetase, class II (D/K/N)-like||Aminoacyl-tRNA synthetase, class II (D/K/N)||Nucleic acid-binding, OB-fold||Aminoacyl-tRNA synthetase, class II||Lysine-tRNA ligase, class II||OB-fold nuclei	GO:0051704,GO:0044403,GO:0044419,GO:0016032,GO:0044764,GO:0044446,GO:0044422,GO:0005515,GO:0031974,GO:0043233,GO:0070013,GO:0043227,GO:0043226,GO:0034641,GO:0005488,GO:0005622,GO:0044424,GO:0034470,GO:0006807,GO:0071704,GO:0044238,GO:0044237,GO:0005737,GO:0034660,GO:0008152,GO:0006396,GO:0005576,GO:0003723,GO:0003674,GO:1901360,GO:0019538,GO:0043229,GO:0006139,GO:0005829,GO:0008150,GO:0046483,GO:…	multi-organism process,symbiosis, encompassing mutualism through parasitism,interspecies interaction between organisms,viral process,multi-organism cellular process,intracellular organelle part,organelle part,protein binding,membrane-enclosed lumen,organelle lumen,intracellular organelle lumen,membrane-bounded organelle,organelle,cellular nitrogen compound metabolic process,binding,intracellular,…	hsa00970	Aminoacyl-tRNA biosynthesis
ENST00000361575	ENSG00000198918	RPL39	chrX:119786505-119791643	140.669	245.392	-0.802784	0.0387	0.999477	Ribosomal protein L39e, conserved site||Ribosomal protein L39e domain||Ribosomal protein L39e	GO:0019080,GO:0019083,GO:0006614,GO:0045047,GO:0072599,GO:0002376,GO:0006613,GO:0022626,GO:0019058,GO:0000184,GO:0070972,GO:0006612,GO:0044085,GO:0006413,GO:0006364,GO:0016072,GO:0016032,GO:0044764,GO:0044446,GO:0044445,GO:0051704,GO:0044422,GO:0042254,GO:0044403,GO:0044419,GO:0022613,GO:0000956,GO:0044391,GO:0044421,GO:0006402,GO:0006401,GO:0032991,GO:0003735,GO:0072594,GO:0006955,GO:0022625,GO:…	viral genome expression,viral transcription,SRP-dependent cotranslational protein targeting to membrane,protein targeting to ER,establishment of protein localization to endoplasmic reticulum,immune system process,cotranslational protein targeting to membrane,cytosolic ribosome,viral infectious cycle,nuclear-transcribed mRNA catabolic process, nonsense-mediated decay,protein localization to endopl…	hsa03010	Ribosome
ENST00000304842	ENSG00000169902	TPST1	chr7:66205198-66360443	1.06392	0.398236	1.4177	0.0424	0.999477	P-loop containing nucleoside triphosphate hydrolase||Protein-tyrosine sulfotransferase	GO:0006952,GO:0006950,GO:0044446,GO:0044422,GO:0050896,GO:0043227,GO:0043226,GO:0005622,GO:0044424,GO:0071704,GO:0044238,GO:0044237,GO:0005737,GO:0008152,GO:0003674,GO:0019538,GO:0043229,GO:0008150,GO:0043231,GO:0044260,GO:0016020,GO:0009987,GO:0044444,GO:0006954,GO:0012505,GO:0003824,GO:0044267,GO:0009611,GO:0043170,GO:0044464,GO:0005623,GO:0031090,GO:0016740,GO:0018212,GO:0006464,GO:0036211,GO:…	defense response,response to stress,intracellular organelle part,organelle part,response to stimulus,membrane-bounded organelle,organelle,intracellular,intracellular part,organic substance metabolic process,primary metabolic process,cellular metabolic process,cytoplasm,metabolic process,molecular_function,protein metabolic process,intracellular organelle,biological_process,intracellular membrane-…	--	--
ENST00000377733	ENSG00000278588	HIST1H2BI	chr6:26272975-26273356	46.4651	18.2907	1.34504	0.0105	0.999477	Histone H2A/H2B/H3||Histone-fold||Histone H2B	GO:0000786,GO:0070062,GO:0043230,GO:0065010,GO:0032993,GO:0002376,GO:0031982,GO:0031988,GO:0044085,GO:0006334,GO:0044446,GO:0051704,GO:0044422,GO:0034728,GO:0031497,GO:0034622,GO:0006333,GO:0000788,GO:0006323,GO:0044421,GO:0032991,GO:0071103,GO:0046982,GO:0065004,GO:0006955,GO:0000785,GO:0065003,GO:0071824,GO:0006950,GO:0044428,GO:0031974,GO:0005515,GO:0043233,GO:0043933,GO:0006952,GO:0022607,GO:…	nucleosome,extracellular vesicular exosome,extracellular organelle,extracellular membrane-bounded organelle,protein-DNA complex,immune system process,vesicle,membrane-bounded vesicle,cellular component biogenesis,nucleosome assembly,intracellular organelle part,multi-organism process,organelle part,nucleosome organization,chromatin assembly,cellular macromolecular complex assembly,chromatin assem…	hsa05322,hsa05034,hsa05203	Systemic lupus erythematosus,Alcoholism,Viral carcinogenesis
ENST00000494664	ENSG00000113845	TIMMDC1	chr3:119498531-119559602	6.64744	3.19631	1.05639	0.0164	0.999477	-||Mitochondrial inner membrane translocase subunit Tim17/Tim22/Tim23/peroxisomal protein PMP24	GO:0044446,GO:0044422,GO:0031974,GO:0043233,GO:0044428,GO:0070013,GO:0043227,GO:0043226,GO:0031981,GO:0005622,GO:0044424,GO:0044085,GO:0005737,GO:0043229,GO:0065003,GO:0008150,GO:0043231,GO:0044763,GO:0016020,GO:0009987,GO:0044444,GO:0005634,GO:0071840,GO:0005654,GO:0043933,GO:0034622,GO:0022607,GO:0044464,GO:0044699,GO:0005623,GO:0031090,GO:0006461,GO:0070271,GO:0016043,GO:0071822,GO:0006996,GO:…	intracellular organelle part,organelle part,membrane-enclosed lumen,organelle lumen,nuclear part,intracellular organelle lumen,membrane-bounded organelle,organelle,nuclear lumen,intracellular,intracellular part,cellular component biogenesis,cytoplasm,intracellular organelle,macromolecular complex assembly,biological_process,intracellular membrane-bounded organelle,single-organism cellular process…	--	--
ENST00000360358	ENSG00000238243	OR2W3	chr1:247895586-247896531	21.165	43.2002	-1.02936	0.0147	0.999477	G protein-coupled receptor, rhodopsin-like||Olfactory receptor||GPCR, rhodopsin-like, 7TM	GO:0003674,GO:0050896,GO:0044763,GO:0009987,GO:0008150,GO:0044699,GO:0044464,GO:0005623,GO:0016020,GO:0051716,GO:0042221,GO:0065007,GO:0050789,GO:0050794,GO:0007165,GO:0044700,GO:0023052,GO:0007154,GO:0007166,GO:0044707,GO:0005575,GO:0032501,GO:0004872,GO:0004871,GO:0060089,GO:0071944,GO:0005886,GO:0038023,GO:0044425,GO:0004888,GO:0016021,GO:0031224,GO:0007186,GO:0004930,GO:0003008,GO:0050877,GO:…	molecular_function,response to stimulus,single-organism cellular process,cellular process,biological_process,single-organism process,cell part,cell,membrane,cellular response to stimulus,response to chemical stimulus,biological regulation,regulation of biological process,regulation of cellular process,signal transduction,single organism signaling,signaling,cell communication,cell surface receptor…	hsa04740	Olfactory transduction
ENST00000255858	ENSG00000133488	SEC14L4	chr22:30475363-30505695	0.379036	1.84278	-2.28147	0.01765	0.999477	-||GOLD domain||CRAL-TRIO lipid binding domain||Cellular retinaldehyde binding/alpha-tocopherol transport||CRAL/TRIO, N-terminal domain	GO:0005515,GO:0005622,GO:0005488,GO:0003674,GO:0008150,GO:0051234,GO:0006810,GO:0051179,GO:0044464,GO:0005623,GO:0016020,GO:0008289,GO:0005575,GO:0044425,GO:0016021,GO:0031224,GO:0005215	protein binding,intracellular,binding,molecular_function,biological_process,establishment of localization,transport,localization,cell part,cell,membrane,lipid binding,cellular_component,membrane part,integral to membrane,intrinsic to membrane,transporter activity	--	--
ENST00000392514	ENSG00000089157	RPLP0	chr12:120196685-120201235	48.2802	125.531	-1.37854	0.00845	0.999477	Ribosomal protein L10P||-||60S acidic ribosomal protein P0	GO:0051704,GO:0044403,GO:0044419,GO:0016032,GO:0044764,GO:0070062,GO:0043230,GO:0065010,GO:0034097,GO:0031982,GO:0071345,GO:0010033,GO:0044446,GO:0031988,GO:0044422,GO:0005515,GO:0070887,GO:0050896,GO:0019080,GO:0019058,GO:0043227,GO:0019083,GO:0071310,GO:0043226,GO:0044421,GO:0042254,GO:0022613,GO:0016072,GO:0042221,GO:0034641,GO:0006364,GO:0005488,GO:0005622,GO:0005912,GO:0000184,GO:0044424,GO:…	multi-organism process,symbiosis, encompassing mutualism through parasitism,interspecies interaction between organisms,viral process,multi-organism cellular process,extracellular vesicular exosome,extracellular organelle,extracellular membrane-bounded organelle,response to cytokine stimulus,vesicle,cellular response to cytokine stimulus,response to organic substance,intracellular organelle part,m…	hsa03010	Ribosome
ENST00000379757	ENSG00000239264	TXNDC5	chr6:7881516-7910814	3.47366	1.40035	1.31067	0.0034	0.999477	Disulphide isomerase||Thioredoxin, conserved site||Thioredoxin domain||Thioredoxin-like fold	GO:0070062,GO:0043230,GO:0065010,GO:0031982,GO:0031988,GO:0044446,GO:0044422,GO:0044421,GO:0006950,GO:0031974,GO:0043233,GO:0070013,GO:0043226,GO:0005576,GO:0044267,GO:0044260,GO:0019538,GO:0043227,GO:0043170,GO:0043229,GO:0005622,GO:0003674,GO:0008152,GO:0044424,GO:0044237,GO:0044238,GO:0050896,GO:0071704,GO:0044763,GO:0009987,GO:0008150,GO:0043231,GO:0048523,GO:0065008,GO:0048519,GO:0051234,GO:…	extracellular vesicular exosome,extracellular organelle,extracellular membrane-bounded organelle,vesicle,membrane-bounded vesicle,intracellular organelle part,organelle part,extracellular region part,response to stress,membrane-enclosed lumen,organelle lumen,intracellular organelle lumen,organelle,extracellular region,cellular protein metabolic process,cellular macromolecule metabolic process,pro…	hsa04141	Protein processing in endoplasmic reticulum
ENST00000175756	ENSG00000072135	PTPN18	chr2:130356006-130375409	5.35186	9.73039	-0.862456	0.02835	0.999477	Protein-tyrosine phosphatase-like||Protein-tyrosine phosphatase, active site||Protein-tyrosine phosphatase, catalytic||-||Tyrosine specific protein phosphatases domain||PTP type protein phosphatase	GO:0005515,GO:0043226,GO:0044267,GO:0044260,GO:0019538,GO:0043227,GO:0043170,GO:0043229,GO:0005622,GO:0005634,GO:0005488,GO:0003674,GO:0008152,GO:0044424,GO:0044237,GO:0044238,GO:0071704,GO:0009987,GO:0008150,GO:0043231,GO:0005737,GO:0044464,GO:0005623,GO:0006464,GO:0036211,GO:0006796,GO:0006793,GO:0043412,GO:0004725,GO:0006470,GO:0035335,GO:0003824,GO:0004726,GO:0005575,GO:0016787,GO:0004721,GO:…	protein binding,organelle,cellular protein metabolic process,cellular macromolecule metabolic process,protein metabolic process,membrane-bounded organelle,macromolecule metabolic process,intracellular organelle,intracellular,nucleus,binding,molecular_function,metabolic process,intracellular part,cellular metabolic process,primary metabolic process,organic substance metabolic process,cellular proc…	--	--
ENST00000262580	ENSG00000104518	GSDMD	chr8:143553206-143563062	6.29994	12.8479	-1.02813	0.02995	0.999477	Gasdermin	GO:0002376,GO:0006955,GO:0006952,GO:0051704,GO:0045087,GO:0006950,GO:0051707,GO:0009607,GO:0001816,GO:0001817,GO:0044446,GO:0044422,GO:0005515,GO:0050896,GO:0031974,GO:0043233,GO:0044428,GO:0070013,GO:0043227,GO:0043226,GO:0044421,GO:0031981,GO:0005488,GO:0005622,GO:0048518,GO:0044424,GO:0045184,GO:0044085,GO:0033036,GO:0009617,GO:0051716,GO:0008104,GO:0005737,GO:0015031,GO:0005576,GO:0051649,GO:…	immune system process,immune response,defense response,multi-organism process,innate immune response,response to stress,response to other organism,response to biotic stimulus,cytokine production,regulation of cytokine production,intracellular organelle part,organelle part,protein binding,response to stimulus,membrane-enclosed lumen,organelle lumen,nuclear part,intracellular organelle lumen,membra…	--	--
ENST00000329331	ENSG00000183576	SETD3	chr14:99397745-99480889	10.9813	29.2855	-1.41514	0.00145	0.82565	Histone-lysine N-methyltransferase, SETD3||-||SET domain||Rubisco LSMT, substrate-binding domain	GO:0044446,GO:0044422,GO:0005515,GO:0031974,GO:0043233,GO:0044428,GO:0070013,GO:0043227,GO:0043226,GO:0034641,GO:0031981,GO:0005488,GO:0005622,GO:0048518,GO:0044424,GO:0006807,GO:0071704,GO:0044238,GO:0044237,GO:0008152,GO:0003674,GO:1901360,GO:0019538,GO:0043229,GO:0006139,GO:0008150,GO:0046483,GO:0043231,GO:0044260,GO:0044763,GO:0009987,GO:0005634,GO:0071840,GO:0005654,GO:0003824,GO:0006725,GO:…	intracellular organelle part,organelle part,protein binding,membrane-enclosed lumen,organelle lumen,nuclear part,intracellular organelle lumen,membrane-bounded organelle,organelle,cellular nitrogen compound metabolic process,nuclear lumen,binding,intracellular,positive regulation of biological process,intracellular part,nitrogen compound metabolic process,organic substance metabolic process,prima…	--	--
ENST00000206451	ENSG00000092010	PSME1	chr14:24136157-24141588	18.9055	40.885	-1.11276	0.0087	0.999477	Proteasome activator pa28, N-terminal domain||Proteasome activator pa28||Proteasome activator pa28, C-terminal domain	GO:0002376,GO:0006955,GO:0006952,GO:0002682,GO:0045087,GO:0006950,GO:0002684,GO:0050776,GO:0070062,GO:0043230,GO:0065010,GO:0034097,GO:0031982,GO:0071345,GO:0010033,GO:0031347,GO:0044446,GO:0050778,GO:0031988,GO:0019221,GO:0044422,GO:0070887,GO:0050896,GO:0045088,GO:0031974,GO:0045089,GO:0043233,GO:0080134,GO:0002253,GO:0044428,GO:0070013,GO:0043227,GO:0071310,GO:0031349,GO:0043226,GO:0002757,GO:…	immune system process,immune response,defense response,regulation of immune system process,innate immune response,response to stress,positive regulation of immune system process,regulation of immune response,extracellular vesicular exosome,extracellular organelle,extracellular membrane-bounded organelle,response to cytokine stimulus,vesicle,cellular response to cytokine stimulus,response to organ…	hsa04612,hsa03050	Antigen processing and presentation,Proteasome
ENST00000313601	ENSG00000114353	GNAI2	chr3:50226291-50259355	24.2219	48.9211	-1.01414	0.0482	0.999477	G-protein alpha subunit, group I||Guanine nucleotide binding protein (G-protein), alpha subunit||-||P-loop containing nucleoside triphosphate hydrolase||G protein alpha subunit, helical insertion	GO:0070062,GO:0043230,GO:0065010,GO:0031982,GO:0031988,GO:0044446,GO:0044422,GO:0044421,GO:0032991,GO:0044428,GO:0031974,GO:0005515,GO:0043233,GO:0070013,GO:0031981,GO:0043226,GO:0005576,GO:0043228,GO:0043232,GO:0044267,GO:0044260,GO:0034641,GO:0019538,GO:0043227,GO:0006139,GO:0046483,GO:0043170,GO:0043229,GO:0034654,GO:0018130,GO:0019438,GO:0044271,GO:0005622,GO:0006807,GO:0006725,GO:0005634,GO:…	extracellular vesicular exosome,extracellular organelle,extracellular membrane-bounded organelle,vesicle,membrane-bounded vesicle,intracellular organelle part,organelle part,extracellular region part,macromolecular complex,nuclear part,membrane-enclosed lumen,protein binding,organelle lumen,intracellular organelle lumen,nuclear lumen,organelle,extracellular region,non-membrane-bounded organelle,i…	hsa05034,hsa04611,hsa04730,hsa05142,hsa04921,hsa04915,hsa04914,hsa04015,hsa04725,hsa04971,hsa05145,hsa04022,hsa04062,hsa04261,hsa04530,hsa04726,hsa04724,hsa04670,hsa05012,hsa05133,hsa04360,hsa04723,hsa04728,hsa04540,hsa05032,hsa04713,hsa05030,hsa04727,hsa04916,hsa04024	Alcoholism,Platelet activation,Long-term depression,Chagas disease (American trypanosomiasis),Oxytocin signaling pathway,Estrogen signaling pathway,Progesterone-mediated oocyte maturation,Rap1 signaling pathway,Cholinergic synapse,Gastric acid secretion,Toxoplasmosis,cGMP-PKG signaling pathway,Chemokine signaling pathway,Adrenergic signaling in cardiomyocytes,Tight junction,Serotonergic synapse,G…
ENST00000263026	ENSG00000103319	EEF2K	chr16:22206281-22288738	1.45173	0.606245	1.2598	0.0053	0.999477	MHCK/EF2 kinase||Eukaryotic elongation factor 2 kinase||Sel1-like repeat||Tetratricopeptide-like helical domain||Protein kinase-like domain	GO:0006950,GO:0010033,GO:0044446,GO:0044422,GO:0005515,GO:0070887,GO:0050896,GO:0071310,GO:0043226,GO:0042221,GO:0005488,GO:0005622,GO:0048518,GO:0044424,GO:0044085,GO:0048519,GO:0071704,GO:0044238,GO:0051716,GO:0044237,GO:0005737,GO:0008152,GO:0003723,GO:0003674,GO:0019538,GO:0043229,GO:0005829,GO:0008150,GO:0051179,GO:0044260,GO:0044763,GO:0009987,GO:0044444,GO:0048523,GO:0051239,GO:0071840,GO:…	response to stress,response to organic substance,intracellular organelle part,organelle part,protein binding,cellular response to chemical stimulus,response to stimulus,cellular response to organic substance,organelle,response to chemical stimulus,binding,intracellular,positive regulation of biological process,intracellular part,cellular component biogenesis,negative regulation of biological proc…	hsa04152,hsa04921	AMPK signaling pathway,Oxytocin signaling pathway
ENST00000421578	ENSG00000110880	CORO1C	chr12:108645108-108731596	30.8009	10.0406	1.61713	0.0199	0.999477	WD40-repeat-containing domain||Coronin 1C||WD40/YVTN repeat-like-containing domain||Domain of unknown function DUF1899||Coronin||WD40 repeat||WD40 repeat, conserved site	GO:0031982,GO:0005515,GO:0050896,GO:0043226,GO:0005488,GO:0005622,GO:0048518,GO:0005912,GO:0044424,GO:0045184,GO:0044085,GO:0070161,GO:0033036,GO:0048519,GO:0071704,GO:0044238,GO:0051716,GO:0008104,GO:0044237,GO:0005737,GO:0008152,GO:0040011,GO:0003674,GO:0019538,GO:0043229,GO:0008150,GO:0051179,GO:0044260,GO:0032991,GO:0044763,GO:0005925,GO:0016020,GO:0009987,GO:0005924,GO:0048523,GO:0051239,GO:…	vesicle,protein binding,response to stimulus,organelle,binding,intracellular,positive regulation of biological process,adherens junction,intracellular part,establishment of protein localization,cellular component biogenesis,anchoring junction,macromolecule localization,negative regulation of biological process,organic substance metabolic process,primary metabolic process,cellular response to stim…	--	--
ENST00000262776	ENSG00000108679	LGALS3BP	chr17:78971237-78980109	1.64162	6.37152	-1.95652	5.00E-05	0.104844	SRCR domain||BTB/Kelch-associated||SRCR-like domain||BTB/POZ domain||SKP1/BTB/POZ domain||-	GO:0006952,GO:0006950,GO:0070062,GO:0043230,GO:0065010,GO:0031982,GO:0044446,GO:0031988,GO:0044422,GO:0050896,GO:0031974,GO:0043233,GO:0043227,GO:0043226,GO:0044421,GO:0005622,GO:0044424,GO:0051716,GO:0005737,GO:0005576,GO:0051649,GO:0003674,GO:0043229,GO:0008150,GO:0043231,GO:0051179,GO:0051641,GO:0044763,GO:0016020,GO:0009987,GO:0044444,GO:0051234,GO:0006810,GO:0032940,GO:0046903,GO:0044765,GO:…	defense response,response to stress,extracellular vesicular exosome,extracellular organelle,extracellular membrane-bounded organelle,vesicle,intracellular organelle part,membrane-bounded vesicle,organelle part,response to stimulus,membrane-enclosed lumen,organelle lumen,membrane-bounded organelle,organelle,extracellular region part,intracellular,intracellular part,cellular response to stimulus,cy…	--	--
ENST00000307790	ENSG00000100325	ASCC2	chr22:29788607-29838304	18.1783	57.4299	-1.65958	0.0281	0.999477	UBA-like||-||Ubiquitin system component Cue	GO:0044446,GO:0044422,GO:0006950,GO:0044428,GO:0031974,GO:0043233,GO:0070013,GO:0031981,GO:0043226,GO:0044260,GO:0034641,GO:0043227,GO:0090304,GO:0006139,GO:0046483,GO:0043170,GO:0043229,GO:0034654,GO:0018130,GO:0019438,GO:0044271,GO:0005622,GO:0006807,GO:0006725,GO:0005634,GO:1901360,GO:1901362,GO:0008152,GO:0032774,GO:0044424,GO:0044237,GO:0005654,GO:0044238,GO:0050896,GO:0016070,GO:0006259,GO:…	intracellular organelle part,organelle part,response to stress,nuclear part,membrane-enclosed lumen,organelle lumen,intracellular organelle lumen,nuclear lumen,organelle,cellular macromolecule metabolic process,cellular nitrogen compound metabolic process,membrane-bounded organelle,nucleic acid metabolic process,nucleobase-containing compound metabolic process,heterocycle metabolic process,macrom…	--	--
ENST00000312397	ENSG00000175467	SART1	chr11:65961688-65979828	3.60783	6.35385	-0.816499	0.0406	0.999477	SNU66/SART1 family	GO:0002376,GO:0002682,GO:0002684,GO:0045321,GO:0001775,GO:0044446,GO:0044422,GO:0050870,GO:0002694,GO:0050896,GO:0046649,GO:0050865,GO:0051251,GO:0031974,GO:0050863,GO:0043233,GO:0050867,GO:0044428,GO:0070013,GO:0042110,GO:0043227,GO:0051249,GO:0043226,GO:0002696,GO:0042254,GO:0022613,GO:0016072,GO:0002520,GO:0034641,GO:0006364,GO:0031981,GO:0005622,GO:0048518,GO:0044424,GO:0044085,GO:0030097,GO:…	immune system process,regulation of immune system process,positive regulation of immune system process,leukocyte activation,cell activation,intracellular organelle part,organelle part,positive regulation of T cell activation,regulation of leukocyte activation,response to stimulus,lymphocyte activation,regulation of cell activation,positive regulation of lymphocyte activation,membrane-enclosed lum…	hsa03040	Spliceosome
ENST00000261951	ENSG00000113300	CNOT6	chr5:180494416-180578405	2.54847	1.04316	1.28867	0.0073	0.999477	Leucine-rich repeat, typical subtype||Endonuclease/exonuclease/phosphatase||Leucine-rich repeat domain, L domain-like||Leucine-rich repeat	GO:0006950,GO:0005515,GO:0050896,GO:0043227,GO:0043226,GO:0022613,GO:0034641,GO:0005488,GO:0005622,GO:0048518,GO:0044424,GO:0044085,GO:0048519,GO:0006807,GO:0071704,GO:0044238,GO:0051716,GO:0044237,GO:0005737,GO:0008152,GO:0006396,GO:0044265,GO:0003723,GO:0003674,GO:0006401,GO:1901360,GO:0019538,GO:0000956,GO:0043229,GO:0006139,GO:0005829,GO:0065003,GO:0008150,GO:0046483,GO:0043231,GO:0044260,GO:…	response to stress,protein binding,response to stimulus,membrane-bounded organelle,organelle,ribonucleoprotein complex biogenesis,cellular nitrogen compound metabolic process,binding,intracellular,positive regulation of biological process,intracellular part,cellular component biogenesis,negative regulation of biological process,nitrogen compound metabolic process,organic substance metabolic proce…	hsa03018	RNA degradation
ENST00000322716	ENSG00000178567	EPM2AIP1	chr3:36985042-36993168	0.578381	0.22432	1.36646	0.00615	0.999477	-||EPM2A-interacting protein 1	GO:0010033,GO:0044446,GO:0044422,GO:0005515,GO:0050896,GO:0031974,GO:0043233,GO:0044428,GO:0070013,GO:0043227,GO:0043226,GO:0042221,GO:0034641,GO:0031981,GO:0005488,GO:0005622,GO:0048518,GO:0044424,GO:0006807,GO:0071704,GO:0044238,GO:0044237,GO:0005737,GO:0008152,GO:0003674,GO:1901360,GO:0043229,GO:0006139,GO:0008150,GO:0046483,GO:0043231,GO:0044260,GO:0009987,GO:0044444,GO:0005634,GO:0005654,GO:…	response to organic substance,intracellular organelle part,organelle part,protein binding,response to stimulus,membrane-enclosed lumen,organelle lumen,nuclear part,intracellular organelle lumen,membrane-bounded organelle,organelle,response to chemical stimulus,cellular nitrogen compound metabolic process,nuclear lumen,binding,intracellular,positive regulation of biological process,intracellular p…	--	--
ENST00000615863	ENSG00000275302	CCL4	chr17:36103589-36105621	11.4569	6.31569	0.859209	0.0376	0.999477	-||CC chemokine, conserved site||Chemokine interleukin-8-like domain	GO:0019080,GO:0019083,GO:0002376,GO:0019058,GO:0016032,GO:0044764,GO:0051704,GO:0044403,GO:0044419,GO:0002682,GO:0044421,GO:0006955,GO:0006950,GO:0005515,GO:0006952,GO:0002684,GO:0005576,GO:0044260,GO:0034641,GO:0090304,GO:0006139,GO:0046483,GO:0043170,GO:0034654,GO:0045087,GO:0018130,GO:0019438,GO:0044271,GO:0006807,GO:0006725,GO:0005488,GO:1901360,GO:1901362,GO:0003674,GO:0008152,GO:0032774,GO:…	viral genome expression,viral transcription,immune system process,viral infectious cycle,viral process,multi-organism cellular process,multi-organism process,symbiosis, encompassing mutualism through parasitism,interspecies interaction between organisms,regulation of immune system process,extracellular region part,immune response,response to stress,protein binding,defense response,positive regula…	hsa04064,hsa05132,hsa04623,hsa04062,hsa04620,hsa04060	NF-kappa B signaling pathway,Salmonella infection,Cytosolic DNA-sensing pathway,Chemokine signaling pathway,Toll-like receptor signaling pathway,Cytokine-cytokine receptor interaction
ENST00000415912	ENSG00000117298	ECE1	chr1:21217246-21345504	3.91399	9.79821	-1.32388	0.00735	0.999477	Peptidase M13, C-terminal domain||Peptidase M13, N-terminal domain||Endothelin-converting enzyme 1||Metallopeptidase, catalytic domain||Peptidase M13	GO:0070062,GO:0043230,GO:0065010,GO:0031982,GO:0044446,GO:0031988,GO:0044422,GO:0009897,GO:0005515,GO:0043227,GO:0043226,GO:0044421,GO:0034641,GO:0005488,GO:0005622,GO:0048518,GO:0044424,GO:0006807,GO:0071704,GO:0044238,GO:0044237,GO:0005737,GO:0008152,GO:0000323,GO:0005764,GO:0005576,GO:0005773,GO:0009986,GO:0003674,GO:0019538,GO:0043229,GO:0008150,GO:0043231,GO:0044260,GO:0016020,GO:0009987,GO:…	extracellular vesicular exosome,extracellular organelle,extracellular membrane-bounded organelle,vesicle,intracellular organelle part,membrane-bounded vesicle,organelle part,external side of plasma membrane,protein binding,membrane-bounded organelle,organelle,extracellular region part,cellular nitrogen compound metabolic process,binding,intracellular,positive regulation of biological process,intr…	--	--
ENST00000392841	ENSG00000256269	HMBS	chr11:119084882-119093549	5.4106	12.7844	-1.24053	0.0163	0.999477	-||Porphobilinogen deaminase, dipyrromethane cofactor binding site||Porphobilinogen deaminase, C-terminal||Porphobilinogen deaminase||Porphobilinogen deaminase, N-terminal	GO:0044267,GO:0044260,GO:0034641,GO:0019538,GO:0046483,GO:0043170,GO:0018130,GO:0019438,GO:0044271,GO:0005622,GO:0006807,GO:0006725,GO:1901360,GO:1901362,GO:0003674,GO:0008152,GO:0044424,GO:0044237,GO:0044238,GO:0071704,GO:1901576,GO:0009987,GO:0008150,GO:0005829,GO:0044249,GO:0009058,GO:0005737,GO:0044464,GO:0044444,GO:0005623,GO:0004418,GO:0018160,GO:0006464,GO:0036211,GO:0018193,GO:0046501,GO:…	cellular protein metabolic process,cellular macromolecule metabolic process,cellular nitrogen compound metabolic process,protein metabolic process,heterocycle metabolic process,macromolecule metabolic process,heterocycle biosynthetic process,aromatic compound biosynthetic process,cellular nitrogen compound biosynthetic process,intracellular,nitrogen compound metabolic process,cellular aromatic co…	hsa00860,hsa01100	Porphyrin and chlorophyll metabolism,Metabolic pathways
ENST00000326080	ENSG00000170271	FAXDC2	chr5:154818490-154876793	8.48993	23.0134	-1.43865	0.01755	0.999477	Fatty acid hydroxylase||-	GO:0044446,GO:0044422,GO:0043227,GO:0043226,GO:0005488,GO:0005622,GO:0044424,GO:0071704,GO:0044238,GO:0044237,GO:0005737,GO:0008152,GO:0003674,GO:1901360,GO:0043229,GO:0008150,GO:0043231,GO:0016020,GO:0009987,GO:0044444,GO:0012505,GO:0003824,GO:0044464,GO:0044249,GO:0044281,GO:0005623,GO:0009058,GO:0031090,GO:1901576,GO:1901362,GO:0016125,GO:1901615,GO:0044710,GO:0006066,GO:0044432,GO:0044283,GO:…	intracellular organelle part,organelle part,membrane-bounded organelle,organelle,binding,intracellular,intracellular part,organic substance metabolic process,primary metabolic process,cellular metabolic process,cytoplasm,metabolic process,molecular_function,organic cyclic compound metabolic process,intracellular organelle,biological_process,intracellular membrane-bounded organelle,membrane,cellul…	hsa00100,hsa01100	Steroid biosynthesis,Metabolic pathways
ENST00000376701	ENSG00000015285	WAS	chrX:48676595-48691427	26.8941	56.176	-1.06266	0.0118	0.999477	CRIB domain||Wiskott-Aldrich syndrome protein||Wiscott-Aldrich syndrome protein, C-terminal||WH1/EVH1 domain||PH domain-like||WH2 domain	GO:0002376,GO:0006955,GO:0006952,GO:0002682,GO:0006950,GO:0002684,GO:0002252,GO:0050776,GO:0070062,GO:0043230,GO:0065010,GO:0031982,GO:0045321,GO:0002697,GO:0001775,GO:0050778,GO:0031988,GO:0044422,GO:0005515,GO:0050896,GO:0046649,GO:0002253,GO:0042110,GO:0043227,GO:0043226,GO:0002757,GO:0048584,GO:0044421,GO:0048583,GO:0005488,GO:0005622,GO:0048518,GO:0002764,GO:0044424,GO:0044085,GO:0048519,GO:…	immune system process,immune response,defense response,regulation of immune system process,response to stress,positive regulation of immune system process,immune effector process,regulation of immune response,extracellular vesicular exosome,extracellular organelle,extracellular membrane-bounded organelle,vesicle,leukocyte activation,regulation of immune effector process,cell activation,positive r…	hsa04062,hsa05100,hsa05132,hsa05130,hsa05131,hsa04810,hsa04666,hsa04520	Chemokine signaling pathway,Bacterial invasion of epithelial cells,Salmonella infection,Pathogenic Escherichia coli infection,Shigellosis,Regulation of actin cytoskeleton,Fc gamma R-mediated phagocytosis,Adherens junction
ENST00000222254	ENSG00000105647	PIK3R2	chr19:18153117-18170540	3.69962	7.1614	-0.952866	0.04065	0.999477	Rho GTPase activation protein||PI3K p85 subunit, inter-SH2 domain||SH2 domain||PI3K p85 subunit||Rho GTPase-activating protein domain||SH3 domain	GO:0002376,GO:0044445,GO:0002682,GO:0032991,GO:0046982,GO:0006955,GO:0006950,GO:0005515,GO:0002684,GO:0043226,GO:0006605,GO:0044260,GO:0034641,GO:0043227,GO:0046983,GO:0090304,GO:0006139,GO:0046483,GO:0033365,GO:0006886,GO:0043170,GO:0050776,GO:0043229,GO:0034654,GO:0018130,GO:0019438,GO:0044271,GO:0005622,GO:0006807,GO:0006725,GO:0005634,GO:0005488,GO:1901360,GO:1901362,GO:0003674,GO:0008152,GO:…	immune system process,cytosolic part,regulation of immune system process,macromolecular complex,protein heterodimerization activity,immune response,response to stress,protein binding,positive regulation of immune system process,organelle,protein targeting,cellular macromolecule metabolic process,cellular nitrogen compound metabolic process,membrane-bounded organelle,protein dimerization activity,…	hsa05203,hsa05100,hsa04611,hsa04380,hsa04960,hsa05142,hsa04660,hsa04662,hsa05166,hsa04668,hsa05220,hsa05221,hsa04750,hsa04921,hsa04915,hsa05169,hsa04973,hsa05211,hsa04914,hsa04930,hsa04015,hsa04932,hsa04810,hsa04666,hsa05218,hsa04725,hsa05162,hsa04917,hsa05164,hsa05213,hsa05145,hsa05223,hsa04022,hsa04062,hsa04152,hsa04150,hsa04261,hsa04620,hsa05222,hsa05214,hsa04650,hsa04068,hsa05212,hsa05205,hsa…	Viral carcinogenesis,Bacterial invasion of epithelial cells,Platelet activation,Osteoclast differentiation,Aldosterone-regulated sodium reabsorption,Chagas disease (American trypanosomiasis),T cell receptor signaling pathway,B cell receptor signaling pathway,HTLV-I infection,TNF signaling pathway,Chronic myeloid leukemia,Acute myeloid leukemia,Inflammatory mediator regulation of TRP channels,Oxyt…
ENST00000297632	ENSG00000164983	TMEM65	chr8:124306188-124372692	1.19064	0.539906	1.14095	0.0048	0.999477	Transmembrane protein 65	GO:0043227,GO:0043226,GO:0005622,GO:0044424,GO:0005737,GO:0043229,GO:0008150,GO:0043231,GO:0016020,GO:0044444,GO:0044464,GO:0044699,GO:0005623,GO:0030054,GO:0005911,GO:0044291,GO:0014704,GO:0005575,GO:0048731,GO:0048513,GO:0048856,GO:0005739,GO:0044425,GO:0044767,GO:0032502,GO:0005886,GO:0071944,GO:0044707,GO:0007275,GO:0016021,GO:0032501,GO:0031224,GO:0072358,GO:0072359,GO:0003231,GO:0003205,GO:…	membrane-bounded organelle,organelle,intracellular,intracellular part,cytoplasm,intracellular organelle,biological_process,intracellular membrane-bounded organelle,membrane,cytoplasmic part,cell part,single-organism process,cell,cell junction,cell-cell junction,cell-cell contact zone,intercalated disc,cellular_component,system development,organ development,anatomical structure development,mitocho…	--	--
ENST00000320580	ENSG00000175115	PACS1	chr11:66070453-66244747	8.92905	17.2893	-0.953299	0.01985	0.999477	Phosphofurin acidic cluster sorting protein 1||-	GO:0002376,GO:0006952,GO:0002682,GO:0051704,GO:0006950,GO:0002252,GO:0051707,GO:0009607,GO:0044403,GO:0044419,GO:0009615,GO:0016032,GO:0044764,GO:0051607,GO:0031982,GO:0002697,GO:0031347,GO:0044446,GO:0031988,GO:0044422,GO:0005515,GO:0050896,GO:0080134,GO:0043227,GO:0043226,GO:0043900,GO:0048583,GO:0005488,GO:0005622,GO:0044424,GO:0045184,GO:0033036,GO:0008104,GO:0006612,GO:0005737,GO:0015031,GO:…	immune system process,defense response,regulation of immune system process,multi-organism process,response to stress,immune effector process,response to other organism,response to biotic stimulus,symbiosis, encompassing mutualism through parasitism,interspecies interaction between organisms,response to virus,viral process,multi-organism cellular process,defense response to virus,vesicle,regulatio…	--	--
ENST00000359193	ENSG00000196787	HIST1H2AG	chr6:27133041-27135291	17.1515	6.83261	1.32783	0.00775	0.999477	Histone H2A conserved site||Histone H2A||Histone H2A, C-terminal domain||Histone-fold||Histone H2A/H2B/H3	GO:0070062,GO:0043230,GO:0065010,GO:0031982,GO:0044446,GO:0031988,GO:0044422,GO:0005515,GO:0031974,GO:0043233,GO:0044428,GO:0070013,GO:0043227,GO:0043226,GO:0000786,GO:0044421,GO:0032993,GO:0034641,GO:0031981,GO:0005488,GO:0005622,GO:0044424,GO:0048519,GO:0006807,GO:0071704,GO:0044238,GO:0044237,GO:0008152,GO:0005576,GO:0003674,GO:1901360,GO:0043229,GO:0006139,GO:0008150,GO:0046483,GO:0043231,GO:…	extracellular vesicular exosome,extracellular organelle,extracellular membrane-bounded organelle,vesicle,intracellular organelle part,membrane-bounded vesicle,organelle part,protein binding,membrane-enclosed lumen,organelle lumen,nuclear part,intracellular organelle lumen,membrane-bounded organelle,organelle,nucleosome,extracellular region part,protein-DNA complex,cellular nitrogen compound metab…	hsa05322,hsa05034	Systemic lupus erythematosus,Alcoholism
ENST00000545279	ENSG00000113658	SMAD5	chr5:136132844-136182734	0.457591	0.123078	1.89448	0.0068	0.999477	MAD homology 1, Dwarfin-type||MAD homology, MH1||SMAD domain-like||SMAD/FHA domain||-||SMAD domain, Dwarfin-type||Dwarfin	GO:0002376,GO:0044446,GO:0044422,GO:0032991,GO:0044428,GO:0031974,GO:0005515,GO:0043233,GO:0070013,GO:0031981,GO:0043226,GO:0044267,GO:0044260,GO:0034641,GO:0002520,GO:0019538,GO:0030099,GO:0043227,GO:0048534,GO:0030097,GO:0090304,GO:0006139,GO:0046483,GO:0043170,GO:0043229,GO:0034654,GO:0018130,GO:0019438,GO:0044271,GO:0005622,GO:0006807,GO:0006725,GO:0005634,GO:0005488,GO:1901360,GO:1901362,GO:…	immune system process,intracellular organelle part,organelle part,macromolecular complex,nuclear part,membrane-enclosed lumen,protein binding,organelle lumen,intracellular organelle lumen,nuclear lumen,organelle,cellular protein metabolic process,cellular macromolecule metabolic process,cellular nitrogen compound metabolic process,immune system development,protein metabolic process,myeloid cell d…	--	--
ENST00000229266	ENSG00000111666	CHPT1	chr12:101697626-101739469	34.0256	16.4181	1.05134	0.00885	0.999477	-||CDP-alcohol phosphatidyltransferase||Choline/ethanolamine phosphotransferase	GO:0044446,GO:0044422,GO:0043227,GO:0043226,GO:0034641,GO:0005488,GO:0005622,GO:0044424,GO:0006807,GO:0071704,GO:0044238,GO:0044237,GO:0005737,GO:0008152,GO:0003674,GO:0043229,GO:0008150,GO:0043231,GO:0044763,GO:0016020,GO:0009987,GO:0044444,GO:0071840,GO:0012505,GO:0003824,GO:0044464,GO:0016780,GO:0044249,GO:0044699,GO:0016772,GO:0044281,GO:0005623,GO:0009058,GO:0031090,GO:1901576,GO:0016740,GO:…	intracellular organelle part,organelle part,membrane-bounded organelle,organelle,cellular nitrogen compound metabolic process,binding,intracellular,intracellular part,nitrogen compound metabolic process,organic substance metabolic process,primary metabolic process,cellular metabolic process,cytoplasm,metabolic process,molecular_function,intracellular organelle,biological_process,intracellular mem…	hsa00564,hsa00565,hsa01100	Glycerophospholipid metabolism,Ether lipid metabolism,Metabolic pathways
ENST00000361972	ENSG00000198879	SFMBT2	chr10:7158623-7411486	1.27938	0.425745	1.58738	0.00125	0.778915	Mbt repeat||Sterile alpha motif domain||Sterile alpha motif/pointed domain||Protein of unknown function DUF3588	GO:0044446,GO:0044422,GO:0005515,GO:0031974,GO:0043233,GO:0044428,GO:0070013,GO:0043227,GO:0043226,GO:0034641,GO:0031981,GO:0005488,GO:0005622,GO:0044424,GO:0048519,GO:0006807,GO:0071704,GO:0044238,GO:0044237,GO:0008152,GO:0003674,GO:1901360,GO:0043229,GO:0006139,GO:0008150,GO:0046483,GO:0043231,GO:0044260,GO:0009987,GO:0005634,GO:0005654,GO:0006725,GO:0090304,GO:0043170,GO:0010605,GO:0016070,GO:…	intracellular organelle part,organelle part,protein binding,membrane-enclosed lumen,organelle lumen,nuclear part,intracellular organelle lumen,membrane-bounded organelle,organelle,cellular nitrogen compound metabolic process,nuclear lumen,binding,intracellular,intracellular part,negative regulation of biological process,nitrogen compound metabolic process,organic substance metabolic process,prima…	--	--
ENST00000274063	ENSG00000145423	SFRP2	chr4:153766135-153903172	2.05204	4.47034	-1.12333	0.0141	0.999477	Netrin module, non-TIMP type||Tissue inhibitor of metalloproteinases-like, OB-fold||Secreted frizzled-related protein 2||Frizzled/secreted frizzled-related protein||Netrin domain||Frizzled domain	GO:0002376,GO:0044421,GO:0006950,GO:0005515,GO:0005576,GO:0006605,GO:0044267,GO:0044260,GO:0034641,GO:0002520,GO:0019538,GO:0048534,GO:0030097,GO:0090304,GO:0071840,GO:0006139,GO:0046483,GO:0033365,GO:0006886,GO:0043170,GO:0034654,GO:0018130,GO:0019438,GO:0044271,GO:0006807,GO:0006725,GO:0005488,GO:1901360,GO:1901362,GO:0003674,GO:0008152,GO:0032774,GO:0044237,GO:0015031,GO:0031012,GO:0044238,GO:…	immune system process,extracellular region part,response to stress,protein binding,extracellular region,protein targeting,cellular protein metabolic process,cellular macromolecule metabolic process,cellular nitrogen compound metabolic process,immune system development,protein metabolic process,hematopoietic or lymphoid organ development,hemopoiesis,nucleic acid metabolic process,cellular componen…	hsa04310	Wnt signaling pathway
ENST00000274065	ENSG00000145425	RPS3A	chr4:151099572-151104652	22.201	47.4484	-1.09574	0.0097	0.999477	Ribosomal protein S3Ae, conserved site||40S ribosomal protein S1/3, eukaryotes||Ribosomal protein S3Ae	GO:0070062,GO:0043230,GO:0065010,GO:0019080,GO:0019083,GO:0006614,GO:0045047,GO:0072599,GO:0006613,GO:0022626,GO:0019058,GO:0000184,GO:0031982,GO:0070972,GO:0031988,GO:0006612,GO:0044085,GO:0006413,GO:0006364,GO:0016072,GO:0016032,GO:0044764,GO:0044446,GO:0044445,GO:0051704,GO:0070161,GO:0005912,GO:0044422,GO:0042254,GO:0044403,GO:0044419,GO:0022613,GO:0000956,GO:0044391,GO:0044421,GO:0006402,GO:…	extracellular vesicular exosome,extracellular organelle,extracellular membrane-bounded organelle,viral genome expression,viral transcription,SRP-dependent cotranslational protein targeting to membrane,protein targeting to ER,establishment of protein localization to endoplasmic reticulum,cotranslational protein targeting to membrane,cytosolic ribosome,viral infectious cycle,nuclear-transcribed mRN…	hsa03010	Ribosome
ENST00000368494	ENSG00000153989	NUS1	chr6:117675501-117710640	0.860521	0.449588	0.936605	0.04335	0.999477	Decaprenyl diphosphate synthase-like	GO:0044446,GO:0044422,GO:0043227,GO:0043226,GO:0005622,GO:0044424,GO:0033036,GO:0071704,GO:0044238,GO:0044237,GO:0005737,GO:0008152,GO:0051649,GO:0003674,GO:0019538,GO:0043229,GO:0008150,GO:0043231,GO:0051179,GO:0044260,GO:0051641,GO:0044763,GO:0016020,GO:0009987,GO:0044444,GO:0012505,GO:0003824,GO:0044267,GO:0065008,GO:0043170,GO:0051234,GO:0071702,GO:0006810,GO:0046907,GO:0044765,GO:0044464,GO:…	intracellular organelle part,organelle part,membrane-bounded organelle,organelle,intracellular,intracellular part,macromolecule localization,organic substance metabolic process,primary metabolic process,cellular metabolic process,cytoplasm,metabolic process,establishment of localization in cell,molecular_function,protein metabolic process,intracellular organelle,biological_process,intracellular m…	--	--
ENST00000540200	ENSG00000004142	POLDIP2	chr17:28347176-28357522	3.61	6.27566	-0.797767	0.0411	0.999477	Hemimethylated DNA-binding domain||ApaG domain	GO:0044446,GO:0044422,GO:0006950,GO:0031974,GO:0043233,GO:0070013,GO:0043226,GO:0043228,GO:0043232,GO:0043227,GO:0071840,GO:0043229,GO:0005622,GO:0005634,GO:0005488,GO:0003674,GO:0008152,GO:0044424,GO:0044237,GO:0050896,GO:0003676,GO:0044763,GO:0009987,GO:0008150,GO:0009892,GO:0043231,GO:0044248,GO:0031324,GO:1901363,GO:0048523,GO:0009056,GO:0048519,GO:0097159,GO:0044699,GO:0005737,GO:0048518,GO:…	intracellular organelle part,organelle part,response to stress,membrane-enclosed lumen,organelle lumen,intracellular organelle lumen,organelle,non-membrane-bounded organelle,intracellular non-membrane-bounded organelle,membrane-bounded organelle,cellular component organization or biogenesis,intracellular organelle,intracellular,nucleus,binding,molecular_function,metabolic process,intracellular pa…	--	--
ENST00000289707	ENSG00000158714	SLAMF8	chr1:159826749-159862657	0.123436	0.448257	-1.86056	0.03355	0.999477	Immunoglobulin-like domain	GO:0016020,GO:0005575,GO:0044425,GO:0016021,GO:0031224	membrane,cellular_component,membrane part,integral to membrane,intrinsic to membrane	--	--
ENST00000289703	ENSG00000158711	ELK4	chr1:205607942-205631962	1.52741	5.60893	-1.87664	0.047	0.999477	Ets domain||Winged helix-turn-helix DNA-binding domain	GO:0044446,GO:0044422,GO:0044428,GO:0031974,GO:0005515,GO:0043233,GO:0070013,GO:0031981,GO:0043226,GO:0044267,GO:0044260,GO:0034641,GO:0019538,GO:0043227,GO:0090304,GO:0071840,GO:0006139,GO:0046483,GO:0043170,GO:0043229,GO:0034654,GO:0018130,GO:0019438,GO:0044271,GO:0005622,GO:0006807,GO:0006725,GO:0005634,GO:0005488,GO:1901360,GO:1901362,GO:0003674,GO:0008152,GO:0032774,GO:0044424,GO:0044237,GO:…	intracellular organelle part,organelle part,nuclear part,membrane-enclosed lumen,protein binding,organelle lumen,intracellular organelle lumen,nuclear lumen,organelle,cellular protein metabolic process,cellular macromolecule metabolic process,cellular nitrogen compound metabolic process,protein metabolic process,membrane-bounded organelle,nucleic acid metabolic process,cellular component organiza…	hsa05202,hsa05166,hsa04010	Transcriptional misregulation in cancer,HTLV-I infection,MAPK signaling pathway
ENST00000538098	ENSG00000133316	WDR74	chr11:62832233-62841809	178.525	54.5936	1.70932	0.00875	0.999477	WD40-repeat-containing domain||WD40/YVTN repeat-like-containing domain||-||WD40 repeat	GO:0044446,GO:0044422,GO:0031974,GO:0043233,GO:0044428,GO:0070013,GO:0043227,GO:0043226,GO:0042254,GO:0022613,GO:0031981,GO:0005622,GO:0044424,GO:0044085,GO:0003674,GO:0043229,GO:0008150,GO:0043231,GO:0032991,GO:0005634,GO:0071840,GO:0030529,GO:0030684,GO:0044464,GO:0043228,GO:0043232,GO:0005623,GO:0042273,GO:0030687,GO:0005730,GO:0005575	intracellular organelle part,organelle part,membrane-enclosed lumen,organelle lumen,nuclear part,intracellular organelle lumen,membrane-bounded organelle,organelle,ribosome biogenesis,ribonucleoprotein complex biogenesis,nuclear lumen,intracellular,intracellular part,cellular component biogenesis,molecular_function,intracellular organelle,biological_process,intracellular membrane-bounded organell…	--	--
ENST00000359540	ENSG00000186716	BCR	chr22:23180209-23318037	2.16961	5.68829	-1.39056	0.01665	0.999477	Dbl homology (DH) domain||Rho GTPase activation protein||C2 domain||Guanine-nucleotide dissociation stimulator, CDC24, conserved site||Rho GTPase-activating protein domain||Pleckstrin homology domain||Bcr-Abl oncoprotein oligomerisation||PH domain-like	GO:0002376,GO:0006955,GO:0006952,GO:0002682,GO:0051704,GO:0006950,GO:0002252,GO:0050776,GO:0051707,GO:0009607,GO:0070062,GO:0043230,GO:0065010,GO:0031982,GO:0045321,GO:0002697,GO:0010033,GO:0001775,GO:0031347,GO:0044446,GO:0031988,GO:0044422,GO:0005515,GO:0070887,GO:0002694,GO:0050896,GO:0050865,GO:0080134,GO:0043227,GO:0071310,GO:0043226,GO:0044421,GO:0002520,GO:0042221,GO:0034641,GO:0048583,GO:…	immune system process,immune response,defense response,regulation of immune system process,multi-organism process,response to stress,immune effector process,regulation of immune response,response to other organism,response to biotic stimulus,extracellular vesicular exosome,extracellular organelle,extracellular membrane-bounded organelle,vesicle,leukocyte activation,regulation of immune effector p…	hsa05200,hsa05220	Pathways in cancer,Chronic myeloid leukemia
ENST00000541790	ENSG00000273802	HIST1H2BG	chr6:26215158-26216692	15.7148	6.14858	1.3538	0.00385	0.999477	Histone H2B||Histone-fold||Histone H2A/H2B/H3	GO:0002376,GO:0006955,GO:0006952,GO:0051704,GO:0045087,GO:0006950,GO:0051707,GO:0009607,GO:0070062,GO:0043230,GO:0065010,GO:0031982,GO:0044446,GO:0031988,GO:0044422,GO:0005515,GO:0050896,GO:0031974,GO:0043233,GO:0044428,GO:0070013,GO:0043227,GO:0043226,GO:0000786,GO:0044421,GO:0032993,GO:0034641,GO:0031981,GO:0005488,GO:0005622,GO:0044424,GO:0044085,GO:0009617,GO:0006807,GO:0071704,GO:0044238,GO:…	immune system process,immune response,defense response,multi-organism process,innate immune response,response to stress,response to other organism,response to biotic stimulus,extracellular vesicular exosome,extracellular organelle,extracellular membrane-bounded organelle,vesicle,intracellular organelle part,membrane-bounded vesicle,organelle part,protein binding,response to stimulus,membrane-encl…	hsa05322,hsa05203,hsa05034	Systemic lupus erythematosus,Viral carcinogenesis,Alcoholism
ENST00000439709	ENSG00000155749	ALS2CR12	chr2:201288270-201357398	2.5837	12.3853	-2.26112	0.0005	0.528416	Amyotrophic lateral sclerosis 2 chromosomal region candidate gene 12 protein	GO:0044446,GO:0044422,GO:0005515,GO:0043227,GO:0043226,GO:0034641,GO:0005488,GO:0005622,GO:0044424,GO:0006807,GO:0071704,GO:0044238,GO:0044237,GO:0005737,GO:0008152,GO:0003674,GO:1901360,GO:0043229,GO:0006139,GO:0008150,GO:0046483,GO:0043231,GO:0009987,GO:0006725,GO:0065009,GO:1901575,GO:0009056,GO:0044464,GO:0044248,GO:0050790,GO:0034655,GO:0044281,GO:0005623,GO:0019222,GO:0046700,GO:0044270,GO:…	intracellular organelle part,organelle part,protein binding,membrane-bounded organelle,organelle,cellular nitrogen compound metabolic process,binding,intracellular,intracellular part,nitrogen compound metabolic process,organic substance metabolic process,primary metabolic process,cellular metabolic process,cytoplasm,metabolic process,molecular_function,organic cyclic compound metabolic process,in…	--	--
ENST00000457607	ENSG00000132153	DHX30	chr3:47802927-47850195	1.57187	3.16253	-1.00859	0.04735	0.999477	P-loop containing nucleoside triphosphate hydrolase||Helicase, C-terminal||DEAD/DEAH box helicase domain||Helicase-associated domain||DNA/RNA helicase, ATP-dependent, DEAH-box type, conserved site||Helicase superfamily 1/2, ATP-binding domain||-||Domain of unknown function DUF1605	GO:0044446,GO:0044422,GO:0005515,GO:0031974,GO:0043233,GO:0070013,GO:0043227,GO:0043226,GO:0042254,GO:0022613,GO:0034641,GO:0005488,GO:0005622,GO:0044424,GO:0044085,GO:0006807,GO:0071704,GO:0044238,GO:0044237,GO:0005737,GO:0008152,GO:0006396,GO:0003723,GO:0003674,GO:1901360,GO:0043229,GO:0006139,GO:0008150,GO:0046483,GO:0043231,GO:0044260,GO:0032991,GO:0009987,GO:0044444,GO:0005634,GO:0071840,GO:…	intracellular organelle part,organelle part,protein binding,membrane-enclosed lumen,organelle lumen,intracellular organelle lumen,membrane-bounded organelle,organelle,ribosome biogenesis,ribonucleoprotein complex biogenesis,cellular nitrogen compound metabolic process,binding,intracellular,intracellular part,cellular component biogenesis,nitrogen compound metabolic process,organic substance metab…	--	--
ENST00000374259	ENSG00000184481	FOXO4	chrX:71096196-71103535	18.8831	43.0561	-1.18912	0.00755	0.999477	Winged helix-turn-helix DNA-binding domain||Fork head domain conserved site 2||Fork head domain||FOXO protein, transactivation domain	GO:0044446,GO:0044422,GO:0006950,GO:0044428,GO:0031974,GO:0005515,GO:0043233,GO:0070013,GO:0031981,GO:0043226,GO:0044260,GO:0034641,GO:0043227,GO:0090304,GO:0006139,GO:0046483,GO:0043170,GO:0043229,GO:0034654,GO:0018130,GO:0019438,GO:0044271,GO:0005622,GO:0006807,GO:0006725,GO:0005634,GO:0005488,GO:1901360,GO:1901362,GO:0003674,GO:0008152,GO:0032774,GO:0044424,GO:0044237,GO:0005654,GO:0044238,GO:…	intracellular organelle part,organelle part,response to stress,nuclear part,membrane-enclosed lumen,protein binding,organelle lumen,intracellular organelle lumen,nuclear lumen,organelle,cellular macromolecule metabolic process,cellular nitrogen compound metabolic process,membrane-bounded organelle,nucleic acid metabolic process,nucleobase-containing compound metabolic process,heterocycle metaboli…	hsa04068,hsa04014	FoxO signaling pathway,Ras signaling pathway
ENST00000355754	ENSG00000162654	GBP4	chr1:89181147-89198932	1.6451	6.2555	-1.92695	0.00135	0.803335	Guanylate-binding protein, N-terminal||GB1/RHD3-type guanine nucleotide-binding (G) domain||P-loop containing nucleoside triphosphate hydrolase||Guanylate-binding protein, C-terminal	GO:0044446,GO:0044422,GO:0043227,GO:0043226,GO:0005488,GO:0005622,GO:0044424,GO:0005737,GO:0003674,GO:0043229,GO:0043231,GO:0016020,GO:0044444,GO:0005634,GO:1901363,GO:0012505,GO:0003824,GO:0097159,GO:0032553,GO:0017111,GO:0044464,GO:0017076,GO:0032550,GO:0032549,GO:0001883,GO:0032555,GO:0005623,GO:0001882,GO:0035639,GO:0031090,GO:0000166,GO:1901265,GO:0016462,GO:0016818,GO:0016817,GO:0036094,GO:…	intracellular organelle part,organelle part,membrane-bounded organelle,organelle,binding,intracellular,intracellular part,cytoplasm,molecular_function,intracellular organelle,intracellular membrane-bounded organelle,membrane,cytoplasmic part,nucleus,heterocyclic compound binding,endomembrane system,catalytic activity,organic cyclic compound binding,ribonucleotide binding,nucleoside-triphosphatase…	--	--
ENST00000456793	ENSG00000228474	OST4	chr2:27042363-27071773	448.028	211.473	1.08311	0.04945	0.999477	Oligosaccaryltransferase	GO:0044446,GO:0044422,GO:0043227,GO:0043226,GO:0005622,GO:0044424,GO:0005737,GO:0043229,GO:0043231,GO:0016020,GO:0044444,GO:0012505,GO:0044464,GO:0005623,GO:0031090,GO:0044432,GO:0005783,GO:0042175,GO:0005789,GO:0005575,GO:0044425,GO:0016021,GO:0031224	intracellular organelle part,organelle part,membrane-bounded organelle,organelle,intracellular,intracellular part,cytoplasm,intracellular organelle,intracellular membrane-bounded organelle,membrane,cytoplasmic part,endomembrane system,cell part,cell,organelle membrane,endoplasmic reticulum part,endoplasmic reticulum,nuclear outer membrane-endoplasmic reticulum membrane network,endoplasmic reticul…	--	--
ENST00000381577	ENSG00000120217	CD274	chr9:5450502-5470566	0.494987	2.9545	-2.57745	5.00E-05	0.104844	Immunoglobulin V-set domain||Immunoglobulin-like fold||CD80-like, immunoglobulin C2-set||Immunoglobulin-like domain||Immunoglobulin subtype	GO:0002376,GO:0006955,GO:0002682,GO:0002684,GO:0070062,GO:0043230,GO:0065010,GO:0034097,GO:0031982,GO:0045321,GO:0001816,GO:0010033,GO:0001775,GO:0001817,GO:0031988,GO:0009897,GO:0050870,GO:0002694,GO:0050896,GO:0046649,GO:0050865,GO:0051251,GO:0050863,GO:0050867,GO:0042110,GO:0043227,GO:0031295,GO:0051249,GO:0043226,GO:0002696,GO:0031294,GO:0044421,GO:0042221,GO:0048518,GO:0045184,GO:0033036,GO:…	immune system process,immune response,regulation of immune system process,positive regulation of immune system process,extracellular vesicular exosome,extracellular organelle,extracellular membrane-bounded organelle,response to cytokine stimulus,vesicle,leukocyte activation,cytokine production,response to organic substance,cell activation,regulation of cytokine production,membrane-bounded vesicle…	hsa04514	Cell adhesion molecules (CAMs)
ENST00000445755	ENSG00000007080	CCDC124	chr19:17933015-17943991	12.6837	23.3476	-0.880296	0.0486	0.999477	Coiled-coil domain-containing protein 124||High mobility group box domain	GO:0044446,GO:0044422,GO:0043226,GO:0043228,GO:0043232,GO:0043229,GO:0005622,GO:0044424,GO:0044763,GO:0009987,GO:0008150,GO:0044699,GO:0005737,GO:0044464,GO:0005623,GO:0016020,GO:0005856,GO:0007049,GO:0015630,GO:0005575,GO:0044430,GO:0030496,GO:0051301,GO:0071944,GO:0005886,GO:0005815	intracellular organelle part,organelle part,organelle,non-membrane-bounded organelle,intracellular non-membrane-bounded organelle,intracellular organelle,intracellular,intracellular part,single-organism cellular process,cellular process,biological_process,single-organism process,cytoplasm,cell part,cell,membrane,cytoskeleton,cell cycle,microtubule cytoskeleton,cellular_component,cytoskeletal part…	--	--
ENST00000451153	ENSG00000156017	CARNMT1	chr9:74981019-75028423	1.32726	4.43315	-1.73989	0.0297	0.999477	N2227-like||S-adenosyl-L-methionine-dependent methyltransferase||-	GO:0043226,GO:0034641,GO:0043227,GO:0043229,GO:0005622,GO:0006807,GO:0005634,GO:0003674,GO:0008152,GO:0044424,GO:0044237,GO:0044238,GO:0071704,GO:0009987,GO:0008150,GO:0005829,GO:0043231,GO:0005737,GO:0044464,GO:0044444,GO:0005623,GO:0043603,GO:0006518,GO:0030735,GO:0035498,GO:0016740,GO:1901564,GO:0008757,GO:0003824,GO:0044281,GO:0044710,GO:0005575,GO:0008168,GO:0032259,GO:0019752,GO:0016741,GO:…	organelle,cellular nitrogen compound metabolic process,membrane-bounded organelle,intracellular organelle,intracellular,nitrogen compound metabolic process,nucleus,molecular_function,metabolic process,intracellular part,cellular metabolic process,primary metabolic process,organic substance metabolic process,cellular process,biological_process,cytosol,intracellular membrane-bounded organelle,cytop…	--	--
ENST00000318003	ENSG00000132024	CC2D1A	chr19:13882347-13930879	1.39133	2.60526	-0.904957	0.0351	0.999477	C2 domain||Domain of unknown function DM14	GO:0070062,GO:0043230,GO:0065010,GO:0031982,GO:0044446,GO:0031988,GO:0044422,GO:0050896,GO:0043227,GO:0043226,GO:0048584,GO:0044421,GO:0034641,GO:0048583,GO:0005488,GO:0005622,GO:0048518,GO:0005912,GO:0044424,GO:0070161,GO:0048519,GO:0006807,GO:0071704,GO:0044238,GO:0051716,GO:0044237,GO:0005737,GO:0008152,GO:0005576,GO:0003674,GO:1901360,GO:0043229,GO:0006139,GO:0008150,GO:0046483,GO:0043231,GO:…	extracellular vesicular exosome,extracellular organelle,extracellular membrane-bounded organelle,vesicle,intracellular organelle part,membrane-bounded vesicle,organelle part,response to stimulus,membrane-bounded organelle,organelle,positive regulation of response to stimulus,extracellular region part,cellular nitrogen compound metabolic process,regulation of response to stimulus,binding,intracell…	--	--
ENST00000253788	ENSG00000131469	RPL27	chr17:42998272-43002959	65.7702	119.587	-0.862551	0.025	0.999477	Ribosomal protein L27e||Ribosomal protein L27e, conserved site||Ribosomal protein L2 domain 2||Translation protein SH3-like domain||KOW	GO:0070062,GO:0043230,GO:0065010,GO:0019080,GO:0019083,GO:0006614,GO:0045047,GO:0072599,GO:0006613,GO:0022626,GO:0019058,GO:0000184,GO:0031982,GO:0070972,GO:0031988,GO:0006612,GO:0044085,GO:0006413,GO:0006364,GO:0016072,GO:0016032,GO:0044764,GO:0044446,GO:0044445,GO:0051704,GO:0070161,GO:0005912,GO:0044422,GO:0042254,GO:0044403,GO:0044419,GO:0022613,GO:0000956,GO:0044391,GO:0044421,GO:0006402,GO:…	extracellular vesicular exosome,extracellular organelle,extracellular membrane-bounded organelle,viral genome expression,viral transcription,SRP-dependent cotranslational protein targeting to membrane,protein targeting to ER,establishment of protein localization to endoplasmic reticulum,cotranslational protein targeting to membrane,cytosolic ribosome,viral infectious cycle,nuclear-transcribed mRN…	hsa03010	Ribosome
ENST00000425642	ENSG00000171130	ATP6V0E2	chr7:149867696-149880698	1.27812	3.32885	-1.381	0.0243	0.999477	ATPase, V0 complex, subunit e1/e2||ATPase, V0 complex, subunit e1/e2, metazoa	GO:0006950,GO:0031982,GO:0010033,GO:0044446,GO:0031988,GO:0044422,GO:0070887,GO:0050896,GO:0080134,GO:0043227,GO:0071310,GO:0043226,GO:0042221,GO:0048583,GO:0005622,GO:0044424,GO:0045184,GO:0033036,GO:0051716,GO:0008104,GO:0044237,GO:0005737,GO:0015031,GO:0008152,GO:0003674,GO:0043229,GO:0008150,GO:0043231,GO:0051179,GO:0032991,GO:0044763,GO:0016020,GO:0009987,GO:0044444,GO:0071840,GO:0003824,GO:…	response to stress,vesicle,response to organic substance,intracellular organelle part,membrane-bounded vesicle,organelle part,cellular response to chemical stimulus,response to stimulus,regulation of response to stress,membrane-bounded organelle,cellular response to organic substance,organelle,response to chemical stimulus,regulation of response to stimulus,intracellular,intracellular part,establ…	hsa05323,hsa04145,hsa04966,hsa05110,hsa00190,hsa04721,hsa05120,hsa01100	Rheumatoid arthritis,Phagosome,Collecting duct acid secretion,Vibrio cholerae infection,Oxidative phosphorylation,Synaptic vesicle cycle,Epithelial cell signaling in Helicobacter pylori infection,Metabolic pathways
ENST00000536684	ENSG00000255823	MTRNR2L8	chr11:10507886-10509189	1.16499	0.154609	2.91361	0.027	0.999477	Humanin family	GO:0005622,GO:0044424,GO:0005737,GO:0005576,GO:0044464,GO:0005623,GO:0005575	intracellular,intracellular part,cytoplasm,extracellular region,cell part,cell,cellular_component	--	--
ENST00000252590	ENSG00000130300	PLVAP	chr19:17351447-17377350	6.02248	19.9086	-1.72496	5.00E-05	0.104844	PV-1	GO:0002376,GO:0002682,GO:0002684,GO:0070062,GO:0043230,GO:0065010,GO:0034097,GO:0031982,GO:0071345,GO:0010033,GO:0031988,GO:0019221,GO:0005515,GO:0070887,GO:0050896,GO:0043227,GO:0071310,GO:0043226,GO:0044421,GO:0042221,GO:0005488,GO:0005622,GO:0048518,GO:0050900,GO:0044424,GO:0051716,GO:0005737,GO:0040011,GO:0005576,GO:0009986,GO:0003674,GO:0008150,GO:0051179,GO:0044763,GO:0016020,GO:0009987,GO:…	immune system process,regulation of immune system process,positive regulation of immune system process,extracellular vesicular exosome,extracellular organelle,extracellular membrane-bounded organelle,response to cytokine stimulus,vesicle,cellular response to cytokine stimulus,response to organic substance,membrane-bounded vesicle,cytokine-mediated signaling pathway,protein binding,cellular respon…	--	--
ENST00000252593	ENSG00000130303	BST2	chr19:17402938-17405648	9.79032	18.9723	-0.954467	0.0221	0.999477	Bone marrow stromal antigen 2	GO:0002376,GO:0006955,GO:0006952,GO:0002682,GO:0051704,GO:0045087,GO:0006950,GO:0002252,GO:0050776,GO:0051707,GO:0009607,GO:0044403,GO:0044419,GO:0009615,GO:0016032,GO:0044764,GO:0070062,GO:0043230,GO:0065010,GO:0034097,GO:0051607,GO:0031982,GO:0045321,GO:0071345,GO:0001816,GO:0002697,GO:0010033,GO:0001775,GO:0001817,GO:0031988,GO:0019221,GO:0005515,GO:0070887,GO:0050896,GO:0046649,GO:0019058,GO:…	immune system process,immune response,defense response,regulation of immune system process,multi-organism process,innate immune response,response to stress,immune effector process,regulation of immune response,response to other organism,response to biotic stimulus,symbiosis, encompassing mutualism through parasitism,interspecies interaction between organisms,response to virus,viral process,multi-…	--	--
ENST00000531372	ENSG00000254709	IGLL5	chr22:22887779-22896107	10.7442	1.87706	2.51701	0.01135	0.999477	Immunoglobulin-like fold||-||Immunoglobulin/major histocompatibility complex, conserved site||Immunoglobulin-like domain||Immunoglobulin C1-set	GO:0070062,GO:0043230,GO:0065010,GO:0002376,GO:0031982,GO:0031988,GO:0051704,GO:0002682,GO:0044421,GO:0032991,GO:0006955,GO:0006950,GO:0005515,GO:0006952,GO:0002684,GO:0043226,GO:0005576,GO:0001775,GO:0019538,GO:0043227,GO:0071840,GO:0043170,GO:0050776,GO:0045087,GO:0009897,GO:0045321,GO:0005488,GO:0003674,GO:0008152,GO:0050851,GO:0050778,GO:0044238,GO:0050896,GO:0071704,GO:0044763,GO:0046649,GO:…	extracellular vesicular exosome,extracellular organelle,extracellular membrane-bounded organelle,immune system process,vesicle,membrane-bounded vesicle,multi-organism process,regulation of immune system process,extracellular region part,macromolecular complex,immune response,response to stress,protein binding,defense response,positive regulation of immune system process,organelle,extracellular re…	--	--
ENST00000284503	ENSG00000154328	NEIL2	chr8:11769638-11787346	0.426808	1.46795	-1.78214	0.01885	0.999477	Ribosomal protein S13-like, H2TH||Formamidopyrimidine-DNA glycosylase, catalytic domain||DNA glycosylase/AP lyase, H2TH DNA-binding||-||Zinc finger, DNA glycosylase/AP lyase-type	GO:0006950,GO:0044446,GO:0044422,GO:0005515,GO:0050896,GO:0031974,GO:0043233,GO:0044428,GO:0070013,GO:0043227,GO:0043226,GO:0034641,GO:0031981,GO:0005488,GO:0005622,GO:0044424,GO:0006807,GO:0071704,GO:0044238,GO:0051716,GO:0044237,GO:0005737,GO:0008152,GO:0044265,GO:0003674,GO:1901360,GO:0043229,GO:0006139,GO:0008150,GO:0046483,GO:0043231,GO:0044260,GO:0032991,GO:0044763,GO:0009987,GO:0005634,GO:…	response to stress,intracellular organelle part,organelle part,protein binding,response to stimulus,membrane-enclosed lumen,organelle lumen,nuclear part,intracellular organelle lumen,membrane-bounded organelle,organelle,cellular nitrogen compound metabolic process,nuclear lumen,binding,intracellular,intracellular part,nitrogen compound metabolic process,organic substance metabolic process,primary…	hsa03410	Base excision repair
ENST00000263341	ENSG00000125538	IL1B	chr2:112829750-112836903	6.58881	13.7102	-1.05716	0.03085	0.999477	IL-1 family/FGF family||Cytokine, IL-1-like||Interleukin-1 family||Interleukin-1 beta||Interleukin-1 propeptide||Interleukin-1 alpha/beta||Interleukin-1 conserved site	GO:0070062,GO:0043230,GO:0065010,GO:0002376,GO:0031982,GO:0031988,GO:0051704,GO:0002682,GO:0044421,GO:0006955,GO:0006950,GO:0005515,GO:0006952,GO:0002684,GO:0043226,GO:0005576,GO:0001775,GO:0006605,GO:0044267,GO:0044260,GO:0034641,GO:0019538,GO:0043227,GO:0090304,GO:0071840,GO:0006139,GO:0046483,GO:0033365,GO:0006886,GO:0043170,GO:0050776,GO:0043229,GO:0034654,GO:0018130,GO:0019438,GO:0044271,GO:…	extracellular vesicular exosome,extracellular organelle,extracellular membrane-bounded organelle,immune system process,vesicle,membrane-bounded vesicle,multi-organism process,regulation of immune system process,extracellular region part,immune response,response to stress,protein binding,defense response,positive regulation of immune system process,organelle,extracellular region,cell activation,pr…	hsa04640,hsa04940,hsa04380,hsa05142,hsa04064,hsa05323,hsa05332,hsa05321,hsa05132,hsa05143,hsa04668,hsa04750,hsa04623,hsa05144,hsa04932,hsa05162,hsa05164,hsa05134,hsa05168,hsa04620,hsa05010,hsa05140,hsa05133,hsa05152,hsa05146,hsa04621,hsa04210,hsa05020,hsa04060,hsa04010	Hematopoietic cell lineage,Type I diabetes mellitus,Osteoclast differentiation,Chagas disease (American trypanosomiasis),NF-kappa B signaling pathway,Rheumatoid arthritis,Graft-versus-host disease,Inflammatory bowel disease (IBD),Salmonella infection,African trypanosomiasis,TNF signaling pathway,Inflammatory mediator regulation of TRP channels,Cytosolic DNA-sensing pathway,Malaria,Non-alcoholic f…
ENST00000231572	ENSG00000113643	RARS	chr5:168486444-168519299	3.36456	7.59587	-1.1748	0.0044	0.999477	Aminoacyl-tRNA synthetase, class 1a, anticodon-binding||DALR anticodon binding||Arginyl tRNA synthetase N-terminal domain||Rossmann-like alpha/beta/alpha sandwich fold||Aminoacyl-tRNA synthetase, class I, conserved site||Arginine-tRNA ligase||-	GO:0070062,GO:0043230,GO:0065010,GO:0031982,GO:0044446,GO:0031988,GO:0044422,GO:0005515,GO:0031974,GO:0043233,GO:0044428,GO:0070013,GO:0043227,GO:0043226,GO:0044421,GO:0034641,GO:0031981,GO:0005488,GO:0005622,GO:0005912,GO:0044424,GO:0070161,GO:0006807,GO:0071704,GO:0044238,GO:0044237,GO:0005737,GO:0034660,GO:0008152,GO:0005576,GO:0003723,GO:0003674,GO:1901360,GO:0019538,GO:0043229,GO:0006139,GO:…	extracellular vesicular exosome,extracellular organelle,extracellular membrane-bounded organelle,vesicle,intracellular organelle part,membrane-bounded vesicle,organelle part,protein binding,membrane-enclosed lumen,organelle lumen,nuclear part,intracellular organelle lumen,membrane-bounded organelle,organelle,extracellular region part,cellular nitrogen compound metabolic process,nuclear lumen,bind…	hsa00970	Aminoacyl-tRNA biosynthesis
ENST00000514901	ENSG00000138750	NUP54	chr4:76114663-76148515	43.8561	17.2628	1.34511	0.0281	0.999477	Nucleoporin Nup54, alpha-helical domain||-||Nucleoporin Nup54/Nup57/Nup44	GO:0051704,GO:0006950,GO:0044403,GO:0044419,GO:0016032,GO:0044764,GO:0044446,GO:0044422,GO:0005515,GO:0050896,GO:0019080,GO:0019058,GO:0080134,GO:0044428,GO:0043227,GO:0019083,GO:0043226,GO:0034641,GO:0048583,GO:0005488,GO:0005622,GO:0044424,GO:0045184,GO:0044085,GO:0033036,GO:0048519,GO:0006807,GO:0071704,GO:0044238,GO:0051716,GO:0008104,GO:0044237,GO:0006612,GO:0015031,GO:0008152,GO:0051649,GO:…	multi-organism process,response to stress,symbiosis, encompassing mutualism through parasitism,interspecies interaction between organisms,viral process,multi-organism cellular process,intracellular organelle part,organelle part,protein binding,response to stimulus,viral genome expression,viral infectious cycle,regulation of response to stress,nuclear part,membrane-bounded organelle,viral transcri…	--	--
ENST00000539542	ENSG00000172869	DMXL1	chr5:119071204-119249127	0.52843	0.185836	1.50768	0.0184	0.999477	WD40-repeat-containing domain||WD40/YVTN repeat-like-containing domain||RAVE complex protein Rav1 C-terminal||WD40 repeat	--	--	--	--
ENST00000371620	ENSG00000148362	C9orf142	chr9:136992417-136993976	4.90943	9.9139	-1.0139	0.0196	0.999477	Protein PAXX	GO:0006950,GO:0070062,GO:0043230,GO:0065010,GO:0031982,GO:0044446,GO:0031988,GO:0044422,GO:0005515,GO:0050896,GO:0044428,GO:0043227,GO:0043226,GO:0044421,GO:0034641,GO:0005488,GO:0005622,GO:0044424,GO:0006807,GO:0071704,GO:0044238,GO:0051716,GO:0044237,GO:0008152,GO:0005576,GO:0003674,GO:1901360,GO:0043229,GO:0006139,GO:0008150,GO:0046483,GO:0043231,GO:0044260,GO:0032991,GO:0006303,GO:0044763,GO:…	response to stress,extracellular vesicular exosome,extracellular organelle,extracellular membrane-bounded organelle,vesicle,intracellular organelle part,membrane-bounded vesicle,organelle part,protein binding,response to stimulus,nuclear part,membrane-bounded organelle,organelle,extracellular region part,cellular nitrogen compound metabolic process,binding,intracellular,intracellular part,nitroge…	--	--
ENST00000371964	ENSG00000148291	SURF2	chr9:133356551-133361169	0.562907	1.93229	-1.77934	0.01505	0.999477	Surfeit locus protein 2	GO:0044446,GO:0044422,GO:0031974,GO:0043233,GO:0044428,GO:0070013,GO:0043227,GO:0043226,GO:0031981,GO:0005622,GO:0044424,GO:0003674,GO:0043229,GO:0008150,GO:0043231,GO:0016020,GO:0005634,GO:0044464,GO:0043228,GO:0043232,GO:0005623,GO:0005730,GO:0005575,GO:0005886,GO:0071944	intracellular organelle part,organelle part,membrane-enclosed lumen,organelle lumen,nuclear part,intracellular organelle lumen,membrane-bounded organelle,organelle,nuclear lumen,intracellular,intracellular part,molecular_function,intracellular organelle,biological_process,intracellular membrane-bounded organelle,membrane,nucleus,cell part,non-membrane-bounded organelle,intracellular non-membrane-…	--	--
ENST00000392621	ENSG00000178789	CD300LB	chr17:74521173-74531474	7.75153	3.59204	1.10968	0.00525	0.999477	Immunoglobulin-like fold||Immunoglobulin V-set domain||Immunoglobulin subtype||Immunoglobulin-like domain	GO:0002376,GO:0002682,GO:0006955,GO:0006950,GO:0006952,GO:0050776,GO:0045087,GO:0050896,GO:0008150,GO:0044464,GO:0005623,GO:0016020,GO:0048583,GO:0065007,GO:0050789,GO:0005575,GO:0071944,GO:0005886,GO:0044425,GO:0016021,GO:0031224	immune system process,regulation of immune system process,immune response,response to stress,defense response,regulation of immune response,innate immune response,response to stimulus,biological_process,cell part,cell,membrane,regulation of response to stimulus,biological regulation,regulation of biological process,cellular_component,cell periphery,plasma membrane,membrane part,integral to membra…	--	--
ENST00000374940	ENSG00000237541	HLA-DQA2	chr6:32741341-32747215	0.543733	2.15499	-1.98671	0.00125	0.778915	MHC class II, alpha chain, N-terminal||Immunoglobulin-like fold||MHC classes I/II-like antigen recognition protein||Immunoglobulin C1-set||MHC class II, alpha/beta chain, N-terminal||Immunoglobulin/major histocompatibility complex, conserved site||Immunoglobulin C1-set, C-terminal extension||Immunoglobulin-like domain	GO:0002376,GO:0006955,GO:0006952,GO:0002682,GO:0045087,GO:0006950,GO:0002684,GO:0050776,GO:0034097,GO:0031982,GO:0045321,GO:0071345,GO:0010033,GO:0001775,GO:0044446,GO:0050778,GO:0031988,GO:0019221,GO:0044422,GO:0050870,GO:0070887,GO:0002694,GO:0050896,GO:0046649,GO:0050865,GO:0051251,GO:0050863,GO:0002253,GO:0050867,GO:0042110,GO:0043227,GO:0031295,GO:0071310,GO:0051249,GO:0043226,GO:0002696,GO:…	immune system process,immune response,defense response,regulation of immune system process,innate immune response,response to stress,positive regulation of immune system process,regulation of immune response,response to cytokine stimulus,vesicle,leukocyte activation,cellular response to cytokine stimulus,response to organic substance,cell activation,intracellular organelle part,positive regulatio…	hsa05322,hsa04612,hsa05166,hsa04514,hsa04940,hsa05323,hsa05330,hsa05332,hsa05164,hsa05320,hsa05150,hsa05168,hsa04145,hsa05416,hsa04672,hsa05321,hsa05310,hsa05140,hsa05145,hsa05169,hsa05152	Systemic lupus erythematosus,Antigen processing and presentation,HTLV-I infection,Cell adhesion molecules (CAMs),Type I diabetes mellitus,Rheumatoid arthritis,Allograft rejection,Graft-versus-host disease,Influenza A,Autoimmune thyroid disease,Staphylococcus aureus infection,Herpes simplex infection,Phagosome,Viral myocarditis,Intestinal immune network for IgA production,Inflammatory bowel diseas…
ENST00000216468	ENSG00000100580	TMED8	chr14:77335020-77391497	1.0007	0.455234	1.13633	0.0111	0.999477	GOLD domain	GO:0008150,GO:0051179,GO:0016020,GO:0051234,GO:0006810,GO:0005575,GO:0044425,GO:0016021,GO:0031224	biological_process,localization,membrane,establishment of localization,transport,cellular_component,membrane part,integral to membrane,intrinsic to membrane	--	--
ENST00000423484	ENSG00000234444	ZNF736	chr7:64310827-64354860	0.709218	0.160673	2.1421	0.0002	0.33444	Zinc finger C2H2-type/integrase DNA-binding domain||Krueppel-associated box||Zinc finger, C2H2-like||-||Zinc finger, C2H2	GO:0043227,GO:0043226,GO:0034641,GO:0005488,GO:0005622,GO:0044424,GO:0006807,GO:0071704,GO:0044238,GO:0044237,GO:0008152,GO:0003674,GO:1901360,GO:0043229,GO:0006139,GO:0008150,GO:0046483,GO:0043231,GO:0044260,GO:0009987,GO:0005634,GO:1901363,GO:0097159,GO:0006725,GO:0090304,GO:0043170,GO:0016070,GO:0044464,GO:0010467,GO:0044249,GO:0003676,GO:0005623,GO:0009058,GO:0019222,GO:0044271,GO:1901576,GO:…	membrane-bounded organelle,organelle,cellular nitrogen compound metabolic process,binding,intracellular,intracellular part,nitrogen compound metabolic process,organic substance metabolic process,primary metabolic process,cellular metabolic process,metabolic process,molecular_function,organic cyclic compound metabolic process,intracellular organelle,nucleobase-containing compound metabolic process…	--	--
ENST00000356641	ENSG00000196914	ARHGEF12	chr11:120336913-120489936	4.09782	9.20028	-1.16682	0.0151	0.999477	PDZ domain||Guanine-nucleotide dissociation stimulator, CDC24, conserved site||Dbl homology (DH) domain||Pleckstrin homology domain||RGS domain||PH domain-like||Regulator of G protein signalling-like domain	GO:0070062,GO:0043230,GO:0065010,GO:0031982,GO:0031988,GO:0044421,GO:0005515,GO:0043226,GO:0005576,GO:0034641,GO:0043227,GO:0006139,GO:0046483,GO:0005622,GO:0006807,GO:0006725,GO:0005488,GO:1901360,GO:0003674,GO:0008152,GO:0044424,GO:0044237,GO:0044238,GO:0050896,GO:0071704,GO:0044763,GO:0034655,GO:0009987,GO:0008150,GO:0005829,GO:0044248,GO:0046700,GO:0044270,GO:0019439,GO:0009056,GO:0044699,GO:…	extracellular vesicular exosome,extracellular organelle,extracellular membrane-bounded organelle,vesicle,membrane-bounded vesicle,extracellular region part,protein binding,organelle,extracellular region,cellular nitrogen compound metabolic process,membrane-bounded organelle,nucleobase-containing compound metabolic process,heterocycle metabolic process,intracellular,nitrogen compound metabolic pro…	hsa04611,hsa04810,hsa05205,hsa04360,hsa05152,hsa04270	Platelet activation,Regulation of actin cytoskeleton,Proteoglycans in cancer,Axon guidance,Tuberculosis,Vascular smooth muscle contraction
ENST00000312053	ENSG00000174837	ADGRE1	chr19:6887565-6940459	5.55143	1.48727	1.9002	0.005	0.999477	GPS motif||GPCR, family 2, secretin-like||EGF-like calcium-binding domain||Growth factor receptor cysteine-rich domain||Complement Clr-like EGF domain||GPCR, family 2-like||EGF-like domain||EGF-like, conserved site||EGF-like calcium-binding, conserved site||GPCR family 2, EMR1-like receptor||EGF-type aspartate/asparagine hydroxylation site||GPCR, family 2, secretin-like, conserved site	GO:0002376,GO:0006955,GO:0009897,GO:0050896,GO:0005488,GO:0051716,GO:0009986,GO:0003674,GO:0002250,GO:0008150,GO:0044763,GO:0016020,GO:0009987,GO:0044464,GO:0044699,GO:0005623,GO:0065007,GO:0007165,GO:0044700,GO:0023052,GO:0007154,GO:0050789,GO:0050794,GO:0007166,GO:0044459,GO:0022610,GO:0005575,GO:0007155,GO:0044425,GO:0043167,GO:0005886,GO:0004872,GO:0046872,GO:0071944,GO:0005509,GO:0004871,GO:…	immune system process,immune response,external side of plasma membrane,response to stimulus,binding,cellular response to stimulus,cell surface,molecular_function,adaptive immune response,biological_process,single-organism cellular process,membrane,cellular process,cell part,single-organism process,cell,biological regulation,signal transduction,single organism signaling,signaling,cell communicatio…	--	--
ENST00000304625	ENSG00000169385	RNASE2	chr14:20955451-20956436	2.31037	0.866308	1.41517	0.03675	0.999477	Ribonuclease A-domain||Ribonuclease A, active site||Pancreatic ribonuclease	GO:0070062,GO:0043230,GO:0065010,GO:0031982,GO:0031988,GO:0050896,GO:0043227,GO:0043226,GO:0044421,GO:0042221,GO:0034641,GO:0005488,GO:0005622,GO:0044424,GO:0006807,GO:0071704,GO:0044238,GO:0044237,GO:0005737,GO:0008152,GO:0000323,GO:0005764,GO:0044265,GO:0040011,GO:0005576,GO:0005773,GO:0003674,GO:0006401,GO:1901360,GO:0043229,GO:0006139,GO:0008150,GO:0046483,GO:0043231,GO:0044260,GO:0009987,GO:…	extracellular vesicular exosome,extracellular organelle,extracellular membrane-bounded organelle,vesicle,membrane-bounded vesicle,response to stimulus,membrane-bounded organelle,organelle,extracellular region part,response to chemical stimulus,cellular nitrogen compound metabolic process,binding,intracellular,intracellular part,nitrogen compound metabolic process,organic substance metabolic proce…	--	--
ENST00000318080	ENSG00000095321	CRAT	chr9:129094809-129110804	7.23027	18.1403	-1.32707	0.0032	0.999477	Acyltransferase ChoActase/COT/CPT||-	GO:0044446,GO:0044422,GO:0005515,GO:0031974,GO:0043233,GO:0070013,GO:0043227,GO:0043226,GO:0034641,GO:0005488,GO:0005622,GO:0044424,GO:0006807,GO:0071704,GO:0044238,GO:0044237,GO:0005737,GO:0008152,GO:0003674,GO:0043229,GO:0008150,GO:0043231,GO:0051179,GO:0016020,GO:0009987,GO:0044444,GO:0003824,GO:0051234,GO:1901575,GO:0006810,GO:0009056,GO:0044464,GO:0044248,GO:0044281,GO:0005623,GO:0031090,GO:…	intracellular organelle part,organelle part,protein binding,membrane-enclosed lumen,organelle lumen,intracellular organelle lumen,membrane-bounded organelle,organelle,cellular nitrogen compound metabolic process,binding,intracellular,intracellular part,nitrogen compound metabolic process,organic substance metabolic process,primary metabolic process,cellular metabolic process,cytoplasm,metabolic p…	hsa04146	Peroxisome
ENST00000422514	ENSG00000198242	RPL23A	chr17:28719392-28743455	7.15417	28.2974	-1.98381	0.0007	0.623132	Ribosomal protein L23/L15e core domain||Ribosomal protein L23/L25, N-terminal||Ribosomal protein L23/L25, conserved site||Ribosomal protein L25/L23||Ribosomal protein L23||Nucleotide-binding alpha-beta plait domain	GO:0051704,GO:0044403,GO:0044419,GO:0016032,GO:0044764,GO:0070062,GO:0043230,GO:0065010,GO:0031982,GO:0044446,GO:0031988,GO:0044422,GO:0005515,GO:0019080,GO:0019058,GO:0031974,GO:0043233,GO:0044428,GO:0070013,GO:0043227,GO:0019083,GO:0043226,GO:0044421,GO:0042254,GO:0022613,GO:0016072,GO:0034641,GO:0006364,GO:0031981,GO:0005488,GO:0005622,GO:0005912,GO:0000184,GO:0044424,GO:0045184,GO:0044085,GO:…	multi-organism process,symbiosis, encompassing mutualism through parasitism,interspecies interaction between organisms,viral process,multi-organism cellular process,extracellular vesicular exosome,extracellular organelle,extracellular membrane-bounded organelle,vesicle,intracellular organelle part,membrane-bounded vesicle,organelle part,protein binding,viral genome expression,viral infectious cyc…	hsa03010	Ribosome
ENST00000355653	ENSG00000108828	VAT1	chr17:43014604-43025123	2.89339	5.54887	-0.939433	0.0187	0.999477	Quinone oxidoreductase/zeta-crystallin, conserved site||GroES-like||NAD(P)-binding domain||Alcohol dehydrogenase superfamily, zinc-type||Polyketide synthase, enoylreductase domain||Alcohol dehydrogenase, C-terminal||-||Alcohol dehydrogenase, N-terminal	GO:0070062,GO:0043230,GO:0065010,GO:0031982,GO:0044446,GO:0031988,GO:0044422,GO:0043227,GO:0043226,GO:0044421,GO:0005488,GO:0005622,GO:0044424,GO:0048519,GO:0005737,GO:0008152,GO:0005576,GO:0003674,GO:0043229,GO:0008150,GO:0043231,GO:0044763,GO:0016020,GO:0009987,GO:0044444,GO:0048523,GO:0071840,GO:0003824,GO:0044464,GO:0044699,GO:0005623,GO:0031090,GO:0065007,GO:0016043,GO:0044710,GO:0010637,GO:…	extracellular vesicular exosome,extracellular organelle,extracellular membrane-bounded organelle,vesicle,intracellular organelle part,membrane-bounded vesicle,organelle part,membrane-bounded organelle,organelle,extracellular region part,binding,intracellular,intracellular part,negative regulation of biological process,cytoplasm,metabolic process,extracellular region,molecular_function,intracellul…	--	--
ENST00000199389	ENSG00000086232	EIF2AK1	chr7:6009244-6059230	10.5638	20.6262	-0.965356	0.03645	0.999477	-||Protein kinase, ATP binding site||Serine/threonine-protein kinase, active site||Protein kinase-like domain||Protein kinase domain	GO:0002376,GO:0006413,GO:0006950,GO:0005515,GO:0006952,GO:0006412,GO:0044267,GO:0044260,GO:0002520,GO:0019538,GO:0030099,GO:0046983,GO:0048534,GO:0030097,GO:0046483,GO:0043170,GO:0005622,GO:0006807,GO:0006725,GO:0005488,GO:1901360,GO:0003674,GO:0008152,GO:0044424,GO:0044237,GO:0044238,GO:0050896,GO:0003676,GO:0003723,GO:0010467,GO:0009611,GO:0009059,GO:0010605,GO:0071704,GO:0044763,GO:1901576,GO:…	immune system process,translational initiation,response to stress,protein binding,defense response,translation,cellular protein metabolic process,cellular macromolecule metabolic process,immune system development,protein metabolic process,myeloid cell differentiation,protein dimerization activity,hematopoietic or lymphoid organ development,hemopoiesis,heterocycle metabolic process,macromolecule m…	--	--
ENST00000446688	ENSG00000079308	TNS1	chr2:217799788-218002995	39.0592	107.818	-1.46486	0.0358	0.999477	PTB/PI domain||C2 domain||Tensin phosphatase, C2 domain||Tensin phosphotyrosine-binding domain||-||Protein kinase C-like, phorbol ester/diacylglycerol-binding domain||Tensin phosphatase, lipid phosphatase domain||SH2 domain||Protein-tyrosine phosphatase-like||Protein-tyrosine phosphatase, catalytic||PH domain-like	GO:0044085,GO:0070161,GO:0005912,GO:0005515,GO:0022607,GO:0030054,GO:0043226,GO:0005925,GO:0005924,GO:0030055,GO:0043228,GO:0043232,GO:0071840,GO:0043229,GO:0005622,GO:0005488,GO:0003674,GO:0044424,GO:0050896,GO:0044763,GO:0009987,GO:0008150,GO:0044699,GO:0005737,GO:0051179,GO:0044464,GO:0005623,GO:0009986,GO:0016043,GO:0051716,GO:0040011,GO:0035556,GO:0065007,GO:0050789,GO:0048870,GO:0051674,GO:…	cellular component biogenesis,anchoring junction,adherens junction,protein binding,cellular component assembly,cell junction,organelle,focal adhesion,cell-substrate adherens junction,cell-substrate junction,non-membrane-bounded organelle,intracellular non-membrane-bounded organelle,cellular component organization or biogenesis,intracellular organelle,intracellular,binding,molecular_function,intra…	--	--
ENST00000269033	ENSG00000141298	SSH2	chr17:29625937-30108452	11.337	5.51816	1.03878	0.0396	0.999477	-||Dual specificity protein phosphatase domain||Homeodomain-like||Protein-tyrosine phosphatase, active site||Protein phosphatase Slingshot||Tyrosine specific protein phosphatases domain||Dual specificity phosphatase, catalytic domain||DEK, C-terminal||Dua	GO:0005515,GO:0043226,GO:0044421,GO:0005488,GO:0005622,GO:0048518,GO:0044424,GO:0044085,GO:0071704,GO:0044238,GO:0044237,GO:0005737,GO:0008152,GO:0040011,GO:0005576,GO:0003674,GO:0019538,GO:0043229,GO:0008150,GO:0051179,GO:0044260,GO:0044763,GO:0009987,GO:0051239,GO:0071840,GO:1901363,GO:0043933,GO:0003824,GO:0097159,GO:0044267,GO:0065008,GO:0043170,GO:0048870,GO:0051674,GO:0040012,GO:0048522,GO:…	protein binding,organelle,extracellular region part,binding,intracellular,positive regulation of biological process,intracellular part,cellular component biogenesis,organic substance metabolic process,primary metabolic process,cellular metabolic process,cytoplasm,metabolic process,locomotion,extracellular region,molecular_function,protein metabolic process,intracellular organelle,biological_proce…	hsa04810	Regulation of actin cytoskeleton
ENST00000259030	ENSG00000136514	RTP4	chr3:187368331-187372076	0.833574	3.16683	-1.92566	0.00475	0.999477	Zinc-binding domain||Receptor-transporting protein 4||Receptor-transporting protein	GO:0005515,GO:0050896,GO:0042221,GO:0005488,GO:0005622,GO:0044424,GO:0045184,GO:0033036,GO:0008104,GO:0006612,GO:0005737,GO:0015031,GO:0051649,GO:0003674,GO:0008150,GO:0051179,GO:0051641,GO:0044763,GO:0016020,GO:0009987,GO:0071840,GO:0034613,GO:0070727,GO:0051234,GO:0006886,GO:0071702,GO:0006810,GO:0046907,GO:0044765,GO:0044464,GO:0044699,GO:0005623,GO:0006605,GO:0016043,GO:0061024,GO:0016044,GO:…	protein binding,response to stimulus,response to chemical stimulus,binding,intracellular,intracellular part,establishment of protein localization,macromolecule localization,protein localization,protein targeting to membrane,cytoplasm,protein transport,establishment of localization in cell,molecular_function,biological_process,localization,cellular localization,single-organism cellular process,mem…	--	--
ENST00000377777	ENSG00000158373	HIST1H2BD	chr6:26158145-26171349	172.356	77.5579	1.15205	0.00755	0.999477	Histone H2A/H2B/H3||Histone H2B||Histone-fold	GO:0070062,GO:0043230,GO:0065010,GO:0031982,GO:0044446,GO:0031988,GO:0044422,GO:0005515,GO:0031974,GO:0043233,GO:0044428,GO:0070013,GO:0043227,GO:0043226,GO:0000786,GO:0044421,GO:0032993,GO:0034641,GO:0031981,GO:0005488,GO:0005622,GO:0044424,GO:0044085,GO:0006807,GO:0071704,GO:0044238,GO:0044237,GO:0005737,GO:0008152,GO:0005576,GO:0003674,GO:1901360,GO:0043229,GO:0006139,GO:0031497,GO:0065003,GO:…	extracellular vesicular exosome,extracellular organelle,extracellular membrane-bounded organelle,vesicle,intracellular organelle part,membrane-bounded vesicle,organelle part,protein binding,membrane-enclosed lumen,organelle lumen,nuclear part,intracellular organelle lumen,membrane-bounded organelle,organelle,nucleosome,extracellular region part,protein-DNA complex,cellular nitrogen compound metab…	hsa05322,hsa05203,hsa05034	Systemic lupus erythematosus,Viral carcinogenesis,Alcoholism
ENST00000325351	ENSG00000179922	ZNF784	chr19:55620741-55624601	0.785786	1.54448	-0.974912	0.04495	0.999477	Zinc finger, C2H2||Zinc finger, C2H2-like||-||Zinc finger C2H2-type/integrase DNA-binding domain	GO:0002376,GO:0043226,GO:0044260,GO:0034641,GO:0002520,GO:0043227,GO:0048534,GO:0030097,GO:0090304,GO:0006139,GO:0046483,GO:0043170,GO:0043229,GO:0034654,GO:0018130,GO:0019438,GO:0044271,GO:0005622,GO:0006807,GO:0006725,GO:0005634,GO:0005488,GO:1901360,GO:1901362,GO:0003674,GO:0008152,GO:0032774,GO:0044424,GO:0044237,GO:0044238,GO:0003676,GO:0016070,GO:0010467,GO:0009059,GO:0071704,GO:0044763,GO:…	immune system process,organelle,cellular macromolecule metabolic process,cellular nitrogen compound metabolic process,immune system development,membrane-bounded organelle,hematopoietic or lymphoid organ development,hemopoiesis,nucleic acid metabolic process,nucleobase-containing compound metabolic process,heterocycle metabolic process,macromolecule metabolic process,intracellular organelle,nucleo…	--	--
ENST00000217426	ENSG00000101444	AHCY	chr20:34280267-34311802	1.76056	3.10047	-0.816456	0.0473	0.999477	S-adenosyl-L-homocysteine hydrolase, NAD binding domain||S-adenosyl-L-homocysteine hydrolase, conserved site||Adenosylhomocysteinase||NAD(P)-binding domain	GO:0002376,GO:0006955,GO:0006952,GO:0006950,GO:0070062,GO:0043230,GO:0065010,GO:0031982,GO:0031988,GO:0005515,GO:0050896,GO:0043227,GO:0043226,GO:0044421,GO:0042221,GO:0034641,GO:0005488,GO:0005622,GO:0044424,GO:0006807,GO:0071704,GO:0044238,GO:0044237,GO:0005737,GO:0002437,GO:0008152,GO:0005576,GO:0003674,GO:1901360,GO:0043229,GO:0006139,GO:0005829,GO:0008150,GO:0046483,GO:0043231,GO:0009987,GO:…	immune system process,immune response,defense response,response to stress,extracellular vesicular exosome,extracellular organelle,extracellular membrane-bounded organelle,vesicle,membrane-bounded vesicle,protein binding,response to stimulus,membrane-bounded organelle,organelle,extracellular region part,response to chemical stimulus,cellular nitrogen compound metabolic process,binding,intracellula…	hsa00270,hsa01100	Cysteine and methionine metabolism,Metabolic pathways
ENST00000351273	ENSG00000014257	ACPP	chr3:132317366-132368298	2.6504	1.1309	1.22874	0.02635	0.999477	Histidine phosphatase superfamily, clade-2||Histidine acid phosphatase active site||Histidine phosphatase superfamily	GO:0070062,GO:0043230,GO:0065010,GO:0031982,GO:0031988,GO:0044446,GO:0044422,GO:0044421,GO:0005515,GO:0043226,GO:0005576,GO:0034641,GO:0043227,GO:0006139,GO:0046483,GO:0043229,GO:0005622,GO:0006807,GO:0006725,GO:0005634,GO:0005488,GO:1901360,GO:0003674,GO:0008152,GO:0044424,GO:0044237,GO:0044238,GO:0050896,GO:0071704,GO:0044763,GO:0009987,GO:0008150,GO:0043231,GO:0044699,GO:0005737,GO:0048584,GO:…	extracellular vesicular exosome,extracellular organelle,extracellular membrane-bounded organelle,vesicle,membrane-bounded vesicle,intracellular organelle part,organelle part,extracellular region part,protein binding,organelle,extracellular region,cellular nitrogen compound metabolic process,membrane-bounded organelle,nucleobase-containing compound metabolic process,heterocycle metabolic process,i…	hsa00740	Riboflavin metabolism
ENST00000316448	ENSG00000179218	CALR	chr19:12938606-12944489	15.6506	33.1161	-1.08131	0.0076	0.999477	Calreticulin/calnexin, P domain||Calreticulin||Calreticulin/calnexin||Concanavalin A-like lectin/glucanase domain||-||Calreticulin/calnexin, conserved site	GO:0002376,GO:0002682,GO:0006950,GO:0002684,GO:0070062,GO:0043230,GO:0065010,GO:0031982,GO:0010033,GO:0044446,GO:0031988,GO:0044422,GO:0009897,GO:0005515,GO:0070887,GO:0050896,GO:0031974,GO:0043233,GO:0070013,GO:0043227,GO:0071310,GO:0043226,GO:0048584,GO:0044421,GO:0042221,GO:0034641,GO:0048583,GO:0005488,GO:0005622,GO:0048518,GO:0050900,GO:0005912,GO:0044424,GO:0045184,GO:0044085,GO:0070161,GO:…	immune system process,regulation of immune system process,response to stress,positive regulation of immune system process,extracellular vesicular exosome,extracellular organelle,extracellular membrane-bounded organelle,vesicle,response to organic substance,intracellular organelle part,membrane-bounded vesicle,organelle part,external side of plasma membrane,protein binding,cellular response to che…	hsa04612,hsa05166,hsa04141,hsa05142,hsa04145	Antigen processing and presentation,HTLV-I infection,Protein processing in endoplasmic reticulum,Chagas disease (American trypanosomiasis),Phagosome
ENST00000300145	ENSG00000166896	ATP23	chr12:57941576-57957269	14.1944	7.06961	1.00562	0.0377	0.999477	Peptidase M76, ATP23||-	GO:0006950,GO:0044446,GO:0044422,GO:0050896,GO:0044428,GO:0043227,GO:0043226,GO:0034641,GO:0005488,GO:0005622,GO:0044424,GO:0006807,GO:0071704,GO:0044238,GO:0051716,GO:0044237,GO:0008152,GO:0003674,GO:1901360,GO:0019538,GO:0043229,GO:0006139,GO:0008150,GO:0046483,GO:0043231,GO:0044260,GO:0032991,GO:0006303,GO:0044763,GO:0016020,GO:0009987,GO:0005634,GO:0003824,GO:0006725,GO:0000726,GO:0044267,GO:…	response to stress,intracellular organelle part,organelle part,response to stimulus,nuclear part,membrane-bounded organelle,organelle,cellular nitrogen compound metabolic process,binding,intracellular,intracellular part,nitrogen compound metabolic process,organic substance metabolic process,primary metabolic process,cellular response to stimulus,cellular metabolic process,metabolic process,molecu…	--	--
ENST00000275820	ENSG00000146909	NOM1	chr7:156949722-156973182	0.554085	0.274874	1.01134	0.03735	0.999477	MIF4G-like, type 3||MIF4G-like domain||Armadillo-type fold||Initiation factor eIF-4 gamma, MA3	GO:0044085,GO:0044446,GO:0044422,GO:0042254,GO:0022613,GO:0044428,GO:0031974,GO:0005515,GO:0043233,GO:0070013,GO:0031981,GO:0043226,GO:0043228,GO:0043232,GO:0043227,GO:0071840,GO:0043229,GO:0005622,GO:0005634,GO:0005488,GO:0003674,GO:0044424,GO:0003676,GO:0003723,GO:0044763,GO:0009987,GO:0008150,GO:0043231,GO:1901363,GO:0097159,GO:0044699,GO:0044464,GO:0005623,GO:0042274,GO:0005730,GO:0048731,GO:…	cellular component biogenesis,intracellular organelle part,organelle part,ribosome biogenesis,ribonucleoprotein complex biogenesis,nuclear part,membrane-enclosed lumen,protein binding,organelle lumen,intracellular organelle lumen,nuclear lumen,organelle,non-membrane-bounded organelle,intracellular non-membrane-bounded organelle,membrane-bounded organelle,cellular component organization or biogene…	--	--
ENST00000376771	ENSG00000068354	TBC1D25	chrX:48539456-48562609	2.38226	4.09197	-0.780466	0.0472	0.999477	-||Rab-GTPase-TBC domain	GO:0031982,GO:0005515,GO:0043226,GO:0043227,GO:0071840,GO:0006886,GO:0043229,GO:0005622,GO:0005488,GO:0003674,GO:0008152,GO:0044424,GO:0044237,GO:0015031,GO:0045184,GO:0033036,GO:0044763,GO:0009987,GO:0008150,GO:0043231,GO:0051649,GO:0044248,GO:0034613,GO:0070727,GO:0008104,GO:0009056,GO:0051234,GO:0044699,GO:0006810,GO:0005737,GO:0071702,GO:0051179,GO:0046907,GO:0044464,GO:0044444,GO:0005623,GO:…	vesicle,protein binding,organelle,membrane-bounded organelle,cellular component organization or biogenesis,intracellular protein transport,intracellular organelle,intracellular,binding,molecular_function,metabolic process,intracellular part,cellular metabolic process,protein transport,establishment of protein localization,macromolecule localization,single-organism cellular process,cellular proces…	--	--
ENST00000394667	ENSG00000109475	RPL34	chr4:108620565-108630412	74.6402	132.596	-0.829014	0.0472	0.999477	Ribosomal protein L34Ae||Ribosomal protein L34e, conserved site	GO:0070062,GO:0043230,GO:0065010,GO:0019080,GO:0019083,GO:0006614,GO:0045047,GO:0072599,GO:0006613,GO:0022626,GO:0019058,GO:0000184,GO:0031982,GO:0070972,GO:0031988,GO:0006612,GO:0044085,GO:0006413,GO:0006364,GO:0016072,GO:0016032,GO:0044764,GO:0044446,GO:0044445,GO:0051704,GO:0070161,GO:0005912,GO:0044422,GO:0042254,GO:0044403,GO:0044419,GO:0022613,GO:0000956,GO:0044391,GO:0044421,GO:0006402,GO:…	extracellular vesicular exosome,extracellular organelle,extracellular membrane-bounded organelle,viral genome expression,viral transcription,SRP-dependent cotranslational protein targeting to membrane,protein targeting to ER,establishment of protein localization to endoplasmic reticulum,cotranslational protein targeting to membrane,cytosolic ribosome,viral infectious cycle,nuclear-transcribed mRN…	hsa03010	Ribosome
ENST00000295770	ENSG00000163527	STT3B	chr3:31532789-31637622	6.48362	2.64847	1.29164	0.0014	0.818343	Oligosaccharyl transferase, STT3 subunit	GO:0006950,GO:0010033,GO:0044446,GO:0044422,GO:0050896,GO:0043227,GO:0043226,GO:0042221,GO:0005622,GO:0044424,GO:0071704,GO:0044238,GO:0044237,GO:0005737,GO:0008152,GO:0044265,GO:0003674,GO:0019538,GO:0043229,GO:0008150,GO:0043231,GO:0044260,GO:0032991,GO:0016020,GO:0009987,GO:0044444,GO:0012505,GO:0003824,GO:0009057,GO:0044267,GO:0043170,GO:1901575,GO:0009056,GO:0044464,GO:0044249,GO:0044248,GO:…	response to stress,response to organic substance,intracellular organelle part,organelle part,response to stimulus,membrane-bounded organelle,organelle,response to chemical stimulus,intracellular,intracellular part,organic substance metabolic process,primary metabolic process,cellular metabolic process,cytoplasm,metabolic process,cellular macromolecule catabolic process,molecular_function,protein …	hsa04141,hsa00510,hsa01100	Protein processing in endoplasmic reticulum,N-Glycan biosynthesis,Metabolic pathways
ENST00000267814	ENSG00000140263	SORD	chr15:45019917-45077185	0.916034	0.157773	2.53755	0.02985	0.999477	Alcohol dehydrogenase, C-terminal||NAD(P)-binding domain||Alcohol dehydrogenase superfamily, zinc-type||Alcohol dehydrogenase, N-terminal||Polyketide synthase, enoylreductase domain||GroES-like||Alcohol dehydrogenase, zinc-type, conserved site	GO:0006950,GO:0070062,GO:0043230,GO:0065010,GO:0031982,GO:0010033,GO:0044446,GO:0031988,GO:0044422,GO:0005515,GO:0050896,GO:0043227,GO:0043226,GO:0044421,GO:0042221,GO:0005488,GO:0005622,GO:0044424,GO:0071704,GO:0044238,GO:0044237,GO:0005737,GO:0008152,GO:0040011,GO:0005576,GO:0003674,GO:0043229,GO:0005829,GO:0008150,GO:0043231,GO:0051179,GO:0044763,GO:0016020,GO:0009987,GO:0044444,GO:1901363,GO:…	response to stress,extracellular vesicular exosome,extracellular organelle,extracellular membrane-bounded organelle,vesicle,response to organic substance,intracellular organelle part,membrane-bounded vesicle,organelle part,protein binding,response to stimulus,membrane-bounded organelle,organelle,extracellular region part,response to chemical stimulus,binding,intracellular,intracellular part,organ…	hsa00051,hsa00040,hsa01100	Fructose and mannose metabolism,Pentose and glucuronate interconversions,Metabolic pathways
ENST00000227524	ENSG00000110107	PRPF19	chr11:60890729-60906588	2.83796	5.00527	-0.818594	0.0374	0.999477	-||Zinc finger, RING/FYVE/PHD-type||U box domain||WD40 repeat||G-protein beta WD-40 repeat||WD40-repeat-containing domain||WD40/YVTN repeat-like-containing domain||Ricin B, lectin domain||Pre-mRNA-splicing factor 19||WD40 repeat, conserved site	GO:0006950,GO:0044446,GO:0044422,GO:0005515,GO:0050896,GO:0031974,GO:0043233,GO:0044428,GO:0070013,GO:0043227,GO:0043226,GO:0032993,GO:0022613,GO:0034641,GO:0031981,GO:0005488,GO:0005622,GO:0048518,GO:0044424,GO:0044085,GO:0033036,GO:0048519,GO:0006807,GO:0071704,GO:0044238,GO:0051716,GO:0008104,GO:0044237,GO:0005737,GO:0008152,GO:0006396,GO:0044265,GO:0003674,GO:1901360,GO:0019538,GO:0043229,GO:…	response to stress,intracellular organelle part,organelle part,protein binding,response to stimulus,membrane-enclosed lumen,organelle lumen,nuclear part,intracellular organelle lumen,membrane-bounded organelle,organelle,protein-DNA complex,ribonucleoprotein complex biogenesis,cellular nitrogen compound metabolic process,nuclear lumen,binding,intracellular,positive regulation of biological process…	hsa04120,hsa03040	Ubiquitin mediated proteolysis,Spliceosome
ENST00000612884	ENSG00000035664	DAPK2	chr15:63907035-64072033	0.598741	0.162578	1.8808	0.04865	0.999477	Protein kinase, ATP binding site||Calcium/calmodulin-dependent/calcium-dependent protein kinase||-||Protein kinase domain||Serine/threonine-protein kinase, active site||Protein kinase-like domain	GO:0002376,GO:0031982,GO:0044446,GO:0044422,GO:0002682,GO:0031974,GO:0005515,GO:0043233,GO:0070013,GO:0002684,GO:0043226,GO:0044267,GO:0044260,GO:0019538,GO:0043227,GO:0043170,GO:0043229,GO:0005622,GO:0005488,GO:0003674,GO:0008152,GO:0044424,GO:0044237,GO:0044238,GO:0050896,GO:0071704,GO:0044763,GO:0009987,GO:0008150,GO:0043231,GO:0044248,GO:1901363,GO:0009056,GO:0097159,GO:0044699,GO:0002687,GO:…	immune system process,vesicle,intracellular organelle part,organelle part,regulation of immune system process,membrane-enclosed lumen,protein binding,organelle lumen,intracellular organelle lumen,positive regulation of immune system process,organelle,cellular protein metabolic process,cellular macromolecule metabolic process,protein metabolic process,membrane-bounded organelle,macromolecule metab…	hsa05219,hsa05200	Bladder cancer,Pathways in cancer
ENST00000233143	ENSG00000034510	TMSB10	chr2:84905624-84906675	158.598	310.306	-0.968313	0.01365	0.999477	Beta-thymosin	GO:0044446,GO:0044422,GO:0005515,GO:0043226,GO:0005488,GO:0005622,GO:0044424,GO:0044085,GO:0033036,GO:0048519,GO:0008104,GO:0005737,GO:0003674,GO:0043229,GO:0065003,GO:0008150,GO:0051179,GO:0032991,GO:0044763,GO:0009987,GO:0048523,GO:0071840,GO:0043933,GO:0065008,GO:0034622,GO:0022607,GO:0044464,GO:0043228,GO:0043232,GO:0044699,GO:0005623,GO:0006461,GO:0065007,GO:0070271,GO:0016043,GO:0071822,GO:…	intracellular organelle part,organelle part,protein binding,organelle,binding,intracellular,intracellular part,cellular component biogenesis,macromolecule localization,negative regulation of biological process,protein localization,cytoplasm,molecular_function,intracellular organelle,macromolecular complex assembly,biological_process,localization,macromolecular complex,single-organism cellular pro…	--	--
ENST00000409660	ENSG00000144320	LNPK	chr2:175923891-176002839	11.314	34.2434	-1.59771	0.0005	0.528416	Lunapark domain||-	GO:0006950,GO:0044446,GO:0044422,GO:0050896,GO:0043227,GO:0043226,GO:0005488,GO:0005622,GO:0044424,GO:0005737,GO:0003674,GO:0043229,GO:0008150,GO:0043231,GO:0044763,GO:0016020,GO:0009987,GO:0044444,GO:0051239,GO:0071840,GO:0012505,GO:0009611,GO:0065008,GO:0044464,GO:0044699,GO:0005623,GO:0031090,GO:0065007,GO:0016043,GO:0050789,GO:0050793,GO:0050794,GO:0044432,GO:0005783,GO:0006996,GO:0042175,GO:…	response to stress,intracellular organelle part,organelle part,response to stimulus,membrane-bounded organelle,organelle,binding,intracellular,intracellular part,cytoplasm,molecular_function,intracellular organelle,biological_process,intracellular membrane-bounded organelle,single-organism cellular process,membrane,cellular process,cytoplasmic part,regulation of multicellular organismal process,c…	--	--
ENST00000435224	ENSG00000166016	ABTB2	chr11:34150987-34358008	2.36934	0.514224	2.20402	5.00E-05	0.104844	Ankyrin repeat-containing domain||Ankyrin repeat||BTB/POZ domain||SKP1/BTB/POZ domain||Histone-fold	GO:0044446,GO:0044422,GO:0005515,GO:0070887,GO:0050896,GO:0031974,GO:0043233,GO:0044428,GO:0070013,GO:0043227,GO:0043226,GO:0042221,GO:0031981,GO:0005488,GO:0005622,GO:0044424,GO:0071704,GO:0044238,GO:0051716,GO:0044237,GO:0005737,GO:0008152,GO:0044265,GO:0003674,GO:0019538,GO:0043229,GO:0008150,GO:0043231,GO:0044260,GO:0032991,GO:0044763,GO:0009987,GO:0005634,GO:0005654,GO:0046983,GO:0009057,GO:…	intracellular organelle part,organelle part,protein binding,cellular response to chemical stimulus,response to stimulus,membrane-enclosed lumen,organelle lumen,nuclear part,intracellular organelle lumen,membrane-bounded organelle,organelle,response to chemical stimulus,nuclear lumen,binding,intracellular,intracellular part,organic substance metabolic process,primary metabolic process,cellular res…	--	--
ENST00000254286	ENSG00000131966	ACTR10	chr14:58200137-58235636	2.89896	1.60642	0.85169	0.0442	0.999477	Actin family||-||Actin-related protein 10	GO:0044446,GO:0044422,GO:0032991,GO:0043226,GO:0043228,GO:0043232,GO:0043229,GO:0005622,GO:0044424,GO:0044763,GO:0009987,GO:0008150,GO:0043234,GO:0044699,GO:0005737,GO:0044464,GO:0005623,GO:0015629,GO:0005869,GO:0006928,GO:0005856,GO:0015630,GO:0005575,GO:0005875,GO:0044430,GO:0007018,GO:0007017	intracellular organelle part,organelle part,macromolecular complex,organelle,non-membrane-bounded organelle,intracellular non-membrane-bounded organelle,intracellular organelle,intracellular,intracellular part,single-organism cellular process,cellular process,biological_process,protein complex,single-organism process,cytoplasm,cell part,cell,actin cytoskeleton,dynactin complex,cellular component …	--	--
ENST00000330838	ENSG00000132466	ANKRD17	chr4:73073375-73258798	1.42783	3.28774	-1.20327	0.0107	0.999477	Ankyrin repeat||K Homology domain, type 1||Ankyrin repeat-containing domain||K Homology domain	GO:0002376,GO:0016032,GO:0044764,GO:0044446,GO:0051704,GO:0044422,GO:0044403,GO:0044419,GO:0002682,GO:0006955,GO:0000785,GO:0006950,GO:0005515,GO:0006952,GO:0002684,GO:0043226,GO:0043228,GO:0043232,GO:0044260,GO:0034641,GO:0043227,GO:0044427,GO:0005694,GO:0090304,GO:0006139,GO:0046483,GO:0043170,GO:0050776,GO:0043229,GO:0045087,GO:0005622,GO:0006807,GO:0006725,GO:0005634,GO:0005488,GO:1901360,GO:…	immune system process,viral process,multi-organism cellular process,intracellular organelle part,multi-organism process,organelle part,symbiosis, encompassing mutualism through parasitism,interspecies interaction between organisms,regulation of immune system process,immune response,chromatin,response to stress,protein binding,defense response,positive regulation of immune system process,organelle…	--	--
ENST00000381750	ENSG00000120158	RCL1	chr9:4792868-4861075	11.8378	6.26594	0.917803	0.0423	0.999477	RNA 3'-terminal phosphate cyclase/enolpyruvate transferase, alpha/beta||RNA 3'-terminal phosphate cyclase type 2||RNA 3'-terminal phosphate cyclase domain||RNA 3'-terminal phosphate cyclase-like, conserved site||RNA 3'-terminal phosphate cyclase, insert domain||RNA 3'-terminal phosphate cyclase	GO:0044446,GO:0044422,GO:0031974,GO:0043233,GO:0044428,GO:0070013,GO:0043227,GO:0043226,GO:0042254,GO:0022613,GO:0016072,GO:0034641,GO:0006364,GO:0031981,GO:0005488,GO:0005622,GO:0044424,GO:0044085,GO:0034470,GO:0006807,GO:0071704,GO:0044238,GO:0044237,GO:0034660,GO:0008152,GO:0006396,GO:0003723,GO:0003674,GO:1901360,GO:0043229,GO:0006139,GO:0008150,GO:0046483,GO:0043231,GO:0044260,GO:0009987,GO:…	intracellular organelle part,organelle part,membrane-enclosed lumen,organelle lumen,nuclear part,intracellular organelle lumen,membrane-bounded organelle,organelle,ribosome biogenesis,ribonucleoprotein complex biogenesis,rRNA metabolic process,cellular nitrogen compound metabolic process,rRNA processing,nuclear lumen,binding,intracellular,intracellular part,cellular component biogenesis,ncRNA pro…	--	--
ENST00000300811	ENSG00000131116	ZNF428	chr19:43596391-43619874	2.17809	5.99005	-1.45951	0.01185	0.999477	Zinc finger, C2H2	GO:0005488,GO:0003674,GO:0046872,GO:0043169,GO:0043167	binding,molecular_function,metal ion binding,cation binding,ion binding	--	--
ENST00000306433	ENSG00000168495	POLR3D	chr8:22245103-22275162	0.189597	0.828034	-2.12676	0.0394	0.999477	DNA-directed RNA polymerase III subunit RPC4	GO:0002376,GO:0044446,GO:0051704,GO:0044422,GO:0002682,GO:0032991,GO:0006955,GO:0000785,GO:0006950,GO:0044428,GO:0031974,GO:0043233,GO:0006952,GO:0070013,GO:0002684,GO:0031981,GO:0043226,GO:0000228,GO:0044454,GO:0043228,GO:0043232,GO:0044260,GO:0034641,GO:0043227,GO:0044427,GO:0005694,GO:0000790,GO:0090304,GO:0006139,GO:0046483,GO:0043170,GO:0050776,GO:0043229,GO:0034654,GO:0045087,GO:0018130,GO:…	immune system process,intracellular organelle part,multi-organism process,organelle part,regulation of immune system process,macromolecular complex,immune response,chromatin,response to stress,nuclear part,membrane-enclosed lumen,organelle lumen,defense response,intracellular organelle lumen,positive regulation of immune system process,nuclear lumen,organelle,nuclear chromosome,nuclear chromosome…	hsa00230,hsa05169,hsa04623,hsa03020,hsa00240,hsa01100	Purine metabolism,Epstein-Barr virus infection,Cytosolic DNA-sensing pathway,RNA polymerase,Pyrimidine metabolism,Metabolic pathways
ENST00000398189	ENSG00000175336	APOF	chr12:56360568-56362823	0.111027	0.651073	-2.55191	0.0141	0.999477	Apolipoprotein F	GO:0005515,GO:0044421,GO:0005488,GO:0033036,GO:0071704,GO:0044238,GO:0008152,GO:0005576,GO:0003674,GO:1901360,GO:0008150,GO:0051179,GO:0032991,GO:0097159,GO:0051234,GO:0071702,GO:0006810,GO:0044765,GO:0044699,GO:0044281,GO:0016125,GO:1901615,GO:0036094,GO:0044710,GO:0008203,GO:0006066,GO:0008289,GO:0006629,GO:0005575,GO:0005615,GO:0010876,GO:0005102,GO:0008202,GO:0015485,GO:0032994,GO:0032934,GO:…	protein binding,extracellular region part,binding,macromolecule localization,organic substance metabolic process,primary metabolic process,metabolic process,extracellular region,molecular_function,organic cyclic compound metabolic process,biological_process,localization,macromolecular complex,organic cyclic compound binding,establishment of localization,organic substance transport,transport,singl…	--	--
ENST00000366481	ENSG00000162722	TRIM58	chr1:247857198-247878205	42.1482	123.017	-1.54531	0.01325	0.999477	SPRY domain||SPRY-associated||Zinc finger, RING/FYVE/PHD-type||Butyrophylin-like||Concanavalin A-like lectin/glucanase domain||Zinc finger, RING-type, conserved site||B30.2/SPRY domain||Zinc finger, RING-type||B-box-type zinc finger	GO:0044267,GO:0044260,GO:0019538,GO:0043170,GO:0005622,GO:0005488,GO:0003674,GO:0008152,GO:0044237,GO:0044238,GO:0071704,GO:0009987,GO:0008150,GO:0044464,GO:0005623,GO:0006464,GO:0036211,GO:0043412,GO:0003824,GO:0032446,GO:0005575,GO:0070647,GO:0016567,GO:0016874,GO:0008270,GO:0046914,GO:0046872,GO:0043169,GO:0043167	cellular protein metabolic process,cellular macromolecule metabolic process,protein metabolic process,macromolecule metabolic process,intracellular,binding,molecular_function,metabolic process,cellular metabolic process,primary metabolic process,organic substance metabolic process,cellular process,biological_process,cell part,cell,cellular protein modification process,protein modification process…	--	--
ENST00000586659	ENSG00000197256	KANK2	chr19:11164266-11197548	0.635657	1.96823	-1.63058	0.0282	0.999477	-||Ankyrin repeat-containing domain||Ankyrin repeat||Kank N-terminal motif	GO:0005515,GO:0043226,GO:0044260,GO:0034641,GO:0043227,GO:0090304,GO:0006139,GO:0046483,GO:0043170,GO:0043229,GO:0034654,GO:0018130,GO:0019438,GO:0044271,GO:0005622,GO:0006807,GO:0006725,GO:0005488,GO:1901360,GO:1901362,GO:0003674,GO:0008152,GO:0032774,GO:0044424,GO:0044237,GO:0044238,GO:0050896,GO:0016070,GO:0010467,GO:0009059,GO:0010605,GO:0071704,GO:0044763,GO:1901576,GO:0009987,GO:0008150,GO:…	protein binding,organelle,cellular macromolecule metabolic process,cellular nitrogen compound metabolic process,membrane-bounded organelle,nucleic acid metabolic process,nucleobase-containing compound metabolic process,heterocycle metabolic process,macromolecule metabolic process,intracellular organelle,nucleobase-containing compound biosynthetic process,heterocycle biosynthetic process,aromatic …	--	--
ENST00000533791	ENSG00000154760	SLFN13	chr17:35435095-35448837	0.696973	0.0852105	3.032	0.00615	0.999477	Schlafen family||Domain of unknown function DUF2075||Schlafen family member 13||P-loop containing nucleoside triphosphate hydrolase||Schlafen, AAA domain	GO:0005622,GO:0005488,GO:0003674,GO:1901363,GO:0097159,GO:0044464,GO:0005623,GO:0000166,GO:1901265,GO:0036094,GO:0017076,GO:0032550,GO:0032549,GO:0001883,GO:0001882,GO:0035639,GO:0032555,GO:0032553,GO:0030554,GO:0005575,GO:0005524,GO:0032559,GO:0043168,GO:0043167	intracellular,binding,molecular_function,heterocyclic compound binding,organic cyclic compound binding,cell part,cell,nucleotide binding,nucleoside phosphate binding,small molecule binding,purine nucleotide binding,purine ribonucleoside binding,ribonucleoside binding,purine nucleoside binding,nucleoside binding,purine ribonucleoside triphosphate binding,purine ribonucleotide binding,ribonucleotid…	--	--
ENST00000339812	ENSG00000124635	HIST1H2BJ	chr6:27125896-27132750	47.3583	16.4277	1.52749	0.0333	0.999477	-||Histone-fold||Histone H2B||Histone H2A/H2B/H3	GO:0000786,GO:0032993,GO:0002376,GO:0044085,GO:0006334,GO:0044446,GO:0051704,GO:0044422,GO:0034728,GO:0031497,GO:0034622,GO:0006333,GO:0000788,GO:0006323,GO:0044421,GO:0032991,GO:0071103,GO:0046982,GO:0065004,GO:0006955,GO:0000785,GO:0065003,GO:0071824,GO:0006950,GO:0044428,GO:0031974,GO:0005515,GO:0043233,GO:0043933,GO:0006952,GO:0022607,GO:0070013,GO:0031981,GO:0043226,GO:0005576,GO:0000228,GO:…	nucleosome,protein-DNA complex,immune system process,cellular component biogenesis,nucleosome assembly,intracellular organelle part,multi-organism process,organelle part,nucleosome organization,chromatin assembly,cellular macromolecular complex assembly,chromatin assembly or disassembly,nuclear nucleosome,DNA packaging,extracellular region part,macromolecular complex,DNA conformation change,prote…	hsa05322,hsa05034,hsa05203	Systemic lupus erythematosus,Alcoholism,Viral carcinogenesis
ENST00000461135	ENSG00000182795	C1orf116	chr1:207018520-207032756	0.139589	0.530755	-1.92686	0.033	0.999477	Specifically androgen-regulated gene protein	GO:0070062,GO:0043230,GO:0065010,GO:0031982,GO:0031988,GO:0044421,GO:0005515,GO:0043226,GO:0005576,GO:0043227,GO:0005622,GO:0005488,GO:0003674,GO:0044424,GO:0008150,GO:0005737,GO:0044464,GO:0005623,GO:0005575	extracellular vesicular exosome,extracellular organelle,extracellular membrane-bounded organelle,vesicle,membrane-bounded vesicle,extracellular region part,protein binding,organelle,extracellular region,membrane-bounded organelle,intracellular,binding,molecular_function,intracellular part,biological_process,cytoplasm,cell part,cell,cellular_component	--	--
ENST00000368567	ENSG00000177954	RPS27	chr1:153990758-153992150	318.132	625.83	-0.976145	0.02035	0.999477	Ribosomal protein S27e, zinc-binding domain||Zinc-binding ribosomal protein||Ribosomal protein S27e	GO:0019080,GO:0019083,GO:0006614,GO:0045047,GO:0072599,GO:0006613,GO:0022626,GO:0019058,GO:0000184,GO:0070972,GO:0006612,GO:0044085,GO:0006413,GO:0006364,GO:0016072,GO:0016032,GO:0044764,GO:0044446,GO:0044445,GO:0051704,GO:0044422,GO:0042254,GO:0044403,GO:0044419,GO:0022613,GO:0000956,GO:0034622,GO:0044391,GO:0006402,GO:0006401,GO:0032991,GO:0003735,GO:0072594,GO:0065003,GO:0044428,GO:0031974,GO:…	viral genome expression,viral transcription,SRP-dependent cotranslational protein targeting to membrane,protein targeting to ER,establishment of protein localization to endoplasmic reticulum,cotranslational protein targeting to membrane,cytosolic ribosome,viral infectious cycle,nuclear-transcribed mRNA catabolic process, nonsense-mediated decay,protein localization to endoplasmic reticulum,protei…	hsa03010	Ribosome
ENST00000404735	ENSG00000143947	RPS27A	chr2:55175648-55235853	12.4332	37.0316	-1.57456	0.01545	0.999477	Ubiquitin||Zinc-binding ribosomal protein||Ubiquitin-related domain||Ubiquitin conserved site||Ubiquitin domain||Ribosomal protein S27a	GO:0070062,GO:0043230,GO:0065010,GO:0019080,GO:0019083,GO:0006614,GO:0045047,GO:0072599,GO:0002376,GO:0006613,GO:0022626,GO:0019058,GO:0000184,GO:0031982,GO:0070972,GO:0031988,GO:0006612,GO:0044085,GO:0006413,GO:0006364,GO:0016072,GO:0016032,GO:0044764,GO:0044446,GO:0044445,GO:0051704,GO:0044422,GO:0042254,GO:0044403,GO:0044419,GO:0022613,GO:0000956,GO:0002682,GO:0034622,GO:0044391,GO:0044421,GO:…	extracellular vesicular exosome,extracellular organelle,extracellular membrane-bounded organelle,viral genome expression,viral transcription,SRP-dependent cotranslational protein targeting to membrane,protein targeting to ER,establishment of protein localization to endoplasmic reticulum,immune system process,cotranslational protein targeting to membrane,cytosolic ribosome,viral infectious cycle,n…	hsa03010	Ribosome
ENST00000322054	ENSG00000013016	EHD3	chr2:31234336-31269447	0.704577	1.9722	-1.48498	0.00175	0.906596	EF-hand domain||Dynamin-type guanine nucleotide-binding (G) domain||Dynamin superfamily||EH domain||EF-Hand 1, calcium-binding site||EH domain-containing protein, N-terminal||EF-hand domain pair||P-loop containing nucleoside triphosphate hydrolase||EH domain-containing protein 1/3	GO:0006950,GO:0031982,GO:0044446,GO:0031988,GO:0044422,GO:0005515,GO:0050896,GO:0043227,GO:0043226,GO:0005488,GO:0005622,GO:0048518,GO:0005912,GO:0044424,GO:0045184,GO:0044085,GO:0070161,GO:0033036,GO:0071704,GO:0008104,GO:0044237,GO:0006612,GO:0005737,GO:0015031,GO:0008152,GO:0051649,GO:0003674,GO:0043229,GO:0005829,GO:0065003,GO:0008150,GO:0043231,GO:0051179,GO:0044260,GO:0051641,GO:0044763,GO:…	response to stress,vesicle,intracellular organelle part,membrane-bounded vesicle,organelle part,protein binding,response to stimulus,membrane-bounded organelle,organelle,binding,intracellular,positive regulation of biological process,adherens junction,intracellular part,establishment of protein localization,cellular component biogenesis,anchoring junction,macromolecule localization,organic substa…	hsa04144	Endocytosis
ENST00000507606	ENSG00000243317	C7orf73	chr7:135662520-135676412	19.4876	9.47787	1.03992	0.0091	0.999477	Protein of unknown function DUF4535	GO:0044446,GO:0044422,GO:0043227,GO:0043226,GO:0005622,GO:0044424,GO:0005737,GO:0043229,GO:0043231,GO:0016020,GO:0044444,GO:0044464,GO:0005623,GO:0031090,GO:0031967,GO:0031975,GO:0005575,GO:0005739,GO:0044425,GO:0044429,GO:0005740,GO:0031966,GO:0016021,GO:0031224	intracellular organelle part,organelle part,membrane-bounded organelle,organelle,intracellular,intracellular part,cytoplasm,intracellular organelle,intracellular membrane-bounded organelle,membrane,cytoplasmic part,cell part,cell,organelle membrane,organelle envelope,envelope,cellular_component,mitochondrion,membrane part,mitochondrial part,mitochondrial envelope,mitochondrial membrane,integral t…	--	--
ENST00000271764	ENSG00000143486	EIF2D	chr1:206591641-206612459	0.861991	1.75109	-1.02251	0.0396	0.999477	Translation initiation factor SUI1||PUA-like domain||SWIB/MDM2 domain||PUA domain||-	GO:0022626,GO:0044085,GO:0006413,GO:0044446,GO:0044445,GO:0044422,GO:0022613,GO:0034622,GO:0044391,GO:0032991,GO:0065003,GO:0043933,GO:0022607,GO:0005840,GO:0043226,GO:0006412,GO:0043228,GO:0043232,GO:0044267,GO:0044260,GO:0019538,GO:0043227,GO:0022627,GO:0071840,GO:0006886,GO:0043170,GO:0043229,GO:0005622,GO:0005634,GO:0005488,GO:0003674,GO:0008152,GO:0044424,GO:0044237,GO:0015031,GO:0030529,GO:…	cytosolic ribosome,cellular component biogenesis,translational initiation,intracellular organelle part,cytosolic part,organelle part,ribonucleoprotein complex biogenesis,cellular macromolecular complex assembly,ribosomal subunit,macromolecular complex,macromolecular complex assembly,macromolecular complex subunit organization,cellular component assembly,ribosome,organelle,translation,non-membrane…	--	--
ENST00000314888	ENSG00000137076	TLN1	chr9:35696947-35749228	35.5046	82.5917	-1.21799	0.0331	0.999477	FERM domain||Ubiquitin-related domain||Band 4.1 domain||FERM, N-terminal||FERM central domain||Talin, N-terminal F0 domain||PH domain-like||Vinculin/alpha-catenin||I/LWEQ domain||Talin, central||FERM conserved site||Talin-1||Vinculin-binding site-containing domain||FERM/acyl-CoA-binding protein, 3-helical bundle	GO:0070062,GO:0043230,GO:0065010,GO:0031982,GO:0031988,GO:0044085,GO:0016032,GO:0044764,GO:0044446,GO:0051704,GO:0070161,GO:0005912,GO:0044422,GO:0044403,GO:0044419,GO:0044421,GO:0006950,GO:0005515,GO:0022607,GO:0030054,GO:0043226,GO:0005576,GO:0005925,GO:0005924,GO:0030055,GO:0043228,GO:0043232,GO:0001775,GO:0043227,GO:0005913,GO:0071840,GO:0043229,GO:0005622,GO:0005488,GO:0003674,GO:0044424,GO:…	extracellular vesicular exosome,extracellular organelle,extracellular membrane-bounded organelle,vesicle,membrane-bounded vesicle,cellular component biogenesis,viral process,multi-organism cellular process,intracellular organelle part,multi-organism process,anchoring junction,adherens junction,organelle part,symbiosis, encompassing mutualism through parasitism,interspecies interaction between org…	hsa04611,hsa05166,hsa04015,hsa04510	Platelet activation,HTLV-I infection,Rap1 signaling pathway,Focal adhesion
ENST00000369498	ENSG00000165775	FUNDC2	chrX:154835787-155060303	1.39369	2.74142	-0.97601	0.0391	0.999477	FUN14	GO:0044446,GO:0044422,GO:0043226,GO:0043227,GO:0043229,GO:0005622,GO:0005634,GO:0008152,GO:0044424,GO:0044237,GO:0009987,GO:0008150,GO:0043231,GO:0044248,GO:0009056,GO:0005737,GO:0044464,GO:0044444,GO:0005623,GO:0016020,GO:0031300,GO:0031301,GO:0031967,GO:0031975,GO:0031090,GO:0031306,GO:0005740,GO:0006914,GO:0044429,GO:0031966,GO:0005575,GO:0031968,GO:0019867,GO:0005741,GO:0005739,GO:0032592,GO:…	intracellular organelle part,organelle part,organelle,membrane-bounded organelle,intracellular organelle,intracellular,nucleus,metabolic process,intracellular part,cellular metabolic process,cellular process,biological_process,intracellular membrane-bounded organelle,cellular catabolic process,catabolic process,cytoplasm,cell part,cytoplasmic part,cell,membrane,intrinsic to organelle membrane,int…	--	--
ENST00000396984	ENSG00000180596	HIST1H2BC	chr6:26114872-26123926	317.145	142.066	1.15858	0.0141	0.999477	Histone H2B||Histone-fold||Histone H2A/H2B/H3	GO:0002376,GO:0006955,GO:0006952,GO:0051704,GO:0045087,GO:0006950,GO:0051707,GO:0009607,GO:0070062,GO:0043230,GO:0065010,GO:0031982,GO:0044446,GO:0031988,GO:0044422,GO:0005515,GO:0050896,GO:0031974,GO:0043233,GO:0044428,GO:0070013,GO:0043227,GO:0043226,GO:0000786,GO:0044421,GO:0032993,GO:0034641,GO:0031981,GO:0005488,GO:0005622,GO:0044424,GO:0044085,GO:0009617,GO:0006807,GO:0071704,GO:0044238,GO:…	immune system process,immune response,defense response,multi-organism process,innate immune response,response to stress,response to other organism,response to biotic stimulus,extracellular vesicular exosome,extracellular organelle,extracellular membrane-bounded organelle,vesicle,intracellular organelle part,membrane-bounded vesicle,organelle part,protein binding,response to stimulus,membrane-encl…	hsa05322,hsa05203,hsa05034	Systemic lupus erythematosus,Viral carcinogenesis,Alcoholism
ENST00000249822	ENSG00000128989	ARPP19	chr15:52547044-52569883	1.25566	0.377778	1.73283	0.02085	0.999477	Endosulphine	GO:0044446,GO:0044422,GO:0005515,GO:0050896,GO:0031974,GO:0043233,GO:0044428,GO:0070013,GO:0043227,GO:0043226,GO:0048584,GO:0031981,GO:0048583,GO:0005488,GO:0005622,GO:0048518,GO:0044424,GO:0048519,GO:0071704,GO:0044238,GO:0051716,GO:0044237,GO:0005737,GO:0008152,GO:0003674,GO:0019538,GO:0043229,GO:0008150,GO:0043231,GO:0051179,GO:0044260,GO:0044763,GO:0009987,GO:0005634,GO:0048523,GO:0071840,GO:…	intracellular organelle part,organelle part,protein binding,response to stimulus,membrane-enclosed lumen,organelle lumen,nuclear part,intracellular organelle lumen,membrane-bounded organelle,organelle,positive regulation of response to stimulus,nuclear lumen,regulation of response to stimulus,binding,intracellular,positive regulation of biological process,intracellular part,negative regulation of…	--	--
ENST00000300069	ENSG00000166831	RBPMS2	chr15:64739891-64775587	0.273647	2.44664	-3.16042	0.0487	0.999477	-||Nucleotide-binding alpha-beta plait domain||RNA recognition motif domain	GO:0005515,GO:0044260,GO:0034641,GO:0046983,GO:0090304,GO:0006139,GO:0046483,GO:0043170,GO:0034654,GO:0018130,GO:0019438,GO:0044271,GO:0005622,GO:0006807,GO:0006725,GO:0005488,GO:1901360,GO:1901362,GO:0003674,GO:0008152,GO:0032774,GO:0044424,GO:0044237,GO:0044238,GO:0050896,GO:0003676,GO:0003723,GO:0016070,GO:0010467,GO:0009059,GO:0071704,GO:0044763,GO:1901576,GO:0009987,GO:0008150,GO:0044249,GO:…	protein binding,cellular macromolecule metabolic process,cellular nitrogen compound metabolic process,protein dimerization activity,nucleic acid metabolic process,nucleobase-containing compound metabolic process,heterocycle metabolic process,macromolecule metabolic process,nucleobase-containing compound biosynthetic process,heterocycle biosynthetic process,aromatic compound biosynthetic process,c…	--	--
ENST00000367255	ENSG00000131018	SYNE1	chr6:151690495-152637801	3.29511	0.572832	2.52414	0.0014	0.818343	KASH domain||Nesprin-1||Actinin-type actin-binding domain, conserved site||-||Calponin homology domain||Spectrin/alpha-actinin||Spectrin repeat	GO:0044446,GO:0044422,GO:0005515,GO:0031974,GO:0043233,GO:0044428,GO:0070013,GO:0043227,GO:0043226,GO:0031981,GO:0005488,GO:0005622,GO:0044424,GO:0033036,GO:0008104,GO:0005737,GO:0003674,GO:0043229,GO:0008150,GO:0043231,GO:0051179,GO:0051641,GO:0032991,GO:0044763,GO:0016020,GO:0009987,GO:0044444,GO:0005634,GO:0071840,GO:0005654,GO:0012505,GO:0034613,GO:0046983,GO:0070727,GO:0065008,GO:0044464,GO:…	intracellular organelle part,organelle part,protein binding,membrane-enclosed lumen,organelle lumen,nuclear part,intracellular organelle lumen,membrane-bounded organelle,organelle,nuclear lumen,binding,intracellular,intracellular part,macromolecule localization,protein localization,cytoplasm,molecular_function,intracellular organelle,biological_process,intracellular membrane-bounded organelle,loc…	--	--
ENST00000374472	ENSG00000188822	CNR2	chr1:23870525-23913362	1.23339	0.333082	1.88868	5.00E-05	0.104844	G protein-coupled receptor, rhodopsin-like||GPCR, rhodopsin-like, 7TM||Cannabinoid receptor type 2||Cannabinoid receptor family	GO:0002376,GO:0006955,GO:0006952,GO:0002682,GO:0051704,GO:0006950,GO:0051707,GO:0009607,GO:0045321,GO:0010033,GO:0001775,GO:0031347,GO:0070887,GO:0002694,GO:0050896,GO:0050865,GO:0080134,GO:0042221,GO:0048583,GO:0005622,GO:0050900,GO:0044424,GO:0009617,GO:0048519,GO:0051716,GO:0008152,GO:0040011,GO:0003674,GO:0008150,GO:0051179,GO:0044763,GO:0016020,GO:0009987,GO:0048523,GO:0051239,GO:0006954,GO:…	immune system process,immune response,defense response,regulation of immune system process,multi-organism process,response to stress,response to other organism,response to biotic stimulus,leukocyte activation,response to organic substance,cell activation,regulation of defense response,cellular response to chemical stimulus,regulation of leukocyte activation,response to stimulus,regulation of cell…	hsa04080	Neuroactive ligand-receptor interaction
ENST00000255409	ENSG00000133048	CHI3L1	chr1:203178930-203186749	4.04571	8.05999	-0.994386	0.03045	0.999477	Chitinase insertion domain||Glycoside hydrolase family 18, catalytic domain||Chitinase II||Glycoside hydrolase, catalytic domain||Chitinase-3-like protein 1||Glycoside hydrolase superfamily	GO:0070062,GO:0043230,GO:0065010,GO:0031982,GO:0031988,GO:0044421,GO:0006950,GO:0006952,GO:0043226,GO:0005576,GO:0044267,GO:0044260,GO:0019538,GO:0043227,GO:0043170,GO:0043229,GO:0005622,GO:0006807,GO:0009057,GO:0005488,GO:0003674,GO:0008152,GO:0044424,GO:0044237,GO:0015031,GO:0031012,GO:0044238,GO:0045184,GO:0050896,GO:0009611,GO:0033036,GO:0071704,GO:0044763,GO:0009987,GO:0008150,GO:0043231,GO:…	extracellular vesicular exosome,extracellular organelle,extracellular membrane-bounded organelle,vesicle,membrane-bounded vesicle,extracellular region part,response to stress,defense response,organelle,extracellular region,cellular protein metabolic process,cellular macromolecule metabolic process,protein metabolic process,membrane-bounded organelle,macromolecule metabolic process,intracellular o…	--	--
ENST00000322354	ENSG00000167565	SERTAD3	chr19:40440843-40444705	1.50491	4.54996	-1.59618	0.0196	0.999477	SERTA domain	GO:0044446,GO:0044422,GO:0044428,GO:0031974,GO:0005515,GO:0043233,GO:0070013,GO:0031981,GO:0043226,GO:0043228,GO:0043232,GO:0044260,GO:0034641,GO:0043227,GO:0090304,GO:0071840,GO:0006139,GO:0046483,GO:0043170,GO:0043229,GO:0034654,GO:0018130,GO:0019438,GO:0044271,GO:0005622,GO:0006807,GO:0006725,GO:0005634,GO:0005488,GO:1901360,GO:1901362,GO:0003674,GO:0008152,GO:0032774,GO:0044424,GO:0044237,GO:…	intracellular organelle part,organelle part,nuclear part,membrane-enclosed lumen,protein binding,organelle lumen,intracellular organelle lumen,nuclear lumen,organelle,non-membrane-bounded organelle,intracellular non-membrane-bounded organelle,cellular macromolecule metabolic process,cellular nitrogen compound metabolic process,membrane-bounded organelle,nucleic acid metabolic process,cellular com…	--	--
ENST00000314759	ENSG00000165480	SKA3	chr13:21153594-21176602	0.75659	3.39412	-2.16545	0.01555	0.999477	Spindle and kinetochore-associated protein 3||-	GO:0044446,GO:0044422,GO:0005515,GO:0043226,GO:0005488,GO:0005622,GO:0044424,GO:0005737,GO:0003674,GO:0043229,GO:0008150,GO:0032991,GO:0044763,GO:0009987,GO:0071840,GO:0005694,GO:0044464,GO:0043228,GO:0043232,GO:0044427,GO:0044699,GO:0005623,GO:0065007,GO:0016043,GO:0043234,GO:0050789,GO:0050794,GO:0051128,GO:0006996,GO:0033043,GO:0051493,GO:0005819,GO:0007010,GO:0005575,GO:0005876,GO:0015630,GO:…	intracellular organelle part,organelle part,protein binding,organelle,binding,intracellular,intracellular part,cytoplasm,molecular_function,intracellular organelle,biological_process,macromolecular complex,single-organism cellular process,cellular process,cellular component organization or biogenesis,chromosome,cell part,non-membrane-bounded organelle,intracellular non-membrane-bounded organelle,…	--	--
ENST00000235345	ENSG00000116704	SLC35D1	chr1:66999331-67054099	0.664556	0.168912	1.97612	0.00025	0.379609	Sugar phosphate transporter domain	GO:0044446,GO:0044422,GO:0043227,GO:0043226,GO:0034641,GO:0005622,GO:0044424,GO:0006807,GO:0071704,GO:0044238,GO:0044237,GO:0005737,GO:0008152,GO:0003674,GO:1901360,GO:0019538,GO:0043229,GO:0006139,GO:0008150,GO:0046483,GO:0043231,GO:0051179,GO:0044260,GO:0044763,GO:0016020,GO:0009987,GO:0044444,GO:0012505,GO:0006725,GO:0043170,GO:0051234,GO:0071702,GO:0006810,GO:0044765,GO:0044464,GO:0044249,GO:…	intracellular organelle part,organelle part,membrane-bounded organelle,organelle,cellular nitrogen compound metabolic process,intracellular,intracellular part,nitrogen compound metabolic process,organic substance metabolic process,primary metabolic process,cellular metabolic process,cytoplasm,metabolic process,molecular_function,organic cyclic compound metabolic process,protein metabolic process,…	--	--
ENST00000360121	ENSG00000197471	SPN	chr16:29662978-29698699	2.04195	5.93715	-1.53982	0.018	0.999477	-	GO:0002376,GO:0006955,GO:0006952,GO:0002682,GO:0051704,GO:0006950,GO:0002684,GO:0002252,GO:0050776,GO:0051707,GO:0009607,GO:0009615,GO:0070062,GO:0043230,GO:0065010,GO:0051607,GO:0031982,GO:0045321,GO:0001816,GO:0002697,GO:0001775,GO:0001817,GO:0031347,GO:0031988,GO:0009897,GO:0050870,GO:0002694,GO:0050896,GO:0046649,GO:0050865,GO:0051251,GO:0050863,GO:0080134,GO:0050867,GO:0042110,GO:0043227,GO:…	immune system process,immune response,defense response,regulation of immune system process,multi-organism process,response to stress,positive regulation of immune system process,immune effector process,regulation of immune response,response to other organism,response to biotic stimulus,response to virus,extracellular vesicular exosome,extracellular organelle,extracellular membrane-bounded organel…	hsa04514,hsa05169	Cell adhesion molecules (CAMs),Epstein-Barr virus infection
ENST00000360127	ENSG00000187624	C17orf97	chr17:404467-421097	0.139521	0.52333	-1.90724	0.04615	0.999477	-	GO:0044267,GO:0044260,GO:0019538,GO:0044265,GO:0043170,GO:0009057,GO:0008152,GO:0044237,GO:0044238,GO:0071704,GO:0009987,GO:0008150,GO:0044248,GO:0009056,GO:1901575,GO:0006464,GO:0036211,GO:0051603,GO:0030163,GO:0043412,GO:0044257,GO:0016598,GO:0006508,GO:0019941,GO:0043632,GO:0006511	cellular protein metabolic process,cellular macromolecule metabolic process,protein metabolic process,cellular macromolecule catabolic process,macromolecule metabolic process,macromolecule catabolic process,metabolic process,cellular metabolic process,primary metabolic process,organic substance metabolic process,cellular process,biological_process,cellular catabolic process,catabolic process,orga…	--	--
ENST00000512737	ENSG00000243678	NME2	chr17:51153535-51171747	6.64683	13.2031	-0.990141	0.02845	0.999477	Nucleoside diphosphate kinase||Nucleoside diphosphate kinase, active site	GO:0002376,GO:0002682,GO:0006950,GO:0070062,GO:0043230,GO:0065010,GO:0031982,GO:0010033,GO:0044446,GO:0031988,GO:0044422,GO:0005515,GO:0070887,GO:0050896,GO:0043227,GO:0071310,GO:0043226,GO:0044421,GO:0002520,GO:0042221,GO:0034641,GO:0005488,GO:0005622,GO:0048518,GO:0005912,GO:0044424,GO:0044085,GO:0070161,GO:0030097,GO:0048534,GO:0048519,GO:0006807,GO:0071704,GO:0044238,GO:0051716,GO:0044237,GO:…	immune system process,regulation of immune system process,response to stress,extracellular vesicular exosome,extracellular organelle,extracellular membrane-bounded organelle,vesicle,response to organic substance,intracellular organelle part,membrane-bounded vesicle,organelle part,protein binding,cellular response to chemical stimulus,response to stimulus,membrane-bounded organelle,cellular respon…	hsa00240,hsa00230,hsa01100	Pyrimidine metabolism,Purine metabolism,Metabolic pathways
ENST00000353334	ENSG00000019582	CD74	chr5:150401636-150412929	180.264	462.419	-1.35909	0.04595	0.999477	MHC class II-associated invariant chain/CLIP, MHC II-interacting||Thyroglobulin type-1||MHC class II-associated invariant chain||MHC class II-associated invariant chain, trimerisation||-	GO:0002376,GO:0006955,GO:0006952,GO:0002682,GO:0006950,GO:0002684,GO:0002252,GO:0050776,GO:0070062,GO:0043230,GO:0065010,GO:0034097,GO:0031982,GO:0045321,GO:0071345,GO:0001816,GO:0002697,GO:0010033,GO:0001775,GO:0001817,GO:0044446,GO:0050778,GO:0031988,GO:0019221,GO:0044422,GO:0009897,GO:0050870,GO:0005515,GO:0070887,GO:0002694,GO:0050896,GO:0046649,GO:0050865,GO:0051251,GO:0031974,GO:0050863,GO:…	immune system process,immune response,defense response,regulation of immune system process,response to stress,positive regulation of immune system process,immune effector process,regulation of immune response,extracellular vesicular exosome,extracellular organelle,extracellular membrane-bounded organelle,response to cytokine stimulus,vesicle,leukocyte activation,cellular response to cytokine stim…	hsa04612,hsa05168,hsa05152	Antigen processing and presentation,Herpes simplex infection,Tuberculosis
ENST00000227880	ENSG00000110446	SLC15A3	chr11:60924469-60952530	5.17685	10.8425	-1.06655	0.01225	0.999477	Proton-dependent oligopeptide transporter family||Major facilitator superfamily domain	GO:0044446,GO:0044422,GO:0043227,GO:0043226,GO:0005622,GO:0044424,GO:0045184,GO:0033036,GO:0008104,GO:0005737,GO:0015031,GO:0000323,GO:0005764,GO:0005773,GO:0003674,GO:0043229,GO:0008150,GO:0043231,GO:0051179,GO:0044763,GO:0016020,GO:0009987,GO:0044444,GO:0051234,GO:0071702,GO:0006810,GO:0044765,GO:0044464,GO:0044699,GO:0005623,GO:0044437,GO:0031090,GO:0005765,GO:0005774,GO:0015992,GO:0006818,GO:…	intracellular organelle part,organelle part,membrane-bounded organelle,organelle,intracellular,intracellular part,establishment of protein localization,macromolecule localization,protein localization,cytoplasm,protein transport,lytic vacuole,lysosome,vacuole,molecular_function,intracellular organelle,biological_process,intracellular membrane-bounded organelle,localization,single-organism cellular…	--	--
ENST00000559880	ENSG00000137776	SLTM	chr15:58865174-59097419	16.2458	55.4345	-1.77072	0.0035	0.999477	SAP domain||-||RNA recognition motif domain||Nucleotide-binding alpha-beta plait domain	GO:0044446,GO:0044422,GO:0031974,GO:0043233,GO:0044428,GO:0070013,GO:0043227,GO:0043226,GO:0034641,GO:0031981,GO:0005488,GO:0005622,GO:0044424,GO:0006807,GO:0071704,GO:0044238,GO:0044237,GO:0008152,GO:0006396,GO:0003723,GO:0003674,GO:1901360,GO:0043229,GO:0006139,GO:0008150,GO:0046483,GO:0043231,GO:0044260,GO:0044763,GO:0009987,GO:0005634,GO:0005654,GO:1901363,GO:0097159,GO:0006725,GO:0090304,GO:…	intracellular organelle part,organelle part,membrane-enclosed lumen,organelle lumen,nuclear part,intracellular organelle lumen,membrane-bounded organelle,organelle,cellular nitrogen compound metabolic process,nuclear lumen,binding,intracellular,intracellular part,nitrogen compound metabolic process,organic substance metabolic process,primary metabolic process,cellular metabolic process,metabolic …	--	--
ENST00000629669	ENSG00000078070	MCCC1	chr3:183015217-183116075	0.62431	0.0488597	3.67554	0.0421	0.999477	Single hybrid motif||Biotin/lipoyl attachment||Biotin carboxylation domain||-||Pre-ATP-grasp domain||ATP-grasp fold, subdomain 2||ATP-grasp fold, subdomain 1||Biotin carboxylase-like, N-terminal domain||Biotin-binding site||Carbamoyl-phosphate synthetase large subunit-like, ATP-binding domain||Rudiment single hybrid motif||Biotin carboxylase, C-terminal||ATP-grasp fold	GO:0044085,GO:0044446,GO:0044422,GO:0032991,GO:0065003,GO:0031974,GO:0005515,GO:0051291,GO:0043233,GO:0043933,GO:0022607,GO:0051259,GO:0070013,GO:0043226,GO:0034641,GO:0043227,GO:0071840,GO:0046483,GO:0043229,GO:0005622,GO:0006807,GO:0005488,GO:1901360,GO:0003674,GO:0008152,GO:0044424,GO:0044237,GO:0044238,GO:0071704,GO:0006461,GO:0070271,GO:0009987,GO:0008150,GO:0005829,GO:0043231,GO:0071822,GO:…	cellular component biogenesis,intracellular organelle part,organelle part,macromolecular complex,macromolecular complex assembly,membrane-enclosed lumen,protein binding,protein heterooligomerization,organelle lumen,macromolecular complex subunit organization,cellular component assembly,protein oligomerization,intracellular organelle lumen,organelle,cellular nitrogen compound metabolic process,mem…	hsa00280,hsa01100	Valine, leucine and isoleucine degradation,Metabolic pathways
ENST00000375663	ENSG00000204394	VARS	chr6:31777517-31795953	1.74207	4.39199	-1.33407	0.0026	0.999477	Glutathione S-transferase, C-terminal||Methionyl/Valyl/Leucyl/Isoleucyl-tRNA synthetase, anticodon-binding||Valyl/Leucyl/Isoleucyl-tRNA synthetase, editing domain||Aminoacyl-tRNA synthetase, class 1a, anticodon-binding||Glutathione S-transferase, C-terminal-like||Rossmann-like alpha/beta/alpha sandwich fold||Aminoacyl-tRNA synthetase, class I, conserved site||Valine-tRNA ligase||Aminoacyl-tRNA sy…	GO:0005515,GO:0043227,GO:0043226,GO:0034641,GO:0005488,GO:0005622,GO:0044424,GO:0006807,GO:0071704,GO:0044238,GO:0044237,GO:0005737,GO:0034660,GO:0008152,GO:0003674,GO:1901360,GO:0019538,GO:0043229,GO:0006139,GO:0005829,GO:0008150,GO:0046483,GO:0043231,GO:0044260,GO:0009987,GO:0044444,GO:1901363,GO:0003824,GO:0097159,GO:0010608,GO:0006725,GO:0044267,GO:0090304,GO:0065008,GO:0043170,GO:0051246,GO:…	protein binding,membrane-bounded organelle,organelle,cellular nitrogen compound metabolic process,binding,intracellular,intracellular part,nitrogen compound metabolic process,organic substance metabolic process,primary metabolic process,cellular metabolic process,cytoplasm,ncRNA metabolic process,metabolic process,molecular_function,organic cyclic compound metabolic process,protein metabolic proc…	hsa00970	Aminoacyl-tRNA biosynthesis
ENST00000329251	ENSG00000254772	EEF1G	chr11:62559600-62573973	84.8041	215.319	-1.34427	0.0045	0.999477	Glutathione S-transferase, N-terminal||Glutathione S-transferase, C-terminal-like||Glutathione S-transferase, C-terminal||Thioredoxin-like fold||Translation elongation factor EF1B, gamma chain, conserved	GO:0002376,GO:0002682,GO:0051704,GO:0006950,GO:0051707,GO:0009607,GO:0044403,GO:0044419,GO:0009615,GO:0016032,GO:0044764,GO:0070062,GO:0043230,GO:0065010,GO:0034097,GO:0031982,GO:0071345,GO:0001816,GO:0010033,GO:0001817,GO:0031988,GO:0005515,GO:0070887,GO:0050896,GO:0019080,GO:0019058,GO:0043227,GO:0019083,GO:0071310,GO:0043226,GO:0043900,GO:0044421,GO:0002520,GO:0042221,GO:0034641,GO:0005488,GO:…	immune system process,regulation of immune system process,multi-organism process,response to stress,response to other organism,response to biotic stimulus,symbiosis, encompassing mutualism through parasitism,interspecies interaction between organisms,response to virus,viral process,multi-organism cellular process,extracellular vesicular exosome,extracellular organelle,extracellular membrane-bound…	hsa05134	Legionellosis
ENST00000381401	ENSG00000169100	SLC25A6	chrX:1386151-1392724	26.6813	55.3396	-1.05248	0.01245	0.999477	Adenine nucleotide translocator 1||Mitochondrial substrate/solute carrier||Mitochondrial carrier domain||Mitochondrial carrier protein	GO:0002376,GO:0006955,GO:0006952,GO:0002682,GO:0051704,GO:0006950,GO:0050776,GO:0051707,GO:0009607,GO:0044403,GO:0044419,GO:0016032,GO:0044764,GO:0031347,GO:0044446,GO:0044422,GO:0005515,GO:0050896,GO:0080134,GO:0043227,GO:0031349,GO:0043226,GO:0048584,GO:0048583,GO:0005488,GO:0005622,GO:0048518,GO:0044424,GO:0045184,GO:0033036,GO:0008104,GO:0005737,GO:0015031,GO:0051649,GO:0003674,GO:0043229,GO:…	immune system process,immune response,defense response,regulation of immune system process,multi-organism process,response to stress,regulation of immune response,response to other organism,response to biotic stimulus,symbiosis, encompassing mutualism through parasitism,interspecies interaction between organisms,viral process,multi-organism cellular process,regulation of defense response,intracel…	hsa05166,hsa05164,hsa05012,hsa05016,hsa04022,hsa04020	HTLV-I infection,Influenza A,Parkinson's disease,Huntington's disease,cGMP-PKG signaling pathway,Calcium signaling pathway
ENST00000296328	ENSG00000163960	UBXN7	chr3:196347661-196432530	7.57297	3.40141	1.15473	0.0072	0.999477	Ubiquitin-related domain||UBX domain||UBX domain-containing protein 2/7||UAS||Thioredoxin-like fold||-||UBA-like	GO:0044446,GO:0044422,GO:0005515,GO:0031974,GO:0043233,GO:0044428,GO:0070013,GO:0043227,GO:0043226,GO:0031981,GO:0005488,GO:0005622,GO:0044424,GO:0005737,GO:0003674,GO:0043229,GO:0043231,GO:0032991,GO:0016020,GO:0044444,GO:0005634,GO:0005654,GO:0012505,GO:0044464,GO:0043130,GO:0005623,GO:0031090,GO:0032182,GO:0043234,GO:0044389,GO:0044432,GO:0031625,GO:0005783,GO:0042175,GO:0019899,GO:0008134,GO:…	intracellular organelle part,organelle part,protein binding,membrane-enclosed lumen,organelle lumen,nuclear part,intracellular organelle lumen,membrane-bounded organelle,organelle,nuclear lumen,binding,intracellular,intracellular part,cytoplasm,molecular_function,intracellular organelle,intracellular membrane-bounded organelle,macromolecular complex,membrane,cytoplasmic part,nucleus,nucleoplasm,e…	--	--
ENST00000309828	ENSG00000175390	EIF3F	chr11:7970250-8001862	15.5704	30.2893	-0.960004	0.01415	0.999477	JAB1/MPN/MOV34 metalloenzyme domain||Rpn11/EIF3F, C-terminal||Eukaryotic translation initiation factor 3 subunit F||-	GO:0051704,GO:0044403,GO:0044419,GO:0016032,GO:0044764,GO:0005515,GO:0019080,GO:0019058,GO:0022613,GO:0005488,GO:0005622,GO:0044424,GO:0044085,GO:0071704,GO:0044238,GO:0044237,GO:0005737,GO:0008152,GO:0003723,GO:0003674,GO:0019538,GO:0005829,GO:0065003,GO:0008150,GO:0044260,GO:0032991,GO:0016020,GO:0009987,GO:0044444,GO:0071840,GO:1901363,GO:0043933,GO:0003824,GO:0097159,GO:0010608,GO:0006413,GO:…	multi-organism process,symbiosis, encompassing mutualism through parasitism,interspecies interaction between organisms,viral process,multi-organism cellular process,protein binding,viral genome expression,viral infectious cycle,ribonucleoprotein complex biogenesis,binding,intracellular,intracellular part,cellular component biogenesis,organic substance metabolic process,primary metabolic process,c…	hsa03013	RNA transport
ENST00000487273	ENSG00000168615	ADAM9	chr8:38996868-39105001	0.610657	0.291274	1.06798	0.0424	0.999477	Disintegrin domain||ADAM, cysteine-rich||Disintegrin, conserved site||Peptidase M12B, propeptide||EGF-like, conserved site||Metallopeptidase, catalytic domain||EGF-like domain||Peptidase M12B, ADAM/reprolysin	GO:0002376,GO:0051704,GO:0006950,GO:0051707,GO:0009607,GO:0070062,GO:0043230,GO:0065010,GO:0034097,GO:0031982,GO:0045321,GO:0010033,GO:0001775,GO:0031988,GO:0009897,GO:0005515,GO:0070887,GO:0050896,GO:0043227,GO:0071310,GO:0043226,GO:0044421,GO:0042221,GO:0048583,GO:0005488,GO:0048518,GO:0005912,GO:0045184,GO:0070161,GO:0033036,GO:0009617,GO:0071704,GO:0044238,GO:0051716,GO:0008104,GO:0044237,GO:…	immune system process,multi-organism process,response to stress,response to other organism,response to biotic stimulus,extracellular vesicular exosome,extracellular organelle,extracellular membrane-bounded organelle,response to cytokine stimulus,vesicle,leukocyte activation,response to organic substance,cell activation,membrane-bounded vesicle,external side of plasma membrane,protein binding,cell…	--	--
ENST00000589123	ENSG00000141905	NFIC	chr19:3359562-3469217	0.635787	1.54115	-1.27739	0.01665	0.999477	CTF transcription factor/nuclear factor 1, conserved site||MAD homology 1, Dwarfin-type||CTF transcription factor/nuclear factor 1, N-terminal||CTF transcription factor/nuclear factor 1||CTF transcription factor/nuclear factor 1, DNA-binding domain	GO:0044446,GO:0044422,GO:0031974,GO:0043233,GO:0044428,GO:0070013,GO:0043227,GO:0043226,GO:0034641,GO:0031981,GO:0005488,GO:0005622,GO:0048518,GO:0044424,GO:0048519,GO:0006807,GO:0071704,GO:0044238,GO:0044237,GO:0008152,GO:0003674,GO:1901360,GO:0043229,GO:0006139,GO:0008150,GO:0046483,GO:0043231,GO:0044260,GO:0009987,GO:0005634,GO:0048523,GO:1901363,GO:0097159,GO:0006725,GO:0090304,GO:0043170,GO:…	intracellular organelle part,organelle part,membrane-enclosed lumen,organelle lumen,nuclear part,intracellular organelle lumen,membrane-bounded organelle,organelle,cellular nitrogen compound metabolic process,nuclear lumen,binding,intracellular,positive regulation of biological process,intracellular part,negative regulation of biological process,nitrogen compound metabolic process,organic substan…	--	--
ENST00000370473	ENSG00000117228	GBP1	chr1:89052318-89065360	3.44456	14.4131	-2.06499	0.0005	0.528416	P-loop containing nucleoside triphosphate hydrolase||Guanylate-binding protein, C-terminal||GB1/RHD3-type guanine nucleotide-binding (G) domain||Guanylate-binding protein, N-terminal	GO:0002376,GO:0006955,GO:0006952,GO:0002682,GO:0051704,GO:0045087,GO:0006950,GO:0002684,GO:0002252,GO:0050776,GO:0051707,GO:0009607,GO:0009615,GO:0034097,GO:0051607,GO:0071345,GO:0001816,GO:0010033,GO:0001817,GO:0044446,GO:0050778,GO:0019221,GO:0044422,GO:0005515,GO:0070887,GO:0050896,GO:0002253,GO:0043227,GO:0071310,GO:0043226,GO:0034341,GO:0002757,GO:0048584,GO:0042221,GO:0048583,GO:0005488,GO:…	immune system process,immune response,defense response,regulation of immune system process,multi-organism process,innate immune response,response to stress,positive regulation of immune system process,immune effector process,regulation of immune response,response to other organism,response to biotic stimulus,response to virus,response to cytokine stimulus,defense response to virus,cellular respon…	--	--
ENST00000370476	ENSG00000119929	CUTC	chr10:99732219-99756134	2.11879	1.00724	1.07284	0.04185	0.999477	Copper homeostasis protein CutC||Copper homeostasis CutC domain	GO:0044446,GO:0044422,GO:0005515,GO:0031974,GO:0043233,GO:0044428,GO:0070013,GO:0043227,GO:0043226,GO:0031981,GO:0005488,GO:0005622,GO:0044424,GO:0044085,GO:0005737,GO:0003674,GO:0043229,GO:0065003,GO:0008150,GO:0043231,GO:0051179,GO:0005634,GO:0071840,GO:0043933,GO:0051262,GO:0051259,GO:0065008,GO:0051234,GO:0006810,GO:0022607,GO:0044765,GO:0044464,GO:0043228,GO:0043232,GO:0044699,GO:0005623,GO:…	intracellular organelle part,organelle part,protein binding,membrane-enclosed lumen,organelle lumen,nuclear part,intracellular organelle lumen,membrane-bounded organelle,organelle,nuclear lumen,binding,intracellular,intracellular part,cellular component biogenesis,cytoplasm,molecular_function,intracellular organelle,macromolecular complex assembly,biological_process,intracellular membrane-bounded…	--	--
ENST00000379389	ENSG00000187608	ISG15	chr1:1001137-1014541	47.8049	106.222	-1.15185	0.04045	0.999477	Ubiquitin domain||Ubiquitin||Ubiquitin-related domain	GO:0002376,GO:0006955,GO:0006952,GO:0002682,GO:0051704,GO:0045087,GO:0006950,GO:0002252,GO:0051707,GO:0009607,GO:0044403,GO:0044419,GO:0009615,GO:0016032,GO:0044764,GO:0034097,GO:0051607,GO:0071345,GO:0001816,GO:0010033,GO:0001817,GO:0044446,GO:0019221,GO:0044422,GO:0005515,GO:0070887,GO:0050896,GO:0019058,GO:0031974,GO:0043233,GO:0044428,GO:0070013,GO:0043227,GO:0071310,GO:0043226,GO:0043900,GO:…	immune system process,immune response,defense response,regulation of immune system process,multi-organism process,innate immune response,response to stress,immune effector process,response to other organism,response to biotic stimulus,symbiosis, encompassing mutualism through parasitism,interspecies interaction between organisms,response to virus,viral process,multi-organism cellular process,resp…	hsa04622	RIG-I-like receptor signaling pathway
ENST00000373719	ENSG00000147162	OGT	chrX:71533082-71575897	4.87793	1.67185	1.54482	0.0059	0.999477	Tetratricopeptide repeat-containing domain||O-GlcNAc transferase, C-terminal||Tetratricopeptide repeat||Tetratricopeptide repeat 1||Tetratricopeptide-like helical domain	GO:0002376,GO:0002682,GO:0010033,GO:0044446,GO:0044422,GO:0005515,GO:0070887,GO:0050896,GO:0031974,GO:0043233,GO:0044428,GO:0070013,GO:0043227,GO:0071310,GO:0043226,GO:0002520,GO:0042221,GO:0034641,GO:0031981,GO:0048583,GO:0005488,GO:0005622,GO:0048518,GO:0044424,GO:0030097,GO:0048534,GO:0048519,GO:0006807,GO:0071704,GO:0044238,GO:0051716,GO:0044237,GO:0005737,GO:0008152,GO:0003674,GO:1901360,GO:…	immune system process,regulation of immune system process,response to organic substance,intracellular organelle part,organelle part,protein binding,cellular response to chemical stimulus,response to stimulus,membrane-enclosed lumen,organelle lumen,nuclear part,intracellular organelle lumen,membrane-bounded organelle,cellular response to organic substance,organelle,immune system development,respon…	hsa00514	Other types of O-glycan biosynthesis
ENST00000009589	ENSG00000008988	RPS20	chr8:56067294-56074581	53.1213	146.265	-1.46123	0.00075	0.623132	Ribosomal protein S10, eukaryotic/archaeal||Ribosomal protein S10 domain||Ribosomal protein S10, conserved site||Ribosomal protein S10	GO:0051704,GO:0044403,GO:0044419,GO:0016032,GO:0044764,GO:0070062,GO:0043230,GO:0065010,GO:0031982,GO:0044446,GO:0031988,GO:0044422,GO:0019080,GO:0019058,GO:0031974,GO:0043233,GO:0044428,GO:0070013,GO:0043227,GO:0019083,GO:0043226,GO:0044421,GO:0042254,GO:0022613,GO:0016072,GO:0034641,GO:0006364,GO:0031981,GO:0005488,GO:0005622,GO:0000184,GO:0044424,GO:0045184,GO:0044085,GO:0033036,GO:0044445,GO:…	multi-organism process,symbiosis, encompassing mutualism through parasitism,interspecies interaction between organisms,viral process,multi-organism cellular process,extracellular vesicular exosome,extracellular organelle,extracellular membrane-bounded organelle,vesicle,intracellular organelle part,membrane-bounded vesicle,organelle part,viral genome expression,viral infectious cycle,membrane-encl…	hsa03010	Ribosome
ENST00000222305	ENSG00000105698	USF2	chr19:35268977-35279815	9.72974	20.3487	-1.06446	0.0293	0.999477	Myc-type, basic helix-loop-helix (bHLH) domain||-	GO:0051704,GO:0044403,GO:0044419,GO:0016032,GO:0044764,GO:0044446,GO:0044422,GO:0005515,GO:0070887,GO:0050896,GO:0019080,GO:0019058,GO:0031974,GO:0043233,GO:0044428,GO:0070013,GO:0043227,GO:0019083,GO:0043226,GO:0042221,GO:0034641,GO:0031981,GO:0005488,GO:0005622,GO:0048518,GO:0044424,GO:0006807,GO:0071704,GO:0044238,GO:0051716,GO:0044237,GO:0008152,GO:0003674,GO:1901360,GO:0043229,GO:0006139,GO:…	multi-organism process,symbiosis, encompassing mutualism through parasitism,interspecies interaction between organisms,viral process,multi-organism cellular process,intracellular organelle part,organelle part,protein binding,cellular response to chemical stimulus,response to stimulus,viral genome expression,viral infectious cycle,membrane-enclosed lumen,organelle lumen,nuclear part,intracellular …	--	--
ENST00000215957	ENSG00000100139	MICALL1	chr22:37905656-37942822	1.11651	2.88347	-1.36881	0.00135	0.803335	Domain of unknown function DUF3585||Calponin homology domain||Zinc finger, LIM-type||MICAL-like protein 1	GO:0010033,GO:0044446,GO:0044422,GO:0005515,GO:0070887,GO:0050896,GO:0043227,GO:0071310,GO:0043226,GO:0042221,GO:0005488,GO:0005622,GO:0005912,GO:0044424,GO:0045184,GO:0070161,GO:0033036,GO:0051716,GO:0008104,GO:0006612,GO:0005737,GO:0015031,GO:0051649,GO:0003674,GO:0043229,GO:0008150,GO:0043231,GO:0051179,GO:0051641,GO:0044763,GO:0016020,GO:0009987,GO:0044444,GO:0071840,GO:0034613,GO:0070727,GO:…	response to organic substance,intracellular organelle part,organelle part,protein binding,cellular response to chemical stimulus,response to stimulus,membrane-bounded organelle,cellular response to organic substance,organelle,response to chemical stimulus,binding,intracellular,adherens junction,intracellular part,establishment of protein localization,anchoring junction,macromolecule localization,…	--	--
ENST00000342063	ENSG00000188305	C19orf35	chr19:2274621-2282176	5.43896	9.87744	-0.860806	0.033	0.999477	-	GO:0071704,GO:0044238,GO:0044237,GO:0008152,GO:0003674,GO:0019538,GO:0008150,GO:0044260,GO:0009987,GO:0003824,GO:0044267,GO:0043170,GO:0016772,GO:0016740,GO:0006796,GO:0006793,GO:0006464,GO:0036211,GO:0043412,GO:0016310,GO:0006468,GO:0016301,GO:0016773,GO:0004672	organic substance metabolic process,primary metabolic process,cellular metabolic process,metabolic process,molecular_function,protein metabolic process,biological_process,cellular macromolecule metabolic process,cellular process,catalytic activity,cellular protein metabolic process,macromolecule metabolic process,transferase activity, transferring phosphorus-containing groups,transferase activity…	--	--
ENST00000486777	ENSG00000135631	RAB11FIP5	chr2:73073381-73113018	0.104626	0.464865	-2.15157	0.035	0.999477	Rab-binding domain FIP-RBD||C2 domain	GO:0031982,GO:0010033,GO:0044446,GO:0031988,GO:0044422,GO:0005515,GO:0070887,GO:0050896,GO:0043227,GO:0071310,GO:0043226,GO:0042221,GO:0005488,GO:0005622,GO:0044424,GO:0045184,GO:0033036,GO:0048519,GO:0051716,GO:0008104,GO:0005737,GO:0015031,GO:0051649,GO:0003674,GO:0043229,GO:0008150,GO:0043231,GO:0051179,GO:0051641,GO:0044763,GO:0016020,GO:0009987,GO:0044444,GO:0048523,GO:0051239,GO:0012505,GO:…	vesicle,response to organic substance,intracellular organelle part,membrane-bounded vesicle,organelle part,protein binding,cellular response to chemical stimulus,response to stimulus,membrane-bounded organelle,cellular response to organic substance,organelle,response to chemical stimulus,binding,intracellular,intracellular part,establishment of protein localization,macromolecule localization,nega…	hsa04144	Endocytosis
ENST00000011653	ENSG00000010610	CD4	chr12:6789471-6820808	7.77039	19.3184	-1.31392	0.0013	0.802501	Immunoglobulin||Immunoglobulin-like fold||Immunoglobulin V-set domain||Immunoglobulin-like domain||T-cell surface antigen CD4||Immunoglobulin C2-set||Immunoglobulin subtype||CD4, extracellular||T cell CD4 receptor C-terminal region||Immunoglobulin subtype 2	GO:0002376,GO:0006955,GO:0006952,GO:0002682,GO:0051704,GO:0006950,GO:0002684,GO:0002252,GO:0050776,GO:0051707,GO:0009607,GO:0044403,GO:0044419,GO:0009615,GO:0016032,GO:0044764,GO:0051607,GO:0045321,GO:0001816,GO:0002697,GO:0010033,GO:0001775,GO:0001817,GO:0031347,GO:0044446,GO:0050778,GO:0044422,GO:0009897,GO:0050870,GO:0005515,GO:0002694,GO:0050896,GO:0046649,GO:0050865,GO:0051251,GO:0031974,GO:…	immune system process,immune response,defense response,regulation of immune system process,multi-organism process,response to stress,positive regulation of immune system process,immune effector process,regulation of immune response,response to other organism,response to biotic stimulus,symbiosis, encompassing mutualism through parasitism,interspecies interaction between organisms,response to viru…	hsa05340,hsa04640,hsa04612,hsa04514,hsa04660	Primary immunodeficiency,Hematopoietic cell lineage,Antigen processing and presentation,Cell adhesion molecules (CAMs),T cell receptor signaling pathway
ENST00000543854	ENSG00000157837	SPPL3	chr12:120762509-120904371	102.436	26.0246	1.97678	0.0365	0.999477	Presenilin/signal peptide peptidase||Peptidase A22B, signal peptide peptidase	GO:0002376,GO:0006955,GO:0002682,GO:0002684,GO:0050776,GO:0031982,GO:0044446,GO:0050778,GO:0031988,GO:0044422,GO:0005515,GO:0050896,GO:0002253,GO:0043227,GO:0043226,GO:0002757,GO:0048584,GO:0034641,GO:0048583,GO:0005488,GO:0005622,GO:0048518,GO:0002764,GO:0044424,GO:0045184,GO:0033036,GO:0006807,GO:0071704,GO:0044238,GO:0051716,GO:0008104,GO:0044237,GO:0005737,GO:0015031,GO:0002429,GO:0008152,GO:…	immune system process,immune response,regulation of immune system process,positive regulation of immune system process,regulation of immune response,vesicle,intracellular organelle part,positive regulation of immune response,membrane-bounded vesicle,organelle part,protein binding,response to stimulus,activation of immune response,membrane-bounded organelle,organelle,immune response-activating sig…	--	--
ENST00000242784	ENSG00000123144	C19orf43	chr19:12730639-12734775	27.4949	48.826	-0.828486	0.03795	0.999477	-	--	--	--	--
ENST00000383657	ENSG00000206527	HACD2	chr3:123491553-123585185	0.513365	0.201653	1.34811	0.0236	0.999477	Protein-tyrosine phosphatase-like, PTPLA	GO:0044446,GO:0044422,GO:0005515,GO:0043227,GO:0043226,GO:0005488,GO:0005622,GO:0044424,GO:0006807,GO:0071704,GO:0044238,GO:0044237,GO:0005737,GO:0008152,GO:0003674,GO:0043229,GO:0008150,GO:0043231,GO:0016020,GO:0009987,GO:0044444,GO:0012505,GO:0003824,GO:0044464,GO:0044249,GO:0044281,GO:0005623,GO:0009058,GO:0031090,GO:1901576,GO:0006793,GO:0030176,GO:0018812,GO:0031227,GO:0044710,GO:1901564,GO:…	intracellular organelle part,organelle part,protein binding,membrane-bounded organelle,organelle,binding,intracellular,intracellular part,nitrogen compound metabolic process,organic substance metabolic process,primary metabolic process,cellular metabolic process,cytoplasm,metabolic process,molecular_function,intracellular organelle,biological_process,intracellular membrane-bounded organelle,membr…	hsa00062,hsa01212,hsa01040,hsa01100	Fatty acid elongation,Fatty acid metabolism,Biosynthesis of unsaturated fatty acids,Metabolic pathways
ENST00000248879	ENSG00000128185	DGCR6L	chr22:20314275-20320080	3.11112	5.83739	-0.907889	0.04485	0.999477	Gonadal family	GO:0005515,GO:0043227,GO:0043226,GO:0034641,GO:0005488,GO:0005622,GO:0044424,GO:0006807,GO:0071704,GO:0044238,GO:0044237,GO:0008152,GO:0003674,GO:1901360,GO:0043229,GO:0006139,GO:0008150,GO:0046483,GO:0043231,GO:0044260,GO:0009987,GO:0005634,GO:1901363,GO:0097159,GO:0006725,GO:0090304,GO:0043170,GO:0016070,GO:0044464,GO:0010467,GO:0044249,GO:0003676,GO:0005623,GO:0009058,GO:0019222,GO:0044271,GO:…	protein binding,membrane-bounded organelle,organelle,cellular nitrogen compound metabolic process,binding,intracellular,intracellular part,nitrogen compound metabolic process,organic substance metabolic process,primary metabolic process,cellular metabolic process,metabolic process,molecular_function,organic cyclic compound metabolic process,intracellular organelle,nucleobase-containing compound m…	--	--
ENST00000332029	ENSG00000185338	SOCS1	chr16:11249648-11351762	4.3175	17.4713	-2.01671	0.00255	0.999477	SH2 domain||SOCS box domain||Suppressor of cytokine signalling 1	GO:0002376,GO:0006955,GO:0006952,GO:0002682,GO:0045087,GO:0006950,GO:0050776,GO:0034097,GO:0031982,GO:0071345,GO:0001816,GO:0010033,GO:0001817,GO:0031347,GO:0031988,GO:0019221,GO:0005515,GO:0070887,GO:0050896,GO:0045088,GO:0080134,GO:0043227,GO:0071310,GO:0043226,GO:0034341,GO:0048584,GO:0042221,GO:0048583,GO:0005488,GO:0005622,GO:0048518,GO:0044424,GO:0045184,GO:0033036,GO:0071346,GO:0060333,GO:…	immune system process,immune response,defense response,regulation of immune system process,innate immune response,response to stress,regulation of immune response,response to cytokine stimulus,vesicle,cellular response to cytokine stimulus,cytokine production,response to organic substance,regulation of cytokine production,regulation of defense response,membrane-bounded vesicle,cytokine-mediated s…	hsa04917,hsa04380,hsa04910,hsa04630,hsa04120,hsa05145,hsa04930,hsa05206	Prolactin signaling pathway,Osteoclast differentiation,Insulin signaling pathway,Jak-STAT signaling pathway,Ubiquitin mediated proteolysis,Toxoplasmosis,Type II diabetes mellitus,MicroRNAs in cancer
ENST00000374647	ENSG00000070061	IKBKAP	chr9:108867516-108934116	0.637677	0.327154	0.962855	0.0458	0.999477	Elongator complex subunit Iki3||Six-bladed beta-propeller, TolB-like	GO:0002376,GO:0044085,GO:0044446,GO:0044422,GO:0032991,GO:0006955,GO:0065003,GO:0044428,GO:0031974,GO:0005515,GO:0043233,GO:0034470,GO:0043933,GO:0022607,GO:0070013,GO:0031981,GO:0043226,GO:0034660,GO:0006396,GO:0043228,GO:0043232,GO:0044267,GO:0044260,GO:0034641,GO:0019538,GO:0043227,GO:0090304,GO:0071840,GO:0006139,GO:0046483,GO:0043170,GO:0043229,GO:0034654,GO:0018130,GO:0019438,GO:0044271,GO:…	immune system process,cellular component biogenesis,intracellular organelle part,organelle part,macromolecular complex,immune response,macromolecular complex assembly,nuclear part,membrane-enclosed lumen,protein binding,organelle lumen,ncRNA processing,macromolecular complex subunit organization,cellular component assembly,intracellular organelle lumen,nuclear lumen,organelle,ncRNA metabolic proc…	--	--
ENST00000377595	ENSG00000118939	UCHL3	chr13:75549479-75606020	2.05381	4.53279	-1.1421	0.02445	0.999477	Peptidase C12, ubiquitin carboxyl-terminal hydrolase	GO:0070062,GO:0043230,GO:0065010,GO:0031982,GO:0031988,GO:0005515,GO:0043227,GO:0043226,GO:0044421,GO:0005488,GO:0005622,GO:0044424,GO:0071704,GO:0044238,GO:0044237,GO:0005737,GO:0008152,GO:0044265,GO:0005576,GO:0003674,GO:0019538,GO:0043229,GO:0008150,GO:0043231,GO:0044260,GO:0009987,GO:0005634,GO:0003824,GO:0009057,GO:0044267,GO:0043170,GO:1901575,GO:0009056,GO:0044464,GO:0044248,GO:0043130,GO:…	extracellular vesicular exosome,extracellular organelle,extracellular membrane-bounded organelle,vesicle,membrane-bounded vesicle,protein binding,membrane-bounded organelle,organelle,extracellular region part,binding,intracellular,intracellular part,organic substance metabolic process,primary metabolic process,cellular metabolic process,cytoplasm,metabolic process,cellular macromolecule catabolic…	--	--
ENST00000359674	ENSG00000111181	SLC6A12	chr12:190076-214120	0.12819	0.738272	-2.52587	0.0276	0.999477	-||Sodium:neurotransmitter symporter||Sodium:neurotransmitter symporter, betaine	GO:0003674,GO:0008150,GO:0051179,GO:0044763,GO:0016020,GO:0009987,GO:0051234,GO:0071702,GO:0006810,GO:0044765,GO:0044464,GO:0044699,GO:0005623,GO:0044700,GO:0023052,GO:0007154,GO:0044459,GO:0005283,GO:0005416,GO:0005575,GO:0005332,GO:0022804,GO:0015185,GO:0005343,GO:0003333,GO:0015291,GO:0044425,GO:0015294,GO:0015812,GO:0005886,GO:0015171,GO:0071944,GO:0071705,GO:0015293,GO:0005328,GO:0006836,GO:…	molecular_function,biological_process,localization,single-organism cellular process,membrane,cellular process,establishment of localization,organic substance transport,transport,single-organism transport,cell part,single-organism process,cell,single organism signaling,signaling,cell communication,plasma membrane part,sodium:amino acid symporter activity,cation:amino acid symporter activity,cellul…	--	--
ENST00000279249	ENSG00000149798	CDC42EP2	chr11:65314817-65322429	9.26583	18.1693	-0.971513	0.0141	0.999477	Cdc42 effector||CRIB domain||Cdc42 effector protein 2	GO:0044085,GO:0034622,GO:0065003,GO:0005515,GO:0043933,GO:0022607,GO:0043226,GO:0043228,GO:0043232,GO:0034641,GO:0071840,GO:0006139,GO:0046483,GO:0043229,GO:0005622,GO:0006807,GO:0006725,GO:0005488,GO:1901360,GO:0003674,GO:0008152,GO:0044424,GO:0044237,GO:0044238,GO:0050896,GO:0071704,GO:0044763,GO:0034655,GO:0006461,GO:0070271,GO:0009987,GO:0008150,GO:0005829,GO:0071822,GO:0044248,GO:0046700,GO:…	cellular component biogenesis,cellular macromolecular complex assembly,macromolecular complex assembly,protein binding,macromolecular complex subunit organization,cellular component assembly,organelle,non-membrane-bounded organelle,intracellular non-membrane-bounded organelle,cellular nitrogen compound metabolic process,cellular component organization or biogenesis,nucleobase-containing compound …	--	--
ENST00000602402	ENSG00000102580	DNAJC3	chr13:95677138-95794989	1.91771	0.934418	1.03725	0.0375	0.999477	Elongated TPR repeat-containing domain||Tetratricopeptide repeat||Tetratricopeptide-like helical domain||DnaJ domain||Tetratricopeptide repeat-containing domain||Tetratricopeptide repeat-like domain||DnaJ homologue subfamily C member 3	GO:0002376,GO:0006952,GO:0051704,GO:0006950,GO:0002252,GO:0051707,GO:0009607,GO:0009615,GO:0070062,GO:0043230,GO:0065010,GO:0051607,GO:0031982,GO:0010033,GO:0044446,GO:0031988,GO:0044422,GO:0005515,GO:0050896,GO:0031974,GO:0043233,GO:0070013,GO:0043227,GO:0043226,GO:0044421,GO:0042221,GO:0005488,GO:0005622,GO:0044424,GO:0048519,GO:0071704,GO:0044238,GO:0051716,GO:0044237,GO:0005737,GO:0008152,GO:…	immune system process,defense response,multi-organism process,response to stress,immune effector process,response to other organism,response to biotic stimulus,response to virus,extracellular vesicular exosome,extracellular organelle,extracellular membrane-bounded organelle,defense response to virus,vesicle,response to organic substance,intracellular organelle part,membrane-bounded vesicle,organe…	hsa04141,hsa05164	Protein processing in endoplasmic reticulum,Influenza A
ENST00000025301	ENSG00000023516	AKAP11	chr13:42272152-42323267	0.434377	0.177514	1.29102	0.0075	0.999477	SPHK1-interactor/A-kinase anchor 110kDa	GO:0044446,GO:0044422,GO:0005515,GO:0050896,GO:0043227,GO:0043226,GO:0048583,GO:0005488,GO:0005622,GO:0044424,GO:0051716,GO:0005737,GO:0003674,GO:0043229,GO:0008150,GO:0043231,GO:0044763,GO:0009987,GO:0044444,GO:0044464,GO:0043228,GO:0043232,GO:0044699,GO:0005623,GO:0035556,GO:0065007,GO:0007165,GO:0007243,GO:0044700,GO:0023052,GO:0007154,GO:0019903,GO:0050789,GO:0050794,GO:0019899,GO:0009966,GO:…	intracellular organelle part,organelle part,protein binding,response to stimulus,membrane-bounded organelle,organelle,regulation of response to stimulus,binding,intracellular,intracellular part,cellular response to stimulus,cytoplasm,molecular_function,intracellular organelle,biological_process,intracellular membrane-bounded organelle,single-organism cellular process,cellular process,cytoplasmic …	--	--
ENST00000382754	ENSG00000150456	EEF1AKMT1	chr13:20728730-20773949	4.64667	1.67974	1.46796	0.01115	0.999477	Protein-lysine N-methyltransferase Efm5||DNA methylase, N-6 adenine-specific, conserved site||S-adenosyl-L-methionine-dependent methyltransferase	GO:0070062,GO:0043230,GO:0065010,GO:0031982,GO:0031988,GO:0043227,GO:0043226,GO:0044421,GO:0005488,GO:0005622,GO:0044424,GO:0071704,GO:0044238,GO:0044237,GO:0005737,GO:0008152,GO:0005576,GO:0003674,GO:0019538,GO:0008150,GO:0044260,GO:0009987,GO:1901363,GO:0003824,GO:0097159,GO:0044267,GO:0043170,GO:0044464,GO:0003676,GO:0005623,GO:0016740,GO:0006464,GO:0036211,GO:0018022,GO:0043412,GO:0018193,GO:…	extracellular vesicular exosome,extracellular organelle,extracellular membrane-bounded organelle,vesicle,membrane-bounded vesicle,membrane-bounded organelle,organelle,extracellular region part,binding,intracellular,intracellular part,organic substance metabolic process,primary metabolic process,cellular metabolic process,cytoplasm,metabolic process,extracellular region,molecular_function,protein …	--	--
ENST00000417450	ENSG00000121964	GTDC1	chr2:143938067-144332534	38.8757	14.9394	1.37975	0.0133	0.999477	Glycosyltransferase family 1, N-terminal||Glycosyl transferase, family 1	GO:0003674,GO:0003824,GO:0016740,GO:0016757	molecular_function,catalytic activity,transferase activity,transferase activity, transferring glycosyl groups	--	--
ENST00000349048	ENSG00000141959	PFKL	chr21:44300050-44327376	7.26736	13.0982	-0.849861	0.04265	0.999477	-||Phosphofructokinase domain||Phosphofructokinase, conserved site||ATP-dependent 6-phosphofructokinase||ATP-dependent 6-phosphofructokinase, eukaryotic-type	GO:0070062,GO:0043230,GO:0065010,GO:0031982,GO:0010033,GO:0031988,GO:0005515,GO:0050896,GO:0043227,GO:0043226,GO:0044421,GO:0042221,GO:0005488,GO:0005622,GO:0044424,GO:0044085,GO:0044445,GO:0048519,GO:0071704,GO:0044238,GO:0044237,GO:0005737,GO:0008152,GO:0005576,GO:0051649,GO:0003674,GO:0005829,GO:0065003,GO:0008150,GO:0051179,GO:0051641,GO:0032991,GO:0044763,GO:0016020,GO:0009987,GO:0044444,GO:…	extracellular vesicular exosome,extracellular organelle,extracellular membrane-bounded organelle,vesicle,response to organic substance,membrane-bounded vesicle,protein binding,response to stimulus,membrane-bounded organelle,organelle,extracellular region part,response to chemical stimulus,binding,intracellular,intracellular part,cellular component biogenesis,cytosolic part,negative regulation of …	hsa00030,hsa00052,hsa00051,hsa04152,hsa00010,hsa01100,hsa01200,hsa04066,hsa01230	Pentose phosphate pathway,Galactose metabolism,Fructose and mannose metabolism,AMPK signaling pathway,Glycolysis / Gluconeogenesis,Metabolic pathways,Carbon metabolism,HIF-1 signaling pathway,Biosynthesis of amino acids
ENST00000302102	ENSG00000105409	ATP1A3	chr19:41966581-41997497	0.160468	0.857212	-2.41736	0.0489	0.999477	Cation-transporting P-type ATPase, N-terminal||-||Cation-transporting P-type ATPase, C-terminal||P-type ATPase, A domain||P-type ATPase, cytoplasmic domain N||P-type ATPase||P-type ATPase, subfamily IIC||P-type ATPase, transmembrane domain||P-type ATPase, phosphorylation site||HAD-like domain	GO:0010033,GO:0005515,GO:0070887,GO:0050896,GO:0043227,GO:0071310,GO:0043226,GO:0042221,GO:0005488,GO:0005622,GO:0044424,GO:0051716,GO:0005737,GO:0003674,GO:0043229,GO:0008150,GO:0043231,GO:0051179,GO:0032991,GO:0044763,GO:0016020,GO:0009987,GO:0044444,GO:0005634,GO:0051239,GO:1901363,GO:0003824,GO:0097159,GO:0065008,GO:0051234,GO:0006810,GO:0044765,GO:0032553,GO:0017111,GO:0044464,GO:0044699,GO:…	response to organic substance,protein binding,cellular response to chemical stimulus,response to stimulus,membrane-bounded organelle,cellular response to organic substance,organelle,response to chemical stimulus,binding,intracellular,intracellular part,cellular response to stimulus,cytoplasm,molecular_function,intracellular organelle,biological_process,intracellular membrane-bounded organelle,loc…	hsa04961,hsa04918,hsa04960,hsa04970,hsa04260,hsa04973,hsa04964,hsa04919,hsa04978,hsa04971,hsa04911,hsa04974,hsa04972,hsa04261,hsa04976,hsa04022,hsa04024	Endocrine and other factor-regulated calcium reabsorption,Thyroid hormone synthesis,Aldosterone-regulated sodium reabsorption,Salivary secretion,Cardiac muscle contraction,Carbohydrate digestion and absorption,Proximal tubule bicarbonate reclamation,Thyroid hormone signaling pathway,Mineral absorption,Gastric acid secretion,Insulin secretion,Protein digestion and absorption,Pancreatic secretion,A…
ENST00000367090	ENSG00000146433	TMEM181	chr6:158536435-158635428	2.58814	1.41444	0.871685	0.03195	0.999477	-	GO:0051704,GO:0005488,GO:0003674,GO:0008150,GO:0016020,GO:0009405,GO:0015643,GO:0005575,GO:0044425,GO:0016021,GO:0031224	multi-organism process,binding,molecular_function,biological_process,membrane,pathogenesis,toxic substance binding,cellular_component,membrane part,integral to membrane,intrinsic to membrane	--	--
ENST00000348462	ENSG00000136942	RPL35	chr9:124853416-124861961	71.89	166.415	-1.21092	0.0026	0.999477	Ribosomal protein L29, conserved site||Ribosomal protein L29	GO:0051704,GO:0044403,GO:0044419,GO:0016032,GO:0044764,GO:0044446,GO:0044422,GO:0019080,GO:0019058,GO:0031974,GO:0043233,GO:0044428,GO:0070013,GO:0043227,GO:0019083,GO:0043226,GO:0042254,GO:0022613,GO:0016072,GO:0034641,GO:0006364,GO:0031981,GO:0005488,GO:0005622,GO:0000184,GO:0044424,GO:0045184,GO:0044085,GO:0033036,GO:0044445,GO:0034470,GO:0006613,GO:0006807,GO:0071704,GO:0044238,GO:0008104,GO:…	multi-organism process,symbiosis, encompassing mutualism through parasitism,interspecies interaction between organisms,viral process,multi-organism cellular process,intracellular organelle part,organelle part,viral genome expression,viral infectious cycle,membrane-enclosed lumen,organelle lumen,nuclear part,intracellular organelle lumen,membrane-bounded organelle,viral transcription,organelle,rib…	hsa03010	Ribosome
ENST00000612966	ENSG00000278272	HIST1H3C	chr6:26045410-26045821	69.1313	27.3651	1.337	0.0082	0.999477	Histone H3/CENP-A||Histone-fold||Histone H2A/H2B/H3	GO:0000786,GO:0070062,GO:0043230,GO:0065010,GO:0032993,GO:0006335,GO:0034723,GO:0031982,GO:0031988,GO:0044085,GO:0051290,GO:0006342,GO:0006334,GO:0000183,GO:0044446,GO:0070161,GO:0005912,GO:0044422,GO:0034728,GO:0031497,GO:0045814,GO:0051262,GO:0034622,GO:0006333,GO:0000788,GO:0006323,GO:0044421,GO:0032991,GO:0071103,GO:0046982,GO:0065004,GO:0000785,GO:0065003,GO:0071824,GO:0006950,GO:0044428,GO:…	nucleosome,extracellular vesicular exosome,extracellular organelle,extracellular membrane-bounded organelle,protein-DNA complex,DNA replication-dependent nucleosome assembly,DNA replication-dependent nucleosome organization,vesicle,membrane-bounded vesicle,cellular component biogenesis,protein heterotetramerization,chromatin silencing,nucleosome assembly,chromatin silencing at rDNA,intracellular …	hsa05322,hsa05034,hsa05202	Systemic lupus erythematosus,Alcoholism,Transcriptional misregulation in cancer
ENST00000261776	ENSG00000103043	VAC14	chr16:70687438-70801161	2.0194	4.08908	-1.01785	0.01845	0.999477	Vacuole morphology and inheritance protein 14, Fab1-binding region||-||Armadillo-type fold||Armadillo-like helical||Vacuole morphology and inheritance protein 14||Vacuolar protein 14 C-terminal Fig4-binding domain	GO:0051704,GO:0044403,GO:0044419,GO:0016032,GO:0044764,GO:0044446,GO:0044422,GO:0005515,GO:0050896,GO:0043227,GO:0043226,GO:0005488,GO:0005622,GO:0044424,GO:0071704,GO:0044238,GO:0051716,GO:0044237,GO:0005737,GO:0008152,GO:0005773,GO:0003674,GO:0043229,GO:0008150,GO:0043231,GO:0032991,GO:0044763,GO:0016020,GO:0009987,GO:0044444,GO:0012505,GO:0065009,GO:0044464,GO:0044249,GO:0044699,GO:0050790,GO:…	multi-organism process,symbiosis, encompassing mutualism through parasitism,interspecies interaction between organisms,viral process,multi-organism cellular process,intracellular organelle part,organelle part,protein binding,response to stimulus,membrane-bounded organelle,organelle,binding,intracellular,intracellular part,organic substance metabolic process,primary metabolic process,cellular resp…	hsa05203,hsa05166	Viral carcinogenesis,HTLV-I infection
ENST00000241052	ENSG00000121691	CAT	chr11:34438924-34472062	23.7483	8.62271	1.46161	0.00045	0.512472	Catalase active site||Catalase immune-responsive domain||Catalase, mono-functional, haem-containing, clades 1 and 3||Catalase-like domain||Catalase, mono-functional, haem-containing||Catalase core domain||Catalase haem-binding site	GO:0006950,GO:0070062,GO:0043230,GO:0065010,GO:0031982,GO:0010033,GO:0044446,GO:0031988,GO:0044422,GO:0005515,GO:0070887,GO:0050896,GO:0031974,GO:0043233,GO:0070013,GO:0043227,GO:0071310,GO:0043226,GO:0048584,GO:0044421,GO:0042221,GO:0034641,GO:0048583,GO:0005488,GO:0005622,GO:0048518,GO:0005912,GO:0044424,GO:0044085,GO:0070161,GO:0048519,GO:0006807,GO:0071704,GO:0044238,GO:0051716,GO:0044237,GO:…	response to stress,extracellular vesicular exosome,extracellular organelle,extracellular membrane-bounded organelle,vesicle,response to organic substance,intracellular organelle part,membrane-bounded vesicle,organelle part,protein binding,cellular response to chemical stimulus,response to stimulus,membrane-enclosed lumen,organelle lumen,intracellular organelle lumen,membrane-bounded organelle,cel…	hsa00380,hsa04068,hsa04146,hsa00630,hsa05014	Tryptophan metabolism,FoxO signaling pathway,Peroxisome,Glyoxylate and dicarboxylate metabolism,Amyotrophic lateral sclerosis (ALS)
ENST00000005178	ENSG00000004799	PDK4	chr7:95583498-95596491	1.66149	0.594509	1.48271	0.0025	0.999477	Branched-chain alpha-ketoacid dehydrogenase kinase/Pyruvate dehydrogenase kinase, N-terminal||Histidine kinase-like ATPase, C-terminal domain||Histidine kinase domain	GO:0044446,GO:0044422,GO:0006950,GO:0031974,GO:0043233,GO:0070013,GO:0043226,GO:0044267,GO:0044260,GO:0019538,GO:0043227,GO:0043170,GO:0043229,GO:0005622,GO:0005488,GO:0003674,GO:0008152,GO:0044424,GO:0044237,GO:0044238,GO:0050896,GO:0071704,GO:0044763,GO:1901576,GO:0009987,GO:0008150,GO:0043231,GO:0044249,GO:0009058,GO:1901363,GO:0048523,GO:0065008,GO:0048519,GO:0097159,GO:0044699,GO:0005737,GO:…	intracellular organelle part,organelle part,response to stress,membrane-enclosed lumen,organelle lumen,intracellular organelle lumen,organelle,cellular protein metabolic process,cellular macromolecule metabolic process,protein metabolic process,membrane-bounded organelle,macromolecule metabolic process,intracellular organelle,intracellular,binding,molecular_function,metabolic process,intracellula…	--	--
ENST00000625761	ENSG00000104856	RELB	chr19:45001429-45038198	4.12766	7.97183	-0.949585	0.03835	0.999477	Rel homology dimerisation domain||NF-kappa-B/Dorsal||Rel homology domain, conserved site||IPT domain||Immunoglobulin-like fold||RelB leucine zipper||RelB transactivation domain||Transcription factor RelB||Rel homology domain (RHD), DNA-binding domain||Immunoglobulin E-set||p53-like transcription factor, DNA-binding	GO:0002376,GO:0044446,GO:0044422,GO:0002682,GO:0032991,GO:0006955,GO:0006950,GO:0044428,GO:0031974,GO:0043233,GO:0006952,GO:0070013,GO:0002684,GO:0031981,GO:0043226,GO:0043228,GO:0043232,GO:0001775,GO:0044260,GO:0034641,GO:0002520,GO:0030099,GO:0043227,GO:0048534,GO:0030097,GO:0090304,GO:0006139,GO:0046483,GO:0043170,GO:0050776,GO:0043229,GO:0034654,GO:0045087,GO:0018130,GO:0019438,GO:0044271,GO:…	immune system process,intracellular organelle part,organelle part,regulation of immune system process,macromolecular complex,immune response,response to stress,nuclear part,membrane-enclosed lumen,organelle lumen,defense response,intracellular organelle lumen,positive regulation of immune system process,nuclear lumen,organelle,non-membrane-bounded organelle,intracellular non-membrane-bounded orga…	hsa04380,hsa04064,hsa05166,hsa05169,hsa04010	Osteoclast differentiation,NF-kappa B signaling pathway,HTLV-I infection,Epstein-Barr virus infection,MAPK signaling pathway
ENST00000246802	ENSG00000105373	GLTSCR2	chr19:47745521-47768840	28.9624	75.0822	-1.37429	0.00205	0.99199	Ribosome biogenesis protein Nop53/GLTSCR2	GO:0044446,GO:0044422,GO:0031974,GO:0043233,GO:0044428,GO:0070013,GO:0043227,GO:0043226,GO:0031981,GO:0005622,GO:0044424,GO:0043229,GO:0008150,GO:0043231,GO:0005634,GO:0044464,GO:0043228,GO:0043232,GO:0005623,GO:0005730,GO:0005575	intracellular organelle part,organelle part,membrane-enclosed lumen,organelle lumen,nuclear part,intracellular organelle lumen,membrane-bounded organelle,organelle,nuclear lumen,intracellular,intracellular part,intracellular organelle,biological_process,intracellular membrane-bounded organelle,nucleus,cell part,non-membrane-bounded organelle,intracellular non-membrane-bounded organelle,cell,nucle…	hsa05168	Herpes simplex infection
ENST00000372447	ENSG00000136819	C9orf78	chr9:129827289-129835275	23.9535	51.2357	-1.09691	0.0107	0.999477	Hepatocellular carcinoma-associated antigen 59	GO:0044446,GO:0044422,GO:0044428,GO:0031974,GO:0043233,GO:0070013,GO:0031981,GO:0043226,GO:0043227,GO:0043229,GO:0005622,GO:0005634,GO:0044424,GO:0005654,GO:0043231,GO:0005737,GO:0044464,GO:0005623,GO:0005575	intracellular organelle part,organelle part,nuclear part,membrane-enclosed lumen,organelle lumen,intracellular organelle lumen,nuclear lumen,organelle,membrane-bounded organelle,intracellular organelle,intracellular,nucleus,intracellular part,nucleoplasm,intracellular membrane-bounded organelle,cytoplasm,cell part,cell,cellular_component	--	--
ENST00000523500	ENSG00000120885	CLU	chr8:27596916-27615031	6.17405	16.4849	-1.41686	0.02335	0.999477	-||Clusterin, C-terminal||Clusterin-like||Clusterin||Clusterin, N-terminal	GO:0070062,GO:0043230,GO:0065010,GO:0002376,GO:0031982,GO:0031988,GO:0044085,GO:0044446,GO:0051704,GO:0044422,GO:0002682,GO:0034622,GO:0044421,GO:0032991,GO:0006955,GO:0065003,GO:0006950,GO:0031974,GO:0005515,GO:0043233,GO:0043933,GO:0006952,GO:0022607,GO:0051259,GO:0002684,GO:0043226,GO:0005576,GO:0001775,GO:0044267,GO:0044260,GO:0034641,GO:0019538,GO:0043227,GO:0044265,GO:0090304,GO:0071840,GO:…	extracellular vesicular exosome,extracellular organelle,extracellular membrane-bounded organelle,immune system process,vesicle,membrane-bounded vesicle,cellular component biogenesis,intracellular organelle part,multi-organism process,organelle part,regulation of immune system process,cellular macromolecular complex assembly,extracellular region part,macromolecular complex,immune response,macromol…	--	--
ENST00000361722	ENSG00000198933	TBKBP1	chr17:47694080-47712050	1.34259	3.11008	-1.21194	0.012	0.999477	-||Tbk1/Ikki binding domain	GO:0002376,GO:0006955,GO:0006952,GO:0045087,GO:0006950,GO:0005515,GO:0050896,GO:0005488,GO:0003674,GO:0008150	immune system process,immune response,defense response,innate immune response,response to stress,protein binding,response to stimulus,binding,molecular_function,biological_process	hsa04622	RIG-I-like receptor signaling pathway
ENST00000361729	ENSG00000007968	E2F2	chr1:23506429-23531220	10.8977	23.3986	-1.10239	0.0116	0.999477	E2F/DP family, winged-helix DNA-binding domain||E2F Family||E2F transcription factor, CC-MB domain||Winged helix-turn-helix DNA-binding domain	GO:0044446,GO:0044422,GO:0032991,GO:0044428,GO:0031974,GO:0005515,GO:0043233,GO:0070013,GO:0031981,GO:0043226,GO:0044260,GO:0034641,GO:0043227,GO:0046983,GO:0090304,GO:0006139,GO:0046483,GO:0043170,GO:0043229,GO:0034654,GO:0018130,GO:0019438,GO:0044271,GO:0005622,GO:0006807,GO:0006725,GO:0005634,GO:0005488,GO:1901360,GO:1901362,GO:0003674,GO:0008152,GO:0032774,GO:0044424,GO:0044237,GO:0005654,GO:…	intracellular organelle part,organelle part,macromolecular complex,nuclear part,membrane-enclosed lumen,protein binding,organelle lumen,intracellular organelle lumen,nuclear lumen,organelle,cellular macromolecule metabolic process,cellular nitrogen compound metabolic process,membrane-bounded organelle,protein dimerization activity,nucleic acid metabolic process,nucleobase-containing compound meta…	hsa05219,hsa05166,hsa05220,hsa05218,hsa05223,hsa05222,hsa05214,hsa05212,hsa05215,hsa05161,hsa05200,hsa04110,hsa05206	Bladder cancer,HTLV-I infection,Chronic myeloid leukemia,Melanoma,Non-small cell lung cancer,Small cell lung cancer,Glioma,Pancreatic cancer,Prostate cancer,Hepatitis B,Pathways in cancer,Cell cycle,MicroRNAs in cancer
ENST00000615612	ENSG00000128266	GNAZ	chr22:23059414-23145021	1.57461	3.86107	-1.294	0.0039	0.999477	G protein alpha subunit, helical insertion||P-loop containing nucleoside triphosphate hydrolase||Guanine nucleotide binding protein (G-protein), alpha subunit||G-protein alpha subunit, group I	GO:0070062,GO:0043230,GO:0065010,GO:0031982,GO:0044446,GO:0031988,GO:0044422,GO:0005515,GO:0050896,GO:0044428,GO:0043227,GO:0043226,GO:0044421,GO:0005488,GO:0005622,GO:0044424,GO:0071704,GO:0044238,GO:0051716,GO:0044237,GO:0005737,GO:0008152,GO:0005576,GO:0003674,GO:0019538,GO:0043229,GO:0005829,GO:0008150,GO:0043231,GO:0044260,GO:0032991,GO:0044763,GO:0016020,GO:0009987,GO:0044444,GO:0005634,GO:…	extracellular vesicular exosome,extracellular organelle,extracellular membrane-bounded organelle,vesicle,intracellular organelle part,membrane-bounded vesicle,organelle part,protein binding,response to stimulus,nuclear part,membrane-bounded organelle,organelle,extracellular region part,binding,intracellular,intracellular part,organic substance metabolic process,primary metabolic process,cellular …	hsa04730	Long-term depression
ENST00000255688	ENSG00000133321	RARRES3	chr11:63536815-63546462	11.0021	33.5345	-1.60787	0.00015	0.267778	Endopeptidase, NLPC/P60 domain||Retinoic acid receptor responder protein 3||LRAT-like domain	GO:0005515,GO:0005488,GO:0048519,GO:0071704,GO:0044238,GO:0044237,GO:0008152,GO:0003674,GO:0008150,GO:0016020,GO:0009987,GO:0048523,GO:0003824,GO:1901575,GO:0009056,GO:0044699,GO:0006796,GO:0006793,GO:0065007,GO:0044710,GO:0050789,GO:0016787,GO:0008283,GO:0019637,GO:0050794,GO:0042127,GO:0044255,GO:0006629,GO:0005575,GO:0006644,GO:0008285,GO:0044425,GO:0052689,GO:0016298,GO:0016042,GO:0016021,GO:…	protein binding,binding,negative regulation of biological process,organic substance metabolic process,primary metabolic process,cellular metabolic process,metabolic process,molecular_function,biological_process,membrane,cellular process,negative regulation of cellular process,catalytic activity,organic substance catabolic process,catabolic process,single-organism process,phosphate-containing comp…	--	--
ENST00000256652	ENSG00000134256	CD101	chr1:117001749-117059490	1.73387	0.510085	1.76518	0.00365	0.999477	Immunoglobulin-like domain||Immunoglobulin subtype||Dihydroorotase, conserved site||Immunoglobulin V-set domain||Immunoglobulin-like fold||Immunoglobulin I-set	GO:0002376,GO:0002682,GO:0070062,GO:0043230,GO:0065010,GO:0031982,GO:0031988,GO:0050896,GO:0043227,GO:0043226,GO:0044421,GO:0002520,GO:0048518,GO:0030097,GO:0048534,GO:0051716,GO:0005576,GO:0003674,GO:0008150,GO:0002521,GO:0044763,GO:0016020,GO:0009987,GO:0051239,GO:1902105,GO:0003824,GO:0048522,GO:0044464,GO:0044699,GO:0005623,GO:1902107,GO:0030099,GO:0045637,GO:0065007,GO:0007165,GO:0044700,GO:…	immune system process,regulation of immune system process,extracellular vesicular exosome,extracellular organelle,extracellular membrane-bounded organelle,vesicle,membrane-bounded vesicle,response to stimulus,membrane-bounded organelle,organelle,extracellular region part,immune system development,positive regulation of biological process,hemopoiesis,hematopoietic or lymphoid organ development,cel…	--	--
ENST00000187762	ENSG00000072954	TMEM38A	chr19:16661126-16690029	0.51567	0.211579	1.28525	0.045	0.999477	TRIC channel	GO:0070062,GO:0043230,GO:0065010,GO:0031982,GO:0031988,GO:0044446,GO:0044422,GO:0044421,GO:0044428,GO:0043226,GO:0005576,GO:0043227,GO:0043229,GO:0005622,GO:0005634,GO:0003674,GO:0044424,GO:0044763,GO:0009987,GO:0008150,GO:0043231,GO:0051234,GO:0044699,GO:0006810,GO:0005737,GO:0044765,GO:0051179,GO:0044464,GO:0044444,GO:0005623,GO:0016020,GO:0031967,GO:0031975,GO:0031090,GO:0016529,GO:0012505,GO:…	extracellular vesicular exosome,extracellular organelle,extracellular membrane-bounded organelle,vesicle,membrane-bounded vesicle,intracellular organelle part,organelle part,extracellular region part,nuclear part,organelle,extracellular region,membrane-bounded organelle,intracellular organelle,intracellular,nucleus,molecular_function,intracellular part,single-organism cellular process,cellular pr…	--	--
ENST00000378364	ENSG00000198931	APRT	chr16:88809338-88811944	6.91375	14.5274	-1.07124	0.02395	0.999477	Adenine phosphoribosyl transferase||Phosphoribosyltransferase domain||Phosphoribosyltransferase-like	GO:0070062,GO:0043230,GO:0065010,GO:0031982,GO:0010033,GO:0044446,GO:0031988,GO:0044422,GO:0070887,GO:0050896,GO:0031974,GO:0043233,GO:0044428,GO:0070013,GO:0043227,GO:0071310,GO:0043226,GO:0044421,GO:0042221,GO:0034641,GO:0031981,GO:0005488,GO:0005622,GO:0044424,GO:0006807,GO:0071704,GO:0044238,GO:0051716,GO:0044237,GO:0005737,GO:0008152,GO:0005576,GO:0003674,GO:1901360,GO:0043229,GO:0006139,GO:…	extracellular vesicular exosome,extracellular organelle,extracellular membrane-bounded organelle,vesicle,response to organic substance,intracellular organelle part,membrane-bounded vesicle,organelle part,cellular response to chemical stimulus,response to stimulus,membrane-enclosed lumen,organelle lumen,nuclear part,intracellular organelle lumen,membrane-bounded organelle,cellular response to orga…	hsa00230,hsa01100	Purine metabolism,Metabolic pathways
ENST00000218230	ENSG00000102109	PCSK1N	chrX:48831093-48835633	1.92776	7.52502	-1.96477	0.0003	0.417171	ProSAAS	GO:0006950,GO:0070062,GO:0043230,GO:0065010,GO:0031982,GO:0031988,GO:0005515,GO:0050896,GO:0043227,GO:0043226,GO:0044421,GO:0005488,GO:0005622,GO:0044424,GO:0071704,GO:0044238,GO:0051716,GO:0005737,GO:0008152,GO:0005576,GO:0003674,GO:0019538,GO:0043229,GO:0008150,GO:0043231,GO:0044763,GO:0009987,GO:0044444,GO:0051239,GO:0065009,GO:0065008,GO:0043170,GO:0044464,GO:0010467,GO:0044699,GO:0050790,GO:…	response to stress,extracellular vesicular exosome,extracellular organelle,extracellular membrane-bounded organelle,vesicle,membrane-bounded vesicle,protein binding,response to stimulus,membrane-bounded organelle,organelle,extracellular region part,binding,intracellular,intracellular part,organic substance metabolic process,primary metabolic process,cellular response to stimulus,cytoplasm,metabol…	--	--
ENST00000266079	ENSG00000101161	PRPF6	chr20:63981134-64033100	3.04397	6.03186	-0.986647	0.01395	0.999477	Tetratricopeptide repeat-containing domain||PRP1 splicing factor, N-terminal||Tetratricopeptide repeat||Tetratricopeptide-like helical domain||HAT (Half-A-TPR) repeat	GO:0044446,GO:0044422,GO:0005515,GO:0031974,GO:0043233,GO:0044428,GO:0070013,GO:0043227,GO:0043226,GO:0022613,GO:0034641,GO:0031981,GO:0005488,GO:0005622,GO:0048518,GO:0044424,GO:0044085,GO:0033036,GO:0006807,GO:0071704,GO:0044238,GO:0044237,GO:0008152,GO:0006396,GO:0003723,GO:0003674,GO:1901360,GO:0043229,GO:0006139,GO:0065003,GO:0008150,GO:0046483,GO:0043231,GO:0051179,GO:0044260,GO:0032991,GO:…	intracellular organelle part,organelle part,protein binding,membrane-enclosed lumen,organelle lumen,nuclear part,intracellular organelle lumen,membrane-bounded organelle,organelle,ribonucleoprotein complex biogenesis,cellular nitrogen compound metabolic process,nuclear lumen,binding,intracellular,positive regulation of biological process,intracellular part,cellular component biogenesis,macromolec…	hsa03040	Spliceosome
ENST00000372263	ENSG00000189129	PLAC9	chr10:80131681-80145359	1.00443	0.247247	2.02235	0.0387	0.999477	Placenta-specific protein 9	GO:0005515,GO:0005488,GO:0005576,GO:0003674,GO:0005575	protein binding,binding,extracellular region,molecular_function,cellular_component	--	--
ENST00000313421	ENSG00000013725	CD6	chr11:60971679-61020377	5.05187	11.0904	-1.13443	0.0087	0.999477	-||SRCR-like domain||SRCR domain	GO:0002376,GO:0006955,GO:0006952,GO:0002682,GO:0051704,GO:0045087,GO:0006950,GO:0002684,GO:0051707,GO:0009607,GO:0045321,GO:0001816,GO:0010033,GO:0001775,GO:0001817,GO:0031347,GO:0050870,GO:0070887,GO:0002694,GO:0050896,GO:0046649,GO:0050865,GO:0051251,GO:0050863,GO:0080134,GO:0050867,GO:0042110,GO:0071310,GO:0051249,GO:0002696,GO:0042221,GO:0048583,GO:0005488,GO:0048518,GO:0009617,GO:0042101,GO:…	immune system process,immune response,defense response,regulation of immune system process,multi-organism process,innate immune response,response to stress,positive regulation of immune system process,response to other organism,response to biotic stimulus,leukocyte activation,cytokine production,response to organic substance,cell activation,regulation of cytokine production,regulation of defense …	hsa04514	Cell adhesion molecules (CAMs)
ENST00000355520	ENSG00000079482	OPHN1	chrX:68042343-68433805	1.03082	0.525594	0.971777	0.03475	0.999477	Rho GTPase activation protein||Pleckstrin homology domain||PH domain-like||Rho GTPase-activating protein domain	GO:0005515,GO:0050896,GO:0043226,GO:0042221,GO:0034641,GO:0048583,GO:0005488,GO:0005622,GO:0044424,GO:0044085,GO:0048519,GO:0006807,GO:0071704,GO:0044238,GO:0051716,GO:0044237,GO:0005737,GO:0008152,GO:0044265,GO:0040011,GO:0051649,GO:0003674,GO:1901360,GO:0019538,GO:0043229,GO:0006139,GO:0005829,GO:0008150,GO:0046483,GO:0051179,GO:0044260,GO:0051641,GO:0044763,GO:0009987,GO:0044444,GO:0048523,GO:…	protein binding,response to stimulus,organelle,response to chemical stimulus,cellular nitrogen compound metabolic process,regulation of response to stimulus,binding,intracellular,intracellular part,cellular component biogenesis,negative regulation of biological process,nitrogen compound metabolic process,organic substance metabolic process,primary metabolic process,cellular response to stimulus,c…	--	--
ENST00000580018	ENSG00000265354	TIMM23	chr10:45972448-46003734	9.82831	5.10868	0.943993	0.02365	0.999477	Mitochondrial inner membrane translocase complex, subunit Tim23||Mitochondrial inner membrane translocase subunit Tim17/Tim22/Tim23/peroxisomal protein PMP24	GO:0044446,GO:0044422,GO:0005515,GO:0031974,GO:0043227,GO:0043226,GO:0005488,GO:0005622,GO:0044424,GO:0045184,GO:0033036,GO:0008104,GO:0005737,GO:0015031,GO:0051649,GO:0003674,GO:0043229,GO:0072594,GO:0008150,GO:0043231,GO:0051179,GO:0051641,GO:0032991,GO:0044763,GO:0016020,GO:0009987,GO:0044444,GO:0071840,GO:0034613,GO:0070727,GO:0051234,GO:0006886,GO:0071702,GO:0006810,GO:0046907,GO:0044765,GO:…	intracellular organelle part,organelle part,protein binding,membrane-enclosed lumen,membrane-bounded organelle,organelle,binding,intracellular,intracellular part,establishment of protein localization,macromolecule localization,protein localization,cytoplasm,protein transport,establishment of localization in cell,molecular_function,intracellular organelle,establishment of protein localization to o…	--	--
ENST00000264108	ENSG00000128708	HAT1	chr2:171922464-171983682	18.8018	8.44588	1.15455	0.00595	0.999477	Histone acetyltransferase type B, catalytic subunit||-||Acyl-CoA N-acyltransferase||Histone acetyl transferase HAT1 N-terminal	GO:0044446,GO:0044422,GO:0005515,GO:0050896,GO:0031974,GO:0043233,GO:0044428,GO:0070013,GO:0043227,GO:0043226,GO:0042221,GO:0034641,GO:0031981,GO:0005488,GO:0005622,GO:0044424,GO:0044085,GO:0048519,GO:0006807,GO:0071704,GO:0044238,GO:0044237,GO:0005737,GO:0008152,GO:0003674,GO:1901360,GO:0019538,GO:0043229,GO:0006139,GO:0031497,GO:0065003,GO:0008150,GO:0046483,GO:0043231,GO:0044260,GO:0032991,GO:…	intracellular organelle part,organelle part,protein binding,response to stimulus,membrane-enclosed lumen,organelle lumen,nuclear part,intracellular organelle lumen,membrane-bounded organelle,organelle,response to chemical stimulus,cellular nitrogen compound metabolic process,nuclear lumen,binding,intracellular,intracellular part,cellular component biogenesis,negative regulation of biological proc…	hsa05034	Alcoholism
ENST00000341901	ENSG00000188322	SBK1	chr16:28292518-28323849	1.28205	2.35179	-0.875304	0.0439	0.999477	Serine/threonine-protein kinase, Sbk1||Protein kinase domain||Serine/threonine-protein kinase, active site||Protein kinase-like domain	GO:0005488,GO:0005622,GO:0044424,GO:0071704,GO:0044238,GO:0044237,GO:0005737,GO:0008152,GO:0003674,GO:0019538,GO:0008150,GO:0044260,GO:0009987,GO:1901363,GO:0003824,GO:0097159,GO:0044267,GO:0043170,GO:0032553,GO:0044464,GO:0017076,GO:0032550,GO:0032549,GO:0001883,GO:0016772,GO:0032555,GO:0005623,GO:0001882,GO:0035639,GO:0000166,GO:1901265,GO:0016740,GO:0006796,GO:0006793,GO:0036094,GO:0006464,GO:…	binding,intracellular,intracellular part,organic substance metabolic process,primary metabolic process,cellular metabolic process,cytoplasm,metabolic process,molecular_function,protein metabolic process,biological_process,cellular macromolecule metabolic process,cellular process,heterocyclic compound binding,catalytic activity,organic cyclic compound binding,cellular protein metabolic process,mac…	--	--
ENST00000245457	ENSG00000125384	PTGER2	chr14:52314304-52328606	3.34056	1.84863	0.853635	0.0432	0.999477	GPCR, rhodopsin-like, 7TM||Prostanoid EP2 receptor||Prostanoid receptor||G protein-coupled receptor, rhodopsin-like	GO:0051704,GO:0006950,GO:0006952,GO:0003674,GO:0050896,GO:0009611,GO:0044763,GO:0009987,GO:0008150,GO:0065008,GO:0051707,GO:0044699,GO:0009607,GO:0044464,GO:0005623,GO:0010033,GO:0006954,GO:0016020,GO:0009617,GO:0042592,GO:0051716,GO:0070887,GO:0071310,GO:0009725,GO:0042221,GO:0004953,GO:1901700,GO:0065007,GO:0050789,GO:1901701,GO:0050794,GO:0004955,GO:0032870,GO:0004954,GO:0070542,GO:0055065,GO:…	multi-organism process,response to stress,defense response,molecular_function,response to stimulus,response to wounding,single-organism cellular process,cellular process,biological_process,regulation of biological quality,response to other organism,single-organism process,response to biotic stimulus,cell part,cell,response to organic substance,inflammatory response,membrane,response to bacterium,…	hsa04750,hsa04024,hsa04080	Inflammatory mediator regulation of TRP channels,cAMP signaling pathway,Neuroactive ligand-receptor interaction
ENST00000295955	ENSG00000163682	RPL9	chr4:39454123-39458948	22.8711	47.2488	-1.04675	0.0366	0.999477	Ribosomal protein L6, conserved site-2||Ribosomal protein L6, alpha-beta domain||Ribosomal protein L6	GO:0019080,GO:0019083,GO:0006614,GO:0045047,GO:0072599,GO:0006613,GO:0022626,GO:0019058,GO:0000184,GO:0070972,GO:0006612,GO:0044085,GO:0006413,GO:0006364,GO:0016072,GO:0016032,GO:0044764,GO:0044446,GO:0044445,GO:0051704,GO:0070161,GO:0005912,GO:0044422,GO:0042254,GO:0044403,GO:0044419,GO:0022613,GO:0000956,GO:0044391,GO:0006402,GO:0006401,GO:0032991,GO:0003735,GO:0072594,GO:0022625,GO:0044428,GO:…	viral genome expression,viral transcription,SRP-dependent cotranslational protein targeting to membrane,protein targeting to ER,establishment of protein localization to endoplasmic reticulum,cotranslational protein targeting to membrane,cytosolic ribosome,viral infectious cycle,nuclear-transcribed mRNA catabolic process, nonsense-mediated decay,protein localization to endoplasmic reticulum,protei…	hsa03010	Ribosome
ENST00000283635	ENSG00000153563	CD8A	chr2:86784609-86808396	1.33749	3.21539	-1.26547	0.03105	0.999477	CD8 alpha subunit||Immunoglobulin-like domain||Immunoglobulin subtype||Immunoglobulin V-set domain||Immunoglobulin-like fold	GO:0002376,GO:0006955,GO:0006952,GO:0002682,GO:0051704,GO:0006950,GO:0002252,GO:0050776,GO:0051707,GO:0009607,GO:0009615,GO:0051607,GO:0045321,GO:0001775,GO:0009897,GO:0005515,GO:0050896,GO:0046649,GO:0042110,GO:0048584,GO:0002520,GO:0048583,GO:0005488,GO:0048518,GO:0030097,GO:0048534,GO:0042101,GO:0002443,GO:0051716,GO:0005576,GO:0009986,GO:0003674,GO:0002250,GO:0008150,GO:0002521,GO:0032991,GO:…	immune system process,immune response,defense response,regulation of immune system process,multi-organism process,response to stress,immune effector process,regulation of immune response,response to other organism,response to biotic stimulus,response to virus,defense response to virus,leukocyte activation,cell activation,external side of plasma membrane,protein binding,response to stimulus,lympho…	hsa05340,hsa04640,hsa04612,hsa04514,hsa04660	Primary immunodeficiency,Hematopoietic cell lineage,Antigen processing and presentation,Cell adhesion molecules (CAMs),T cell receptor signaling pathway
ENST00000203629	ENSG00000089692	LAG3	chr12:6772518-6778453	0.91919	3.59351	-1.96696	0.00065	0.600473	Immunoglobulin-like fold||Interleukin-1 receptor family||Immunoglobulin-like domain||Immunoglobulin subtype	GO:0002376,GO:0006955,GO:0006952,GO:0002682,GO:0045087,GO:0006950,GO:0002684,GO:0002252,GO:0050776,GO:0045321,GO:0001816,GO:0002697,GO:0001775,GO:0001817,GO:0031347,GO:0050778,GO:0009897,GO:0005515,GO:0002694,GO:0050896,GO:0046649,GO:0050865,GO:0045088,GO:0050863,GO:0045089,GO:0080134,GO:0042110,GO:0031349,GO:0051249,GO:0048584,GO:0048583,GO:0005488,GO:0048518,GO:0048519,GO:0002443,GO:0071704,GO:…	immune system process,immune response,defense response,regulation of immune system process,innate immune response,response to stress,positive regulation of immune system process,immune effector process,regulation of immune response,leukocyte activation,cytokine production,regulation of immune effector process,cell activation,regulation of cytokine production,regulation of defense response,positiv…	--	--
ENST00000250498	ENSG00000129562	DAD1	chr14:22564904-22589269	31.5174	16.3512	0.946752	0.02455	0.999477	DAD/Ost2	GO:0070062,GO:0043230,GO:0065010,GO:0031982,GO:0031988,GO:0044446,GO:0044422,GO:0044421,GO:0032991,GO:0043226,GO:0005576,GO:0044267,GO:0044260,GO:0019538,GO:0043227,GO:0043170,GO:0043229,GO:0005622,GO:0003674,GO:0008152,GO:0044424,GO:0044237,GO:0044238,GO:0050896,GO:0009059,GO:0071704,GO:0044763,GO:1901576,GO:0009987,GO:0008150,GO:0043231,GO:0044249,GO:0009058,GO:0034645,GO:0048523,GO:0048519,GO:…	extracellular vesicular exosome,extracellular organelle,extracellular membrane-bounded organelle,vesicle,membrane-bounded vesicle,intracellular organelle part,organelle part,extracellular region part,macromolecular complex,organelle,extracellular region,cellular protein metabolic process,cellular macromolecule metabolic process,protein metabolic process,membrane-bounded organelle,macromolecule me…	hsa04141,hsa00510,hsa01100	Protein processing in endoplasmic reticulum,N-Glycan biosynthesis,Metabolic pathways
ENST00000341319	ENSG00000172578	KLHL6	chr3:183487530-183555689	2.26096	1.25347	0.85101	0.03955	0.999477	BTB/Kelch-associated||Kelch-like protein 6||BTB-kelch protein||BTB/POZ domain||Kelch-type beta propeller||Kelch repeat type 1||SKP1/BTB/POZ domain	GO:0002376,GO:0002682,GO:0006955,GO:0002684,GO:0050776,GO:0050851,GO:0050778,GO:0050896,GO:0044763,GO:0009987,GO:0008150,GO:0002429,GO:0002253,GO:0002757,GO:0044699,GO:0002768,GO:0048584,GO:0002764,GO:0048518,GO:0002250,GO:0051716,GO:0048583,GO:0050853,GO:0002460,GO:0065007,GO:0050789,GO:0050794,GO:0002467,GO:0007165,GO:0044700,GO:0023052,GO:0007154,GO:0007166	immune system process,regulation of immune system process,immune response,positive regulation of immune system process,regulation of immune response,antigen receptor-mediated signaling pathway,positive regulation of immune response,response to stimulus,single-organism cellular process,cellular process,biological_process,immune response-activating cell surface receptor signaling pathway,activation…	--	--
ENST00000265174	ENSG00000138801	PAPSS1	chr4:107613665-107720452	3.51117	1.99286	0.817112	0.0458	0.999477	PUA-like domain||Rossmann-like alpha/beta/alpha sandwich fold||P-loop containing nucleoside triphosphate hydrolase||ATP-sulfurylase PUA-like domain||Adenylyl-sulfate kinase||Sulphate adenylyltransferase catalytic domain||Sulphate adenylyltransferase	GO:0034641,GO:0005488,GO:0005622,GO:0044424,GO:0006807,GO:0071704,GO:0044238,GO:0044237,GO:0005737,GO:0008152,GO:0003674,GO:1901360,GO:0006139,GO:0005829,GO:0008150,GO:0046483,GO:0009987,GO:0044444,GO:1901363,GO:0003824,GO:0097159,GO:0006725,GO:0032553,GO:0044464,GO:0044249,GO:0044699,GO:0017076,GO:0032550,GO:0032549,GO:0001883,GO:0016772,GO:0044281,GO:0032555,GO:0005623,GO:0001882,GO:0035639,GO:…	cellular nitrogen compound metabolic process,binding,intracellular,intracellular part,nitrogen compound metabolic process,organic substance metabolic process,primary metabolic process,cellular metabolic process,cytoplasm,metabolic process,molecular_function,organic cyclic compound metabolic process,nucleobase-containing compound metabolic process,cytosol,biological_process,heterocycle metabolic p…	hsa00450,hsa00920,hsa00230,hsa01100	Selenocompound metabolism,Sulfur metabolism,Purine metabolism,Metabolic pathways
ENST00000441366	ENSG00000166947	EPB42	chr15:43185256-43221283	15.8163	45.1213	-1.5124	0.03975	0.999477	Immunoglobulin-like fold||Transglutaminase, N-terminal||Transglutaminase-like||Transglutaminase, active site||Transglutaminase, C-terminal||Immunoglobulin E-set||Protein-glutamine gamma-glutamyltransferase, eukaryota	GO:0002376,GO:0043226,GO:0043228,GO:0043232,GO:0044267,GO:0044260,GO:0002520,GO:0019538,GO:0030099,GO:0048534,GO:0030097,GO:0071840,GO:0043170,GO:0043229,GO:0005622,GO:0005488,GO:0003674,GO:0008152,GO:0044424,GO:0044237,GO:0044238,GO:0071704,GO:0044763,GO:0009987,GO:0008150,GO:0005198,GO:1901363,GO:0065008,GO:0097159,GO:0044699,GO:0005737,GO:0044464,GO:0044444,GO:0005623,GO:0030218,GO:0016043,GO:…	immune system process,organelle,non-membrane-bounded organelle,intracellular non-membrane-bounded organelle,cellular protein metabolic process,cellular macromolecule metabolic process,immune system development,protein metabolic process,myeloid cell differentiation,hematopoietic or lymphoid organ development,hemopoiesis,cellular component organization or biogenesis,macromolecule metabolic process,…	--	--
ENST00000298630	ENSG00000165752	STK32C	chr10:132207491-132331847	0.649001	1.75864	-1.43817	0.0134	0.999477	Serine/threonine-protein kinase, active site||Protein kinase-like domain||Protein kinase domain||-||Protein kinase, ATP binding site	GO:0050896,GO:0005488,GO:0005622,GO:0071704,GO:0044238,GO:0051716,GO:0044237,GO:0008152,GO:0003674,GO:0019538,GO:0008150,GO:0044260,GO:0044763,GO:0009987,GO:1901363,GO:0003824,GO:0097159,GO:0044267,GO:0043170,GO:0032553,GO:0044464,GO:0044699,GO:0017076,GO:0032550,GO:0032549,GO:0001883,GO:0016772,GO:0032555,GO:0005623,GO:0001882,GO:0035639,GO:0035556,GO:0000166,GO:1901265,GO:0016740,GO:0006796,GO:…	response to stimulus,binding,intracellular,organic substance metabolic process,primary metabolic process,cellular response to stimulus,cellular metabolic process,metabolic process,molecular_function,protein metabolic process,biological_process,cellular macromolecule metabolic process,single-organism cellular process,cellular process,heterocyclic compound binding,catalytic activity,organic cyclic …	--	--
ENST00000391857	ENSG00000142541	RPL13A	chr19:49474227-49492308	87.0035	215.891	-1.31116	0.0059	0.999477	Ribosomal protein L13, conserved site||Ribosomal protein L13||Ribosomal protein L13, eukaryotic/archaeal||Ribosomal protein L13 domain	GO:0002376,GO:0006955,GO:0006952,GO:0051704,GO:0045087,GO:0006950,GO:0044403,GO:0044419,GO:0016032,GO:0044764,GO:0034097,GO:0071345,GO:0010033,GO:0044446,GO:0044422,GO:0070887,GO:0050896,GO:0019080,GO:0019058,GO:0031974,GO:0043233,GO:0044428,GO:0070013,GO:0043227,GO:0019083,GO:0071310,GO:0043226,GO:0034341,GO:0042254,GO:0022613,GO:0016072,GO:0042221,GO:0034641,GO:0006364,GO:0031981,GO:0005488,GO:…	immune system process,immune response,defense response,multi-organism process,innate immune response,response to stress,symbiosis, encompassing mutualism through parasitism,interspecies interaction between organisms,viral process,multi-organism cellular process,response to cytokine stimulus,cellular response to cytokine stimulus,response to organic substance,intracellular organelle part,organelle…	hsa03010	Ribosome
ENST00000345506	ENSG00000126561	STAT5A	chr17:42287546-42311943	4.01054	8.08626	-1.01168	0.0368	0.999477	STAT transcription factor, DNA-binding||SH2 domain||EF-hand domain pair||p53-like transcription factor, DNA-binding||STAT transcription factor, DNA-binding, subdomain||Transcription factor STAT||STAT transcription factor, coiled coil||STAT transcription factor, all-alpha domain||STAT transcription factor, protein interaction	GO:0034097,GO:0071345,GO:0010033,GO:0044446,GO:0019221,GO:0044422,GO:0005515,GO:0070887,GO:0050896,GO:0031974,GO:0043233,GO:0044428,GO:0070013,GO:0043227,GO:0071310,GO:0043226,GO:0042221,GO:0034641,GO:0031981,GO:0005488,GO:0005622,GO:0048518,GO:0044424,GO:0006807,GO:0071704,GO:0044238,GO:0051716,GO:0044237,GO:0005737,GO:0008152,GO:0040011,GO:0003674,GO:1901360,GO:0019538,GO:0043229,GO:0006139,GO:…	response to cytokine stimulus,cellular response to cytokine stimulus,response to organic substance,intracellular organelle part,cytokine-mediated signaling pathway,organelle part,protein binding,cellular response to chemical stimulus,response to stimulus,membrane-enclosed lumen,organelle lumen,nuclear part,intracellular organelle lumen,membrane-bounded organelle,cellular response to organic subst…	hsa05203,hsa05166,hsa05162,hsa04917,hsa05221,hsa05200,hsa05220,hsa04630,hsa05161,hsa04012	Viral carcinogenesis,HTLV-I infection,Measles,Prolactin signaling pathway,Acute myeloid leukemia,Pathways in cancer,Chronic myeloid leukemia,Jak-STAT signaling pathway,Hepatitis B,ErbB signaling pathway
ENST00000456935	ENSG00000104774	MAN2B1	chr19:12646512-12681902	10.6987	21.3443	-0.996422	0.04595	0.999477	Glycosyl hydrolase, all-beta||Glycoside hydrolase families 57/38, central domain||Glycoside hydrolase family 38, N-terminal domain||Glycoside hydrolase 38/57, N-terminal domain||Glycoside hydrolase/deacetylase, beta/alpha-barrel||Glycosyl hydrolase family 38, C-terminal||Galactose mutarotase-like domain||Glycoside hydrolase family 38, central domain	GO:0070062,GO:0043230,GO:0065010,GO:0031982,GO:0044446,GO:0031988,GO:0044422,GO:0050896,GO:0031974,GO:0043233,GO:0070013,GO:0043227,GO:0043226,GO:0044421,GO:0005488,GO:0005622,GO:0044424,GO:0071704,GO:0044238,GO:0044237,GO:0005737,GO:0008152,GO:0000323,GO:0005764,GO:0005576,GO:0005773,GO:0003674,GO:0019538,GO:0043229,GO:0008150,GO:0043231,GO:0044260,GO:0009987,GO:0044444,GO:0003824,GO:0044267,GO:…	extracellular vesicular exosome,extracellular organelle,extracellular membrane-bounded organelle,vesicle,intracellular organelle part,membrane-bounded vesicle,organelle part,response to stimulus,membrane-enclosed lumen,organelle lumen,intracellular organelle lumen,membrane-bounded organelle,organelle,extracellular region part,binding,intracellular,intracellular part,organic substance metabolic pr…	hsa04142,hsa00511	Lysosome,Other glycan degradation
ENST00000392168	ENSG00000120438	TCP1	chr6:159669056-159789749	0.000187524	0.506505	-11.3993	0.0456	0.999477	Chaperonin TCP-1, conserved site||T-complex protein 1, alpha subunit||Chaperone tailless complex polypeptide 1 (TCP-1)||GroEL-like apical domain||GroEL-like equatorial domain||TCP-1-like chaperonin intermediate domain||Chaperonin Cpn60/TCP-1 family	GO:0070062,GO:0043230,GO:0065010,GO:0031982,GO:0031988,GO:0044085,GO:0044446,GO:0044445,GO:0051704,GO:0044422,GO:0044403,GO:0044419,GO:0034622,GO:0044421,GO:0032991,GO:0000785,GO:0065003,GO:0044428,GO:0031974,GO:0005515,GO:0043233,GO:0043933,GO:0022607,GO:0070013,GO:0031981,GO:0043226,GO:0005576,GO:0000228,GO:0044454,GO:0043228,GO:0043232,GO:0044267,GO:0044260,GO:0034641,GO:0019538,GO:0032200,GO:…	extracellular vesicular exosome,extracellular organelle,extracellular membrane-bounded organelle,vesicle,membrane-bounded vesicle,cellular component biogenesis,intracellular organelle part,cytosolic part,multi-organism process,organelle part,symbiosis, encompassing mutualism through parasitism,interspecies interaction between organisms,cellular macromolecular complex assembly,extracellular region…	--	--
ENST00000338372	ENSG00000189068	VSTM1	chr19:54040824-54063953	3.95458	0.592812	2.73788	0.01815	0.999477	-||Immunoglobulin subtype||Immunoglobulin-like domain||Immunoglobulin-like fold	GO:0002376,GO:0005515,GO:0044421,GO:0005488,GO:0005576,GO:0003674,GO:0008150,GO:0016020,GO:0005575,GO:0005615,GO:0005102,GO:0044425,GO:0016021,GO:0005125,GO:0031224	immune system process,protein binding,extracellular region part,binding,extracellular region,molecular_function,biological_process,membrane,cellular_component,extracellular space,receptor binding,membrane part,integral to membrane,cytokine activity,intrinsic to membrane	--	--
[truncated: 264 more rows]
