# Supplementary material for: Peripheral whole blood lncRNA expression analysis in patients with eosinophilic asthma
Source: Medicine (Baltimore). 2018 Feb 23;97(8):e9817. doi: 10.1097/MD.0000000000009817 (PMC5842023; doi:10.1097/MD.0000000000009817)
Supplement: Supplemental Digital Content [file medi-97-e9817-s004.xls]

Tables E4 that presented statistically significant mRNA annotation
transcript_id	gene_id	gene_name	gene_location	EAH_FPKM	EAL_FPKM	log2(foldchange)	pvalue	qvalue	Gene_description	GO_id	GO_description	KO_id	KO_pathway
ENST00000619866	ENSG00000276231	PIK3R6	chr17:8802736-8867677	2.08177	4.69201	-1.1724	0.0119	0.999477	-||Phosphoinositide 3-kinase regulatory subunit 5/6	GO:0002376,GO:0006955,GO:0006952,GO:0002682,GO:0045087,GO:0006950,GO:0002684,GO:0002252,GO:0050776,GO:0045321,GO:0002697,GO:0001775,GO:0031347,GO:0050870,GO:0002694,GO:0050896,GO:0046649,GO:0050865,GO:0051251,GO:0045088,GO:0050863,GO:0080134,GO:0050867,GO:0042110,GO:0051249,GO:0002696,GO:0048584,GO:0002520,GO:0048583,GO:0005622,GO:0048518,GO:0044424,GO:0030097,GO:0048534,GO:0044445,GO:0002443,GO:…	immune system process,immune response,defense response,regulation of immune system process,innate immune response,response to stress,positive regulation of immune system process,immune effector process,regulation of immune response,leukocyte activation,regulation of immune effector process,cell activation,regulation of defense response,positive regulation of T cell activation,regulation of leukoc…	--	--
ENST00000307637	ENSG00000171860	C3AR1	chr12:8058301-8066471	1.72456	3.31499	-0.942777	0.03545	0.999477	Anaphylatoxin chemotactic receptor family||GPCR, rhodopsin-like, 7TM||C3a anaphylatoxin chemotactic receptor||Formyl peptide receptor-related||G protein-coupled receptor, rhodopsin-like	GO:0002376,GO:0006955,GO:0006952,GO:0002682,GO:0006950,GO:0002684,GO:0002252,GO:0050776,GO:0001816,GO:0002697,GO:0001817,GO:0031347,GO:0050778,GO:0070887,GO:0050896,GO:0080134,GO:0002253,GO:0002757,GO:0048584,GO:0042221,GO:0048583,GO:0048518,GO:0050900,GO:0002764,GO:0071704,GO:0044238,GO:0051716,GO:0002429,GO:0008152,GO:0040011,GO:0001819,GO:0003674,GO:0019538,GO:0008150,GO:0051179,GO:0002768,GO:…	immune system process,immune response,defense response,regulation of immune system process,response to stress,positive regulation of immune system process,immune effector process,regulation of immune response,cytokine production,regulation of immune effector process,regulation of cytokine production,regulation of defense response,positive regulation of immune response,cellular response to chemica…	hsa05150,hsa04610,hsa04080	Staphylococcus aureus infection,Complement and coagulation cascades,Neuroactive ligand-receptor interaction
ENST00000396210	ENSG00000008394	MGST1	chr12:16347141-16377192	0.70889	0.0901979	2.9744	0.0333	0.999477	Membrane associated eicosanoid/glutathione metabolism-like domain||Membrane-associated, eicosanoid/glutathione metabolism (MAPEG) protein	GO:0006950,GO:0051704,GO:0051707,GO:0009607,GO:0009617,GO:0050896,GO:0044699,GO:0044763,GO:0010033,GO:0005515,GO:0070887,GO:0005488,GO:1901700,GO:0042221,GO:0044085,GO:0046983,GO:0032496,GO:0002237,GO:0043933,GO:0051259,GO:0065003,GO:0071840,GO:0044707,GO:0043226,GO:0032501,GO:0005737,GO:0043168,GO:0043227,GO:0044422,GO:0008152,GO:0051716,GO:0044446,GO:0010243,GO:0033993,GO:0044237,GO:0022607,GO:…	response to stress,multi-organism process,response to other organism,response to biotic stimulus,response to bacterium,response to stimulus,single-organism process,single-organism cellular process,response to organic substance,protein binding,cellular response to chemical stimulus,binding,response to oxygen-containing compound,response to chemical stimulus,cellular component biogenesis,protein di…	hsa05204,hsa00480,hsa00982,hsa00980	Chemical carcinogenesis,Glutathione metabolism,Drug metabolism - cytochrome P450,Metabolism of xenobiotics by cytochrome P450
ENST00000440480	ENSG00000129757	CDKN1C	chr11:2883212-2885881	0.321844	1.07274	-1.73687	0.02275	0.999477	Cyclin-dependent kinase inhibitor||Cyclin-dependent kinase inhibitor 1C	GO:0002376,GO:0010033,GO:0005515,GO:0070887,GO:0050896,GO:0043227,GO:0071310,GO:0043226,GO:0048584,GO:0002520,GO:0042221,GO:0034641,GO:0048583,GO:0005488,GO:0005622,GO:0048518,GO:0044424,GO:0030097,GO:0048534,GO:0048519,GO:0006807,GO:0071704,GO:0044238,GO:0051716,GO:0044237,GO:0005737,GO:0008152,GO:0003674,GO:1901360,GO:0019538,GO:0043229,GO:0006139,GO:0008150,GO:0046483,GO:0043231,GO:0044260,GO:…	immune system process,response to organic substance,protein binding,cellular response to chemical stimulus,response to stimulus,membrane-bounded organelle,cellular response to organic substance,organelle,positive regulation of response to stimulus,immune system development,response to chemical stimulus,cellular nitrogen compound metabolic process,regulation of response to stimulus,binding,intrace…	hsa04110	Cell cycle
ENST00000338380	ENSG00000124107	SLPI	chr20:45252238-45254564	7.71472	3.35683	1.20051	0.0051	0.999477	Antileukoproteinase||WAP-type 'four-disulfide core' domain	GO:0006952,GO:0002376,GO:0006950,GO:0070062,GO:0043230,GO:0065010,GO:0006955,GO:0051704,GO:0031988,GO:0044421,GO:0005576,GO:0031982,GO:0051707,GO:0019058,GO:0009607,GO:0044403,GO:0044419,GO:0045087,GO:0042742,GO:0009617,GO:0050896,GO:0048519,GO:0016032,GO:0048523,GO:0044764,GO:0043901,GO:0045071,GO:0010033,GO:0005515,GO:0043900,GO:0019730,GO:0045069,GO:0005488,GO:0019079,GO:0048525,GO:0019731,GO:…	defense response,immune system process,response to stress,extracellular vesicular exosome,extracellular organelle,extracellular membrane-bounded organelle,immune response,multi-organism process,membrane-bounded vesicle,extracellular region part,extracellular region,vesicle,response to other organism,viral infectious cycle,response to biotic stimulus,symbiosis, encompassing mutualism through paras…	--	--
ENST00000327857	ENSG00000239839	DEFA3	chr8:7015868-7018301	53.1669	11.0119	2.27146	0.0015	0.832588	Beta/alpha defensin||Alpha-defensin propeptide||Defensin propeptide||Alpha-defensin	GO:0002376,GO:0006955,GO:0006952,GO:0051704,GO:0045087,GO:0006950,GO:0002252,GO:0051707,GO:0009607,GO:0009615,GO:0070062,GO:0043230,GO:0065010,GO:0051607,GO:0031982,GO:0044446,GO:0031988,GO:0044422,GO:0050896,GO:0031974,GO:0043233,GO:0070013,GO:0043227,GO:0043226,GO:0044421,GO:0005622,GO:0044424,GO:0009617,GO:0051716,GO:0005737,GO:0000323,GO:0005764,GO:0001906,GO:0005576,GO:0005773,GO:0042742,GO:…	immune system process,immune response,defense response,multi-organism process,innate immune response,response to stress,immune effector process,response to other organism,response to biotic stimulus,response to virus,extracellular vesicular exosome,extracellular organelle,extracellular membrane-bounded organelle,defense response to virus,vesicle,intracellular organelle part,membrane-bounded vesic…	hsa05202	Transcriptional misregulation in cancer
ENST00000447475	ENSG00000123473	STIL	chr1:47250138-47314147	6.7009	3.37173	0.990865	0.00575	0.999477	SCL-interrupting locus protein	GO:0044446,GO:0044422,GO:0005515,GO:0043933,GO:0043226,GO:0043228,GO:0043232,GO:0071840,GO:0033365,GO:0043229,GO:0005622,GO:0005488,GO:0003674,GO:0044424,GO:0050896,GO:0033036,GO:0044763,GO:0009987,GO:0008150,GO:0005829,GO:0071822,GO:0034613,GO:0070727,GO:0048523,GO:0008104,GO:0048519,GO:0044699,GO:0005737,GO:0051179,GO:0044464,GO:0044444,GO:0005623,GO:0051641,GO:0016043,GO:0006996,GO:0051716,GO:…	intracellular organelle part,organelle part,protein binding,macromolecular complex subunit organization,organelle,non-membrane-bounded organelle,intracellular non-membrane-bounded organelle,cellular component organization or biogenesis,protein localization to organelle,intracellular organelle,intracellular,binding,molecular_function,intracellular part,response to stimulus,macromolecule localizati…	--	--
ENST00000259365	ENSG00000136842	TMOD1	chr9:97501179-97633575	9.03091	4.30658	1.06833	0.0149	0.999477	Tropomodulin||Leucine-rich repeat domain, L domain-like||Tropomodulin-1	GO:0044085,GO:0044446,GO:0044422,GO:0034622,GO:0032991,GO:0065003,GO:0044428,GO:0005515,GO:0043933,GO:0022607,GO:0043226,GO:0043228,GO:0043232,GO:0043227,GO:0071840,GO:0043229,GO:0005622,GO:0005634,GO:0005488,GO:0003674,GO:0044424,GO:0050896,GO:0044763,GO:0006461,GO:0070271,GO:0009987,GO:0008150,GO:0005829,GO:0043231,GO:0071822,GO:0048523,GO:0065008,GO:0048519,GO:0043234,GO:0044699,GO:0005737,GO:…	cellular component biogenesis,intracellular organelle part,organelle part,cellular macromolecular complex assembly,macromolecular complex,macromolecular complex assembly,nuclear part,protein binding,macromolecular complex subunit organization,cellular component assembly,organelle,non-membrane-bounded organelle,intracellular non-membrane-bounded organelle,membrane-bounded organelle,cellular compon…	--	--
ENST00000329805	ENSG00000185156	MFSD6L	chr17:8797161-8799349	0.461736	1.54438	-1.74189	0.0012	0.769538	Major facilitator superfamily associated domain||Major facilitator superfamily domain	GO:0016020,GO:0005575,GO:0044425,GO:0016021,GO:0031224	membrane,cellular_component,membrane part,integral to membrane,intrinsic to membrane	--	--
ENST00000613854	ENSG00000275714	HIST1H3A	chr6:26020489-26020900	12.614	25.653	-1.0241	0.0207	0.999477	Histone-fold||Histone H3/CENP-A||Histone H2A/H2B/H3	GO:0000786,GO:0070062,GO:0043230,GO:0065010,GO:0032993,GO:0006335,GO:0034723,GO:0031982,GO:0031988,GO:0044085,GO:0051290,GO:0006342,GO:0006334,GO:0000183,GO:0044446,GO:0070161,GO:0005912,GO:0044422,GO:0034728,GO:0031497,GO:0045814,GO:0051262,GO:0034622,GO:0006333,GO:0000788,GO:0006323,GO:0044421,GO:0032991,GO:0071103,GO:0046982,GO:0065004,GO:0000785,GO:0065003,GO:0071824,GO:0006950,GO:0044428,GO:…	nucleosome,extracellular vesicular exosome,extracellular organelle,extracellular membrane-bounded organelle,protein-DNA complex,DNA replication-dependent nucleosome assembly,DNA replication-dependent nucleosome organization,vesicle,membrane-bounded vesicle,cellular component biogenesis,protein heterotetramerization,chromatin silencing,nucleosome assembly,chromatin silencing at rDNA,intracellular …	hsa05322,hsa05034,hsa05202	Systemic lupus erythematosus,Alcoholism,Transcriptional misregulation in cancer
ENST00000264596	ENSG00000109674	NEIL3	chr4:177309835-177362943	4.40089	1.24364	1.82322	5.00E-05	0.104844	Zinc finger, GRF-type||-||Ribosomal protein S13-like, H2TH||DNA glycosylase/AP lyase, zinc finger domain, DNA-binding site||DNA glycosylase/AP lyase, H2TH DNA-binding||Zinc finger, DNA glycosylase/AP lyase-type||Formamidopyrimidine-DNA glycosylase, catalytic domain||Zinc finger, RanBP2-type	GO:0044446,GO:0044422,GO:0006950,GO:0044428,GO:0031974,GO:0043233,GO:0070013,GO:0031981,GO:0043226,GO:0044260,GO:0034641,GO:0043227,GO:0090304,GO:0006139,GO:0046483,GO:0043170,GO:0043229,GO:0005622,GO:0006807,GO:0006725,GO:0005634,GO:0005488,GO:1901360,GO:0003674,GO:0008152,GO:0044424,GO:0044237,GO:0005654,GO:0044238,GO:0050896,GO:0003676,GO:0006259,GO:0071704,GO:0044763,GO:0009987,GO:0008150,GO:…	intracellular organelle part,organelle part,response to stress,nuclear part,membrane-enclosed lumen,organelle lumen,intracellular organelle lumen,nuclear lumen,organelle,cellular macromolecule metabolic process,cellular nitrogen compound metabolic process,membrane-bounded organelle,nucleic acid metabolic process,nucleobase-containing compound metabolic process,heterocycle metabolic process,macrom…	hsa03410	Base excision repair
ENST00000353065	ENSG00000163421	PROK2	chr3:71771655-71785206	16.4777	9.8527	0.74192	0.04995	0.999477	Prokineticin domain||Prokineticin	GO:0006952,GO:0006950,GO:0050896,GO:0048584,GO:0048583,GO:0042221,GO:0005515,GO:0048518,GO:0048519,GO:0051716,GO:0043405,GO:0044763,GO:0023056,GO:0043406,GO:0005488,GO:0045860,GO:0043549,GO:0048522,GO:0051338,GO:0009967,GO:0044093,GO:0045859,GO:0009611,GO:0010647,GO:0048523,GO:0033674,GO:0065009,GO:0035556,GO:0051239,GO:0003674,GO:0050790,GO:0051347,GO:0006954,GO:0019538,GO:0071902,GO:0071900,GO:…	defense response,response to stress,response to stimulus,positive regulation of response to stimulus,regulation of response to stimulus,response to chemical stimulus,protein binding,positive regulation of biological process,negative regulation of biological process,cellular response to stimulus,regulation of MAP kinase activity,single-organism cellular process,positive regulation of signaling,pos…	--	--
ENST00000228928	ENSG00000111331	OAS3	chr12:112938351-112973249	3.49714	9.79167	-1.48538	0.00715	0.999477	2'-5'-oligoadenylate synthetase 1, domain 2/C-terminal||2'-5'-oligoadenylate synthase||2-5-oligoadenylate synthetase, conserved site||Polymerase, nucleotidyl transferase domain||2-5-oligoadenylate synthetase, N-terminal	GO:0002376,GO:0006955,GO:0006952,GO:0051704,GO:0045087,GO:0006950,GO:0002252,GO:0051707,GO:0009607,GO:0044403,GO:0044419,GO:0009615,GO:0016032,GO:0044764,GO:0034097,GO:0051607,GO:0071345,GO:0010033,GO:0044446,GO:0019221,GO:0044422,GO:0070887,GO:0050896,GO:0019058,GO:0031974,GO:0043233,GO:0044428,GO:0070013,GO:0043227,GO:0071310,GO:0043226,GO:0034341,GO:0043900,GO:0044421,GO:0042221,GO:0034641,GO:…	immune system process,immune response,defense response,multi-organism process,innate immune response,response to stress,immune effector process,response to other organism,response to biotic stimulus,symbiosis, encompassing mutualism through parasitism,interspecies interaction between organisms,response to virus,viral process,multi-organism cellular process,response to cytokine stimulus,defense re…	hsa05164,hsa05160,hsa05162,hsa05168	Influenza A,Hepatitis C,Measles,Herpes simplex infection
ENST00000309863	ENSG00000135968	GCC2	chr2:108448560-108534196	0.57367	0.307327	0.900446	0.04505	0.999477	GRIP||-||GCC2, Rab binding domain	GO:0043227,GO:0005829,GO:0043226,GO:0005515,GO:0044444,GO:0005737,GO:0044763,GO:0005622,GO:0005488,GO:0033036,GO:0051179,GO:0016020,GO:0015031,GO:0008104,GO:0044424,GO:0045184,GO:0003674,GO:0043231,GO:0071840,GO:0043229,GO:0008150,GO:0051223,GO:0009987,GO:0051234,GO:0065008,GO:0032880,GO:0006810,GO:0006886,GO:0051649,GO:0070201,GO:0051641,GO:0032879,GO:0071702,GO:0065007,GO:0051049,GO:0005623,GO:…	membrane-bounded organelle,cytosol,organelle,protein binding,cytoplasmic part,cytoplasm,single-organism cellular process,intracellular,binding,macromolecule localization,localization,membrane,protein transport,protein localization,intracellular part,establishment of protein localization,molecular_function,intracellular membrane-bounded organelle,cellular component organization or biogenesis,intra…	--	--
ENST00000394077	ENSG00000114391	RPL24	chr3:101681091-101686782	49.3345	25.4512	0.954862	0.0092	0.999477	Ribosomal protein L24e, conserved site||TRASH domain||Ribosomal protein L24e domain||Ribosomal protein L24e-related	GO:0070062,GO:0043230,GO:0065010,GO:0019080,GO:0019083,GO:0006614,GO:0045047,GO:0072599,GO:0006613,GO:0022626,GO:0019058,GO:0000184,GO:0031982,GO:0070972,GO:0031988,GO:0006612,GO:0044085,GO:0006413,GO:0006364,GO:0016072,GO:0016032,GO:0044764,GO:0044446,GO:0044445,GO:0051704,GO:0070161,GO:0005912,GO:0044422,GO:0042254,GO:0044403,GO:0044419,GO:0022613,GO:0000956,GO:0034622,GO:0044391,GO:0044421,GO:…	extracellular vesicular exosome,extracellular organelle,extracellular membrane-bounded organelle,viral genome expression,viral transcription,SRP-dependent cotranslational protein targeting to membrane,protein targeting to ER,establishment of protein localization to endoplasmic reticulum,cotranslational protein targeting to membrane,cytosolic ribosome,viral infectious cycle,nuclear-transcribed mRN…	hsa03010	Ribosome
ENST00000260753	ENSG00000138182	KIF20B	chr10:89701609-89774939	0.450239	0.157789	1.51269	0.00295	0.999477	Kinesin-like protein KIF20B||Kinesin motor domain||P-loop containing nucleoside triphosphate hydrolase||Kinesin motor domain, conserved site||Kinesin-like protein	GO:0043227,GO:0043226,GO:0005515,GO:0048518,GO:0048519,GO:0044444,GO:0005737,GO:0044428,GO:0043233,GO:0070013,GO:0044446,GO:0032550,GO:0031974,GO:0032549,GO:0001883,GO:0044422,GO:0001882,GO:0035639,GO:0017076,GO:0032555,GO:0044763,GO:0005622,GO:0032553,GO:0005634,GO:0003824,GO:0005488,GO:0033036,GO:0048522,GO:0051179,GO:0048523,GO:0031981,GO:0015031,GO:0008104,GO:0044424,GO:0051239,GO:0045184,GO:…	membrane-bounded organelle,organelle,protein binding,positive regulation of biological process,negative regulation of biological process,cytoplasmic part,cytoplasm,nuclear part,organelle lumen,intracellular organelle lumen,intracellular organelle part,purine ribonucleoside binding,membrane-enclosed lumen,ribonucleoside binding,purine nucleoside binding,organelle part,nucleoside binding,purine rib…	--	--
ENST00000361381	ENSG00000198886	MT-ND4	chrMT:10469-12137	366.175	132.224	1.46955	0.022	0.999477	NADH:ubiquinone oxidoreductase||NADH:ubiquinone oxidoreductase chain 4, N-terminal||NADH-quinone oxidoreductase, chain M/4||NADH:quinone oxidoreductase/Mrp antiporter, membrane subunit	GO:0006950,GO:0050896,GO:0044699,GO:0044763,GO:0016310,GO:0010033,GO:0022904,GO:0022900,GO:0042775,GO:0042773,GO:0003954,GO:0008137,GO:0050136,GO:0006120,GO:0070469,GO:0006119,GO:0010257,GO:0032981,GO:0097031,GO:0016655,GO:1901700,GO:0006796,GO:0042221,GO:0045333,GO:0044085,GO:0006793,GO:0005747,GO:0030964,GO:0045271,GO:0043933,GO:0034622,GO:0033108,GO:0065003,GO:0071840,GO:0044707,GO:0005746,GO:…	response to stress,response to stimulus,single-organism process,single-organism cellular process,phosphorylation,response to organic substance,respiratory electron transport chain,electron transport chain,mitochondrial ATP synthesis coupled electron transport,ATP synthesis coupled electron transport,NADH dehydrogenase activity,NADH dehydrogenase (ubiquinone) activity,NADH dehydrogenase (quinone) …	hsa00190,hsa05012,hsa01100	Oxidative phosphorylation,Parkinson's disease,Metabolic pathways
ENST00000254301	ENSG00000131981	LGALS3	chr14:55124109-55145403	73.1742	35.447	1.04567	0.03845	0.999477	Concanavalin A-like lectin/glucanase domain||Galectin, carbohydrate recognition domain||-	GO:0006952,GO:0002376,GO:0006950,GO:0070062,GO:0043230,GO:0065010,GO:0006955,GO:0031988,GO:0044421,GO:0005576,GO:0031982,GO:0002682,GO:0045087,GO:0043067,GO:0050900,GO:0002684,GO:0050896,GO:0042981,GO:0048519,GO:0048523,GO:0010941,GO:0044699,GO:0044763,GO:0002252,GO:0006915,GO:0012501,GO:0048584,GO:0050776,GO:0002757,GO:0050865,GO:0005515,GO:0048583,GO:0002694,GO:0002764,GO:0008219,GO:0016265,GO:…	defense response,immune system process,response to stress,extracellular vesicular exosome,extracellular organelle,extracellular membrane-bounded organelle,immune response,membrane-bounded vesicle,extracellular region part,extracellular region,vesicle,regulation of immune system process,innate immune response,regulation of programmed cell death,leukocyte migration,positive regulation of immune sys…	--	--
ENST00000264260	ENSG00000115607	IL18RAP	chr2:102418688-102452565	0.840993	0.210843	1.99592	0.00565	0.999477	Toll/interleukin-1 receptor homology (TIR) domain||Immunoglobulin-like domain||Immunoglobulin subtype||Interleukin-1 receptor family||Immunoglobulin||Immunoglobulin-like fold	GO:0002376,GO:0006955,GO:0006950,GO:0006952,GO:0003674,GO:0050896,GO:0009611,GO:0044763,GO:0009987,GO:0008150,GO:0044699,GO:0044464,GO:0005623,GO:0010033,GO:0006954,GO:0033554,GO:0016020,GO:0051716,GO:0034097,GO:0071345,GO:0070887,GO:0071310,GO:0042221,GO:1901700,GO:0065007,GO:0050789,GO:1901701,GO:0050794,GO:0007165,GO:0044700,GO:0023052,GO:0007154,GO:0007166,GO:0042542,GO:0070301,GO:0005575,GO:…	immune system process,immune response,response to stress,defense response,molecular_function,response to stimulus,response to wounding,single-organism cellular process,cellular process,biological_process,single-organism process,cell part,cell,response to organic substance,inflammatory response,cellular response to stress,membrane,cellular response to stimulus,response to cytokine stimulus,cellula…	hsa05321,hsa04060	Inflammatory bowel disease (IBD),Cytokine-cytokine receptor interaction
ENST00000008938	ENSG00000008438	PGLYRP1	chr19:46019152-46023065	10.7183	4.68659	1.19346	0.0052	0.999477	Peptidoglycan recognition protein||N-acetylmuramoyl-L-alanine amidase domain||Peptidoglycan recognition protein family domain, metazoa/bacteria||Peptidoglycan recognition protein, PGRP-S	GO:0006952,GO:0002376,GO:0006950,GO:0070062,GO:0043230,GO:0065010,GO:0006955,GO:0051704,GO:0031988,GO:0044421,GO:0005576,GO:0031982,GO:0051707,GO:0002682,GO:0009607,GO:0001816,GO:0044403,GO:0044419,GO:0009611,GO:0045087,GO:0042742,GO:0001817,GO:0009617,GO:0006954,GO:0002684,GO:0050896,GO:0048519,GO:0048523,GO:0044699,GO:0044763,GO:0031347,GO:0002252,GO:0048584,GO:0050776,GO:0002757,GO:0050865,GO:…	defense response,immune system process,response to stress,extracellular vesicular exosome,extracellular organelle,extracellular membrane-bounded organelle,immune response,multi-organism process,membrane-bounded vesicle,extracellular region part,extracellular region,vesicle,response to other organism,regulation of immune system process,response to biotic stimulus,cytokine production,symbiosis, enc…	--	--
ENST00000356554	ENSG00000198162	MAN1A2	chr1:117367448-117528872	2.79025	1.42699	0.967417	0.00475	0.999477	Glycoside hydrolase family 47	GO:0070062,GO:0043230,GO:0065010,GO:0031982,GO:0031988,GO:0044446,GO:0044422,GO:0044421,GO:0043226,GO:0005576,GO:0044267,GO:0044260,GO:0019538,GO:0043227,GO:0043170,GO:0043229,GO:0005622,GO:0005488,GO:0003674,GO:0008152,GO:0044424,GO:0044237,GO:0044238,GO:0009059,GO:0071704,GO:1901576,GO:0009987,GO:0008150,GO:0043231,GO:0044249,GO:0009058,GO:0034645,GO:0044699,GO:0005737,GO:0044464,GO:0044444,GO:…	extracellular vesicular exosome,extracellular organelle,extracellular membrane-bounded organelle,vesicle,membrane-bounded vesicle,intracellular organelle part,organelle part,extracellular region part,organelle,extracellular region,cellular protein metabolic process,cellular macromolecule metabolic process,protein metabolic process,membrane-bounded organelle,macromolecule metabolic process,intrace…	hsa04141,hsa00510,hsa01100	Protein processing in endoplasmic reticulum,N-Glycan biosynthesis,Metabolic pathways
ENST00000367109	ENSG00000143479	DYRK3	chr1:206635535-206649197	0.749957	0.276613	1.43894	0.01085	0.999477	Serine/threonine-protein kinase, active site||Protein kinase-like domain||Protein kinase domain||Protein kinase, ATP binding site	GO:0002376,GO:0043226,GO:0044267,GO:0044260,GO:0002520,GO:0019538,GO:0030099,GO:0043227,GO:0048534,GO:0030097,GO:0043170,GO:0043229,GO:0005622,GO:0005634,GO:0005488,GO:0003674,GO:0008152,GO:0044424,GO:0044237,GO:0044238,GO:0071704,GO:0044763,GO:0009987,GO:0008150,GO:0043231,GO:1901363,GO:0065008,GO:0097159,GO:0044699,GO:0044464,GO:0005623,GO:0030218,GO:0048872,GO:0034101,GO:0042592,GO:0002262,GO:…	immune system process,organelle,cellular protein metabolic process,cellular macromolecule metabolic process,immune system development,protein metabolic process,myeloid cell differentiation,membrane-bounded organelle,hematopoietic or lymphoid organ development,hemopoiesis,macromolecule metabolic process,intracellular organelle,intracellular,nucleus,binding,molecular_function,metabolic process,intr…	--	--
ENST00000342016	ENSG00000138433	CIR1	chr2:174348021-174395715	1.73959	0.799613	1.12137	0.01345	0.999477	-||CBF1-interacting co-repressor CIR, N-terminal domain	GO:0048519,GO:0048523,GO:0005515,GO:0005488,GO:0016071,GO:0065007,GO:0010558,GO:2000113,GO:0009890,GO:0032991,GO:0043228,GO:0043232,GO:0043226,GO:0050794,GO:0050789,GO:0031327,GO:0010605,GO:0005737,GO:0019222,GO:0031324,GO:0043227,GO:0044422,GO:0008152,GO:0006396,GO:0080090,GO:0009892,GO:0051253,GO:0044446,GO:0045892,GO:0031323,GO:0044237,GO:0045934,GO:0051172,GO:0044428,GO:0043233,GO:0005622,GO:…	negative regulation of biological process,negative regulation of cellular process,protein binding,binding,mRNA metabolic process,biological regulation,negative regulation of macromolecule biosynthetic process,negative regulation of cellular macromolecule biosynthetic process,negative regulation of biosynthetic process,macromolecular complex,non-membrane-bounded organelle,intracellular non-membran…	hsa04330	Notch signaling pathway
ENST00000359303	ENSG00000197153	HIST1H3J	chr6:27890381-27890792	11.1798	27.0501	-1.27474	0.00545	0.999477	Histone H2A/H2B/H3||Histone H3/CENP-A||Histone-fold	GO:0000786,GO:0070062,GO:0043230,GO:0065010,GO:0032993,GO:0006335,GO:0034723,GO:0031982,GO:0031988,GO:0044085,GO:0051290,GO:0006342,GO:0006334,GO:0000183,GO:0044446,GO:0070161,GO:0005912,GO:0044422,GO:0034728,GO:0031497,GO:0045814,GO:0051262,GO:0034622,GO:0006333,GO:0000788,GO:0006323,GO:0044421,GO:0032991,GO:0071103,GO:0046982,GO:0065004,GO:0000785,GO:0065003,GO:0071824,GO:0006950,GO:0044428,GO:…	nucleosome,extracellular vesicular exosome,extracellular organelle,extracellular membrane-bounded organelle,protein-DNA complex,DNA replication-dependent nucleosome assembly,DNA replication-dependent nucleosome organization,vesicle,membrane-bounded vesicle,cellular component biogenesis,protein heterotetramerization,chromatin silencing,nucleosome assembly,chromatin silencing at rDNA,intracellular …	hsa05322,hsa05034,hsa05202	Systemic lupus erythematosus,Alcoholism,Transcriptional misregulation in cancer
ENST00000330927	ENSG00000185862	EVI2B	chr17:31094926-31377677	12.0308	5.46334	1.13887	0.02665	0.999477	Protein EVI2B	GO:0044459,GO:0016020,GO:0005623,GO:0044464,GO:0005575,GO:0071944,GO:0005886,GO:0044425,GO:0031226,GO:0005887,GO:0031224,GO:0016021	plasma membrane part,membrane,cell,cell part,cellular_component,cell periphery,plasma membrane,membrane part,intrinsic to plasma membrane,integral to plasma membrane,intrinsic to membrane,integral to membrane	--	--
ENST00000215781	ENSG00000099985	OSM	chr22:30262828-30266840	8.61214	4.20638	1.03379	0.00665	0.999477	Four-helical cytokine, core||Leukemia inhibitory factor /oncostatin, conserved site||Four-helical cytokine-like, core||Leukemia inhibitory factor /oncostatin||-	GO:0006952,GO:0002376,GO:0006950,GO:0006955,GO:0044421,GO:0005576,GO:0009611,GO:0006954,GO:0043067,GO:0050896,GO:0042981,GO:0048519,GO:0048523,GO:0010941,GO:0044699,GO:0044763,GO:0031347,GO:0001934,GO:0006915,GO:0042327,GO:0034097,GO:0012501,GO:0071345,GO:0048584,GO:0016310,GO:0010033,GO:0005515,GO:0048583,GO:0008219,GO:0016265,GO:0009605,GO:0010562,GO:0045937,GO:0019221,GO:0070887,GO:0031349,GO:…	defense response,immune system process,response to stress,immune response,extracellular region part,extracellular region,response to wounding,inflammatory response,regulation of programmed cell death,response to stimulus,regulation of apoptotic process,negative regulation of biological process,negative regulation of cellular process,regulation of cell death,single-organism process,single-organism…	hsa04060,hsa04151,hsa04630	Cytokine-cytokine receptor interaction,PI3K-Akt signaling pathway,Jak-STAT signaling pathway
ENST00000449732	ENSG00000153046	CDYL	chr6:4706158-4955551	14.9646	5.93689	1.33378	0.02685	0.999477	ClpP/crotonase-like domain||Chromo domain-like||Crotonase superfamily||Chromo domain||Chromo domain, conserved site||Chromo domain subgroup||Chromo/chromo shadow domain	GO:0044446,GO:0044422,GO:0005515,GO:0031974,GO:0043233,GO:0044428,GO:0070013,GO:0043227,GO:0043226,GO:0034641,GO:0031981,GO:0005488,GO:0005622,GO:0044424,GO:0006807,GO:0071704,GO:0044238,GO:0044237,GO:0008152,GO:0003674,GO:1901360,GO:0019538,GO:0043229,GO:0006139,GO:0008150,GO:0046483,GO:0043231,GO:0044260,GO:0044763,GO:0016020,GO:0009987,GO:0005634,GO:0071840,GO:0005654,GO:0003824,GO:0006725,GO:…	intracellular organelle part,organelle part,protein binding,membrane-enclosed lumen,organelle lumen,nuclear part,intracellular organelle lumen,membrane-bounded organelle,organelle,cellular nitrogen compound metabolic process,nuclear lumen,binding,intracellular,intracellular part,nitrogen compound metabolic process,organic substance metabolic process,primary metabolic process,cellular metabolic pr…	--	--
ENST00000612677	ENSG00000255587	RAB44	chr6:36697850-36733183	1.62135	3.67156	-1.1792	0.0074	0.999477	Small GTP-binding protein domain||EF-hand domain||EF-hand domain pair||Small GTPase superfamily||P-loop containing nucleoside triphosphate hydrolase	GO:0050896,GO:0005488,GO:0005622,GO:0051716,GO:0003674,GO:0008150,GO:0044763,GO:0016020,GO:0009987,GO:1901363,GO:0097159,GO:0032553,GO:0044464,GO:0044699,GO:0017076,GO:0032550,GO:0032549,GO:0001883,GO:0032555,GO:0005623,GO:0001882,GO:0035639,GO:0035556,GO:0000166,GO:1901265,GO:0065007,GO:0036094,GO:0007165,GO:0044700,GO:0023052,GO:0007154,GO:0050789,GO:0050794,GO:0043168,GO:0032561,GO:0019001,GO:…	response to stimulus,binding,intracellular,cellular response to stimulus,molecular_function,biological_process,single-organism cellular process,membrane,cellular process,heterocyclic compound binding,organic cyclic compound binding,ribonucleotide binding,cell part,single-organism process,purine nucleotide binding,purine ribonucleoside binding,ribonucleoside binding,purine nucleoside binding,purin…	--	--
ENST00000369583	ENSG00000138166	DUSP5	chr10:110497837-110511544	1.24838	2.25883	-0.855523	0.02675	0.999477	Rhodanese-like domain||Dual specificity protein phosphatase domain||Mitogen-activated protein (MAP) kinase phosphatase||Protein-tyrosine phosphatase, active site||Tyrosine specific protein phosphatases domain||Protein-tyrosine phosphatase, catalytic||Dual specificity phosphatase, catalytic domain||Protein-tyrosine phosphatase-like||Dual specificity phosphatase	GO:0044446,GO:0044422,GO:0050896,GO:0031974,GO:0043233,GO:0044428,GO:0070013,GO:0043227,GO:0043226,GO:0048584,GO:0031981,GO:0048583,GO:0005622,GO:0048518,GO:0044424,GO:0048519,GO:0071704,GO:0044238,GO:0051716,GO:0044237,GO:0008152,GO:0003674,GO:0019538,GO:0043229,GO:0008150,GO:0043231,GO:0044260,GO:0044763,GO:0009987,GO:0005634,GO:0048523,GO:0005654,GO:0003824,GO:0044267,GO:0065009,GO:0043170,GO:…	intracellular organelle part,organelle part,response to stimulus,membrane-enclosed lumen,organelle lumen,nuclear part,intracellular organelle lumen,membrane-bounded organelle,organelle,positive regulation of response to stimulus,nuclear lumen,regulation of response to stimulus,intracellular,positive regulation of biological process,intracellular part,negative regulation of biological process,orga…	hsa04010	MAPK signaling pathway
ENST00000260356	ENSG00000137801	THBS1	chr15:39581078-39599466	5.10339	2.56789	0.990872	0.0056	0.999477	Laminin G domain||Thrombospondin, type 3 repeat||Thrombospondin, C-terminal||EGF-like calcium-binding domain||Concanavalin A-like lectin/glucanase domain||Thrombospondin-1||Thrombospondin type-1 (TSP1) repeat||EGF-like domain||TSP type-3 repeat||EGF-like, conserved site||VWFC domain||Thrombospondin, type 3-like repeat	GO:0070062,GO:0043230,GO:0065010,GO:0002376,GO:0031982,GO:0031988,GO:0044085,GO:0044446,GO:0044422,GO:0002682,GO:0044421,GO:0032991,GO:0006955,GO:0006950,GO:0031974,GO:0005515,GO:0043233,GO:0006952,GO:0022607,GO:0070013,GO:0002684,GO:0043226,GO:0005576,GO:0006412,GO:0001775,GO:0044267,GO:0044260,GO:0034641,GO:0019538,GO:0043227,GO:0071840,GO:0006139,GO:0046483,GO:0043170,GO:0043229,GO:0009897,GO:…	extracellular vesicular exosome,extracellular organelle,extracellular membrane-bounded organelle,immune system process,vesicle,membrane-bounded vesicle,cellular component biogenesis,intracellular organelle part,organelle part,regulation of immune system process,extracellular region part,macromolecular complex,immune response,response to stress,membrane-enclosed lumen,protein binding,organelle lum…	hsa05219,hsa04512,hsa04145,hsa04015,hsa05144,hsa05205,hsa04510,hsa04350,hsa04151,hsa04115,hsa05206	Bladder cancer,ECM-receptor interaction,Phagosome,Rap1 signaling pathway,Malaria,Proteoglycans in cancer,Focal adhesion,TGF-beta signaling pathway,PI3K-Akt signaling pathway,p53 signaling pathway,MicroRNAs in cancer
ENST00000396435	ENSG00000124313	IQSEC2	chrX:53232875-53321324	0.561947	1.16558	-1.05255	0.01535	0.999477	Pleckstrin homology domain||Sec7 domain, alpha orthogonal bundle||Sec7 domain||PH domain-like||IQ motif, EF-hand binding site	GO:0050896,GO:0048519,GO:0048523,GO:0044699,GO:0044763,GO:0048583,GO:0051239,GO:0023056,GO:0010647,GO:0046700,GO:0044270,GO:0019439,GO:0050790,GO:0006796,GO:0065008,GO:0034655,GO:1901361,GO:0048518,GO:0065007,GO:0006793,GO:0051240,GO:0051174,GO:0043085,GO:0019220,GO:0048522,GO:0071840,GO:0044707,GO:0007165,GO:0044093,GO:0009966,GO:0050794,GO:0050789,GO:0065009,GO:0023051,GO:0032501,GO:0005737,GO:…	response to stimulus,negative regulation of biological process,negative regulation of cellular process,single-organism process,single-organism cellular process,regulation of response to stimulus,regulation of multicellular organismal process,positive regulation of signaling,positive regulation of cell communication,heterocycle catabolic process,cellular nitrogen compound catabolic process,aromati…	hsa04144	Endocytosis
ENST00000244537	ENSG00000274618	HIST1H4F	chr6:26240425-26240737	68.3226	123.751	-0.857008	0.0202	0.999477	Histone H4, conserved site||Histone H4||Histone-fold||TATA box binding protein associated factor (TAF)	GO:0000786,GO:0070062,GO:0043230,GO:0065010,GO:0032993,GO:0002376,GO:0006335,GO:0034723,GO:0031982,GO:0031988,GO:0044085,GO:0051290,GO:0006342,GO:0006334,GO:0000183,GO:0044446,GO:0044422,GO:0034728,GO:0031497,GO:0045814,GO:0051262,GO:0002682,GO:0034622,GO:0006333,GO:0006323,GO:0044421,GO:0032991,GO:0071103,GO:0046982,GO:0065004,GO:0045653,GO:0000785,GO:0065003,GO:0071824,GO:0006950,GO:0044428,GO:…	nucleosome,extracellular vesicular exosome,extracellular organelle,extracellular membrane-bounded organelle,protein-DNA complex,immune system process,DNA replication-dependent nucleosome assembly,DNA replication-dependent nucleosome organization,vesicle,membrane-bounded vesicle,cellular component biogenesis,protein heterotetramerization,chromatin silencing,nucleosome assembly,chromatin silencing …	hsa05322,hsa05034,hsa05203	Systemic lupus erythematosus,Alcoholism,Viral carcinogenesis
ENST00000377401	ENSG00000185130	HIST1H2BL	chr6:27807443-27807931	16.7221	30.1701	-0.851361	0.04295	0.999477	Histone H2B||Histone-fold||Histone H2A/H2B/H3	GO:0000786,GO:0070062,GO:0043230,GO:0065010,GO:0032993,GO:0031982,GO:0031988,GO:0044085,GO:0006334,GO:0044446,GO:0044422,GO:0034728,GO:0031497,GO:0034622,GO:0006333,GO:0000788,GO:0006323,GO:0044421,GO:0032991,GO:0071103,GO:0046982,GO:0065004,GO:0000785,GO:0065003,GO:0071824,GO:0044428,GO:0031974,GO:0005515,GO:0043233,GO:0043933,GO:0022607,GO:0070013,GO:0031981,GO:0043226,GO:0005576,GO:0000228,GO:…	nucleosome,extracellular vesicular exosome,extracellular organelle,extracellular membrane-bounded organelle,protein-DNA complex,vesicle,membrane-bounded vesicle,cellular component biogenesis,nucleosome assembly,intracellular organelle part,organelle part,nucleosome organization,chromatin assembly,cellular macromolecular complex assembly,chromatin assembly or disassembly,nuclear nucleosome,DNA pac…	hsa05322,hsa05034,hsa05203	Systemic lupus erythematosus,Alcoholism,Viral carcinogenesis
ENST00000295756	ENSG00000163519	TRAT1	chr3:108822697-108855005	0.766335	0.255344	1.58553	0.01365	0.999477	T-cell receptor-associated transmembrane adapter 1	GO:0006955,GO:0002376,GO:0006952,GO:0006950,GO:0002682,GO:0050776,GO:0002684,GO:0050896,GO:0050778,GO:0048584,GO:0048583,GO:0002253,GO:0002764,GO:0002757,GO:0042101,GO:0005515,GO:0048518,GO:0048519,GO:0002250,GO:0051716,GO:0044763,GO:0005622,GO:0023056,GO:0003824,GO:0005488,GO:0048522,GO:0009967,GO:0051179,GO:0016020,GO:0010647,GO:0048523,GO:0035556,GO:0016772,GO:0003674,GO:0002768,GO:0016740,GO:…	immune response,immune system process,defense response,response to stress,regulation of immune system process,regulation of immune response,positive regulation of immune system process,response to stimulus,positive regulation of immune response,positive regulation of response to stimulus,regulation of response to stimulus,activation of immune response,immune response-regulating signaling pathway,…	--	--
ENST00000202773	ENSG00000089009	RPL6	chr12:112405198-112418838	27.4616	12.4367	1.14282	0.0048	0.999477	60S ribosomal protein L6E||Ribosomal protein L6, N-terminal||Ribosomal protein L2 domain 2||Translation protein SH3-like domain	GO:0051704,GO:0006614,GO:0022626,GO:0019058,GO:0006613,GO:0045047,GO:0072599,GO:0044403,GO:0044419,GO:0000184,GO:0070972,GO:0022625,GO:0006413,GO:0044391,GO:0003735,GO:0006612,GO:0044445,GO:0006401,GO:0005912,GO:0019083,GO:0070161,GO:0019080,GO:0005840,GO:0015934,GO:0016032,GO:0000027,GO:0044764,GO:0000956,GO:0044699,GO:0044763,GO:0072594,GO:0006402,GO:0006364,GO:0016072,GO:0042254,GO:0006412,GO:…	multi-organism process,SRP-dependent cotranslational protein targeting to membrane,cytosolic ribosome,viral infectious cycle,cotranslational protein targeting to membrane,protein targeting to ER,establishment of protein localization to endoplasmic reticulum,symbiosis, encompassing mutualism through parasitism,interspecies interaction between organisms,nuclear-transcribed mRNA catabolic process, n…	hsa03010	Ribosome
ENST00000436066	ENSG00000166289	PLEKHF1	chr19:29665055-29675457	1.94678	3.43988	-0.82127	0.04175	0.999477	FYVE zinc finger||Pleckstrin homology domain||Zinc finger, FYVE-related||Zinc finger, FYVE/PHD-type||Zinc finger, RING/FYVE/PHD-type||PH domain-like	GO:0050896,GO:0048584,GO:0048583,GO:0043227,GO:0043226,GO:0048518,GO:0044444,GO:0005737,GO:0051716,GO:0044446,GO:0044422,GO:0044763,GO:0005622,GO:0005634,GO:0023056,GO:0005488,GO:0033036,GO:0048522,GO:0009967,GO:0051179,GO:0016020,GO:0010647,GO:0008104,GO:0044424,GO:0035556,GO:0003674,GO:0043231,GO:0071840,GO:0012501,GO:0043229,GO:0008150,GO:0000323,GO:0005764,GO:0009987,GO:0008219,GO:0016265,GO:…	response to stimulus,positive regulation of response to stimulus,regulation of response to stimulus,membrane-bounded organelle,organelle,positive regulation of biological process,cytoplasmic part,cytoplasm,cellular response to stimulus,intracellular organelle part,organelle part,single-organism cellular process,intracellular,nucleus,positive regulation of signaling,binding,macromolecule localizat…	--	--
ENST00000326427	ENSG00000135916	ITM2C	chr2:230864638-230879248	1.87304	3.97832	-1.08678	0.01055	0.999477	BRICHOS domain||-	GO:0070062,GO:0043230,GO:0065010,GO:0031988,GO:0044421,GO:0005576,GO:0031982,GO:0043067,GO:0050896,GO:0042981,GO:0048519,GO:0048523,GO:0010941,GO:0044699,GO:0044763,GO:0006915,GO:0012501,GO:0048584,GO:0005515,GO:0048583,GO:0008219,GO:0016265,GO:0005488,GO:0051239,GO:0023056,GO:0010647,GO:0048518,GO:0065007,GO:0009967,GO:0010558,GO:2000113,GO:0009890,GO:0048522,GO:0071840,GO:0044707,GO:0043226,GO:…	extracellular vesicular exosome,extracellular organelle,extracellular membrane-bounded organelle,membrane-bounded vesicle,extracellular region part,extracellular region,vesicle,regulation of programmed cell death,response to stimulus,regulation of apoptotic process,negative regulation of biological process,negative regulation of cellular process,regulation of cell death,single-organism process,si…	--	--
ENST00000359611	ENSG00000278677	HIST1H2AM	chr6:27892756-27893149	40.1662	75.9174	-0.918449	0.02525	0.999477	Histone H2A conserved site||Histone H2A||Histone H2A, C-terminal domain||Histone-fold||Histone H2A/H2B/H3	GO:0000786,GO:0070062,GO:0043230,GO:0065010,GO:0032993,GO:0031982,GO:0031988,GO:0006342,GO:0044446,GO:0044422,GO:0045814,GO:0044421,GO:0032991,GO:0046982,GO:0000785,GO:0044428,GO:0031974,GO:0005515,GO:0016458,GO:0043233,GO:0070013,GO:0031981,GO:0043226,GO:0005576,GO:0000228,GO:0044454,GO:0043228,GO:0043232,GO:0044260,GO:0034641,GO:0043227,GO:0046983,GO:0044427,GO:0005694,GO:0000790,GO:0090304,GO:…	nucleosome,extracellular vesicular exosome,extracellular organelle,extracellular membrane-bounded organelle,protein-DNA complex,vesicle,membrane-bounded vesicle,chromatin silencing,intracellular organelle part,organelle part,negative regulation of gene expression, epigenetic,extracellular region part,macromolecular complex,protein heterodimerization activity,chromatin,nuclear part,membrane-enclos…	hsa05322,hsa05034	Systemic lupus erythematosus,Alcoholism
ENST00000392952	ENSG00000099204	ABLIM1	chr10:114431112-114685003	0.835149	0.344103	1.27919	0.0273	0.999477	Villin headpiece||Putative adherens-junction anchoring domain||Zinc finger, LIM-type||Actin-binding LIM protein 1	GO:0044699,GO:0044763,GO:0005515,GO:0005488,GO:0044085,GO:0071840,GO:0044707,GO:0043228,GO:0043232,GO:0043226,GO:0048646,GO:0001725,GO:0032501,GO:0005737,GO:0032432,GO:0044422,GO:0042641,GO:0044446,GO:0022607,GO:0032502,GO:0048856,GO:0005622,GO:0005623,GO:0048731,GO:0044767,GO:0009987,GO:0044464,GO:0016043,GO:0008150,GO:0003674,GO:0070925,GO:0003779,GO:0030032,GO:0006996,GO:0009653,GO:0007275,GO:…	single-organism process,single-organism cellular process,protein binding,binding,cellular component biogenesis,cellular component organization or biogenesis,single-multicellular organism process,non-membrane-bounded organelle,intracellular non-membrane-bounded organelle,organelle,anatomical structure formation involved in morphogenesis,stress fiber,multicellular organismal process,cytoplasm,actin…	hsa04360	Axon guidance
ENST00000263621	ENSG00000197561	ELANE	chr19:851013-856247	4.94729	1.64087	1.59218	0.01155	0.999477	Peptidase S1A, chymotrypsin family||Serine proteases, trypsin domain||Serine proteases, trypsin family, histidine active site||Peptidase S1, PA clan||Serine proteases, trypsin family, serine active site	GO:0002376,GO:0006955,GO:0006952,GO:0002682,GO:0051704,GO:0006950,GO:0002684,GO:0002252,GO:0050776,GO:0051707,GO:0009607,GO:0044403,GO:0044419,GO:0070062,GO:0043230,GO:0065010,GO:0031982,GO:0001816,GO:0010033,GO:0001817,GO:0031347,GO:0044446,GO:0050778,GO:0031988,GO:0044422,GO:0005515,GO:0050896,GO:0031974,GO:0043233,GO:0080134,GO:0044428,GO:0070013,GO:0043227,GO:0043226,GO:0043900,GO:0048584,GO:…	immune system process,immune response,defense response,regulation of immune system process,multi-organism process,response to stress,positive regulation of immune system process,immune effector process,regulation of immune response,response to other organism,response to biotic stimulus,symbiosis, encompassing mutualism through parasitism,interspecies interaction between organisms,extracellular ve…	hsa05322,hsa05202	Systemic lupus erythematosus,Transcriptional misregulation in cancer
ENST00000394935	ENSG00000198242	RPL23A	chr17:28719392-28743455	56.6076	21.5074	1.39616	0.01655	0.999477	Ribosomal protein L23/L15e core domain||Ribosomal protein L23/L25, N-terminal||Ribosomal protein L23/L25, conserved site||Ribosomal protein L25/L23||Ribosomal protein L23||Nucleotide-binding alpha-beta plait domain	GO:0051704,GO:0044403,GO:0044419,GO:0016032,GO:0044764,GO:0070062,GO:0043230,GO:0065010,GO:0031982,GO:0044446,GO:0031988,GO:0044422,GO:0005515,GO:0019080,GO:0019058,GO:0031974,GO:0043233,GO:0044428,GO:0070013,GO:0043227,GO:0019083,GO:0043226,GO:0044421,GO:0042254,GO:0022613,GO:0016072,GO:0034641,GO:0006364,GO:0031981,GO:0005488,GO:0005622,GO:0005912,GO:0000184,GO:0044424,GO:0045184,GO:0044085,GO:…	multi-organism process,symbiosis, encompassing mutualism through parasitism,interspecies interaction between organisms,viral process,multi-organism cellular process,extracellular vesicular exosome,extracellular organelle,extracellular membrane-bounded organelle,vesicle,intracellular organelle part,membrane-bounded vesicle,organelle part,protein binding,viral genome expression,viral infectious cyc…	hsa03010	Ribosome
ENST00000215794	ENSG00000184979	USP18	chr22:18149898-18177397	0.251168	0.77207	-1.62008	0.0155	0.999477	Peptidase C19, ubiquitin carboxyl-terminal hydrolase||Ubiquitin specific protease, conserved site||Ubiquitin specific protease domain	GO:0006955,GO:0002376,GO:0006952,GO:0045087,GO:0006950,GO:0002682,GO:0050776,GO:0010033,GO:0071345,GO:0034097,GO:0050896,GO:0019221,GO:0080134,GO:0031347,GO:0060337,GO:0071357,GO:0048583,GO:0034340,GO:0071310,GO:0070887,GO:0045088,GO:0042221,GO:0043227,GO:0005829,GO:0043226,GO:0005515,GO:0044444,GO:0005737,GO:0051716,GO:0044763,GO:0005622,GO:0005634,GO:0003824,GO:0005488,GO:0044424,GO:0003674,GO:…	immune response,immune system process,defense response,innate immune response,response to stress,regulation of immune system process,regulation of immune response,response to organic substance,cellular response to cytokine stimulus,response to cytokine stimulus,response to stimulus,cytokine-mediated signaling pathway,regulation of response to stress,regulation of defense response,type I interfero…	--	--
ENST00000377893	ENSG00000158292	GPR153	chr1:6247345-6260975	0.294256	0.680905	-1.21038	0.00955	0.999477	GPCR, rhodopsin-like, 7TM||G protein-coupled receptor 153/162||G protein-coupled receptor 153||G protein-coupled receptor, rhodopsin-like	GO:0003674,GO:0050896,GO:0044763,GO:0009987,GO:0008150,GO:0044699,GO:0044464,GO:0005623,GO:0016020,GO:0051716,GO:0065007,GO:0050789,GO:0050794,GO:0007165,GO:0044700,GO:0023052,GO:0007154,GO:0007166,GO:0005575,GO:0004872,GO:0004871,GO:0060089,GO:0071944,GO:0005886,GO:0038023,GO:0044425,GO:0004888,GO:0016021,GO:0031224,GO:0007186,GO:0004930	molecular_function,response to stimulus,single-organism cellular process,cellular process,biological_process,single-organism process,cell part,cell,membrane,cellular response to stimulus,biological regulation,regulation of biological process,regulation of cellular process,signal transduction,single organism signaling,signaling,cell communication,cell surface receptor signaling pathway,cellular_co…	--	--
ENST00000216639	ENSG00000100749	VRK1	chr14:96797303-96943580	5.81336	2.34144	1.31198	0.0008	0.640504	-||Protein kinase, ATP binding site||Serine/threonine-protein kinase, active site||Protein kinase-like domain||Protein kinase domain	GO:0044446,GO:0044422,GO:0032991,GO:0044428,GO:0031974,GO:0005515,GO:0043233,GO:0042393,GO:0070013,GO:0031981,GO:0043226,GO:0043228,GO:0043232,GO:0044267,GO:0044260,GO:0019538,GO:0043227,GO:0071840,GO:0043170,GO:0043229,GO:0005622,GO:0005634,GO:0005488,GO:0003674,GO:0008152,GO:0044424,GO:0044237,GO:0005654,GO:0044238,GO:0006325,GO:0071704,GO:0044763,GO:0051276,GO:0009987,GO:0008150,GO:0005829,GO:…	intracellular organelle part,organelle part,macromolecular complex,nuclear part,membrane-enclosed lumen,protein binding,organelle lumen,histone binding,intracellular organelle lumen,nuclear lumen,organelle,non-membrane-bounded organelle,intracellular non-membrane-bounded organelle,cellular protein metabolic process,cellular macromolecule metabolic process,protein metabolic process,membrane-bounde…	--	--
ENST00000372330	ENSG00000100985	MMP9	chr20:46008907-46060152	12.007	5.81815	1.04525	0.00405	0.999477	Fibronectin, type II, collagen-binding||Hemopexin-like domain||Peptidase M10A||Matrix metalloproteinase-9||Peptidase, metallopeptidase||Kringle-like fold||Metallopeptidase, catalytic domain||Peptidase M10, metallopeptidase||Hemopexin-like repeats||Peptidoglycan binding-like||Peptidase M10A, cysteine switch, zinc binding site||Hemopexin, conserved site	GO:0070062,GO:0043230,GO:0065010,GO:0002376,GO:0031982,GO:0031988,GO:0051704,GO:0044421,GO:0005515,GO:0043226,GO:0005576,GO:0044267,GO:0044260,GO:0002520,GO:0019538,GO:0030099,GO:0043227,GO:0048534,GO:0030097,GO:0071840,GO:0043170,GO:0005488,GO:0003674,GO:0008152,GO:0044237,GO:0031012,GO:0044238,GO:0050896,GO:0071704,GO:0044763,GO:0009987,GO:0008150,GO:0048523,GO:0009056,GO:0048519,GO:0051234,GO:…	extracellular vesicular exosome,extracellular organelle,extracellular membrane-bounded organelle,immune system process,vesicle,membrane-bounded vesicle,multi-organism process,extracellular region part,protein binding,organelle,extracellular region,cellular protein metabolic process,cellular macromolecule metabolic process,immune system development,protein metabolic process,myeloid cell differenti…	hsa05219,hsa05202,hsa04668,hsa04915,hsa05205,hsa04670,hsa05161,hsa05200,hsa05206	Bladder cancer,Transcriptional misregulation in cancer,TNF signaling pathway,Estrogen signaling pathway,Proteoglycans in cancer,Leukocyte transendothelial migration,Hepatitis B,Pathways in cancer,MicroRNAs in cancer
ENST00000369478	ENSG00000116824	CD2	chr1:116754384-116769228	2.14433	1.01492	1.07916	0.02965	0.999477	Immunoglobulin-like domain||Immunoglobulin C2-set||Immunoglobulin V-set domain||Immunoglobulin-like fold||T-cell surface antigen CD2	GO:0002376,GO:0005576,GO:0002682,GO:0001816,GO:0001817,GO:0050900,GO:0002684,GO:0050896,GO:0044699,GO:0044763,GO:0006915,GO:0012501,GO:0050865,GO:0005515,GO:0002694,GO:0008219,GO:0016265,GO:0001775,GO:0045321,GO:0005488,GO:0002520,GO:0001819,GO:0048534,GO:0016477,GO:0051239,GO:0030097,GO:0030054,GO:0032680,GO:0032640,GO:0071706,GO:0009897,GO:0046983,GO:0048518,GO:0065007,GO:0040011,GO:0051249,GO:…	immune system process,extracellular region,regulation of immune system process,cytokine production,regulation of cytokine production,leukocyte migration,positive regulation of immune system process,response to stimulus,single-organism process,single-organism cellular process,apoptotic process,programmed cell death,regulation of cell activation,protein binding,regulation of leukocyte activation,ce…	hsa04640,hsa04514	Hematopoietic cell lineage,Cell adhesion molecules (CAMs)
ENST00000381501	ENSG00000135605	TEC	chr4:48135782-48269864	0.329924	0.823743	-1.32006	0.0102	0.999477	Protein kinase, ATP binding site||PH domain-like||SH3 domain||Zinc finger, Btk motif||Pleckstrin homology domain||Protein kinase domain||Tyrosine-protein kinase, active site||Protein kinase-like domain||SH2 domain||Serine-threonine/tyrosine-protein kinase catalytic domain||Tyrosine-protein kinase, catalytic domain	GO:0002376,GO:0006955,GO:0006952,GO:0002682,GO:0045087,GO:0006950,GO:0002684,GO:0050776,GO:0001775,GO:0050778,GO:0005515,GO:0050896,GO:0050865,GO:0080134,GO:0002253,GO:0043226,GO:0002757,GO:0048584,GO:0048583,GO:0005488,GO:0005622,GO:0048518,GO:0002764,GO:0044424,GO:0071704,GO:0044238,GO:0051716,GO:0044237,GO:0005737,GO:0002429,GO:0008152,GO:0003674,GO:0002250,GO:0019538,GO:0043229,GO:0005829,GO:…	immune system process,immune response,defense response,regulation of immune system process,innate immune response,response to stress,positive regulation of immune system process,regulation of immune response,cell activation,positive regulation of immune response,protein binding,response to stimulus,regulation of cell activation,regulation of response to stress,activation of immune response,organe…	hsa04660,hsa04380	T cell receptor signaling pathway,Osteoclast differentiation
ENST00000319070	ENSG00000127578	WFIKKN1	chr16:630931-634116	0.235936	0.530416	-1.16873	0.04935	0.999477	Immunoglobulin subtype 2||Pancreatic trypsin inhibitor Kunitz domain||Proteinase inhibitor I2, Kunitz, conserved site||Tissue inhibitor of metalloproteinases-like, OB-fold||Immunoglobulin subtype||Kazal domain||Immunoglobulin-like domain||WAP-type 'four-disulfide core' domain||Immunoglobulin-like fold||Netrin domain	GO:0005576,GO:0044699,GO:0044763,GO:0005515,GO:0005488,GO:0050790,GO:0065007,GO:0044707,GO:0052548,GO:0010951,GO:0050789,GO:0065009,GO:0052547,GO:0010466,GO:0032501,GO:0051336,GO:0019222,GO:0008152,GO:0032502,GO:0048856,GO:0048731,GO:0061134,GO:0044767,GO:0051346,GO:0009987,GO:0008150,GO:0003674,GO:0061135,GO:0043086,GO:0004867,GO:0007275,GO:0030234,GO:0043393,GO:0048869,GO:0004866,GO:0030414,GO:…	extracellular region,single-organism process,single-organism cellular process,protein binding,binding,regulation of catalytic activity,biological regulation,single-multicellular organism process,regulation of endopeptidase activity,negative regulation of endopeptidase activity,regulation of biological process,regulation of molecular function,regulation of peptidase activity,negative regulation of…	--	--
ENST00000319380	ENSG00000175931	UBE2O	chr17:76389450-76453206	16.5807	5.79592	1.5164	0.0126	0.999477	Ubiquitin-conjugating enzyme/RWD-like||Ubiquitin-conjugating enzyme E2||-	GO:0005515,GO:0043226,GO:0044267,GO:0044260,GO:0034641,GO:0019538,GO:0043227,GO:0090304,GO:0006139,GO:0046483,GO:0043170,GO:0043229,GO:0034654,GO:0018130,GO:0019438,GO:0044271,GO:0005622,GO:0006807,GO:0006725,GO:0005634,GO:0005488,GO:1901360,GO:1901362,GO:0003674,GO:0008152,GO:0032774,GO:0044424,GO:0044237,GO:0044238,GO:0050896,GO:0016070,GO:0010467,GO:0009059,GO:0071704,GO:0044763,GO:1901576,GO:…	protein binding,organelle,cellular protein metabolic process,cellular macromolecule metabolic process,cellular nitrogen compound metabolic process,protein metabolic process,membrane-bounded organelle,nucleic acid metabolic process,nucleobase-containing compound metabolic process,heterocycle metabolic process,macromolecule metabolic process,intracellular organelle,nucleobase-containing compound bi…	hsa04120	Ubiquitin mediated proteolysis
ENST00000333677	ENSG00000183111	ARHGEF37	chr5:149551946-149634968	0.451676	0.21152	1.0945	0.0252	0.999477	BAR domain||SH3 domain||Variant SH3 domain||Arfaptin homology (AH) domain/BAR domain||Dbl homology (DH) domain	GO:0034641,GO:0006139,GO:0046483,GO:0005622,GO:0006807,GO:0006725,GO:1901360,GO:0003674,GO:0008152,GO:0044424,GO:0044237,GO:0044238,GO:0050896,GO:0071704,GO:0044763,GO:0034655,GO:0009987,GO:0008150,GO:0044248,GO:0046700,GO:0044270,GO:0019439,GO:0009056,GO:0044699,GO:1901361,GO:0005737,GO:1901575,GO:0044464,GO:0005623,GO:0019222,GO:0051716,GO:0080090,GO:0031323,GO:0048583,GO:0035556,GO:0065009,GO:…	cellular nitrogen compound metabolic process,nucleobase-containing compound metabolic process,heterocycle metabolic process,intracellular,nitrogen compound metabolic process,cellular aromatic compound metabolic process,organic cyclic compound metabolic process,molecular_function,metabolic process,intracellular part,cellular metabolic process,primary metabolic process,response to stimulus,organic …	--	--
ENST00000295095	ENSG00000075884	ARHGAP15	chr2:143091361-143776073	4.341	2.17691	0.995744	0.0182	0.999477	PH domain-like||Rho GTPase-activating protein domain||Pleckstrin homology domain||Rho GTPase activating protein||Rho GTPase activation protein	GO:0050896,GO:0048583,GO:0005829,GO:0044444,GO:0005737,GO:0051716,GO:0044763,GO:0005622,GO:0044093,GO:0016020,GO:0065009,GO:0044424,GO:0035556,GO:0003674,GO:0050790,GO:0034641,GO:0071840,GO:0008150,GO:0006793,GO:0009987,GO:0071704,GO:0006796,GO:0044238,GO:1901575,GO:0006807,GO:0065008,GO:0007165,GO:0008152,GO:0007154,GO:0044700,GO:0023052,GO:0044237,GO:0043085,GO:0065007,GO:0005623,GO:0009966,GO:…	response to stimulus,regulation of response to stimulus,cytosol,cytoplasmic part,cytoplasm,cellular response to stimulus,single-organism cellular process,intracellular,positive regulation of molecular function,membrane,regulation of molecular function,intracellular part,intracellular signal transduction,molecular_function,regulation of catalytic activity,cellular nitrogen compound metabolic proce…	--	--
ENST00000361789	ENSG00000198727	MT-CYB	chrMT:14746-15887	281.391	113.773	1.30642	0.0026	0.999477	Cytochrome b/b6-like domain||Cytochrome b/b6, C-terminal||Cytochrome b||Cytochrome b/b6, N-terminal||Di-haem cytochrome, transmembrane	GO:0006950,GO:0050896,GO:0044699,GO:0016310,GO:0010033,GO:0005515,GO:0022904,GO:0022900,GO:0009605,GO:0042775,GO:0042773,GO:0005488,GO:0070469,GO:0006119,GO:1901700,GO:0006796,GO:0042221,GO:0045333,GO:0006793,GO:0044707,GO:0005746,GO:0032991,GO:0043226,GO:0001666,GO:0036293,GO:0015980,GO:0070482,GO:0032501,GO:0005737,GO:0043227,GO:0044422,GO:0008152,GO:0044446,GO:0006091,GO:0051179,GO:0010243,GO:…	response to stress,response to stimulus,single-organism process,phosphorylation,response to organic substance,protein binding,respiratory electron transport chain,electron transport chain,response to external stimulus,mitochondrial ATP synthesis coupled electron transport,ATP synthesis coupled electron transport,binding,respiratory chain,oxidative phosphorylation,response to oxygen-containing com…	hsa00190,hsa05012,hsa04260,hsa05016,hsa04932,hsa05010,hsa01100	Oxidative phosphorylation,Parkinson's disease,Cardiac muscle contraction,Huntington's disease,Non-alcoholic fatty liver disease (NAFLD),Alzheimer's disease,Metabolic pathways
ENST00000361436	ENSG00000197958	RPL12	chr9:127447673-127451405	230.162	140.373	0.713386	0.0365	0.999477	Ribosomal protein L11, N-terminal||Ribosomal protein L11, conserved site||Ribosomal protein L11, C-terminal||Ribosomal protein L11/L12	GO:0070062,GO:0043230,GO:0065010,GO:0019080,GO:0019083,GO:0006614,GO:0045047,GO:0072599,GO:0006613,GO:0022626,GO:0019058,GO:0000184,GO:0031982,GO:0070972,GO:0031988,GO:0006612,GO:0044085,GO:0006413,GO:0006364,GO:0016072,GO:0016032,GO:0044764,GO:0044446,GO:0044445,GO:0051704,GO:0070161,GO:0005912,GO:0044422,GO:0042254,GO:0044403,GO:0044419,GO:0022613,GO:0000956,GO:0034622,GO:0044391,GO:0044421,GO:…	extracellular vesicular exosome,extracellular organelle,extracellular membrane-bounded organelle,viral genome expression,viral transcription,SRP-dependent cotranslational protein targeting to membrane,protein targeting to ER,establishment of protein localization to endoplasmic reticulum,cotranslational protein targeting to membrane,cytosolic ribosome,viral infectious cycle,nuclear-transcribed mRN…	hsa03010	Ribosome
ENST00000396203	ENSG00000188846	RPL14	chr3:40457291-40468587	18.7963	9.11818	1.04363	0.00625	0.999477	-||Ribosomal protein L14e domain||Ribosomal protein L2 domain 2||Translation protein SH3-like domain	GO:0070062,GO:0043230,GO:0065010,GO:0019080,GO:0019083,GO:0006614,GO:0045047,GO:0072599,GO:0006613,GO:0022626,GO:0019058,GO:0000184,GO:0031982,GO:0070972,GO:0031988,GO:0006612,GO:0044085,GO:0006413,GO:0006364,GO:0016072,GO:0016032,GO:0044764,GO:0044446,GO:0044445,GO:0051704,GO:0070161,GO:0005912,GO:0044422,GO:0042254,GO:0044403,GO:0044419,GO:0022613,GO:0000956,GO:0044391,GO:0044421,GO:0006402,GO:…	extracellular vesicular exosome,extracellular organelle,extracellular membrane-bounded organelle,viral genome expression,viral transcription,SRP-dependent cotranslational protein targeting to membrane,protein targeting to ER,establishment of protein localization to endoplasmic reticulum,cotranslational protein targeting to membrane,cytosolic ribosome,viral infectious cycle,nuclear-transcribed mRN…	hsa03010	Ribosome
ENST00000614378	ENSG00000273983	HIST1H3G	chr6:26269404-26271815	2.16725	5.72442	-1.40126	0.0024	0.999477	Histone H3/CENP-A||Histone-fold||Histone H2A/H2B/H3	GO:0000786,GO:0070062,GO:0043230,GO:0065010,GO:0032993,GO:0006335,GO:0034723,GO:0031982,GO:0031988,GO:0044085,GO:0051290,GO:0006342,GO:0006334,GO:0000183,GO:0044446,GO:0070161,GO:0005912,GO:0044422,GO:0034728,GO:0031497,GO:0045814,GO:0051262,GO:0034622,GO:0006333,GO:0000788,GO:0006323,GO:0044421,GO:0032991,GO:0071103,GO:0046982,GO:0065004,GO:0000785,GO:0065003,GO:0071824,GO:0006950,GO:0044428,GO:…	nucleosome,extracellular vesicular exosome,extracellular organelle,extracellular membrane-bounded organelle,protein-DNA complex,DNA replication-dependent nucleosome assembly,DNA replication-dependent nucleosome organization,vesicle,membrane-bounded vesicle,cellular component biogenesis,protein heterotetramerization,chromatin silencing,nucleosome assembly,chromatin silencing at rDNA,intracellular …	hsa05322,hsa05034,hsa05202	Systemic lupus erythematosus,Alcoholism,Transcriptional misregulation in cancer
ENST00000239938	ENSG00000120738	EGR1	chr5:138465489-138469315	13.2755	7.77611	0.771641	0.0273	0.999477	Zinc finger, C2H2-like||Zinc finger, C2H2||Protein of unknown function DUF3446||Protein of unknown function DUF3432||Zinc finger C2H2-type/integrase DNA-binding domain	GO:0006952,GO:0002376,GO:0006950,GO:0006955,GO:0001816,GO:0045087,GO:0001817,GO:0043067,GO:0050896,GO:0042981,GO:0048519,GO:0048523,GO:0010941,GO:0044699,GO:0044763,GO:0060337,GO:0071357,GO:0034340,GO:0006915,GO:0034097,GO:0012501,GO:0071345,GO:0010033,GO:0005515,GO:0048583,GO:0008219,GO:0016265,GO:0001775,GO:0045321,GO:0019221,GO:0070887,GO:0005488,GO:0002520,GO:0048534,GO:0044267,GO:0051239,GO:…	defense response,immune system process,response to stress,immune response,cytokine production,innate immune response,regulation of cytokine production,regulation of programmed cell death,response to stimulus,regulation of apoptotic process,negative regulation of biological process,negative regulation of cellular process,regulation of cell death,single-organism process,single-organism cellular pro…	hsa05020,hsa05166	Prion diseases,HTLV-I infection
ENST00000377733	ENSG00000278588	HIST1H2BI	chr6:26272975-26273356	23.5126	46.4651	-0.982711	0.01915	0.999477	Histone H2A/H2B/H3||Histone-fold||Histone H2B	GO:0000786,GO:0070062,GO:0043230,GO:0065010,GO:0032993,GO:0002376,GO:0031982,GO:0031988,GO:0044085,GO:0006334,GO:0044446,GO:0051704,GO:0044422,GO:0034728,GO:0031497,GO:0034622,GO:0006333,GO:0000788,GO:0006323,GO:0044421,GO:0032991,GO:0071103,GO:0046982,GO:0065004,GO:0006955,GO:0000785,GO:0065003,GO:0071824,GO:0006950,GO:0044428,GO:0031974,GO:0005515,GO:0043233,GO:0043933,GO:0006952,GO:0022607,GO:…	nucleosome,extracellular vesicular exosome,extracellular organelle,extracellular membrane-bounded organelle,protein-DNA complex,immune system process,vesicle,membrane-bounded vesicle,cellular component biogenesis,nucleosome assembly,intracellular organelle part,multi-organism process,organelle part,nucleosome organization,chromatin assembly,cellular macromolecular complex assembly,chromatin assem…	hsa05322,hsa05034,hsa05203	Systemic lupus erythematosus,Alcoholism,Viral carcinogenesis
ENST00000360358	ENSG00000238243	OR2W3	chr1:247895586-247896531	40.3083	21.165	0.929397	0.03805	0.999477	G protein-coupled receptor, rhodopsin-like||Olfactory receptor||GPCR, rhodopsin-like, 7TM	GO:0003674,GO:0050896,GO:0044763,GO:0009987,GO:0008150,GO:0044699,GO:0044464,GO:0005623,GO:0016020,GO:0051716,GO:0042221,GO:0065007,GO:0050789,GO:0050794,GO:0007165,GO:0044700,GO:0023052,GO:0007154,GO:0007166,GO:0044707,GO:0005575,GO:0032501,GO:0004872,GO:0004871,GO:0060089,GO:0071944,GO:0005886,GO:0038023,GO:0044425,GO:0004888,GO:0016021,GO:0031224,GO:0007186,GO:0004930,GO:0003008,GO:0050877,GO:…	molecular_function,response to stimulus,single-organism cellular process,cellular process,biological_process,single-organism process,cell part,cell,membrane,cellular response to stimulus,response to chemical stimulus,biological regulation,regulation of biological process,regulation of cellular process,signal transduction,single organism signaling,signaling,cell communication,cell surface receptor…	hsa04740	Olfactory transduction
ENST00000255858	ENSG00000133488	SEC14L4	chr22:30475363-30505695	1.13217	0.379036	1.57869	0.044	0.999477	-||GOLD domain||CRAL-TRIO lipid binding domain||Cellular retinaldehyde binding/alpha-tocopherol transport||CRAL/TRIO, N-terminal domain	GO:0005515,GO:0005622,GO:0005488,GO:0003674,GO:0008150,GO:0051234,GO:0006810,GO:0051179,GO:0044464,GO:0005623,GO:0016020,GO:0008289,GO:0005575,GO:0044425,GO:0016021,GO:0031224,GO:0005215	protein binding,intracellular,binding,molecular_function,biological_process,establishment of localization,transport,localization,cell part,cell,membrane,lipid binding,cellular_component,membrane part,integral to membrane,intrinsic to membrane,transporter activity	--	--
ENST00000379757	ENSG00000239264	TXNDC5	chr6:7881516-7910814	1.54684	3.47366	-1.16713	0.0045	0.999477	Disulphide isomerase||Thioredoxin, conserved site||Thioredoxin domain||Thioredoxin-like fold	GO:0070062,GO:0043230,GO:0065010,GO:0031982,GO:0031988,GO:0044446,GO:0044422,GO:0044421,GO:0006950,GO:0031974,GO:0043233,GO:0070013,GO:0043226,GO:0005576,GO:0044267,GO:0044260,GO:0019538,GO:0043227,GO:0043170,GO:0043229,GO:0005622,GO:0003674,GO:0008152,GO:0044424,GO:0044237,GO:0044238,GO:0050896,GO:0071704,GO:0044763,GO:0009987,GO:0008150,GO:0043231,GO:0048523,GO:0065008,GO:0048519,GO:0051234,GO:…	extracellular vesicular exosome,extracellular organelle,extracellular membrane-bounded organelle,vesicle,membrane-bounded vesicle,intracellular organelle part,organelle part,extracellular region part,response to stress,membrane-enclosed lumen,organelle lumen,intracellular organelle lumen,organelle,extracellular region,cellular protein metabolic process,cellular macromolecule metabolic process,pro…	hsa04141	Protein processing in endoplasmic reticulum
ENST00000305218	ENSG00000168439	STIP1	chr11:64185271-64204543	1.68059	0.796127	1.0779	0.0292	0.999477	Tetratricopeptide repeat-containing domain||Tetratricopeptide repeat 2||Tetratricopeptide-like helical domain||Heat shock chaperonin-binding||Tetratricopeptide repeat||Tetratricopeptide repeat 1	GO:0006950,GO:0050896,GO:0005515,GO:0005488,GO:0032991,GO:0043226,GO:0005737,GO:0043227,GO:0044444,GO:0005622,GO:0005623,GO:0044464,GO:0008150,GO:0003674,GO:0005634,GO:0043229,GO:0044424,GO:0005575,GO:0043231,GO:0030544,GO:0043234,GO:0043209,GO:0008022,GO:0051087,GO:0031072,GO:0005794	response to stress,response to stimulus,protein binding,binding,macromolecular complex,organelle,cytoplasm,membrane-bounded organelle,cytoplasmic part,intracellular,cell,cell part,biological_process,molecular_function,nucleus,intracellular organelle,intracellular part,cellular_component,intracellular membrane-bounded organelle,Hsp70 protein binding,protein complex,myelin sheath,protein C-terminus…	hsa05020	Prion diseases
ENST00000522495	ENSG00000131203	IDO1	chr8:39902274-39928431	0.648448	2.48896	-1.94048	0.02335	0.999477	Indoleamine 2,3-dioxygenase||-	GO:0006955,GO:0002376,GO:0006952,GO:0006950,GO:0002682,GO:0051704,GO:0050776,GO:0002684,GO:0051707,GO:0009607,GO:0010033,GO:0045321,GO:0001816,GO:0001817,GO:0050896,GO:0050778,GO:0080134,GO:0046649,GO:0001775,GO:0031347,GO:0002694,GO:0048584,GO:0048583,GO:0050865,GO:0051249,GO:0042110,GO:0042221,GO:0050863,GO:0005829,GO:0043226,GO:0001819,GO:0048518,GO:0048519,GO:0031349,GO:0044444,GO:0005737,GO:…	immune response,immune system process,defense response,response to stress,regulation of immune system process,multi-organism process,regulation of immune response,positive regulation of immune system process,response to other organism,response to biotic stimulus,response to organic substance,leukocyte activation,cytokine production,regulation of cytokine production,response to stimulus,positive r…	hsa00380,hsa05143,hsa01100	Tryptophan metabolism,African trypanosomiasis,Metabolic pathways
ENST00000262630	ENSG00000011590	ZBTB32	chr19:35704526-35717038	0.317717	0.703322	-1.14644	0.03245	0.999477	BTB/POZ domain||Zinc finger, C2H2||Zinc finger, C2H2-like||SKP1/BTB/POZ domain||Zinc finger C2H2-type/integrase DNA-binding domain	GO:0006950,GO:0050896,GO:0048519,GO:0048523,GO:0044699,GO:0044763,GO:0005515,GO:0005488,GO:0065007,GO:0010558,GO:2000113,GO:0009890,GO:0043226,GO:0050794,GO:0050789,GO:0031327,GO:1901363,GO:0010605,GO:0019222,GO:0031324,GO:0043227,GO:0044422,GO:0097159,GO:0008152,GO:0080090,GO:0009892,GO:0051716,GO:0051253,GO:0044446,GO:0045892,GO:0031323,GO:0044237,GO:0045934,GO:0051172,GO:0044428,GO:0043233,GO:…	response to stress,response to stimulus,negative regulation of biological process,negative regulation of cellular process,single-organism process,single-organism cellular process,protein binding,binding,biological regulation,negative regulation of macromolecule biosynthetic process,negative regulation of cellular macromolecule biosynthetic process,negative regulation of biosynthetic process,organ…	--	--
ENST00000395761	ENSG00000163739	CXCL1	chr4:73869403-73871242	9.78303	5.179	0.917608	0.0126	0.999477	Chemokine interleukin-8-like domain||CXC chemokine, conserved site||CXC chemokine	GO:0006952,GO:0002376,GO:0006950,GO:0006955,GO:0051704,GO:0044421,GO:0005576,GO:0051707,GO:0002682,GO:0009607,GO:0009611,GO:0009617,GO:0006954,GO:0050900,GO:0002684,GO:0050896,GO:0048519,GO:0048523,GO:0044699,GO:0044763,GO:0034097,GO:0071345,GO:0048584,GO:0010033,GO:0005515,GO:0048583,GO:0009605,GO:0019221,GO:0070887,GO:0005488,GO:0071621,GO:0002685,GO:0016477,GO:0030593,GO:0071622,GO:0030595,GO:…	defense response,immune system process,response to stress,immune response,multi-organism process,extracellular region part,extracellular region,response to other organism,regulation of immune system process,response to biotic stimulus,response to wounding,response to bacterium,inflammatory response,leukocyte migration,positive regulation of immune system process,response to stimulus,negative regu…	hsa04621,hsa04668,hsa04060,hsa05120,hsa05132,hsa05323,hsa05134,hsa04062,hsa05146	NOD-like receptor signaling pathway,TNF signaling pathway,Cytokine-cytokine receptor interaction,Epithelial cell signaling in Helicobacter pylori infection,Salmonella infection,Rheumatoid arthritis,Legionellosis,Chemokine signaling pathway,Amoebiasis
ENST00000367468	ENSG00000073756	PTGS2	chr1:186671790-186680427	7.82698	3.41695	1.19575	0.00075	0.623132	Haem peroxidase, animal||Prostaglandin G/H synthase 2||EGF-like domain||Haem peroxidase	GO:0006952,GO:0006950,GO:0051704,GO:0051707,GO:0009607,GO:0001816,GO:0009611,GO:0001817,GO:0009617,GO:0006954,GO:0043067,GO:0050896,GO:0042981,GO:0048519,GO:0048523,GO:0010941,GO:0044699,GO:0044763,GO:0031347,GO:0006915,GO:0034097,GO:0012501,GO:0048584,GO:0010033,GO:0005515,GO:0048583,GO:0008219,GO:0016265,GO:0009605,GO:0070887,GO:0031349,GO:0005488,GO:0006605,GO:0050727,GO:0001819,GO:0080134,GO:…	defense response,response to stress,multi-organism process,response to other organism,response to biotic stimulus,cytokine production,response to wounding,regulation of cytokine production,response to bacterium,inflammatory response,regulation of programmed cell death,response to stimulus,regulation of apoptotic process,negative regulation of biological process,negative regulation of cellular pro…	hsa04668,hsa05222,hsa04064,hsa00590,hsa05140,hsa05204,hsa05200,hsa04913,hsa04370,hsa05206,hsa04921,hsa04723,hsa04726,hsa01100	TNF signaling pathway,Small cell lung cancer,NF-kappa B signaling pathway,Arachidonic acid metabolism,Leishmaniasis,Chemical carcinogenesis,Pathways in cancer,Ovarian steroidogenesis,VEGF signaling pathway,MicroRNAs in cancer,Oxytocin signaling pathway,Retrograde endocannabinoid signaling,Serotonergic synapse,Metabolic pathways
ENST00000369534	ENSG00000130830	MPP1	chrX:154778683-154821007	126.359	63.2211	0.99905	0.04255	0.999477	Guanylate kinase, conserved site||SH3 domain||P-loop containing nucleoside triphosphate hydrolase||-||Variant SH3 domain||Guanylate kinase-like domain||Guanylate kinase/L-type calcium channel beta subunit||PDZ domain	GO:0002376,GO:0002682,GO:0050900,GO:0050896,GO:0044699,GO:0044763,GO:0005515,GO:0048583,GO:0009605,GO:0070887,GO:0005488,GO:0071621,GO:0002685,GO:0016477,GO:0030593,GO:0071622,GO:0030595,GO:0006796,GO:0042221,GO:0032101,GO:0065007,GO:0006793,GO:0090022,GO:0040011,GO:0048870,GO:0051674,GO:0006935,GO:0042330,GO:0060326,GO:0043228,GO:0043232,GO:0043226,GO:0007165,GO:0006928,GO:0050794,GO:0050789,GO:…	immune system process,regulation of immune system process,leukocyte migration,response to stimulus,single-organism process,single-organism cellular process,protein binding,regulation of response to stimulus,response to external stimulus,cellular response to chemical stimulus,binding,granulocyte chemotaxis,regulation of leukocyte migration,cell migration,neutrophil chemotaxis,regulation of granulo…	--	--
ENST00000580261	ENSG00000265681	RPL17	chr18:49477249-49492523	28.7705	14.6809	0.970648	0.04145	0.999477	Ribosomal protein L22/L17||Ribosomal protein L22/L17, eukaryotic/archaeal||Ribosomal protein L22/L17, conserved site	GO:0051704,GO:0006614,GO:0022626,GO:0019058,GO:0006613,GO:0045047,GO:0072599,GO:0044403,GO:0044419,GO:0000184,GO:0070972,GO:0022625,GO:0006413,GO:0044391,GO:0003735,GO:0006612,GO:0044445,GO:0006401,GO:0019083,GO:0019080,GO:0005840,GO:0015934,GO:0016032,GO:0044764,GO:0000956,GO:0044699,GO:0044763,GO:0072594,GO:0006402,GO:0006364,GO:0016072,GO:0042254,GO:0006412,GO:0005515,GO:0005488,GO:0006605,GO:…	multi-organism process,SRP-dependent cotranslational protein targeting to membrane,cytosolic ribosome,viral infectious cycle,cotranslational protein targeting to membrane,protein targeting to ER,establishment of protein localization to endoplasmic reticulum,symbiosis, encompassing mutualism through parasitism,interspecies interaction between organisms,nuclear-transcribed mRNA catabolic process, n…	hsa03010	Ribosome
ENST00000222823	ENSG00000106100	NOD1	chr7:30424526-30478784	0.467428	0.914125	-0.967647	0.02605	0.999477	NACHT nucleoside triphosphatase||P-loop containing nucleoside triphosphate hydrolase||-||CARD domain||Death-like domain||Leucine-rich repeat domain, L domain-like||Leucine-rich repeat	GO:0006952,GO:0002376,GO:0006950,GO:0006955,GO:0051704,GO:0051707,GO:0002682,GO:0009607,GO:0001816,GO:0009611,GO:0045087,GO:0042742,GO:0001817,GO:0009617,GO:0006954,GO:0043067,GO:0002684,GO:0050896,GO:0042981,GO:0010941,GO:0044699,GO:0044763,GO:0031347,GO:0001934,GO:0006915,GO:0042327,GO:0012501,GO:0048584,GO:0045860,GO:0016310,GO:0050776,GO:0002757,GO:0010033,GO:0033674,GO:0005515,GO:0048583,GO:…	defense response,immune system process,response to stress,immune response,multi-organism process,response to other organism,regulation of immune system process,response to biotic stimulus,cytokine production,response to wounding,innate immune response,defense response to bacterium,regulation of cytokine production,response to bacterium,inflammatory response,regulation of programmed cell death,pos…	hsa04621,hsa05131,hsa05120,hsa05133	NOD-like receptor signaling pathway,Shigellosis,Epithelial cell signaling in Helicobacter pylori infection,Pertussis
ENST00000359193	ENSG00000196787	HIST1H2AG	chr6:27133041-27135291	9.34784	17.1515	-0.875631	0.04245	0.999477	Histone H2A conserved site||Histone H2A||Histone H2A, C-terminal domain||Histone-fold||Histone H2A/H2B/H3	GO:0070062,GO:0043230,GO:0065010,GO:0031982,GO:0044446,GO:0031988,GO:0044422,GO:0005515,GO:0031974,GO:0043233,GO:0044428,GO:0070013,GO:0043227,GO:0043226,GO:0000786,GO:0044421,GO:0032993,GO:0034641,GO:0031981,GO:0005488,GO:0005622,GO:0044424,GO:0048519,GO:0006807,GO:0071704,GO:0044238,GO:0044237,GO:0008152,GO:0005576,GO:0003674,GO:1901360,GO:0043229,GO:0006139,GO:0008150,GO:0046483,GO:0043231,GO:…	extracellular vesicular exosome,extracellular organelle,extracellular membrane-bounded organelle,vesicle,intracellular organelle part,membrane-bounded vesicle,organelle part,protein binding,membrane-enclosed lumen,organelle lumen,nuclear part,intracellular organelle lumen,membrane-bounded organelle,organelle,nucleosome,extracellular region part,protein-DNA complex,cellular nitrogen compound metab…	hsa05322,hsa05034	Systemic lupus erythematosus,Alcoholism
ENST00000259818	ENSG00000137285	TUBB2B	chr6:3224260-3227735	1.10977	0.0326724	5.08604	0.03255	0.999477	Tubulin, C-terminal||Tubulin/FtsZ, GTPase domain||Tubulin/FtsZ, 2-layer sandwich domain||Beta tubulin||Tubulin, conserved site||Tubulin||Beta tubulin, autoregulation binding site||Tubulin/FtsZ, C-terminal	GO:0044446,GO:0044422,GO:0043227,GO:0043226,GO:0005488,GO:0005622,GO:0044424,GO:0005737,GO:0040011,GO:0003674,GO:0043229,GO:0008150,GO:0043231,GO:0051179,GO:0032991,GO:0044763,GO:0009987,GO:0005634,GO:0071840,GO:1901363,GO:0003824,GO:0097159,GO:0048870,GO:0051674,GO:0016477,GO:0032553,GO:0017111,GO:0044464,GO:0043228,GO:0043232,GO:0044699,GO:0017076,GO:0032550,GO:0032549,GO:0001883,GO:0032555,GO:…	intracellular organelle part,organelle part,membrane-bounded organelle,organelle,binding,intracellular,intracellular part,cytoplasm,locomotion,molecular_function,intracellular organelle,biological_process,intracellular membrane-bounded organelle,localization,macromolecular complex,single-organism cellular process,cellular process,nucleus,cellular component organization or biogenesis,heterocyclic …	hsa04145,hsa04540,hsa05130	Phagosome,Gap junction,Pathogenic Escherichia coli infection
ENST00000361972	ENSG00000198879	SFMBT2	chr10:7158623-7411486	0.605591	1.27938	-1.07903	0.01395	0.999477	Mbt repeat||Sterile alpha motif domain||Sterile alpha motif/pointed domain||Protein of unknown function DUF3588	GO:0044446,GO:0044422,GO:0005515,GO:0031974,GO:0043233,GO:0044428,GO:0070013,GO:0043227,GO:0043226,GO:0034641,GO:0031981,GO:0005488,GO:0005622,GO:0044424,GO:0048519,GO:0006807,GO:0071704,GO:0044238,GO:0044237,GO:0008152,GO:0003674,GO:1901360,GO:0043229,GO:0006139,GO:0008150,GO:0046483,GO:0043231,GO:0044260,GO:0009987,GO:0005634,GO:0005654,GO:0006725,GO:0090304,GO:0043170,GO:0010605,GO:0016070,GO:…	intracellular organelle part,organelle part,protein binding,membrane-enclosed lumen,organelle lumen,nuclear part,intracellular organelle lumen,membrane-bounded organelle,organelle,cellular nitrogen compound metabolic process,nuclear lumen,binding,intracellular,intracellular part,negative regulation of biological process,nitrogen compound metabolic process,organic substance metabolic process,prima…	--	--
ENST00000274063	ENSG00000145423	SFRP2	chr4:153766135-153903172	3.66217	2.05204	0.835641	0.0437	0.999477	Netrin module, non-TIMP type||Tissue inhibitor of metalloproteinases-like, OB-fold||Secreted frizzled-related protein 2||Frizzled/secreted frizzled-related protein||Netrin domain||Frizzled domain	GO:0002376,GO:0044421,GO:0006950,GO:0005515,GO:0005576,GO:0006605,GO:0044267,GO:0044260,GO:0034641,GO:0002520,GO:0019538,GO:0048534,GO:0030097,GO:0090304,GO:0071840,GO:0006139,GO:0046483,GO:0033365,GO:0006886,GO:0043170,GO:0034654,GO:0018130,GO:0019438,GO:0044271,GO:0006807,GO:0006725,GO:0005488,GO:1901360,GO:1901362,GO:0003674,GO:0008152,GO:0032774,GO:0044237,GO:0015031,GO:0031012,GO:0044238,GO:…	immune system process,extracellular region part,response to stress,protein binding,extracellular region,protein targeting,cellular protein metabolic process,cellular macromolecule metabolic process,cellular nitrogen compound metabolic process,immune system development,protein metabolic process,hematopoietic or lymphoid organ development,hemopoiesis,nucleic acid metabolic process,cellular componen…	hsa04310	Wnt signaling pathway
ENST00000274065	ENSG00000145425	RPS3A	chr4:151099572-151104652	40.9021	22.201	0.881553	0.01235	0.999477	Ribosomal protein S3Ae, conserved site||40S ribosomal protein S1/3, eukaryotes||Ribosomal protein S3Ae	GO:0070062,GO:0043230,GO:0065010,GO:0019080,GO:0019083,GO:0006614,GO:0045047,GO:0072599,GO:0006613,GO:0022626,GO:0019058,GO:0000184,GO:0031982,GO:0070972,GO:0031988,GO:0006612,GO:0044085,GO:0006413,GO:0006364,GO:0016072,GO:0016032,GO:0044764,GO:0044446,GO:0044445,GO:0051704,GO:0070161,GO:0005912,GO:0044422,GO:0042254,GO:0044403,GO:0044419,GO:0022613,GO:0000956,GO:0044391,GO:0044421,GO:0006402,GO:…	extracellular vesicular exosome,extracellular organelle,extracellular membrane-bounded organelle,viral genome expression,viral transcription,SRP-dependent cotranslational protein targeting to membrane,protein targeting to ER,establishment of protein localization to endoplasmic reticulum,cotranslational protein targeting to membrane,cytosolic ribosome,viral infectious cycle,nuclear-transcribed mRN…	hsa03010	Ribosome
ENST00000289703	ENSG00000158711	ELK4	chr1:205607942-205631962	4.72969	1.52741	1.63066	0.04885	0.999477	Ets domain||Winged helix-turn-helix DNA-binding domain	GO:0044446,GO:0044422,GO:0044428,GO:0031974,GO:0005515,GO:0043233,GO:0070013,GO:0031981,GO:0043226,GO:0044267,GO:0044260,GO:0034641,GO:0019538,GO:0043227,GO:0090304,GO:0071840,GO:0006139,GO:0046483,GO:0043170,GO:0043229,GO:0034654,GO:0018130,GO:0019438,GO:0044271,GO:0005622,GO:0006807,GO:0006725,GO:0005634,GO:0005488,GO:1901360,GO:1901362,GO:0003674,GO:0008152,GO:0032774,GO:0044424,GO:0044237,GO:…	intracellular organelle part,organelle part,nuclear part,membrane-enclosed lumen,protein binding,organelle lumen,intracellular organelle lumen,nuclear lumen,organelle,cellular protein metabolic process,cellular macromolecule metabolic process,cellular nitrogen compound metabolic process,protein metabolic process,membrane-bounded organelle,nucleic acid metabolic process,cellular component organiza…	hsa05202,hsa05166,hsa04010	Transcriptional misregulation in cancer,HTLV-I infection,MAPK signaling pathway
ENST00000439709	ENSG00000155749	ALS2CR12	chr2:201288270-201357398	8.584	2.5837	1.73221	0.00245	0.999477	Amyotrophic lateral sclerosis 2 chromosomal region candidate gene 12 protein	GO:0044446,GO:0044422,GO:0005515,GO:0043227,GO:0043226,GO:0034641,GO:0005488,GO:0005622,GO:0044424,GO:0006807,GO:0071704,GO:0044238,GO:0044237,GO:0005737,GO:0008152,GO:0003674,GO:1901360,GO:0043229,GO:0006139,GO:0008150,GO:0046483,GO:0043231,GO:0009987,GO:0006725,GO:0065009,GO:1901575,GO:0009056,GO:0044464,GO:0044248,GO:0050790,GO:0034655,GO:0044281,GO:0005623,GO:0019222,GO:0046700,GO:0044270,GO:…	intracellular organelle part,organelle part,protein binding,membrane-bounded organelle,organelle,cellular nitrogen compound metabolic process,binding,intracellular,intracellular part,nitrogen compound metabolic process,organic substance metabolic process,primary metabolic process,cellular metabolic process,cytoplasm,metabolic process,molecular_function,organic cyclic compound metabolic process,in…	--	--
ENST00000374259	ENSG00000184481	FOXO4	chrX:71096196-71103535	34.1337	18.8831	0.854103	0.03825	0.999477	Winged helix-turn-helix DNA-binding domain||Fork head domain conserved site 2||Fork head domain||FOXO protein, transactivation domain	GO:0044446,GO:0044422,GO:0006950,GO:0044428,GO:0031974,GO:0005515,GO:0043233,GO:0070013,GO:0031981,GO:0043226,GO:0044260,GO:0034641,GO:0043227,GO:0090304,GO:0006139,GO:0046483,GO:0043170,GO:0043229,GO:0034654,GO:0018130,GO:0019438,GO:0044271,GO:0005622,GO:0006807,GO:0006725,GO:0005634,GO:0005488,GO:1901360,GO:1901362,GO:0003674,GO:0008152,GO:0032774,GO:0044424,GO:0044237,GO:0005654,GO:0044238,GO:…	intracellular organelle part,organelle part,response to stress,nuclear part,membrane-enclosed lumen,protein binding,organelle lumen,intracellular organelle lumen,nuclear lumen,organelle,cellular macromolecule metabolic process,cellular nitrogen compound metabolic process,membrane-bounded organelle,nucleic acid metabolic process,nucleobase-containing compound metabolic process,heterocycle metaboli…	hsa04068,hsa04014	FoxO signaling pathway,Ras signaling pathway
ENST00000346872	ENSG00000161405	IKZF3	chr17:39757714-39864188	1.20128	0.532922	1.17258	0.02485	0.999477	Zinc finger, C2H2-like||Zinc finger, C2H2||Zinc finger C2H2-type/integrase DNA-binding domain	GO:0002376,GO:0002682,GO:0043067,GO:0042981,GO:0010941,GO:0044699,GO:0044763,GO:0006915,GO:0012501,GO:0050865,GO:0005515,GO:0002694,GO:0008219,GO:0016265,GO:0001775,GO:0045321,GO:0005488,GO:0002520,GO:0048534,GO:0051239,GO:0030097,GO:0046983,GO:0048518,GO:0065007,GO:0051249,GO:0046649,GO:0046982,GO:0002521,GO:0048522,GO:0044707,GO:0043226,GO:0050794,GO:0050789,GO:1901363,GO:0008283,GO:0032501,GO:…	immune system process,regulation of immune system process,regulation of programmed cell death,regulation of apoptotic process,regulation of cell death,single-organism process,single-organism cellular process,apoptotic process,programmed cell death,regulation of cell activation,protein binding,regulation of leukocyte activation,cell death,death,cell activation,leukocyte activation,binding,immune s…	--	--
ENST00000368737	ENSG00000163221	S100A12	chr1:153373705-153375649	17.3887	6.53353	1.41222	0.00135	0.803335	EF-hand domain pair||S100/Calbindin-D9k, conserved site||S100/CaBP-9k-type, calcium binding, subdomain||EF-hand domain	GO:0002376,GO:0006955,GO:0006952,GO:0051704,GO:0045087,GO:0006950,GO:0051707,GO:0009607,GO:0045321,GO:0001816,GO:0001775,GO:0031347,GO:0005515,GO:0070887,GO:0050896,GO:0080134,GO:0043227,GO:0031349,GO:0043226,GO:0048584,GO:0042221,GO:0034641,GO:0048583,GO:0005488,GO:0005622,GO:0048518,GO:0050900,GO:0044424,GO:0045184,GO:0033036,GO:0009617,GO:0006807,GO:0071704,GO:0044238,GO:0051716,GO:0008104,GO:…	immune system process,immune response,defense response,multi-organism process,innate immune response,response to stress,response to other organism,response to biotic stimulus,leukocyte activation,cytokine production,cell activation,regulation of defense response,protein binding,cellular response to chemical stimulus,response to stimulus,regulation of response to stress,membrane-bounded organelle,…	--	--
ENST00000370747	ENSG00000137965	IFI44	chr1:78649830-78664078	0.949053	2.70671	-1.51198	0.0174	0.999477	TLDc domain||Interferon-induced protein 44 family||P-loop containing nucleoside triphosphate hydrolase	GO:0051704,GO:0051707,GO:0009607,GO:0009615,GO:0050896,GO:0005622,GO:0044424,GO:0005737,GO:0008150,GO:0044464,GO:0005623,GO:0005575	multi-organism process,response to other organism,response to biotic stimulus,response to virus,response to stimulus,intracellular,intracellular part,cytoplasm,biological_process,cell part,cell,cellular_component	--	--
ENST00000252590	ENSG00000130300	PLVAP	chr19:17351447-17377350	12.8628	6.02248	1.09477	0.02195	0.999477	PV-1	GO:0002376,GO:0002682,GO:0002684,GO:0070062,GO:0043230,GO:0065010,GO:0034097,GO:0031982,GO:0071345,GO:0010033,GO:0031988,GO:0019221,GO:0005515,GO:0070887,GO:0050896,GO:0043227,GO:0071310,GO:0043226,GO:0044421,GO:0042221,GO:0005488,GO:0005622,GO:0048518,GO:0050900,GO:0044424,GO:0051716,GO:0005737,GO:0040011,GO:0005576,GO:0009986,GO:0003674,GO:0008150,GO:0051179,GO:0044763,GO:0016020,GO:0009987,GO:…	immune system process,regulation of immune system process,positive regulation of immune system process,extracellular vesicular exosome,extracellular organelle,extracellular membrane-bounded organelle,response to cytokine stimulus,vesicle,cellular response to cytokine stimulus,response to organic substance,membrane-bounded vesicle,cytokine-mediated signaling pathway,protein binding,cellular respon…	--	--
ENST00000531372	ENSG00000254709	IGLL5	chr22:22887779-22896107	0.676596	10.7442	-3.98912	0.0203	0.999477	Immunoglobulin-like fold||-||Immunoglobulin/major histocompatibility complex, conserved site||Immunoglobulin-like domain||Immunoglobulin C1-set	GO:0070062,GO:0043230,GO:0065010,GO:0002376,GO:0031982,GO:0031988,GO:0051704,GO:0002682,GO:0044421,GO:0032991,GO:0006955,GO:0006950,GO:0005515,GO:0006952,GO:0002684,GO:0043226,GO:0005576,GO:0001775,GO:0019538,GO:0043227,GO:0071840,GO:0043170,GO:0050776,GO:0045087,GO:0009897,GO:0045321,GO:0005488,GO:0003674,GO:0008152,GO:0050851,GO:0050778,GO:0044238,GO:0050896,GO:0071704,GO:0044763,GO:0046649,GO:…	extracellular vesicular exosome,extracellular organelle,extracellular membrane-bounded organelle,immune system process,vesicle,membrane-bounded vesicle,multi-organism process,regulation of immune system process,extracellular region part,macromolecular complex,immune response,response to stress,protein binding,defense response,positive regulation of immune system process,organelle,extracellular re…	--	--
ENST00000371625	ENSG00000107317	PTGDS	chr9:136977504-136981742	2.83795	5.8054	-1.03254	0.02395	0.999477	Lipocalin/cytosolic fatty-acid binding domain||Calycin-like||-||Lipocalin family conserved site||Lipocalin||Calycin||Prostaglandin D synthase	GO:0010033,GO:0050896,GO:0048583,GO:0070062,GO:0043230,GO:0065010,GO:0031982,GO:0031988,GO:0042221,GO:0043227,GO:0043226,GO:0048519,GO:0044444,GO:0005737,GO:0044428,GO:0044446,GO:0044422,GO:0005622,GO:0005634,GO:0044421,GO:0003824,GO:0005488,GO:0051179,GO:0016020,GO:0048523,GO:0044424,GO:0051239,GO:0003674,GO:0043231,GO:0043229,GO:0008150,GO:0012505,GO:0009987,GO:0071704,GO:0036094,GO:0005576,GO:…	response to organic substance,response to stimulus,regulation of response to stimulus,extracellular vesicular exosome,extracellular organelle,extracellular membrane-bounded organelle,vesicle,membrane-bounded vesicle,response to chemical stimulus,membrane-bounded organelle,organelle,negative regulation of biological process,cytoplasmic part,cytoplasm,nuclear part,intracellular organelle part,organ…	hsa00590,hsa01100	Arachidonic acid metabolism,Metabolic pathways
ENST00000392621	ENSG00000178789	CD300LB	chr17:74521173-74531474	4.53065	7.75153	-0.774763	0.0269	0.999477	Immunoglobulin-like fold||Immunoglobulin V-set domain||Immunoglobulin subtype||Immunoglobulin-like domain	GO:0002376,GO:0002682,GO:0006955,GO:0006950,GO:0006952,GO:0050776,GO:0045087,GO:0050896,GO:0008150,GO:0044464,GO:0005623,GO:0016020,GO:0048583,GO:0065007,GO:0050789,GO:0005575,GO:0071944,GO:0005886,GO:0044425,GO:0016021,GO:0031224	immune system process,regulation of immune system process,immune response,response to stress,defense response,regulation of immune response,innate immune response,response to stimulus,biological_process,cell part,cell,membrane,regulation of response to stimulus,biological regulation,regulation of biological process,cellular_component,cell periphery,plasma membrane,membrane part,integral to membra…	--	--
ENST00000423484	ENSG00000234444	ZNF736	chr7:64310827-64354860	0.367844	0.709218	-0.947134	0.0303	0.999477	Zinc finger C2H2-type/integrase DNA-binding domain||Krueppel-associated box||Zinc finger, C2H2-like||-||Zinc finger, C2H2	GO:0043227,GO:0043226,GO:0034641,GO:0005488,GO:0005622,GO:0044424,GO:0006807,GO:0071704,GO:0044238,GO:0044237,GO:0008152,GO:0003674,GO:1901360,GO:0043229,GO:0006139,GO:0008150,GO:0046483,GO:0043231,GO:0044260,GO:0009987,GO:0005634,GO:1901363,GO:0097159,GO:0006725,GO:0090304,GO:0043170,GO:0016070,GO:0044464,GO:0010467,GO:0044249,GO:0003676,GO:0005623,GO:0009058,GO:0019222,GO:0044271,GO:1901576,GO:…	membrane-bounded organelle,organelle,cellular nitrogen compound metabolic process,binding,intracellular,intracellular part,nitrogen compound metabolic process,organic substance metabolic process,primary metabolic process,cellular metabolic process,metabolic process,molecular_function,organic cyclic compound metabolic process,intracellular organelle,nucleobase-containing compound metabolic process…	--	--
ENST00000356641	ENSG00000196914	ARHGEF12	chr11:120336913-120489936	7.70154	4.09782	0.91029	0.0314	0.999477	PDZ domain||Guanine-nucleotide dissociation stimulator, CDC24, conserved site||Dbl homology (DH) domain||Pleckstrin homology domain||RGS domain||PH domain-like||Regulator of G protein signalling-like domain	GO:0070062,GO:0043230,GO:0065010,GO:0031982,GO:0031988,GO:0044421,GO:0005515,GO:0043226,GO:0005576,GO:0034641,GO:0043227,GO:0006139,GO:0046483,GO:0005622,GO:0006807,GO:0006725,GO:0005488,GO:1901360,GO:0003674,GO:0008152,GO:0044424,GO:0044237,GO:0044238,GO:0050896,GO:0071704,GO:0044763,GO:0034655,GO:0009987,GO:0008150,GO:0005829,GO:0044248,GO:0046700,GO:0044270,GO:0019439,GO:0009056,GO:0044699,GO:…	extracellular vesicular exosome,extracellular organelle,extracellular membrane-bounded organelle,vesicle,membrane-bounded vesicle,extracellular region part,protein binding,organelle,extracellular region,cellular nitrogen compound metabolic process,membrane-bounded organelle,nucleobase-containing compound metabolic process,heterocycle metabolic process,intracellular,nitrogen compound metabolic pro…	hsa04611,hsa04810,hsa05205,hsa04360,hsa05152,hsa04270	Platelet activation,Regulation of actin cytoskeleton,Proteoglycans in cancer,Axon guidance,Tuberculosis,Vascular smooth muscle contraction
ENST00000359426	ENSG00000156515	HK1	chr10:69269983-69401882	14.6676	7.61255	0.946182	0.0489	0.999477	Hexokinase, binding site||Hexokinase, N-terminal||Hexokinase, C-terminal||Hexokinase	GO:0044699,GO:0044763,GO:0072594,GO:0016310,GO:0005488,GO:0033365,GO:0006796,GO:0065008,GO:0065007,GO:0006793,GO:0043226,GO:0005829,GO:1901363,GO:0005737,GO:0043168,GO:0043227,GO:0044422,GO:0097159,GO:0008152,GO:0044446,GO:0006091,GO:0051179,GO:0044237,GO:0006810,GO:0045184,GO:0044444,GO:0005622,GO:0016020,GO:0051234,GO:0005623,GO:0034613,GO:0070727,GO:0044765,GO:0009987,GO:0071702,GO:0044464,GO:…	single-organism process,single-organism cellular process,establishment of protein localization to organelle,phosphorylation,binding,protein localization to organelle,phosphate-containing compound metabolic process,regulation of biological quality,biological regulation,phosphorus metabolic process,organelle,cytosol,heterocyclic compound binding,cytoplasm,anion binding,membrane-bounded organelle,or…	hsa00524,hsa00052,hsa00051,hsa04973,hsa00520,hsa04930,hsa00500,hsa04910,hsa00010,hsa01200,hsa04066,hsa01100	Butirosin and neomycin biosynthesis,Galactose metabolism,Fructose and mannose metabolism,Carbohydrate digestion and absorption,Amino sugar and nucleotide sugar metabolism,Type II diabetes mellitus,Starch and sucrose metabolism,Insulin signaling pathway,Glycolysis / Gluconeogenesis,Carbon metabolism,HIF-1 signaling pathway,Metabolic pathways
ENST00000304625	ENSG00000169385	RNASE2	chr14:20955451-20956436	5.1889	2.31037	1.1673	0.03205	0.999477	Ribonuclease A-domain||Ribonuclease A, active site||Pancreatic ribonuclease	GO:0070062,GO:0043230,GO:0065010,GO:0031982,GO:0031988,GO:0050896,GO:0043227,GO:0043226,GO:0044421,GO:0042221,GO:0034641,GO:0005488,GO:0005622,GO:0044424,GO:0006807,GO:0071704,GO:0044238,GO:0044237,GO:0005737,GO:0008152,GO:0000323,GO:0005764,GO:0044265,GO:0040011,GO:0005576,GO:0005773,GO:0003674,GO:0006401,GO:1901360,GO:0043229,GO:0006139,GO:0008150,GO:0046483,GO:0043231,GO:0044260,GO:0009987,GO:…	extracellular vesicular exosome,extracellular organelle,extracellular membrane-bounded organelle,vesicle,membrane-bounded vesicle,response to stimulus,membrane-bounded organelle,organelle,extracellular region part,response to chemical stimulus,cellular nitrogen compound metabolic process,binding,intracellular,intracellular part,nitrogen compound metabolic process,organic substance metabolic proce…	--	--
ENST00000422514	ENSG00000198242	RPL23A	chr17:28719392-28743455	15.7084	7.15417	1.13468	0.02475	0.999477	Ribosomal protein L23/L15e core domain||Ribosomal protein L23/L25, N-terminal||Ribosomal protein L23/L25, conserved site||Ribosomal protein L25/L23||Ribosomal protein L23||Nucleotide-binding alpha-beta plait domain	GO:0051704,GO:0044403,GO:0044419,GO:0016032,GO:0044764,GO:0070062,GO:0043230,GO:0065010,GO:0031982,GO:0044446,GO:0031988,GO:0044422,GO:0005515,GO:0019080,GO:0019058,GO:0031974,GO:0043233,GO:0044428,GO:0070013,GO:0043227,GO:0019083,GO:0043226,GO:0044421,GO:0042254,GO:0022613,GO:0016072,GO:0034641,GO:0006364,GO:0031981,GO:0005488,GO:0005622,GO:0005912,GO:0000184,GO:0044424,GO:0045184,GO:0044085,GO:…	multi-organism process,symbiosis, encompassing mutualism through parasitism,interspecies interaction between organisms,viral process,multi-organism cellular process,extracellular vesicular exosome,extracellular organelle,extracellular membrane-bounded organelle,vesicle,intracellular organelle part,membrane-bounded vesicle,organelle part,protein binding,viral genome expression,viral infectious cyc…	hsa03010	Ribosome
ENST00000370321	ENSG00000122406	RPL5	chr1:92832024-92961522	25.1463	15.4006	0.707357	0.04195	0.999477	Ribosomal protein L5 eukaryotic/L18 archaeal||Ribosomal protein L5 eukaryotic/L18 archaeal, C-terminal	GO:0070062,GO:0043230,GO:0065010,GO:0051704,GO:0031988,GO:0044421,GO:0005576,GO:0031982,GO:0006614,GO:0022626,GO:0019058,GO:0006613,GO:0045047,GO:0072599,GO:0044403,GO:0044419,GO:0000184,GO:0070972,GO:0022625,GO:0006413,GO:0044391,GO:0003735,GO:0006612,GO:0044445,GO:0006401,GO:0005912,GO:0019083,GO:0070161,GO:0019080,GO:0005840,GO:0015934,GO:0016032,GO:0000027,GO:0044764,GO:0000956,GO:0044699,GO:…	extracellular vesicular exosome,extracellular organelle,extracellular membrane-bounded organelle,multi-organism process,membrane-bounded vesicle,extracellular region part,extracellular region,vesicle,SRP-dependent cotranslational protein targeting to membrane,cytosolic ribosome,viral infectious cycle,cotranslational protein targeting to membrane,protein targeting to ER,establishment of protein lo…	hsa03010	Ribosome
ENST00000322315	ENSG00000179855	GIPC3	chr19:3585552-3593541	0.546387	0.221253	1.30423	0.005	0.999477	Uncharacterised conserved protein UCP038083, PDZ||PDZ domain	--	--	--	--
ENST00000199389	ENSG00000086232	EIF2AK1	chr7:6009244-6059230	20.9855	10.5638	0.990272	0.02105	0.999477	-||Protein kinase, ATP binding site||Serine/threonine-protein kinase, active site||Protein kinase-like domain||Protein kinase domain	GO:0002376,GO:0006413,GO:0006950,GO:0005515,GO:0006952,GO:0006412,GO:0044267,GO:0044260,GO:0002520,GO:0019538,GO:0030099,GO:0046983,GO:0048534,GO:0030097,GO:0046483,GO:0043170,GO:0005622,GO:0006807,GO:0006725,GO:0005488,GO:1901360,GO:0003674,GO:0008152,GO:0044424,GO:0044237,GO:0044238,GO:0050896,GO:0003676,GO:0003723,GO:0010467,GO:0009611,GO:0009059,GO:0010605,GO:0071704,GO:0044763,GO:1901576,GO:…	immune system process,translational initiation,response to stress,protein binding,defense response,translation,cellular protein metabolic process,cellular macromolecule metabolic process,immune system development,protein metabolic process,myeloid cell differentiation,protein dimerization activity,hematopoietic or lymphoid organ development,hemopoiesis,heterocycle metabolic process,macromolecule m…	--	--
ENST00000225275	ENSG00000005381	MPO	chr17:58269855-58280935	1.94008	0.729864	1.41041	0.01	0.999477	Haem peroxidase, animal||Myeloperoxidase||Haem peroxidase	GO:0002376,GO:0006952,GO:0051704,GO:0006950,GO:0002252,GO:0051707,GO:0009607,GO:0044403,GO:0044419,GO:0070062,GO:0043230,GO:0065010,GO:0031982,GO:0010033,GO:0031988,GO:0070887,GO:0050896,GO:0043227,GO:0043226,GO:0043900,GO:0044421,GO:0042221,GO:0005488,GO:0005622,GO:0044424,GO:0009617,GO:0048519,GO:0071704,GO:0051716,GO:0044237,GO:0005737,GO:0043901,GO:0008152,GO:0000323,GO:0005764,GO:0005576,GO:…	immune system process,defense response,multi-organism process,response to stress,immune effector process,response to other organism,response to biotic stimulus,symbiosis, encompassing mutualism through parasitism,interspecies interaction between organisms,extracellular vesicular exosome,extracellular organelle,extracellular membrane-bounded organelle,vesicle,response to organic substance,membrane…	hsa05202,hsa04145	Transcriptional misregulation in cancer,Phagosome
ENST00000312561	ENSG00000174718	KIAA1551	chr12:31959407-31993107	7.43793	3.20006	1.2168	0.00105	0.726226	-||Protein of unknown function DUF4617	--	--	--	--
ENST00000306107	ENSG00000170017	ALCAM	chr3:105366908-105576900	0.342479	0.695127	-1.02126	0.0199	0.999477	CD80-like, immunoglobulin C2-set||Immunoglobulin-like domain||Immunoglobulin subtype||Immunoglobulin-like fold||Immunoglobulin V-set domain||Immunoglobulin subtype 2	GO:0002376,GO:0070062,GO:0043230,GO:0065010,GO:0006955,GO:0031988,GO:0044421,GO:0005576,GO:0031982,GO:0005912,GO:0050896,GO:0070161,GO:0044699,GO:0044763,GO:0005515,GO:0009605,GO:0005488,GO:0030054,GO:0009897,GO:0042221,GO:0005925,GO:0005924,GO:0030055,GO:0065007,GO:0040011,GO:0006935,GO:0042330,GO:0071840,GO:0044707,GO:0032991,GO:0043226,GO:0042101,GO:0007165,GO:0006928,GO:0050794,GO:0050789,GO:…	immune system process,extracellular vesicular exosome,extracellular organelle,extracellular membrane-bounded organelle,immune response,membrane-bounded vesicle,extracellular region part,extracellular region,vesicle,adherens junction,response to stimulus,anchoring junction,single-organism process,single-organism cellular process,protein binding,response to external stimulus,binding,cell junction,e…	hsa04514	Cell adhesion molecules (CAMs)
ENST00000322723	ENSG00000115053	NCL	chr2:231453530-231464594	2.52234	1.3927	0.856879	0.02325	0.999477	Nucleotide-binding alpha-beta plait domain||RNA recognition motif domain||-||RNA recognition motif domain, eukaryote	GO:0070062,GO:0043230,GO:0065010,GO:0031988,GO:0044421,GO:0005576,GO:0031982,GO:0044699,GO:0005515,GO:0005488,GO:0048518,GO:0065007,GO:0003723,GO:0030529,GO:0001525,GO:0048522,GO:0044707,GO:0032991,GO:0043228,GO:0043232,GO:0043226,GO:0048646,GO:0001568,GO:0050794,GO:0050789,GO:1901363,GO:0001944,GO:0032501,GO:0005737,GO:0019222,GO:0048514,GO:0043227,GO:0044422,GO:0097159,GO:0008152,GO:0080090,GO:…	extracellular vesicular exosome,extracellular organelle,extracellular membrane-bounded organelle,membrane-bounded vesicle,extracellular region part,extracellular region,vesicle,single-organism process,protein binding,binding,positive regulation of biological process,biological regulation,RNA binding,ribonucleoprotein complex,angiogenesis,positive regulation of cellular process,single-multicellula…	--	--
ENST00000370992	ENSG00000052749	RRP12	chr10:97356700-97426076	3.76813	1.58659	1.24792	0.03645	0.999477	Armadillo-like helical||-||Uncharacterised domain NUC173||Armadillo-type fold	GO:0043228,GO:0043232,GO:0043226,GO:0043227,GO:0044422,GO:0044446,GO:0044428,GO:0043233,GO:0005622,GO:0016020,GO:0005623,GO:0031974,GO:0044464,GO:0031981,GO:0070013,GO:0031967,GO:0031975,GO:0005634,GO:0043229,GO:0044424,GO:0005575,GO:0005730,GO:0031965,GO:0043231,GO:0044425,GO:0005635,GO:0031090,GO:0031224,GO:0016021,GO:0012505	non-membrane-bounded organelle,intracellular non-membrane-bounded organelle,organelle,membrane-bounded organelle,organelle part,intracellular organelle part,nuclear part,organelle lumen,intracellular,membrane,cell,membrane-enclosed lumen,cell part,nuclear lumen,intracellular organelle lumen,organelle envelope,envelope,nucleus,intracellular organelle,intracellular part,cellular_component,nucleolus…	--	--
ENST00000435224	ENSG00000166016	ABTB2	chr11:34150987-34358008	0.86736	2.36934	-1.44978	0.0005	0.528416	Ankyrin repeat-containing domain||Ankyrin repeat||BTB/POZ domain||SKP1/BTB/POZ domain||Histone-fold	GO:0044446,GO:0044422,GO:0005515,GO:0070887,GO:0050896,GO:0031974,GO:0043233,GO:0044428,GO:0070013,GO:0043227,GO:0043226,GO:0042221,GO:0031981,GO:0005488,GO:0005622,GO:0044424,GO:0071704,GO:0044238,GO:0051716,GO:0044237,GO:0005737,GO:0008152,GO:0044265,GO:0003674,GO:0019538,GO:0043229,GO:0008150,GO:0043231,GO:0044260,GO:0032991,GO:0044763,GO:0009987,GO:0005634,GO:0005654,GO:0046983,GO:0009057,GO:…	intracellular organelle part,organelle part,protein binding,cellular response to chemical stimulus,response to stimulus,membrane-enclosed lumen,organelle lumen,nuclear part,intracellular organelle lumen,membrane-bounded organelle,organelle,response to chemical stimulus,nuclear lumen,binding,intracellular,intracellular part,organic substance metabolic process,primary metabolic process,cellular res…	--	--
ENST00000330838	ENSG00000132466	ANKRD17	chr4:73073375-73258798	3.54278	1.42783	1.31106	0.0048	0.999477	Ankyrin repeat||K Homology domain, type 1||Ankyrin repeat-containing domain||K Homology domain	GO:0002376,GO:0016032,GO:0044764,GO:0044446,GO:0051704,GO:0044422,GO:0044403,GO:0044419,GO:0002682,GO:0006955,GO:0000785,GO:0006950,GO:0005515,GO:0006952,GO:0002684,GO:0043226,GO:0043228,GO:0043232,GO:0044260,GO:0034641,GO:0043227,GO:0044427,GO:0005694,GO:0090304,GO:0006139,GO:0046483,GO:0043170,GO:0050776,GO:0043229,GO:0045087,GO:0005622,GO:0006807,GO:0006725,GO:0005634,GO:0005488,GO:1901360,GO:…	immune system process,viral process,multi-organism cellular process,intracellular organelle part,multi-organism process,organelle part,symbiosis, encompassing mutualism through parasitism,interspecies interaction between organisms,regulation of immune system process,immune response,chromatin,response to stress,protein binding,defense response,positive regulation of immune system process,organelle…	--	--
ENST00000292494	ENSG00000160932	LY6E	chr8:143016665-143023832	12.7185	31.6474	-1.31515	0.01195	0.999477	-||Ly-6 antigen/uPA receptor-like	GO:0050896,GO:0051716,GO:0008150,GO:0044763,GO:0016020,GO:0009987,GO:0044464,GO:0044699,GO:0005623,GO:0065007,GO:0007165,GO:0044700,GO:0023052,GO:0007154,GO:0050789,GO:0050794,GO:0007166,GO:0044459,GO:0005575,GO:0044425,GO:0005886,GO:0071944,GO:0016021,GO:0031226,GO:0031224,GO:0005887,GO:0031225	response to stimulus,cellular response to stimulus,biological_process,single-organism cellular process,membrane,cellular process,cell part,single-organism process,cell,biological regulation,signal transduction,single organism signaling,signaling,cell communication,regulation of biological process,regulation of cellular process,cell surface receptor signaling pathway,plasma membrane part,cellular_…	--	--
ENST00000586659	ENSG00000197256	KANK2	chr19:11164266-11197548	1.79302	0.635657	1.49607	0.02975	0.999477	-||Ankyrin repeat-containing domain||Ankyrin repeat||Kank N-terminal motif	GO:0005515,GO:0043226,GO:0044260,GO:0034641,GO:0043227,GO:0090304,GO:0006139,GO:0046483,GO:0043170,GO:0043229,GO:0034654,GO:0018130,GO:0019438,GO:0044271,GO:0005622,GO:0006807,GO:0006725,GO:0005488,GO:1901360,GO:1901362,GO:0003674,GO:0008152,GO:0032774,GO:0044424,GO:0044237,GO:0044238,GO:0050896,GO:0016070,GO:0010467,GO:0009059,GO:0010605,GO:0071704,GO:0044763,GO:1901576,GO:0009987,GO:0008150,GO:…	protein binding,organelle,cellular macromolecule metabolic process,cellular nitrogen compound metabolic process,membrane-bounded organelle,nucleic acid metabolic process,nucleobase-containing compound metabolic process,heterocycle metabolic process,macromolecule metabolic process,intracellular organelle,nucleobase-containing compound biosynthetic process,heterocycle biosynthetic process,aromatic …	--	--
ENST00000533791	ENSG00000154760	SLFN13	chr17:35435095-35448837	0.246232	0.696973	-1.50108	0.0311	0.999477	Schlafen family||Domain of unknown function DUF2075||Schlafen family member 13||P-loop containing nucleoside triphosphate hydrolase||Schlafen, AAA domain	GO:0005622,GO:0005488,GO:0003674,GO:1901363,GO:0097159,GO:0044464,GO:0005623,GO:0000166,GO:1901265,GO:0036094,GO:0017076,GO:0032550,GO:0032549,GO:0001883,GO:0001882,GO:0035639,GO:0032555,GO:0032553,GO:0030554,GO:0005575,GO:0005524,GO:0032559,GO:0043168,GO:0043167	intracellular,binding,molecular_function,heterocyclic compound binding,organic cyclic compound binding,cell part,cell,nucleotide binding,nucleoside phosphate binding,small molecule binding,purine nucleotide binding,purine ribonucleoside binding,ribonucleoside binding,purine nucleoside binding,nucleoside binding,purine ribonucleoside triphosphate binding,purine ribonucleotide binding,ribonucleotid…	--	--
ENST00000404735	ENSG00000143947	RPS27A	chr2:55175648-55235853	33.0374	12.4332	1.4099	0.0105	0.999477	Ubiquitin||Zinc-binding ribosomal protein||Ubiquitin-related domain||Ubiquitin conserved site||Ubiquitin domain||Ribosomal protein S27a	GO:0070062,GO:0043230,GO:0065010,GO:0019080,GO:0019083,GO:0006614,GO:0045047,GO:0072599,GO:0002376,GO:0006613,GO:0022626,GO:0019058,GO:0000184,GO:0031982,GO:0070972,GO:0031988,GO:0006612,GO:0044085,GO:0006413,GO:0006364,GO:0016072,GO:0016032,GO:0044764,GO:0044446,GO:0044445,GO:0051704,GO:0044422,GO:0042254,GO:0044403,GO:0044419,GO:0022613,GO:0000956,GO:0002682,GO:0034622,GO:0044391,GO:0044421,GO:…	extracellular vesicular exosome,extracellular organelle,extracellular membrane-bounded organelle,viral genome expression,viral transcription,SRP-dependent cotranslational protein targeting to membrane,protein targeting to ER,establishment of protein localization to endoplasmic reticulum,immune system process,cotranslational protein targeting to membrane,cytosolic ribosome,viral infectious cycle,n…	hsa03010	Ribosome
ENST00000322054	ENSG00000013016	EHD3	chr2:31234336-31269447	1.21408	0.704577	0.785039	0.04145	0.999477	EF-hand domain||Dynamin-type guanine nucleotide-binding (G) domain||Dynamin superfamily||EH domain||EF-Hand 1, calcium-binding site||EH domain-containing protein, N-terminal||EF-hand domain pair||P-loop containing nucleoside triphosphate hydrolase||EH domain-containing protein 1/3	GO:0006950,GO:0031982,GO:0044446,GO:0031988,GO:0044422,GO:0005515,GO:0050896,GO:0043227,GO:0043226,GO:0005488,GO:0005622,GO:0048518,GO:0005912,GO:0044424,GO:0045184,GO:0044085,GO:0070161,GO:0033036,GO:0071704,GO:0008104,GO:0044237,GO:0006612,GO:0005737,GO:0015031,GO:0008152,GO:0051649,GO:0003674,GO:0043229,GO:0005829,GO:0065003,GO:0008150,GO:0043231,GO:0051179,GO:0044260,GO:0051641,GO:0044763,GO:…	response to stress,vesicle,intracellular organelle part,membrane-bounded vesicle,organelle part,protein binding,response to stimulus,membrane-bounded organelle,organelle,binding,intracellular,positive regulation of biological process,adherens junction,intracellular part,establishment of protein localization,cellular component biogenesis,anchoring junction,macromolecule localization,organic substa…	hsa04144	Endocytosis
ENST00000295920	ENSG00000163655	GMPS	chr3:155870535-155944026	2.18131	0.976833	1.15901	0.0452	0.999477	Class I glutamine amidotransferase-like||GMP synthase, C-terminal||GMP synthetase ATP pyrophosphatase domain||NAD/GMP synthase||Glutamine amidotransferase||GMP synthase, N-terminal||Rossmann-like alpha/beta/alpha sandwich fold	GO:0005488,GO:0006796,GO:0006793,GO:0005829,GO:1901363,GO:0005737,GO:0043168,GO:0097159,GO:0008152,GO:0044237,GO:0044444,GO:0005622,GO:0005623,GO:0003921,GO:0003922,GO:0009987,GO:0044464,GO:0008150,GO:0003674,GO:0009058,GO:0034641,GO:0046037,GO:0044271,GO:0019438,GO:0018130,GO:0046483,GO:0034654,GO:0006725,GO:0006541,GO:0044249,GO:0006807,GO:1901576,GO:0006139,GO:0032555,GO:1901362,GO:0036094,GO:…	binding,phosphate-containing compound metabolic process,phosphorus metabolic process,cytosol,heterocyclic compound binding,cytoplasm,anion binding,organic cyclic compound binding,metabolic process,cellular metabolic process,cytoplasmic part,intracellular,cell,GMP synthase activity,GMP synthase (glutamine-hydrolyzing) activity,cellular process,cell part,biological_process,molecular_function,biosyn…	hsa00983,hsa01100,hsa00230	Drug metabolism - other enzymes,Metabolic pathways,Purine metabolism
ENST00000361390	ENSG00000198888	MT-ND1	chrMT:3306-4262	542.676	282.552	0.941575	0.0332	0.999477	NADH:ubiquinone oxidoreductase, subunit 1, conserved site||NADH:ubiquinone oxidoreductase, subunit 1/F420H2 oxidoreductase subunit H	GO:0006950,GO:0050896,GO:0044699,GO:0044763,GO:0016310,GO:0010033,GO:0005515,GO:0022904,GO:0022900,GO:0042775,GO:0042773,GO:0003954,GO:0008137,GO:0050136,GO:0005488,GO:0006120,GO:0070469,GO:0006119,GO:0010257,GO:0032981,GO:0097031,GO:0016655,GO:1901700,GO:0006796,GO:0042221,GO:0045333,GO:0044085,GO:0006793,GO:0005747,GO:0030964,GO:0045271,GO:0043933,GO:0034622,GO:0033108,GO:0065003,GO:0071840,GO:…	response to stress,response to stimulus,single-organism process,single-organism cellular process,phosphorylation,response to organic substance,protein binding,respiratory electron transport chain,electron transport chain,mitochondrial ATP synthesis coupled electron transport,ATP synthesis coupled electron transport,NADH dehydrogenase activity,NADH dehydrogenase (ubiquinone) activity,NADH dehydrog…	hsa00190,hsa05012,hsa01100	Oxidative phosphorylation,Parkinson's disease,Metabolic pathways
ENST00000510437	ENSG00000132465	JCHAIN	chr4:70655540-70681817	1.41156	4.97307	-1.81685	0.03745	0.999477	Immunoglobulin J chain	GO:0006952,GO:0002376,GO:0006950,GO:0070062,GO:0043230,GO:0065010,GO:0006955,GO:0051704,GO:0031988,GO:0044421,GO:0005576,GO:0031982,GO:0051707,GO:0009607,GO:0045087,GO:0042742,GO:0009617,GO:0050896,GO:0044699,GO:0005515,GO:0019730,GO:0005488,GO:0019731,GO:0065008,GO:0097367,GO:0044085,GO:0046983,GO:0048518,GO:0065007,GO:0042834,GO:0005539,GO:0043933,GO:0051259,GO:0065003,GO:0005615,GO:0071840,GO:…	defense response,immune system process,response to stress,extracellular vesicular exosome,extracellular organelle,extracellular membrane-bounded organelle,immune response,multi-organism process,membrane-bounded vesicle,extracellular region part,extracellular region,vesicle,response to other organism,response to biotic stimulus,innate immune response,defense response to bacterium,response to bacte…	--	--
ENST00000361157	ENSG00000126709	IFI6	chr1:27666060-27672218	15.2562	29.4821	-0.950441	0.03885	0.999477	Interferon alpha-inducible protein 6/27	GO:0002376,GO:0006955,GO:0006952,GO:0045087,GO:0006950,GO:0034097,GO:0071345,GO:0010033,GO:0019221,GO:0005515,GO:0070887,GO:0050896,GO:0043227,GO:0071310,GO:0043226,GO:0042221,GO:0048583,GO:0005488,GO:0005622,GO:0044424,GO:0060337,GO:0071357,GO:0048519,GO:0034340,GO:0051716,GO:0005737,GO:0008152,GO:0003674,GO:0043229,GO:0008150,GO:0043231,GO:0044763,GO:0016020,GO:0009987,GO:0044444,GO:0048523,GO:…	immune system process,immune response,defense response,innate immune response,response to stress,response to cytokine stimulus,cellular response to cytokine stimulus,response to organic substance,cytokine-mediated signaling pathway,protein binding,cellular response to chemical stimulus,response to stimulus,membrane-bounded organelle,cellular response to organic substance,organelle,response to che…	--	--
ENST00000296435	ENSG00000164047	CAMP	chr3:48223346-48225491	9.17709	2.5636	1.83987	0.001	0.710237	Cathelicidin, antimicrobial peptide, C-terminal||Cathelicidin||Cathelicidin, conserved site	GO:0002376,GO:0006955,GO:0006952,GO:0051704,GO:0045087,GO:0006950,GO:0051707,GO:0009607,GO:0044403,GO:0044419,GO:0034097,GO:0031982,GO:0071345,GO:0010033,GO:0031988,GO:0070887,GO:0050896,GO:0043227,GO:0071310,GO:0043226,GO:0043900,GO:0044421,GO:0042221,GO:0005622,GO:0048518,GO:0044424,GO:0009617,GO:0048519,GO:0071704,GO:0044238,GO:0051716,GO:0044237,GO:0005737,GO:0043901,GO:0008152,GO:0001906,GO:…	immune system process,immune response,defense response,multi-organism process,innate immune response,response to stress,response to other organism,response to biotic stimulus,symbiosis, encompassing mutualism through parasitism,interspecies interaction between organisms,response to cytokine stimulus,vesicle,cellular response to cytokine stimulus,response to organic substance,membrane-bounded vesi…	hsa04970,hsa05152	Salivary secretion,Tuberculosis
ENST00000374472	ENSG00000188822	CNR2	chr1:23870525-23913362	0.703671	1.23339	-0.809656	0.03395	0.999477	G protein-coupled receptor, rhodopsin-like||GPCR, rhodopsin-like, 7TM||Cannabinoid receptor type 2||Cannabinoid receptor family	GO:0002376,GO:0006955,GO:0006952,GO:0002682,GO:0051704,GO:0006950,GO:0051707,GO:0009607,GO:0045321,GO:0010033,GO:0001775,GO:0031347,GO:0070887,GO:0002694,GO:0050896,GO:0050865,GO:0080134,GO:0042221,GO:0048583,GO:0005622,GO:0050900,GO:0044424,GO:0009617,GO:0048519,GO:0051716,GO:0008152,GO:0040011,GO:0003674,GO:0008150,GO:0051179,GO:0044763,GO:0016020,GO:0009987,GO:0048523,GO:0051239,GO:0006954,GO:…	immune system process,immune response,defense response,regulation of immune system process,multi-organism process,response to stress,response to other organism,response to biotic stimulus,leukocyte activation,response to organic substance,cell activation,regulation of defense response,cellular response to chemical stimulus,regulation of leukocyte activation,response to stimulus,regulation of cell…	hsa04080	Neuroactive ligand-receptor interaction
ENST00000255409	ENSG00000133048	CHI3L1	chr1:203178930-203186749	8.41979	4.04571	1.05739	0.0043	0.999477	Chitinase insertion domain||Glycoside hydrolase family 18, catalytic domain||Chitinase II||Glycoside hydrolase, catalytic domain||Chitinase-3-like protein 1||Glycoside hydrolase superfamily	GO:0070062,GO:0043230,GO:0065010,GO:0031982,GO:0031988,GO:0044421,GO:0006950,GO:0006952,GO:0043226,GO:0005576,GO:0044267,GO:0044260,GO:0019538,GO:0043227,GO:0043170,GO:0043229,GO:0005622,GO:0006807,GO:0009057,GO:0005488,GO:0003674,GO:0008152,GO:0044424,GO:0044237,GO:0015031,GO:0031012,GO:0044238,GO:0045184,GO:0050896,GO:0009611,GO:0033036,GO:0071704,GO:0044763,GO:0009987,GO:0008150,GO:0043231,GO:…	extracellular vesicular exosome,extracellular organelle,extracellular membrane-bounded organelle,vesicle,membrane-bounded vesicle,extracellular region part,response to stress,defense response,organelle,extracellular region,cellular protein metabolic process,cellular macromolecule metabolic process,protein metabolic process,membrane-bounded organelle,macromolecule metabolic process,intracellular o…	--	--
ENST00000361453	ENSG00000198763	MT-ND2	chrMT:4469-5511	251.229	119.058	1.07734	0.0163	0.999477	NADH:quinone oxidoreductase/Mrp antiporter, membrane subunit||NADH dehydrogenase subunit 2, C-terminal||NADH:ubiquinone oxidoreductase, chain 2	GO:0044699,GO:0044763,GO:0016310,GO:0005515,GO:0022904,GO:0022900,GO:0042775,GO:0042773,GO:0003954,GO:0008137,GO:0050136,GO:0005488,GO:0006120,GO:0070469,GO:0006119,GO:0010257,GO:0032981,GO:0097031,GO:0016655,GO:0006796,GO:0045333,GO:0044085,GO:0006793,GO:0005747,GO:0030964,GO:0045271,GO:0043933,GO:0034622,GO:0033108,GO:0065003,GO:0071840,GO:0005746,GO:0032991,GO:0043228,GO:0043232,GO:0043226,GO:…	single-organism process,single-organism cellular process,phosphorylation,protein binding,respiratory electron transport chain,electron transport chain,mitochondrial ATP synthesis coupled electron transport,ATP synthesis coupled electron transport,NADH dehydrogenase activity,NADH dehydrogenase (ubiquinone) activity,NADH dehydrogenase (quinone) activity,binding,mitochondrial electron transport, NAD…	hsa00190,hsa05012,hsa01100	Oxidative phosphorylation,Parkinson's disease,Metabolic pathways
ENST00000436881	ENSG00000232434	C9orf172	chr9:136844414-136851022	0.902358	1.9025	-1.07613	0.00955	0.999477	-	--	--	--	--
ENST00000376325	ENSG00000187902	SHISA7	chr19:55428739-55442863	0.856983	0.347951	1.30038	0.0055	0.999477	-||Shisa family	GO:0044699,GO:0044763,GO:0051239,GO:0065008,GO:0065007,GO:0044707,GO:0032991,GO:0050794,GO:0050789,GO:0023051,GO:0032501,GO:0044700,GO:0023052,GO:0010646,GO:0007154,GO:0044459,GO:0016020,GO:0005623,GO:0043235,GO:0009987,GO:0044464,GO:0008150,GO:0032281,GO:0008328,GO:0005575,GO:0071944,GO:0050804,GO:0048172,GO:0048167,GO:0005886,GO:0044057,GO:0051969,GO:0044425,GO:0031226,GO:0031644,GO:0005887,GO:…	single-organism process,single-organism cellular process,regulation of multicellular organismal process,regulation of biological quality,biological regulation,single-multicellular organism process,macromolecular complex,regulation of cellular process,regulation of biological process,regulation of signaling,multicellular organismal process,single organism signaling,signaling,regulation of cell com…	--	--
ENST00000379389	ENSG00000187608	ISG15	chr1:1001137-1014541	24.2035	47.8049	-0.981943	0.0295	0.999477	Ubiquitin domain||Ubiquitin||Ubiquitin-related domain	GO:0002376,GO:0006955,GO:0006952,GO:0002682,GO:0051704,GO:0045087,GO:0006950,GO:0002252,GO:0051707,GO:0009607,GO:0044403,GO:0044419,GO:0009615,GO:0016032,GO:0044764,GO:0034097,GO:0051607,GO:0071345,GO:0001816,GO:0010033,GO:0001817,GO:0044446,GO:0019221,GO:0044422,GO:0005515,GO:0070887,GO:0050896,GO:0019058,GO:0031974,GO:0043233,GO:0044428,GO:0070013,GO:0043227,GO:0071310,GO:0043226,GO:0043900,GO:…	immune system process,immune response,defense response,regulation of immune system process,multi-organism process,innate immune response,response to stress,immune effector process,response to other organism,response to biotic stimulus,symbiosis, encompassing mutualism through parasitism,interspecies interaction between organisms,response to virus,viral process,multi-organism cellular process,resp…	hsa04622	RIG-I-like receptor signaling pathway
ENST00000009589	ENSG00000008988	RPS20	chr8:56067294-56074581	92.3823	53.1213	0.798325	0.0163	0.999477	Ribosomal protein S10, eukaryotic/archaeal||Ribosomal protein S10 domain||Ribosomal protein S10, conserved site||Ribosomal protein S10	GO:0051704,GO:0044403,GO:0044419,GO:0016032,GO:0044764,GO:0070062,GO:0043230,GO:0065010,GO:0031982,GO:0044446,GO:0031988,GO:0044422,GO:0019080,GO:0019058,GO:0031974,GO:0043233,GO:0044428,GO:0070013,GO:0043227,GO:0019083,GO:0043226,GO:0044421,GO:0042254,GO:0022613,GO:0016072,GO:0034641,GO:0006364,GO:0031981,GO:0005488,GO:0005622,GO:0000184,GO:0044424,GO:0045184,GO:0044085,GO:0033036,GO:0044445,GO:…	multi-organism process,symbiosis, encompassing mutualism through parasitism,interspecies interaction between organisms,viral process,multi-organism cellular process,extracellular vesicular exosome,extracellular organelle,extracellular membrane-bounded organelle,vesicle,intracellular organelle part,membrane-bounded vesicle,organelle part,viral genome expression,viral infectious cycle,membrane-encl…	hsa03010	Ribosome
ENST00000269214	ENSG00000141446	ESCO1	chr18:21529280-21600736	0.440753	0.141035	1.64392	0.01055	0.999477	N-acetyltransferase ESCO, zinc-finger||N-acetyltransferase ESCO1||N-acetyltransferase ESCO, acetyl-transferase domain	GO:0044699,GO:0044763,GO:0005488,GO:0044267,GO:0065007,GO:0000785,GO:0071840,GO:0043228,GO:0043232,GO:0043226,GO:0050794,GO:0050789,GO:0019538,GO:0019222,GO:0043227,GO:0044422,GO:0008152,GO:0080090,GO:0044446,GO:0031323,GO:0044237,GO:0044428,GO:0043233,GO:0005622,GO:0005623,GO:0031974,GO:0044260,GO:0009059,GO:0034645,GO:0009987,GO:0044464,GO:0031981,GO:0016043,GO:0008150,GO:0003674,GO:0009058,GO:…	single-organism process,single-organism cellular process,binding,cellular protein metabolic process,biological regulation,chromatin,cellular component organization or biogenesis,non-membrane-bounded organelle,intracellular non-membrane-bounded organelle,organelle,regulation of cellular process,regulation of biological process,protein metabolic process,regulation of metabolic process,membrane-boun…	--	--
ENST00000297435	ENSG00000164821	DEFA4	chr8:6935821-6938338	5.21333	1.06586	2.29018	0.0009	0.675532	Alpha-defensin||Defensin propeptide||Beta/alpha defensin||Alpha-defensin propeptide	GO:0002376,GO:0006955,GO:0006952,GO:0051704,GO:0045087,GO:0006950,GO:0051707,GO:0009607,GO:0031982,GO:0044446,GO:0031988,GO:0044422,GO:0050896,GO:0031974,GO:0043233,GO:0070013,GO:0043227,GO:0043226,GO:0044421,GO:0005622,GO:0044424,GO:0009617,GO:0005737,GO:0000323,GO:0005764,GO:0001906,GO:0005576,GO:0005773,GO:0042742,GO:0043229,GO:0008150,GO:0043231,GO:0044444,GO:0009620,GO:0065008,GO:0031640,GO:…	immune system process,immune response,defense response,multi-organism process,innate immune response,response to stress,response to other organism,response to biotic stimulus,vesicle,intracellular organelle part,membrane-bounded vesicle,organelle part,response to stimulus,membrane-enclosed lumen,organelle lumen,intracellular organelle lumen,membrane-bounded organelle,organelle,extracellular regio…	--	--
ENST00000612966	ENSG00000278272	HIST1H3C	chr6:26045410-26045821	34.1602	69.1313	-1.01702	0.02185	0.999477	Histone H3/CENP-A||Histone-fold||Histone H2A/H2B/H3	GO:0000786,GO:0070062,GO:0043230,GO:0065010,GO:0032993,GO:0006335,GO:0034723,GO:0031982,GO:0031988,GO:0044085,GO:0051290,GO:0006342,GO:0006334,GO:0000183,GO:0044446,GO:0070161,GO:0005912,GO:0044422,GO:0034728,GO:0031497,GO:0045814,GO:0051262,GO:0034622,GO:0006333,GO:0000788,GO:0006323,GO:0044421,GO:0032991,GO:0071103,GO:0046982,GO:0065004,GO:0000785,GO:0065003,GO:0071824,GO:0006950,GO:0044428,GO:…	nucleosome,extracellular vesicular exosome,extracellular organelle,extracellular membrane-bounded organelle,protein-DNA complex,DNA replication-dependent nucleosome assembly,DNA replication-dependent nucleosome organization,vesicle,membrane-bounded vesicle,cellular component biogenesis,protein heterotetramerization,chromatin silencing,nucleosome assembly,chromatin silencing at rDNA,intracellular …	hsa05322,hsa05034,hsa05202	Systemic lupus erythematosus,Alcoholism,Transcriptional misregulation in cancer
ENST00000219022	ENSG00000102837	OLFM4	chr13:53028758-53052057	0.674455	0.169466	1.99273	0.004	0.999477	Soluble quinoprotein glucose/sorbosone dehydrogenase||Olfactomedin-4||Olfactomedin-like domain	GO:0002376,GO:0070062,GO:0043230,GO:0065010,GO:0031988,GO:0044421,GO:0005576,GO:0031982,GO:0002682,GO:0043067,GO:0050900,GO:0042981,GO:0010941,GO:0044699,GO:0044763,GO:0006915,GO:0012501,GO:0005766,GO:0042582,GO:0005515,GO:0008219,GO:0016265,GO:0005488,GO:0002685,GO:0016477,GO:0030141,GO:0044085,GO:0046983,GO:0048518,GO:0065007,GO:0040011,GO:0048870,GO:0051674,GO:0043933,GO:0042581,GO:0051259,GO:…	immune system process,extracellular vesicular exosome,extracellular organelle,extracellular membrane-bounded organelle,membrane-bounded vesicle,extracellular region part,extracellular region,vesicle,regulation of immune system process,regulation of programmed cell death,leukocyte migration,regulation of apoptotic process,regulation of cell death,single-organism process,single-organism cellular pr…	--	--
ENST00000005178	ENSG00000004799	PDK4	chr7:95583498-95596491	0.665278	1.66149	-1.32045	0.00125	0.778915	Branched-chain alpha-ketoacid dehydrogenase kinase/Pyruvate dehydrogenase kinase, N-terminal||Histidine kinase-like ATPase, C-terminal domain||Histidine kinase domain	GO:0044446,GO:0044422,GO:0006950,GO:0031974,GO:0043233,GO:0070013,GO:0043226,GO:0044267,GO:0044260,GO:0019538,GO:0043227,GO:0043170,GO:0043229,GO:0005622,GO:0005488,GO:0003674,GO:0008152,GO:0044424,GO:0044237,GO:0044238,GO:0050896,GO:0071704,GO:0044763,GO:1901576,GO:0009987,GO:0008150,GO:0043231,GO:0044249,GO:0009058,GO:1901363,GO:0048523,GO:0065008,GO:0048519,GO:0097159,GO:0044699,GO:0005737,GO:…	intracellular organelle part,organelle part,response to stress,membrane-enclosed lumen,organelle lumen,intracellular organelle lumen,organelle,cellular protein metabolic process,cellular macromolecule metabolic process,protein metabolic process,membrane-bounded organelle,macromolecule metabolic process,intracellular organelle,intracellular,binding,molecular_function,metabolic process,intracellula…	--	--
ENST00000372447	ENSG00000136819	C9orf78	chr9:129827289-129835275	43.9084	23.9535	0.874263	0.04995	0.999477	Hepatocellular carcinoma-associated antigen 59	GO:0044446,GO:0044422,GO:0044428,GO:0031974,GO:0043233,GO:0070013,GO:0031981,GO:0043226,GO:0043227,GO:0043229,GO:0005622,GO:0005634,GO:0044424,GO:0005654,GO:0043231,GO:0005737,GO:0044464,GO:0005623,GO:0005575	intracellular organelle part,organelle part,nuclear part,membrane-enclosed lumen,organelle lumen,intracellular organelle lumen,nuclear lumen,organelle,membrane-bounded organelle,intracellular organelle,intracellular,nucleus,intracellular part,nucleoplasm,intracellular membrane-bounded organelle,cytoplasm,cell part,cell,cellular_component	--	--
ENST00000615612	ENSG00000128266	GNAZ	chr22:23059414-23145021	2.59855	1.57461	0.722707	0.0395	0.999477	G protein alpha subunit, helical insertion||P-loop containing nucleoside triphosphate hydrolase||Guanine nucleotide binding protein (G-protein), alpha subunit||G-protein alpha subunit, group I	GO:0070062,GO:0043230,GO:0065010,GO:0031982,GO:0044446,GO:0031988,GO:0044422,GO:0005515,GO:0050896,GO:0044428,GO:0043227,GO:0043226,GO:0044421,GO:0005488,GO:0005622,GO:0044424,GO:0071704,GO:0044238,GO:0051716,GO:0044237,GO:0005737,GO:0008152,GO:0005576,GO:0003674,GO:0019538,GO:0043229,GO:0005829,GO:0008150,GO:0043231,GO:0044260,GO:0032991,GO:0044763,GO:0016020,GO:0009987,GO:0044444,GO:0005634,GO:…	extracellular vesicular exosome,extracellular organelle,extracellular membrane-bounded organelle,vesicle,intracellular organelle part,membrane-bounded vesicle,organelle part,protein binding,response to stimulus,nuclear part,membrane-bounded organelle,organelle,extracellular region part,binding,intracellular,intracellular part,organic substance metabolic process,primary metabolic process,cellular …	hsa04730	Long-term depression
ENST00000313624	ENSG00000133106	EPSTI1	chr13:42886387-42992249	0.813106	1.75706	-1.11165	0.02795	0.999477	-||Epithelial-stromal interaction protein 1	--	--	--	--
ENST00000356239	ENSG00000127914	AKAP9	chr7:91940866-92110673	0.439664	0.209495	1.06948	0.04315	0.999477	ELK domain||-||Pericentrin/AKAP-450 centrosomal targeting domain||A-kinase anchor protein 9	GO:0050896,GO:0048519,GO:0048523,GO:0044699,GO:0044763,GO:0001934,GO:0042327,GO:0016310,GO:0010033,GO:0005515,GO:0010562,GO:0045937,GO:0070887,GO:0001932,GO:0031401,GO:0005488,GO:0044267,GO:0051239,GO:0042325,GO:0005198,GO:0006468,GO:0046700,GO:0044270,GO:0019439,GO:1901700,GO:0050790,GO:0031399,GO:0006796,GO:0065008,GO:0034655,GO:0042221,GO:1901361,GO:0048518,GO:0032270,GO:0065007,GO:0006793,GO:…	response to stimulus,negative regulation of biological process,negative regulation of cellular process,single-organism process,single-organism cellular process,positive regulation of protein phosphorylation,positive regulation of phosphorylation,phosphorylation,response to organic substance,protein binding,positive regulation of phosphorus metabolic process,positive regulation of phosphate metabo…	--	--
ENST00000295955	ENSG00000163682	RPL9	chr4:39454123-39458948	40.2811	22.8711	0.816579	0.04915	0.999477	Ribosomal protein L6, conserved site-2||Ribosomal protein L6, alpha-beta domain||Ribosomal protein L6	GO:0019080,GO:0019083,GO:0006614,GO:0045047,GO:0072599,GO:0006613,GO:0022626,GO:0019058,GO:0000184,GO:0070972,GO:0006612,GO:0044085,GO:0006413,GO:0006364,GO:0016072,GO:0016032,GO:0044764,GO:0044446,GO:0044445,GO:0051704,GO:0070161,GO:0005912,GO:0044422,GO:0042254,GO:0044403,GO:0044419,GO:0022613,GO:0000956,GO:0044391,GO:0006402,GO:0006401,GO:0032991,GO:0003735,GO:0072594,GO:0022625,GO:0044428,GO:…	viral genome expression,viral transcription,SRP-dependent cotranslational protein targeting to membrane,protein targeting to ER,establishment of protein localization to endoplasmic reticulum,cotranslational protein targeting to membrane,cytosolic ribosome,viral infectious cycle,nuclear-transcribed mRNA catabolic process, nonsense-mediated decay,protein localization to endoplasmic reticulum,protei…	hsa03010	Ribosome
ENST00000233997	ENSG00000172232	AZU1	chr19:825096-832018	5.33512	1.53737	1.79506	0.0012	0.769538	Peptidase S1, PA clan||Serine proteases, trypsin domain||Peptidase S1A, chymotrypsin family	GO:0006955,GO:0002376,GO:0006952,GO:0006950,GO:0051704,GO:0002252,GO:0051707,GO:0009615,GO:0051607,GO:0009607,GO:0045321,GO:0001816,GO:0001817,GO:0050896,GO:0044403,GO:0044419,GO:0001775,GO:0048584,GO:0048583,GO:0070062,GO:0043230,GO:0065010,GO:0070887,GO:0031982,GO:0031988,GO:0042221,GO:0043227,GO:0043226,GO:0005515,GO:0048518,GO:0048519,GO:0002443,GO:0001906,GO:0044444,GO:0005737,GO:0009617,GO:…	immune response,immune system process,defense response,response to stress,multi-organism process,immune effector process,response to other organism,response to virus,defense response to virus,response to biotic stimulus,leukocyte activation,cytokine production,regulation of cytokine production,response to stimulus,symbiosis, encompassing mutualism through parasitism,interspecies interaction betwe…	--	--
ENST00000375562	ENSG00000204385	SLC44A4	chr6:31863191-31879046	0.887135	0.219145	2.01727	0.01345	0.999477	Choline transporter-like	GO:0070062,GO:0043230,GO:0065010,GO:0031982,GO:0031988,GO:0043227,GO:0043226,GO:0044421,GO:0034641,GO:0048518,GO:0006807,GO:0071704,GO:0044238,GO:0044237,GO:0008152,GO:0005576,GO:0051649,GO:0003674,GO:0008150,GO:0051179,GO:0051641,GO:0044763,GO:0016020,GO:0009987,GO:0071840,GO:0065008,GO:0048522,GO:0051234,GO:0071702,GO:0006810,GO:0032940,GO:0046903,GO:0044765,GO:0044464,GO:0044249,GO:0044699,GO:…	extracellular vesicular exosome,extracellular organelle,extracellular membrane-bounded organelle,vesicle,membrane-bounded vesicle,membrane-bounded organelle,organelle,extracellular region part,cellular nitrogen compound metabolic process,positive regulation of biological process,nitrogen compound metabolic process,organic substance metabolic process,primary metabolic process,cellular metabolic pr…	--	--
ENST00000341319	ENSG00000172578	KLHL6	chr3:183487530-183555689	1.36204	2.26096	-0.731163	0.04015	0.999477	BTB/Kelch-associated||Kelch-like protein 6||BTB-kelch protein||BTB/POZ domain||Kelch-type beta propeller||Kelch repeat type 1||SKP1/BTB/POZ domain	GO:0002376,GO:0002682,GO:0006955,GO:0002684,GO:0050776,GO:0050851,GO:0050778,GO:0050896,GO:0044763,GO:0009987,GO:0008150,GO:0002429,GO:0002253,GO:0002757,GO:0044699,GO:0002768,GO:0048584,GO:0002764,GO:0048518,GO:0002250,GO:0051716,GO:0048583,GO:0050853,GO:0002460,GO:0065007,GO:0050789,GO:0050794,GO:0002467,GO:0007165,GO:0044700,GO:0023052,GO:0007154,GO:0007166	immune system process,regulation of immune system process,immune response,positive regulation of immune system process,regulation of immune response,antigen receptor-mediated signaling pathway,positive regulation of immune response,response to stimulus,single-organism cellular process,cellular process,biological_process,immune response-activating cell surface receptor signaling pathway,activation…	--	--
ENST00000368141	ENSG00000163563	MNDA	chr1:158831316-158849506	30.6458	17.7943	0.784279	0.02245	0.999477	HIN-200/IF120x||DAPIN domain||Nucleic acid-binding, OB-fold	GO:0006952,GO:0002376,GO:0006950,GO:0070062,GO:0043230,GO:0065010,GO:0006955,GO:0031988,GO:0044421,GO:0005576,GO:0031982,GO:0002682,GO:0043067,GO:0002684,GO:0050896,GO:0042981,GO:0048519,GO:0048523,GO:0010941,GO:0044699,GO:0044763,GO:0006915,GO:0012501,GO:0048584,GO:0050776,GO:0002757,GO:0050865,GO:0048583,GO:0002694,GO:0002764,GO:0008219,GO:0016265,GO:0050778,GO:0001775,GO:0045321,GO:0002253,GO:…	defense response,immune system process,response to stress,extracellular vesicular exosome,extracellular organelle,extracellular membrane-bounded organelle,immune response,membrane-bounded vesicle,extracellular region part,extracellular region,vesicle,regulation of immune system process,regulation of programmed cell death,positive regulation of immune system process,response to stimulus,regulation…	--	--
ENST00000344754	ENSG00000088827	SIGLEC1	chr20:3686969-3707128	0.346628	0.993304	-1.51885	0.00255	0.999477	Immunoglobulin-like fold||Immunoglobulin V-set domain||Immunoglobulin subtype 2||Immunoglobulin I-set||CD80-like, immunoglobulin C2-set||Immunoglobulin-like domain||Immunoglobulin subtype	GO:0006952,GO:0006950,GO:0050896,GO:0005488,GO:0005576,GO:0003674,GO:0008150,GO:0051179,GO:0044763,GO:0016020,GO:0009987,GO:0006954,GO:0009611,GO:0051234,GO:0006810,GO:0044464,GO:0044699,GO:0006897,GO:0005623,GO:0016192,GO:0031589,GO:0030246,GO:0007160,GO:0022610,GO:0005575,GO:0007155,GO:0044425,GO:0005886,GO:0016337,GO:0071944,GO:0016021,GO:0031224	defense response,response to stress,response to stimulus,binding,extracellular region,molecular_function,biological_process,localization,single-organism cellular process,membrane,cellular process,inflammatory response,response to wounding,establishment of localization,transport,cell part,single-organism process,endocytosis,cell,vesicle-mediated transport,cell-substrate adhesion,carbohydrate bindi…	hsa04514	Cell adhesion molecules (CAMs)
ENST00000280527	ENSG00000150938	CRIM1	chr2:36355925-36551135	0.241393	0.617533	-1.35513	0.0145	0.999477	Antistasin-like domain||Hirudin/antistatin||Growth factor receptor cysteine-rich domain||Insulin-like growth factor-binding protein, IGFBP||VWFC domain	GO:0070062,GO:0043230,GO:0065010,GO:0031988,GO:0044421,GO:0005576,GO:0031982,GO:0050896,GO:0044699,GO:0044763,GO:0005515,GO:0005488,GO:0050790,GO:0065007,GO:0071840,GO:0044707,GO:0052548,GO:0043226,GO:0007165,GO:0010951,GO:0050794,GO:0050789,GO:0065009,GO:0052547,GO:0010466,GO:0032501,GO:0051336,GO:0019222,GO:0043227,GO:0008152,GO:0044700,GO:0023052,GO:0051716,GO:0007166,GO:0032502,GO:0048856,GO:…	extracellular vesicular exosome,extracellular organelle,extracellular membrane-bounded organelle,membrane-bounded vesicle,extracellular region part,extracellular region,vesicle,response to stimulus,single-organism process,single-organism cellular process,protein binding,binding,regulation of catalytic activity,biological regulation,cellular component organization or biogenesis,single-multicellula…	--	--
ENST00000311330	ENSG00000174807	CD248	chr11:66314486-66317044	0.996238	0.347851	1.51802	0.0036	0.999477	EGF-like calcium-binding domain||Growth factor receptor cysteine-rich domain||C-type lectin||C-type lectin-like||EGF-like calcium-binding, conserved site||C-type lectin fold||EGF-like domain||EGF-type aspartate/asparagine hydroxylation site	GO:0002376,GO:0070062,GO:0043230,GO:0065010,GO:0031982,GO:0031988,GO:0043227,GO:0043226,GO:0044421,GO:0002520,GO:0005488,GO:0005622,GO:0048518,GO:0044424,GO:0048534,GO:0005737,GO:0040011,GO:0005576,GO:0003674,GO:0008150,GO:0051179,GO:0044763,GO:0016020,GO:0009987,GO:0048870,GO:0051674,GO:0048522,GO:0016477,GO:0044464,GO:0044699,GO:0050840,GO:0005623,GO:0006928,GO:0065007,GO:0008219,GO:0016265,GO:…	immune system process,extracellular vesicular exosome,extracellular organelle,extracellular membrane-bounded organelle,vesicle,membrane-bounded vesicle,membrane-bounded organelle,organelle,extracellular region part,immune system development,binding,intracellular,positive regulation of biological process,intracellular part,hematopoietic or lymphoid organ development,cytoplasm,locomotion,extracellu…	--	--
ENST00000368733	ENSG00000143546	S100A8	chr1:153390031-153391188	375.061	225.489	0.734067	0.04965	0.999477	EF-Hand 1, calcium-binding site||EF-hand domain||S100/CaBP-9k-type, calcium binding, subdomain||S100/Calbindin-D9k, conserved site||EF-hand domain pair||Protein S100-A8	GO:0006952,GO:0002376,GO:0006950,GO:0070062,GO:0043230,GO:0065010,GO:0006955,GO:0051704,GO:0031988,GO:0044421,GO:0005576,GO:0031982,GO:0051707,GO:0009607,GO:0001816,GO:0009611,GO:0045087,GO:0042742,GO:0009617,GO:0006954,GO:0043067,GO:0050900,GO:0050896,GO:0042981,GO:0010941,GO:0044699,GO:0044763,GO:0031347,GO:0050832,GO:0006915,GO:0012501,GO:0048584,GO:0009620,GO:0010033,GO:0005515,GO:0048583,GO:…	defense response,immune system process,response to stress,extracellular vesicular exosome,extracellular organelle,extracellular membrane-bounded organelle,immune response,multi-organism process,membrane-bounded vesicle,extracellular region part,extracellular region,vesicle,response to other organism,response to biotic stimulus,cytokine production,response to wounding,innate immune response,defens…	--	--
ENST00000368476	ENSG00000160716	CHRNB2	chr1:154567780-154580026	0.436885	0.876447	-1.00441	0.01515	0.999477	Neurotransmitter-gated ion-channel, conserved site||Neurotransmitter-gated ion-channel ligand-binding domain||Neuronal acetylcholine receptor subunit beta-2||Neurotransmitter-gated ion-channel||Nicotinic acetylcholine-gated receptor, transmembrane domain||Neurotransmitter-gated ion-channel transmembrane domain||Nicotinic acetylcholine receptor||-	GO:0002376,GO:0006950,GO:0002682,GO:0051704,GO:0002684,GO:0010033,GO:0045321,GO:0050896,GO:0046649,GO:0001775,GO:0002694,GO:0048583,GO:0050865,GO:0051249,GO:0051251,GO:0042221,GO:0050867,GO:0005515,GO:0002696,GO:0048518,GO:0051716,GO:0046651,GO:0032943,GO:0044763,GO:0023056,GO:0009897,GO:0070661,GO:0005488,GO:0048522,GO:1901700,GO:0050670,GO:0032944,GO:0051179,GO:0016020,GO:0010647,GO:0051239,GO:…	immune system process,response to stress,regulation of immune system process,multi-organism process,positive regulation of immune system process,response to organic substance,leukocyte activation,response to stimulus,lymphocyte activation,cell activation,regulation of leukocyte activation,regulation of response to stimulus,regulation of cell activation,regulation of lymphocyte activation,positive…	hsa04725,hsa05033,hsa04080	Cholinergic synapse,Nicotine addiction,Neuroactive ligand-receptor interaction
ENST00000263776	ENSG00000110455	ACCS	chr11:44066178-44084214	0.600898	1.76023	-1.55057	0.0019	0.947161	Pyridoxal phosphate-dependent transferase, major region, subdomain 2||Aminotransferase, class I/classII||Pyridoxal phosphate-dependent transferase, major region, subdomain 1||-||Pyridoxal phosphate-dependent transferase	GO:0005515,GO:0046983,GO:0005488,GO:0003674,GO:0008152,GO:0008150,GO:0009058,GO:0016847,GO:0042802,GO:0003824,GO:0016829,GO:0016846,GO:0042803,GO:0043168,GO:0048037,GO:0030170,GO:0043167	protein binding,protein dimerization activity,binding,molecular_function,metabolic process,biological_process,biosynthetic process,1-aminocyclopropane-1-carboxylate synthase activity,identical protein binding,catalytic activity,lyase activity,carbon-sulfur lyase activity,protein homodimerization activity,anion binding,cofactor binding,pyridoxal phosphate binding,ion binding	--	--
ENST00000361227	ENSG00000198840	MT-ND3	chrMT:10058-10404	354.87	157.289	1.17387	0.0011	0.730223	NADH:ubiquinone/plastoquinone oxidoreductase, chain 3	GO:0044085,GO:0044446,GO:0044422,GO:0034622,GO:0032991,GO:0065003,GO:0006950,GO:0043933,GO:0022607,GO:0043226,GO:0043227,GO:0071840,GO:0043229,GO:0005622,GO:0003674,GO:0008152,GO:0044424,GO:0044237,GO:0050896,GO:0044763,GO:0006461,GO:0070271,GO:0009987,GO:0008150,GO:0043231,GO:0071822,GO:0043234,GO:0044699,GO:0005737,GO:0044464,GO:0044444,GO:0005623,GO:0010033,GO:0016043,GO:0016020,GO:0006996,GO:…	cellular component biogenesis,intracellular organelle part,organelle part,cellular macromolecular complex assembly,macromolecular complex,macromolecular complex assembly,response to stress,macromolecular complex subunit organization,cellular component assembly,organelle,membrane-bounded organelle,cellular component organization or biogenesis,intracellular organelle,intracellular,molecular_functio…	hsa05012,hsa00190,hsa01100	Parkinson's disease,Oxidative phosphorylation,Metabolic pathways
ENST00000426532	ENSG00000012223	LTF	chr3:46435644-46485234	10.8789	3.00068	1.85816	0.0002	0.33444	Transferrin||Transferrin family, iron binding site||Lactotransferrin||Transferrin-like domain	GO:0070062,GO:0043230,GO:0065010,GO:0002376,GO:0019058,GO:0031982,GO:0031988,GO:0016032,GO:0044764,GO:0044446,GO:0051704,GO:0044422,GO:0044403,GO:0044419,GO:0002682,GO:0044421,GO:0032991,GO:0006955,GO:0006950,GO:0031974,GO:0005515,GO:0043233,GO:0006952,GO:0002684,GO:0043226,GO:0005576,GO:0044267,GO:0044260,GO:0034641,GO:0002520,GO:0019538,GO:0030099,GO:0043227,GO:0048534,GO:0030097,GO:0090304,GO:…	extracellular vesicular exosome,extracellular organelle,extracellular membrane-bounded organelle,immune system process,viral infectious cycle,vesicle,membrane-bounded vesicle,viral process,multi-organism cellular process,intracellular organelle part,multi-organism process,organelle part,symbiosis, encompassing mutualism through parasitism,interspecies interaction between organisms,regulation of i…	--	--
ENST00000371646	ENSG00000096384	HSP90AB1	chr6:44246165-44253888	8.14256	4.66877	0.802441	0.0206	0.999477	Heat shock protein Hsp90 family||Heat shock protein Hsp90, N-terminal||Ribosomal protein S5 domain 2-type fold||Histidine kinase-like ATPase, C-terminal domain||Heat shock protein Hsp90, conserved site	GO:0006952,GO:0002376,GO:0006950,GO:0070062,GO:0043230,GO:0065010,GO:0006955,GO:0051704,GO:0031988,GO:0044421,GO:0005576,GO:0031982,GO:0002682,GO:0044403,GO:0044419,GO:0045087,GO:0043067,GO:0002684,GO:0005912,GO:0050896,GO:0070161,GO:0042981,GO:0048519,GO:0016032,GO:0048523,GO:0044764,GO:0010941,GO:0044699,GO:0044763,GO:0031347,GO:0060337,GO:0071357,GO:0002252,GO:0034340,GO:0001934,GO:0006915,GO:…	defense response,immune system process,response to stress,extracellular vesicular exosome,extracellular organelle,extracellular membrane-bounded organelle,immune response,multi-organism process,membrane-bounded vesicle,extracellular region part,extracellular region,vesicle,regulation of immune system process,symbiosis, encompassing mutualism through parasitism,interspecies interaction between org…	hsa04621,hsa04141,hsa04612,hsa04915,hsa04151,hsa05200,hsa05215,hsa04914	NOD-like receptor signaling pathway,Protein processing in endoplasmic reticulum,Antigen processing and presentation,Estrogen signaling pathway,PI3K-Akt signaling pathway,Pathways in cancer,Prostate cancer,Progesterone-mediated oocyte maturation
ENST00000622082	ENSG00000070081	NUCB2	chr11:17208152-17332211	0.793904	0.0129172	5.94159	0.0473	0.999477	EF-Hand 1, calcium-binding site||EF-hand domain||Nucleobindin-2||EF-hand domain pair	GO:0005488,GO:0043226,GO:0005737,GO:0043227,GO:0044422,GO:0044446,GO:0044428,GO:0044444,GO:0005622,GO:0016020,GO:0005623,GO:0044464,GO:0003674,GO:0031967,GO:0031975,GO:0005634,GO:0005509,GO:0043229,GO:0043167,GO:0044424,GO:0005575,GO:0031968,GO:0019867,GO:0031965,GO:0043231,GO:0044425,GO:0005640,GO:0005635,GO:0043169,GO:0046872,GO:0031090,GO:0005783,GO:0005794,GO:0042175,GO:0012505	binding,organelle,cytoplasm,membrane-bounded organelle,organelle part,intracellular organelle part,nuclear part,cytoplasmic part,intracellular,membrane,cell,cell part,molecular_function,organelle envelope,envelope,nucleus,calcium ion binding,intracellular organelle,ion binding,intracellular part,cellular_component,organelle outer membrane,outer membrane,nuclear membrane,intracellular membrane-bou…	--	--
ENST00000568588	ENSG00000174444	RPL4	chr15:66498014-66565964	19.7722	9.7657	1.01768	0.03425	0.999477	Ribosomal protein L4 domain||Ribosomal protein L4/L1e, eukaryotic/archaeal, conserved site||60S ribosomal protein L4, C-terminal domain||Ribosomal protein L4/L1e	GO:0070062,GO:0043230,GO:0065010,GO:0019080,GO:0019083,GO:0006614,GO:0045047,GO:0072599,GO:0006613,GO:0022626,GO:0019058,GO:0000184,GO:0031982,GO:0070972,GO:0031988,GO:0006612,GO:0044085,GO:0006413,GO:0006364,GO:0016072,GO:0016032,GO:0044764,GO:0044446,GO:0044445,GO:0051704,GO:0070161,GO:0005912,GO:0044422,GO:0042254,GO:0044403,GO:0044419,GO:0022613,GO:0000956,GO:0044391,GO:0044421,GO:0006402,GO:…	extracellular vesicular exosome,extracellular organelle,extracellular membrane-bounded organelle,viral genome expression,viral transcription,SRP-dependent cotranslational protein targeting to membrane,protein targeting to ER,establishment of protein localization to endoplasmic reticulum,cotranslational protein targeting to membrane,cytosolic ribosome,viral infectious cycle,nuclear-transcribed mRN…	hsa03010	Ribosome
ENST00000296370	ENSG00000163993	S100P	chr4:6693068-6697169	3.68774	7.37838	-1.00057	0.00935	0.999477	EF-hand domain||S100/CaBP-9k-type, calcium binding, subdomain||Protein S100-P||S100/Calbindin-D9k, conserved site||EF-hand domain pair	GO:0070062,GO:0043230,GO:0065010,GO:0031982,GO:0010033,GO:0031988,GO:0005515,GO:0050896,GO:0043227,GO:0043226,GO:0044421,GO:0042221,GO:0005488,GO:0005622,GO:0005912,GO:0044424,GO:0070161,GO:0005737,GO:0040011,GO:0005576,GO:0003674,GO:0043229,GO:0008150,GO:0043231,GO:0051179,GO:0044763,GO:0016020,GO:0009987,GO:0005634,GO:0048870,GO:0051674,GO:0016477,GO:0044464,GO:0044699,GO:0005623,GO:0030054,GO:…	extracellular vesicular exosome,extracellular organelle,extracellular membrane-bounded organelle,vesicle,response to organic substance,membrane-bounded vesicle,protein binding,response to stimulus,membrane-bounded organelle,organelle,extracellular region part,response to chemical stimulus,binding,intracellular,adherens junction,intracellular part,anchoring junction,cytoplasm,locomotion,extracellu…	--	--
ENST00000216446	ENSG00000100558	PLEK2	chr14:67386982-67412200	8.21956	4.7503	0.791043	0.0463	0.999477	DEP domain||Pleckstrin homology domain||PH domain-like||Winged helix-turn-helix DNA-binding domain	GO:0050896,GO:0044699,GO:0044763,GO:0065007,GO:0071840,GO:0043228,GO:0043232,GO:0043226,GO:0007165,GO:0050794,GO:0050789,GO:0005737,GO:0044700,GO:0023052,GO:0051716,GO:0005622,GO:0007154,GO:0035556,GO:0044459,GO:0016020,GO:0005623,GO:0009987,GO:0044464,GO:0016043,GO:0008150,GO:0031258,GO:0006996,GO:0030027,GO:0031253,GO:0030029,GO:0030036,GO:0042995,GO:0007010,GO:0044463,GO:0043229,GO:0044424,GO:…	response to stimulus,single-organism process,single-organism cellular process,biological regulation,cellular component organization or biogenesis,non-membrane-bounded organelle,intracellular non-membrane-bounded organelle,organelle,signal transduction,regulation of cellular process,regulation of biological process,cytoplasm,single organism signaling,signaling,cellular response to stimulus,intrace…	--	--
ENST00000300933	ENSG00000167460	TPM4	chr19:16067020-16103005	7.72792	4.11335	0.909765	0.0181	0.999477	-||Tropomyosin	GO:0070062,GO:0043230,GO:0065010,GO:0031988,GO:0044421,GO:0005576,GO:0031982,GO:0005912,GO:0070161,GO:0044699,GO:0044763,GO:0005515,GO:0005488,GO:0005198,GO:0030054,GO:0005925,GO:0005924,GO:0030055,GO:0005862,GO:0044707,GO:0032991,GO:0043228,GO:0043232,GO:0043226,GO:0006928,GO:0005829,GO:0001725,GO:0005865,GO:0032501,GO:0005737,GO:0036379,GO:0032432,GO:0043227,GO:0044422,GO:0042641,GO:0044446,GO:…	extracellular vesicular exosome,extracellular organelle,extracellular membrane-bounded organelle,membrane-bounded vesicle,extracellular region part,extracellular region,vesicle,adherens junction,anchoring junction,single-organism process,single-organism cellular process,protein binding,binding,structural molecule activity,cell junction,focal adhesion,cell-substrate adherens junction,cell-substrat…	hsa04260,hsa05410,hsa05414,hsa04261	Cardiac muscle contraction,Hypertrophic cardiomyopathy (HCM),Dilated cardiomyopathy,Adrenergic signaling in cardiomyocytes
ENST00000256186	ENSG00000133808	MICALCL	chr11:12280944-12359144	1.30593	0.47894	1.44716	0.00295	0.999477	Domain of unknown function DUF3585||-||ProQ/FinO domain	GO:0005515,GO:0005622,GO:0005488,GO:0003674,GO:0044424,GO:0044763,GO:0009987,GO:0008150,GO:0044699,GO:0005737,GO:0044464,GO:0005623,GO:0019899,GO:0030154,GO:0048869,GO:0032502,GO:0051019,GO:0007275,GO:0044707,GO:0005575,GO:0019901,GO:0032501,GO:0019900,GO:0032504,GO:0022414,GO:0000003,GO:0048609,GO:0044702,GO:0019953,GO:0007276,GO:0007283,GO:0048232	protein binding,intracellular,binding,molecular_function,intracellular part,single-organism cellular process,cellular process,biological_process,single-organism process,cytoplasm,cell part,cell,enzyme binding,cell differentiation,cellular developmental process,developmental process,mitogen-activated protein kinase binding,multicellular organismal development,single-multicellular organism process,…	--	--
ENST00000340457	ENSG00000267368	UPK3BL	chr7:102637024-102642791	4.38978	7.23286	-0.720418	0.03705	0.999477	Uroplakin-3b-like||Uroplakin-3	GO:0016020,GO:0005575,GO:0044425,GO:0016021,GO:0031224	membrane,cellular_component,membrane part,integral to membrane,intrinsic to membrane	--	--
ENST00000398598	ENSG00000157601	MX1	chr21:41420514-41459214	4.46164	10.4812	-1.23216	0.0454	0.999477	Dynamin, GTPase domain||Dynamin superfamily||Dynamin-type guanine nucleotide-binding (G) domain||-||Dynamin, GTPase region, conserved site||Dynamin central domain||Dynamin GTPase effector||GTPase effector domain||P-loop containing nucleoside triphosphate hydrolase	GO:0002376,GO:0006955,GO:0006952,GO:0051704,GO:0045087,GO:0006950,GO:0002252,GO:0051707,GO:0009607,GO:0044403,GO:0044419,GO:0009615,GO:0016032,GO:0044764,GO:0034097,GO:0051607,GO:0071345,GO:0010033,GO:0044446,GO:0019221,GO:0044422,GO:0005515,GO:0070887,GO:0050896,GO:0019058,GO:0044428,GO:0043227,GO:0071310,GO:0043226,GO:0043900,GO:0042221,GO:0005488,GO:0005622,GO:0044424,GO:0060337,GO:0071357,GO:…	immune system process,immune response,defense response,multi-organism process,innate immune response,response to stress,immune effector process,response to other organism,response to biotic stimulus,symbiosis, encompassing mutualism through parasitism,interspecies interaction between organisms,response to virus,viral process,multi-organism cellular process,response to cytokine stimulus,defense re…	hsa05164,hsa05162	Influenza A,Measles
ENST00000238875	ENSG00000119862	LGALSL	chr2:64453968-64461381	1.52982	0.786651	0.959563	0.0137	0.999477	Galectin, carbohydrate recognition domain||Concanavalin A-like lectin/glucanase domain||-||Galectin-related protein	GO:0005515,GO:0005488,GO:0005622,GO:0005623,GO:0044464,GO:0003674,GO:0030246,GO:0005575	protein binding,binding,intracellular,cell,cell part,molecular_function,carbohydrate binding,cellular_component	--	--
ENST00000615868	ENSG00000278463	HIST1H2AB	chr6:26033175-26033568	15.9212	36.4698	-1.19575	0.01055	0.999477	Histone-fold||Histone H2A, C-terminal domain||Histone H2A||Histone H2A conserved site||Histone H2A/H2B/H3	GO:0070062,GO:0043230,GO:0065010,GO:0031982,GO:0044446,GO:0031988,GO:0044422,GO:0005515,GO:0031974,GO:0043233,GO:0044428,GO:0070013,GO:0043227,GO:0043226,GO:0000786,GO:0044421,GO:0032993,GO:0034641,GO:0031981,GO:0005488,GO:0005622,GO:0044424,GO:0048519,GO:0006807,GO:0071704,GO:0044238,GO:0044237,GO:0008152,GO:0005576,GO:0003674,GO:1901360,GO:0043229,GO:0006139,GO:0008150,GO:0046483,GO:0043231,GO:…	extracellular vesicular exosome,extracellular organelle,extracellular membrane-bounded organelle,vesicle,intracellular organelle part,membrane-bounded vesicle,organelle part,protein binding,membrane-enclosed lumen,organelle lumen,nuclear part,intracellular organelle lumen,membrane-bounded organelle,organelle,nucleosome,extracellular region part,protein-DNA complex,cellular nitrogen compound metab…	hsa05322,hsa05034	Systemic lupus erythematosus,Alcoholism
ENST00000382199	ENSG00000073792	IGF2BP2	chr3:185643738-185825056	7.31761	2.87355	1.34854	0.0124	0.999477	K Homology domain||K Homology domain, type 1||Nucleotide-binding alpha-beta plait domain||RNA recognition motif domain||Insulin-like growth factor 2 mRNA-binding protein 2	GO:0005515,GO:0043226,GO:0006412,GO:0043228,GO:0043232,GO:0044267,GO:0044260,GO:0019538,GO:0043227,GO:0043170,GO:0043229,GO:0005622,GO:0005634,GO:0005488,GO:0003674,GO:0008152,GO:0044424,GO:0044237,GO:0044238,GO:0003676,GO:0003723,GO:0010467,GO:0009059,GO:0033036,GO:0010605,GO:0071704,GO:1901576,GO:0009987,GO:0008150,GO:0009892,GO:0005829,GO:0043231,GO:0044249,GO:0009058,GO:0031324,GO:0034645,GO:…	protein binding,organelle,translation,non-membrane-bounded organelle,intracellular non-membrane-bounded organelle,cellular protein metabolic process,cellular macromolecule metabolic process,protein metabolic process,membrane-bounded organelle,macromolecule metabolic process,intracellular organelle,intracellular,nucleus,binding,molecular_function,metabolic process,intracellular part,cellular metab…	--	--
ENST00000367029	ENSG00000123689	G0S2	chr1:209675419-209676388	16.6809	5.41761	1.62247	5.00E-05	0.104844	G0/G1 switch protein 2	GO:0005515,GO:0043226,GO:0043227,GO:0043229,GO:0005622,GO:0005488,GO:0003674,GO:0044424,GO:0050896,GO:0044763,GO:0009987,GO:0008150,GO:0043231,GO:0044699,GO:0005737,GO:0048584,GO:0048518,GO:0044464,GO:0044444,GO:0005623,GO:0051716,GO:0048583,GO:0048522,GO:0065007,GO:0050789,GO:0050794,GO:0009967,GO:0023056,GO:0010647,GO:0097190,GO:0007165,GO:0044700,GO:0023052,GO:0007154,GO:0012501,GO:0008219,GO:…	protein binding,organelle,membrane-bounded organelle,intracellular organelle,intracellular,binding,molecular_function,intracellular part,response to stimulus,single-organism cellular process,cellular process,biological_process,intracellular membrane-bounded organelle,single-organism process,cytoplasm,positive regulation of response to stimulus,positive regulation of biological process,cell part,c…	--	--
ENST00000270458	ENSG00000142408	CACNG8	chr19:53963039-53990215	0.167598	0.69899	-2.06027	0.00015	0.267778	Voltage-dependent calcium channel, gamma-8 subunit||PMP-22/EMP/MP20/Claudin superfamily||Voltage-dependent calcium channel, gamma subunit	GO:0031982,GO:0031988,GO:0044446,GO:0044422,GO:0032991,GO:0030054,GO:0043226,GO:0043228,GO:0043232,GO:0043227,GO:0043229,GO:0005622,GO:0003674,GO:0044424,GO:0050896,GO:0044763,GO:0009987,GO:0008150,GO:0043231,GO:0051234,GO:0043234,GO:0044699,GO:0006810,GO:0005737,GO:0044765,GO:0051179,GO:0044464,GO:0044444,GO:0005623,GO:0044433,GO:0016020,GO:0030139,GO:0051716,GO:0051239,GO:0030666,GO:0048583,GO:…	vesicle,membrane-bounded vesicle,intracellular organelle part,organelle part,macromolecular complex,cell junction,organelle,non-membrane-bounded organelle,intracellular non-membrane-bounded organelle,membrane-bounded organelle,intracellular organelle,intracellular,molecular_function,intracellular part,response to stimulus,single-organism cellular process,cellular process,biological_process,intrac…	hsa05412,hsa04921,hsa05410,hsa04260,hsa04261,hsa05414,hsa04010	Arrhythmogenic right ventricular cardiomyopathy (ARVC),Oxytocin signaling pathway,Hypertrophic cardiomyopathy (HCM),Cardiac muscle contraction,Adrenergic signaling in cardiomyocytes,Dilated cardiomyopathy,MAPK signaling pathway
ENST00000369838	ENSG00000198478	SH3BGRL2	chr6:79631282-79703659	2.61793	1.21807	1.10383	0.0015	0.832588	Thioredoxin-like fold||SH3-binding, glutamic acid-rich protein	GO:0070062,GO:0043230,GO:0065010,GO:0031988,GO:0044421,GO:0005576,GO:0031982,GO:0005515,GO:0005488,GO:0043226,GO:0043227,GO:0044422,GO:0044446,GO:0044428,GO:0043233,GO:0005622,GO:0005623,GO:0031974,GO:0044464,GO:0031981,GO:0003674,GO:0070013,GO:0005634,GO:0043229,GO:0044424,GO:0005575,GO:0005654,GO:0043231,GO:0019904,GO:0017124	extracellular vesicular exosome,extracellular organelle,extracellular membrane-bounded organelle,membrane-bounded vesicle,extracellular region part,extracellular region,vesicle,protein binding,binding,organelle,membrane-bounded organelle,organelle part,intracellular organelle part,nuclear part,organelle lumen,intracellular,cell,membrane-enclosed lumen,cell part,nuclear lumen,molecular_function,in…	--	--
ENST00000259396	ENSG00000229314	ORM1	chr9:114323055-114326475	1.40366	0.474281	1.56538	0.01725	0.999477	Alpha-1-acid glycoprotein||Calycin||Lipocalin/cytosolic fatty-acid binding domain||Calycin-like	GO:0006952,GO:0002376,GO:0006950,GO:0070062,GO:0043230,GO:0065010,GO:0031988,GO:0044421,GO:0005576,GO:0031982,GO:0002682,GO:0001816,GO:0009611,GO:0001817,GO:0006954,GO:0050896,GO:0048519,GO:0044699,GO:0044763,GO:0051239,GO:0032680,GO:0032640,GO:0001818,GO:0071706,GO:0030141,GO:0002526,GO:0065007,GO:0005615,GO:0044707,GO:0043226,GO:0031091,GO:0050789,GO:0060205,GO:0031983,GO:0032501,GO:0005737,GO:…	defense response,immune system process,response to stress,extracellular vesicular exosome,extracellular organelle,extracellular membrane-bounded organelle,membrane-bounded vesicle,extracellular region part,extracellular region,vesicle,regulation of immune system process,cytokine production,response to wounding,regulation of cytokine production,inflammatory response,response to stimulus,negative r…	--	--
ENST00000263464	ENSG00000023445	BIRC3	chr11:102317449-102339403	0.752871	0.235825	1.67469	0.01285	0.999477	Zinc finger, RING-type||BIR repeat||CARD domain||Death-like domain	GO:0002376,GO:0006955,GO:0006952,GO:0002682,GO:0051704,GO:0045087,GO:0006950,GO:0002684,GO:0002252,GO:0050776,GO:0051707,GO:0009607,GO:0009615,GO:0034097,GO:0051607,GO:0071345,GO:0001816,GO:0002697,GO:0010033,GO:0001817,GO:0031347,GO:0044446,GO:0050778,GO:0019221,GO:0044422,GO:0005515,GO:0070887,GO:0050896,GO:0045088,GO:0031974,GO:0045089,GO:0043233,GO:0080134,GO:0002253,GO:0044428,GO:0070013,GO:…	immune system process,immune response,defense response,regulation of immune system process,multi-organism process,innate immune response,response to stress,positive regulation of immune system process,immune effector process,regulation of immune response,response to other organism,response to biotic stimulus,response to virus,response to cytokine stimulus,defense response to virus,cellular respon…	hsa05202,hsa04621,hsa04064,hsa05200,hsa04120,hsa05145,hsa04210,hsa04668,hsa05222,hsa04510	Transcriptional misregulation in cancer,NOD-like receptor signaling pathway,NF-kappa B signaling pathway,Pathways in cancer,Ubiquitin mediated proteolysis,Toxoplasmosis,Apoptosis,TNF signaling pathway,Small cell lung cancer,Focal adhesion
ENST00000361475	ENSG00000198959	TGM2	chr20:38033545-38166578	5.10768	2.12576	1.26469	0.0244	0.999477	Immunoglobulin-like fold||Transglutaminase, N-terminal||Transglutaminase-like||Transglutaminase, active site||Immunoglobulin E-set||Transglutaminase, C-terminal||Protein-glutamine gamma-glutamyltransferase, eukaryota	GO:0070062,GO:0043230,GO:0065010,GO:0031982,GO:0031988,GO:0044085,GO:0070161,GO:0005912,GO:0044421,GO:0065003,GO:0006950,GO:0005515,GO:0043933,GO:0006952,GO:0022607,GO:0051259,GO:0030054,GO:0043226,GO:0005576,GO:0005925,GO:0005924,GO:0030055,GO:0044267,GO:0044260,GO:0019538,GO:0043227,GO:0071840,GO:0043170,GO:0043229,GO:0005622,GO:0005488,GO:0003674,GO:0008152,GO:0044424,GO:0044237,GO:0031012,GO:…	extracellular vesicular exosome,extracellular organelle,extracellular membrane-bounded organelle,vesicle,membrane-bounded vesicle,cellular component biogenesis,anchoring junction,adherens junction,extracellular region part,macromolecular complex assembly,response to stress,protein binding,macromolecular complex subunit organization,defense response,cellular component assembly,protein oligomerizat…	hsa05016	Huntington's disease
ENST00000370751	ENSG00000137959	IFI44L	chr1:78619921-78646145	0.450501	2.12891	-2.24051	0.0005	0.528416	GTP binding domain||Interferon-induced protein 44 family||P-loop containing nucleoside triphosphate hydrolase	GO:0002376,GO:0006952,GO:0051704,GO:0006950,GO:0002252,GO:0051707,GO:0009607,GO:0009615,GO:0051607,GO:0044446,GO:0044422,GO:0050896,GO:0031974,GO:0043233,GO:0044428,GO:0070013,GO:0043227,GO:0043226,GO:0031981,GO:0005488,GO:0005622,GO:0044424,GO:0005737,GO:0003674,GO:0043229,GO:0008150,GO:0043231,GO:0005634,GO:0005654,GO:1901363,GO:0097159,GO:0032553,GO:0044464,GO:0017076,GO:0032550,GO:0032549,GO:…	immune system process,defense response,multi-organism process,response to stress,immune effector process,response to other organism,response to biotic stimulus,response to virus,defense response to virus,intracellular organelle part,organelle part,response to stimulus,membrane-enclosed lumen,organelle lumen,nuclear part,intracellular organelle lumen,membrane-bounded organelle,organelle,nuclear lu…	--	--
ENST00000233057	ENSG00000055332	EIF2AK2	chr2:37084450-37157065	0.728396	1.47055	-1.01356	0.03295	0.999477	Double-stranded RNA-binding domain||Serine/threonine-protein kinase, active site||Protein kinase-like domain||Interferon-induced, double-stranded RNA-activated protein kinase||Protein kinase domain||Protein kinase, ATP binding site	GO:0006952,GO:0002376,GO:0006950,GO:0006955,GO:0051704,GO:0051707,GO:0002682,GO:0019058,GO:0009607,GO:0001816,GO:0044403,GO:0044419,GO:0045087,GO:0006413,GO:0001817,GO:0043067,GO:0050896,GO:0042981,GO:0048519,GO:0005840,GO:0016032,GO:0048523,GO:0044764,GO:0010941,GO:0044699,GO:0044763,GO:0043901,GO:0045071,GO:0002252,GO:0001934,GO:0006915,GO:0042327,GO:0034097,GO:0012501,GO:0048584,GO:0045860,GO:…	defense response,immune system process,response to stress,immune response,multi-organism process,response to other organism,regulation of immune system process,viral infectious cycle,response to biotic stimulus,cytokine production,symbiosis, encompassing mutualism through parasitism,interspecies interaction between organisms,innate immune response,translational initiation,regulation of cytokine p…	hsa05164,hsa04141,hsa05162,hsa05168,hsa05160,hsa05203,hsa05169	Influenza A,Protein processing in endoplasmic reticulum,Measles,Herpes simplex infection,Hepatitis C,Viral carcinogenesis,Epstein-Barr virus infection
ENST00000618852	ENSG00000158195	WASF2	chr1:27404225-27490158	33.0704	16.4677	1.0059	0.0285	0.999477	SCAR/WAVE family||WH2 domain	GO:0070062,GO:0043230,GO:0065010,GO:0002376,GO:0031982,GO:0031988,GO:0044085,GO:0016032,GO:0044764,GO:0051704,GO:0070161,GO:0005912,GO:0044403,GO:0044419,GO:0002682,GO:0044421,GO:0032991,GO:0006955,GO:0005515,GO:0043933,GO:0022607,GO:0030054,GO:0002684,GO:0043226,GO:0005576,GO:0043228,GO:0043232,GO:0002520,GO:0030099,GO:0043227,GO:0048534,GO:0030097,GO:0005913,GO:0071840,GO:0030219,GO:0050776,GO:…	extracellular vesicular exosome,extracellular organelle,extracellular membrane-bounded organelle,immune system process,vesicle,membrane-bounded vesicle,cellular component biogenesis,viral process,multi-organism cellular process,multi-organism process,anchoring junction,adherens junction,symbiosis, encompassing mutualism through parasitism,interspecies interaction between organisms,regulation of i…	hsa05100,hsa05132,hsa04810,hsa04666,hsa04520,hsa05131	Bacterial invasion of epithelial cells,Salmonella infection,Regulation of actin cytoskeleton,Fc gamma R-mediated phagocytosis,Adherens junction,Shigellosis
ENST00000321358	ENSG00000065978	YBX1	chr1:42682426-42702349	334.897	159.294	1.07203	0.01895	0.999477	Cold shock protein||Cold-shock conserved site||Cold-shock protein, DNA-binding||Nucleic acid-binding, OB-fold	GO:0070062,GO:0043230,GO:0065010,GO:0031988,GO:0044421,GO:0005576,GO:0031982,GO:0048519,GO:0048523,GO:0044699,GO:0044763,GO:0005515,GO:0005488,GO:0016071,GO:0065008,GO:0048518,GO:0065007,GO:0003723,GO:0030529,GO:0010558,GO:2000113,GO:0009890,GO:0048522,GO:0044707,GO:0032991,GO:0043228,GO:0043232,GO:0043226,GO:0050794,GO:0050789,GO:0031327,GO:1901363,GO:0010605,GO:0032501,GO:0005737,GO:0019222,GO:…	extracellular vesicular exosome,extracellular organelle,extracellular membrane-bounded organelle,membrane-bounded vesicle,extracellular region part,extracellular region,vesicle,negative regulation of biological process,negative regulation of cellular process,single-organism process,single-organism cellular process,protein binding,binding,mRNA metabolic process,regulation of biological quality,pos…	--	--
ENST00000358746	ENSG00000198677	TTC37	chr5:95463894-95555007	0.474018	0.150177	1.65828	0.0023	0.999477	Tetratricopeptide repeat||Tetratricopeptide-like helical domain||Sel1-like repeat||Tetratricopeptide repeat-containing domain||-	GO:0043227,GO:0043226,GO:0044444,GO:0005737,GO:0044428,GO:0043233,GO:0070013,GO:0044446,GO:0031974,GO:0044422,GO:0005622,GO:0005634,GO:0031981,GO:0044424,GO:0043231,GO:0043229,GO:0005623,GO:0044464,GO:0005654,GO:0032991,GO:0043228,GO:0043232,GO:0035327,GO:0043234,GO:0005694,GO:0005575,GO:0055087,GO:0000785,GO:0044427	membrane-bounded organelle,organelle,cytoplasmic part,cytoplasm,nuclear part,organelle lumen,intracellular organelle lumen,intracellular organelle part,membrane-enclosed lumen,organelle part,intracellular,nucleus,nuclear lumen,intracellular part,intracellular membrane-bounded organelle,intracellular organelle,cell,cell part,nucleoplasm,macromolecular complex,non-membrane-bounded organelle,intrace…	hsa03018	RNA degradation
ENST00000545891	ENSG00000119242	CCDC92	chr12:123762187-123972831	2.25313	0.814739	1.46752	0.02145	0.999477	-||Coiled-coil domain-containing protein 92	GO:0044446,GO:0044422,GO:0005515,GO:0043226,GO:0043228,GO:0043232,GO:0043229,GO:0005622,GO:0005488,GO:0003674,GO:0044424,GO:0005737,GO:0044464,GO:0044444,GO:0005623,GO:0005856,GO:0005814,GO:0015630,GO:0005575,GO:0044430,GO:0044450,GO:0005815,GO:0005813	intracellular organelle part,organelle part,protein binding,organelle,non-membrane-bounded organelle,intracellular non-membrane-bounded organelle,intracellular organelle,intracellular,binding,molecular_function,intracellular part,cytoplasm,cell part,cytoplasmic part,cell,cytoskeleton,centriole,microtubule cytoskeleton,cellular_component,cytoskeletal part,microtubule organizing center part,microtu…	--	--
ENST00000418488	ENSG00000091181	IL5RA	chr3:2098812-3126613	0.75712	1.96372	-1.375	0.02455	0.999477	Type I cytokine receptor, cytokine-binding domain||Short hematopoietin receptor, family 2, conserved site||Fibronectin type III||Immunoglobulin-like fold	GO:0002376,GO:0006955,GO:0006952,GO:0006950,GO:0034097,GO:0071345,GO:0001816,GO:0010033,GO:0001817,GO:0019221,GO:0070887,GO:0050896,GO:0071310,GO:0044421,GO:0042221,GO:0034641,GO:0005622,GO:0006807,GO:0071704,GO:0044238,GO:0051716,GO:0044237,GO:0002437,GO:0008152,GO:0005576,GO:0003674,GO:1901360,GO:0019538,GO:0006139,GO:0008150,GO:0046483,GO:0044260,GO:0044763,GO:0016020,GO:0009987,GO:0051239,GO:…	immune system process,immune response,defense response,response to stress,response to cytokine stimulus,cellular response to cytokine stimulus,cytokine production,response to organic substance,regulation of cytokine production,cytokine-mediated signaling pathway,cellular response to chemical stimulus,response to stimulus,cellular response to organic substance,extracellular region part,response to…	hsa04640,hsa04060,hsa04630	Hematopoietic cell lineage,Cytokine-cytokine receptor interaction,Jak-STAT signaling pathway
ENST00000264870	ENSG00000124491	F13A1	chr6:6144084-6321013	13.9185	6.06705	1.19793	0.0064	0.999477	Transglutaminase, active site||Transglutaminase-like||Protein-glutamine gamma-glutamyltransferase, eukaryota||Immunoglobulin E-set||Transglutaminase, C-terminal||Immunoglobulin-like fold||Transglutaminase, N-terminal	GO:0031982,GO:0031988,GO:0044446,GO:0044422,GO:0044421,GO:0006950,GO:0031974,GO:0043233,GO:0043226,GO:0005576,GO:0044267,GO:0044260,GO:0019538,GO:0043227,GO:0043170,GO:0043229,GO:0005622,GO:0005488,GO:0003674,GO:0008152,GO:0044424,GO:0044237,GO:0044238,GO:0050896,GO:0009611,GO:0071704,GO:0044763,GO:0009987,GO:0008150,GO:0043231,GO:0051649,GO:0065008,GO:0051234,GO:0007596,GO:0044699,GO:0050817,GO:…	vesicle,membrane-bounded vesicle,intracellular organelle part,organelle part,extracellular region part,response to stress,membrane-enclosed lumen,organelle lumen,organelle,extracellular region,cellular protein metabolic process,cellular macromolecule metabolic process,protein metabolic process,membrane-bounded organelle,macromolecule metabolic process,intracellular organelle,intracellular,binding…	hsa04610	Complement and coagulation cascades
ENST00000471994	ENSG00000174891	RSRC1	chr3:158096010-158545730	2.17453	0.373807	2.54034	0.0476	0.999477	-	GO:0044446,GO:0044422,GO:0044428,GO:0031974,GO:0005515,GO:0043233,GO:0070013,GO:0031981,GO:0043226,GO:0006396,GO:0016071,GO:0044267,GO:0044260,GO:0034641,GO:0019538,GO:0043227,GO:0090304,GO:0006139,GO:0046483,GO:0043170,GO:0043229,GO:0005622,GO:0006807,GO:0006725,GO:0005634,GO:0005488,GO:1901360,GO:0003674,GO:0008152,GO:0044424,GO:0044237,GO:0005654,GO:0044238,GO:0050896,GO:0016070,GO:0010467,GO:…	intracellular organelle part,organelle part,nuclear part,membrane-enclosed lumen,protein binding,organelle lumen,intracellular organelle lumen,nuclear lumen,organelle,RNA processing,mRNA metabolic process,cellular protein metabolic process,cellular macromolecule metabolic process,cellular nitrogen compound metabolic process,protein metabolic process,membrane-bounded organelle,nucleic acid metabol…	--	--
ENST00000335670	ENSG00000069667	RORA	chr15:60479180-61229319	0.455015	0.179147	1.34477	0.0302	0.999477	Zinc finger, NHR/GATA-type||-||Nuclear hormone receptor||Zinc finger, nuclear hormone receptor-type||Nuclear hormone receptor, ligand-binding domain||Nuclear receptor ROR	GO:0006955,GO:0002376,GO:0006952,GO:0006950,GO:0002682,GO:0002252,GO:0010033,GO:0071345,GO:0045321,GO:0034097,GO:0001816,GO:0001817,GO:0050896,GO:0080134,GO:0046649,GO:0001775,GO:0031347,GO:0002694,GO:0048583,GO:0050865,GO:0071310,GO:0070887,GO:0042110,GO:0042221,GO:0043227,GO:0043226,GO:0005515,GO:0001819,GO:0048518,GO:0048519,GO:0002250,GO:0044428,GO:0043233,GO:0070013,GO:0051716,GO:0044446,GO:…	immune response,immune system process,defense response,response to stress,regulation of immune system process,immune effector process,response to organic substance,cellular response to cytokine stimulus,leukocyte activation,response to cytokine stimulus,cytokine production,regulation of cytokine production,response to stimulus,regulation of response to stress,lymphocyte activation,cell activation…	hsa05321,hsa04710	Inflammatory bowel disease (IBD),Circadian rhythm
ENST00000260443	ENSG00000137876	RSL24D1	chr15:55180805-55197067	1.08854	0.560839	0.95674	0.048	0.999477	Ribosome biogenesis protein RLP24||TRASH domain||Ribosomal protein L24e||Ribosomal protein L24e, conserved site||Ribosomal protein L24e-related||Ribosomal protein L24e domain	GO:0043227,GO:0005829,GO:0043226,GO:0005515,GO:0044444,GO:0005737,GO:0044428,GO:0043233,GO:0070013,GO:0044446,GO:0031974,GO:0044422,GO:0044763,GO:0005622,GO:0005634,GO:0005488,GO:0042254,GO:0031981,GO:0044424,GO:0022613,GO:0003674,GO:0019538,GO:0043231,GO:0071840,GO:0043229,GO:0008150,GO:0009987,GO:0071704,GO:0044267,GO:0044085,GO:0044445,GO:0065003,GO:0044238,GO:0044260,GO:0008152,GO:0044237,GO:…	membrane-bounded organelle,cytosol,organelle,protein binding,cytoplasmic part,cytoplasm,nuclear part,organelle lumen,intracellular organelle lumen,intracellular organelle part,membrane-enclosed lumen,organelle part,single-organism cellular process,intracellular,nucleus,binding,ribosome biogenesis,nuclear lumen,intracellular part,ribonucleoprotein complex biogenesis,molecular_function,protein meta…	hsa03010	Ribosome
ENST00000256906	ENSG00000134489	HRH4	chr18:24460628-24479957	0.902365	2.10264	-1.22042	0.00485	0.999477	G protein-coupled receptor, rhodopsin-like||Histamine H4 receptor||GPCR, rhodopsin-like, 7TM	GO:0006952,GO:0006950,GO:0050896,GO:0048583,GO:0051716,GO:0003674,GO:0008150,GO:0044763,GO:0016020,GO:0009987,GO:0006954,GO:0009611,GO:0065008,GO:0044464,GO:0044699,GO:0005623,GO:0035556,GO:0042592,GO:0000165,GO:0065007,GO:0007165,GO:0007243,GO:0044700,GO:0023052,GO:0007154,GO:0050789,GO:0050794,GO:0043408,GO:0007166,GO:0007213,GO:0009966,GO:0010627,GO:0023051,GO:0005575,GO:0010646,GO:0055065,GO:…	defense response,response to stress,response to stimulus,regulation of response to stimulus,cellular response to stimulus,molecular_function,biological_process,single-organism cellular process,membrane,cellular process,inflammatory response,response to wounding,regulation of biological quality,cell part,single-organism process,cell,intracellular signal transduction,homeostatic process,MAPK cascad…	hsa04080	Neuroactive ligand-receptor interaction
ENST00000618265	ENSG00000204936	CD177	chr19:43353658-43363172	1.74967	0.26039	2.74833	0.0003	0.417171	-||Ly-6 antigen/uPA receptor-like	GO:0002376,GO:0006950,GO:0050896,GO:0070062,GO:0043230,GO:0065010,GO:0031982,GO:0031988,GO:0043227,GO:0043226,GO:0005515,GO:0050900,GO:0044763,GO:0044421,GO:0005488,GO:0051179,GO:0009611,GO:0016020,GO:0003674,GO:0040011,GO:0008150,GO:0009987,GO:0005576,GO:0048870,GO:0051674,GO:0065008,GO:0016477,GO:0065007,GO:0005623,GO:0044464,GO:0044699,GO:0006928,GO:0042060,GO:0005575,GO:0050878,GO:0007596,GO:…	immune system process,response to stress,response to stimulus,extracellular vesicular exosome,extracellular organelle,extracellular membrane-bounded organelle,vesicle,membrane-bounded vesicle,membrane-bounded organelle,organelle,protein binding,leukocyte migration,single-organism cellular process,extracellular region part,binding,localization,response to wounding,membrane,molecular_function,locom…	--	--
ENST00000444870	ENSG00000235169	SMIM1	chr1:3772787-3775982	32.559	14.2547	1.19161	0.0113	0.999477	Protein of unknown function DUF4731||-	GO:0070062,GO:0043230,GO:0065010,GO:0031982,GO:0031988,GO:0043227,GO:0043226,GO:0044421,GO:0005576,GO:0016020,GO:0005575,GO:0044425,GO:0016021,GO:0031224	extracellular vesicular exosome,extracellular organelle,extracellular membrane-bounded organelle,vesicle,membrane-bounded vesicle,membrane-bounded organelle,organelle,extracellular region part,extracellular region,membrane,cellular_component,membrane part,integral to membrane,intrinsic to membrane	--	--
ENST00000262865	ENSG00000101425	BPI	chr20:38210487-38337505	2.46306	0.963411	1.35423	0.0047	0.999477	-||Lipid-binding serum glycoprotein, conserved site||Lipid binding protein BPI/LBP||BPI/LBP/Plunc family||Lipid-binding serum glycoprotein, N-terminal||Bactericidal permeability-increasing protein, alpha/beta domain||Bactericidal permeability-increasing p	GO:0002376,GO:0006955,GO:0006952,GO:0002682,GO:0051704,GO:0006950,GO:0051707,GO:0009607,GO:0070062,GO:0043230,GO:0065010,GO:0031982,GO:0045321,GO:0001816,GO:0001775,GO:0001817,GO:0031988,GO:0002694,GO:0050896,GO:0050865,GO:0043227,GO:0043226,GO:0044421,GO:0005488,GO:0005622,GO:0044424,GO:0009617,GO:0048519,GO:0005737,GO:0005576,GO:0042742,GO:0003674,GO:0008150,GO:0044763,GO:0016020,GO:0009987,GO:…	immune system process,immune response,defense response,regulation of immune system process,multi-organism process,response to stress,response to other organism,response to biotic stimulus,extracellular vesicular exosome,extracellular organelle,extracellular membrane-bounded organelle,vesicle,leukocyte activation,cytokine production,cell activation,regulation of cytokine production,membrane-bounde…	--	--
ENST00000379612	ENSG00000133816	MICAL2	chr11:12094007-12263789	14.3055	4.61077	1.63349	0.00485	0.999477	FAD/NAD(P)-binding domain||Zinc finger, LIM-type||FAD-binding domain||Calponin homology domain||-	GO:0005515,GO:0043933,GO:0043226,GO:0044260,GO:0034641,GO:0043227,GO:0090304,GO:0071840,GO:0006139,GO:0046483,GO:0043170,GO:0043229,GO:0034654,GO:0018130,GO:0019438,GO:0044271,GO:0005622,GO:0006807,GO:0006725,GO:0005634,GO:0005488,GO:1901360,GO:1901362,GO:0003674,GO:0008152,GO:0032774,GO:0044424,GO:0044237,GO:0044238,GO:0016070,GO:0010467,GO:0009059,GO:0071704,GO:0044763,GO:1901576,GO:0009987,GO:…	protein binding,macromolecular complex subunit organization,organelle,cellular macromolecule metabolic process,cellular nitrogen compound metabolic process,membrane-bounded organelle,nucleic acid metabolic process,cellular component organization or biogenesis,nucleobase-containing compound metabolic process,heterocycle metabolic process,macromolecule metabolic process,intracellular organelle,nucl…	--	--
ENST00000265717	ENSG00000005249	PRKAR2B	chr7:107044648-107161811	4.91334	2.76283	0.830557	0.0176	0.999477	Cyclic nucleotide-binding-like||Cyclic nucleotide-binding, conserved site||Cyclic nucleotide-binding domain||cAMP-dependent protein kinase regulatory subunit, dimerization-anchoring domain||RmlC-like jelly roll fold||cAMP-dependent protein kinase regulatory subunit	GO:0006950,GO:0070062,GO:0043230,GO:0065010,GO:0031988,GO:0044421,GO:0005576,GO:0031982,GO:0009611,GO:0050896,GO:0048519,GO:0048523,GO:0044699,GO:0044763,GO:0001934,GO:0042327,GO:0045860,GO:0016310,GO:0010033,GO:0033674,GO:0005515,GO:0051347,GO:0010562,GO:0045937,GO:0071900,GO:0070887,GO:0045859,GO:0001932,GO:0031401,GO:0005488,GO:0007596,GO:0007599,GO:0050817,GO:0044267,GO:0043549,GO:0042325,GO:…	response to stress,extracellular vesicular exosome,extracellular organelle,extracellular membrane-bounded organelle,membrane-bounded vesicle,extracellular region part,extracellular region,vesicle,response to wounding,response to stimulus,negative regulation of biological process,negative regulation of cellular process,single-organism process,single-organism cellular process,positive regulation of…	hsa04210,hsa04910	Apoptosis,Insulin signaling pathway
ENST00000559488	ENSG00000259207	ITGB3	chr17:47253845-47441312	18.5128	9.95631	0.894837	0.0189	0.999477	von Willebrand factor, type A||Integrin beta subunit, tail||Plexin-like fold||Integrin beta subunit, N-terminal||-||EGF-like domain, extracellular||Integrin beta subunit||Integrin beta subunit, cytoplasmic domain||Integrin beta-3 subunit||Integrin domain	GO:0070062,GO:0043230,GO:0065010,GO:0002376,GO:0031982,GO:0031988,GO:0044085,GO:0016032,GO:0044764,GO:0044446,GO:0051704,GO:0070161,GO:0005912,GO:0044422,GO:0044403,GO:0044419,GO:0044421,GO:0032991,GO:0006950,GO:0005515,GO:0022607,GO:0030054,GO:0043226,GO:0005576,GO:0005925,GO:0005924,GO:0030055,GO:0001775,GO:0044267,GO:0044260,GO:0019538,GO:0043227,GO:0071840,GO:0043170,GO:0043229,GO:0005622,GO:…	extracellular vesicular exosome,extracellular organelle,extracellular membrane-bounded organelle,immune system process,vesicle,membrane-bounded vesicle,cellular component biogenesis,viral process,multi-organism cellular process,intracellular organelle part,multi-organism process,anchoring junction,adherens junction,organelle part,symbiosis, encompassing mutualism through parasitism,interspecies i…	hsa04640,hsa04611,hsa04380,hsa04512,hsa05412,hsa04145,hsa05410,hsa04015,hsa04810,hsa05414,hsa05205,hsa04510,hsa04151,hsa04919,hsa05206	Hematopoietic cell lineage,Platelet activation,Osteoclast differentiation,ECM-receptor interaction,Arrhythmogenic right ventricular cardiomyopathy (ARVC),Phagosome,Hypertrophic cardiomyopathy (HCM),Rap1 signaling pathway,Regulation of actin cytoskeleton,Dilated cardiomyopathy,Proteoglycans in cancer,Focal adhesion,PI3K-Akt signaling pathway,Thyroid hormone signaling pathway,MicroRNAs in cancer
ENST00000356093	ENSG00000159023	EPB41	chr1:28887090-29123935	47.7169	15.7432	1.59977	0.04465	0.999477	FERM conserved site||FERM adjacent (FA)||SAB domain||FERM/acyl-CoA-binding protein, 3-helical bundle||PH domain-like||FERM central domain||FERM, C-terminal PH-like domain||FERM domain||Ezrin/radixin/moesin-like||Band 4.1 domain||Ubiquitin-related domain||FERM, N-terminal||Band 4.1, C-terminal	GO:0044085,GO:0044446,GO:0044422,GO:0032991,GO:0065003,GO:0005515,GO:0043933,GO:0022607,GO:0030054,GO:0043226,GO:0043228,GO:0043232,GO:0043227,GO:0071840,GO:0043229,GO:0005622,GO:0005634,GO:0005488,GO:0003674,GO:0044424,GO:0044763,GO:0006461,GO:0070271,GO:0009987,GO:0008150,GO:0043231,GO:0071822,GO:0005198,GO:0043234,GO:0044699,GO:0005737,GO:0044464,GO:0044444,GO:0005623,GO:0016043,GO:0016020,GO:…	cellular component biogenesis,intracellular organelle part,organelle part,macromolecular complex,macromolecular complex assembly,protein binding,macromolecular complex subunit organization,cellular component assembly,cell junction,organelle,non-membrane-bounded organelle,intracellular non-membrane-bounded organelle,membrane-bounded organelle,cellular component organization or biogenesis,intracell…	hsa04530	Tight junction
ENST00000370629	ENSG00000102245	CD40LG	chrX:136648192-136660390	0.760693	0.261759	1.53908	0.015	0.999477	Tumour necrosis factor-like domain||Tumour necrosis factor domain||CD40 ligand||Tumour necrosis factor, conserved site	GO:0006952,GO:0002376,GO:0006950,GO:0006955,GO:0044421,GO:0005576,GO:0002682,GO:0001816,GO:0009611,GO:0001817,GO:0006954,GO:0043067,GO:0002684,GO:0050896,GO:0042981,GO:0048519,GO:0048523,GO:0010941,GO:0044699,GO:0044763,GO:0002252,GO:0001934,GO:0006915,GO:0042327,GO:0034097,GO:0012501,GO:0071345,GO:0048584,GO:0045860,GO:0016310,GO:0050776,GO:0050865,GO:0010033,GO:0033674,GO:0005515,GO:0048583,GO:…	defense response,immune system process,response to stress,immune response,extracellular region part,extracellular region,regulation of immune system process,cytokine production,response to wounding,regulation of cytokine production,inflammatory response,regulation of programmed cell death,positive regulation of immune system process,response to stimulus,regulation of apoptotic process,negative re…	hsa05322,hsa05340,hsa04514,hsa05310,hsa04060,hsa05330,hsa04064,hsa05144,hsa04672,hsa05320,hsa04660,hsa05416,hsa05145	Systemic lupus erythematosus,Primary immunodeficiency,Cell adhesion molecules (CAMs),Asthma,Cytokine-cytokine receptor interaction,Allograft rejection,NF-kappa B signaling pathway,Malaria,Intestinal immune network for IgA production,Autoimmune thyroid disease,T cell receptor signaling pathway,Viral myocarditis,Toxoplasmosis
ENST00000333151	ENSG00000276368	HIST1H2AJ	chr6:27814353-27814740	8.556	18.5475	-1.11622	0.0351	0.999477	Histone H2A/H2B/H3||Histone H2A||Histone H2A conserved site||Histone-fold||Histone H2A, C-terminal domain	GO:0070062,GO:0043230,GO:0065010,GO:0031982,GO:0044446,GO:0031988,GO:0044422,GO:0005515,GO:0031974,GO:0043233,GO:0044428,GO:0070013,GO:0043227,GO:0043226,GO:0000786,GO:0044421,GO:0032993,GO:0034641,GO:0031981,GO:0005488,GO:0005622,GO:0044424,GO:0048519,GO:0006807,GO:0071704,GO:0044238,GO:0044237,GO:0008152,GO:0005576,GO:0003674,GO:1901360,GO:0043229,GO:0006139,GO:0008150,GO:0046483,GO:0043231,GO:…	extracellular vesicular exosome,extracellular organelle,extracellular membrane-bounded organelle,vesicle,intracellular organelle part,membrane-bounded vesicle,organelle part,protein binding,membrane-enclosed lumen,organelle lumen,nuclear part,intracellular organelle lumen,membrane-bounded organelle,organelle,nucleosome,extracellular region part,protein-DNA complex,cellular nitrogen compound metab…	hsa05322,hsa05034	Systemic lupus erythematosus,Alcoholism
ENST00000287474	ENSG00000156869	FRRS1	chr1:99708702-99765793	0.310106	0.837966	-1.43413	0.01255	0.999477	Reeler domain||DOMON domain||Cytochrome b561/ferric reductase transmembrane	GO:0005488,GO:0008152,GO:0003674,GO:0008150,GO:0016020,GO:0003824,GO:0000293,GO:0044710,GO:0055114,GO:0016723,GO:0016491,GO:0005575,GO:0016722,GO:0044425,GO:0043167,GO:0046872,GO:0043169,GO:0016021,GO:0031224	binding,metabolic process,molecular_function,biological_process,membrane,catalytic activity,ferric-chelate reductase activity,single-organism metabolic process,oxidation-reduction process,oxidoreductase activity, oxidizing metal ions, NAD or NADP as acceptor,oxidoreductase activity,cellular_component,oxidoreductase activity, oxidizing metal ions,membrane part,ion binding,metal ion binding,cation …	--	--
ENST00000382040	ENSG00000134321	RSAD2	chr2:6865827-6898239	2.322	7.88722	-1.76415	0.0019	0.947161	Radical SAM||Antiviral radical SAM protein viperin||Aldolase-type TIM barrel||Elongator protein 3/MiaB/NifB	GO:0002376,GO:0006955,GO:0006952,GO:0002682,GO:0051704,GO:0045087,GO:0006950,GO:0002684,GO:0002252,GO:0050776,GO:0051707,GO:0009607,GO:0044403,GO:0044419,GO:0009615,GO:0016032,GO:0044764,GO:0034097,GO:0051607,GO:0045321,GO:0071345,GO:0001816,GO:0002697,GO:0010033,GO:0001775,GO:0001817,GO:0031347,GO:0044446,GO:0050778,GO:0019221,GO:0044422,GO:0005515,GO:0070887,GO:0050896,GO:0046649,GO:0019058,GO:…	immune system process,immune response,defense response,regulation of immune system process,multi-organism process,innate immune response,response to stress,positive regulation of immune system process,immune effector process,regulation of immune response,response to other organism,response to biotic stimulus,symbiosis, encompassing mutualism through parasitism,interspecies interaction between org…	hsa05164	Influenza A
ENST00000230895	ENSG00000112977	DAP	chr5:10679229-10761272	8.34072	4.74432	0.813972	0.03465	0.999477	DAP1/DAPL1	GO:0006950,GO:0005515,GO:0044260,GO:0034641,GO:0090304,GO:0006139,GO:0046483,GO:0043170,GO:0034654,GO:0018130,GO:0019438,GO:0044271,GO:0006807,GO:0006725,GO:0005488,GO:1901360,GO:1901362,GO:0003674,GO:0008152,GO:0032774,GO:0044237,GO:0044238,GO:0050896,GO:0016070,GO:0010467,GO:0009059,GO:0010605,GO:0071704,GO:0044763,GO:1901576,GO:0009987,GO:0008150,GO:0009892,GO:0044249,GO:0044248,GO:0009058,GO:…	response to stress,protein binding,cellular macromolecule metabolic process,cellular nitrogen compound metabolic process,nucleic acid metabolic process,nucleobase-containing compound metabolic process,heterocycle metabolic process,macromolecule metabolic process,nucleobase-containing compound biosynthetic process,heterocycle biosynthetic process,aromatic compound biosynthetic process,cellular nit…	--	--
ENST00000535710	ENSG00000167992	VWCE	chr11:61258288-61295424	12.5296	6.00243	1.06172	0.03295	0.999477	EGF-like, conserved site||EGF-like calcium-binding, conserved site||EGF-like domain||EGF-type aspartate/asparagine hydroxylation site||VWFC domain||EGF-like calcium-binding domain||Growth factor receptor cysteine-rich domain||von Willebrand factor C and EGF domain-containing protein||-	GO:0005576,GO:0050896,GO:0044699,GO:0044763,GO:0048583,GO:0005488,GO:0048518,GO:0065007,GO:0048522,GO:0007165,GO:0009966,GO:0050794,GO:0050789,GO:0023051,GO:0008283,GO:0042127,GO:0044700,GO:0023052,GO:0051716,GO:0010646,GO:0007154,GO:0009987,GO:0008150,GO:0003674,GO:0008284,GO:0005509,GO:0043167,GO:0005575,GO:0043169,GO:0046872	extracellular region,response to stimulus,single-organism process,single-organism cellular process,regulation of response to stimulus,binding,positive regulation of biological process,biological regulation,positive regulation of cellular process,signal transduction,regulation of signal transduction,regulation of cellular process,regulation of biological process,regulation of signaling,cell prolif…	--	--
ENST00000303115	ENSG00000168685	IL7R	chr5:35852694-35879603	4.26882	1.69559	1.33205	0.00215	0.999477	Immunoglobulin-like fold||-||Short hematopoietin receptor, family 1, conserved site||Fibronectin type III	GO:0002376,GO:0006955,GO:0002682,GO:0002684,GO:0002252,GO:0050776,GO:0034097,GO:0045321,GO:0071345,GO:0002697,GO:0010033,GO:0001775,GO:0019221,GO:0009897,GO:0050870,GO:0070887,GO:0002694,GO:0050896,GO:0046649,GO:0050865,GO:0051251,GO:0050863,GO:0050867,GO:0042110,GO:0071310,GO:0051249,GO:0002696,GO:0002520,GO:0042221,GO:0034641,GO:0048583,GO:0005488,GO:0048518,GO:0030097,GO:0048534,GO:0048519,GO:…	immune system process,immune response,regulation of immune system process,positive regulation of immune system process,immune effector process,regulation of immune response,response to cytokine stimulus,leukocyte activation,cellular response to cytokine stimulus,regulation of immune effector process,response to organic substance,cell activation,cytokine-mediated signaling pathway,external side of…	hsa05340,hsa04640,hsa04060,hsa04068,hsa04630,hsa04151	Primary immunodeficiency,Hematopoietic cell lineage,Cytokine-cytokine receptor interaction,FoxO signaling pathway,Jak-STAT signaling pathway,PI3K-Akt signaling pathway
ENST00000304460	ENSG00000174358	SLC6A19	chr5:1201594-1225117	0.30245	0.960386	-1.66692	0.0011	0.730223	Sodium:neurotransmitter symporter, orphan||Sodium:neurotransmitter symporter	GO:0070062,GO:0043230,GO:0065010,GO:0031982,GO:0031988,GO:0044421,GO:0043226,GO:0005576,GO:0043227,GO:0003674,GO:0050896,GO:0044763,GO:0009987,GO:0008150,GO:0051234,GO:0044699,GO:0006810,GO:0071702,GO:0044765,GO:0051179,GO:0044464,GO:0005623,GO:0009991,GO:0016020,GO:0031667,GO:0009605,GO:0007584,GO:0042221,GO:0005328,GO:0005326,GO:0044459,GO:0003333,GO:0005575,GO:0015294,GO:0015370,GO:0015293,GO:…	extracellular vesicular exosome,extracellular organelle,extracellular membrane-bounded organelle,vesicle,membrane-bounded vesicle,extracellular region part,organelle,extracellular region,membrane-bounded organelle,molecular_function,response to stimulus,single-organism cellular process,cellular process,biological_process,establishment of localization,single-organism process,transport,organic subs…	hsa04978,hsa04974	Mineral absorption,Protein digestion and absorption
ENST00000342537	ENSG00000179627	ZBTB42	chr14:104800595-104804712	1.02786	1.95577	-0.928086	0.022	0.999477	BTB/POZ domain||Zinc finger, C2H2||SKP1/BTB/POZ domain||Zinc finger, C2H2-like||Zinc finger C2H2-type/integrase DNA-binding domain	GO:0048519,GO:0048523,GO:0044699,GO:0005488,GO:0065007,GO:0010558,GO:2000113,GO:0009890,GO:0044707,GO:0043226,GO:0050794,GO:0050789,GO:0031327,GO:1901363,GO:0010605,GO:0032501,GO:0005737,GO:0019222,GO:0031324,GO:0043227,GO:0044422,GO:0097159,GO:0008152,GO:0080090,GO:0009892,GO:0051253,GO:0044446,GO:0045892,GO:0031323,GO:0044237,GO:0045934,GO:0051172,GO:0044428,GO:0032502,GO:0048856,GO:0043233,GO:…	negative regulation of biological process,negative regulation of cellular process,single-organism process,binding,biological regulation,negative regulation of macromolecule biosynthetic process,negative regulation of cellular macromolecule biosynthetic process,negative regulation of biosynthetic process,single-multicellular organism process,organelle,regulation of cellular process,regulation of b…	--	--
ENST00000415688	ENSG00000082146	STRADB	chr2:201377206-201480846	2.49651	0.223822	3.47949	0.03055	0.999477	-||Protein kinase domain||Protein kinase-like domain	GO:0006950,GO:0043067,GO:0050896,GO:0042981,GO:0048519,GO:0048523,GO:0010941,GO:0044699,GO:0044763,GO:0001934,GO:0006915,GO:0042327,GO:0012501,GO:0045860,GO:0016310,GO:0033674,GO:0005515,GO:0048583,GO:0008219,GO:0016265,GO:0051347,GO:0010562,GO:0045937,GO:0045859,GO:0001932,GO:0031401,GO:0005488,GO:0044267,GO:0043549,GO:0042325,GO:0006468,GO:0050790,GO:0051338,GO:0031399,GO:0006796,GO:0048518,GO:…	response to stress,regulation of programmed cell death,response to stimulus,regulation of apoptotic process,negative regulation of biological process,negative regulation of cellular process,regulation of cell death,single-organism process,single-organism cellular process,positive regulation of protein phosphorylation,apoptotic process,positive regulation of phosphorylation,programmed cell death,p…	hsa04152	AMPK signaling pathway
ENST00000361567	ENSG00000198786	MT-ND5	chrMT:12336-14148	182.365	68.2558	1.4178	0.0053	0.999477	NADH:quinone oxidoreductase/Mrp antiporter, membrane subunit||NADH-plastoquinone oxidoreductase, chain 5||NADH dehydrogenase subunit 5, C-terminal||NADH-Ubiquinone oxidoreductase (complex I), chain 5 N-terminal	GO:0006950,GO:0050896,GO:0044699,GO:0044763,GO:0016310,GO:0010033,GO:0022904,GO:0022900,GO:0042775,GO:0042773,GO:0003954,GO:0008137,GO:0050136,GO:0006120,GO:0070469,GO:0006119,GO:0010257,GO:0032981,GO:0097031,GO:0016655,GO:1901700,GO:0006796,GO:0042221,GO:0045333,GO:0044085,GO:0006793,GO:0005747,GO:0030964,GO:0045271,GO:0043933,GO:0034622,GO:0033108,GO:0065003,GO:0071840,GO:0005746,GO:0032991,GO:…	response to stress,response to stimulus,single-organism process,single-organism cellular process,phosphorylation,response to organic substance,respiratory electron transport chain,electron transport chain,mitochondrial ATP synthesis coupled electron transport,ATP synthesis coupled electron transport,NADH dehydrogenase activity,NADH dehydrogenase (ubiquinone) activity,NADH dehydrogenase (quinone) …	hsa00190,hsa05012,hsa01100	Oxidative phosphorylation,Parkinson's disease,Metabolic pathways
ENST00000358739	ENSG00000196747	HIST1H2AI	chr6:27808198-27808701	30.0711	52.6646	-0.808459	0.0415	0.999477	Histone-fold||Histone H2A, C-terminal domain||Histone H2A||Histone H2A conserved site||Histone H2A/H2B/H3	GO:0000786,GO:0070062,GO:0043230,GO:0065010,GO:0032993,GO:0031982,GO:0031988,GO:0006342,GO:0044446,GO:0044422,GO:0045814,GO:0044421,GO:0032991,GO:0046982,GO:0000785,GO:0044428,GO:0031974,GO:0005515,GO:0016458,GO:0043233,GO:0070013,GO:0031981,GO:0043226,GO:0005576,GO:0000228,GO:0044454,GO:0043228,GO:0043232,GO:0044260,GO:0034641,GO:0043227,GO:0046983,GO:0044427,GO:0005694,GO:0000790,GO:0090304,GO:…	nucleosome,extracellular vesicular exosome,extracellular organelle,extracellular membrane-bounded organelle,protein-DNA complex,vesicle,membrane-bounded vesicle,chromatin silencing,intracellular organelle part,organelle part,negative regulation of gene expression, epigenetic,extracellular region part,macromolecular complex,protein heterodimerization activity,chromatin,nuclear part,membrane-enclos…	hsa05322,hsa05034	Systemic lupus erythematosus,Alcoholism
ENST00000221978	ENSG00000105374	NKG7	chr19:51371605-51372715	60.2891	104.523	-0.793853	0.0413	0.999477	PMP-22/EMP/MP20/Claudin superfamily||PMP-22/EMP/MP20	GO:0016020,GO:0044464,GO:0005623,GO:0044459,GO:0005575,GO:0044425,GO:0005886,GO:0071944,GO:0016021,GO:0031226,GO:0031224,GO:0005887	membrane,cell part,cell,plasma membrane part,cellular_component,membrane part,plasma membrane,cell periphery,integral to membrane,intrinsic to plasma membrane,intrinsic to membrane,integral to plasma membrane	--	--
ENST00000390655	ENSG00000172116	CD8B	chr2:86815338-86861924	2.73643	1.35127	1.01798	0.03275	0.999477	Immunoglobulin subtype||Immunoglobulin-like domain||Immunoglobulin-like fold||Immunoglobulin V-set domain	GO:0002376,GO:0006955,GO:0006952,GO:0002682,GO:0051704,GO:0006950,GO:0002252,GO:0050776,GO:0051707,GO:0009607,GO:0009615,GO:0051607,GO:0045321,GO:0002697,GO:0001775,GO:0031347,GO:0044446,GO:0044422,GO:0009897,GO:0005515,GO:0050896,GO:0046649,GO:0080134,GO:0042110,GO:0043227,GO:0043226,GO:0043900,GO:0048583,GO:0005488,GO:0005622,GO:0044424,GO:0042101,GO:0051716,GO:0005737,GO:0005576,GO:0009986,GO:…	immune system process,immune response,defense response,regulation of immune system process,multi-organism process,response to stress,immune effector process,regulation of immune response,response to other organism,response to biotic stimulus,response to virus,defense response to virus,leukocyte activation,regulation of immune effector process,cell activation,regulation of defense response,intrace…	hsa05340,hsa04640,hsa04612,hsa04514,hsa04660	Primary immunodeficiency,Hematopoietic cell lineage,Antigen processing and presentation,Cell adhesion molecules (CAMs),T cell receptor signaling pathway
ENST00000361739	ENSG00000198712	MT-CO2	chrMT:7585-8269	452.577	225.98	1.00197	0.0128	0.999477	Copper centre Cu(A)||Cupredoxin||Cytochrome c oxidase, subunit II||Cytochrome C oxidase subunit II, transmembrane domain||Cytochrome c oxidase subunit II C-terminal	GO:0070062,GO:0043230,GO:0065010,GO:0031982,GO:0031988,GO:0044446,GO:0044422,GO:0044421,GO:0032991,GO:0006950,GO:0005515,GO:0043226,GO:0005576,GO:0043227,GO:0043229,GO:0005622,GO:0005488,GO:0003674,GO:0008152,GO:0044424,GO:0044237,GO:0050896,GO:0009987,GO:0008150,GO:0043231,GO:0065008,GO:0051234,GO:0043234,GO:0044699,GO:0006810,GO:0005737,GO:0044765,GO:0051179,GO:0050878,GO:0044464,GO:0044444,GO:…	extracellular vesicular exosome,extracellular organelle,extracellular membrane-bounded organelle,vesicle,membrane-bounded vesicle,intracellular organelle part,organelle part,extracellular region part,macromolecular complex,response to stress,protein binding,organelle,extracellular region,membrane-bounded organelle,intracellular organelle,intracellular,binding,molecular_function,metabolic process,…	hsa04932,hsa05016,hsa04260,hsa05012,hsa05010,hsa00190,hsa01100	Non-alcoholic fatty liver disease (NAFLD),Huntington's disease,Cardiac muscle contraction,Parkinson's disease,Alzheimer's disease,Oxidative phosphorylation,Metabolic pathways
ENST00000246657	ENSG00000126353	CCR7	chr17:40553768-40565472	6.35525	3.10656	1.03263	0.00415	0.999477	GPCR, rhodopsin-like, 7TM||CC chemokine receptor 7||Chemokine receptor family||G protein-coupled receptor, rhodopsin-like	GO:0002376,GO:0006955,GO:0006952,GO:0002682,GO:0051704,GO:0006950,GO:0002684,GO:0050776,GO:0051707,GO:0009607,GO:0034097,GO:0045321,GO:0071345,GO:0001816,GO:0010033,GO:0001775,GO:0001817,GO:0031347,GO:0050778,GO:0019221,GO:0009897,GO:0050870,GO:0005515,GO:0070887,GO:0002694,GO:0050896,GO:0046649,GO:0050865,GO:0051251,GO:0050863,GO:0080134,GO:0002253,GO:0050867,GO:0042110,GO:0031295,GO:0071310,GO:…	immune system process,immune response,defense response,regulation of immune system process,multi-organism process,response to stress,positive regulation of immune system process,regulation of immune response,response to other organism,response to biotic stimulus,response to cytokine stimulus,leukocyte activation,cellular response to cytokine stimulus,cytokine production,response to organic substa…	hsa05202,hsa04062,hsa04060	Transcriptional misregulation in cancer,Chemokine signaling pathway,Cytokine-cytokine receptor interaction
ENST00000264350	ENSG00000138646	HERC5	chr4:88457116-88506163	1.44956	3.21637	-1.14981	0.01095	0.999477	HECT domain||Regulator of chromosome condensation, RCC1||Regulator of chromosome condensation 1/beta-lactamase-inhibitor protein II	GO:0002376,GO:0006955,GO:0006952,GO:0002682,GO:0051704,GO:0045087,GO:0006950,GO:0002252,GO:0051707,GO:0009607,GO:0009615,GO:0051607,GO:0001816,GO:0002697,GO:0001817,GO:0031347,GO:0005515,GO:0050896,GO:0080134,GO:0043227,GO:0043226,GO:0043900,GO:0048583,GO:0005488,GO:0005622,GO:0044424,GO:0048519,GO:0071704,GO:0044238,GO:0044237,GO:0005737,GO:0008152,GO:0044265,GO:0003674,GO:0019538,GO:0043229,GO:…	immune system process,immune response,defense response,regulation of immune system process,multi-organism process,innate immune response,response to stress,immune effector process,response to other organism,response to biotic stimulus,response to virus,defense response to virus,cytokine production,regulation of immune effector process,regulation of cytokine production,regulation of defense respon…	--	--
ENST00000357578	ENSG00000112294	ALDH5A1	chr6:24494851-24537207	1.85734	0.732141	1.34304	0.0287	0.999477	Aldehyde dehydrogenase, glutamic acid active site||Succinate semialdehyde dehydrogenase||Aldehyde/histidinol dehydrogenase||Aldehyde dehydrogenase, C-terminal||Aldehyde dehydrogenase domain||Aldehyde dehydrogenase N-terminal domain||Aldehyde dehydrogenase, cysteine active site	GO:0044699,GO:0044763,GO:0005515,GO:0022904,GO:0022900,GO:0005488,GO:0006796,GO:0065008,GO:0045333,GO:0044085,GO:0046983,GO:0065007,GO:0006793,GO:0043933,GO:0051259,GO:0065003,GO:0071840,GO:0044707,GO:0043226,GO:0015980,GO:0032501,GO:0005737,GO:0043227,GO:0044422,GO:0008152,GO:0044700,GO:0023052,GO:0044446,GO:0006091,GO:0044237,GO:0022607,GO:0051262,GO:0032502,GO:0048856,GO:0043233,GO:0044444,GO:…	single-organism process,single-organism cellular process,protein binding,respiratory electron transport chain,electron transport chain,binding,phosphate-containing compound metabolic process,regulation of biological quality,cellular respiration,cellular component biogenesis,protein dimerization activity,biological regulation,phosphorus metabolic process,macromolecular complex subunit organization…	hsa00650,hsa00250,hsa01100	Butanoate metabolism,Alanine, aspartate and glutamate metabolism,Metabolic pathways
ENST00000244336	ENSG00000124469	CEACAM8	chr19:42580240-42595055	0.963479	0.394741	1.28735	0.02105	0.999477	Immunoglobulin subtype||-||Immunoglobulin-like domain||Immunoglobulin subtype 2||Immunoglobulin V-set domain||Immunoglobulin-like fold	GO:0006955,GO:0002376,GO:0050896,GO:0070062,GO:0043230,GO:0065010,GO:0031982,GO:0031988,GO:0043227,GO:0043226,GO:0005515,GO:0050900,GO:0044763,GO:0044421,GO:0005488,GO:0051179,GO:0016020,GO:0003674,GO:0040011,GO:0008150,GO:0009987,GO:0005576,GO:0048870,GO:0051674,GO:0016477,GO:0005623,GO:0044464,GO:0044699,GO:0006928,GO:0005575,GO:0044459,GO:0005615,GO:0071944,GO:0005886,GO:0044425,GO:0031226,GO:…	immune response,immune system process,response to stimulus,extracellular vesicular exosome,extracellular organelle,extracellular membrane-bounded organelle,vesicle,membrane-bounded vesicle,membrane-bounded organelle,organelle,protein binding,leukocyte migration,single-organism cellular process,extracellular region part,binding,localization,membrane,molecular_function,locomotion,biological_process…	--	--
ENST00000392583	ENSG00000111335	OAS2	chr12:112978394-113011723	1.51899	3.87406	-1.35073	0.01495	0.999477	2'-5'-oligoadenylate synthetase 1, domain 2/C-terminal||Polymerase, nucleotidyl transferase domain||2'-5'-oligoadenylate synthase||2-5-oligoadenylate synthetase, conserved site||2-5-oligoadenylate synthetase, N-terminal	GO:0006955,GO:0002376,GO:0006952,GO:0045087,GO:0006950,GO:0051704,GO:0002252,GO:0051707,GO:0009615,GO:0051607,GO:0009607,GO:0010033,GO:0071345,GO:0034097,GO:0050896,GO:0019221,GO:0034341,GO:0060337,GO:0071357,GO:0034340,GO:0071310,GO:0070887,GO:0060333,GO:0071346,GO:0042221,GO:0043227,GO:0005829,GO:0043226,GO:0003725,GO:0001730,GO:0044444,GO:0005737,GO:0051716,GO:0032550,GO:0032549,GO:0001883,GO:…	immune response,immune system process,defense response,innate immune response,response to stress,multi-organism process,immune effector process,response to other organism,response to virus,defense response to virus,response to biotic stimulus,response to organic substance,cellular response to cytokine stimulus,response to cytokine stimulus,response to stimulus,cytokine-mediated signaling pathway,…	hsa05168,hsa05162,hsa05164,hsa05160	Herpes simplex infection,Measles,Influenza A,Hepatitis C
ENST00000552361	ENSG00000197728	RPS26	chr12:56041852-56044675	18.6251	9.87012	0.916106	0.03	0.999477	Ribosomal protein S26e	GO:0051704,GO:0044403,GO:0044419,GO:0016032,GO:0044764,GO:0070062,GO:0043230,GO:0065010,GO:0031982,GO:0044446,GO:0031988,GO:0044422,GO:0005515,GO:0019080,GO:0019058,GO:0031974,GO:0043233,GO:0044428,GO:0070013,GO:0043227,GO:0019083,GO:0043226,GO:0044421,GO:0042254,GO:0022613,GO:0016072,GO:0034641,GO:0006364,GO:0031981,GO:0005488,GO:0005622,GO:0005912,GO:0000184,GO:0044424,GO:0045184,GO:0044085,GO:…	multi-organism process,symbiosis, encompassing mutualism through parasitism,interspecies interaction between organisms,viral process,multi-organism cellular process,extracellular vesicular exosome,extracellular organelle,extracellular membrane-bounded organelle,vesicle,intracellular organelle part,membrane-bounded vesicle,organelle part,protein binding,viral genome expression,viral infectious cyc…	--	--
ENST00000361681	ENSG00000198695	MT-ND6	chrMT:14148-14673	138.045	56.9497	1.27738	0.0015	0.832588	NADH:ubiquinone/plastoquinone oxidoreductase, chain 6	GO:0006950,GO:0010033,GO:0050896,GO:0042221,GO:0043227,GO:0043226,GO:0044444,GO:0005737,GO:0044446,GO:0044422,GO:0044763,GO:0005622,GO:0003824,GO:1901700,GO:0016020,GO:0044424,GO:0003674,GO:0043231,GO:0071840,GO:0043229,GO:0016310,GO:0008150,GO:0006793,GO:0009987,GO:0044085,GO:0006796,GO:0065003,GO:0008152,GO:0044237,GO:0005623,GO:0044464,GO:0043933,GO:0031090,GO:0000302,GO:0006979,GO:0044699,GO:…	response to stress,response to organic substance,response to stimulus,response to chemical stimulus,membrane-bounded organelle,organelle,cytoplasmic part,cytoplasm,intracellular organelle part,organelle part,single-organism cellular process,intracellular,catalytic activity,response to oxygen-containing compound,membrane,intracellular part,molecular_function,intracellular membrane-bounded organell…	hsa05012,hsa00190,hsa01100	Parkinson's disease,Oxidative phosphorylation,Metabolic pathways
ENST00000382348	ENSG00000184221	OLIG1	chr21:32913648-33072420	2.90398	6.15136	-1.08288	0.0296	0.999477	Myc-type, basic helix-loop-helix (bHLH) domain||Oligodendrocyte transcription factor 1||-	GO:0005515,GO:0043227,GO:0043226,GO:0034641,GO:0005488,GO:0005622,GO:0044424,GO:0006807,GO:0071704,GO:0044238,GO:0044237,GO:0008152,GO:0003674,GO:1901360,GO:0043229,GO:0006139,GO:0008150,GO:0046483,GO:0043231,GO:0044260,GO:0044763,GO:0009987,GO:0005634,GO:1901363,GO:0097159,GO:0006725,GO:0046983,GO:0090304,GO:0043170,GO:0016070,GO:0044464,GO:0010467,GO:0044249,GO:0044699,GO:0003676,GO:0005623,GO:…	protein binding,membrane-bounded organelle,organelle,cellular nitrogen compound metabolic process,binding,intracellular,intracellular part,nitrogen compound metabolic process,organic substance metabolic process,primary metabolic process,cellular metabolic process,metabolic process,molecular_function,organic cyclic compound metabolic process,intracellular organelle,nucleobase-containing compound m…	--	--
ENST00000373232	ENSG00000180817	PPA1	chr10:70202829-70233434	1.7885	0.941033	0.926432	0.0478	0.999477	Inorganic pyrophosphatase	GO:0070062,GO:0043230,GO:0065010,GO:0031988,GO:0044421,GO:0005576,GO:0031982,GO:0006412,GO:0005488,GO:0044267,GO:0034660,GO:0006796,GO:0006793,GO:0043226,GO:0005829,GO:0019538,GO:0005737,GO:0043227,GO:0008152,GO:0044237,GO:0044444,GO:0005622,GO:0005623,GO:0044260,GO:0009059,GO:0034645,GO:0009987,GO:0044464,GO:0008150,GO:0003674,GO:0009058,GO:0034641,GO:0071344,GO:0046483,GO:0006725,GO:0044249,GO:…	extracellular vesicular exosome,extracellular organelle,extracellular membrane-bounded organelle,membrane-bounded vesicle,extracellular region part,extracellular region,vesicle,translation,binding,cellular protein metabolic process,ncRNA metabolic process,phosphate-containing compound metabolic process,phosphorus metabolic process,organelle,cytosol,protein metabolic process,cytoplasm,membrane-bou…	hsa00190	Oxidative phosphorylation
ENST00000299767	ENSG00000166598	HSP90B1	chr12:103930106-103965708	2.67132	1.5365	0.797899	0.043	0.999477	Heat shock protein Hsp90 family||Heat shock protein Hsp90, N-terminal||Ribosomal protein S5 domain 2-type fold||Heat shock protein Hsp90, conserved site||Histidine kinase-like ATPase, C-terminal domain	GO:0002376,GO:0006955,GO:0006952,GO:0002682,GO:0045087,GO:0006950,GO:0002684,GO:0050776,GO:0070062,GO:0043230,GO:0065010,GO:0031982,GO:0010033,GO:0031347,GO:0044446,GO:0050778,GO:0031988,GO:0044422,GO:0005515,GO:0070887,GO:0050896,GO:0045088,GO:0031974,GO:0045089,GO:0043233,GO:0080134,GO:0002253,GO:0070013,GO:0043227,GO:0071310,GO:0031349,GO:0043226,GO:0002757,GO:0048584,GO:0044421,GO:0042221,GO:…	immune system process,immune response,defense response,regulation of immune system process,innate immune response,response to stress,positive regulation of immune system process,regulation of immune response,extracellular vesicular exosome,extracellular organelle,extracellular membrane-bounded organelle,vesicle,response to organic substance,regulation of defense response,intracellular organelle p…	hsa04141,hsa04621,hsa05215,hsa04915,hsa05200,hsa04918,hsa04151	Protein processing in endoplasmic reticulum,NOD-like receptor signaling pathway,Prostate cancer,Estrogen signaling pathway,Pathways in cancer,Thyroid hormone synthesis,PI3K-Akt signaling pathway
ENST00000303305	ENSG00000170515	PA2G4	chr12:56079856-56113907	4.32738	1.53007	1.4999	0.00385	0.999477	Peptidase M24, structural domain||Peptidase M24A, methionine aminopeptidase, subfamily 2, binding site||PA2G4 family||Winged helix-turn-helix DNA-binding domain	GO:0070062,GO:0043230,GO:0065010,GO:0031982,GO:0031988,GO:0044085,GO:0006364,GO:0016072,GO:0044446,GO:0044422,GO:0042254,GO:0022613,GO:0044421,GO:0032991,GO:0044428,GO:0031974,GO:0005515,GO:0043233,GO:0034470,GO:0070013,GO:0031981,GO:0043226,GO:0005576,GO:0034660,GO:0006396,GO:0006412,GO:0043228,GO:0043232,GO:0044267,GO:0044260,GO:0034641,GO:0019538,GO:0043227,GO:0090304,GO:0071840,GO:0006139,GO:…	extracellular vesicular exosome,extracellular organelle,extracellular membrane-bounded organelle,vesicle,membrane-bounded vesicle,cellular component biogenesis,rRNA processing,rRNA metabolic process,intracellular organelle part,organelle part,ribosome biogenesis,ribonucleoprotein complex biogenesis,extracellular region part,macromolecular complex,nuclear part,membrane-enclosed lumen,protein bindi…	--	--
ENST00000409090	ENSG00000169994	MYO7B	chr2:127535801-127637728	0.549213	0.263356	1.06035	0.0427	0.999477	-||Variant SH3 domain||MyTH4 domain||FERM domain||Band 4.1 domain||Ubiquitin-related domain||FERM central domain||Myosin head, motor domain||PH domain-like||SH3 domain||IQ motif, EF-hand binding site||P-loop containing nucleoside triphosphate hydrolase||F	GO:0070062,GO:0043230,GO:0065010,GO:0031988,GO:0044421,GO:0005576,GO:0031982,GO:0044699,GO:0044763,GO:0005515,GO:0005488,GO:0032991,GO:0043228,GO:0043232,GO:0043226,GO:1901363,GO:0005737,GO:0043168,GO:0043227,GO:0044422,GO:0097159,GO:0044446,GO:0032502,GO:0005622,GO:0005623,GO:0009987,GO:0044464,GO:0008150,GO:0003674,GO:0003779,GO:0005902,GO:0042995,GO:0032555,GO:0048869,GO:0036094,GO:0017076,GO:…	extracellular vesicular exosome,extracellular organelle,extracellular membrane-bounded organelle,membrane-bounded vesicle,extracellular region part,extracellular region,vesicle,single-organism process,single-organism cellular process,protein binding,binding,macromolecular complex,non-membrane-bounded organelle,intracellular non-membrane-bounded organelle,organelle,heterocyclic compound binding,cy…	--	--
ENST00000370733	ENSG00000168116	KIAA1586	chr6:57046531-57055239	0.98517	0.534361	0.882559	0.0341	0.999477	KRAB domain C2H2 zinc finger family||Ribonuclease H-like domain	GO:0005488,GO:0044267,GO:0019538,GO:1901363,GO:0097159,GO:0008152,GO:0044237,GO:0044260,GO:0009987,GO:0003676,GO:0008150,GO:0003674,GO:0006464,GO:0036211,GO:0043170,GO:0043412,GO:0044238,GO:0071704,GO:0003824,GO:0016925,GO:0032446,GO:0070647,GO:0016874	binding,cellular protein metabolic process,protein metabolic process,heterocyclic compound binding,organic cyclic compound binding,metabolic process,cellular metabolic process,cellular macromolecule metabolic process,cellular process,nucleic acid binding,biological_process,molecular_function,cellular protein modification process,protein modification process,macromolecule metabolic process,macromo…	--	--
ENST00000243924	ENSG00000124102	PI3	chr20:45174875-45176544	30.6222	5.58915	2.45387	5.00E-05	0.104844	Seminal vesicle protein I||Trappin protein transglutaminase-binding repeat||WAP-type 'four-disulfide core' domain	GO:0051704,GO:0070062,GO:0043230,GO:0065010,GO:0031982,GO:0031988,GO:0043227,GO:0043226,GO:0044421,GO:0065009,GO:0003674,GO:0050790,GO:0008150,GO:0005576,GO:0008152,GO:0065007,GO:0050789,GO:0019222,GO:0030234,GO:0051336,GO:0044092,GO:0052547,GO:0052548,GO:0043086,GO:0005575,GO:0061135,GO:0061134,GO:0010466,GO:0004866,GO:0030414,GO:0004857,GO:0010951,GO:0031012,GO:0051346,GO:0044703,GO:0005578,GO:…	multi-organism process,extracellular vesicular exosome,extracellular organelle,extracellular membrane-bounded organelle,vesicle,membrane-bounded vesicle,membrane-bounded organelle,organelle,extracellular region part,regulation of molecular function,molecular_function,regulation of catalytic activity,biological_process,extracellular region,metabolic process,biological regulation,regulation of biol…	--	--
ENST00000295899	ENSG00000163634	THOC7	chr3:63819361-63863903	1.84961	0.808059	1.19469	0.04915	0.999477	-||THO complex subunit 7/Mft1	GO:0051704,GO:0044403,GO:0044419,GO:0016032,GO:0044764,GO:0044699,GO:0044763,GO:0005515,GO:0005488,GO:0016071,GO:0003723,GO:0032991,GO:0043228,GO:0043232,GO:0043226,GO:1901363,GO:0005737,GO:0043227,GO:0044422,GO:0016482,GO:0097159,GO:0008152,GO:0006396,GO:0044446,GO:0051179,GO:0044237,GO:0006810,GO:0000784,GO:0044428,GO:0043233,GO:0044454,GO:0005622,GO:0051234,GO:0005623,GO:0031974,GO:0044260,GO:…	multi-organism process,symbiosis, encompassing mutualism through parasitism,interspecies interaction between organisms,viral process,multi-organism cellular process,single-organism process,single-organism cellular process,protein binding,binding,mRNA metabolic process,RNA binding,macromolecular complex,non-membrane-bounded organelle,intracellular non-membrane-bounded organelle,organelle,heterocyc…	hsa03013	RNA transport
ENST00000014930	ENSG00000013583	HEBP1	chr12:12927761-13000273	1.45061	5.2635	-1.85937	5.00E-05	0.104844	Regulatory factor, effector binding domain||SOUL haem-binding protein	GO:0070062,GO:0043230,GO:0065010,GO:0031982,GO:0031988,GO:0043227,GO:0043226,GO:0005737,GO:0005622,GO:0044421,GO:0005488,GO:0044424,GO:0003674,GO:0008150,GO:0005576,GO:0005623,GO:0044464,GO:1901363,GO:0097159,GO:0007623,GO:0048511,GO:0005575,GO:0046906,GO:0020037	extracellular vesicular exosome,extracellular organelle,extracellular membrane-bounded organelle,vesicle,membrane-bounded vesicle,membrane-bounded organelle,organelle,cytoplasm,intracellular,extracellular region part,binding,intracellular part,molecular_function,biological_process,extracellular region,cell,cell part,heterocyclic compound binding,organic cyclic compound binding,circadian rhythm,rh…	--	--
ENST00000404484	ENSG00000140416	TPM1	chr15:63042631-63071915	1.43873	0.391519	1.87764	0.01565	0.999477	-||Tropomyosin	GO:0006950,GO:0009611,GO:0050896,GO:0048519,GO:0048523,GO:0044699,GO:0044763,GO:0005515,GO:0070887,GO:0005488,GO:0016477,GO:0051239,GO:0005198,GO:0046700,GO:0044270,GO:0019439,GO:1901700,GO:0050790,GO:0006796,GO:0065008,GO:0034655,GO:0042221,GO:0044085,GO:1901361,GO:0048518,GO:0042060,GO:0065007,GO:0006793,GO:0040011,GO:0048870,GO:0051674,GO:0051240,GO:0051174,GO:0043933,GO:0005862,GO:0043085,GO:…	response to stress,response to wounding,response to stimulus,negative regulation of biological process,negative regulation of cellular process,single-organism process,single-organism cellular process,protein binding,cellular response to chemical stimulus,binding,cell migration,regulation of multicellular organismal process,structural molecule activity,heterocycle catabolic process,cellular nitrog…	hsa04260,hsa05410,hsa05414,hsa04261	Cardiac muscle contraction,Hypertrophic cardiomyopathy (HCM),Dilated cardiomyopathy,Adrenergic signaling in cardiomyocytes
ENST00000262407	ENSG00000005961	ITGA2B	chr17:44372179-44389505	25.4508	14.1176	0.85021	0.01655	0.999477	FG-GAP repeat||Integrin alpha chain||Integrin alpha beta-propellor||Integrin domain||Integrin alpha chain, C-terminal cytoplasmic region, conserved site||Integrin alpha-2	GO:0070062,GO:0043230,GO:0065010,GO:0002376,GO:0031982,GO:0031988,GO:0044446,GO:0070161,GO:0005912,GO:0044422,GO:0002682,GO:0044421,GO:0032991,GO:0006950,GO:0005515,GO:0030054,GO:0002684,GO:0043226,GO:0005576,GO:0005925,GO:0005924,GO:0030055,GO:0001775,GO:0043227,GO:0071840,GO:0043229,GO:0009897,GO:0005622,GO:0005488,GO:0003674,GO:0044424,GO:0050896,GO:0009611,GO:0044763,GO:0009987,GO:0008150,GO:…	extracellular vesicular exosome,extracellular organelle,extracellular membrane-bounded organelle,immune system process,vesicle,membrane-bounded vesicle,intracellular organelle part,anchoring junction,adherens junction,organelle part,regulation of immune system process,extracellular region part,macromolecular complex,response to stress,protein binding,cell junction,positive regulation of immune sy…	hsa04640,hsa04611,hsa04512,hsa05412,hsa05410,hsa04015,hsa04810,hsa05222,hsa05414,hsa04510,hsa04151,hsa05200	Hematopoietic cell lineage,Platelet activation,ECM-receptor interaction,Arrhythmogenic right ventricular cardiomyopathy (ARVC),Hypertrophic cardiomyopathy (HCM),Rap1 signaling pathway,Regulation of actin cytoskeleton,Small cell lung cancer,Dilated cardiomyopathy,Focal adhesion,PI3K-Akt signaling pathway,Pathways in cancer
ENST00000329291	ENSG00000185220	PGBD2	chr1:248906195-248919946	1.63103	2.90038	-0.830455	0.0344	0.999477	PiggyBac transposable element-derived protein	--	--	--	--
ENST00000611028	ENSG00000110203	FOLR3	chr11:72114868-72139890	14.8037	1.45889	3.34302	0.0349	0.999477	Folate receptor-like||Folate receptor||Folate receptor gamma	GO:0005576,GO:0044699,GO:0005488,GO:1901363,GO:0043168,GO:0097159,GO:0051179,GO:0006810,GO:0016020,GO:0051234,GO:0044765,GO:0071702,GO:0008150,GO:0003674,GO:0019898,GO:0072341,GO:0036094,GO:0043167,GO:0005575,GO:0015884,GO:0031406,GO:0005542,GO:0016597,GO:0044425,GO:0051181,GO:0072337,GO:0051180,GO:0006865,GO:0019842,GO:0006835,GO:0006811,GO:0015849,GO:0046942,GO:0071705,GO:0015711,GO:0006820	extracellular region,single-organism process,binding,heterocyclic compound binding,anion binding,organic cyclic compound binding,localization,transport,membrane,establishment of localization,single-organism transport,organic substance transport,biological_process,molecular_function,extrinsic to membrane,modified amino acid binding,small molecule binding,ion binding,cellular_component,folic acid t…	hsa04144	Endocytosis
ENST00000374975	ENSG00000198502	HLA-DRB5	chr6:32517342-32530287	6.52324	15.6179	-1.25954	0.01155	0.999477	Immunoglobulin/major histocompatibility complex, conserved site||MHC class II, alpha/beta chain, N-terminal||MHC class II, beta chain, N-terminal||Immunoglobulin-like domain||Immunoglobulin C1-set||MHC classes I/II-like antigen recognition protein||Immunoglobulin-like fold	GO:0070062,GO:0043230,GO:0065010,GO:0002376,GO:0031982,GO:0031988,GO:0044446,GO:0044422,GO:0002682,GO:0044421,GO:0032991,GO:0006955,GO:0006950,GO:0006952,GO:0002684,GO:0043226,GO:0005576,GO:0001775,GO:0043227,GO:0050776,GO:0043229,GO:0045087,GO:0005622,GO:0045321,GO:0005488,GO:0003674,GO:0044424,GO:0050851,GO:0050778,GO:0050896,GO:0044763,GO:0046649,GO:0009987,GO:0008150,GO:0043231,GO:0002429,GO:…	extracellular vesicular exosome,extracellular organelle,extracellular membrane-bounded organelle,immune system process,vesicle,membrane-bounded vesicle,intracellular organelle part,organelle part,regulation of immune system process,extracellular region part,macromolecular complex,immune response,response to stress,defense response,positive regulation of immune system process,organelle,extracellul…	hsa05322,hsa04640,hsa04612,hsa04940,hsa04514,hsa05323,hsa05332,hsa05166,hsa05321,hsa05150,hsa05330,hsa04145,hsa05169,hsa05164,hsa05310,hsa05320,hsa05145,hsa05168,hsa05416,hsa04672,hsa05140,hsa05152	Systemic lupus erythematosus,Hematopoietic cell lineage,Antigen processing and presentation,Type I diabetes mellitus,Cell adhesion molecules (CAMs),Rheumatoid arthritis,Graft-versus-host disease,HTLV-I infection,Inflammatory bowel disease (IBD),Staphylococcus aureus infection,Allograft rejection,Phagosome,Epstein-Barr virus infection,Influenza A,Asthma,Autoimmune thyroid disease,Toxoplasmosis,Her…
ENST00000326685	ENSG00000173210	ABLIM3	chr5:149141482-149260542	0.995227	0.377112	1.40003	0.0103	0.999477	Zinc finger, LIM-type||Putative adherens-junction anchoring domain||Villin headpiece||Actin-binding LIM protein 3	GO:0044085,GO:0044446,GO:0044422,GO:0005515,GO:0022607,GO:0043226,GO:0043228,GO:0043232,GO:0044260,GO:0034641,GO:0090304,GO:0071840,GO:0006139,GO:0046483,GO:0043170,GO:0043229,GO:0034654,GO:0018130,GO:0019438,GO:0044271,GO:0005622,GO:0006807,GO:0006725,GO:0005488,GO:1901360,GO:1901362,GO:0003674,GO:0008152,GO:0032774,GO:0044424,GO:0044237,GO:0044238,GO:0016070,GO:0010467,GO:0009059,GO:0071704,GO:…	cellular component biogenesis,intracellular organelle part,organelle part,protein binding,cellular component assembly,organelle,non-membrane-bounded organelle,intracellular non-membrane-bounded organelle,cellular macromolecule metabolic process,cellular nitrogen compound metabolic process,nucleic acid metabolic process,cellular component organization or biogenesis,nucleobase-containing compound m…	hsa04360	Axon guidance
ENST00000294189	ENSG00000162244	RPL29	chr3:51993599-51995942	63.951	36.4195	0.812255	0.01915	0.999477	Ribosomal protein L29e	GO:0051704,GO:0044403,GO:0044419,GO:0016032,GO:0044764,GO:0044446,GO:0044422,GO:0019080,GO:0019058,GO:0019083,GO:0043226,GO:0042254,GO:0022613,GO:0016072,GO:0034641,GO:0006364,GO:0005488,GO:0005622,GO:0005912,GO:0000184,GO:0044424,GO:0045184,GO:0044085,GO:0070161,GO:0033036,GO:0044445,GO:0034470,GO:0006613,GO:0006807,GO:0071704,GO:0044238,GO:0008104,GO:0044237,GO:0006612,GO:0006614,GO:0005737,GO:…	multi-organism process,symbiosis, encompassing mutualism through parasitism,interspecies interaction between organisms,viral process,multi-organism cellular process,intracellular organelle part,organelle part,viral genome expression,viral infectious cycle,viral transcription,organelle,ribosome biogenesis,ribonucleoprotein complex biogenesis,rRNA metabolic process,cellular nitrogen compound metabo…	hsa03010	Ribosome
