# Supplementary material for: Peripheral whole blood lncRNA expression analysis in patients with eosinophilic asthma
Source: Medicine (Baltimore). 2018 Feb 23;97(8):e9817. doi: 10.1097/MD.0000000000009817 (PMC5842023; doi:10.1097/MD.0000000000009817)
Supplement: Supplemental Digital Content [file medi-97-e9817-s006.xlsx]

## Sheet: TableE6 lncRNA_EAH_vs_control.D
transcript_id	gene_id	gene_name	gene_location	EAH_FPKM	control_FPKM	log2(foldchange)	pvalue	qvalue	Status	Target_prediction_method	Target_gene_id	Target_official_symbol	Target_description	Target_GO_id	Target_GO_description	Target_KO_id	Target_KO_description
ENST00000366527.3	ENSG00000188206.6	HNRNPU-AS1	chr1:244835321-244846903	0.632129	0.294459	1.10215	0.04115	0.999477	Annotated_lncRNA	co_location	ENSG00000153187	HNRNPU	Concanavalin A-like lectin/glucanase domain||-||SAP domain||Heterogeneous nuclear ribonucleoprotein U||P-loop containing nucleoside triphosphate hydrolase||SPRY domain||B30.2/SPRY domain	GO:0016020,GO:0034655,GO:0005737,GO:2000371,GO:2000373,GO:1901565,GO:0046700,GO:0044270,GO:1901575,GO:0005575,GO:0044424,GO:0019439,GO:0070934,GO:0030529,GO:0010911,GO:0010912,GO:0008156,GO:0034046,GO:1901361,GO:0070937,GO:0043021,GO:0005622,GO:0043229,GO:0009986,GO:0051345,GO:0009056,GO:0006996,GO:0043231,GO:1901135,GO:0035639,GO:0033121,GO:0030811,GO:0009118,GO:0032550,GO:0032549,GO:0001883,GO:…	membrane,nucleobase-containing compound catabolic process,cytoplasm,regulation of DNA topoisomerase (ATP-hydrolyzing) activity,positive regulation of DNA topoisomerase (ATP-hydrolyzing) activity,organonitrogen compound catabolic process,heterocycle catabolic process,cellular nitrogen compound catabolic process,organic substance catabolic process,cellular_component,intracellular part,aromatic comp…	hsa03040	Spliceosome
ENST00000366527.3	ENSG00000188206.6	HNRNPU-AS1	chr1:244835321-244846903	0.632129	0.294459	1.10215	0.04115	0.999477	Annotated_lncRNA	co_location	ENSG00000203667	COX20	Cox20/FAM36A||FAM36A	GO:0031967,GO:0031975,GO:0016020,GO:0043623,GO:0008535,GO:0031966,GO:0044425,GO:0005737,GO:0005740,GO:0005575,GO:0044424,GO:0031090,GO:0016021,GO:0031224,GO:0005622,GO:0043229,GO:0006996,GO:0043231,GO:0034622,GO:0071840,GO:0007005,GO:0044429,GO:0043226,GO:0033617,GO:0097034,GO:0016043,GO:0006461,GO:0070271,GO:0043227,GO:0044085,GO:0065003,GO:0033108,GO:0044446,GO:0045333,GO:0044444,GO:0022607,GO:…	organelle envelope,envelope,membrane,cellular protein complex assembly,respiratory chain complex IV assembly,mitochondrial membrane,membrane part,cytoplasm,mitochondrial envelope,cellular_component,intracellular part,organelle membrane,integral to membrane,intrinsic to membrane,intracellular,intracellular organelle,organelle organization,intracellular membrane-bounded organelle,cellular macromole…	--	--
ENST00000366527.3	ENSG00000188206.6	HNRNPU-AS1	chr1:244835321-244846903	0.632129	0.294459	1.10215	0.04115	0.999477	Annotated_lncRNA	co_expression	ENSG00000117500	TMED5	Transmembrane emp24 domain-containing protein 5||GOLD domain||TMP21-related	GO:0044446,GO:0044422,GO:0043226,GO:0043229,GO:0044424,GO:0044444,GO:0043227,GO:0043231,GO:0005622,GO:0005737,GO:0033036,GO:0005623,GO:0044464,GO:0008104,GO:0015031,GO:0006996,GO:0033116,GO:0045184,GO:0016043,GO:0071840,GO:0071702,GO:0044763,GO:0005801,GO:0005793,GO:0031090,GO:0016020,GO:0009987,GO:0044699,GO:0005575,GO:0006810,GO:0051234,GO:0051179,GO:0007030,GO:0012505,GO:0042175,GO:0005789,GO:…	intracellular organelle part,organelle part,organelle,intracellular organelle,intracellular part,cytoplasmic part,membrane-bounded organelle,intracellular membrane-bounded organelle,intracellular,cytoplasm,macromolecule localization,cell,cell part,protein localization,protein transport,organelle organization,endoplasmic reticulum-Golgi intermediate compartment membrane,establishment of protein lo…	--	--
ENST00000366527.3	ENSG00000188206.6	HNRNPU-AS1	chr1:244835321-244846903	0.632129	0.294459	1.10215	0.04115	0.999477	Annotated_lncRNA	co_expression	ENSG00000198791	CNOT7	Ribonuclease H-like domain||Ribonuclease CAF1	GO:0006950,GO:0005654,GO:0043233,GO:0031981,GO:0070013,GO:0031974,GO:0044428,GO:0032991,GO:0048519,GO:0044446,GO:0005829,GO:0005515,GO:0044422,GO:0048523,GO:0005634,GO:0044238,GO:0044267,GO:0044260,GO:0071704,GO:0043170,GO:0043226,GO:0097159,GO:0048518,GO:0043229,GO:1901363,GO:0044424,GO:0090304,GO:0008152,GO:0033554,GO:0019538,GO:0003723,GO:0044444,GO:0005488,GO:0010467,GO:1901360,GO:0043227,GO:…	response to stress,nucleoplasm,organelle lumen,nuclear lumen,intracellular organelle lumen,membrane-enclosed lumen,nuclear part,macromolecular complex,negative regulation of biological process,intracellular organelle part,cytosol,protein binding,organelle part,negative regulation of cellular process,nucleus,primary metabolic process,cellular protein metabolic process,cellular macromolecule metabo…	hsa03018	RNA degradation
ENST00000366527.3	ENSG00000188206.6	HNRNPU-AS1	chr1:244835321-244846903	0.632129	0.294459	1.10215	0.04115	0.999477	Annotated_lncRNA	co_expression	ENSG00000065413	ANKRD44	-||Ankyrin repeat-containing domain||Ankyrin repeat	--	--	--	--
ENST00000366527.3	ENSG00000188206.6	HNRNPU-AS1	chr1:244835321-244846903	0.632129	0.294459	1.10215	0.04115	0.999477	Annotated_lncRNA	co_expression	ENSG00000169967	MAP3K2	Protein kinase-like domain||Protein kinase domain||PB1 domain||-||Protein kinase, ATP binding site	GO:0006950,GO:0080134,GO:0005654,GO:0043233,GO:0031981,GO:0070013,GO:0031974,GO:0044428,GO:0044446,GO:0005829,GO:0005515,GO:0044422,GO:0048583,GO:0005634,GO:0044238,GO:0044267,GO:0044260,GO:0071704,GO:0043170,GO:0043226,GO:0097159,GO:0048518,GO:0043229,GO:1901363,GO:0044424,GO:0090304,GO:0008152,GO:0033554,GO:0019538,GO:0044444,GO:0005488,GO:0010467,GO:1901360,GO:0043227,GO:0034641,GO:0048584,GO:…	response to stress,regulation of response to stress,nucleoplasm,organelle lumen,nuclear lumen,intracellular organelle lumen,membrane-enclosed lumen,nuclear part,intracellular organelle part,cytosol,protein binding,organelle part,regulation of response to stimulus,nucleus,primary metabolic process,cellular protein metabolic process,cellular macromolecule metabolic process,organic substance metabol…	--	--
ENST00000366527.3	ENSG00000188206.6	HNRNPU-AS1	chr1:244835321-244846903	0.632129	0.294459	1.10215	0.04115	0.999477	Annotated_lncRNA	co_expression	ENSG00000232653	GOLGA8N	Golgin subfamily A||-	GO:0043226,GO:0043229,GO:0044424,GO:0044444,GO:0043227,GO:0043231,GO:0005622,GO:0005737,GO:0005623,GO:0044464,GO:0005575,GO:0005794	organelle,intracellular organelle,intracellular part,cytoplasmic part,membrane-bounded organelle,intracellular membrane-bounded organelle,intracellular,cytoplasm,cell,cell part,cellular_component,Golgi apparatus	--	--
ENST00000366527.3	ENSG00000188206.6	HNRNPU-AS1	chr1:244835321-244846903	0.632129	0.294459	1.10215	0.04115	0.999477	Annotated_lncRNA	co_expression	ENSG00000083312	TNPO1	Armadillo-type fold||Importin-beta, N-terminal domain||Armadillo-like helical	GO:0043233,GO:0031981,GO:0070013,GO:0031974,GO:0044403,GO:0044419,GO:0044428,GO:0044764,GO:0044446,GO:0016032,GO:0005829,GO:0005515,GO:0044422,GO:0051704,GO:0005634,GO:0071704,GO:0043170,GO:0043226,GO:0043229,GO:0044424,GO:0008152,GO:0044444,GO:0005488,GO:0010467,GO:0043227,GO:0010608,GO:0006607,GO:0043231,GO:0050789,GO:0005622,GO:0065007,GO:0019222,GO:0005737,GO:0060255,GO:0033036,GO:0019899,GO:…	organelle lumen,nuclear lumen,intracellular organelle lumen,membrane-enclosed lumen,symbiosis, encompassing mutualism through parasitism,interspecies interaction between organisms,nuclear part,multi-organism cellular process,intracellular organelle part,viral process,cytosol,protein binding,organelle part,multi-organism process,nucleus,organic substance metabolic process,macromolecule metabolic p…	--	--
ENST00000366527.3	ENSG00000188206.6	HNRNPU-AS1	chr1:244835321-244846903	0.632129	0.294459	1.10215	0.04115	0.999477	Annotated_lncRNA	co_expression	ENSG00000177888	ZBTB41	Zinc finger, C2H2-like||SKP1/BTB/POZ domain||BTB/POZ domain||Zinc finger, C2H2||Zinc finger C2H2-type/integrase DNA-binding domain	GO:0005634,GO:0044238,GO:0044260,GO:0071704,GO:0043170,GO:0043226,GO:0097159,GO:0043229,GO:1901363,GO:0044424,GO:0090304,GO:0008152,GO:0005488,GO:0010467,GO:1901360,GO:0043227,GO:0034641,GO:0043231,GO:0050789,GO:0044237,GO:0005622,GO:0006139,GO:0046483,GO:0065007,GO:0019222,GO:0003676,GO:0006725,GO:0060255,GO:0050794,GO:0005623,GO:0006807,GO:0044464,GO:0010468,GO:0009059,GO:0080090,GO:0044249,GO:…	nucleus,primary metabolic process,cellular macromolecule metabolic process,organic substance metabolic process,macromolecule metabolic process,organelle,organic cyclic compound binding,intracellular organelle,heterocyclic compound binding,intracellular part,nucleic acid metabolic process,metabolic process,binding,gene expression,organic cyclic compound metabolic process,membrane-bounded organelle…	--	--
ENST00000366527.3	ENSG00000188206.6	HNRNPU-AS1	chr1:244835321-244846903	0.632129	0.294459	1.10215	0.04115	0.999477	Annotated_lncRNA	co_expression	ENSG00000114796	KLHL24	BTB/Kelch-associated||BTB-kelch protein||BTB/POZ domain||Galactose oxidase, beta-propeller||Kelch-like protein 24||SKP1/BTB/POZ domain||Kelch repeat type 1	GO:0032991,GO:0048583,GO:0044238,GO:0044267,GO:0044260,GO:0071704,GO:0043170,GO:0044424,GO:0008152,GO:0019538,GO:0043234,GO:0050789,GO:0044237,GO:0005622,GO:0065007,GO:0051716,GO:0005737,GO:0050794,GO:0006464,GO:0036211,GO:0005623,GO:0050896,GO:0043412,GO:0044464,GO:0070647,GO:0003824,GO:0032446,GO:0044763,GO:0065009,GO:0003674,GO:0007165,GO:0044765,GO:0009987,GO:0016567,GO:0032879,GO:0016874,GO:…	macromolecular complex,regulation of response to stimulus,primary metabolic process,cellular protein metabolic process,cellular macromolecule metabolic process,organic substance metabolic process,macromolecule metabolic process,intracellular part,metabolic process,protein metabolic process,protein complex,regulation of biological process,cellular metabolic process,intracellular,biological regulat…	--	--
ENST00000366527.3	ENSG00000188206.6	HNRNPU-AS1	chr1:244835321-244846903	0.632129	0.294459	1.10215	0.04115	0.999477	Annotated_lncRNA	co_expression	ENSG00000111596	CNOT2	-||NOT2/NOT3/NOT5	GO:0006950,GO:0032991,GO:0048519,GO:0005829,GO:0005515,GO:0048583,GO:0048523,GO:0005634,GO:0044238,GO:0044267,GO:0044260,GO:0071704,GO:0043170,GO:0043226,GO:0048518,GO:0043229,GO:0044424,GO:0090304,GO:0008152,GO:0033554,GO:0019538,GO:0044444,GO:0005488,GO:0010467,GO:1901360,GO:0043227,GO:0010608,GO:0043234,GO:0034641,GO:0043231,GO:0050789,GO:0044237,GO:0005622,GO:0006139,GO:0046483,GO:0004532,GO:…	response to stress,macromolecular complex,negative regulation of biological process,cytosol,protein binding,regulation of response to stimulus,negative regulation of cellular process,nucleus,primary metabolic process,cellular protein metabolic process,cellular macromolecule metabolic process,organic substance metabolic process,macromolecule metabolic process,organelle,positive regulation of biolo…	hsa03018	RNA degradation
ENST00000366527.3	ENSG00000188206.6	HNRNPU-AS1	chr1:244835321-244846903	0.632129	0.294459	1.10215	0.04115	0.999477	Annotated_lncRNA	co_expression	ENSG00000116747	TROVE2	TROVE domain||-||von Willebrand factor, type A	GO:0002376,GO:0032991,GO:0005634,GO:0044238,GO:0044260,GO:0071704,GO:0043170,GO:0043226,GO:0097159,GO:0043229,GO:1901363,GO:0044424,GO:0090304,GO:0008152,GO:0003723,GO:0005488,GO:0010467,GO:1901360,GO:0043227,GO:0034641,GO:0043231,GO:0050789,GO:0044237,GO:0005622,GO:0006139,GO:0046483,GO:0065007,GO:0051716,GO:0005737,GO:0003676,GO:0006725,GO:0050794,GO:0005623,GO:0050896,GO:0006807,GO:0009411,GO:…	immune system process,macromolecular complex,nucleus,primary metabolic process,cellular macromolecule metabolic process,organic substance metabolic process,macromolecule metabolic process,organelle,organic cyclic compound binding,intracellular organelle,heterocyclic compound binding,intracellular part,nucleic acid metabolic process,metabolic process,RNA binding,binding,gene expression,organic cyc…	hsa05322	Systemic lupus erythematosus
ENST00000366527.3	ENSG00000188206.6	HNRNPU-AS1	chr1:244835321-244846903	0.632129	0.294459	1.10215	0.04115	0.999477	Annotated_lncRNA	co_expression	ENSG00000139746	RBM26	Zinc finger, CCCH-type||PWI domain||Nucleotide-binding alpha-beta plait domain||RNA recognition motif domain	GO:0005515,GO:0044238,GO:0044260,GO:0071704,GO:0043170,GO:0097159,GO:1901363,GO:0090304,GO:0008152,GO:0003723,GO:0005488,GO:0010467,GO:1901360,GO:0034641,GO:0050789,GO:0044237,GO:0006139,GO:0046483,GO:0065007,GO:0019222,GO:0003676,GO:0006725,GO:0050794,GO:0006807,GO:0016071,GO:0016070,GO:0036094,GO:0006396,GO:0000166,GO:1901265,GO:0031323,GO:0065009,GO:0003674,GO:0006397,GO:0006796,GO:0006793,GO:…	protein binding,primary metabolic process,cellular macromolecule metabolic process,organic substance metabolic process,macromolecule metabolic process,organic cyclic compound binding,heterocyclic compound binding,nucleic acid metabolic process,metabolic process,RNA binding,binding,gene expression,organic cyclic compound metabolic process,cellular nitrogen compound metabolic process,regulation of …	--	--
ENST00000366527.3	ENSG00000188206.6	HNRNPU-AS1	chr1:244835321-244846903	0.632129	0.294459	1.10215	0.04115	0.999477	Annotated_lncRNA	co_expression	ENSG00000163807	KIAA1143	Domain of unknown function DUF4604	GO:0005515,GO:0005488,GO:0003674	protein binding,binding,molecular_function	--	--
ENST00000366527.3	ENSG00000188206.6	HNRNPU-AS1	chr1:244835321-244846903	0.632129	0.294459	1.10215	0.04115	0.999477	Annotated_lncRNA	co_expression	ENSG00000182287	AP1S2	Adaptor protein complex, sigma subunit||Longin-like domain||AP complex, mu/sigma subunit||Clathrin adaptor complex, small chain	GO:0002376,GO:0006950,GO:0080134,GO:0006952,GO:0032991,GO:0002682,GO:0051607,GO:0044446,GO:0005829,GO:0005515,GO:0009615,GO:0002252,GO:0044422,GO:0048583,GO:0051704,GO:0043226,GO:0043229,GO:0044424,GO:0044444,GO:0031347,GO:0005488,GO:0043227,GO:0043234,GO:0043231,GO:0050789,GO:0043900,GO:0005622,GO:0065007,GO:0002697,GO:0005737,GO:0033036,GO:0005623,GO:0050896,GO:0044464,GO:0008104,GO:0015031,GO:…	immune system process,response to stress,regulation of response to stress,defense response,macromolecular complex,regulation of immune system process,defense response to virus,intracellular organelle part,cytosol,protein binding,response to virus,immune effector process,organelle part,regulation of response to stimulus,multi-organism process,organelle,intracellular organelle,intracellular part,cy…	hsa04142	Lysosome
ENST00000366527.3	ENSG00000188206.6	HNRNPU-AS1	chr1:244835321-244846903	0.632129	0.294459	1.10215	0.04115	0.999477	Annotated_lncRNA	co_expression	ENSG00000163781	TOPBP1	Secretoglobin||BRCT domain||DNA topoisomerase 2-binding protein 1	GO:0006950,GO:0005654,GO:0043233,GO:0031981,GO:0070013,GO:0031974,GO:0044428,GO:0032991,GO:0048519,GO:0044446,GO:0005515,GO:0044422,GO:0048583,GO:0048523,GO:0005634,GO:0044238,GO:0044260,GO:0071704,GO:0043170,GO:0043226,GO:0097159,GO:0043229,GO:1901363,GO:0044424,GO:0090304,GO:0008152,GO:0033554,GO:0044444,GO:0005488,GO:1901360,GO:0043227,GO:0043234,GO:0034641,GO:0043231,GO:0050789,GO:0044237,GO:…	response to stress,nucleoplasm,organelle lumen,nuclear lumen,intracellular organelle lumen,membrane-enclosed lumen,nuclear part,macromolecular complex,negative regulation of biological process,intracellular organelle part,protein binding,organelle part,regulation of response to stimulus,negative regulation of cellular process,nucleus,primary metabolic process,cellular macromolecule metabolic proc…	--	--
ENST00000366527.3	ENSG00000188206.6	HNRNPU-AS1	chr1:244835321-244846903	0.632129	0.294459	1.10215	0.04115	0.999477	Annotated_lncRNA	co_expression	ENSG00000137770	CTDSPL2	Dullard phosphatase domain, eukaryotic||-||FCP1 homology domain||HAD-like domain	GO:0005654,GO:0043233,GO:0031981,GO:0070013,GO:0031974,GO:0044428,GO:0048519,GO:0044446,GO:0044422,GO:0048583,GO:0048523,GO:0005634,GO:0044238,GO:0044267,GO:0044260,GO:0071704,GO:0043170,GO:0043226,GO:0048518,GO:0043229,GO:0044424,GO:0090304,GO:0008152,GO:0019538,GO:0010467,GO:1901360,GO:0043227,GO:0034641,GO:0043231,GO:0050789,GO:0044237,GO:0005622,GO:0006139,GO:0046483,GO:0065007,GO:0051716,GO:…	nucleoplasm,organelle lumen,nuclear lumen,intracellular organelle lumen,membrane-enclosed lumen,nuclear part,negative regulation of biological process,intracellular organelle part,organelle part,regulation of response to stimulus,negative regulation of cellular process,nucleus,primary metabolic process,cellular protein metabolic process,cellular macromolecule metabolic process,organic substance m…	--	--
ENST00000366527.3	ENSG00000188206.6	HNRNPU-AS1	chr1:244835321-244846903	0.632129	0.294459	1.10215	0.04115	0.999477	Annotated_lncRNA	co_expression	ENSG00000184743	ATL3	P-loop containing nucleoside triphosphate hydrolase||Guanylate-binding protein, C-terminal||Guanylate-binding protein, N-terminal||GB1/RHD3-type guanine nucleotide-binding (G) domain	GO:0044446,GO:0005515,GO:0044422,GO:0043226,GO:0097159,GO:0043229,GO:1901363,GO:0044424,GO:0044444,GO:0005488,GO:0043227,GO:0043231,GO:0005622,GO:0005737,GO:0005623,GO:0044464,GO:0043933,GO:0065003,GO:0006996,GO:0022607,GO:0016787,GO:0016818,GO:0016817,GO:0044085,GO:0017111,GO:0036094,GO:0016462,GO:0016482,GO:0016043,GO:0071840,GO:0017076,GO:0003824,GO:0032555,GO:0032550,GO:0032549,GO:0001883,GO:…	intracellular organelle part,protein binding,organelle part,organelle,organic cyclic compound binding,intracellular organelle,heterocyclic compound binding,intracellular part,cytoplasmic part,binding,membrane-bounded organelle,intracellular membrane-bounded organelle,intracellular,cytoplasm,cell,cell part,macromolecular complex subunit organization,macromolecular complex assembly,organelle organi…	--	--
ENST00000366527.3	ENSG00000188206.6	HNRNPU-AS1	chr1:244835321-244846903	0.632129	0.294459	1.10215	0.04115	0.999477	Annotated_lncRNA	co_expression	ENSG00000180182	MED14	-||Mediator complex, subunit Med14	GO:0005654,GO:0043233,GO:0031981,GO:0070013,GO:0031974,GO:0044428,GO:0032991,GO:0048519,GO:0044446,GO:0005515,GO:0044422,GO:0048523,GO:0005634,GO:0044238,GO:0044260,GO:0071704,GO:0043170,GO:0043226,GO:0048518,GO:0043229,GO:0044424,GO:0090304,GO:0008152,GO:0005488,GO:0010467,GO:1901360,GO:0043227,GO:0043234,GO:0034641,GO:0043231,GO:0050789,GO:0044237,GO:0005622,GO:0006139,GO:0046483,GO:0065007,GO:…	nucleoplasm,organelle lumen,nuclear lumen,intracellular organelle lumen,membrane-enclosed lumen,nuclear part,macromolecular complex,negative regulation of biological process,intracellular organelle part,protein binding,organelle part,negative regulation of cellular process,nucleus,primary metabolic process,cellular macromolecule metabolic process,organic substance metabolic process,macromolecule …	hsa04919	Thyroid hormone signaling pathway
ENST00000366527.3	ENSG00000188206.6	HNRNPU-AS1	chr1:244835321-244846903	0.632129	0.294459	1.10215	0.04115	0.999477	Annotated_lncRNA	co_expression	ENSG00000244462	RBM12	Nucleotide-binding alpha-beta plait domain||RNA recognition motif domain	GO:0005654,GO:0043233,GO:0031981,GO:0070013,GO:0031974,GO:0044428,GO:0044446,GO:0044422,GO:0005634,GO:0043226,GO:0097159,GO:0043229,GO:1901363,GO:0044424,GO:0003723,GO:0005488,GO:0043227,GO:0043231,GO:0005622,GO:0003676,GO:0005623,GO:0044464,GO:0036094,GO:0000166,GO:1901265,GO:0003674,GO:0005575	nucleoplasm,organelle lumen,nuclear lumen,intracellular organelle lumen,membrane-enclosed lumen,nuclear part,intracellular organelle part,organelle part,nucleus,organelle,organic cyclic compound binding,intracellular organelle,heterocyclic compound binding,intracellular part,RNA binding,binding,membrane-bounded organelle,intracellular membrane-bounded organelle,intracellular,nucleic acid binding,…	--	--
ENST00000366527.3	ENSG00000188206.6	HNRNPU-AS1	chr1:244835321-244846903	0.632129	0.294459	1.10215	0.04115	0.999477	Annotated_lncRNA	co_expression	ENSG00000090686	USP48	Peptidase C19, ubiquitin-specific peptidase, DUSP domain||Ubiquitin specific protease domain||Ubiquitin domain||Ubiquitin-related domain||Ubiquitin specific protease, conserved site||-||Peptidase C19, ubiquitin carboxyl-terminal hydrolase	GO:0005654,GO:0043233,GO:0031981,GO:0070013,GO:0031974,GO:0044428,GO:0044446,GO:0044422,GO:0005634,GO:0044238,GO:0044267,GO:0044260,GO:0071704,GO:0043170,GO:0043226,GO:0043229,GO:0044424,GO:0008152,GO:0019538,GO:0044444,GO:0043227,GO:0043231,GO:0044237,GO:0005622,GO:0005737,GO:0044265,GO:0044248,GO:0006464,GO:0036211,GO:0005623,GO:0043412,GO:0044464,GO:0016787,GO:0009056,GO:0070647,GO:1901575,GO:…	nucleoplasm,organelle lumen,nuclear lumen,intracellular organelle lumen,membrane-enclosed lumen,nuclear part,intracellular organelle part,organelle part,nucleus,primary metabolic process,cellular protein metabolic process,cellular macromolecule metabolic process,organic substance metabolic process,macromolecule metabolic process,organelle,intracellular organelle,intracellular part,metabolic proce…	--	--
ENST00000366527.3	ENSG00000188206.6	HNRNPU-AS1	chr1:244835321-244846903	0.632129	0.294459	1.10215	0.04115	0.999477	Annotated_lncRNA	co_expression	ENSG00000107651	SEC23IP	DDHD domain||Sterile alpha motif domain||Sterile alpha motif/pointed domain||-	GO:0044446,GO:0005829,GO:0005515,GO:0044422,GO:0043226,GO:0043229,GO:0044424,GO:0044444,GO:0005488,GO:0043227,GO:0043231,GO:0005622,GO:0005737,GO:0033036,GO:0005623,GO:0044464,GO:0008104,GO:0015031,GO:0043933,GO:0065003,GO:0006996,GO:0022607,GO:0034613,GO:0016787,GO:0070727,GO:0044085,GO:0045184,GO:0016482,GO:0016043,GO:0006886,GO:0071840,GO:0003824,GO:0051641,GO:0071702,GO:0051649,GO:0044763,GO:…	intracellular organelle part,cytosol,protein binding,organelle part,organelle,intracellular organelle,intracellular part,cytoplasmic part,binding,membrane-bounded organelle,intracellular membrane-bounded organelle,intracellular,cytoplasm,macromolecule localization,cell,cell part,protein localization,protein transport,macromolecular complex subunit organization,macromolecular complex assembly,orga…	--	--
ENST00000366527.3	ENSG00000188206.6	HNRNPU-AS1	chr1:244835321-244846903	0.632129	0.294459	1.10215	0.04115	0.999477	Annotated_lncRNA	co_expression	ENSG00000116754	SRSF11	-||Nucleotide-binding alpha-beta plait domain||RNA recognition motif domain	GO:0005654,GO:0043233,GO:0031981,GO:0070013,GO:0031974,GO:0044428,GO:0044446,GO:0005515,GO:0044422,GO:0005634,GO:0044238,GO:0044260,GO:0071704,GO:0043170,GO:0043226,GO:0097159,GO:0043229,GO:1901363,GO:0044424,GO:0090304,GO:0008152,GO:0003723,GO:0005488,GO:0010467,GO:1901360,GO:0043227,GO:0034641,GO:0043231,GO:0044237,GO:0005622,GO:0006139,GO:0046483,GO:0003676,GO:0006725,GO:0033036,GO:0005623,GO:…	nucleoplasm,organelle lumen,nuclear lumen,intracellular organelle lumen,membrane-enclosed lumen,nuclear part,intracellular organelle part,protein binding,organelle part,nucleus,primary metabolic process,cellular macromolecule metabolic process,organic substance metabolic process,macromolecule metabolic process,organelle,organic cyclic compound binding,intracellular organelle,heterocyclic compound…	--	--
ENST00000366527.3	ENSG00000188206.6	HNRNPU-AS1	chr1:244835321-244846903	0.632129	0.294459	1.10215	0.04115	0.999477	Annotated_lncRNA	co_expression	ENSG00000163939	PBRM1	High mobility group box domain||-||Bromodomain||Bromo adjacent homology (BAH) domain||Bromodomain, conserved site	GO:0005654,GO:0043233,GO:0031981,GO:0070013,GO:0031974,GO:0044428,GO:0032991,GO:0048519,GO:0044446,GO:0044422,GO:0048523,GO:0005634,GO:0044238,GO:0044260,GO:0071704,GO:0043170,GO:0043226,GO:0097159,GO:0043229,GO:1901363,GO:0044424,GO:0090304,GO:0008152,GO:0005488,GO:0010467,GO:1901360,GO:0043227,GO:0043234,GO:0034641,GO:0043231,GO:0050789,GO:0044237,GO:0005622,GO:0006139,GO:0046483,GO:0065007,GO:…	nucleoplasm,organelle lumen,nuclear lumen,intracellular organelle lumen,membrane-enclosed lumen,nuclear part,macromolecular complex,negative regulation of biological process,intracellular organelle part,organelle part,negative regulation of cellular process,nucleus,primary metabolic process,cellular macromolecule metabolic process,organic substance metabolic process,macromolecule metabolic proces…	--	--
ENST00000366527.3	ENSG00000188206.6	HNRNPU-AS1	chr1:244835321-244846903	0.632129	0.294459	1.10215	0.04115	0.999477	Annotated_lncRNA	co_expression	ENSG00000006576	PHTF2	Transcription factor homeodomain, male germ-cell	GO:0005634,GO:0044238,GO:0044260,GO:0071704,GO:0043170,GO:0043226,GO:0097159,GO:0043229,GO:1901363,GO:0044424,GO:0090304,GO:0008152,GO:0044444,GO:0005488,GO:0010467,GO:1901360,GO:0043227,GO:0034641,GO:0043231,GO:0050789,GO:0044237,GO:0005622,GO:0006139,GO:0046483,GO:0065007,GO:0019222,GO:0005737,GO:0003676,GO:0006725,GO:0060255,GO:0050794,GO:0005623,GO:0006807,GO:0044464,GO:0010468,GO:0009059,GO:…	nucleus,primary metabolic process,cellular macromolecule metabolic process,organic substance metabolic process,macromolecule metabolic process,organelle,organic cyclic compound binding,intracellular organelle,heterocyclic compound binding,intracellular part,nucleic acid metabolic process,metabolic process,cytoplasmic part,binding,gene expression,organic cyclic compound metabolic process,membrane-…	--	--
ENST00000366527.3	ENSG00000188206.6	HNRNPU-AS1	chr1:244835321-244846903	0.632129	0.294459	1.10215	0.04115	0.999477	Annotated_lncRNA	co_expression	ENSG00000145675	PIK3R1	SH3 domain||Rho GTPase-activating protein domain||SH2 domain||PI3K p85 subunit||PI3K p85 subunit, inter-SH2 domain||Rho GTPase activation protein	GO:0002376,GO:0006955,GO:0002682,GO:0051704,GO:0006950,GO:0002684,GO:0002252,GO:0050776,GO:0044403,GO:0044419,GO:0016032,GO:0044764,GO:0045321,GO:0001816,GO:0010033,GO:0001775,GO:0001817,GO:0050778,GO:0050870,GO:0005515,GO:0070887,GO:0002694,GO:0050896,GO:0046649,GO:0050865,GO:0051251,GO:0050863,GO:0080134,GO:0002253,GO:0050867,GO:0042110,GO:0043227,GO:0031295,GO:0071310,GO:0051249,GO:0043226,GO:…	immune system process,immune response,regulation of immune system process,multi-organism process,response to stress,positive regulation of immune system process,immune effector process,regulation of immune response,symbiosis, encompassing mutualism through parasitism,interspecies interaction between organisms,viral process,multi-organism cellular process,leukocyte activation,cytokine production,r…	hsa05203,hsa05166,hsa04660,hsa05164,hsa04662,hsa05160,hsa05162,hsa04062,hsa04917,hsa05221,hsa05142,hsa05215,hsa05100,hsa04380,hsa05211,hsa04932,hsa04650,hsa04915,hsa05200,hsa04722,hsa04914,hsa04910,hsa04152,hsa04960,hsa05220,hsa05223,hsa04370,hsa04068,hsa04630,hsa05214,hsa05161,hsa04664,hsa05218,hsa05213,hsa04014,hsa04725,hsa04015,hsa04921,hsa05145,hsa05210,hsa04151,hsa04620,hsa04210,hsa04012,hsa…	Viral carcinogenesis,HTLV-I infection,T cell receptor signaling pathway,Influenza A,B cell receptor signaling pathway,Hepatitis C,Measles,Chemokine signaling pathway,Prolactin signaling pathway,Acute myeloid leukemia,Chagas disease (American trypanosomiasis),Prostate cancer,Bacterial invasion of epithelial cells,Osteoclast differentiation,Renal cell carcinoma,Non-alcoholic fatty liver disease (NA…
ENST00000366527.3	ENSG00000188206.6	HNRNPU-AS1	chr1:244835321-244846903	0.632129	0.294459	1.10215	0.04115	0.999477	Annotated_lncRNA	co_expression	ENSG00000129675	ARHGEF6	Rho guanine nucleotide exchange factor, coiled-coil domain||Dbl homology (DH) domain||Pleckstrin homology domain||Smooth muscle protein/calponin||Calponin homology domain||SH3 domain||PH domain-like	GO:0006950,GO:0005829,GO:0005515,GO:0048583,GO:0044238,GO:0071704,GO:0048518,GO:0044424,GO:0008152,GO:0033554,GO:0044444,GO:0005488,GO:1901360,GO:0034641,GO:0050789,GO:0044237,GO:0005622,GO:0006139,GO:0006915,GO:0012501,GO:0046483,GO:0065007,GO:0008219,GO:0016265,GO:0051716,GO:0019222,GO:0005737,GO:0006725,GO:0044248,GO:0050794,GO:0005623,GO:0050896,GO:0006807,GO:0044464,GO:0048522,GO:0035556,GO:…	response to stress,cytosol,protein binding,regulation of response to stimulus,primary metabolic process,organic substance metabolic process,positive regulation of biological process,intracellular part,metabolic process,cellular response to stress,cytoplasmic part,binding,organic cyclic compound metabolic process,cellular nitrogen compound metabolic process,regulation of biological process,cellula…	hsa05212,hsa04810	Pancreatic cancer,Regulation of actin cytoskeleton
ENST00000366527.3	ENSG00000188206.6	HNRNPU-AS1	chr1:244835321-244846903	0.632129	0.294459	1.10215	0.04115	0.999477	Annotated_lncRNA	co_expression	ENSG00000100523	DDHD1	DDHD domain||-	GO:0005829,GO:0044238,GO:0071704,GO:0048518,GO:0044424,GO:0008152,GO:0044444,GO:0005488,GO:0050789,GO:0044237,GO:0005622,GO:0065007,GO:0005737,GO:0050794,GO:0005623,GO:0044464,GO:0048522,GO:0006996,GO:0016787,GO:0009056,GO:1901575,GO:0044249,GO:0016043,GO:0071840,GO:0003824,GO:1901576,GO:0051128,GO:0009058,GO:0044763,GO:0003674,GO:0006796,GO:0006793,GO:0016788,GO:0009987,GO:0051130,GO:0044699,GO:…	cytosol,primary metabolic process,organic substance metabolic process,positive regulation of biological process,intracellular part,metabolic process,cytoplasmic part,binding,regulation of biological process,cellular metabolic process,intracellular,biological regulation,cytoplasm,regulation of cellular process,cell,cell part,positive regulation of cellular process,organelle organization,hydrolase …	--	--
ENST00000366527.3	ENSG00000188206.6	HNRNPU-AS1	chr1:244835321-244846903	0.632129	0.294459	1.10215	0.04115	0.999477	Annotated_lncRNA	co_expression	ENSG00000145833	DDX46	DEAD/DEAH box helicase domain||Helicase, C-terminal||RNA helicase, DEAD-box type, Q motif||ATP-dependent RNA helicase DEAD-box, conserved site||P-loop containing nucleoside triphosphate hydrolase||-||Helicase superfamily 1/2, ATP-binding domain	GO:0005654,GO:0043233,GO:0031981,GO:0070013,GO:0031974,GO:0044428,GO:0044446,GO:0044422,GO:0005634,GO:0044238,GO:0044260,GO:0071704,GO:0043170,GO:0043226,GO:0097159,GO:0043229,GO:1901363,GO:0044424,GO:0090304,GO:0008152,GO:0003723,GO:0005488,GO:0010467,GO:1901360,GO:0043227,GO:0034641,GO:0043231,GO:0050789,GO:0044237,GO:0005622,GO:0006139,GO:0046483,GO:0065007,GO:0019222,GO:0003676,GO:0006725,GO:…	nucleoplasm,organelle lumen,nuclear lumen,intracellular organelle lumen,membrane-enclosed lumen,nuclear part,intracellular organelle part,organelle part,nucleus,primary metabolic process,cellular macromolecule metabolic process,organic substance metabolic process,macromolecule metabolic process,organelle,organic cyclic compound binding,intracellular organelle,heterocyclic compound binding,intrace…	hsa03040	Spliceosome
ENST00000366527.3	ENSG00000188206.6	HNRNPU-AS1	chr1:244835321-244846903	0.632129	0.294459	1.10215	0.04115	0.999477	Annotated_lncRNA	co_expression	ENSG00000181722	ZBTB20	Zinc finger, C2H2||BTB/POZ domain||SKP1/BTB/POZ domain||Zinc finger, C2H2-like||-||Zinc finger and BTB domain-containing protein 22/43||Zinc finger C2H2-type/integrase DNA-binding domain	GO:0005654,GO:0043233,GO:0031981,GO:0070013,GO:0031974,GO:0044428,GO:0048519,GO:0044446,GO:0044422,GO:0048523,GO:0005634,GO:0044238,GO:0044260,GO:0071704,GO:0043170,GO:0043226,GO:0097159,GO:0048518,GO:0043229,GO:1901363,GO:0044424,GO:0090304,GO:0008152,GO:0005488,GO:0010467,GO:1901360,GO:0043227,GO:0034641,GO:0043231,GO:0050789,GO:0044237,GO:0005622,GO:0001817,GO:0006139,GO:0046483,GO:0065007,GO:…	nucleoplasm,organelle lumen,nuclear lumen,intracellular organelle lumen,membrane-enclosed lumen,nuclear part,negative regulation of biological process,intracellular organelle part,organelle part,negative regulation of cellular process,nucleus,primary metabolic process,cellular macromolecule metabolic process,organic substance metabolic process,macromolecule metabolic process,organelle,organic cyc…	--	--
ENST00000366527.3	ENSG00000188206.6	HNRNPU-AS1	chr1:244835321-244846903	0.632129	0.294459	1.10215	0.04115	0.999477	Annotated_lncRNA	co_expression	ENSG00000187109	NAP1L1	Nucleosome assembly protein (NAP)	GO:0005515,GO:0005634,GO:0044238,GO:0044260,GO:0071704,GO:0043170,GO:0043226,GO:0048518,GO:0043229,GO:0044424,GO:0090304,GO:0008152,GO:0044444,GO:0005488,GO:1901360,GO:0043227,GO:0034641,GO:0043231,GO:0050789,GO:0044237,GO:0005622,GO:0006139,GO:0046483,GO:0065007,GO:0005737,GO:0006725,GO:0050794,GO:0005623,GO:0006807,GO:0044464,GO:0034622,GO:0006259,GO:0048522,GO:0043933,GO:0065003,GO:0006996,GO:…	protein binding,nucleus,primary metabolic process,cellular macromolecule metabolic process,organic substance metabolic process,macromolecule metabolic process,organelle,positive regulation of biological process,intracellular organelle,intracellular part,nucleic acid metabolic process,metabolic process,cytoplasmic part,binding,organic cyclic compound metabolic process,membrane-bounded organelle,ce…	--	--
ENST00000366527.3	ENSG00000188206.6	HNRNPU-AS1	chr1:244835321-244846903	0.632129	0.294459	1.10215	0.04115	0.999477	Annotated_lncRNA	co_expression	ENSG00000115232	ITGA4	Integrin alpha-2||Integrin alpha chain, C-terminal cytoplasmic region, conserved site||Integrin domain||Integrin alpha beta-propellor||Integrin alpha chain||FG-GAP repeat	GO:0006955,GO:0002376,GO:0034097,GO:0071345,GO:0032991,GO:0002684,GO:0002682,GO:0050776,GO:0005515,GO:0048583,GO:0043226,GO:0048518,GO:0005488,GO:0043227,GO:0043234,GO:0050789,GO:0065007,GO:0010033,GO:0051716,GO:0071310,GO:0070887,GO:0033036,GO:0050794,GO:0005623,GO:0050896,GO:0044464,GO:0048522,GO:0008104,GO:0034613,GO:0070727,GO:0001775,GO:0002521,GO:0016043,GO:0071840,GO:0051641,GO:0042221,GO:…	immune response,immune system process,response to cytokine stimulus,cellular response to cytokine stimulus,macromolecular complex,positive regulation of immune system process,regulation of immune system process,regulation of immune response,protein binding,regulation of response to stimulus,organelle,positive regulation of biological process,binding,membrane-bounded organelle,protein complex,regu…	hsa04640,hsa05140,hsa04810,hsa04670,hsa04672,hsa04514,hsa05412,hsa04510,hsa05410,hsa04151,hsa05414,hsa04512	Hematopoietic cell lineage,Leishmaniasis,Regulation of actin cytoskeleton,Leukocyte transendothelial migration,Intestinal immune network for IgA production,Cell adhesion molecules (CAMs),Arrhythmogenic right ventricular cardiomyopathy (ARVC),Focal adhesion,Hypertrophic cardiomyopathy (HCM),PI3K-Akt signaling pathway,Dilated cardiomyopathy,ECM-receptor interaction
ENST00000366527.3	ENSG00000188206.6	HNRNPU-AS1	chr1:244835321-244846903	0.632129	0.294459	1.10215	0.04115	0.999477	Annotated_lncRNA	co_expression	ENSG00000125249	RAP2A	Small GTPase superfamily, Ras type||P-loop containing nucleoside triphosphate hydrolase||Small GTPase superfamily||Small GTP-binding protein domain	GO:0006950,GO:0080134,GO:0048519,GO:0044446,GO:0005829,GO:0005515,GO:0044422,GO:0048583,GO:0048523,GO:0044238,GO:0044267,GO:0044260,GO:0071704,GO:0043170,GO:0043226,GO:0097159,GO:0048518,GO:0043229,GO:1901363,GO:0044424,GO:0008152,GO:0033554,GO:0019538,GO:0044444,GO:0005488,GO:0043227,GO:0043231,GO:0050789,GO:0044237,GO:0005622,GO:0065007,GO:0051716,GO:0019222,GO:0005737,GO:0070887,GO:0060255,GO:…	response to stress,regulation of response to stress,negative regulation of biological process,intracellular organelle part,cytosol,protein binding,organelle part,regulation of response to stimulus,negative regulation of cellular process,primary metabolic process,cellular protein metabolic process,cellular macromolecule metabolic process,organic substance metabolic process,macromolecule metabolic …	--	--
ENST00000366527.3	ENSG00000188206.6	HNRNPU-AS1	chr1:244835321-244846903	0.632129	0.294459	1.10215	0.04115	0.999477	Annotated_lncRNA	co_expression	ENSG00000184007	PTP4A2	Dual specificity phosphatase, catalytic domain||Protein-tyrosine phosphatase-like||Protein-tyrosine phosphatase, catalytic||-||Tyrosine specific protein phosphatases domain||PTP type protein phosphatase	GO:0005634,GO:0044238,GO:0044267,GO:0044260,GO:0071704,GO:0043170,GO:0043226,GO:0043229,GO:0044424,GO:0008152,GO:0019538,GO:0044444,GO:0043227,GO:0043231,GO:0044237,GO:0005622,GO:0005737,GO:0006464,GO:0036211,GO:0005623,GO:0043412,GO:0044464,GO:0016787,GO:0003824,GO:0003674,GO:0006796,GO:0006793,GO:0016020,GO:0016788,GO:0009987,GO:0005575,GO:0016311,GO:0005769,GO:0031982,GO:0031988,GO:0016791,GO:…	nucleus,primary metabolic process,cellular protein metabolic process,cellular macromolecule metabolic process,organic substance metabolic process,macromolecule metabolic process,organelle,intracellular organelle,intracellular part,metabolic process,protein metabolic process,cytoplasmic part,membrane-bounded organelle,intracellular membrane-bounded organelle,cellular metabolic process,intracellula…	--	--
ENST00000366527.3	ENSG00000188206.6	HNRNPU-AS1	chr1:244835321-244846903	0.632129	0.294459	1.10215	0.04115	0.999477	Annotated_lncRNA	co_expression	ENSG00000115524	SF3B1	-||Armadillo-type fold||Splicing factor 3B subunit 1||Armadillo-like helical	GO:0044446,GO:0044422,GO:0005515,GO:0031974,GO:0043233,GO:0044428,GO:0070013,GO:0043227,GO:0043226,GO:0022613,GO:0034641,GO:0031981,GO:0005488,GO:0005622,GO:0048518,GO:0044424,GO:0044085,GO:0006807,GO:0071704,GO:0044238,GO:0044237,GO:0008152,GO:0006396,GO:0003723,GO:0003674,GO:1901360,GO:0043229,GO:0006139,GO:0065003,GO:0008150,GO:0046483,GO:0043231,GO:0044260,GO:0032991,GO:0009987,GO:0005634,GO:…	intracellular organelle part,organelle part,protein binding,membrane-enclosed lumen,organelle lumen,nuclear part,intracellular organelle lumen,membrane-bounded organelle,organelle,ribonucleoprotein complex biogenesis,cellular nitrogen compound metabolic process,nuclear lumen,binding,intracellular,positive regulation of biological process,intracellular part,cellular component biogenesis,nitrogen c…	--	--
ENST00000366527.3	ENSG00000188206.6	HNRNPU-AS1	chr1:244835321-244846903	0.632129	0.294459	1.10215	0.04115	0.999477	Annotated_lncRNA	co_expression	ENSG00000170144	HNRNPA3	Nuclear factor hnRNPA1||RNA recognition motif domain||Nucleotide-binding alpha-beta plait domain	GO:0005654,GO:0043233,GO:0031981,GO:0070013,GO:0031974,GO:0044428,GO:0032991,GO:0044446,GO:0005515,GO:0044422,GO:0005634,GO:0044238,GO:0044260,GO:0071704,GO:0043170,GO:0043226,GO:0097159,GO:0043229,GO:1901363,GO:0044424,GO:0090304,GO:0008152,GO:0003723,GO:0005488,GO:0010467,GO:1901360,GO:0043227,GO:0034641,GO:0043231,GO:0044237,GO:0005622,GO:0006139,GO:0046483,GO:0003676,GO:0006725,GO:0005623,GO:…	nucleoplasm,organelle lumen,nuclear lumen,intracellular organelle lumen,membrane-enclosed lumen,nuclear part,macromolecular complex,intracellular organelle part,protein binding,organelle part,nucleus,primary metabolic process,cellular macromolecule metabolic process,organic substance metabolic process,macromolecule metabolic process,organelle,organic cyclic compound binding,intracellular organell…	--	--
ENST00000366527.3	ENSG00000188206.6	HNRNPU-AS1	chr1:244835321-244846903	0.632129	0.294459	1.10215	0.04115	0.999477	Annotated_lncRNA	co_expression	ENSG00000188725	SMIM15	Small integral membrane protein 15	GO:0016020,GO:0005575,GO:0016021,GO:0031224,GO:0044425	membrane,cellular_component,integral to membrane,intrinsic to membrane,membrane part	--	--
ENST00000366527.3	ENSG00000188206.6	HNRNPU-AS1	chr1:244835321-244846903	0.632129	0.294459	1.10215	0.04115	0.999477	Annotated_lncRNA	co_expression	ENSG00000104447	TRPS1	-||Transcription factor TRPS1/Elt-7||Zinc finger, NHR/GATA-type||Zinc finger, C2H2-like||Zinc finger, C2H2||Zinc finger, GATA-type	GO:0005654,GO:0043233,GO:0031981,GO:0070013,GO:0031974,GO:0044428,GO:0032991,GO:0048519,GO:0044446,GO:0005515,GO:0044422,GO:0048523,GO:0005634,GO:0044238,GO:0044260,GO:0071704,GO:0043170,GO:0043226,GO:0097159,GO:0048518,GO:0043229,GO:1901363,GO:0044424,GO:0090304,GO:0008152,GO:0005488,GO:0010467,GO:1901360,GO:0043227,GO:0043234,GO:0034641,GO:0006607,GO:0043231,GO:0050789,GO:0044237,GO:0005622,GO:…	nucleoplasm,organelle lumen,nuclear lumen,intracellular organelle lumen,membrane-enclosed lumen,nuclear part,macromolecular complex,negative regulation of biological process,intracellular organelle part,protein binding,organelle part,negative regulation of cellular process,nucleus,primary metabolic process,cellular macromolecule metabolic process,organic substance metabolic process,macromolecule …	--	--
ENST00000366527.3	ENSG00000188206.6	HNRNPU-AS1	chr1:244835321-244846903	0.632129	0.294459	1.10215	0.04115	0.999477	Annotated_lncRNA	co_expression	ENSG00000198231	DDX42	-||Helicase superfamily 1/2, ATP-binding domain||DEAD/DEAH box helicase domain||RNA helicase, DEAD-box type, Q motif||ATP-dependent RNA helicase DEAD-box, conserved site||Helicase, C-terminal||P-loop containing nucleoside triphosphate hydrolase	GO:0005654,GO:0043233,GO:0031981,GO:0070013,GO:0031974,GO:0044428,GO:0044446,GO:0005515,GO:0044422,GO:0005634,GO:0044238,GO:0044260,GO:0071704,GO:0043170,GO:0043226,GO:0097159,GO:0043229,GO:1901363,GO:0044424,GO:0090304,GO:0008152,GO:0003723,GO:0005488,GO:1901360,GO:0043227,GO:0034641,GO:0043231,GO:0044237,GO:0005622,GO:0006139,GO:0046483,GO:0005737,GO:0003676,GO:0006725,GO:0033036,GO:0005623,GO:…	nucleoplasm,organelle lumen,nuclear lumen,intracellular organelle lumen,membrane-enclosed lumen,nuclear part,intracellular organelle part,protein binding,organelle part,nucleus,primary metabolic process,cellular macromolecule metabolic process,organic substance metabolic process,macromolecule metabolic process,organelle,organic cyclic compound binding,intracellular organelle,heterocyclic compound…	hsa03040	Spliceosome
ENST00000366527.3	ENSG00000188206.6	HNRNPU-AS1	chr1:244835321-244846903	0.632129	0.294459	1.10215	0.04115	0.999477	Annotated_lncRNA	co_expression	ENSG00000121579	NAA50	-||GNAT domain||Acyl-CoA N-acyltransferase	GO:0032991,GO:0005515,GO:0044238,GO:0044267,GO:0044260,GO:0071704,GO:0043170,GO:0043226,GO:0044424,GO:0008152,GO:0019538,GO:0044444,GO:0005488,GO:0043227,GO:0043234,GO:0044237,GO:0005622,GO:0005737,GO:0006464,GO:0036211,GO:0005623,GO:0043412,GO:0044464,GO:0007049,GO:0022402,GO:0006996,GO:0000278,GO:0016043,GO:0071840,GO:0003824,GO:0044763,GO:0003674,GO:0009987,GO:0043967,GO:0051276,GO:0043543,GO:…	macromolecular complex,protein binding,primary metabolic process,cellular protein metabolic process,cellular macromolecule metabolic process,organic substance metabolic process,macromolecule metabolic process,organelle,intracellular part,metabolic process,protein metabolic process,cytoplasmic part,binding,membrane-bounded organelle,protein complex,cellular metabolic process,intracellular,cytoplas…	--	--
ENST00000366527.3	ENSG00000188206.6	HNRNPU-AS1	chr1:244835321-244846903	0.632129	0.294459	1.10215	0.04115	0.999477	Annotated_lncRNA	co_expression	ENSG00000169508	GPR183	G protein-coupled receptor, rhodopsin-like||GPCR, rhodopsin-like, 7TM	GO:0006955,GO:0002376,GO:0002684,GO:0002682,GO:0002252,GO:0048583,GO:0097159,GO:0048518,GO:0005488,GO:0048584,GO:0050789,GO:0065007,GO:0051716,GO:0070887,GO:0050794,GO:0005623,GO:0050896,GO:0044464,GO:0048522,GO:0002250,GO:0035556,GO:0050865,GO:0001775,GO:0002521,GO:0036094,GO:0048872,GO:0032101,GO:0050867,GO:0042221,GO:0002694,GO:0044763,GO:0001776,GO:0002696,GO:0046631,GO:0008289,GO:0051251,GO:…	immune response,immune system process,positive regulation of immune system process,regulation of immune system process,immune effector process,regulation of response to stimulus,organic cyclic compound binding,positive regulation of biological process,binding,positive regulation of response to stimulus,regulation of biological process,biological regulation,cellular response to stimulus,cellular r…	--	--
ENST00000366527.3	ENSG00000188206.6	HNRNPU-AS1	chr1:244835321-244846903	0.632129	0.294459	1.10215	0.04115	0.999477	Annotated_lncRNA	co_expression	ENSG00000166181	API5	Armadillo-like helical||Apoptosis inhibitory 5||Armadillo-type fold	GO:0005654,GO:0043233,GO:0031981,GO:0070013,GO:0031974,GO:0044428,GO:0032991,GO:0048519,GO:0044446,GO:0005515,GO:0044422,GO:0048523,GO:0005634,GO:0043226,GO:0043229,GO:0044424,GO:0005488,GO:0043227,GO:0043231,GO:0050789,GO:0005622,GO:0006915,GO:0012501,GO:0065007,GO:0008219,GO:0016265,GO:0005737,GO:0050794,GO:0005623,GO:0044464,GO:0030529,GO:0042981,GO:0043067,GO:0043069,GO:0010941,GO:0043066,GO:…	nucleoplasm,organelle lumen,nuclear lumen,intracellular organelle lumen,membrane-enclosed lumen,nuclear part,macromolecular complex,negative regulation of biological process,intracellular organelle part,protein binding,organelle part,negative regulation of cellular process,nucleus,organelle,intracellular organelle,intracellular part,binding,membrane-bounded organelle,intracellular membrane-bounde…	--	--
ENST00000366527.3	ENSG00000188206.6	HNRNPU-AS1	chr1:244835321-244846903	0.632129	0.294459	1.10215	0.04115	0.999477	Annotated_lncRNA	co_expression	ENSG00000138767	CNOT6L	Endonuclease/exonuclease/phosphatase||Leucine-rich repeat domain, L domain-like||-||Leucine-rich repeat||Leucine-rich repeat, typical subtype	GO:0006950,GO:0032991,GO:0048519,GO:0005829,GO:0048523,GO:0005634,GO:0044238,GO:0044267,GO:0044260,GO:0071704,GO:0043170,GO:0043226,GO:0048518,GO:0043229,GO:0044424,GO:0090304,GO:0008152,GO:0033554,GO:0019538,GO:0044444,GO:0005488,GO:0010467,GO:1901360,GO:0043227,GO:0010608,GO:0043234,GO:0034641,GO:0043231,GO:0050789,GO:0044237,GO:0005622,GO:0006139,GO:0046483,GO:0004532,GO:0065007,GO:0031570,GO:…	response to stress,macromolecular complex,negative regulation of biological process,cytosol,negative regulation of cellular process,nucleus,primary metabolic process,cellular protein metabolic process,cellular macromolecule metabolic process,organic substance metabolic process,macromolecule metabolic process,organelle,positive regulation of biological process,intracellular organelle,intracellular…	hsa03018	RNA degradation
ENST00000366527.3	ENSG00000188206.6	HNRNPU-AS1	chr1:244835321-244846903	0.632129	0.294459	1.10215	0.04115	0.999477	Annotated_lncRNA	co_expression	ENSG00000053770	AP5M1	Mu homology domain||-	GO:0032991,GO:0044446,GO:0005829,GO:0044422,GO:0043226,GO:0043229,GO:0044424,GO:0044444,GO:0043227,GO:0043234,GO:0043231,GO:0005622,GO:0005737,GO:0033036,GO:0005623,GO:0044464,GO:0008104,GO:0015031,GO:0045184,GO:0051641,GO:0071702,GO:0051649,GO:0044763,GO:0031090,GO:0016020,GO:0044765,GO:0009987,GO:0044699,GO:0005575,GO:0006810,GO:0051234,GO:0051179,GO:0046907,GO:0044440,GO:0005768,GO:0010008,GO:…	macromolecular complex,intracellular organelle part,cytosol,organelle part,organelle,intracellular organelle,intracellular part,cytoplasmic part,membrane-bounded organelle,protein complex,intracellular membrane-bounded organelle,intracellular,cytoplasm,macromolecule localization,cell,cell part,protein localization,protein transport,establishment of protein localization,cellular localization,organ…	--	--
ENST00000366527.3	ENSG00000188206.6	HNRNPU-AS1	chr1:244835321-244846903	0.632129	0.294459	1.10215	0.04115	0.999477	Annotated_lncRNA	co_expression	ENSG00000160131	VMA21	Vacuolar ATPase assembly integral membrane protein Vma21	GO:0032991,GO:0044446,GO:0044422,GO:0044238,GO:0071704,GO:0043226,GO:0043229,GO:0044424,GO:0008152,GO:0044444,GO:1901360,GO:0043227,GO:0043234,GO:0034641,GO:0043231,GO:0050789,GO:0044237,GO:0005622,GO:0006139,GO:0046483,GO:0065007,GO:0019222,GO:0005737,GO:0006725,GO:0044248,GO:0050794,GO:0005623,GO:0006807,GO:0044464,GO:0034622,GO:0043933,GO:0065003,GO:0022607,GO:0033116,GO:0009056,GO:0044085,GO:…	macromolecular complex,intracellular organelle part,organelle part,primary metabolic process,organic substance metabolic process,organelle,intracellular organelle,intracellular part,metabolic process,cytoplasmic part,organic cyclic compound metabolic process,membrane-bounded organelle,protein complex,cellular nitrogen compound metabolic process,intracellular membrane-bounded organelle,regulation …	--	--
ENST00000366527.3	ENSG00000188206.6	HNRNPU-AS1	chr1:244835321-244846903	0.632129	0.294459	1.10215	0.04115	0.999477	Annotated_lncRNA	co_expression	ENSG00000139679	LPAR6	G protein-coupled receptor, rhodopsin-like||GPCR, rhodopsin-like, 7TM	GO:0048583,GO:0048518,GO:0048584,GO:0050789,GO:0065007,GO:0051716,GO:0050794,GO:0005623,GO:0050896,GO:0044464,GO:0048522,GO:0035556,GO:0044763,GO:0003674,GO:0007165,GO:0016020,GO:0009987,GO:0007154,GO:0044699,GO:0005575,GO:0009966,GO:0007265,GO:0044700,GO:0023052,GO:0010646,GO:0010647,GO:0009967,GO:0007166,GO:0023051,GO:0023056,GO:0045125,GO:0008150,GO:0065008,GO:0070915,GO:0007264,GO:0007204,GO:…	regulation of response to stimulus,positive regulation of biological process,positive regulation of response to stimulus,regulation of biological process,biological regulation,cellular response to stimulus,regulation of cellular process,cell,response to stimulus,cell part,positive regulation of cellular process,intracellular signal transduction,single-organism cellular process,molecular_function,…	hsa04151,hsa04080	PI3K-Akt signaling pathway,Neuroactive ligand-receptor interaction
ENST00000366527.3	ENSG00000188206.6	HNRNPU-AS1	chr1:244835321-244846903	0.632129	0.294459	1.10215	0.04115	0.999477	Annotated_lncRNA	co_expression	ENSG00000164219	PGGT1B	Terpenoid cyclases/protein prenyltransferase alpha-alpha toroid||PFTB repeat	GO:0034097,GO:0032991,GO:0048519,GO:0044238,GO:0044267,GO:0044260,GO:0071704,GO:0043170,GO:0048518,GO:0044424,GO:0008152,GO:0019538,GO:0005488,GO:0043234,GO:0050789,GO:0044237,GO:0005622,GO:0065007,GO:0010033,GO:0019222,GO:0060255,GO:0050794,GO:0006464,GO:0036211,GO:0005623,GO:0050896,GO:0043412,GO:0044464,GO:0007049,GO:0048522,GO:0010605,GO:0009059,GO:0009892,GO:0003824,GO:1901576,GO:0051726,GO:…	response to cytokine stimulus,macromolecular complex,negative regulation of biological process,primary metabolic process,cellular protein metabolic process,cellular macromolecule metabolic process,organic substance metabolic process,macromolecule metabolic process,positive regulation of biological process,intracellular part,metabolic process,protein metabolic process,binding,protein complex,regul…	--	--
ENST00000366527.3	ENSG00000188206.6	HNRNPU-AS1	chr1:244835321-244846903	0.632129	0.294459	1.10215	0.04115	0.999477	Annotated_lncRNA	co_expression	ENSG00000155903	RASA2	Pleckstrin homology domain||Zinc finger, Btk motif||PH domain-like||Rho GTPase activation protein||Ras GTPase-activating protein||C2 domain||Ras GTPase-activating protein, conserved site||-	GO:0048519,GO:0005829,GO:0048583,GO:0048523,GO:0044238,GO:0071704,GO:0044424,GO:0008152,GO:0044444,GO:0005488,GO:1901360,GO:0034641,GO:0050789,GO:0044237,GO:0005622,GO:0006139,GO:0046483,GO:0065007,GO:0051716,GO:0019222,GO:0005737,GO:0006725,GO:0044248,GO:0050794,GO:0005623,GO:0050896,GO:0006807,GO:0044464,GO:0035556,GO:0009056,GO:1901575,GO:0080090,GO:0031323,GO:0034655,GO:0044763,GO:0046700,GO:…	negative regulation of biological process,cytosol,regulation of response to stimulus,negative regulation of cellular process,primary metabolic process,organic substance metabolic process,intracellular part,metabolic process,cytoplasmic part,binding,organic cyclic compound metabolic process,cellular nitrogen compound metabolic process,regulation of biological process,cellular metabolic process,int…	hsa05203,hsa04010,hsa04014	Viral carcinogenesis,MAPK signaling pathway,Ras signaling pathway
ENST00000366527.3	ENSG00000188206.6	HNRNPU-AS1	chr1:244835321-244846903	0.632129	0.294459	1.10215	0.04115	0.999477	Annotated_lncRNA	co_expression	ENSG00000139163	ETNK1	Protein kinase-like domain||-	GO:0005654,GO:0043233,GO:0031981,GO:0070013,GO:0031974,GO:0044428,GO:0044446,GO:0005829,GO:0044422,GO:0005634,GO:0044238,GO:0071704,GO:0043226,GO:0097159,GO:0043229,GO:1901363,GO:0044424,GO:0008152,GO:0044444,GO:0005488,GO:0043227,GO:0043231,GO:0044237,GO:0005622,GO:0005737,GO:0005623,GO:0044464,GO:0016773,GO:0044249,GO:0036094,GO:0016301,GO:0017076,GO:0003824,GO:1901576,GO:0032555,GO:0032550,GO:…	nucleoplasm,organelle lumen,nuclear lumen,intracellular organelle lumen,membrane-enclosed lumen,nuclear part,intracellular organelle part,cytosol,organelle part,nucleus,primary metabolic process,organic substance metabolic process,organelle,organic cyclic compound binding,intracellular organelle,heterocyclic compound binding,intracellular part,metabolic process,cytoplasmic part,binding,membrane-b…	hsa00564,hsa01100	Glycerophospholipid metabolism,Metabolic pathways
ENST00000366527.3	ENSG00000188206.6	HNRNPU-AS1	chr1:244835321-244846903	0.632129	0.294459	1.10215	0.04115	0.999477	Annotated_lncRNA	co_expression	ENSG00000133858	ZFC3H1	Putative zinc-finger domain||Tetratricopeptide-like helical domain||HAT (Half-A-TPR) repeat||Tetratricopeptide repeat-containing domain||-	GO:0044238,GO:0044260,GO:0071704,GO:0043170,GO:0090304,GO:0008152,GO:0005488,GO:0010467,GO:1901360,GO:0034641,GO:0044237,GO:0006139,GO:0046483,GO:0006725,GO:0006807,GO:0016070,GO:0006396,GO:0003674,GO:0009987,GO:0005575,GO:0043167,GO:0008150,GO:0043169,GO:0046872,GO:0044421,GO:0005615,GO:0005576	primary metabolic process,cellular macromolecule metabolic process,organic substance metabolic process,macromolecule metabolic process,nucleic acid metabolic process,metabolic process,binding,gene expression,organic cyclic compound metabolic process,cellular nitrogen compound metabolic process,cellular metabolic process,nucleobase-containing compound metabolic process,heterocycle metabolic proces…	--	--
ENST00000366527.3	ENSG00000188206.6	HNRNPU-AS1	chr1:244835321-244846903	0.632129	0.294459	1.10215	0.04115	0.999477	Annotated_lncRNA	co_expression	ENSG00000077097	TOP2B	DNA topoisomerase, type IIA, subunit A/C-terminal||Histidine kinase-like ATPase, C-terminal domain||DNA topoisomerase, type IIA, subunit A/ C-terminal, alpha-beta||DNA topoisomerase, type IIA||DNA topoisomerase II, eukaryotic-type||Ribosomal protein S5 domain 2-type fold, subgroup||DTHCT||Toprim domain||DNA topoisomerase, type IIA, conserved site||Arginine repressor C-terminal-like domain||DNA to…	GO:0005654,GO:0043233,GO:0031981,GO:0070013,GO:0031974,GO:0044428,GO:0032991,GO:0048519,GO:0044446,GO:0005829,GO:0005515,GO:0044422,GO:0048523,GO:0005634,GO:0044238,GO:0044267,GO:0044260,GO:0071704,GO:0043170,GO:0043226,GO:0097159,GO:0043229,GO:1901363,GO:0044424,GO:0090304,GO:0008152,GO:0019538,GO:0044444,GO:0005488,GO:1901360,GO:0043227,GO:0043234,GO:0034641,GO:0043231,GO:0050789,GO:0044237,GO:…	nucleoplasm,organelle lumen,nuclear lumen,intracellular organelle lumen,membrane-enclosed lumen,nuclear part,macromolecular complex,negative regulation of biological process,intracellular organelle part,cytosol,protein binding,organelle part,negative regulation of cellular process,nucleus,primary metabolic process,cellular protein metabolic process,cellular macromolecule metabolic process,organic…	--	--
ENST00000366527.3	ENSG00000188206.6	HNRNPU-AS1	chr1:244835321-244846903	0.632129	0.294459	1.10215	0.04115	0.999477	Annotated_lncRNA	co_expression	ENSG00000147274	RBMX	Nucleotide-binding alpha-beta plait domain||RNA recognition motif domain||RNA recognition motif domain, eukaryote||RBM1CTR	GO:0034097,GO:0071345,GO:0005654,GO:0043233,GO:0031981,GO:0070013,GO:0031974,GO:0044428,GO:0032991,GO:0048519,GO:0044446,GO:0005515,GO:0044422,GO:0048523,GO:0005634,GO:0044238,GO:0044260,GO:0071704,GO:0043170,GO:0043226,GO:0097159,GO:0048518,GO:0043229,GO:1901363,GO:0044424,GO:0090304,GO:0008152,GO:0019538,GO:0003723,GO:0005488,GO:0010467,GO:1901360,GO:0043227,GO:0034641,GO:0043231,GO:0050789,GO:…	response to cytokine stimulus,cellular response to cytokine stimulus,nucleoplasm,organelle lumen,nuclear lumen,intracellular organelle lumen,membrane-enclosed lumen,nuclear part,macromolecular complex,negative regulation of biological process,intracellular organelle part,protein binding,organelle part,negative regulation of cellular process,nucleus,primary metabolic process,cellular macromolecule…	hsa03040	Spliceosome
ENST00000366527.3	ENSG00000188206.6	HNRNPU-AS1	chr1:244835321-244846903	0.632129	0.294459	1.10215	0.04115	0.999477	Annotated_lncRNA	co_expression	ENSG00000162601	MYSM1	SANT domain||SANT/Myb domain||Homeodomain-like||Winged helix-turn-helix DNA-binding domain||SWIRM domain||JAB1/MPN/MOV34 metalloenzyme domain	GO:0005515,GO:0005634,GO:0044238,GO:0044267,GO:0044260,GO:0071704,GO:0043170,GO:0043226,GO:0097159,GO:0048518,GO:0043229,GO:1901363,GO:0044424,GO:0090304,GO:0008152,GO:0019538,GO:0005488,GO:0010467,GO:1901360,GO:0043227,GO:0034641,GO:0043231,GO:0050789,GO:0044237,GO:0005622,GO:0006139,GO:0046483,GO:0065007,GO:0019222,GO:0003676,GO:0006725,GO:0060255,GO:0050794,GO:0006464,GO:0036211,GO:0005623,GO:…	protein binding,nucleus,primary metabolic process,cellular protein metabolic process,cellular macromolecule metabolic process,organic substance metabolic process,macromolecule metabolic process,organelle,organic cyclic compound binding,positive regulation of biological process,intracellular organelle,heterocyclic compound binding,intracellular part,nucleic acid metabolic process,metabolic process…	--	--
ENST00000366527.3	ENSG00000188206.6	HNRNPU-AS1	chr1:244835321-244846903	0.632129	0.294459	1.10215	0.04115	0.999477	Annotated_lncRNA	co_expression	ENSG00000162607	USP1	Ubiquitin specific protease, conserved site||Ubiquitin specific protease domain||Peptidase C19, ubiquitin carboxyl-terminal hydrolase||-	GO:0006950,GO:0080134,GO:0005654,GO:0043233,GO:0031981,GO:0070013,GO:0031974,GO:0044428,GO:0044446,GO:0005515,GO:0044422,GO:0048583,GO:0005634,GO:0044238,GO:0044267,GO:0044260,GO:0071704,GO:0043170,GO:0043226,GO:0043229,GO:0044424,GO:0090304,GO:0008152,GO:0033554,GO:0019538,GO:0005488,GO:1901360,GO:0043227,GO:0034641,GO:0043231,GO:0050789,GO:0044237,GO:0005622,GO:0006139,GO:0046483,GO:0065007,GO:…	response to stress,regulation of response to stress,nucleoplasm,organelle lumen,nuclear lumen,intracellular organelle lumen,membrane-enclosed lumen,nuclear part,intracellular organelle part,protein binding,organelle part,regulation of response to stimulus,nucleus,primary metabolic process,cellular protein metabolic process,cellular macromolecule metabolic process,organic substance metabolic proce…	hsa03460	Fanconi anemia pathway
ENST00000366527.3	ENSG00000188206.6	HNRNPU-AS1	chr1:244835321-244846903	0.632129	0.294459	1.10215	0.04115	0.999477	Annotated_lncRNA	co_expression	ENSG00000134056	MRPS36	Ribosomal protein S36, mitochondrial||-	GO:0043233,GO:0070013,GO:0031974,GO:0032991,GO:0044446,GO:0044422,GO:0044238,GO:0044267,GO:0044260,GO:0071704,GO:0043170,GO:0043226,GO:0043229,GO:0044424,GO:0008152,GO:0019538,GO:0044444,GO:0010467,GO:0043227,GO:0043234,GO:0043231,GO:0044237,GO:0005622,GO:0005737,GO:0005623,GO:0044464,GO:0043933,GO:0006996,GO:0009059,GO:0044249,GO:0034645,GO:0030529,GO:0016043,GO:0071840,GO:0003824,GO:1901576,GO:…	organelle lumen,intracellular organelle lumen,membrane-enclosed lumen,macromolecular complex,intracellular organelle part,organelle part,primary metabolic process,cellular protein metabolic process,cellular macromolecule metabolic process,organic substance metabolic process,macromolecule metabolic process,organelle,intracellular organelle,intracellular part,metabolic process,protein metabolic pro…	--	--
ENST00000366527.3	ENSG00000188206.6	HNRNPU-AS1	chr1:244835321-244846903	0.632129	0.294459	1.10215	0.04115	0.999477	Annotated_lncRNA	co_expression	ENSG00000107581	EIF3A	Eukaryotic translation initiation factor 3 subunit A||Winged helix-turn-helix DNA-binding domain||Proteasome component (PCI) domain	GO:0043233,GO:0031981,GO:0070013,GO:0031974,GO:0044403,GO:0044419,GO:0044428,GO:0032991,GO:0048519,GO:0044764,GO:0044446,GO:0016032,GO:0005829,GO:0005515,GO:0044422,GO:0048583,GO:0048523,GO:0051704,GO:0005634,GO:0044238,GO:0044267,GO:0044260,GO:0071704,GO:0043170,GO:0043226,GO:0097159,GO:0043229,GO:1901363,GO:0044424,GO:0008152,GO:0019538,GO:0003723,GO:0044444,GO:0005488,GO:0010467,GO:0043227,GO:…	organelle lumen,nuclear lumen,intracellular organelle lumen,membrane-enclosed lumen,symbiosis, encompassing mutualism through parasitism,interspecies interaction between organisms,nuclear part,macromolecular complex,negative regulation of biological process,multi-organism cellular process,intracellular organelle part,viral process,cytosol,protein binding,organelle part,regulation of response to s…	hsa03013	RNA transport
ENST00000366527.3	ENSG00000188206.6	HNRNPU-AS1	chr1:244835321-244846903	0.632129	0.294459	1.10215	0.04115	0.999477	Annotated_lncRNA	co_expression	ENSG00000108654	DDX5	-||Helicase superfamily 1/2, ATP-binding domain||ATP-dependent RNA helicase DEAD-box, conserved site||RNA helicase, DEAD-box type, Q motif||RNA helicase p68 repeat||DEAD/DEAH box helicase domain||P-loop containing nucleoside triphosphate hydrolase||Helicase, C-terminal	GO:0006950,GO:0080134,GO:0005654,GO:0043233,GO:0031981,GO:0070013,GO:0031974,GO:0044403,GO:0044419,GO:0044428,GO:0032991,GO:0048519,GO:0044764,GO:0044446,GO:0016032,GO:0005515,GO:0044422,GO:0045069,GO:0048583,GO:0048523,GO:0051704,GO:0005634,GO:0044238,GO:0044260,GO:0071704,GO:0043170,GO:0043226,GO:0097159,GO:0048518,GO:0043229,GO:0019079,GO:1901363,GO:0044424,GO:0090304,GO:0008152,GO:0033554,GO:…	response to stress,regulation of response to stress,nucleoplasm,organelle lumen,nuclear lumen,intracellular organelle lumen,membrane-enclosed lumen,symbiosis, encompassing mutualism through parasitism,interspecies interaction between organisms,nuclear part,macromolecular complex,negative regulation of biological process,multi-organism cellular process,intracellular organelle part,viral process,pr…	hsa03040,hsa05202,hsa05205	Spliceosome,Transcriptional misregulation in cancer,Proteoglycans in cancer
ENST00000366527.3	ENSG00000188206.6	HNRNPU-AS1	chr1:244835321-244846903	0.632129	0.294459	1.10215	0.04115	0.999477	Annotated_lncRNA	co_expression	ENSG00000115295	CLIP4	CAP-Gly domain-containing linker protein 4||-||CAP Gly-rich domain||Ankyrin repeat||Ankyrin repeat-containing domain	GO:0005515,GO:0005488,GO:0003674,GO:0016020,GO:0005575,GO:0016021,GO:0031224,GO:0044425	protein binding,binding,molecular_function,membrane,cellular_component,integral to membrane,intrinsic to membrane,membrane part	--	--
ENST00000366527.3	ENSG00000188206.6	HNRNPU-AS1	chr1:244835321-244846903	0.632129	0.294459	1.10215	0.04115	0.999477	Annotated_lncRNA	co_expression	ENSG00000127314	RAP1B	-||Small GTP-binding protein domain||P-loop containing nucleoside triphosphate hydrolase||Small GTPase superfamily, Ras type||Small GTPase superfamily	GO:0048519,GO:0005829,GO:0005515,GO:0048583,GO:0048523,GO:0043226,GO:0097159,GO:0048518,GO:1901363,GO:0044424,GO:0044444,GO:0005488,GO:0043227,GO:0048584,GO:0050789,GO:0005622,GO:0065007,GO:0010033,GO:0051716,GO:0071310,GO:0005737,GO:0070887,GO:0050794,GO:0005623,GO:0050896,GO:0044464,GO:0048522,GO:0035556,GO:0022607,GO:0016787,GO:0016818,GO:0016817,GO:0044085,GO:0017111,GO:0036094,GO:0016462,GO:…	negative regulation of biological process,cytosol,protein binding,regulation of response to stimulus,negative regulation of cellular process,organelle,organic cyclic compound binding,positive regulation of biological process,heterocyclic compound binding,intracellular part,cytoplasmic part,binding,membrane-bounded organelle,positive regulation of response to stimulus,regulation of biological proc…	hsa04722,hsa04062,hsa04010,hsa04720,hsa05211,hsa04670,hsa04015,hsa04611,hsa04014,hsa04510,hsa04024,hsa04972	Neurotrophin signaling pathway,Chemokine signaling pathway,MAPK signaling pathway,Long-term potentiation,Renal cell carcinoma,Leukocyte transendothelial migration,Rap1 signaling pathway,Platelet activation,Ras signaling pathway,Focal adhesion,cAMP signaling pathway,Pancreatic secretion
ENST00000366527.3	ENSG00000188206.6	HNRNPU-AS1	chr1:244835321-244846903	0.632129	0.294459	1.10215	0.04115	0.999477	Annotated_lncRNA	co_expression	ENSG00000171466	ZNF562	Zinc finger, C2H2-like||-||Zinc finger, C2H2||Krueppel-associated box||Zinc finger C2H2-type/integrase DNA-binding domain	GO:0005634,GO:0044238,GO:0044260,GO:0071704,GO:0043170,GO:0043226,GO:0097159,GO:0043229,GO:1901363,GO:0044424,GO:0090304,GO:0008152,GO:0005488,GO:0010467,GO:1901360,GO:0043227,GO:0034641,GO:0043231,GO:0050789,GO:0044237,GO:0005622,GO:0006139,GO:0046483,GO:0065007,GO:0019222,GO:0003676,GO:0006725,GO:0060255,GO:0050794,GO:0005623,GO:0006807,GO:0044464,GO:0010468,GO:0009059,GO:0080090,GO:0044249,GO:…	nucleus,primary metabolic process,cellular macromolecule metabolic process,organic substance metabolic process,macromolecule metabolic process,organelle,organic cyclic compound binding,intracellular organelle,heterocyclic compound binding,intracellular part,nucleic acid metabolic process,metabolic process,binding,gene expression,organic cyclic compound metabolic process,membrane-bounded organelle…	--	--
ENST00000366527.3	ENSG00000188206.6	HNRNPU-AS1	chr1:244835321-244846903	0.632129	0.294459	1.10215	0.04115	0.999477	Annotated_lncRNA	co_expression	ENSG00000108256	NUFIP2	Nuclear fragile X mental retardation-interacting protein 2	GO:0032991,GO:0005515,GO:0005634,GO:0043226,GO:0097159,GO:0043229,GO:1901363,GO:0044424,GO:0003723,GO:0044444,GO:0005488,GO:0043227,GO:0043231,GO:0005622,GO:0005737,GO:0003676,GO:0005623,GO:0044464,GO:0035770,GO:0030529,GO:0003674,GO:0016020,GO:0043228,GO:0043232,GO:0005575,GO:0005840,GO:0010494,GO:0042788,GO:0005844	macromolecular complex,protein binding,nucleus,organelle,organic cyclic compound binding,intracellular organelle,heterocyclic compound binding,intracellular part,RNA binding,cytoplasmic part,binding,membrane-bounded organelle,intracellular membrane-bounded organelle,intracellular,cytoplasm,nucleic acid binding,cell,cell part,ribonucleoprotein granule,ribonucleoprotein complex,molecular_function,m…	--	--
ENST00000366527.3	ENSG00000188206.6	HNRNPU-AS1	chr1:244835321-244846903	0.632129	0.294459	1.10215	0.04115	0.999477	Annotated_lncRNA	co_expression	ENSG00000180263	FGD6	-||Dbl homology (DH) domain||Zinc finger, RING/FYVE/PHD-type||PH domain-like||Pleckstrin homology domain||FYVE zinc finger||Zinc finger, FYVE/PHD-type||Zinc finger, FYVE-related	GO:0005515,GO:0048583,GO:0044238,GO:0071704,GO:0043226,GO:0043229,GO:0044424,GO:0008152,GO:0044444,GO:0005488,GO:1901360,GO:0043227,GO:0034641,GO:0043231,GO:0050789,GO:0044237,GO:0005622,GO:0006139,GO:0046483,GO:0065007,GO:0051716,GO:0019222,GO:0005737,GO:0006725,GO:0044248,GO:0019899,GO:0050794,GO:0005623,GO:0050896,GO:0006807,GO:0044464,GO:0006996,GO:0035556,GO:0022607,GO:0009056,GO:0044085,GO:…	protein binding,regulation of response to stimulus,primary metabolic process,organic substance metabolic process,organelle,intracellular organelle,intracellular part,metabolic process,cytoplasmic part,binding,organic cyclic compound metabolic process,membrane-bounded organelle,cellular nitrogen compound metabolic process,intracellular membrane-bounded organelle,regulation of biological process,ce…	--	--
ENST00000366527.3	ENSG00000188206.6	HNRNPU-AS1	chr1:244835321-244846903	0.632129	0.294459	1.10215	0.04115	0.999477	Annotated_lncRNA	co_expression	ENSG00000130818	ZNF426	Zinc finger, C2H2-like||Zinc finger, BED-type||-||Zinc finger, C2H2||Krueppel-associated box||Zinc finger C2H2-type/integrase DNA-binding domain	GO:0005634,GO:0044238,GO:0044260,GO:0071704,GO:0043170,GO:0043226,GO:0097159,GO:0043229,GO:1901363,GO:0044424,GO:0090304,GO:0008152,GO:0005488,GO:0010467,GO:1901360,GO:0043227,GO:0034641,GO:0043231,GO:0050789,GO:0044237,GO:0005622,GO:0006139,GO:0046483,GO:0065007,GO:0019222,GO:0003676,GO:0006725,GO:0060255,GO:0050794,GO:0005623,GO:0006807,GO:0044464,GO:0010468,GO:0009059,GO:0080090,GO:0044249,GO:…	nucleus,primary metabolic process,cellular macromolecule metabolic process,organic substance metabolic process,macromolecule metabolic process,organelle,organic cyclic compound binding,intracellular organelle,heterocyclic compound binding,intracellular part,nucleic acid metabolic process,metabolic process,binding,gene expression,organic cyclic compound metabolic process,membrane-bounded organelle…	--	--
ENST00000366527.3	ENSG00000188206.6	HNRNPU-AS1	chr1:244835321-244846903	0.632129	0.294459	1.10215	0.04115	0.999477	Annotated_lncRNA	co_expression	ENSG00000129128	SPCS3	Signal peptidase 22kDa subunit	GO:0044446,GO:0044422,GO:0043227,GO:0043226,GO:0034641,GO:0005622,GO:0044424,GO:0006807,GO:0071704,GO:0044238,GO:0044237,GO:0005737,GO:0008152,GO:0003674,GO:0019538,GO:0043229,GO:0008150,GO:0043231,GO:0044260,GO:0032991,GO:0016020,GO:0009987,GO:0044444,GO:0012505,GO:0003824,GO:0044267,GO:0043170,GO:0044464,GO:0010467,GO:0005623,GO:0043603,GO:0031090,GO:0006518,GO:0043234,GO:0006508,GO:1901564,GO:…	intracellular organelle part,organelle part,membrane-bounded organelle,organelle,cellular nitrogen compound metabolic process,intracellular,intracellular part,nitrogen compound metabolic process,organic substance metabolic process,primary metabolic process,cellular metabolic process,cytoplasm,metabolic process,molecular_function,protein metabolic process,intracellular organelle,biological_process…	hsa03060	Protein export
ENST00000366527.3	ENSG00000188206.6	HNRNPU-AS1	chr1:244835321-244846903	0.632129	0.294459	1.10215	0.04115	0.999477	Annotated_lncRNA	co_expression	ENSG00000078142	PIK3C3	C2 domain||Phosphoinositide 3-kinase, accessory (PIK) domain||Phosphatidylinositol Kinase||Armadillo-type fold||Phosphatidylinositol 3-/4-kinase, catalytic domain||Phosphatidylinositol 3/4-kinase, conserved site||Phosphatidylinositol 3-kinase, Vps34 type||Protein kinase-like domain||Phosphatidylinositol 3-kinase, C2 domain	GO:0006955,GO:0045087,GO:0002376,GO:0006950,GO:0080134,GO:0006952,GO:0032991,GO:0002684,GO:0002682,GO:0050776,GO:0044446,GO:0005829,GO:0005515,GO:0044422,GO:0048583,GO:0002253,GO:0044238,GO:0044267,GO:0044260,GO:0050778,GO:0071704,GO:0002757,GO:0043170,GO:0002764,GO:0043226,GO:0097159,GO:0048518,GO:0043229,GO:1901363,GO:0045088,GO:0044424,GO:0008152,GO:0033554,GO:0019538,GO:0044444,GO:0031347,GO:…	immune response,innate immune response,immune system process,response to stress,regulation of response to stress,defense response,macromolecular complex,positive regulation of immune system process,regulation of immune system process,regulation of immune response,intracellular organelle part,cytosol,protein binding,organelle part,regulation of response to stimulus,activation of immune response,pr…	hsa05152,hsa04145,hsa04070,hsa01100,hsa00562,hsa04140	Tuberculosis,Phagosome,Phosphatidylinositol signaling system,Metabolic pathways,Inositol phosphate metabolism,Regulation of autophagy
ENST00000366527.3	ENSG00000188206.6	HNRNPU-AS1	chr1:244835321-244846903	0.632129	0.294459	1.10215	0.04115	0.999477	Annotated_lncRNA	co_expression	ENSG00000106460	TMEM106B	-||Protein of unknown function DUF1356, TMEM106	GO:0044446,GO:0005515,GO:0044422,GO:0043226,GO:0048518,GO:0043229,GO:0044424,GO:0044444,GO:0005488,GO:0043227,GO:0043231,GO:0050789,GO:0005622,GO:0065007,GO:0005737,GO:0050794,GO:0005623,GO:0044464,GO:0048522,GO:0006996,GO:0016043,GO:0071840,GO:0051641,GO:0051128,GO:0051649,GO:0044763,GO:0003674,GO:0031090,GO:0016020,GO:0044765,GO:0009987,GO:0051130,GO:0044699,GO:0051239,GO:0005575,GO:0006810,GO:…	intracellular organelle part,protein binding,organelle part,organelle,positive regulation of biological process,intracellular organelle,intracellular part,cytoplasmic part,binding,membrane-bounded organelle,intracellular membrane-bounded organelle,regulation of biological process,intracellular,biological regulation,cytoplasm,regulation of cellular process,cell,cell part,positive regulation of cel…	--	--
ENST00000366527.3	ENSG00000188206.6	HNRNPU-AS1	chr1:244835321-244846903	0.632129	0.294459	1.10215	0.04115	0.999477	Annotated_lncRNA	co_expression	ENSG00000120686	UFM1	Ubiquitin-fold modifier 1||Ubiquitin-related domain	GO:0006950,GO:0048583,GO:0005634,GO:0044238,GO:0044267,GO:0044260,GO:0071704,GO:0043170,GO:0043226,GO:0043229,GO:0044424,GO:0008152,GO:0033554,GO:0019538,GO:0043227,GO:0043231,GO:0050789,GO:0044237,GO:0005622,GO:0065007,GO:0051716,GO:0005737,GO:0050794,GO:0006464,GO:0036211,GO:0005623,GO:0050896,GO:0043412,GO:0044464,GO:0070647,GO:0032446,GO:0044763,GO:0007165,GO:0009987,GO:0007154,GO:0044699,GO:…	response to stress,regulation of response to stimulus,nucleus,primary metabolic process,cellular protein metabolic process,cellular macromolecule metabolic process,organic substance metabolic process,macromolecule metabolic process,organelle,intracellular organelle,intracellular part,metabolic process,cellular response to stress,protein metabolic process,membrane-bounded organelle,intracellular m…	--	--
ENST00000366527.3	ENSG00000188206.6	HNRNPU-AS1	chr1:244835321-244846903	0.632129	0.294459	1.10215	0.04115	0.999477	Annotated_lncRNA	co_expression	ENSG00000124193	SRSF6	RNA recognition motif domain||Nucleotide-binding alpha-beta plait domain	GO:0006950,GO:0080134,GO:0005654,GO:0043233,GO:0031981,GO:0070013,GO:0031974,GO:0044428,GO:0048519,GO:0044446,GO:0005515,GO:0044422,GO:0048583,GO:0048523,GO:0005634,GO:0044238,GO:0044260,GO:0071704,GO:0043170,GO:0043226,GO:0097159,GO:0048518,GO:0043229,GO:1901363,GO:0044424,GO:0090304,GO:0008152,GO:0003723,GO:0005488,GO:0010467,GO:1901360,GO:0043227,GO:0034641,GO:0043231,GO:0050789,GO:0044237,GO:…	response to stress,regulation of response to stress,nucleoplasm,organelle lumen,nuclear lumen,intracellular organelle lumen,membrane-enclosed lumen,nuclear part,negative regulation of biological process,intracellular organelle part,protein binding,organelle part,regulation of response to stimulus,negative regulation of cellular process,nucleus,primary metabolic process,cellular macromolecule meta…	hsa03040,hsa05168	Spliceosome,Herpes simplex infection
ENST00000366527.3	ENSG00000188206.6	HNRNPU-AS1	chr1:244835321-244846903	0.632129	0.294459	1.10215	0.04115	0.999477	Annotated_lncRNA	co_expression	ENSG00000180776	ZDHHC20	Zinc finger, DHHC-type, palmitoyltransferase||-	GO:0044238,GO:0044267,GO:0044260,GO:0071704,GO:0043170,GO:0008152,GO:0019538,GO:0005488,GO:0044237,GO:0006464,GO:0036211,GO:0005623,GO:0043412,GO:0044464,GO:0009059,GO:0044249,GO:0034645,GO:0003824,GO:0042157,GO:1901576,GO:0009058,GO:0003674,GO:0016020,GO:0009987,GO:0043543,GO:0042158,GO:0005575,GO:0043167,GO:0006497,GO:0008270,GO:0046914,GO:0008150,GO:0043169,GO:0046872,GO:0016747,GO:0016740,GO:…	primary metabolic process,cellular protein metabolic process,cellular macromolecule metabolic process,organic substance metabolic process,macromolecule metabolic process,metabolic process,protein metabolic process,binding,cellular metabolic process,cellular protein modification process,protein modification process,cell,macromolecule modification,cell part,macromolecule biosynthetic process,cellul…	--	--
ENST00000366527.3	ENSG00000188206.6	HNRNPU-AS1	chr1:244835321-244846903	0.632129	0.294459	1.10215	0.04115	0.999477	Annotated_lncRNA	co_expression	ENSG00000134900	TPP2	Peptidase S8, subtilisin, His-active site||Peptidase S8/S53 domain||Peptidase S8, subtilisin-related||Peptidase S8A, tripeptidyl peptidase II||Peptidase S8, subtilisin, Ser-active site	GO:0005829,GO:0005634,GO:0044238,GO:0044267,GO:0044260,GO:0071704,GO:0043170,GO:0043226,GO:0043229,GO:0044424,GO:0008152,GO:0019538,GO:0044444,GO:0005488,GO:0043227,GO:0043231,GO:0044237,GO:0005622,GO:0005737,GO:0006464,GO:0036211,GO:0005623,GO:0043412,GO:0044464,GO:0016787,GO:0070647,GO:0003824,GO:0032446,GO:0000209,GO:0003674,GO:0033218,GO:0009987,GO:0016567,GO:0005575,GO:0042277,GO:0006508,GO:…	cytosol,nucleus,primary metabolic process,cellular protein metabolic process,cellular macromolecule metabolic process,organic substance metabolic process,macromolecule metabolic process,organelle,intracellular organelle,intracellular part,metabolic process,protein metabolic process,cytoplasmic part,binding,membrane-bounded organelle,intracellular membrane-bounded organelle,cellular metabolic proc…	--	--
ENST00000366527.3	ENSG00000188206.6	HNRNPU-AS1	chr1:244835321-244846903	0.632129	0.294459	1.10215	0.04115	0.999477	Annotated_lncRNA	co_expression	ENSG00000196323	ZBTB44	Zinc finger C2H2-type/integrase DNA-binding domain||BTB/POZ domain||Zinc finger, C2H2||-||Zinc finger, C2H2-like||SKP1/BTB/POZ domain	GO:0043226,GO:0044260,GO:0034641,GO:0043227,GO:0090304,GO:0006139,GO:0046483,GO:0043170,GO:0043229,GO:0034654,GO:0018130,GO:0019438,GO:0044271,GO:0005622,GO:0006807,GO:0006725,GO:0005634,GO:0005488,GO:1901360,GO:1901362,GO:0003674,GO:0008152,GO:0032774,GO:0044424,GO:0044237,GO:0044238,GO:0003676,GO:0016070,GO:0010467,GO:0009059,GO:0071704,GO:1901576,GO:0009987,GO:0008150,GO:0043231,GO:0044249,GO:…	organelle,cellular macromolecule metabolic process,cellular nitrogen compound metabolic process,membrane-bounded organelle,nucleic acid metabolic process,nucleobase-containing compound metabolic process,heterocycle metabolic process,macromolecule metabolic process,intracellular organelle,nucleobase-containing compound biosynthetic process,heterocycle biosynthetic process,aromatic compound biosynt…	--	--
ENST00000366527.3	ENSG00000188206.6	HNRNPU-AS1	chr1:244835321-244846903	0.632129	0.294459	1.10215	0.04115	0.999477	Annotated_lncRNA	co_expression	ENSG00000214413	BBIP1	Cilia BBSome complex subunit 10||-	GO:0032991,GO:0005829,GO:0005515,GO:0043226,GO:0043229,GO:0044424,GO:0044444,GO:0005488,GO:0043227,GO:0043234,GO:0043231,GO:0005622,GO:0005737,GO:0033036,GO:0005623,GO:0044464,GO:0008104,GO:0015031,GO:0006996,GO:0022607,GO:0044085,GO:0045184,GO:0016043,GO:0071840,GO:0071702,GO:0044763,GO:0003674,GO:0009987,GO:0044699,GO:0005575,GO:0006810,GO:0051234,GO:0051179,GO:0008150,GO:0030031,GO:0044767,GO:…	macromolecular complex,cytosol,protein binding,organelle,intracellular organelle,intracellular part,cytoplasmic part,binding,membrane-bounded organelle,protein complex,intracellular membrane-bounded organelle,intracellular,cytoplasm,macromolecule localization,cell,cell part,protein localization,protein transport,organelle organization,cellular component assembly,cellular component biogenesis,esta…	--	--
ENST00000366527.3	ENSG00000188206.6	HNRNPU-AS1	chr1:244835321-244846903	0.632129	0.294459	1.10215	0.04115	0.999477	Annotated_lncRNA	co_expression	ENSG00000164924	YWHAZ	14-3-3 domain||14-3-3 protein, conserved site||14-3-3 protein	GO:0006950,GO:0005654,GO:0043233,GO:0031981,GO:0070013,GO:0031974,GO:0044428,GO:0048519,GO:0044446,GO:0005829,GO:0005515,GO:0044422,GO:0048583,GO:0048523,GO:0005634,GO:0071704,GO:0043170,GO:0043226,GO:0048518,GO:0043229,GO:0044424,GO:0008152,GO:0044444,GO:0005488,GO:0010467,GO:0043227,GO:0010608,GO:0043231,GO:0050789,GO:0044237,GO:0005622,GO:0006915,GO:0012501,GO:0065007,GO:0008219,GO:0016265,GO:…	response to stress,nucleoplasm,organelle lumen,nuclear lumen,intracellular organelle lumen,membrane-enclosed lumen,nuclear part,negative regulation of biological process,intracellular organelle part,cytosol,protein binding,organelle part,regulation of response to stimulus,negative regulation of cellular process,nucleus,organic substance metabolic process,macromolecule metabolic process,organelle,…	hsa05203,hsa05169,hsa05161,hsa04390,hsa04110,hsa04114,hsa05130,hsa04151	Viral carcinogenesis,Epstein-Barr virus infection,Hepatitis B,Hippo signaling pathway,Cell cycle,Oocyte meiosis,Pathogenic Escherichia coli infection,PI3K-Akt signaling pathway
ENST00000366527.3	ENSG00000188206.6	HNRNPU-AS1	chr1:244835321-244846903	0.632129	0.294459	1.10215	0.04115	0.999477	Annotated_lncRNA	co_expression	ENSG00000206527	HACD2	Protein-tyrosine phosphatase-like, PTPLA	GO:0044446,GO:0044422,GO:0005515,GO:0043227,GO:0043226,GO:0005488,GO:0005622,GO:0044424,GO:0006807,GO:0071704,GO:0044238,GO:0044237,GO:0005737,GO:0008152,GO:0003674,GO:0043229,GO:0008150,GO:0043231,GO:0016020,GO:0009987,GO:0044444,GO:0012505,GO:0003824,GO:0044464,GO:0044249,GO:0044281,GO:0005623,GO:0009058,GO:0031090,GO:1901576,GO:0006793,GO:0030176,GO:0018812,GO:0031227,GO:0044710,GO:1901564,GO:…	intracellular organelle part,organelle part,protein binding,membrane-bounded organelle,organelle,binding,intracellular,intracellular part,nitrogen compound metabolic process,organic substance metabolic process,primary metabolic process,cellular metabolic process,cytoplasm,metabolic process,molecular_function,intracellular organelle,biological_process,intracellular membrane-bounded organelle,membr…	hsa00062,hsa01212,hsa01040,hsa01100	Fatty acid elongation,Fatty acid metabolism,Biosynthesis of unsaturated fatty acids,Metabolic pathways
ENST00000366527.3	ENSG00000188206.6	HNRNPU-AS1	chr1:244835321-244846903	0.632129	0.294459	1.10215	0.04115	0.999477	Annotated_lncRNA	co_expression	ENSG00000153187	HNRNPU	Concanavalin A-like lectin/glucanase domain||-||SAP domain||Heterogeneous nuclear ribonucleoprotein U||P-loop containing nucleoside triphosphate hydrolase||SPRY domain||B30.2/SPRY domain	GO:0016020,GO:0034655,GO:0005737,GO:2000371,GO:2000373,GO:1901565,GO:0046700,GO:0044270,GO:1901575,GO:0005575,GO:0044424,GO:0019439,GO:0070934,GO:0030529,GO:0010911,GO:0010912,GO:0008156,GO:0034046,GO:1901361,GO:0070937,GO:0043021,GO:0005622,GO:0043229,GO:0009986,GO:0051345,GO:0009056,GO:0006996,GO:0043231,GO:1901135,GO:0035639,GO:0033121,GO:0030811,GO:0009118,GO:0032550,GO:0032549,GO:0001883,GO:…	membrane,nucleobase-containing compound catabolic process,cytoplasm,regulation of DNA topoisomerase (ATP-hydrolyzing) activity,positive regulation of DNA topoisomerase (ATP-hydrolyzing) activity,organonitrogen compound catabolic process,heterocycle catabolic process,cellular nitrogen compound catabolic process,organic substance catabolic process,cellular_component,intracellular part,aromatic comp…	hsa03040	Spliceosome
ENST00000366527.3	ENSG00000188206.6	HNRNPU-AS1	chr1:244835321-244846903	0.632129	0.294459	1.10215	0.04115	0.999477	Annotated_lncRNA	co_expression	ENSG00000020922	MRE11	Calcineurin-like phosphoesterase domain, apaH type||Mre11, DNA-binding||Metallo-dependent phosphatase-like||DNA double-strand break repair protein Mre11	GO:0006950,GO:0005654,GO:0043233,GO:0031981,GO:0070013,GO:0031974,GO:0044403,GO:0044419,GO:0044428,GO:0032991,GO:0048519,GO:0044764,GO:0044446,GO:0016032,GO:0005829,GO:0005515,GO:0044422,GO:0048583,GO:0048523,GO:0051704,GO:0005634,GO:0044238,GO:0044267,GO:0044260,GO:0071704,GO:0043170,GO:0043226,GO:0097159,GO:0048518,GO:0043229,GO:1901363,GO:0044424,GO:0090304,GO:0008152,GO:0033554,GO:0019538,GO:…	response to stress,nucleoplasm,organelle lumen,nuclear lumen,intracellular organelle lumen,membrane-enclosed lumen,symbiosis, encompassing mutualism through parasitism,interspecies interaction between organisms,nuclear part,macromolecular complex,negative regulation of biological process,multi-organism cellular process,intracellular organelle part,viral process,cytosol,protein binding,organelle p…	hsa03440,hsa03450	Homologous recombination,Non-homologous end-joining
ENST00000366527.3	ENSG00000188206.6	HNRNPU-AS1	chr1:244835321-244846903	0.632129	0.294459	1.10215	0.04115	0.999477	Annotated_lncRNA	co_expression	ENSG00000100354	TNRC6B	-||Argonaute hook domain||TNRC6, PABC binding domain||Nucleotide-binding alpha-beta plait domain	GO:0032991,GO:0048519,GO:0005829,GO:0005515,GO:0048523,GO:0044238,GO:0044267,GO:0044260,GO:0071704,GO:0043170,GO:0043226,GO:0097159,GO:0048518,GO:0043229,GO:1901363,GO:0044424,GO:0090304,GO:0008152,GO:0019538,GO:0003723,GO:0044444,GO:0005488,GO:0010467,GO:1901360,GO:0010608,GO:0034641,GO:0050789,GO:0044237,GO:0005622,GO:0006139,GO:0046483,GO:0065007,GO:0051716,GO:0019222,GO:0005737,GO:0044265,GO:…	macromolecular complex,negative regulation of biological process,cytosol,protein binding,negative regulation of cellular process,primary metabolic process,cellular protein metabolic process,cellular macromolecule metabolic process,organic substance metabolic process,macromolecule metabolic process,organelle,organic cyclic compound binding,positive regulation of biological process,intracellular or…	--	--
ENST00000366527.3	ENSG00000188206.6	HNRNPU-AS1	chr1:244835321-244846903	0.632129	0.294459	1.10215	0.04115	0.999477	Annotated_lncRNA	co_expression	ENSG00000141380	SS18	-||SS18 family||RmlC-like jelly roll fold	GO:0044428,GO:0032991,GO:0048519,GO:0044446,GO:0005515,GO:0044422,GO:0048523,GO:0005634,GO:0044238,GO:0044260,GO:0071704,GO:0043170,GO:0043226,GO:0048518,GO:0043229,GO:0044424,GO:0090304,GO:0008152,GO:0044444,GO:0005488,GO:0010467,GO:1901360,GO:0043227,GO:0043234,GO:0034641,GO:0043231,GO:0050789,GO:0044237,GO:0005622,GO:0006139,GO:0046483,GO:0065007,GO:0051716,GO:0019222,GO:0005737,GO:0006725,GO:…	nuclear part,macromolecular complex,negative regulation of biological process,intracellular organelle part,protein binding,organelle part,negative regulation of cellular process,nucleus,primary metabolic process,cellular macromolecule metabolic process,organic substance metabolic process,macromolecule metabolic process,organelle,positive regulation of biological process,intracellular organelle,in…	hsa05202	Transcriptional misregulation in cancer
ENST00000366527.3	ENSG00000188206.6	HNRNPU-AS1	chr1:244835321-244846903	0.632129	0.294459	1.10215	0.04115	0.999477	Annotated_lncRNA	co_expression	ENSG00000182141	ZNF708	-||Zinc finger, C2H2-like||Zinc finger, C2H2||Zinc finger C2H2-type/integrase DNA-binding domain||Krueppel-associated box	GO:0005634,GO:0044238,GO:0044260,GO:0071704,GO:0043170,GO:0043226,GO:0097159,GO:0043229,GO:1901363,GO:0044424,GO:0090304,GO:0008152,GO:0005488,GO:0010467,GO:1901360,GO:0043227,GO:0034641,GO:0043231,GO:0050789,GO:0044237,GO:0005622,GO:0006139,GO:0046483,GO:0065007,GO:0019222,GO:0003676,GO:0006725,GO:0060255,GO:0050794,GO:0005623,GO:0006807,GO:0044464,GO:0010468,GO:0009059,GO:0080090,GO:0044249,GO:…	nucleus,primary metabolic process,cellular macromolecule metabolic process,organic substance metabolic process,macromolecule metabolic process,organelle,organic cyclic compound binding,intracellular organelle,heterocyclic compound binding,intracellular part,nucleic acid metabolic process,metabolic process,binding,gene expression,organic cyclic compound metabolic process,membrane-bounded organelle…	--	--
ENST00000366527.3	ENSG00000188206.6	HNRNPU-AS1	chr1:244835321-244846903	0.632129	0.294459	1.10215	0.04115	0.999477	Annotated_lncRNA	co_expression	ENSG00000145907	G3BP1	NTF2-like domain||Nuclear transport factor 2||Nucleotide-binding alpha-beta plait domain||RNA recognition motif domain||Nuclear transport factor 2, eukaryote	GO:0032991,GO:0048519,GO:0005829,GO:0005515,GO:0048583,GO:0048523,GO:0005634,GO:0044238,GO:0044260,GO:0071704,GO:0043170,GO:0043226,GO:0097159,GO:0043229,GO:1901363,GO:0044424,GO:0090304,GO:0008152,GO:0003723,GO:0044444,GO:0005488,GO:1901360,GO:0043227,GO:0034641,GO:0043231,GO:0050789,GO:0044237,GO:0005622,GO:0006139,GO:0046483,GO:0065007,GO:0051716,GO:0005737,GO:0003676,GO:0006725,GO:0050794,GO:…	macromolecular complex,negative regulation of biological process,cytosol,protein binding,regulation of response to stimulus,negative regulation of cellular process,nucleus,primary metabolic process,cellular macromolecule metabolic process,organic substance metabolic process,macromolecule metabolic process,organelle,organic cyclic compound binding,intracellular organelle,heterocyclic compound bind…	--	--
ENST00000366527.3	ENSG00000188206.6	HNRNPU-AS1	chr1:244835321-244846903	0.632129	0.294459	1.10215	0.04115	0.999477	Annotated_lncRNA	co_expression	ENSG00000146731	CCT6A	Chaperonin TCP-1, conserved site||GroEL-like apical domain||Chaperone tailless complex polypeptide 1 (TCP-1)||T-complex protein 1, zeta subunit||GroEL-like equatorial domain||Chaperonin Cpn60/TCP-1 family||TCP-1-like chaperonin intermediate domain	GO:0032991,GO:0044446,GO:0005829,GO:0005515,GO:0044422,GO:0044238,GO:0044267,GO:0044260,GO:0071704,GO:0043170,GO:0043226,GO:0097159,GO:0048518,GO:0043229,GO:1901363,GO:0044424,GO:0090304,GO:0008152,GO:0019538,GO:0044444,GO:0005488,GO:0010467,GO:1901360,GO:0043227,GO:0010608,GO:0043234,GO:0034641,GO:0050789,GO:0044237,GO:0005622,GO:0006139,GO:0046483,GO:0065007,GO:0019222,GO:0005737,GO:0006725,GO:…	macromolecular complex,intracellular organelle part,cytosol,protein binding,organelle part,primary metabolic process,cellular protein metabolic process,cellular macromolecule metabolic process,organic substance metabolic process,macromolecule metabolic process,organelle,organic cyclic compound binding,positive regulation of biological process,intracellular organelle,heterocyclic compound binding,…	--	--
ENST00000366527.3	ENSG00000188206.6	HNRNPU-AS1	chr1:244835321-244846903	0.632129	0.294459	1.10215	0.04115	0.999477	Annotated_lncRNA	co_expression	ENSG00000025796	SEC63	DnaJ domain||C2 domain||Sec63 domain||Immunoglobulin E-set||-	GO:0044446,GO:0005829,GO:0005515,GO:0044422,GO:0043226,GO:0043229,GO:0044424,GO:0008152,GO:0044444,GO:0005488,GO:0043227,GO:0043231,GO:0005622,GO:0005737,GO:0033036,GO:0005623,GO:0006807,GO:0044464,GO:0008104,GO:0015031,GO:0034613,GO:0006605,GO:0070727,GO:0045184,GO:0016482,GO:0033365,GO:0006886,GO:0051641,GO:0071702,GO:0051649,GO:0044763,GO:0003674,GO:0031090,GO:0016020,GO:0044765,GO:0009987,GO:…	intracellular organelle part,cytosol,protein binding,organelle part,organelle,intracellular organelle,intracellular part,metabolic process,cytoplasmic part,binding,membrane-bounded organelle,intracellular membrane-bounded organelle,intracellular,cytoplasm,macromolecule localization,cell,nitrogen compound metabolic process,cell part,protein localization,protein transport,cellular protein localizat…	hsa03060,hsa04141	Protein export,Protein processing in endoplasmic reticulum
ENST00000366527.3	ENSG00000188206.6	HNRNPU-AS1	chr1:244835321-244846903	0.632129	0.294459	1.10215	0.04115	0.999477	Annotated_lncRNA	co_expression	ENSG00000011523	CEP68	A-kinase anchor protein 6/Centrosomal protein of 68kDa	GO:0044446,GO:0005515,GO:0044422,GO:0005634,GO:0043226,GO:0043229,GO:0044424,GO:0005488,GO:0043227,GO:0043231,GO:0005622,GO:0005737,GO:0033036,GO:0019899,GO:0005623,GO:0044464,GO:0008104,GO:0006996,GO:0034613,GO:0070727,GO:0033365,GO:0016043,GO:0071840,GO:0051641,GO:0044763,GO:0003674,GO:0019900,GO:0009987,GO:0043228,GO:0043232,GO:0044699,GO:0005575,GO:0051179,GO:0019901,GO:0010457,GO:0008150,GO:…	intracellular organelle part,protein binding,organelle part,nucleus,organelle,intracellular organelle,intracellular part,binding,membrane-bounded organelle,intracellular membrane-bounded organelle,intracellular,cytoplasm,macromolecule localization,enzyme binding,cell,cell part,protein localization,organelle organization,cellular protein localization,cellular macromolecule localization,protein loc…	--	--
ENST00000366527.3	ENSG00000188206.6	HNRNPU-AS1	chr1:244835321-244846903	0.632129	0.294459	1.10215	0.04115	0.999477	Annotated_lncRNA	co_expression	ENSG00000163946	FAM208A	Protein of unknown function DUF3715||-	GO:0005634,GO:0044238,GO:0044260,GO:0071704,GO:0043170,GO:0043226,GO:0043229,GO:0044424,GO:0090304,GO:0008152,GO:0010467,GO:1901360,GO:0043227,GO:0034641,GO:0043231,GO:0050789,GO:0044237,GO:0005622,GO:0006139,GO:0046483,GO:0065007,GO:0019222,GO:0006725,GO:0060255,GO:0050794,GO:0005623,GO:0006807,GO:0044464,GO:0010468,GO:0009059,GO:0080090,GO:0044249,GO:0016070,GO:0034645,GO:1901576,GO:0031323,GO:…	nucleus,primary metabolic process,cellular macromolecule metabolic process,organic substance metabolic process,macromolecule metabolic process,organelle,intracellular organelle,intracellular part,nucleic acid metabolic process,metabolic process,gene expression,organic cyclic compound metabolic process,membrane-bounded organelle,cellular nitrogen compound metabolic process,intracellular membrane-b…	--	--
ENST00000366527.3	ENSG00000188206.6	HNRNPU-AS1	chr1:244835321-244846903	0.632129	0.294459	1.10215	0.04115	0.999477	Annotated_lncRNA	co_expression	ENSG00000115808	STRN	WD40 repeat||Striatin, N-terminal||WD40 repeat, conserved site||WD40/YVTN repeat-like-containing domain||G-protein beta WD-40 repeat||WD40-repeat-containing domain	GO:0032991,GO:0048519,GO:0044446,GO:0005515,GO:0044422,GO:0048523,GO:0043226,GO:0043229,GO:0044424,GO:0005488,GO:0043234,GO:0050789,GO:0005622,GO:0065007,GO:0051716,GO:0005737,GO:0019899,GO:0050794,GO:0005623,GO:0050896,GO:0044464,GO:0022607,GO:0044085,GO:0016043,GO:0071840,GO:0005911,GO:0044763,GO:0003674,GO:0032403,GO:0007165,GO:0016020,GO:0009987,GO:0043228,GO:0043232,GO:0007154,GO:0044699,GO:…	macromolecular complex,negative regulation of biological process,intracellular organelle part,protein binding,organelle part,negative regulation of cellular process,organelle,intracellular organelle,intracellular part,binding,protein complex,regulation of biological process,intracellular,biological regulation,cellular response to stimulus,cytoplasm,enzyme binding,regulation of cellular process,ce…	--	--
ENST00000366527.3	ENSG00000188206.6	HNRNPU-AS1	chr1:244835321-244846903	0.632129	0.294459	1.10215	0.04115	0.999477	Annotated_lncRNA	co_expression	ENSG00000198265	HELZ	Zinc finger, CCCH-type||-||P-loop containing nucleoside triphosphate hydrolase||Tetratricopeptide-like helical domain	GO:0005634,GO:0043226,GO:0097159,GO:0043229,GO:1901363,GO:0044424,GO:0005488,GO:0043227,GO:0043231,GO:0005622,GO:0005623,GO:0044464,GO:0016787,GO:0016818,GO:0016817,GO:0017111,GO:0036094,GO:0016462,GO:0017076,GO:0003824,GO:0032555,GO:0032550,GO:0032549,GO:0001883,GO:0000166,GO:1901265,GO:0035639,GO:0001882,GO:0032553,GO:0003674,GO:0030554,GO:0032559,GO:0016020,GO:0004386,GO:0005524,GO:0043168,GO:…	nucleus,organelle,organic cyclic compound binding,intracellular organelle,heterocyclic compound binding,intracellular part,binding,membrane-bounded organelle,intracellular membrane-bounded organelle,intracellular,cell,cell part,hydrolase activity,hydrolase activity, acting on acid anhydrides, in phosphorus-containing anhydrides,hydrolase activity, acting on acid anhydrides,nucleoside-triphosphata…	--	--
ENST00000366527.3	ENSG00000188206.6	HNRNPU-AS1	chr1:244835321-244846903	0.632129	0.294459	1.10215	0.04115	0.999477	Annotated_lncRNA	co_expression	ENSG00000158987	RAPGEF6	RmlC-like jelly roll fold||Cyclic nucleotide-binding domain||Cyclic nucleotide-binding-like||Ras guanine-nucleotide exchange factors catalytic domain||Ras-like guanine nucleotide exchange factor, N-terminal||PDZ domain||Ras guanine nucleotide exchange factor domain||Ras-associating (RA) domain	GO:0005829,GO:0005515,GO:0044238,GO:0071704,GO:0043226,GO:0043229,GO:0044424,GO:0008152,GO:0044444,GO:0005488,GO:1901360,GO:0043227,GO:0034641,GO:0043231,GO:0050789,GO:0044237,GO:0005622,GO:0006139,GO:0046483,GO:0065007,GO:0051716,GO:0019222,GO:0005737,GO:0006725,GO:0044248,GO:0033036,GO:0019899,GO:0050794,GO:0005623,GO:0050896,GO:0006807,GO:0044464,GO:0008104,GO:0035556,GO:0022607,GO:0034613,GO:…	cytosol,protein binding,primary metabolic process,organic substance metabolic process,organelle,intracellular organelle,intracellular part,metabolic process,cytoplasmic part,binding,organic cyclic compound metabolic process,membrane-bounded organelle,cellular nitrogen compound metabolic process,intracellular membrane-bounded organelle,regulation of biological process,cellular metabolic process,in…	hsa04015	Rap1 signaling pathway
ENST00000366527.3	ENSG00000188206.6	HNRNPU-AS1	chr1:244835321-244846903	0.632129	0.294459	1.10215	0.04115	0.999477	Annotated_lncRNA	co_expression	ENSG00000065150	IPO5	HEAT repeat||Armadillo-like helical||-||Armadillo-type fold||Importin-beta, N-terminal domain	GO:0005654,GO:0043233,GO:0031981,GO:0070013,GO:0031974,GO:0044403,GO:0044419,GO:0044428,GO:0032991,GO:0044764,GO:0044446,GO:0016032,GO:0005515,GO:0044422,GO:0051704,GO:0005634,GO:0044238,GO:0071704,GO:0043226,GO:0048518,GO:0043229,GO:0044424,GO:0008152,GO:0044444,GO:0005488,GO:1901360,GO:0043227,GO:0043234,GO:0034641,GO:0006607,GO:0043231,GO:0050789,GO:0044237,GO:0005622,GO:0006139,GO:0046483,GO:…	nucleoplasm,organelle lumen,nuclear lumen,intracellular organelle lumen,membrane-enclosed lumen,symbiosis, encompassing mutualism through parasitism,interspecies interaction between organisms,nuclear part,macromolecular complex,multi-organism cellular process,intracellular organelle part,viral process,protein binding,organelle part,multi-organism process,nucleus,primary metabolic process,organic …	--	--
ENST00000366527.3	ENSG00000188206.6	HNRNPU-AS1	chr1:244835321-244846903	0.632129	0.294459	1.10215	0.04115	0.999477	Annotated_lncRNA	co_expression	ENSG00000241399	CD302	C-type lectin-like||C-type lectin||C-type lectin fold	GO:0044424,GO:0044444,GO:0005488,GO:0005622,GO:0005737,GO:0005623,GO:0044464,GO:0003674,GO:0016020,GO:0044765,GO:0006897,GO:0044699,GO:0006909,GO:0005575,GO:0006810,GO:0016192,GO:0051234,GO:0051179,GO:0008150,GO:0030175,GO:0016021,GO:0031224,GO:0044425,GO:0005938,GO:0030246,GO:0005902,GO:0071944,GO:0042995	intracellular part,cytoplasmic part,binding,intracellular,cytoplasm,cell,cell part,molecular_function,membrane,single-organism transport,endocytosis,single-organism process,phagocytosis,cellular_component,transport,vesicle-mediated transport,establishment of localization,localization,biological_process,filopodium,integral to membrane,intrinsic to membrane,membrane part,cell cortex,carbohydrate bi…	--	--
ENST00000366527.3	ENSG00000188206.6	HNRNPU-AS1	chr1:244835321-244846903	0.632129	0.294459	1.10215	0.04115	0.999477	Annotated_lncRNA	co_expression	ENSG00000111615	KRR1	K Homology domain, type 1||Ribosomal RNA assembly KRR1||K Homology domain	GO:0005654,GO:0043233,GO:0031981,GO:0070013,GO:0031974,GO:0044428,GO:0032991,GO:0044446,GO:0044422,GO:0005634,GO:0044238,GO:0044260,GO:0071704,GO:0043170,GO:0043226,GO:0097159,GO:0043229,GO:1901363,GO:0044424,GO:0090304,GO:0008152,GO:0003723,GO:0005488,GO:0010467,GO:1901360,GO:0043227,GO:0034641,GO:0043231,GO:0044237,GO:0005622,GO:0006139,GO:0046483,GO:0005737,GO:0003676,GO:0006725,GO:0005623,GO:…	nucleoplasm,organelle lumen,nuclear lumen,intracellular organelle lumen,membrane-enclosed lumen,nuclear part,macromolecular complex,intracellular organelle part,organelle part,nucleus,primary metabolic process,cellular macromolecule metabolic process,organic substance metabolic process,macromolecule metabolic process,organelle,organic cyclic compound binding,intracellular organelle,heterocyclic c…	--	--
ENST00000366527.3	ENSG00000188206.6	HNRNPU-AS1	chr1:244835321-244846903	0.632129	0.294459	1.10215	0.04115	0.999477	Annotated_lncRNA	co_expression	ENSG00000163428	LRRC58	Leucine-rich repeat domain, L domain-like||Leucine-rich repeat||Leucine-rich repeat, typical subtype	--	--	--	--
ENST00000366527.3	ENSG00000188206.6	HNRNPU-AS1	chr1:244835321-244846903	0.632129	0.294459	1.10215	0.04115	0.999477	Annotated_lncRNA	co_expression	ENSG00000006451	RALA	P-loop containing nucleoside triphosphate hydrolase||Small GTPase superfamily, Ras type||Small GTPase superfamily||Ras-related protein Ral||Small GTP-binding protein domain	GO:0044403,GO:0044419,GO:0044764,GO:0044446,GO:0016032,GO:0005515,GO:0044422,GO:0051704,GO:0043226,GO:0097159,GO:0048518,GO:0043229,GO:1901363,GO:0044424,GO:0044444,GO:0005488,GO:0043227,GO:0043231,GO:0050789,GO:0005622,GO:0065007,GO:0051716,GO:0005737,GO:0019899,GO:0050794,GO:0005623,GO:0050896,GO:0044464,GO:0007049,GO:0022402,GO:0048522,GO:0006996,GO:0035556,GO:0022607,GO:0016787,GO:0016818,GO:…	symbiosis, encompassing mutualism through parasitism,interspecies interaction between organisms,multi-organism cellular process,intracellular organelle part,viral process,protein binding,organelle part,multi-organism process,organelle,organic cyclic compound binding,positive regulation of biological process,intracellular organelle,heterocyclic compound binding,intracellular part,cytoplasmic part,…	hsa05212,hsa04015,hsa05200,hsa04014	Pancreatic cancer,Rap1 signaling pathway,Pathways in cancer,Ras signaling pathway
ENST00000366527.3	ENSG00000188206.6	HNRNPU-AS1	chr1:244835321-244846903	0.632129	0.294459	1.10215	0.04115	0.999477	Annotated_lncRNA	co_expression	ENSG00000153201	RANBP2	Tetratricopeptide-like helical domain||Cyclophilin-like domain||Nup358/RanBP2 E3 ligase domain||-||Cyclophilin-type peptidyl-prolyl cis-trans isomerase, conserved site||Tetratricopeptide repeat-containing domain||Cyclophilin-type peptidyl-prolyl cis-trans isomerase domain||Zinc finger, RanBP2-type||Tetratricopeptide repeat||Ran binding domain||PH domain-like	GO:0006950,GO:0051704,GO:0010033,GO:0050896,GO:0044403,GO:0044419,GO:0080134,GO:0016032,GO:0044764,GO:0048583,GO:0042221,GO:0043227,GO:0019058,GO:0005829,GO:0043226,GO:0005515,GO:0048519,GO:0019080,GO:0019083,GO:0044444,GO:0005737,GO:0044428,GO:0051716,GO:0044446,GO:0044422,GO:0044763,GO:0005622,GO:0005634,GO:0003824,GO:0005488,GO:0033036,GO:0043549,GO:0051338,GO:0051179,GO:0016020,GO:0015031,GO:…	response to stress,multi-organism process,response to organic substance,response to stimulus,symbiosis, encompassing mutualism through parasitism,interspecies interaction between organisms,regulation of response to stress,viral process,multi-organism cellular process,regulation of response to stimulus,response to chemical stimulus,membrane-bounded organelle,viral infectious cycle,cytosol,organell…	hsa03013	RNA transport
ENST00000366527.3	ENSG00000188206.6	HNRNPU-AS1	chr1:244835321-244846903	0.632129	0.294459	1.10215	0.04115	0.999477	Annotated_lncRNA	co_expression	ENSG00000113580	NR3C1	Nuclear hormone receptor, ligand-binding domain||Zinc finger, nuclear hormone receptor-type||Nuclear hormone receptor||Glucocorticoid receptor||Zinc finger, NHR/GATA-type	GO:0005654,GO:0043233,GO:0031981,GO:0070013,GO:0031974,GO:0044428,GO:0032991,GO:0044446,GO:0005515,GO:0044422,GO:0005634,GO:0044238,GO:0044260,GO:0071704,GO:0043170,GO:0043226,GO:0097159,GO:0048518,GO:0043229,GO:1901363,GO:0044424,GO:0090304,GO:0008152,GO:0003723,GO:0044444,GO:0005488,GO:0010467,GO:1901360,GO:0043227,GO:0043234,GO:0034641,GO:0043231,GO:0050789,GO:0044237,GO:0005622,GO:0006139,GO:…	nucleoplasm,organelle lumen,nuclear lumen,intracellular organelle lumen,membrane-enclosed lumen,nuclear part,macromolecular complex,intracellular organelle part,protein binding,organelle part,nucleus,primary metabolic process,cellular macromolecule metabolic process,organic substance metabolic process,macromolecule metabolic process,organelle,organic cyclic compound binding,positive regulation of…	hsa04080	Neuroactive ligand-receptor interaction
ENST00000366527.3	ENSG00000188206.6	HNRNPU-AS1	chr1:244835321-244846903	0.632129	0.294459	1.10215	0.04115	0.999477	Annotated_lncRNA	co_expression	ENSG00000152601	MBNL1	-||Zinc finger, CCCH-type	GO:0005654,GO:0043233,GO:0031981,GO:0070013,GO:0031974,GO:0044428,GO:0032991,GO:0044446,GO:0005515,GO:0044422,GO:0005634,GO:0044238,GO:0044260,GO:0071704,GO:0043170,GO:0043226,GO:0097159,GO:0043229,GO:1901363,GO:0044424,GO:0090304,GO:0008152,GO:0003723,GO:0044444,GO:0005488,GO:0010467,GO:1901360,GO:0043227,GO:0034641,GO:0043231,GO:0050789,GO:0044237,GO:0005622,GO:0006139,GO:0046483,GO:0065007,GO:…	nucleoplasm,organelle lumen,nuclear lumen,intracellular organelle lumen,membrane-enclosed lumen,nuclear part,macromolecular complex,intracellular organelle part,protein binding,organelle part,nucleus,primary metabolic process,cellular macromolecule metabolic process,organic substance metabolic process,macromolecule metabolic process,organelle,organic cyclic compound binding,intracellular organell…	--	--
ENST00000366527.3	ENSG00000188206.6	HNRNPU-AS1	chr1:244835321-244846903	0.632129	0.294459	1.10215	0.04115	0.999477	Annotated_lncRNA	co_expression	ENSG00000104408	EIF3E	Winged helix-turn-helix DNA-binding domain||Eukaryotic translation initiation factor 3 subunit E||Eukaryotic translation initiation factor 3 subunit E, N-terminal||Proteasome component (PCI) domain	GO:0005654,GO:0043233,GO:0031981,GO:0070013,GO:0031974,GO:0044428,GO:0032991,GO:0048519,GO:0044446,GO:0005829,GO:0005515,GO:0044422,GO:0048523,GO:0005634,GO:0044238,GO:0044267,GO:0044260,GO:0071704,GO:0043170,GO:0043226,GO:0097159,GO:0043229,GO:1901363,GO:0044424,GO:0090304,GO:0008152,GO:0019538,GO:0003723,GO:0044444,GO:0005488,GO:0010467,GO:1901360,GO:0043227,GO:0010608,GO:0043234,GO:0034641,GO:…	nucleoplasm,organelle lumen,nuclear lumen,intracellular organelle lumen,membrane-enclosed lumen,nuclear part,macromolecular complex,negative regulation of biological process,intracellular organelle part,cytosol,protein binding,organelle part,negative regulation of cellular process,nucleus,primary metabolic process,cellular protein metabolic process,cellular macromolecule metabolic process,organic…	hsa05160,hsa03013	Hepatitis C,RNA transport
ENST00000366527.3	ENSG00000188206.6	HNRNPU-AS1	chr1:244835321-244846903	0.632129	0.294459	1.10215	0.04115	0.999477	Annotated_lncRNA	co_expression	ENSG00000105810	CDK6	Serine/threonine-protein kinase, active site||Protein kinase-like domain||Protein kinase domain||Protein kinase, ATP binding site||Cyclin-dependent kinase 6	GO:0002376,GO:0006950,GO:0080134,GO:0005654,GO:0043233,GO:0031981,GO:0070013,GO:0031974,GO:0044428,GO:0032991,GO:0002682,GO:0048519,GO:0044446,GO:0005829,GO:0005515,GO:0009615,GO:0044422,GO:0048583,GO:0048523,GO:0051704,GO:0005634,GO:0044238,GO:0044267,GO:0044260,GO:0071704,GO:0043170,GO:0043226,GO:0097159,GO:0048518,GO:0043229,GO:1901363,GO:0044424,GO:0008152,GO:0033554,GO:0019538,GO:0044444,GO:…	immune system process,response to stress,regulation of response to stress,nucleoplasm,organelle lumen,nuclear lumen,intracellular organelle lumen,membrane-enclosed lumen,nuclear part,macromolecular complex,regulation of immune system process,negative regulation of biological process,intracellular organelle part,cytosol,protein binding,response to virus,organelle part,regulation of response to sti…	hsa05162,hsa05212,hsa05203,hsa05222,hsa05218,hsa05223,hsa05220,hsa05161,hsa05200,hsa05214,hsa04115,hsa04110,hsa04151,hsa05206	Measles,Pancreatic cancer,Viral carcinogenesis,Small cell lung cancer,Melanoma,Non-small cell lung cancer,Chronic myeloid leukemia,Hepatitis B,Pathways in cancer,Glioma,p53 signaling pathway,Cell cycle,PI3K-Akt signaling pathway,MicroRNAs in cancer
ENST00000366527.3	ENSG00000188206.6	HNRNPU-AS1	chr1:244835321-244846903	0.632129	0.294459	1.10215	0.04115	0.999477	Annotated_lncRNA	co_expression	ENSG00000189403	HMGB1	High mobility group box domain||HMG box A DNA-binding domain, conserved site||High mobility group protein HMGB1	GO:0006955,GO:0045087,GO:0002376,GO:0006950,GO:0080134,GO:0006952,GO:0005654,GO:0043233,GO:0031981,GO:0070013,GO:0031974,GO:0044428,GO:0032991,GO:0002684,GO:0002682,GO:0048519,GO:0050776,GO:0044446,GO:0005515,GO:0002252,GO:0044422,GO:0048583,GO:0002253,GO:0048523,GO:0005634,GO:0044238,GO:0044267,GO:0044260,GO:0050778,GO:0071704,GO:0002757,GO:0043170,GO:0002764,GO:0043226,GO:0097159,GO:0048518,GO:…	immune response,innate immune response,immune system process,response to stress,regulation of response to stress,defense response,nucleoplasm,organelle lumen,nuclear lumen,intracellular organelle lumen,membrane-enclosed lumen,nuclear part,macromolecular complex,positive regulation of immune system process,regulation of immune system process,negative regulation of biological process,regulation of …	hsa03410	Base excision repair
ENST00000366527.3	ENSG00000188206.6	HNRNPU-AS1	chr1:244835321-244846903	0.632129	0.294459	1.10215	0.04115	0.999477	Annotated_lncRNA	co_expression	ENSG00000125676	THOC2	-||THO complex, subunitTHOC2, N-terminal||THO complex, subunitTHOC2, C-terminal||THO complex subunit 2, N-terminal domain	GO:0005654,GO:0043233,GO:0031981,GO:0070013,GO:0031974,GO:0044403,GO:0044419,GO:0044428,GO:0032991,GO:0044764,GO:0044446,GO:0016032,GO:0005515,GO:0044422,GO:0051704,GO:0005634,GO:0044238,GO:0044260,GO:0071704,GO:0043170,GO:0043226,GO:0097159,GO:0043229,GO:1901363,GO:0044424,GO:0090304,GO:0008152,GO:0003723,GO:0005488,GO:0010467,GO:1901360,GO:0043227,GO:0043234,GO:0034641,GO:0043231,GO:0044237,GO:…	nucleoplasm,organelle lumen,nuclear lumen,intracellular organelle lumen,membrane-enclosed lumen,symbiosis, encompassing mutualism through parasitism,interspecies interaction between organisms,nuclear part,macromolecular complex,multi-organism cellular process,intracellular organelle part,viral process,protein binding,organelle part,multi-organism process,nucleus,primary metabolic process,cellular…	hsa03040,hsa03013	Spliceosome,RNA transport
ENST00000568479.1	ENSG00000260822.1	GS1-358P8.4	chrX:24545515-24550466	0.869526	0.453563	0.938926	0.0257	0.999477	Annotated_lncRNA	co_location	ENSG00000102230	PCYT1B	Cytidyltransferase-like domain||Rossmann-like alpha/beta/alpha sandwich fold	GO:0006657,GO:0004105,GO:0016020,GO:0006656,GO:0012505,GO:0044425,GO:0005737,GO:0005575,GO:0044424,GO:0031090,GO:0016740,GO:0005622,GO:0043229,GO:0070567,GO:0043231,GO:0006650,GO:0046470,GO:0043226,GO:1901564,GO:0005783,GO:0008654,GO:0043227,GO:0042439,GO:0006644,GO:0044446,GO:0044255,GO:0046486,GO:0005789,GO:0044444,GO:0042175,GO:0044710,GO:0046474,GO:0044422,GO:0008406,GO:0044432,GO:0016772,GO:…	CDP-choline pathway,choline-phosphate cytidylyltransferase activity,membrane,phosphatidylcholine biosynthetic process,endomembrane system,membrane part,cytoplasm,cellular_component,intracellular part,organelle membrane,transferase activity,intracellular,intracellular organelle,cytidylyltransferase activity,intracellular membrane-bounded organelle,glycerophospholipid metabolic process,phosphatidyl…	hsa00564,hsa01100	Glycerophospholipid metabolism,Metabolic pathways
ENST00000568479.1	ENSG00000260822.1	GS1-358P8.4	chrX:24545515-24550466	0.869526	0.453563	0.938926	0.0257	0.999477	Annotated_lncRNA	co_location	ENSG00000067992	PDK3	Histidine kinase domain||Branched-chain alpha-ketoacid dehydrogenase kinase/Pyruvate dehydrogenase kinase, N-terminal||Histidine kinase-like ATPase, C-terminal domain	GO:0004740,GO:0005737,GO:0005575,GO:0097411,GO:0044424,GO:0016740,GO:0072593,GO:0005622,GO:0043229,GO:0043231,GO:0035639,GO:0032550,GO:0032549,GO:0001883,GO:0005515,GO:0001882,GO:0032555,GO:0010510,GO:0017076,GO:0032553,GO:0050812,GO:0006086,GO:0044429,GO:0043226,GO:0005975,GO:0035357,GO:0016773,GO:0006085,GO:0043227,GO:0051193,GO:0051196,GO:2000377,GO:0009628,GO:0044446,GO:0044255,GO:0044444,GO:…	pyruvate dehydrogenase (acetyl-transferring) kinase activity,cytoplasm,cellular_component,hypoxia-inducible factor-1alpha signaling pathway,intracellular part,transferase activity,reactive oxygen species metabolic process,intracellular,intracellular organelle,intracellular membrane-bounded organelle,purine ribonucleoside triphosphate binding,purine ribonucleoside binding,ribonucleoside binding,pu…	--	--
ENST00000568479.1	ENSG00000260822.1	GS1-358P8.4	chrX:24545515-24550466	0.869526	0.453563	0.938926	0.0257	0.999477	Annotated_lncRNA	co_expression	ENSG00000113282	CLINT1	-||ENTH/VHS||Clathrin interactor 1||ENTH domain	GO:0005654,GO:0043233,GO:0031981,GO:0070013,GO:0031974,GO:0044428,GO:0044446,GO:0005829,GO:0005515,GO:0044422,GO:0005634,GO:0043226,GO:0043229,GO:0044424,GO:0044444,GO:0005488,GO:0043227,GO:0043231,GO:0005622,GO:0005737,GO:0005623,GO:0044464,GO:0034622,GO:0043933,GO:0065003,GO:0006996,GO:0022607,GO:0044085,GO:0016043,GO:0071840,GO:0005911,GO:0044763,GO:0008289,GO:0003674,GO:0005913,GO:0016020,GO:…	nucleoplasm,organelle lumen,nuclear lumen,intracellular organelle lumen,membrane-enclosed lumen,nuclear part,intracellular organelle part,cytosol,protein binding,organelle part,nucleus,organelle,intracellular organelle,intracellular part,cytoplasmic part,binding,membrane-bounded organelle,intracellular membrane-bounded organelle,intracellular,cytoplasm,cell,cell part,cellular macromolecular compl…	--	--
ENST00000568479.1	ENSG00000260822.1	GS1-358P8.4	chrX:24545515-24550466	0.869526	0.453563	0.938926	0.0257	0.999477	Annotated_lncRNA	co_expression	ENSG00000139697	SBNO1	Protein strawberry notch||P-loop containing nucleoside triphosphate hydrolase||Strawberry notch, helicase C domain	GO:0044238,GO:0044260,GO:0071704,GO:0043170,GO:0090304,GO:0008152,GO:0010467,GO:1901360,GO:0034641,GO:0050789,GO:0044237,GO:0006139,GO:0046483,GO:0065007,GO:0019222,GO:0006725,GO:0060255,GO:0050794,GO:0006807,GO:0010468,GO:0009059,GO:0080090,GO:0044249,GO:0016070,GO:0034645,GO:1901576,GO:0031323,GO:0009058,GO:0003674,GO:0051171,GO:0032774,GO:0031326,GO:0009987,GO:0010556,GO:0019219,GO:0009889,GO:…	primary metabolic process,cellular macromolecule metabolic process,organic substance metabolic process,macromolecule metabolic process,nucleic acid metabolic process,metabolic process,gene expression,organic cyclic compound metabolic process,cellular nitrogen compound metabolic process,regulation of biological process,cellular metabolic process,nucleobase-containing compound metabolic process,het…	--	--
ENST00000568479.1	ENSG00000260822.1	GS1-358P8.4	chrX:24545515-24550466	0.869526	0.453563	0.938926	0.0257	0.999477	Annotated_lncRNA	co_expression	ENSG00000164506	STXBP5	Lethal(2) giant larvae protein||WD40 repeat||-||Lethal giant larvae (Lgl)-like, C-terminal domain||WD40 repeat, conserved site||Synaptobrevin||WD40-repeat-containing domain||Lethal giant larvae homologue 2||WD40/YVTN repeat-like-containing domain	GO:0006950,GO:0080134,GO:0032991,GO:0044446,GO:0005515,GO:0044422,GO:0048583,GO:0044238,GO:0071704,GO:0043170,GO:0043226,GO:0048518,GO:0043229,GO:0044424,GO:0008152,GO:0044444,GO:0005488,GO:0010467,GO:1901360,GO:0043227,GO:0043234,GO:0034641,GO:0043231,GO:0050789,GO:0044237,GO:0005622,GO:0006139,GO:0046483,GO:0065007,GO:0032880,GO:0019222,GO:0005737,GO:0006725,GO:0060255,GO:0044248,GO:0033036,GO:…	response to stress,regulation of response to stress,macromolecular complex,intracellular organelle part,protein binding,organelle part,regulation of response to stimulus,primary metabolic process,organic substance metabolic process,macromolecule metabolic process,organelle,positive regulation of biological process,intracellular organelle,intracellular part,metabolic process,cytoplasmic part,bindi…	--	--
ENST00000568479.1	ENSG00000260822.1	GS1-358P8.4	chrX:24545515-24550466	0.869526	0.453563	0.938926	0.0257	0.999477	Annotated_lncRNA	co_expression	ENSG00000116205	TCEANC2	Transcription elongation factor, TFIIS/CRSP70, N-terminal, sub-type||Transcription elongation factor S-II, central domain||Transcription factor IIS, N-terminal||-	GO:0005634,GO:0044238,GO:0044260,GO:0071704,GO:0043170,GO:0043226,GO:0097159,GO:0043229,GO:1901363,GO:0044424,GO:0090304,GO:0008152,GO:0005488,GO:0010467,GO:1901360,GO:0043227,GO:0034641,GO:0043231,GO:0044237,GO:0005622,GO:0006139,GO:0046483,GO:0003676,GO:0006725,GO:0005623,GO:0006807,GO:0044464,GO:0009059,GO:0044249,GO:0016070,GO:0034645,GO:1901576,GO:0009058,GO:0003677,GO:0003674,GO:0032774,GO:…	nucleus,primary metabolic process,cellular macromolecule metabolic process,organic substance metabolic process,macromolecule metabolic process,organelle,organic cyclic compound binding,intracellular organelle,heterocyclic compound binding,intracellular part,nucleic acid metabolic process,metabolic process,binding,gene expression,organic cyclic compound metabolic process,membrane-bounded organelle…	--	--
ENST00000568479.1	ENSG00000260822.1	GS1-358P8.4	chrX:24545515-24550466	0.869526	0.453563	0.938926	0.0257	0.999477	Annotated_lncRNA	co_expression	ENSG00000159140	SON	G-patch domain||WD40/YVTN repeat-like-containing domain||WD40-repeat-containing domain||Protein SON||Double-stranded RNA-binding domain	GO:0005654,GO:0043233,GO:0031981,GO:0070013,GO:0031974,GO:0044428,GO:0032991,GO:0048519,GO:0044446,GO:0005515,GO:0044422,GO:0048523,GO:0005634,GO:0044238,GO:0044260,GO:0071704,GO:0043170,GO:0043226,GO:0097159,GO:0043229,GO:1901363,GO:0044424,GO:0090304,GO:0008152,GO:0003723,GO:0005488,GO:0010467,GO:1901360,GO:0043227,GO:0034641,GO:0043231,GO:0050789,GO:0044237,GO:0005622,GO:0006139,GO:0006915,GO:…	nucleoplasm,organelle lumen,nuclear lumen,intracellular organelle lumen,membrane-enclosed lumen,nuclear part,macromolecular complex,negative regulation of biological process,intracellular organelle part,protein binding,organelle part,negative regulation of cellular process,nucleus,primary metabolic process,cellular macromolecule metabolic process,organic substance metabolic process,macromolecule …	--	--
ENST00000568479.1	ENSG00000260822.1	GS1-358P8.4	chrX:24545515-24550466	0.869526	0.453563	0.938926	0.0257	0.999477	Annotated_lncRNA	co_expression	ENSG00000066654	THUMPD1	THUMP domain||-	GO:0005654,GO:0043233,GO:0031981,GO:0070013,GO:0031974,GO:0044428,GO:0044446,GO:0005515,GO:0044422,GO:0005634,GO:0044238,GO:0044260,GO:0071704,GO:0043170,GO:0043226,GO:0097159,GO:0043229,GO:1901363,GO:0044424,GO:0090304,GO:0008152,GO:0003723,GO:0005488,GO:0010467,GO:1901360,GO:0043227,GO:0034641,GO:0043231,GO:0044237,GO:0005622,GO:0006139,GO:0046483,GO:0003676,GO:0006725,GO:0005623,GO:0043412,GO:…	nucleoplasm,organelle lumen,nuclear lumen,intracellular organelle lumen,membrane-enclosed lumen,nuclear part,intracellular organelle part,protein binding,organelle part,nucleus,primary metabolic process,cellular macromolecule metabolic process,organic substance metabolic process,macromolecule metabolic process,organelle,organic cyclic compound binding,intracellular organelle,heterocyclic compound…	--	--
ENST00000568479.1	ENSG00000260822.1	GS1-358P8.4	chrX:24545515-24550466	0.869526	0.453563	0.938926	0.0257	0.999477	Annotated_lncRNA	co_expression	ENSG00000173889	PHC3	Sterile alpha motif/pointed domain||-||Zinc finger, FCS-type||Sterile alpha motif domain	GO:0005654,GO:0043233,GO:0031981,GO:0070013,GO:0031974,GO:0044428,GO:0032991,GO:0044446,GO:0044422,GO:0005634,GO:0044238,GO:0044267,GO:0044260,GO:0071704,GO:0043170,GO:0043226,GO:0097159,GO:0043229,GO:1901363,GO:0044424,GO:0008152,GO:0019538,GO:0005488,GO:0043227,GO:0043234,GO:0043231,GO:0044237,GO:0005622,GO:0003676,GO:0006464,GO:0036211,GO:0005623,GO:0043412,GO:0044464,GO:0070647,GO:0032446,GO:…	nucleoplasm,organelle lumen,nuclear lumen,intracellular organelle lumen,membrane-enclosed lumen,nuclear part,macromolecular complex,intracellular organelle part,organelle part,nucleus,primary metabolic process,cellular protein metabolic process,cellular macromolecule metabolic process,organic substance metabolic process,macromolecule metabolic process,organelle,organic cyclic compound binding,int…	--	--
ENST00000568479.1	ENSG00000260822.1	GS1-358P8.4	chrX:24545515-24550466	0.869526	0.453563	0.938926	0.0257	0.999477	Annotated_lncRNA	co_expression	ENSG00000100503	NIN	EF-hand domain pair||EF-hand domain||Ninein	GO:0043233,GO:0031981,GO:0070013,GO:0031974,GO:0044428,GO:0032991,GO:0044446,GO:0005515,GO:0044422,GO:0005634,GO:0043226,GO:0097159,GO:0043229,GO:1901363,GO:0044424,GO:0044444,GO:0005488,GO:0043227,GO:0043234,GO:0043231,GO:0005622,GO:0065007,GO:0005737,GO:0033036,GO:0005623,GO:0044464,GO:0008104,GO:0006996,GO:0034613,GO:0070727,GO:0036094,GO:0016043,GO:0071840,GO:0017076,GO:0032555,GO:0032550,GO:…	organelle lumen,nuclear lumen,intracellular organelle lumen,membrane-enclosed lumen,nuclear part,macromolecular complex,intracellular organelle part,protein binding,organelle part,nucleus,organelle,organic cyclic compound binding,intracellular organelle,heterocyclic compound binding,intracellular part,cytoplasmic part,binding,membrane-bounded organelle,protein complex,intracellular membrane-bound…	--	--
ENST00000568479.1	ENSG00000260822.1	GS1-358P8.4	chrX:24545515-24550466	0.869526	0.453563	0.938926	0.0257	0.999477	Annotated_lncRNA	co_expression	ENSG00000081237	PTPRC	Protein-tyrosine phosphatase-like||Receptor-type tyrosine-protein phosphatase C||Protein-tyrosine phosphatase, catalytic||PTP type protein phosphatase||Tyrosine specific protein phosphatases domain||Protein-tyrosine phosphatase, active site||Protein tyrosine phosphatase, receptor type, N-terminal||Immunoglobulin-like fold||Fibronectin type III	GO:0006955,GO:0002376,GO:0002684,GO:0002682,GO:0050776,GO:0048583,GO:0002253,GO:0044238,GO:0044267,GO:0044260,GO:0050778,GO:0071704,GO:0002757,GO:0043170,GO:0002764,GO:0048518,GO:0008152,GO:0019538,GO:0002429,GO:0002768,GO:0048584,GO:0050789,GO:0044237,GO:0050851,GO:0065007,GO:0051716,GO:0050852,GO:0050794,GO:0006464,GO:0036211,GO:0005623,GO:0050896,GO:0043412,GO:0044464,GO:0016787,GO:0003824,GO:…	immune response,immune system process,positive regulation of immune system process,regulation of immune system process,regulation of immune response,regulation of response to stimulus,activation of immune response,primary metabolic process,cellular protein metabolic process,cellular macromolecule metabolic process,positive regulation of immune response,organic substance metabolic process,immune r…	hsa04660,hsa04666,hsa05340,hsa04514	T cell receptor signaling pathway,Fc gamma R-mediated phagocytosis,Primary immunodeficiency,Cell adhesion molecules (CAMs)
ENST00000568479.1	ENSG00000260822.1	GS1-358P8.4	chrX:24545515-24550466	0.869526	0.453563	0.938926	0.0257	0.999477	Annotated_lncRNA	co_expression	ENSG00000152256	PDK1	Histidine kinase-like ATPase, C-terminal domain||Branched-chain alpha-ketoacid dehydrogenase kinase/Pyruvate dehydrogenase kinase, N-terminal||Histidine kinase domain	GO:0006950,GO:0043233,GO:0070013,GO:0031974,GO:0032991,GO:0044446,GO:0044422,GO:0044238,GO:0044267,GO:0044260,GO:0071704,GO:0043170,GO:0043226,GO:0097159,GO:0043229,GO:1901363,GO:0044424,GO:0008152,GO:0033554,GO:0019538,GO:0044444,GO:0005488,GO:0043227,GO:0043234,GO:0043231,GO:0050789,GO:0044237,GO:0005622,GO:0006915,GO:0012501,GO:0065007,GO:0008219,GO:0016265,GO:0051716,GO:0019222,GO:0005737,GO:…	response to stress,organelle lumen,intracellular organelle lumen,membrane-enclosed lumen,macromolecular complex,intracellular organelle part,organelle part,primary metabolic process,cellular protein metabolic process,cellular macromolecule metabolic process,organic substance metabolic process,macromolecule metabolic process,organelle,organic cyclic compound binding,intracellular organelle,heteroc…	hsa04066	HIF-1 signaling pathway
ENST00000568479.1	ENSG00000260822.1	GS1-358P8.4	chrX:24545515-24550466	0.869526	0.453563	0.938926	0.0257	0.999477	Annotated_lncRNA	co_expression	ENSG00000134283	PPHLN1	-||Periphilin-1	GO:0005654,GO:0043233,GO:0031981,GO:0070013,GO:0031974,GO:0044428,GO:0044446,GO:0044422,GO:0005634,GO:0044238,GO:0044260,GO:0071704,GO:0043170,GO:0043226,GO:0043229,GO:0044424,GO:0090304,GO:0008152,GO:0044444,GO:0010467,GO:1901360,GO:0043227,GO:0034641,GO:0043231,GO:0050789,GO:0044237,GO:0005622,GO:0006139,GO:0046483,GO:0065007,GO:0019222,GO:0005737,GO:0006725,GO:0060255,GO:0050794,GO:0005623,GO:…	nucleoplasm,organelle lumen,nuclear lumen,intracellular organelle lumen,membrane-enclosed lumen,nuclear part,intracellular organelle part,organelle part,nucleus,primary metabolic process,cellular macromolecule metabolic process,organic substance metabolic process,macromolecule metabolic process,organelle,intracellular organelle,intracellular part,nucleic acid metabolic process,metabolic process,c…	--	--
ENST00000568479.1	ENSG00000260822.1	GS1-358P8.4	chrX:24545515-24550466	0.869526	0.453563	0.938926	0.0257	0.999477	Annotated_lncRNA	co_expression	ENSG00000198743	SLC5A3	Sodium/solute symporter||Sodium/solute symporter, conserved site	GO:0044238,GO:0071704,GO:0008152,GO:0050789,GO:0044237,GO:0065007,GO:0005623,GO:0044464,GO:0071702,GO:0044763,GO:0003674,GO:0016020,GO:0044765,GO:0009987,GO:0044699,GO:0051239,GO:0005575,GO:0006810,GO:0051234,GO:0051179,GO:0005367,GO:1901615,GO:0044710,GO:0006020,GO:0005365,GO:0007422,GO:0006066,GO:0008150,GO:0015798,GO:0044281,GO:0043576,GO:0044262,GO:1901618,GO:0019751,GO:0048731,GO:0015166,GO:…	primary metabolic process,organic substance metabolic process,metabolic process,regulation of biological process,cellular metabolic process,biological regulation,cell,cell part,organic substance transport,single-organism cellular process,molecular_function,membrane,single-organism transport,cellular process,single-organism process,regulation of multicellular organismal process,cellular_component,…	--	--
ENST00000568479.1	ENSG00000260822.1	GS1-358P8.4	chrX:24545515-24550466	0.869526	0.453563	0.938926	0.0257	0.999477	Annotated_lncRNA	co_expression	ENSG00000069329	VPS35	Armadillo-type fold||-||Vacuolar protein sorting-associated protein 35	GO:0006950,GO:0070062,GO:0043230,GO:0065010,GO:0031982,GO:0044446,GO:0031988,GO:0044422,GO:0005515,GO:0050896,GO:0080134,GO:0043227,GO:0043226,GO:0048584,GO:0044421,GO:0048583,GO:0005488,GO:0005622,GO:0048518,GO:0044424,GO:0045184,GO:0033036,GO:0071704,GO:0044238,GO:0051716,GO:0008104,GO:0044237,GO:0005737,GO:0015031,GO:0008152,GO:0000323,GO:0005764,GO:0005576,GO:0005773,GO:0051649,GO:0003674,GO:…	response to stress,extracellular vesicular exosome,extracellular organelle,extracellular membrane-bounded organelle,vesicle,intracellular organelle part,membrane-bounded vesicle,organelle part,protein binding,response to stimulus,regulation of response to stress,membrane-bounded organelle,organelle,positive regulation of response to stimulus,extracellular region part,regulation of response to sti…	--	--
ENST00000568479.1	ENSG00000260822.1	GS1-358P8.4	chrX:24545515-24550466	0.869526	0.453563	0.938926	0.0257	0.999477	Annotated_lncRNA	co_expression	ENSG00000143924	EML4	WD40 repeat, conserved site||HELP||WD40 repeat||WD40-repeat-containing domain||WD40/YVTN repeat-like-containing domain||Quinoprotein alcohol dehydrogenase-like superfamily	GO:0032991,GO:0044446,GO:0005515,GO:0044422,GO:0043226,GO:0043229,GO:0044424,GO:0005488,GO:0043234,GO:0005622,GO:0005737,GO:0005623,GO:0044464,GO:0007049,GO:0022402,GO:0006996,GO:0000278,GO:0016043,GO:0071840,GO:0044763,GO:0003674,GO:0016020,GO:0009987,GO:0043228,GO:0043232,GO:0044699,GO:0005575,GO:0048285,GO:0008150,GO:0005874,GO:0000280,GO:0007067,GO:0000226,GO:0007017,GO:0015630,GO:0007010,GO:…	macromolecular complex,intracellular organelle part,protein binding,organelle part,organelle,intracellular organelle,intracellular part,binding,protein complex,intracellular,cytoplasm,cell,cell part,cell cycle,cell cycle process,organelle organization,mitotic cell cycle,cellular component organization,cellular component organization or biogenesis,single-organism cellular process,molecular_functio…	hsa05223	Non-small cell lung cancer
ENST00000568479.1	ENSG00000260822.1	GS1-358P8.4	chrX:24545515-24550466	0.869526	0.453563	0.938926	0.0257	0.999477	Annotated_lncRNA	co_expression	ENSG00000162636	FAM102B	EEIG1/EHBP1 N-terminal domain	--	--	--	--
ENST00000568479.1	ENSG00000260822.1	GS1-358P8.4	chrX:24545515-24550466	0.869526	0.453563	0.938926	0.0257	0.999477	Annotated_lncRNA	co_expression	ENSG00000163728	TTC14	Tetratricopeptide repeat||Tetratricopeptide-like helical domain||Tetratricopeptide repeat-containing domain||Nucleic acid-binding, OB-fold||S1 domain	GO:0097159,GO:1901363,GO:0005488,GO:0003676,GO:0003674	organic cyclic compound binding,heterocyclic compound binding,binding,nucleic acid binding,molecular_function	--	--
ENST00000568479.1	ENSG00000260822.1	GS1-358P8.4	chrX:24545515-24550466	0.869526	0.453563	0.938926	0.0257	0.999477	Annotated_lncRNA	co_expression	ENSG00000123104	ITPR2	RIH (RyR and IP3R Homology) domain||RyR/IP3R Homology associated domain||MIR motif||Inositol 1,4,5-trisphosphate-binding protein receptor||Armadillo-type fold||Inositol 1,4,5-trisphosphate/ryanodine receptor||Ion transport domain||Ryanodine receptor-related	GO:0031982,GO:0031988,GO:0044446,GO:0044422,GO:0032991,GO:0006950,GO:0043226,GO:0001775,GO:0043227,GO:0043229,GO:0005622,GO:0005488,GO:0003674,GO:0044424,GO:0016482,GO:0050896,GO:0009611,GO:0044763,GO:0009987,GO:0008150,GO:0043231,GO:0051649,GO:0065008,GO:0048519,GO:0051234,GO:0007596,GO:0043234,GO:0044699,GO:0050817,GO:0006810,GO:0007599,GO:0005737,GO:0071702,GO:0044765,GO:0051179,GO:0046907,GO:…	vesicle,membrane-bounded vesicle,intracellular organelle part,organelle part,macromolecular complex,response to stress,organelle,cell activation,membrane-bounded organelle,intracellular organelle,intracellular,binding,molecular_function,intracellular part,cytoplasmic transport,response to stimulus,response to wounding,single-organism cellular process,cellular process,biological_process,intracellu…	hsa04611,hsa04730,hsa04750,hsa04921,hsa04915,hsa04725,hsa04971,hsa04022,hsa04114,hsa04970,hsa05205,hsa04720,hsa04726,hsa04724,hsa04918,hsa05010,hsa04723,hsa04728,hsa04070,hsa04540,hsa04270,hsa04972,hsa04912,hsa04020	Platelet activation,Long-term depression,Inflammatory mediator regulation of TRP channels,Oxytocin signaling pathway,Estrogen signaling pathway,Cholinergic synapse,Gastric acid secretion,cGMP-PKG signaling pathway,Oocyte meiosis,Salivary secretion,Proteoglycans in cancer,Long-term potentiation,Serotonergic synapse,Glutamatergic synapse,Thyroid hormone synthesis,Alzheimer's disease,Retrograde endo…
ENST00000568479.1	ENSG00000260822.1	GS1-358P8.4	chrX:24545515-24550466	0.869526	0.453563	0.938926	0.0257	0.999477	Annotated_lncRNA	co_expression	ENSG00000127603	MACF1	Dystonin||Actinin-type actin-binding domain, conserved site||EF-hand domain||-||Spectrin/alpha-actinin||Calponin homology domain||Spectrin repeat||Microtubule-actin cross-linking factor 1||EF-hand domain pair||Plectin repeat||Growth-arrest-specific protein 2 domain||EF-Hand 1, calcium-binding site	GO:0006950,GO:0032991,GO:0044446,GO:0005515,GO:0044422,GO:0048583,GO:0043226,GO:0048518,GO:0043229,GO:0044424,GO:0044444,GO:0005488,GO:0043227,GO:0043234,GO:0048584,GO:0043231,GO:0050789,GO:0005622,GO:0065007,GO:0051716,GO:0005737,GO:0033036,GO:0050794,GO:0005623,GO:0050896,GO:0044464,GO:0048522,GO:0008104,GO:0015031,GO:0042060,GO:0006996,GO:0022607,GO:0034613,GO:0016787,GO:0016818,GO:0070727,GO:…	response to stress,macromolecular complex,intracellular organelle part,protein binding,organelle part,regulation of response to stimulus,organelle,positive regulation of biological process,intracellular organelle,intracellular part,cytoplasmic part,binding,membrane-bounded organelle,protein complex,positive regulation of response to stimulus,intracellular membrane-bounded organelle,regulation of …	--	--
LNC_000241	XLOC_047223	-	chr9:83573851-83585688	1.60969	0.387827	2.0533	0.03075	0.999477	Novel_lncRNA	co_location	ENSG00000135018	UBQLN1	Ubiquitin-associated domain||UBA-like||Ubiquilin-1/2||Ubiquitin domain||Ubiquilin||Ubiquitin-related domain||Heat shock chaperonin-binding	GO:0034765,GO:0043269,GO:0034762,GO:0016020,GO:1901340,GO:0005515,GO:1902175,GO:0035973,GO:0051051,GO:0034140,GO:0005773,GO:1901339,GO:0008631,GO:0034220,GO:1900407,GO:0005737,GO:0044085,GO:0006996,GO:0016236,GO:0030001,GO:0009267,GO:1901575,GO:0071840,GO:0034139,GO:0009628,GO:0000045,GO:0022607,GO:0042594,GO:0080135,GO:0009056,GO:0006812,GO:0019900,GO:0031669,GO:0051049,GO:0030433,GO:0032412,GO:…	regulation of ion transmembrane transport,regulation of ion transport,regulation of transmembrane transport,membrane,negative regulation of store-operated calcium channel activity,protein binding,regulation of intrinsic apoptotic signaling pathway in response to oxidative stress,aggrephagy,negative regulation of transport,negative regulation of toll-like receptor 3 signaling pathway,vacuole,regul…	hsa04141	Protein processing in endoplasmic reticulum
LNC_000241	XLOC_047223	-	chr9:83573851-83585688	1.60969	0.387827	2.0533	0.03075	0.999477	Novel_lncRNA	co_location	ENSG00000172159	FRMD3	-||Band 4.1 domain||Ubiquitin-related domain||FERM, N-terminal||Ezrin/radixin/moesin-like||FERM domain||FERM, C-terminal PH-like domain||FERM central domain||PH domain-like||FERM/acyl-CoA-binding protein, 3-helical bundle||FERM adjacent (FA)||FERM conserved site	GO:0016020,GO:0005515,GO:0019898,GO:0008092,GO:0005737,GO:0006996,GO:0044425,GO:0071840,GO:0016021,GO:0031224,GO:0043228,GO:0043232,GO:0016043,GO:0044424,GO:0007010,GO:0005200,GO:0005622,GO:0005856,GO:0005575,GO:0043229,GO:0005488,GO:0043226,GO:0031032,GO:0044464,GO:0005198,GO:0005623,GO:0030036,GO:0044763,GO:0030029,GO:0044699,GO:0003674,GO:0009987,GO:0008150	membrane,protein binding,extrinsic to membrane,cytoskeletal protein binding,cytoplasm,organelle organization,membrane part,cellular component organization or biogenesis,integral to membrane,intrinsic to membrane,non-membrane-bounded organelle,intracellular non-membrane-bounded organelle,cellular component organization,intracellular part,cytoskeleton organization,structural constituent of cytoskel…	--	--
LNC_000241	XLOC_047223	-	chr9:83573851-83585688	1.60969	0.387827	2.0533	0.03075	0.999477	Novel_lncRNA	co_location	ENSG00000148057	IDNK	P-loop containing nucleoside triphosphate hydrolase||-||Carbohydrate kinase, thermoresistant glucokinase||Shikimate kinase/gluconokinase	GO:0016740,GO:0046176,GO:0046177,GO:0046316,GO:0016773,GO:0019520,GO:0019521,GO:0044724,GO:0016301,GO:0016052,GO:0005975,GO:0016772,GO:1901575,GO:0035639,GO:0032550,GO:0032549,GO:0001883,GO:0001882,GO:0032555,GO:0017076,GO:0032553,GO:0009056,GO:0044275,GO:0044723,GO:0044710,GO:0005524,GO:0016310,GO:0044262,GO:0032559,GO:0030554,GO:0072329,GO:0044248,GO:0000166,GO:0005488,GO:1901265,GO:0043168,GO:…	transferase activity,aldonic acid catabolic process,D-gluconate catabolic process,gluconokinase activity,phosphotransferase activity, alcohol group as acceptor,aldonic acid metabolic process,D-gluconate metabolic process,single-organism carbohydrate catabolic process,kinase activity,carbohydrate catabolic process,carbohydrate metabolic process,transferase activity, transferring phosphorus-contain…	--	--
LNC_000241	XLOC_047223	-	chr9:83573851-83585688	1.60969	0.387827	2.0533	0.03075	0.999477	Novel_lncRNA	co_expression	ENSG00000186431	FCAR	Immunoglobulin subtype||Immunoglobulin-like domain||Immunoglobulin-like fold	GO:0006955,GO:0005515,GO:0002376,GO:0005488,GO:0005623,GO:0044464,GO:0050896,GO:0005575,GO:0003674,GO:0019865,GO:0016020,GO:0032403,GO:0019862,GO:0008150,GO:0005576,GO:0044425,GO:0044459,GO:0016021,GO:0031224,GO:0071944,GO:0005886,GO:0005887,GO:0031226	immune response,protein binding,immune system process,binding,cell,cell part,response to stimulus,cellular_component,molecular_function,immunoglobulin binding,membrane,protein complex binding,IgA binding,biological_process,extracellular region,membrane part,plasma membrane part,integral to membrane,intrinsic to membrane,cell periphery,plasma membrane,integral to plasma membrane,intrinsic to plasm…	hsa04145,hsa05150	Phagosome,Staphylococcus aureus infection
LNC_000241	XLOC_047223	-	chr9:83573851-83585688	1.60969	0.387827	2.0533	0.03075	0.999477	Novel_lncRNA	co_expression	ENSG00000196296	ATP2A1	P-type ATPase||P-type ATPase, cytoplasmic domain N||P-type ATPase, A domain||Cation-transporting P-type ATPase, C-terminal||Cation-transporting P-type ATPase, N-terminal||-||Sarcoplasmic/endoplasmic reticulum calcium ATPase 1||P-type ATPase, phosphorylation site||P-type ATPase, transmembrane domain||Sarcoplasmic/endoplasmic reticulum calcium ATPase 2||P-type ATPase, subfamily IIA, SERCA-type||HAD…	GO:0006950,GO:0044446,GO:0044422,GO:0043226,GO:0005515,GO:0043229,GO:0043227,GO:0043231,GO:0032991,GO:0044424,GO:0033554,GO:0044444,GO:0097159,GO:1901363,GO:0005488,GO:0005622,GO:0005737,GO:0005623,GO:0044464,GO:0051716,GO:0043234,GO:0050896,GO:0065007,GO:0048518,GO:0050789,GO:0006996,GO:0071840,GO:0006915,GO:0016043,GO:0012501,GO:0035556,GO:0050794,GO:0005575,GO:0008219,GO:0016265,GO:0051641,GO:…	response to stress,intracellular organelle part,organelle part,organelle,protein binding,intracellular organelle,membrane-bounded organelle,intracellular membrane-bounded organelle,macromolecular complex,intracellular part,cellular response to stress,cytoplasmic part,organic cyclic compound binding,heterocyclic compound binding,binding,intracellular,cytoplasm,cell,cell part,cellular response to s…	hsa05410,hsa05412,hsa05010,hsa05414,hsa04919,hsa04261,hsa04024,hsa04022,hsa04260,hsa04972,hsa04020	Hypertrophic cardiomyopathy (HCM),Arrhythmogenic right ventricular cardiomyopathy (ARVC),Alzheimer's disease,Dilated cardiomyopathy,Thyroid hormone signaling pathway,Adrenergic signaling in cardiomyocytes,cAMP signaling pathway,cGMP-PKG signaling pathway,Cardiac muscle contraction,Pancreatic secretion,Calcium signaling pathway
LNC_000241	XLOC_047223	-	chr9:83573851-83585688	1.60969	0.387827	2.0533	0.03075	0.999477	Novel_lncRNA	co_expression	ENSG00000196923	PDLIM7	Zinc finger, LIM-type||PDZ domain	GO:0044446,GO:0044422,GO:0043226,GO:0005515,GO:0043229,GO:0005634,GO:0043227,GO:0043231,GO:0044424,GO:0005488,GO:0005622,GO:0005737,GO:0005623,GO:0044464,GO:0065007,GO:0048518,GO:0050789,GO:0006996,GO:0071840,GO:0016043,GO:0050794,GO:0005575,GO:0005912,GO:0005911,GO:0048522,GO:0070161,GO:0043228,GO:0043232,GO:0006810,GO:0051234,GO:0005924,GO:0051179,GO:0030055,GO:0016192,GO:0003674,GO:0005925,GO:…	intracellular organelle part,organelle part,organelle,protein binding,intracellular organelle,nucleus,membrane-bounded organelle,intracellular membrane-bounded organelle,intracellular part,binding,intracellular,cytoplasm,cell,cell part,biological regulation,positive regulation of biological process,regulation of biological process,organelle organization,cellular component organization or biogenes…	--	--
LNC_000241	XLOC_047223	-	chr9:83573851-83585688	1.60969	0.387827	2.0533	0.03075	0.999477	Novel_lncRNA	co_expression	ENSG00000172292	CERS6	Homeobox domain||TRAM/LAG1/CLN8 homology domain||Homeodomain-like||Ceramide synthase component Lag1/Lac1	GO:0044428,GO:0044446,GO:0044422,GO:0043226,GO:0043229,GO:0005634,GO:0043227,GO:0043231,GO:0044424,GO:0044444,GO:0097159,GO:1901363,GO:0005488,GO:0005622,GO:0005737,GO:0003676,GO:0005623,GO:0071704,GO:0044464,GO:0044238,GO:0044237,GO:0003677,GO:0008152,GO:0006807,GO:0044249,GO:0005575,GO:1901576,GO:0009058,GO:0003674,GO:0009987,GO:0031965,GO:0031090,GO:0016020,GO:0005635,GO:0005783,GO:0012505,GO:…	nuclear part,intracellular organelle part,organelle part,organelle,intracellular organelle,nucleus,membrane-bounded organelle,intracellular membrane-bounded organelle,intracellular part,cytoplasmic part,organic cyclic compound binding,heterocyclic compound binding,binding,intracellular,cytoplasm,nucleic acid binding,cell,organic substance metabolic process,cell part,primary metabolic process,cell…	hsa00600,hsa01100	Sphingolipid metabolism,Metabolic pathways
LNC_000241	XLOC_047223	-	chr9:83573851-83585688	1.60969	0.387827	2.0533	0.03075	0.999477	Novel_lncRNA	co_expression	ENSG00000169635	HIC2	Zinc finger C2H2-type/integrase DNA-binding domain||Zinc finger, C2H2||BTB/POZ domain||SKP1/BTB/POZ domain||Zinc finger, C2H2-like	GO:0043226,GO:0005515,GO:0043229,GO:0005634,GO:0043227,GO:0043231,GO:0044424,GO:0097159,GO:0048519,GO:1901363,GO:0005488,GO:0005622,GO:0048523,GO:0003676,GO:0090304,GO:0005623,GO:0071704,GO:0010467,GO:0044464,GO:0044260,GO:0044238,GO:0034641,GO:0044237,GO:0060255,GO:1901360,GO:0043170,GO:0006139,GO:0003677,GO:0046483,GO:0019222,GO:0065007,GO:0008152,GO:0050789,GO:0010468,GO:0006725,GO:0006807,GO:…	organelle,protein binding,intracellular organelle,nucleus,membrane-bounded organelle,intracellular membrane-bounded organelle,intracellular part,organic cyclic compound binding,negative regulation of biological process,heterocyclic compound binding,binding,intracellular,negative regulation of cellular process,nucleic acid binding,nucleic acid metabolic process,cell,organic substance metabolic pro…	--	--
LNC_000241	XLOC_047223	-	chr9:83573851-83585688	1.60969	0.387827	2.0533	0.03075	0.999477	Novel_lncRNA	co_expression	ENSG00000083750	RRAGB	P-loop containing nucleoside triphosphate hydrolase||Gtr1/RagA G protein	GO:0006950,GO:0044446,GO:0044422,GO:0043226,GO:0005515,GO:0043229,GO:0005634,GO:0043227,GO:0043231,GO:0032991,GO:0044424,GO:0033554,GO:0005829,GO:0044444,GO:0097159,GO:0048519,GO:1901363,GO:0005488,GO:0005622,GO:0048583,GO:0005737,GO:0048523,GO:0005623,GO:0044464,GO:0051716,GO:0048584,GO:0044237,GO:0043234,GO:0007049,GO:0019222,GO:0050896,GO:0065007,GO:0008152,GO:0048518,GO:0022402,GO:0050789,GO:…	response to stress,intracellular organelle part,organelle part,organelle,protein binding,intracellular organelle,nucleus,membrane-bounded organelle,intracellular membrane-bounded organelle,macromolecular complex,intracellular part,cellular response to stress,cytosol,cytoplasmic part,organic cyclic compound binding,negative regulation of biological process,heterocyclic compound binding,binding,int…	hsa04150	mTOR signaling pathway
LNC_000241	XLOC_047223	-	chr9:83573851-83585688	1.60969	0.387827	2.0533	0.03075	0.999477	Novel_lncRNA	co_expression	ENSG00000159199	ATP5G1	ATPase, F0 complex, subunit C||ATPase, F0 complex, subunit C, DCCD-binding site||V-ATPase proteolipid subunit C-like domain	GO:0044446,GO:0044422,GO:0043226,GO:0043229,GO:0043227,GO:0043231,GO:0032991,GO:0044424,GO:0044444,GO:0005488,GO:0005622,GO:0005737,GO:0005623,GO:0071704,GO:0044464,GO:0044238,GO:0034641,GO:0044237,GO:1901360,GO:0006139,GO:0043234,GO:0046483,GO:0008152,GO:0006725,GO:0006807,GO:0044249,GO:0005575,GO:1901576,GO:0051641,GO:0051649,GO:0019438,GO:0018130,GO:0034654,GO:0044271,GO:0009058,GO:1901362,GO:…	intracellular organelle part,organelle part,organelle,intracellular organelle,membrane-bounded organelle,intracellular membrane-bounded organelle,macromolecular complex,intracellular part,cytoplasmic part,binding,intracellular,cytoplasm,cell,organic substance metabolic process,cell part,primary metabolic process,cellular nitrogen compound metabolic process,cellular metabolic process,organic cycli…	hsa05010,hsa05016,hsa05012,hsa00190,hsa01100	Alzheimer's disease,Huntington's disease,Parkinson's disease,Oxidative phosphorylation,Metabolic pathways
LNC_000241	XLOC_047223	-	chr9:83573851-83585688	1.60969	0.387827	2.0533	0.03075	0.999477	Novel_lncRNA	co_expression	ENSG00000167380	ZNF226	Krueppel-associated box||Zinc finger C2H2-type/integrase DNA-binding domain||Zinc finger, C2H2||-||Zinc finger, C2H2-like	GO:0043226,GO:0043229,GO:0005634,GO:0043227,GO:0043231,GO:0044424,GO:0097159,GO:1901363,GO:0005488,GO:0005622,GO:0003676,GO:0090304,GO:0005623,GO:0071704,GO:0010467,GO:0044464,GO:0044260,GO:0044238,GO:0034641,GO:0044237,GO:0060255,GO:1901360,GO:0043170,GO:0006139,GO:0003677,GO:0046483,GO:0019222,GO:0065007,GO:0008152,GO:0050789,GO:0010468,GO:0006725,GO:0006807,GO:0009059,GO:0050794,GO:0034645,GO:…	organelle,intracellular organelle,nucleus,membrane-bounded organelle,intracellular membrane-bounded organelle,intracellular part,organic cyclic compound binding,heterocyclic compound binding,binding,intracellular,nucleic acid binding,nucleic acid metabolic process,cell,organic substance metabolic process,gene expression,cell part,cellular macromolecule metabolic process,primary metabolic process,…	--	--
LNC_000241	XLOC_047223	-	chr9:83573851-83585688	1.60969	0.387827	2.0533	0.03075	0.999477	Novel_lncRNA	co_expression	ENSG00000085415	SEH1L	WD40 repeat||G-protein beta WD-40 repeat||WD40-repeat-containing domain||WD40/YVTN repeat-like-containing domain	GO:0006950,GO:0044428,GO:0044446,GO:0044422,GO:0043226,GO:0005515,GO:0043229,GO:0005634,GO:0080134,GO:0043227,GO:0043231,GO:0032991,GO:0044424,GO:0044403,GO:0044419,GO:0033554,GO:0005829,GO:0044444,GO:0048519,GO:0005488,GO:0005622,GO:0048583,GO:0006952,GO:0044764,GO:0005737,GO:0016032,GO:0090304,GO:0005623,GO:0071704,GO:0010467,GO:0044464,GO:0044260,GO:0044238,GO:0051716,GO:0051704,GO:0034641,GO:…	response to stress,nuclear part,intracellular organelle part,organelle part,organelle,protein binding,intracellular organelle,nucleus,regulation of response to stress,membrane-bounded organelle,intracellular membrane-bounded organelle,macromolecular complex,intracellular part,symbiosis, encompassing mutualism through parasitism,interspecies interaction between organisms,cellular response to stres…	hsa03013	RNA transport
LNC_000241	XLOC_047223	-	chr9:83573851-83585688	1.60969	0.387827	2.0533	0.03075	0.999477	Novel_lncRNA	co_expression	ENSG00000146828	SLC12A9	Amino acid permease/ SLC12A domain||SLC12A transporter, C-terminal||Solute carrier family 12 member 9||-	GO:0043226,GO:0043227,GO:0005623,GO:0044464,GO:0005575,GO:0006810,GO:0051234,GO:0051179,GO:0003674,GO:0009987,GO:0031988,GO:0031982,GO:0070062,GO:0043230,GO:0065010,GO:0044763,GO:0044765,GO:0015379,GO:0022820,GO:0044699,GO:0016020,GO:0015377,GO:0008150,GO:0044421,GO:0008509,GO:0015293,GO:0015296,GO:0015294,GO:0015108,GO:0005576,GO:0006820,GO:0006821,GO:0044425,GO:0015103,GO:0016021,GO:0015291,GO:…	organelle,membrane-bounded organelle,cell,cell part,cellular_component,transport,establishment of localization,localization,molecular_function,cellular process,membrane-bounded vesicle,vesicle,extracellular vesicular exosome,extracellular organelle,extracellular membrane-bounded organelle,single-organism cellular process,single-organism transport,potassium:chloride symporter activity,potassium io…	--	--
LNC_000241	XLOC_047223	-	chr9:83573851-83585688	1.60969	0.387827	2.0533	0.03075	0.999477	Novel_lncRNA	co_expression	ENSG00000105520	PLPPR2	Phosphatidic acid phosphatase type 2/haloperoxidase||Lipid phosphate phosphatase-related protein type 2	GO:0005623,GO:0071704,GO:0044464,GO:0044238,GO:0051716,GO:0044237,GO:0050896,GO:0065007,GO:0008152,GO:0050789,GO:0050794,GO:0005575,GO:0003674,GO:0007165,GO:0009987,GO:0006796,GO:0006793,GO:0044763,GO:0007154,GO:0044700,GO:0023052,GO:0044699,GO:0016020,GO:0016787,GO:0008150,GO:0044710,GO:0003824,GO:0019637,GO:0006644,GO:0016311,GO:0016788,GO:0006629,GO:0042577,GO:0030258,GO:0016791,GO:0044255,GO:…	cell,organic substance metabolic process,cell part,primary metabolic process,cellular response to stimulus,cellular metabolic process,response to stimulus,biological regulation,metabolic process,regulation of biological process,regulation of cellular process,cellular_component,molecular_function,signal transduction,cellular process,phosphate-containing compound metabolic process,phosphorus metabo…	--	--
LNC_000241	XLOC_047223	-	chr9:83573851-83585688	1.60969	0.387827	2.0533	0.03075	0.999477	Novel_lncRNA	co_expression	ENSG00000183850	ZNF730	Zinc finger, C2H2-like||Zinc finger, C2H2||Zinc finger C2H2-type/integrase DNA-binding domain||Krueppel-associated box	GO:0043227,GO:0043226,GO:0005622,GO:0005634,GO:0005488,GO:0044424,GO:0003674,GO:0034641,GO:0043231,GO:0043229,GO:0008150,GO:0009987,GO:0071704,GO:0044238,GO:0006807,GO:0044260,GO:0008152,GO:0044237,GO:0065007,GO:0005623,GO:0044464,GO:0006139,GO:1901360,GO:0050789,GO:0046483,GO:0006725,GO:0043170,GO:0050794,GO:1901363,GO:0097159,GO:0019222,GO:0044249,GO:0060255,GO:0090304,GO:0010467,GO:0016070,GO:…	membrane-bounded organelle,organelle,intracellular,nucleus,binding,intracellular part,molecular_function,cellular nitrogen compound metabolic process,intracellular membrane-bounded organelle,intracellular organelle,biological_process,cellular process,organic substance metabolic process,primary metabolic process,nitrogen compound metabolic process,cellular macromolecule metabolic process,metabolic…	--	--
ENST00000548978.2	ENSG00000257702.3	LBX2-AS1	chr2:74497516-74504678	0.634081	1.4581	-1.20135	0.02	0.999477	Annotated_lncRNA	co_location	ENSG00000115289	PCGF1	Zinc finger, RING-type||Zinc finger, RING/FYVE/PHD-type||RAWUL domain||Zinc finger, RING-type, conserved site	GO:0005575,GO:0044424,GO:0006513,GO:0005622,GO:0043229,GO:0006996,GO:0043231,GO:0005515,GO:0071840,GO:0035518,GO:0043226,GO:0033522,GO:0016043,GO:0043227,GO:0010390,GO:0051276,GO:0044446,GO:0044422,GO:0016574,GO:0031519,GO:0044464,GO:0005623,GO:0032991,GO:0005634,GO:0006807,GO:0005488,GO:0006325,GO:0008022,GO:0032446,GO:0044260,GO:0016567,GO:0046914,GO:0034641,GO:0043234,GO:0006139,GO:0046483,GO:…	cellular_component,intracellular part,protein monoubiquitination,intracellular,intracellular organelle,organelle organization,intracellular membrane-bounded organelle,protein binding,cellular component organization or biogenesis,histone H2A monoubiquitination,organelle,histone H2A ubiquitination,cellular component organization,membrane-bounded organelle,histone monoubiquitination,chromosome organ…	hsa04550	Signaling pathways regulating pluripotency of stem cells
ENST00000548978.2	ENSG00000257702.3	LBX2-AS1	chr2:74497516-74504678	0.634081	1.4581	-1.20135	0.02	0.999477	Annotated_lncRNA	co_location	ENSG00000005448	WDR54	WD40 repeat||-||WD40/YVTN repeat-like-containing domain||WD40-repeat-containing domain	--	--	--	--
ENST00000548978.2	ENSG00000257702.3	LBX2-AS1	chr2:74497516-74504678	0.634081	1.4581	-1.20135	0.02	0.999477	Annotated_lncRNA	co_location	ENSG00000115318	LOXL3	SRCR domain||Lysyl oxidase||Lysyl oxidase, conserved site||SRCR-like domain	GO:0016020,GO:0004720,GO:0005737,GO:0005575,GO:0044424,GO:0048864,GO:0005044,GO:0005622,GO:0043229,GO:0014031,GO:0043231,GO:0048762,GO:0005515,GO:0071840,GO:0005507,GO:0038024,GO:0048863,GO:0060485,GO:0043226,GO:0016641,GO:0016043,GO:0043227,GO:0016638,GO:0000904,GO:0044710,GO:0006897,GO:0004872,GO:0044464,GO:0005623,GO:0005634,GO:0006807,GO:0003824,GO:0048523,GO:0048519,GO:0005488,GO:0000902,GO:…	membrane,protein-lysine 6-oxidase activity,cytoplasm,cellular_component,intracellular part,stem cell development,scavenger receptor activity,intracellular,intracellular organelle,mesenchymal cell development,intracellular membrane-bounded organelle,mesenchymal cell differentiation,protein binding,cellular component organization or biogenesis,copper ion binding,cargo receptor activity,stem cell di…	--	--
ENST00000548978.2	ENSG00000257702.3	LBX2-AS1	chr2:74497516-74504678	0.634081	1.4581	-1.20135	0.02	0.999477	Annotated_lncRNA	co_location	ENSG00000144045	DQX1	P-loop containing nucleoside triphosphate hydrolase||Helicase, C-terminal||Helicase-associated domain||Domain of unknown function DUF1605||Helicase superfamily 1/2, ATP-binding domain||-	GO:0005737,GO:0005575,GO:0044424,GO:0030529,GO:0008026,GO:0070035,GO:0005622,GO:0043229,GO:0043231,GO:0035639,GO:0032550,GO:0032549,GO:0001883,GO:0001882,GO:0017111,GO:0032555,GO:0017076,GO:0032553,GO:0016462,GO:0043226,GO:0016818,GO:0016817,GO:0004386,GO:0043227,GO:0044446,GO:0005681,GO:0016071,GO:0044422,GO:0016787,GO:0044464,GO:0005623,GO:0032991,GO:0005524,GO:0006396,GO:0000166,GO:1901265,GO:…	cytoplasm,cellular_component,intracellular part,ribonucleoprotein complex,ATP-dependent helicase activity,purine NTP-dependent helicase activity,intracellular,intracellular organelle,intracellular membrane-bounded organelle,purine ribonucleoside triphosphate binding,purine ribonucleoside binding,ribonucleoside binding,purine nucleoside binding,nucleoside binding,nucleoside-triphosphatase activity…	--	--
ENST00000548978.2	ENSG00000257702.3	LBX2-AS1	chr2:74497516-74504678	0.634081	1.4581	-1.20135	0.02	0.999477	Annotated_lncRNA	co_location	ENSG00000115297	TLX2	Homeobox domain||Homeodomain, metazoa||Homeodomain-like||Homeobox, conserved site||-	GO:0050768,GO:0031345,GO:0005737,GO:0005575,GO:0048813,GO:0044424,GO:0048483,GO:0010721,GO:0005622,GO:0043229,GO:0050774,GO:0043231,GO:0071840,GO:0048667,GO:0048814,GO:0048484,GO:0048812,GO:0010769,GO:0043226,GO:0016358,GO:0016043,GO:0043227,GO:0010975,GO:0048666,GO:0050773,GO:0048858,GO:0031344,GO:0000904,GO:0022604,GO:0032990,GO:0031175,GO:0044464,GO:0045596,GO:0005623,GO:0005634,GO:0006807,GO:…	negative regulation of neurogenesis,negative regulation of cell projection organization,cytoplasm,cellular_component,dendrite morphogenesis,intracellular part,autonomic nervous system development,negative regulation of cell development,intracellular,intracellular organelle,negative regulation of dendrite morphogenesis,intracellular membrane-bounded organelle,cellular component organization or bio…	--	--
ENST00000548978.2	ENSG00000257702.3	LBX2-AS1	chr2:74497516-74504678	0.634081	1.4581	-1.20135	0.02	0.999477	Annotated_lncRNA	co_location	ENSG00000239779	WBP1	WW domain-binding protein 1-like	GO:0016020,GO:0044425,GO:0005575,GO:0016021,GO:0031224,GO:0005515,GO:0050699,GO:0005488,GO:0003674,GO:0008150,GO:0019904	membrane,membrane part,cellular_component,integral to membrane,intrinsic to membrane,protein binding,WW domain binding,binding,molecular_function,biological_process,protein domain specific binding	--	--
ENST00000548978.2	ENSG00000257702.3	LBX2-AS1	chr2:74497516-74504678	0.634081	1.4581	-1.20135	0.02	0.999477	Annotated_lncRNA	co_location	ENSG00000115274	INO80B	Zinc finger, HIT-type||INO80 complex subunit B-like conserved region||INO80 complex, subunit Ies2	GO:0031011,GO:0033202,GO:0016020,GO:0097346,GO:0070603,GO:0005737,GO:0005575,GO:0044424,GO:0005694,GO:0000785,GO:0006310,GO:0005622,GO:0043229,GO:0006996,GO:0043231,GO:0044454,GO:0071840,GO:0044427,GO:0000228,GO:0043226,GO:0016043,GO:0000790,GO:0006259,GO:0006338,GO:0043227,GO:0043228,GO:0043232,GO:0051276,GO:0044446,GO:0005730,GO:0044422,GO:0044464,GO:0005623,GO:0032991,GO:0005634,GO:0006807,GO:…	Ino80 complex,DNA helicase complex,membrane,INO80-type complex,SWI/SNF superfamily-type complex,cytoplasm,cellular_component,intracellular part,chromosome,chromatin,DNA recombination,intracellular,intracellular organelle,organelle organization,intracellular membrane-bounded organelle,nuclear chromosome part,cellular component organization or biogenesis,chromosomal part,nuclear chromosome,organell…	--	--
ENST00000548978.2	ENSG00000257702.3	LBX2-AS1	chr2:74497516-74504678	0.634081	1.4581	-1.20135	0.02	0.999477	Annotated_lncRNA	co_location	ENSG00000179528	LBX2	Homeodomain-like||-||Homeobox domain	GO:0005575,GO:0044424,GO:0005622,GO:0043229,GO:0043231,GO:0043226,GO:0043227,GO:0044464,GO:0005623,GO:0005634,GO:0006807,GO:0005488,GO:0044260,GO:0034641,GO:0006139,GO:0046483,GO:0090304,GO:0010467,GO:1901360,GO:0006725,GO:0044237,GO:0043170,GO:0019219,GO:0016070,GO:0051171,GO:2000112,GO:0031326,GO:0009889,GO:0010556,GO:0044238,GO:0010468,GO:0006355,GO:2001141,GO:0032774,GO:0008152,GO:0019222,GO:…	cellular_component,intracellular part,intracellular,intracellular organelle,intracellular membrane-bounded organelle,organelle,membrane-bounded organelle,cell part,cell,nucleus,nitrogen compound metabolic process,binding,cellular macromolecule metabolic process,cellular nitrogen compound metabolic process,nucleobase-containing compound metabolic process,heterocycle metabolic process,nucleic acid …	--	--
ENST00000548978.2	ENSG00000257702.3	LBX2-AS1	chr2:74497516-74504678	0.634081	1.4581	-1.20135	0.02	0.999477	Annotated_lncRNA	co_location	ENSG00000115325	DOK1	Pleckstrin homology domain||IRS-type PTB domain||PH domain-like||-	GO:0042058,GO:1901184,GO:0005737,GO:0005575,GO:0044424,GO:0005622,GO:0043229,GO:0007173,GO:0043231,GO:0005515,GO:0007265,GO:0038127,GO:0032403,GO:0005102,GO:0043226,GO:0043227,GO:0007264,GO:0005158,GO:0044444,GO:0045742,GO:1901186,GO:0044464,GO:0005623,GO:0005634,GO:0005488,GO:0035556,GO:0007154,GO:0048471,GO:0005829,GO:0005057,GO:0044700,GO:0023052,GO:0004871,GO:0060089,GO:0007165,GO:0007166,GO:…	regulation of epidermal growth factor receptor signaling pathway,regulation of ERBB signaling pathway,cytoplasm,cellular_component,intracellular part,intracellular,intracellular organelle,epidermal growth factor receptor signaling pathway,intracellular membrane-bounded organelle,protein binding,Ras protein signal transduction,ERBB signaling pathway,protein complex binding,receptor binding,organel…	hsa05162	Measles
ENST00000548978.2	ENSG00000257702.3	LBX2-AS1	chr2:74497516-74504678	0.634081	1.4581	-1.20135	0.02	0.999477	Annotated_lncRNA	co_location	ENSG00000115317	HTRA2	Peptidase S1, PA clan||PDZ domain||Peptidase S1C	GO:2001238,GO:2001269,GO:0031967,GO:0031975,GO:0006722,GO:0019742,GO:0016020,GO:2001267,GO:0071345,GO:0031966,GO:0012505,GO:0044425,GO:0006672,GO:0005758,GO:0005737,GO:0005740,GO:0006665,GO:1901575,GO:0005575,GO:0044424,GO:0031970,GO:0031090,GO:0005694,GO:0000785,GO:0034097,GO:0009636,GO:0016021,GO:0031224,GO:0005622,GO:0043229,GO:0051345,GO:0009056,GO:0006996,GO:0009635,GO:0043231,GO:0005515,GO:…	positive regulation of extrinsic apoptotic signaling pathway,positive regulation of cysteine-type endopeptidase activity involved in apoptotic signaling pathway,organelle envelope,envelope,triterpenoid metabolic process,pentacyclic triterpenoid metabolic process,membrane,regulation of cysteine-type endopeptidase activity involved in apoptotic signaling pathway,cellular response to cytokine stimul…	hsa05012	Parkinson's disease
ENST00000548978.2	ENSG00000257702.3	LBX2-AS1	chr2:74497516-74504678	0.634081	1.4581	-1.20135	0.02	0.999477	Annotated_lncRNA	co_location	ENSG00000115275	MOGS	Glycoside hydrolase family 63||Glycosyl hydrolase family 63, N-terminal||Glycosyl hydrolase family 63, C-terminal||Six-hairpin glycosidase-like	GO:0004553,GO:0016798,GO:0004573,GO:0016020,GO:0012505,GO:0044425,GO:0005737,GO:0005575,GO:0044424,GO:0031090,GO:0016021,GO:0031224,GO:0005622,GO:0043229,GO:0043231,GO:1901135,GO:0015926,GO:0009311,GO:0043226,GO:0005975,GO:0005783,GO:0043227,GO:0009100,GO:0044446,GO:0005789,GO:0044444,GO:0042175,GO:0044422,GO:0044432,GO:0016787,GO:1901137,GO:0009101,GO:0044464,GO:0044723,GO:0006457,GO:0005623,GO:…	hydrolase activity, hydrolyzing O-glycosyl compounds,hydrolase activity, acting on glycosyl bonds,mannosyl-oligosaccharide glucosidase activity,membrane,endomembrane system,membrane part,cytoplasm,cellular_component,intracellular part,organelle membrane,integral to membrane,intrinsic to membrane,intracellular,intracellular organelle,intracellular membrane-bounded organelle,carbohydrate derivative…	hsa01100,hsa00510,hsa04141	Metabolic pathways,N-Glycan biosynthesis,Protein processing in endoplasmic reticulum
ENST00000548978.2	ENSG00000257702.3	LBX2-AS1	chr2:74497516-74504678	0.634081	1.4581	-1.20135	0.02	0.999477	Annotated_lncRNA	co_location	ENSG00000135637	CCDC142	Coiled-coil domain-containing protein 142	--	--	--	--
ENST00000548978.2	ENSG00000257702.3	LBX2-AS1	chr2:74497516-74504678	0.634081	1.4581	-1.20135	0.02	0.999477	Annotated_lncRNA	co_location	ENSG00000115282	TTC31	Tetratricopeptide-like helical domain||Tetratricopeptide repeat||Tetratricopeptide repeat-containing domain||-	--	--	--	--
ENST00000548978.2	ENSG00000257702.3	LBX2-AS1	chr2:74497516-74504678	0.634081	1.4581	-1.20135	0.02	0.999477	Annotated_lncRNA	co_location	ENSG00000204822	MRPL53	-||Ribosomal protein L53, mitochondrial	GO:0031967,GO:0031975,GO:0016020,GO:0031966,GO:0005737,GO:0005740,GO:0005575,GO:0044424,GO:0031090,GO:0030529,GO:0005622,GO:0043229,GO:0006996,GO:0043231,GO:0071840,GO:0005743,GO:0007005,GO:0044429,GO:0043226,GO:0019866,GO:0016043,GO:0006414,GO:0043227,GO:0043228,GO:0043232,GO:0070125,GO:0070126,GO:0044446,GO:0005840,GO:0044444,GO:0071822,GO:0006415,GO:0044422,GO:0044464,GO:0043933,GO:0032543,GO:…	organelle envelope,envelope,membrane,mitochondrial membrane,cytoplasm,mitochondrial envelope,cellular_component,intracellular part,organelle membrane,ribonucleoprotein complex,intracellular,intracellular organelle,organelle organization,intracellular membrane-bounded organelle,cellular component organization or biogenesis,mitochondrial inner membrane,mitochondrion organization,mitochondrial part,…	--	--
ENST00000548978.2	ENSG00000257702.3	LBX2-AS1	chr2:74497516-74504678	0.634081	1.4581	-1.20135	0.02	0.999477	Annotated_lncRNA	co_location	ENSG00000159374	M1AP	-	GO:0071103,GO:0051308,GO:0006323,GO:0016020,GO:0051304,GO:0007060,GO:0044425,GO:0005737,GO:0005575,GO:0044424,GO:0016021,GO:0031224,GO:0005622,GO:0006996,GO:0071840,GO:0051321,GO:0051307,GO:0016043,GO:0006259,GO:0044085,GO:0007059,GO:0051276,GO:0007126,GO:0031497,GO:0007127,GO:0022607,GO:0006333,GO:0007140,GO:0045132,GO:0044464,GO:0007049,GO:0048610,GO:0005623,GO:0006396,GO:0006807,GO:0006325,GO:…	DNA conformation change,male meiosis chromosome separation,DNA packaging,membrane,chromosome separation,male meiosis chromosome segregation,membrane part,cytoplasm,cellular_component,intracellular part,integral to membrane,intrinsic to membrane,intracellular,organelle organization,cellular component organization or biogenesis,meiotic cell cycle,meiotic chromosome separation,cellular component org…	--	--
ENST00000548978.2	ENSG00000257702.3	LBX2-AS1	chr2:74497516-74504678	0.634081	1.4581	-1.20135	0.02	0.999477	Annotated_lncRNA	co_location	ENSG00000115307	AUP1	Ubiquitin system component Cue	GO:0016020,GO:0000839,GO:0012505,GO:0044425,GO:0005737,GO:1901575,GO:0005575,GO:0044424,GO:0031090,GO:0000836,GO:0000835,GO:0016021,GO:0031224,GO:0005622,GO:0043229,GO:0097027,GO:0009056,GO:0043231,GO:0005515,GO:0006886,GO:0055106,GO:0000153,GO:0055103,GO:0043226,GO:0030970,GO:0009057,GO:0005783,GO:0043227,GO:0030234,GO:0000151,GO:0044446,GO:0015031,GO:0005789,GO:0051649,GO:0044444,GO:0042175,GO:…	membrane,Hrd1p ubiquitin ligase ERAD-L complex,endomembrane system,membrane part,cytoplasm,organic substance catabolic process,cellular_component,intracellular part,organelle membrane,Hrd1p ubiquitin ligase complex,ER ubiquitin ligase complex,integral to membrane,intrinsic to membrane,intracellular,intracellular organelle,ubiquitin-protein ligase activator activity,catabolic process,intracellular…	--	--
ENST00000548978.2	ENSG00000257702.3	LBX2-AS1	chr2:74497516-74504678	0.634081	1.4581	-1.20135	0.02	0.999477	Annotated_lncRNA	co_location	ENSG00000114993	RTKN	Anillin homology domain||PH domain-like||HR1 rho-binding repeat||Pleckstrin homology domain	GO:0017049,GO:1901136,GO:0005525,GO:0017048,GO:0032561,GO:0019001,GO:0034655,GO:0005737,GO:1901565,GO:0046700,GO:0044270,GO:1901575,GO:0005575,GO:0044424,GO:0019439,GO:0034260,GO:1901361,GO:0030695,GO:0005622,GO:0009164,GO:0009056,GO:1901658,GO:1901135,GO:0035639,GO:0060589,GO:0033121,GO:0030811,GO:0009118,GO:0032550,GO:0032549,GO:0001883,GO:0005515,GO:0001882,GO:0051336,GO:0032555,GO:0007265,GO:…	GTP-Rho binding,carbohydrate derivative catabolic process,GTP binding,Rho GTPase binding,guanyl ribonucleotide binding,guanyl nucleotide binding,nucleobase-containing compound catabolic process,cytoplasm,organonitrogen compound catabolic process,heterocycle catabolic process,cellular nitrogen compound catabolic process,organic substance catabolic process,cellular_component,intracellular part,arom…	--	--
ENST00000548978.2	ENSG00000257702.3	LBX2-AS1	chr2:74497516-74504678	0.634081	1.4581	-1.20135	0.02	0.999477	Annotated_lncRNA	co_location	ENSG00000159239	C2orf81	Protein of unknown function DUF4639	--	--	--	--
ENST00000548978.2	ENSG00000257702.3	LBX2-AS1	chr2:74497516-74504678	0.634081	1.4581	-1.20135	0.02	0.999477	Annotated_lncRNA	co_expression	ENSG00000138621	PPCDC	Flavoprotein	GO:0005829,GO:0005515,GO:0044238,GO:0071704,GO:0044424,GO:0008152,GO:0044444,GO:0005488,GO:1901360,GO:0034641,GO:0044237,GO:0005622,GO:0006139,GO:0046483,GO:0005737,GO:0006725,GO:0005623,GO:0006807,GO:0044464,GO:0044249,GO:0003824,GO:1901576,GO:0009058,GO:0003674,GO:0006796,GO:0006793,GO:0009987,GO:1901362,GO:0018130,GO:0042802,GO:0019438,GO:0005575,GO:0034654,GO:0044271,GO:0004633,GO:0015936,GO:…	cytosol,protein binding,primary metabolic process,organic substance metabolic process,intracellular part,metabolic process,cytoplasmic part,binding,organic cyclic compound metabolic process,cellular nitrogen compound metabolic process,cellular metabolic process,intracellular,nucleobase-containing compound metabolic process,heterocycle metabolic process,cytoplasm,cellular aromatic compound metabol…	hsa00770,hsa01100	Pantothenate and CoA biosynthesis,Metabolic pathways
ENST00000488545.1	ENSG00000241163.7	LINC00877	chr3:72035299-72100957	1.50457	3.30644	-1.13593	0.0376	0.999477	Annotated_lncRNA	co_expression	ENSG00000125347	IRF1	Interferon regulatory factor, conserved site||Interferon regulatory factor DNA-binding domain||Interferon regulatory factor-1/2||Interferon regulatory factor 1||Winged helix-turn-helix DNA-binding domain	GO:0002376,GO:0006955,GO:0006952,GO:0002682,GO:0051704,GO:0045087,GO:0006950,GO:0002684,GO:0002252,GO:0050776,GO:0051707,GO:0009607,GO:0009615,GO:0034097,GO:0051607,GO:0045321,GO:0071345,GO:0001816,GO:0010033,GO:0001775,GO:0001817,GO:0031347,GO:0044446,GO:0050778,GO:0019221,GO:0044422,GO:0005515,GO:0070887,GO:0002694,GO:0050896,GO:0046649,GO:0050865,GO:0045088,GO:0031974,GO:0050863,GO:0045089,GO:…	immune system process,immune response,defense response,regulation of immune system process,multi-organism process,innate immune response,response to stress,positive regulation of immune system process,immune effector process,regulation of immune response,response to other organism,response to biotic stimulus,response to virus,response to cytokine stimulus,defense response to virus,leukocyte activ…	hsa05160,hsa04917,hsa05133	Hepatitis C,Prolactin signaling pathway,Pertussis
ENST00000488545.1	ENSG00000241163.7	LINC00877	chr3:72035299-72100957	1.50457	3.30644	-1.13593	0.0376	0.999477	Annotated_lncRNA	co_expression	ENSG00000169994	MYO7B	-||Variant SH3 domain||MyTH4 domain||FERM domain||Band 4.1 domain||Ubiquitin-related domain||FERM central domain||Myosin head, motor domain||PH domain-like||SH3 domain||IQ motif, EF-hand binding site||P-loop containing nucleoside triphosphate hydrolase||FERM/acyl-CoA-binding protein, 3-helical bundle	GO:0070062,GO:0043230,GO:0065010,GO:0031988,GO:0044421,GO:0005576,GO:0031982,GO:0044699,GO:0044763,GO:0005515,GO:0005488,GO:0032991,GO:0043228,GO:0043232,GO:0043226,GO:1901363,GO:0005737,GO:0043168,GO:0043227,GO:0044422,GO:0097159,GO:0044446,GO:0032502,GO:0005622,GO:0005623,GO:0009987,GO:0044464,GO:0008150,GO:0003674,GO:0003779,GO:0005902,GO:0042995,GO:0032555,GO:0048869,GO:0036094,GO:0017076,GO:…	extracellular vesicular exosome,extracellular organelle,extracellular membrane-bounded organelle,membrane-bounded vesicle,extracellular region part,extracellular region,vesicle,single-organism process,single-organism cellular process,protein binding,binding,macromolecular complex,non-membrane-bounded organelle,intracellular non-membrane-bounded organelle,organelle,heterocyclic compound binding,cy…	--	--
ENST00000488545.1	ENSG00000241163.7	LINC00877	chr3:72035299-72100957	1.50457	3.30644	-1.13593	0.0376	0.999477	Annotated_lncRNA	co_expression	ENSG00000129667	RHBDF2	Peptidase S54, rhomboid domain||Peptidase S54, rhomboid||-||Rhomboid serine protease	GO:0048519,GO:0044446,GO:0005515,GO:0044422,GO:0048583,GO:0048523,GO:0044238,GO:0071704,GO:0043170,GO:0043226,GO:0043229,GO:0044424,GO:0008152,GO:0019538,GO:0044444,GO:0005488,GO:0010467,GO:0043227,GO:0043231,GO:0050789,GO:0005622,GO:0065007,GO:0051716,GO:0032880,GO:0005737,GO:0033036,GO:0070201,GO:0050794,GO:0005623,GO:0050896,GO:0051223,GO:0044464,GO:0008104,GO:0015031,GO:0016787,GO:0045184,GO:…	negative regulation of biological process,intracellular organelle part,protein binding,organelle part,regulation of response to stimulus,negative regulation of cellular process,primary metabolic process,organic substance metabolic process,macromolecule metabolic process,organelle,intracellular organelle,intracellular part,metabolic process,protein metabolic process,cytoplasmic part,binding,gene e…	--	--
ENST00000488545.1	ENSG00000241163.7	LINC00877	chr3:72035299-72100957	1.50457	3.30644	-1.13593	0.0376	0.999477	Annotated_lncRNA	co_expression	ENSG00000184588	PDE4B	3'5'-cyclic nucleotide phosphodiesterase, catalytic domain||-||3'5'-cyclic nucleotide phosphodiesterase||3'5'-cyclic nucleotide phosphodiesterase, conserved site||HD/PDEase domain	GO:0006955,GO:0002376,GO:0032991,GO:0002684,GO:0002682,GO:0048519,GO:0050776,GO:0044446,GO:0005829,GO:0005515,GO:0044422,GO:0048583,GO:0002253,GO:0051704,GO:0044238,GO:0050778,GO:0071704,GO:0002757,GO:0002764,GO:0043226,GO:0097159,GO:0048518,GO:0043229,GO:1901363,GO:0044424,GO:0008152,GO:0044444,GO:0005488,GO:1901360,GO:0043227,GO:0002429,GO:0002768,GO:0043234,GO:0034641,GO:0048584,GO:0043231,GO:…	immune response,immune system process,macromolecular complex,positive regulation of immune system process,regulation of immune system process,negative regulation of biological process,regulation of immune response,intracellular organelle part,cytosol,protein binding,organelle part,regulation of response to stimulus,activation of immune response,multi-organism process,primary metabolic process,pos…	hsa05032,hsa04024,hsa00230	Morphine addiction,cAMP signaling pathway,Purine metabolism
ENST00000488545.1	ENSG00000241163.7	LINC00877	chr3:72035299-72100957	1.50457	3.30644	-1.13593	0.0376	0.999477	Annotated_lncRNA	co_expression	ENSG00000138674	SEC31A	Ancestral coatomer element 1, Sec16/Sec31||WD40 repeat||-||WD40/YVTN repeat-like-containing domain||WD40-repeat-containing domain	GO:0002376,GO:0032991,GO:0044446,GO:0005829,GO:0005515,GO:0044422,GO:0043226,GO:0043229,GO:0044424,GO:0044444,GO:0005488,GO:0043227,GO:0043234,GO:0043231,GO:0005622,GO:0005737,GO:0033036,GO:0005623,GO:0050896,GO:0044464,GO:0008104,GO:0015031,GO:0043933,GO:0065003,GO:0006996,GO:0019884,GO:0022607,GO:0002474,GO:0044085,GO:0045184,GO:0002478,GO:0016482,GO:0016043,GO:0071840,GO:0051641,GO:0048002,GO:…	immune system process,macromolecular complex,intracellular organelle part,cytosol,protein binding,organelle part,organelle,intracellular organelle,intracellular part,cytoplasmic part,binding,membrane-bounded organelle,protein complex,intracellular membrane-bounded organelle,intracellular,cytoplasm,macromolecule localization,cell,response to stimulus,cell part,protein localization,protein transpor…	hsa04141	Protein processing in endoplasmic reticulum
ENST00000488545.1	ENSG00000241163.7	LINC00877	chr3:72035299-72100957	1.50457	3.30644	-1.13593	0.0376	0.999477	Annotated_lncRNA	co_expression	ENSG00000141574	SECTM1	Secreted and transmembrane protein 1||-||Immunoglobulin-like domain||Immunoglobulin-like fold	GO:0002376,GO:0006955,GO:0070062,GO:0043230,GO:0065010,GO:0031982,GO:0031988,GO:0005515,GO:0050896,GO:0043227,GO:0043226,GO:0048584,GO:0044421,GO:0048583,GO:0005488,GO:0005622,GO:0048518,GO:0044424,GO:0051716,GO:0005737,GO:0005576,GO:0003674,GO:0043229,GO:0008150,GO:0043231,GO:0044763,GO:0016020,GO:0009987,GO:0044444,GO:0048522,GO:0044464,GO:0044699,GO:0005623,GO:0035556,GO:0065007,GO:0009967,GO:…	immune system process,immune response,extracellular vesicular exosome,extracellular organelle,extracellular membrane-bounded organelle,vesicle,membrane-bounded vesicle,protein binding,response to stimulus,membrane-bounded organelle,organelle,positive regulation of response to stimulus,extracellular region part,regulation of response to stimulus,binding,intracellular,positive regulation of biologi…	--	--
ENST00000488545.1	ENSG00000241163.7	LINC00877	chr3:72035299-72100957	1.50457	3.30644	-1.13593	0.0376	0.999477	Annotated_lncRNA	co_expression	ENSG00000165637	VDAC2	Voltage-dependent anion-selective channel protein 2||Porin, eukaryotic type||Eukaryotic porin/Tom40||Porin domain	GO:0043233,GO:0070013,GO:0031974,GO:0032991,GO:0048519,GO:0044446,GO:0044422,GO:0048583,GO:0048523,GO:0005634,GO:0043226,GO:0097159,GO:0043229,GO:1901363,GO:0044424,GO:0044444,GO:0005488,GO:0043227,GO:0043234,GO:0043231,GO:0050789,GO:0005622,GO:0006915,GO:0012501,GO:0065007,GO:0008219,GO:0016265,GO:0051716,GO:0005737,GO:0050794,GO:0005623,GO:0050896,GO:0044464,GO:0034622,GO:0043933,GO:0065003,GO:…	organelle lumen,intracellular organelle lumen,membrane-enclosed lumen,macromolecular complex,negative regulation of biological process,intracellular organelle part,organelle part,regulation of response to stimulus,negative regulation of cellular process,nucleus,organelle,organic cyclic compound binding,intracellular organelle,heterocyclic compound binding,intracellular part,cytoplasmic part,bindi…	hsa05166,hsa05016,hsa04022,hsa05012,hsa04020	HTLV-I infection,Huntington's disease,cGMP-PKG signaling pathway,Parkinson's disease,Calcium signaling pathway
ENST00000488545.1	ENSG00000241163.7	LINC00877	chr3:72035299-72100957	1.50457	3.30644	-1.13593	0.0376	0.999477	Annotated_lncRNA	co_expression	ENSG00000198216	CACNA1E	Voltage-dependent calcium channel, R-type, alpha-1 subunit||Voltage-dependent channel, four helix bundle domain||Ion transport domain||Voltage-dependent L-type calcium channel, IQ-associated domain||Voltage-dependent calcium channel, alpha-1 subunit||Voltage-dependent calcium channel, alpha-1 subunit, IQ domain||EF-hand domain	GO:0032991,GO:0005488,GO:0043234,GO:0050789,GO:0065007,GO:0050794,GO:0005623,GO:0044464,GO:0032940,GO:0051641,GO:0071702,GO:0051649,GO:0044763,GO:0060341,GO:0046903,GO:0003674,GO:0016020,GO:0044765,GO:0009987,GO:0032879,GO:0007154,GO:0005891,GO:0044699,GO:0005575,GO:0006810,GO:0044700,GO:0023052,GO:0010646,GO:0051234,GO:0043167,GO:0051179,GO:0034704,GO:0051046,GO:0023051,GO:0051049,GO:0008331,GO:…	macromolecular complex,binding,protein complex,regulation of biological process,biological regulation,regulation of cellular process,cell,cell part,secretion by cell,cellular localization,organic substance transport,establishment of localization in cell,single-organism cellular process,regulation of cellular localization,secretion,molecular_function,membrane,single-organism transport,cellular pro…	hsa04010,hsa04930,hsa04020	MAPK signaling pathway,Type II diabetes mellitus,Calcium signaling pathway
ENST00000488545.1	ENSG00000241163.7	LINC00877	chr3:72035299-72100957	1.50457	3.30644	-1.13593	0.0376	0.999477	Annotated_lncRNA	co_expression	ENSG00000132256	TRIM5	Zinc finger, RING-type, conserved site||Concanavalin A-like lectin/glucanase domain||Butyrophylin-like||RING-type zinc-finger, LisH dimerisation motif||Zinc finger, RING/FYVE/PHD-type||SPRY domain||B-box-type zinc finger||Zinc finger, RING-type||Tripartite motif-containing protein 5||B30.2/SPRY domain	GO:0006955,GO:0045087,GO:0002376,GO:0006950,GO:0034097,GO:0034341,GO:0080134,GO:0071345,GO:0006952,GO:0019221,GO:0044403,GO:0044419,GO:0032991,GO:0002684,GO:0002682,GO:0048519,GO:0051607,GO:0050776,GO:0071346,GO:0044764,GO:0060333,GO:0016032,GO:0005829,GO:0005515,GO:0009615,GO:0002252,GO:0048583,GO:0002253,GO:0048523,GO:0051704,GO:0005634,GO:0044238,GO:0044267,GO:0044260,GO:0050778,GO:0071704,GO:…	immune response,innate immune response,immune system process,response to stress,response to cytokine stimulus,response to interferon-gamma,regulation of response to stress,cellular response to cytokine stimulus,defense response,cytokine-mediated signaling pathway,symbiosis, encompassing mutualism through parasitism,interspecies interaction between organisms,macromolecular complex,positive regulat…	--	--
ENST00000488545.1	ENSG00000241163.7	LINC00877	chr3:72035299-72100957	1.50457	3.30644	-1.13593	0.0376	0.999477	Annotated_lncRNA	co_expression	ENSG00000135604	STX11	Syntaxin-11||Syntaxin/epimorphin, conserved site||t-SNARE||Syntaxin, N-terminal domain||Target SNARE coiled-coil homology domain	GO:0031982,GO:0031988,GO:0005515,GO:0043227,GO:0043226,GO:0005488,GO:0005622,GO:0044424,GO:0045184,GO:0033036,GO:0008104,GO:0005737,GO:0015031,GO:0051649,GO:0003674,GO:0043229,GO:0008150,GO:0043231,GO:0051179,GO:0051641,GO:0032991,GO:0044763,GO:0016020,GO:0009987,GO:0044444,GO:0071840,GO:0034613,GO:0070727,GO:0065008,GO:0051234,GO:0006886,GO:0071702,GO:0006810,GO:0032940,GO:0046907,GO:0046903,GO:…	vesicle,membrane-bounded vesicle,protein binding,membrane-bounded organelle,organelle,binding,intracellular,intracellular part,establishment of protein localization,macromolecule localization,protein localization,cytoplasm,protein transport,establishment of localization in cell,molecular_function,intracellular organelle,biological_process,intracellular membrane-bounded organelle,localization,cell…	hsa04130	SNARE interactions in vesicular transport
ENST00000488545.1	ENSG00000241163.7	LINC00877	chr3:72035299-72100957	1.50457	3.30644	-1.13593	0.0376	0.999477	Annotated_lncRNA	co_expression	ENSG00000137757	CASP5	Caspase-like domain||Peptidase C14, p20 domain||CARD domain||Peptidase family C14A, His active site||Death-like domain||Peptidase C14A, caspase catalytic domain||Peptidase family C14A, cysteine active site||Peptidase C14, caspase non-catalytic subunit p10||Peptidase C14A, interleukin-1 beta convertase type	GO:0006950,GO:0080134,GO:0006952,GO:0032991,GO:0005515,GO:0048583,GO:0044238,GO:0071704,GO:0043170,GO:0048518,GO:0044424,GO:0008152,GO:0019538,GO:0031347,GO:0005488,GO:0043234,GO:0050789,GO:0005622,GO:0001817,GO:0006915,GO:0012501,GO:0065007,GO:0008219,GO:0016265,GO:0001816,GO:0051716,GO:0032880,GO:0033036,GO:0070201,GO:0050794,GO:0005623,GO:0050896,GO:0051223,GO:0032612,GO:0032652,GO:0001819,GO:…	response to stress,regulation of response to stress,defense response,macromolecular complex,protein binding,regulation of response to stimulus,primary metabolic process,organic substance metabolic process,macromolecule metabolic process,positive regulation of biological process,intracellular part,metabolic process,protein metabolic process,regulation of defense response,binding,protein complex,re…	hsa04621	NOD-like receptor signaling pathway
ENST00000488545.1	ENSG00000241163.7	LINC00877	chr3:72035299-72100957	1.50457	3.30644	-1.13593	0.0376	0.999477	Annotated_lncRNA	co_expression	ENSG00000177989	ODF3B	Sperm-tail PG-rich repeat||-	--	--	--	--
ENST00000541782.1	ENSG00000276232.1	SCARNA10	chr12:6491885-6531955	17510.4	7215.51	1.27904	0.03505	0.999477	Annotated_lncRNA	co_location	ENSG00000010295	IFFO1	Intermediate filament protein||-	GO:0005575,GO:0044424,GO:0005622,GO:0043229,GO:0043226,GO:0043228,GO:0043232,GO:0044446,GO:0044422,GO:0044464,GO:0005623,GO:0032991,GO:0005198,GO:0005856,GO:0043234,GO:0044430,GO:0005882,GO:0003674,GO:0045111	cellular_component,intracellular part,intracellular,intracellular organelle,organelle,non-membrane-bounded organelle,intracellular non-membrane-bounded organelle,intracellular organelle part,organelle part,cell part,cell,macromolecular complex,structural molecule activity,cytoskeleton,protein complex,cytoskeletal part,intermediate filament,molecular_function,intermediate filament cytoskeleton	--	--
ENST00000541782.1	ENSG00000276232.1	SCARNA10	chr12:6491885-6531955	17510.4	7215.51	1.27904	0.03505	0.999477	Annotated_lncRNA	co_location	ENSG00000010292	NCAPD2	Condensin complex subunit 1, C-terminal||Armadillo-like helical||Armadillo-type fold||Condensin subunit 1/Condensin-2 complex subunit D3||Condensin complex subunit 1, N-terminal||Condensin subunit 1	GO:0030261,GO:0071103,GO:0000794,GO:0007076,GO:0000797,GO:0006323,GO:0000799,GO:0016020,GO:0051304,GO:0005737,GO:0005575,GO:0044424,GO:0010032,GO:0005694,GO:0000796,GO:0005622,GO:0043229,GO:0006996,GO:0043231,GO:0044454,GO:0005515,GO:0071840,GO:0044427,GO:0000793,GO:0070192,GO:0000228,GO:0048285,GO:0043226,GO:0051321,GO:0016043,GO:0006259,GO:0043227,GO:0007059,GO:0043228,GO:0043232,GO:0051276,GO:…	chromosome condensation,DNA conformation change,condensed nuclear chromosome,mitotic chromosome condensation,condensin core heterodimer,DNA packaging,nuclear condensin complex,membrane,chromosome separation,cytoplasm,cellular_component,intracellular part,meiotic chromosome condensation,chromosome,condensin complex,intracellular,intracellular organelle,organelle organization,intracellular membrane…	--	--
ENST00000541782.1	ENSG00000276232.1	SCARNA10	chr12:6491885-6531955	17510.4	7215.51	1.27904	0.03505	0.999477	Annotated_lncRNA	co_location	ENSG00000139193	CD27	Tumour necrosis factor receptor 7||TNFR/NGFR cysteine-rich region	GO:0002376,GO:0006955,GO:0006952,GO:0002682,GO:0051704,GO:0006950,GO:0002684,GO:0002252,GO:0051707,GO:0009607,GO:0070062,GO:0043230,GO:0065010,GO:0034097,GO:0031982,GO:0045321,GO:0071345,GO:0010033,GO:0001775,GO:0031988,GO:0019221,GO:0009897,GO:0050870,GO:0005515,GO:0070887,GO:0002694,GO:0050896,GO:0046649,GO:0050865,GO:0051251,GO:0050863,GO:0080134,GO:0050867,GO:0042110,GO:0043227,GO:0071310,GO:…	immune system process,immune response,defense response,regulation of immune system process,multi-organism process,response to stress,positive regulation of immune system process,immune effector process,response to other organism,response to biotic stimulus,extracellular vesicular exosome,extracellular organelle,extracellular membrane-bounded organelle,response to cytokine stimulus,vesicle,leukocy…	hsa04060	Cytokine-cytokine receptor interaction
ENST00000541782.1	ENSG00000276232.1	SCARNA10	chr12:6491885-6531955	17510.4	7215.51	1.27904	0.03505	0.999477	Annotated_lncRNA	co_location	ENSG00000139192	TAPBPL	-||Immunoglobulin subtype||Immunoglobulin C1-set||Immunoglobulin-like domain||Immunoglobulin/major histocompatibility complex, conserved site||Immunoglobulin-like fold||Immunoglobulin V-set domain	GO:0002578,GO:0002590,GO:0016020,GO:0002577,GO:0012505,GO:0044425,GO:0002584,GO:0005737,GO:0005575,GO:0044424,GO:0031090,GO:0016021,GO:0031224,GO:0005622,GO:0043229,GO:0002589,GO:0043231,GO:0005515,GO:0032403,GO:0002583,GO:0043226,GO:0005783,GO:0043227,GO:0044446,GO:0005789,GO:0044444,GO:0042175,GO:0002376,GO:0044422,GO:0044432,GO:0000139,GO:0044464,GO:0019882,GO:0044431,GO:0005623,GO:0048519,GO:…	negative regulation of antigen processing and presentation,negative regulation of antigen processing and presentation of peptide antigen via MHC class I,membrane,regulation of antigen processing and presentation,endomembrane system,membrane part,negative regulation of antigen processing and presentation of peptide antigen,cytoplasm,cellular_component,intracellular part,organelle membrane,integral…	--	--
ENST00000541782.1	ENSG00000276232.1	SCARNA10	chr12:6491885-6531955	17510.4	7215.51	1.27904	0.03505	0.999477	Annotated_lncRNA	co_location	ENSG00000139190	VAMP1	Synaptobrevin||Synaptobrevin/Vesicle-associated membrane protein	GO:0000323,GO:0005764,GO:0005773,GO:0031967,GO:0031975,GO:0035579,GO:0016020,GO:0043623,GO:0070821,GO:0031966,GO:0012505,GO:0044425,GO:0005737,GO:0005740,GO:0035577,GO:0005575,GO:0044424,GO:0031090,GO:0070820,GO:0016021,GO:0031224,GO:0005622,GO:0043229,GO:0009986,GO:0006996,GO:0008021,GO:0043231,GO:0030672,GO:0034622,GO:0030665,GO:0005515,GO:0071840,GO:0043195,GO:0035493,GO:0044429,GO:0043226,GO:…	lytic vacuole,lysosome,vacuole,organelle envelope,envelope,specific granule membrane,membrane,cellular protein complex assembly,tertiary granule membrane,mitochondrial membrane,endomembrane system,membrane part,cytoplasm,mitochondrial envelope,azurophil granule membrane,cellular_component,intracellular part,organelle membrane,tertiary granule,integral to membrane,intrinsic to membrane,intracellul…	hsa04130	SNARE interactions in vesicular transport
ENST00000541782.1	ENSG00000276232.1	SCARNA10	chr12:6491885-6531955	17510.4	7215.51	1.27904	0.03505	0.999477	Annotated_lncRNA	co_location	ENSG00000111641	NOP2	S-adenosyl-L-methionine-dependent methyltransferase||Bacterial Fmu (Sun)/eukaryotic nucleolar NOL1/Nop2p, conserved site||Ribosomal RNA small subunit methyltransferase F, N-terminal||SAM-dependent methyltransferase RsmB/NOP2-type||P120R repeat||-||RNA (C5-cytosine) methyltransferase||RNA (C5-cytosine) methyltransferase, NOP2||Nop2p	GO:0009383,GO:0016434,GO:0008169,GO:0005575,GO:0044424,GO:0016740,GO:0005622,GO:0043229,GO:0070475,GO:0043231,GO:0005515,GO:0071840,GO:0016072,GO:0043226,GO:0008649,GO:0043227,GO:0044085,GO:0034660,GO:0043228,GO:0043232,GO:0031167,GO:0044446,GO:0000470,GO:0005730,GO:0000154,GO:0006364,GO:0044422,GO:0044464,GO:0005623,GO:0006396,GO:0034470,GO:0008757,GO:0005634,GO:0006807,GO:0003824,GO:0042254,GO:…	rRNA (cytosine-C5-)-methyltransferase activity,rRNA (cytosine) methyltransferase activity,C-methyltransferase activity,cellular_component,intracellular part,transferase activity,intracellular,intracellular organelle,rRNA base methylation,intracellular membrane-bounded organelle,protein binding,cellular component organization or biogenesis,rRNA metabolic process,organelle,rRNA methyltransferase ac…	--	--
ENST00000541782.1	ENSG00000276232.1	SCARNA10	chr12:6491885-6531955	17510.4	7215.51	1.27904	0.03505	0.999477	Annotated_lncRNA	co_location	ENSG00000111640	GAPDH	NAD(P)-binding domain||Glyceraldehyde/Erythrose phosphate dehydrogenase family||Glyceraldehyde-3-phosphate dehydrogenase, type I||Glyceraldehyde 3-phosphate dehydrogenase, active site||Glyceraldehyde 3-phosphate dehydrogenase, catalytic domain||Glyceraldehyde 3-phosphate dehydrogenase, NAD(P) binding domain	GO:0008017,GO:0015631,GO:0016241,GO:0031967,GO:0031975,GO:0035605,GO:0016020,GO:0032104,GO:0032107,GO:0004365,GO:0035606,GO:0071345,GO:0008092,GO:0012505,GO:0005737,GO:0097452,GO:1901575,GO:0005575,GO:0044424,GO:0031090,GO:0030529,GO:0016740,GO:0034097,GO:0005622,GO:0043229,GO:0032101,GO:0009056,GO:0006996,GO:0043231,GO:0016236,GO:0010506,GO:0009267,GO:0005515,GO:0071840,GO:0017014,GO:0018119,GO:…	microtubule binding,tubulin binding,regulation of macroautophagy,organelle envelope,envelope,peptidyl-cysteine S-nitrosylase activity,membrane,regulation of response to extracellular stimulus,regulation of response to nutrient levels,glyceraldehyde-3-phosphate dehydrogenase (NAD+) (phosphorylating) activity,peptidyl-cysteine S-trans-nitrosylation,cellular response to cytokine stimulus,cytoskeleta…	hsa05010,hsa01100,hsa00010,hsa01230,hsa01200,hsa04066	Alzheimer's disease,Metabolic pathways,Glycolysis / Gluconeogenesis,Biosynthesis of amino acids,Carbon metabolism,HIF-1 signaling pathway
ENST00000541782.1	ENSG00000276232.1	SCARNA10	chr12:6491885-6531955	17510.4	7215.51	1.27904	0.03505	0.999477	Annotated_lncRNA	co_location	ENSG00000111642	CHD4	Zinc finger, PHD-type, conserved site||-||DNA/RNA helicase, ATP-dependent, DEAH-box type, conserved site||Domain of unknown function DUF1086||Helicase, C-terminal||P-loop containing nucleoside triphosphate hydrolase||Chromo/chromo shadow domain||Chromodomain-helicase-DNA-binding protein 4||Zinc finger, PHD-finger||Zinc finger, RING/FYVE/PHD-type||CHD, N-terminal||SNF2-related, N-terminal domain||…	GO:0008017,GO:0015631,GO:0071103,GO:0016020,GO:0070603,GO:0008092,GO:0004003,GO:0005737,GO:0005575,GO:0044424,GO:0005694,GO:0072553,GO:0000785,GO:0008026,GO:0070035,GO:0005622,GO:0043229,GO:0003678,GO:0031492,GO:0006996,GO:0043231,GO:0035639,GO:0044454,GO:0032550,GO:0032549,GO:0001883,GO:0005515,GO:0071840,GO:0001882,GO:0017111,GO:0044427,GO:0032555,GO:0017076,GO:0032553,GO:0000228,GO:0031491,GO:…	microtubule binding,tubulin binding,DNA conformation change,membrane,SWI/SNF superfamily-type complex,cytoskeletal protein binding,ATP-dependent DNA helicase activity,cytoplasm,cellular_component,intracellular part,chromosome,terminal button organization,chromatin,ATP-dependent helicase activity,purine NTP-dependent helicase activity,intracellular,intracellular organelle,DNA helicase activity,nuc…	hsa05203	Viral carcinogenesis
ENST00000541782.1	ENSG00000276232.1	SCARNA10	chr12:6491885-6531955	17510.4	7215.51	1.27904	0.03505	0.999477	Annotated_lncRNA	co_location	ENSG00000111639	MRPL51	Ribosomal protein L51, mitochondrial	GO:0031967,GO:0031975,GO:0016020,GO:0031966,GO:0005737,GO:0005740,GO:0005575,GO:0044424,GO:0031090,GO:0030529,GO:0005622,GO:0043229,GO:0006996,GO:0043231,GO:0005515,GO:0071840,GO:0005743,GO:0007005,GO:0044429,GO:0043226,GO:0019866,GO:0016043,GO:0006414,GO:0043227,GO:0043228,GO:0043232,GO:0070125,GO:0070126,GO:0044446,GO:0005840,GO:0044444,GO:0071822,GO:0044391,GO:0006415,GO:0003735,GO:0044422,GO:…	organelle envelope,envelope,membrane,mitochondrial membrane,cytoplasm,mitochondrial envelope,cellular_component,intracellular part,organelle membrane,ribonucleoprotein complex,intracellular,intracellular organelle,organelle organization,intracellular membrane-bounded organelle,protein binding,cellular component organization or biogenesis,mitochondrial inner membrane,mitochondrion organization,mit…	--	--
ENST00000541782.1	ENSG00000276232.1	SCARNA10	chr12:6491885-6531955	17510.4	7215.51	1.27904	0.03505	0.999477	Annotated_lncRNA	co_expression	ENSG00000127947	PTPN12	Protein-tyrosine phosphatase, non-receptor type-12||Protein-tyrosine phosphatase, active site||-||Protein-tyrosine phosphatase, catalytic||PTP type protein phosphatase||Tyrosine specific protein phosphatases domain||Protein-tyrosine phosphatase-like	GO:0006950,GO:0032991,GO:0044446,GO:0005829,GO:0005515,GO:0044422,GO:0048583,GO:0044238,GO:0044267,GO:0044260,GO:0071704,GO:0043170,GO:0043226,GO:0043229,GO:0044424,GO:0008152,GO:0019538,GO:0044444,GO:0005488,GO:0043234,GO:0050789,GO:0044237,GO:0005622,GO:0065007,GO:0010033,GO:0051716,GO:0071310,GO:0005737,GO:0070887,GO:0050794,GO:0006464,GO:0036211,GO:0005623,GO:0050896,GO:0043412,GO:0044464,GO:…	response to stress,macromolecular complex,intracellular organelle part,cytosol,protein binding,organelle part,regulation of response to stimulus,primary metabolic process,cellular protein metabolic process,cellular macromolecule metabolic process,organic substance metabolic process,macromolecule metabolic process,organelle,intracellular organelle,intracellular part,metabolic process,protein metab…	--	--
ENST00000541782.1	ENSG00000276232.1	SCARNA10	chr12:6491885-6531955	17510.4	7215.51	1.27904	0.03505	0.999477	Annotated_lncRNA	co_expression	ENSG00000115392	FANCL	Zinc finger, RING/FYVE/PHD-type||Fanconi anemia complex, subunit FancL, WD-repeat containing domain||FANCL C-terminal domain||E3 ubiquitin-protein ligase FANCL	GO:0006950,GO:0044446,GO:0044422,GO:0005515,GO:0050896,GO:0031974,GO:0043233,GO:0044428,GO:0070013,GO:0043227,GO:0043226,GO:0034641,GO:0031981,GO:0005488,GO:0005622,GO:0044424,GO:0006807,GO:0071704,GO:0044238,GO:0051716,GO:0044237,GO:0005737,GO:0008152,GO:0003674,GO:1901360,GO:0019538,GO:0043229,GO:0006139,GO:0008150,GO:0046483,GO:0043231,GO:0044260,GO:0032991,GO:0044763,GO:0009987,GO:0005634,GO:…	response to stress,intracellular organelle part,organelle part,protein binding,response to stimulus,membrane-enclosed lumen,organelle lumen,nuclear part,intracellular organelle lumen,membrane-bounded organelle,organelle,cellular nitrogen compound metabolic process,nuclear lumen,binding,intracellular,intracellular part,nitrogen compound metabolic process,organic substance metabolic process,primary…	hsa04120,hsa03460	Ubiquitin mediated proteolysis,Fanconi anemia pathway
ENST00000541782.1	ENSG00000276232.1	SCARNA10	chr12:6491885-6531955	17510.4	7215.51	1.27904	0.03505	0.999477	Annotated_lncRNA	co_expression	ENSG00000108848	LUC7L3	-||Luc7-related	GO:0005654,GO:0043233,GO:0031981,GO:0070013,GO:0031974,GO:0044428,GO:0032991,GO:0044446,GO:0005515,GO:0044422,GO:0005634,GO:0044238,GO:0044260,GO:0071704,GO:0043170,GO:0043226,GO:0097159,GO:0043229,GO:1901363,GO:0044424,GO:0090304,GO:0008152,GO:0003723,GO:0005488,GO:0010467,GO:1901360,GO:0043227,GO:0034641,GO:0043231,GO:0044237,GO:0005622,GO:0006139,GO:0046483,GO:0003676,GO:0006725,GO:0005623,GO:…	nucleoplasm,organelle lumen,nuclear lumen,intracellular organelle lumen,membrane-enclosed lumen,nuclear part,macromolecular complex,intracellular organelle part,protein binding,organelle part,nucleus,primary metabolic process,cellular macromolecule metabolic process,organic substance metabolic process,macromolecule metabolic process,organelle,organic cyclic compound binding,intracellular organell…	--	--
ENST00000541782.1	ENSG00000276232.1	SCARNA10	chr12:6491885-6531955	17510.4	7215.51	1.27904	0.03505	0.999477	Annotated_lncRNA	co_expression	ENSG00000123737	EXOSC9	Exoribonuclease, phosphorolytic domain 2||Exoribonuclease, phosphorolytic domain 1||Exosome complex component RRP45||Ribosomal protein S5 domain 2-type fold	GO:0006955,GO:0002376,GO:0005654,GO:0043233,GO:0031981,GO:0070013,GO:0031974,GO:0044428,GO:0032991,GO:0044446,GO:0005829,GO:0005515,GO:0044422,GO:0005634,GO:0044238,GO:0044260,GO:0071704,GO:0043170,GO:0043226,GO:0097159,GO:0048518,GO:0043229,GO:1901363,GO:0044424,GO:0090304,GO:0008152,GO:0003723,GO:0044444,GO:0005488,GO:0010467,GO:1901360,GO:0043227,GO:0010608,GO:0043234,GO:0034641,GO:0043231,GO:…	immune response,immune system process,nucleoplasm,organelle lumen,nuclear lumen,intracellular organelle lumen,membrane-enclosed lumen,nuclear part,macromolecular complex,intracellular organelle part,cytosol,protein binding,organelle part,nucleus,primary metabolic process,cellular macromolecule metabolic process,organic substance metabolic process,macromolecule metabolic process,organelle,organic …	hsa03018	RNA degradation
ENST00000541782.1	ENSG00000276232.1	SCARNA10	chr12:6491885-6531955	17510.4	7215.51	1.27904	0.03505	0.999477	Annotated_lncRNA	co_expression	ENSG00000114062	UBE3A	Ubiquitin-protein ligase E3A||-||HECT domain||Ubiquitin-protein ligase E3A, N-terminal zinc-binding domain	GO:0044403,GO:0044419,GO:0032991,GO:0044764,GO:0016032,GO:0005829,GO:0005515,GO:0048583,GO:0051704,GO:0005634,GO:0044238,GO:0044267,GO:0044260,GO:0071704,GO:0043170,GO:0043226,GO:0048518,GO:0043229,GO:0044424,GO:0090304,GO:0008152,GO:0019538,GO:0044444,GO:0005488,GO:0010467,GO:1901360,GO:0043227,GO:0043234,GO:0034641,GO:0048584,GO:0043231,GO:0050789,GO:0044237,GO:0005622,GO:0006139,GO:0046483,GO:…	symbiosis, encompassing mutualism through parasitism,interspecies interaction between organisms,macromolecular complex,multi-organism cellular process,viral process,cytosol,protein binding,regulation of response to stimulus,multi-organism process,nucleus,primary metabolic process,cellular protein metabolic process,cellular macromolecule metabolic process,organic substance metabolic process,macrom…	hsa05203,hsa04120	Viral carcinogenesis,Ubiquitin mediated proteolysis
ENST00000541782.1	ENSG00000276232.1	SCARNA10	chr12:6491885-6531955	17510.4	7215.51	1.27904	0.03505	0.999477	Annotated_lncRNA	co_expression	ENSG00000111725	PRKAB1	AMP-activated protein kinase, glycogen-binding domain||Association with the SNF1 complex (ASC) domain||5'-AMP-activated protein kinase subunit beta-1||Immunoglobulin E-set	GO:0006950,GO:0005654,GO:0043233,GO:0031981,GO:0070013,GO:0031974,GO:0044428,GO:0032991,GO:0048519,GO:0044446,GO:0005829,GO:0005515,GO:0044422,GO:0048583,GO:0048523,GO:0005634,GO:0044238,GO:0044267,GO:0044260,GO:0071704,GO:0043170,GO:0043226,GO:0048518,GO:0043229,GO:0044424,GO:0008152,GO:0033554,GO:0019538,GO:0044444,GO:0005488,GO:0010467,GO:0043227,GO:0043234,GO:0043231,GO:0050789,GO:0044237,GO:…	response to stress,nucleoplasm,organelle lumen,nuclear lumen,intracellular organelle lumen,membrane-enclosed lumen,nuclear part,macromolecular complex,negative regulation of biological process,intracellular organelle part,cytosol,protein binding,organelle part,regulation of response to stimulus,negative regulation of cellular process,nucleus,primary metabolic process,cellular protein metabolic pr…	hsa04932,hsa04920,hsa04152,hsa04921,hsa04068,hsa05410,hsa04910,hsa04710	Non-alcoholic fatty liver disease (NAFLD),Adipocytokine signaling pathway,AMPK signaling pathway,Oxytocin signaling pathway,FoxO signaling pathway,Hypertrophic cardiomyopathy (HCM),Insulin signaling pathway,Circadian rhythm
ENST00000541782.1	ENSG00000276232.1	SCARNA10	chr12:6491885-6531955	17510.4	7215.51	1.27904	0.03505	0.999477	Annotated_lncRNA	co_expression	ENSG00000082512	TRAF5	SIAH-type domain||Zinc finger, C3HC4 RING-type||Zinc finger, RING-type, conserved site||Zinc finger, TRAF-type||Zinc finger, RING/FYVE/PHD-type||TNF receptor-associated factor TRAF||TNF receptor-associated factor 5||Zinc finger, RING-type||TRAF-like||MATH/TRAF domain	GO:0032991,GO:0044446,GO:0005829,GO:0005515,GO:0044422,GO:0048583,GO:0044238,GO:0044267,GO:0044260,GO:0071704,GO:0043170,GO:0043226,GO:0048518,GO:0043229,GO:0044424,GO:0090304,GO:0008152,GO:0019538,GO:0044444,GO:0005488,GO:0010467,GO:1901360,GO:0043234,GO:0034641,GO:0048584,GO:0050789,GO:0044237,GO:0005622,GO:0006139,GO:0006915,GO:0012501,GO:0046483,GO:0065007,GO:0008219,GO:0016265,GO:0051716,GO:…	macromolecular complex,intracellular organelle part,cytosol,protein binding,organelle part,regulation of response to stimulus,primary metabolic process,cellular protein metabolic process,cellular macromolecule metabolic process,organic substance metabolic process,macromolecule metabolic process,organelle,positive regulation of biological process,intracellular organelle,intracellular part,nucleic …	hsa04064,hsa05203,hsa04668,hsa05168,hsa05169,hsa05222,hsa05200	NF-kappa B signaling pathway,Viral carcinogenesis,TNF signaling pathway,Herpes simplex infection,Epstein-Barr virus infection,Small cell lung cancer,Pathways in cancer
ENST00000541782.1	ENSG00000276232.1	SCARNA10	chr12:6491885-6531955	17510.4	7215.51	1.27904	0.03505	0.999477	Annotated_lncRNA	co_expression	ENSG00000128683	GAD1	Pyridoxal phosphate-dependent decarboxylase||Pyridoxal phosphate-dependent transferase, major region, subdomain 2||Pyridoxal-phosphate binding site||Pyridoxal phosphate-dependent transferase, major region, subdomain 1||Pyridoxal phosphate-dependent transferase||-	GO:0044446,GO:0005515,GO:0044422,GO:0044238,GO:0044267,GO:0044260,GO:0071704,GO:0043170,GO:0043226,GO:0043229,GO:0044424,GO:0008152,GO:0019538,GO:0044444,GO:0005488,GO:0043227,GO:0043231,GO:0044237,GO:0005622,GO:0065007,GO:0005737,GO:0044248,GO:0006464,GO:0036211,GO:0005623,GO:0050896,GO:0043412,GO:0006807,GO:0044464,GO:0009056,GO:1901575,GO:0044249,GO:0003824,GO:0032940,GO:1901576,GO:0051641,GO:…	intracellular organelle part,protein binding,organelle part,primary metabolic process,cellular protein metabolic process,cellular macromolecule metabolic process,organic substance metabolic process,macromolecule metabolic process,organelle,intracellular organelle,intracellular part,metabolic process,protein metabolic process,cytoplasmic part,binding,membrane-bounded organelle,intracellular membra…	hsa00410,hsa00430,hsa00250,hsa01100,hsa04940,hsa00650,hsa04727	beta-Alanine metabolism,Taurine and hypotaurine metabolism,Alanine, aspartate and glutamate metabolism,Metabolic pathways,Type I diabetes mellitus,Butanoate metabolism,GABAergic synapse
ENST00000541782.1	ENSG00000276232.1	SCARNA10	chr12:6491885-6531955	17510.4	7215.51	1.27904	0.03505	0.999477	Annotated_lncRNA	co_expression	ENSG00000171311	EXOSC1	Exosome complex component, N-terminal domain||Nucleic acid-binding, OB-fold||Exosome complex component CSL4||RNA-binding domain, S1	GO:0044446,GO:0044422,GO:0005515,GO:0031974,GO:0043233,GO:0044428,GO:0070013,GO:0043227,GO:0043226,GO:0042254,GO:0022613,GO:0016072,GO:0034641,GO:0006364,GO:0031981,GO:0005488,GO:0005622,GO:0044424,GO:0044085,GO:0034470,GO:0006807,GO:0071704,GO:0044238,GO:0044237,GO:0005737,GO:0034660,GO:0008152,GO:0006396,GO:0044265,GO:0003723,GO:0003674,GO:0006401,GO:1901360,GO:0000956,GO:0043229,GO:0006139,GO:…	intracellular organelle part,organelle part,protein binding,membrane-enclosed lumen,organelle lumen,nuclear part,intracellular organelle lumen,membrane-bounded organelle,organelle,ribosome biogenesis,ribonucleoprotein complex biogenesis,rRNA metabolic process,cellular nitrogen compound metabolic process,rRNA processing,nuclear lumen,binding,intracellular,intracellular part,cellular component biog…	hsa03018	RNA degradation
ENST00000541782.1	ENSG00000276232.1	SCARNA10	chr12:6491885-6531955	17510.4	7215.51	1.27904	0.03505	0.999477	Annotated_lncRNA	co_expression	ENSG00000123106	CCDC91	-	GO:0005654,GO:0043233,GO:0031981,GO:0070013,GO:0031974,GO:0044428,GO:0044446,GO:0005515,GO:0044422,GO:0005634,GO:0043226,GO:0043229,GO:0044424,GO:0044444,GO:0005488,GO:0043227,GO:0043231,GO:0005622,GO:0005737,GO:0033036,GO:0005623,GO:0044464,GO:0008104,GO:0015031,GO:0045184,GO:0071702,GO:0003674,GO:0016020,GO:0042802,GO:0005575,GO:0006810,GO:0051234,GO:0051179,GO:0008150,GO:0005794	nucleoplasm,organelle lumen,nuclear lumen,intracellular organelle lumen,membrane-enclosed lumen,nuclear part,intracellular organelle part,protein binding,organelle part,nucleus,organelle,intracellular organelle,intracellular part,cytoplasmic part,binding,membrane-bounded organelle,intracellular membrane-bounded organelle,intracellular,cytoplasm,macromolecule localization,cell,cell part,protein lo…	--	--
ENST00000541782.1	ENSG00000276232.1	SCARNA10	chr12:6491885-6531955	17510.4	7215.51	1.27904	0.03505	0.999477	Annotated_lncRNA	co_expression	ENSG00000149483	TMEM138	Transmembrane protein 138	GO:0044446,GO:0044422,GO:0043226,GO:0043229,GO:0044424,GO:0044444,GO:0043227,GO:0043231,GO:0005622,GO:0005737,GO:0005623,GO:0044464,GO:0006996,GO:0022607,GO:0044085,GO:0016043,GO:0071840,GO:0044763,GO:0031090,GO:0016020,GO:0009987,GO:0044699,GO:0005575,GO:0008150,GO:0030031,GO:0005773,GO:0044437,GO:0005774,GO:0044767,GO:0070925,GO:0048869,GO:0048856,GO:0032502,GO:0030030,GO:0042384,GO:0016021,GO:…	intracellular organelle part,organelle part,organelle,intracellular organelle,intracellular part,cytoplasmic part,membrane-bounded organelle,intracellular membrane-bounded organelle,intracellular,cytoplasm,cell,cell part,organelle organization,cellular component assembly,cellular component biogenesis,cellular component organization,cellular component organization or biogenesis,single-organism cel…	--	--
ENST00000541782.1	ENSG00000276232.1	SCARNA10	chr12:6491885-6531955	17510.4	7215.51	1.27904	0.03505	0.999477	Annotated_lncRNA	co_expression	ENSG00000166855	CLPX	-||AAA+ ATPase domain||ATPase, AAA-type, core||Clp ATPase, C-terminal||P-loop containing nucleoside triphosphate hydrolase||Clp protease, ATP-binding subunit ClpX	GO:0044446,GO:0044422,GO:0005515,GO:0031974,GO:0043233,GO:0044428,GO:0070013,GO:0043227,GO:0043226,GO:0031981,GO:0005488,GO:0005622,GO:0044424,GO:0071704,GO:0044238,GO:0044237,GO:0005737,GO:0008152,GO:0044265,GO:0003674,GO:0019538,GO:0043229,GO:0008150,GO:0043231,GO:0044260,GO:0032991,GO:0016020,GO:0009987,GO:0044444,GO:0005634,GO:0005654,GO:1901363,GO:0003824,GO:0097159,GO:0009057,GO:0044267,GO:…	intracellular organelle part,organelle part,protein binding,membrane-enclosed lumen,organelle lumen,nuclear part,intracellular organelle lumen,membrane-bounded organelle,organelle,nuclear lumen,binding,intracellular,intracellular part,organic substance metabolic process,primary metabolic process,cellular metabolic process,cytoplasm,metabolic process,cellular macromolecule catabolic process,molecu…	--	--
ENST00000541782.1	ENSG00000276232.1	SCARNA10	chr12:6491885-6531955	17510.4	7215.51	1.27904	0.03505	0.999477	Annotated_lncRNA	co_expression	ENSG00000150456	EEF1AKMT1	Protein-lysine N-methyltransferase Efm5||DNA methylase, N-6 adenine-specific, conserved site||S-adenosyl-L-methionine-dependent methyltransferase	GO:0070062,GO:0043230,GO:0065010,GO:0031982,GO:0031988,GO:0043227,GO:0043226,GO:0044421,GO:0005488,GO:0005622,GO:0044424,GO:0071704,GO:0044238,GO:0044237,GO:0005737,GO:0008152,GO:0005576,GO:0003674,GO:0019538,GO:0008150,GO:0044260,GO:0009987,GO:1901363,GO:0003824,GO:0097159,GO:0044267,GO:0043170,GO:0044464,GO:0003676,GO:0005623,GO:0016740,GO:0006464,GO:0036211,GO:0018022,GO:0043412,GO:0018193,GO:…	extracellular vesicular exosome,extracellular organelle,extracellular membrane-bounded organelle,vesicle,membrane-bounded vesicle,membrane-bounded organelle,organelle,extracellular region part,binding,intracellular,intracellular part,organic substance metabolic process,primary metabolic process,cellular metabolic process,cytoplasm,metabolic process,extracellular region,molecular_function,protein …	--	--
ENST00000541782.1	ENSG00000276232.1	SCARNA10	chr12:6491885-6531955	17510.4	7215.51	1.27904	0.03505	0.999477	Annotated_lncRNA	co_expression	ENSG00000153339	TRAPPC8	TRAPP III complex, Trs85||Tetratricopeptide-like helical domain	GO:0006950,GO:0032991,GO:0044446,GO:0044422,GO:0043226,GO:0043229,GO:0044424,GO:0008152,GO:0033554,GO:0044444,GO:0043227,GO:0043234,GO:0043231,GO:0044237,GO:0005622,GO:0051716,GO:0005737,GO:0044248,GO:0033036,GO:0005623,GO:0050896,GO:0044464,GO:0008104,GO:0015031,GO:0006996,GO:0022607,GO:0034613,GO:0006605,GO:0009056,GO:0070727,GO:0044085,GO:0045184,GO:0016482,GO:0033365,GO:0016043,GO:0006886,GO:…	response to stress,macromolecular complex,intracellular organelle part,organelle part,organelle,intracellular organelle,intracellular part,metabolic process,cellular response to stress,cytoplasmic part,membrane-bounded organelle,protein complex,intracellular membrane-bounded organelle,cellular metabolic process,intracellular,cellular response to stimulus,cytoplasm,cellular catabolic process,macro…	--	--
ENST00000541782.1	ENSG00000276232.1	SCARNA10	chr12:6491885-6531955	17510.4	7215.51	1.27904	0.03505	0.999477	Annotated_lncRNA	co_expression	ENSG00000143622	RIT1	Small GTPase superfamily||P-loop containing nucleoside triphosphate hydrolase||Small GTPase superfamily, Ras type||Small GTP-binding protein domain	GO:0005515,GO:0097159,GO:1901363,GO:0005488,GO:0050789,GO:0005622,GO:0065007,GO:0051716,GO:0050794,GO:0005623,GO:0050896,GO:0044464,GO:0035556,GO:0016787,GO:0016818,GO:0016817,GO:0017111,GO:0036094,GO:0016462,GO:0017076,GO:0003824,GO:0032555,GO:0032550,GO:0032549,GO:0001883,GO:0000166,GO:1901265,GO:0035639,GO:0001882,GO:0032553,GO:0044763,GO:0003924,GO:0003674,GO:0007165,GO:0016020,GO:0009987,GO:…	protein binding,organic cyclic compound binding,heterocyclic compound binding,binding,regulation of biological process,intracellular,biological regulation,cellular response to stimulus,regulation of cellular process,cell,response to stimulus,cell part,intracellular signal transduction,hydrolase activity,hydrolase activity, acting on acid anhydrides, in phosphorus-containing anhydrides,hydrolase a…	--	--
ENST00000541782.1	ENSG00000276232.1	SCARNA10	chr12:6491885-6531955	17510.4	7215.51	1.27904	0.03505	0.999477	Annotated_lncRNA	co_expression	ENSG00000049618	ARID1B	Armadillo-like helical||ARID DNA-binding domain||SWI/SNF-like complex subunit BAF250, C-terminal||SWI/SNF-like complex subunit BAF250/Osa||-||Armadillo-type fold	GO:0005654,GO:0043233,GO:0031981,GO:0070013,GO:0031974,GO:0044428,GO:0032991,GO:0044446,GO:0044422,GO:0005634,GO:0044238,GO:0044260,GO:0071704,GO:0043170,GO:0043226,GO:0097159,GO:0048518,GO:0043229,GO:1901363,GO:0044424,GO:0090304,GO:0008152,GO:0005488,GO:0010467,GO:1901360,GO:0043227,GO:0043234,GO:0034641,GO:0043231,GO:0050789,GO:0044237,GO:0005622,GO:0006139,GO:0046483,GO:0065007,GO:0019222,GO:…	nucleoplasm,organelle lumen,nuclear lumen,intracellular organelle lumen,membrane-enclosed lumen,nuclear part,macromolecular complex,intracellular organelle part,organelle part,nucleus,primary metabolic process,cellular macromolecule metabolic process,organic substance metabolic process,macromolecule metabolic process,organelle,organic cyclic compound binding,positive regulation of biological proc…	--	--
ENST00000541782.1	ENSG00000276232.1	SCARNA10	chr12:6491885-6531955	17510.4	7215.51	1.27904	0.03505	0.999477	Annotated_lncRNA	co_expression	ENSG00000132676	DAP3	P-loop containing nucleoside triphosphate hydrolase||Ribosomal protein S29, mitochondrial||Ribosomal protein S23/S29, mitochondrial||-	GO:0005654,GO:0043233,GO:0031981,GO:0070013,GO:0031974,GO:0044428,GO:0032991,GO:0044446,GO:0005515,GO:0044422,GO:0005634,GO:0044238,GO:0044267,GO:0044260,GO:0071704,GO:0043170,GO:0043226,GO:0043229,GO:0044424,GO:0008152,GO:0019538,GO:0044444,GO:0005488,GO:0010467,GO:0043227,GO:0043231,GO:0050789,GO:0044237,GO:0005622,GO:0006915,GO:0012501,GO:0065007,GO:0008219,GO:0016265,GO:0051716,GO:0005737,GO:…	nucleoplasm,organelle lumen,nuclear lumen,intracellular organelle lumen,membrane-enclosed lumen,nuclear part,macromolecular complex,intracellular organelle part,protein binding,organelle part,nucleus,primary metabolic process,cellular protein metabolic process,cellular macromolecule metabolic process,organic substance metabolic process,macromolecule metabolic process,organelle,intracellular organ…	--	--
ENST00000541782.1	ENSG00000276232.1	SCARNA10	chr12:6491885-6531955	17510.4	7215.51	1.27904	0.03505	0.999477	Annotated_lncRNA	co_expression	ENSG00000197372	ZNF675	Zinc finger, C2H2||Zinc finger, C2H2-like||Zinc finger C2H2-type/integrase DNA-binding domain||Krueppel-associated box||KRAB domain C2H2 zinc finger family	GO:0002376,GO:0006950,GO:0034097,GO:0080134,GO:0071345,GO:0019221,GO:0002682,GO:0048519,GO:0005515,GO:0048583,GO:0048523,GO:0005634,GO:0044238,GO:0044267,GO:0044260,GO:0071704,GO:0043170,GO:0043226,GO:0097159,GO:0043229,GO:1901363,GO:0044424,GO:0090304,GO:0008152,GO:0033554,GO:0019538,GO:0044444,GO:0005488,GO:0010467,GO:1901360,GO:0043227,GO:0034641,GO:0043231,GO:0050789,GO:0044237,GO:0005622,GO:…	immune system process,response to stress,response to cytokine stimulus,regulation of response to stress,cellular response to cytokine stimulus,cytokine-mediated signaling pathway,regulation of immune system process,negative regulation of biological process,protein binding,regulation of response to stimulus,negative regulation of cellular process,nucleus,primary metabolic process,cellular protein …	--	--
ENST00000541782.1	ENSG00000276232.1	SCARNA10	chr12:6491885-6531955	17510.4	7215.51	1.27904	0.03505	0.999477	Annotated_lncRNA	co_expression	ENSG00000162959	MEMO1	-||MEMO1 family	GO:0005515,GO:0043227,GO:0043226,GO:0005488,GO:0005622,GO:0044424,GO:0005737,GO:0040011,GO:0003674,GO:0043229,GO:0005829,GO:0008150,GO:0043231,GO:0051179,GO:0044763,GO:0016020,GO:0009987,GO:0044444,GO:0005634,GO:0048870,GO:0051674,GO:0040012,GO:0044464,GO:0044699,GO:0005623,GO:2000145,GO:0006928,GO:0051270,GO:0032879,GO:0065007,GO:0050789,GO:0050794,GO:0005575,GO:0044425,GO:0032886,GO:0016021,GO:…	protein binding,membrane-bounded organelle,organelle,binding,intracellular,intracellular part,cytoplasm,locomotion,molecular_function,intracellular organelle,cytosol,biological_process,intracellular membrane-bounded organelle,localization,single-organism cellular process,membrane,cellular process,cytoplasmic part,nucleus,cell motility,localization of cell,regulation of locomotion,cell part,single…	--	--
ENST00000541782.1	ENSG00000276232.1	SCARNA10	chr12:6491885-6531955	17510.4	7215.51	1.27904	0.03505	0.999477	Annotated_lncRNA	co_expression	ENSG00000143797	MBOAT2	Membrane bound O-acyl transferase, MBOAT||-	GO:0044446,GO:0044422,GO:0043227,GO:0043226,GO:0034641,GO:0005622,GO:0044424,GO:0006807,GO:0071704,GO:0044238,GO:0044237,GO:0005737,GO:0008152,GO:0003674,GO:0043229,GO:0008150,GO:0043231,GO:0016020,GO:0009987,GO:0044444,GO:0012505,GO:0003824,GO:0044464,GO:0044249,GO:0044281,GO:0005623,GO:0009058,GO:0031090,GO:1901576,GO:0016740,GO:0006796,GO:0006793,GO:1901615,GO:0044710,GO:1901564,GO:0019637,GO:…	intracellular organelle part,organelle part,membrane-bounded organelle,organelle,cellular nitrogen compound metabolic process,intracellular,intracellular part,nitrogen compound metabolic process,organic substance metabolic process,primary metabolic process,cellular metabolic process,cytoplasm,metabolic process,molecular_function,intracellular organelle,biological_process,intracellular membrane-bo…	hsa00561,hsa00564,hsa01100	Glycerolipid metabolism,Glycerophospholipid metabolism,Metabolic pathways
ENST00000541782.1	ENSG00000276232.1	SCARNA10	chr12:6491885-6531955	17510.4	7215.51	1.27904	0.03505	0.999477	Annotated_lncRNA	co_expression	ENSG00000272391	POM121C	Nuclear pore protein POM121	GO:0016020,GO:0005575,GO:0016021,GO:0031224,GO:0044425	membrane,cellular_component,integral to membrane,intrinsic to membrane,membrane part	--	--
ENST00000541782.1	ENSG00000276232.1	SCARNA10	chr12:6491885-6531955	17510.4	7215.51	1.27904	0.03505	0.999477	Annotated_lncRNA	co_expression	ENSG00000170634	ACYP2	Acylphosphatase||Acylphosphatase, conserved site||-||Acylphosphatase-like domain	GO:0043226,GO:0043229,GO:0044424,GO:0008152,GO:0044444,GO:0043227,GO:0043231,GO:0044237,GO:0005622,GO:0005737,GO:0005623,GO:0044464,GO:0016787,GO:0016818,GO:0016817,GO:0003824,GO:0003674,GO:0006796,GO:0006793,GO:0009987,GO:0005575,GO:0005739,GO:0003998,GO:0008150	organelle,intracellular organelle,intracellular part,metabolic process,cytoplasmic part,membrane-bounded organelle,intracellular membrane-bounded organelle,cellular metabolic process,intracellular,cytoplasm,cell,cell part,hydrolase activity,hydrolase activity, acting on acid anhydrides, in phosphorus-containing anhydrides,hydrolase activity, acting on acid anhydrides,catalytic activity,molecular_…	hsa00620	Pyruvate metabolism
ENST00000541782.1	ENSG00000276232.1	SCARNA10	chr12:6491885-6531955	17510.4	7215.51	1.27904	0.03505	0.999477	Annotated_lncRNA	co_expression	ENSG00000105176	URI1	Prefoldin||Prefoldin alpha-like||-	GO:0005654,GO:0043233,GO:0031981,GO:0070013,GO:0031974,GO:0044428,GO:0032991,GO:0048519,GO:0044446,GO:0005515,GO:0009615,GO:0044422,GO:0048583,GO:0048523,GO:0051704,GO:0005634,GO:0044238,GO:0044260,GO:0071704,GO:0043170,GO:0043226,GO:0043229,GO:0044424,GO:0090304,GO:0008152,GO:0044444,GO:0005488,GO:0010467,GO:1901360,GO:0043227,GO:0043234,GO:0034641,GO:0043231,GO:0050789,GO:0044237,GO:0005622,GO:…	nucleoplasm,organelle lumen,nuclear lumen,intracellular organelle lumen,membrane-enclosed lumen,nuclear part,macromolecular complex,negative regulation of biological process,intracellular organelle part,protein binding,response to virus,organelle part,regulation of response to stimulus,negative regulation of cellular process,multi-organism process,nucleus,primary metabolic process,cellular macrom…	--	--
ENST00000541782.1	ENSG00000276232.1	SCARNA10	chr12:6491885-6531955	17510.4	7215.51	1.27904	0.03505	0.999477	Annotated_lncRNA	co_expression	ENSG00000107779	BMPR1A	Serine-threonine/tyrosine-protein kinase catalytic domain||Ser/Thr protein kinase, TGFB receptor||-||Activin types I and II receptor domain||Serine/threonine-protein kinase, active site||Protein kinase, ATP binding site||GS domain||Protein kinase domain||Protein kinase-like domain	GO:0006955,GO:0002376,GO:0006950,GO:0080134,GO:0048519,GO:0005515,GO:0048583,GO:0048523,GO:0044238,GO:0044267,GO:0044260,GO:0071704,GO:0043170,GO:0097159,GO:0048518,GO:1901363,GO:0090304,GO:0008152,GO:0033554,GO:0019538,GO:0005488,GO:0010467,GO:1901360,GO:0034641,GO:0048584,GO:0050789,GO:0044237,GO:0006139,GO:0006915,GO:0012501,GO:0046483,GO:0065007,GO:0008219,GO:0016265,GO:0010033,GO:0051716,GO:…	immune response,immune system process,response to stress,regulation of response to stress,negative regulation of biological process,protein binding,regulation of response to stimulus,negative regulation of cellular process,primary metabolic process,cellular protein metabolic process,cellular macromolecule metabolic process,organic substance metabolic process,macromolecule metabolic process,organi…	hsa04390,hsa04060,hsa04550,hsa04350	Hippo signaling pathway,Cytokine-cytokine receptor interaction,Signaling pathways regulating pluripotency of stem cells,TGF-beta signaling pathway
ENST00000541782.1	ENSG00000276232.1	SCARNA10	chr12:6491885-6531955	17510.4	7215.51	1.27904	0.03505	0.999477	Annotated_lncRNA	co_expression	ENSG00000156958	GALK2	Ribosomal protein S5 domain 2-type fold, subgroup||Ribosomal protein S5 domain 2-type fold||GHMP kinase, C-terminal domain||Galactokinase galactose-binding domain||Mevalonate/galactokinase||GHMP kinase N-terminal domain||GHMP kinase, ATP-binding, conserved site||Galactokinase||Galactokinase, conserved site||-	GO:0044238,GO:0071704,GO:0097159,GO:1901363,GO:0044424,GO:0008152,GO:0005488,GO:0044237,GO:0005622,GO:0005737,GO:0005623,GO:0044464,GO:0016773,GO:0036094,GO:0016301,GO:0017076,GO:0003824,GO:0032555,GO:0032550,GO:0032549,GO:0001883,GO:0000166,GO:1901265,GO:0035639,GO:0001882,GO:0032553,GO:0016310,GO:0003674,GO:0006796,GO:0006793,GO:0030554,GO:0016772,GO:0032559,GO:0009987,GO:0005524,GO:0043168,GO:…	primary metabolic process,organic substance metabolic process,organic cyclic compound binding,heterocyclic compound binding,intracellular part,metabolic process,binding,cellular metabolic process,intracellular,cytoplasm,cell,cell part,phosphotransferase activity, alcohol group as acceptor,small molecule binding,kinase activity,purine nucleotide binding,catalytic activity,purine ribonucleotide bin…	hsa00052,hsa01100,hsa00520	Galactose metabolism,Metabolic pathways,Amino sugar and nucleotide sugar metabolism
ENST00000541782.1	ENSG00000276232.1	SCARNA10	chr12:6491885-6531955	17510.4	7215.51	1.27904	0.03505	0.999477	Annotated_lncRNA	co_expression	ENSG00000167985	SDHAF2	Succinate dehydrogenase assembly factor 2, mitochondrial||-||Flavinator of succinate dehydrogenase	GO:0043233,GO:0070013,GO:0031974,GO:0048519,GO:0044446,GO:0005515,GO:0044422,GO:0048583,GO:0048523,GO:0044238,GO:0044267,GO:0044260,GO:0071704,GO:0043170,GO:0043226,GO:0043229,GO:0044424,GO:0008152,GO:0019538,GO:0044444,GO:0005488,GO:0043227,GO:0043231,GO:0050789,GO:0044237,GO:0005622,GO:0065007,GO:0051716,GO:0005737,GO:0050794,GO:0006464,GO:0036211,GO:0005623,GO:0050896,GO:0043412,GO:0044464,GO:…	organelle lumen,intracellular organelle lumen,membrane-enclosed lumen,negative regulation of biological process,intracellular organelle part,protein binding,organelle part,regulation of response to stimulus,negative regulation of cellular process,primary metabolic process,cellular protein metabolic process,cellular macromolecule metabolic process,organic substance metabolic process,macromolecule …	--	--
ENST00000541782.1	ENSG00000276232.1	SCARNA10	chr12:6491885-6531955	17510.4	7215.51	1.27904	0.03505	0.999477	Annotated_lncRNA	co_expression	ENSG00000110013	SIAE	SGNH hydrolase-type esterase domain||Sialate O-acetylesterase domain	GO:0002376,GO:0002682,GO:0044238,GO:0071704,GO:0043226,GO:0043229,GO:0044424,GO:0008152,GO:0044444,GO:0043227,GO:0043231,GO:0050789,GO:0005622,GO:0065007,GO:0005737,GO:0005623,GO:0044464,GO:0016787,GO:0003824,GO:0003674,GO:0016788,GO:0005575,GO:0001681,GO:0008126,GO:0034338,GO:0031982,GO:0031988,GO:0070062,GO:0043230,GO:0065010,GO:0008150,GO:0005773,GO:0000323,GO:0005764,GO:0044421,GO:0005615,GO:…	immune system process,regulation of immune system process,primary metabolic process,organic substance metabolic process,organelle,intracellular organelle,intracellular part,metabolic process,cytoplasmic part,membrane-bounded organelle,intracellular membrane-bounded organelle,regulation of biological process,intracellular,biological regulation,cytoplasm,cell,cell part,hydrolase activity,catalytic …	--	--
ENST00000541782.1	ENSG00000276232.1	SCARNA10	chr12:6491885-6531955	17510.4	7215.51	1.27904	0.03505	0.999477	Annotated_lncRNA	co_expression	ENSG00000043093	DCUN1D1	Potentiating neddylation domain||Defective-in-cullin neddylation protein||UBA-like	GO:0032991,GO:0005515,GO:0005634,GO:0044238,GO:0044267,GO:0044260,GO:0071704,GO:0043170,GO:0043226,GO:0048518,GO:0043229,GO:0044424,GO:0008152,GO:0019538,GO:0005488,GO:0043227,GO:0043234,GO:0043231,GO:0050789,GO:0044237,GO:0005622,GO:0065007,GO:0019222,GO:0060255,GO:0019899,GO:0050794,GO:0006464,GO:0036211,GO:0005623,GO:0043412,GO:0051246,GO:0044464,GO:0048522,GO:0010604,GO:0009893,GO:0070647,GO:…	macromolecular complex,protein binding,nucleus,primary metabolic process,cellular protein metabolic process,cellular macromolecule metabolic process,organic substance metabolic process,macromolecule metabolic process,organelle,positive regulation of biological process,intracellular organelle,intracellular part,metabolic process,protein metabolic process,binding,membrane-bounded organelle,protein …	--	--
ENST00000541782.1	ENSG00000276232.1	SCARNA10	chr12:6491885-6531955	17510.4	7215.51	1.27904	0.03505	0.999477	Annotated_lncRNA	co_expression	ENSG00000151779	NBAS	Quinoprotein amine dehydrogenase, beta chain-like||Sec39 domain||Armadillo-type fold||-||Neuroblastoma-amplified sequence, N-terminal||WD40-repeat-containing domain||WD40/YVTN repeat-like-containing domain	GO:0044446,GO:0044422,GO:0005515,GO:0043227,GO:0043226,GO:0034641,GO:0005488,GO:0005622,GO:0000184,GO:0044424,GO:0045184,GO:0033036,GO:0048519,GO:0006807,GO:0071704,GO:0044238,GO:0008104,GO:0044237,GO:0005737,GO:0015031,GO:0008152,GO:0044265,GO:0051649,GO:0003674,GO:0006401,GO:1901360,GO:0000956,GO:0043229,GO:0006139,GO:0005829,GO:0008150,GO:0046483,GO:0043231,GO:0051179,GO:0044260,GO:0051641,GO:…	intracellular organelle part,organelle part,protein binding,membrane-bounded organelle,organelle,cellular nitrogen compound metabolic process,binding,intracellular,nuclear-transcribed mRNA catabolic process, nonsense-mediated decay,intracellular part,establishment of protein localization,macromolecule localization,negative regulation of biological process,nitrogen compound metabolic process,organ…	--	--
ENST00000541782.1	ENSG00000276232.1	SCARNA10	chr12:6491885-6531955	17510.4	7215.51	1.27904	0.03505	0.999477	Annotated_lncRNA	co_expression	ENSG00000118620	ZNF430	Zinc finger, C2H2-like||Zinc finger, C2H2||KRAB domain C2H2 zinc finger family||Krueppel-associated box||Zinc finger C2H2-type/integrase DNA-binding domain	GO:0043227,GO:0043226,GO:0034641,GO:0005488,GO:0005622,GO:0044424,GO:0006807,GO:0071704,GO:0044238,GO:0044237,GO:0008152,GO:0003674,GO:1901360,GO:0043229,GO:0006139,GO:0008150,GO:0046483,GO:0043231,GO:0044260,GO:0009987,GO:0005634,GO:1901363,GO:0097159,GO:0006725,GO:0090304,GO:0043170,GO:0016070,GO:0044464,GO:0010467,GO:0044249,GO:0044699,GO:0003676,GO:0005623,GO:0009058,GO:0019222,GO:0044271,GO:…	membrane-bounded organelle,organelle,cellular nitrogen compound metabolic process,binding,intracellular,intracellular part,nitrogen compound metabolic process,organic substance metabolic process,primary metabolic process,cellular metabolic process,metabolic process,molecular_function,organic cyclic compound metabolic process,intracellular organelle,nucleobase-containing compound metabolic process…	--	--
ENST00000541782.1	ENSG00000276232.1	SCARNA10	chr12:6491885-6531955	17510.4	7215.51	1.27904	0.03505	0.999477	Annotated_lncRNA	co_expression	ENSG00000138750	NUP54	Nucleoporin Nup54, alpha-helical domain||-||Nucleoporin Nup54/Nup57/Nup44	GO:0051704,GO:0006950,GO:0044403,GO:0044419,GO:0016032,GO:0044764,GO:0044446,GO:0044422,GO:0005515,GO:0050896,GO:0019080,GO:0019058,GO:0080134,GO:0044428,GO:0043227,GO:0019083,GO:0043226,GO:0034641,GO:0048583,GO:0005488,GO:0005622,GO:0044424,GO:0045184,GO:0044085,GO:0033036,GO:0048519,GO:0006807,GO:0071704,GO:0044238,GO:0051716,GO:0008104,GO:0044237,GO:0006612,GO:0015031,GO:0008152,GO:0051649,GO:…	multi-organism process,response to stress,symbiosis, encompassing mutualism through parasitism,interspecies interaction between organisms,viral process,multi-organism cellular process,intracellular organelle part,organelle part,protein binding,response to stimulus,viral genome expression,viral infectious cycle,regulation of response to stress,nuclear part,membrane-bounded organelle,viral transcri…	--	--
ENST00000602663.1	ENSG00000270055.1	CTD-3092A11.2	chr15:30487962-30490313	1.50909	0.768461	0.973636	0.01975	0.999477	Annotated_lncRNA	co_location	ENSG00000166664	CHRFAM7A	Neurotransmitter-gated ion-channel, conserved site||Nicotinic acetylcholine-gated receptor, transmembrane domain||Neurotransmitter-gated ion-channel||Neurotransmitter-gated ion-channel transmembrane domain||Neurotransmitter-gated ion-channel ligand-binding domain	GO:0016020,GO:0022848,GO:0044425,GO:0005575,GO:0016021,GO:0031224,GO:0022824,GO:0022835,GO:0051051,GO:0043271,GO:0043269,GO:0034766,GO:0034763,GO:0034765,GO:0034762,GO:0048523,GO:0048519,GO:0005230,GO:0044765,GO:0055085,GO:0051049,GO:0051234,GO:0006810,GO:0051179,GO:0034220,GO:0032879,GO:0015276,GO:0022834,GO:0022892,GO:0015267,GO:0022803,GO:0022836,GO:0022839,GO:0005215,GO:0006811,GO:0044763,GO:…	membrane,acetylcholine-gated cation channel activity,membrane part,cellular_component,integral to membrane,intrinsic to membrane,transmitter-gated ion channel activity,transmitter-gated channel activity,negative regulation of transport,negative regulation of ion transport,regulation of ion transport,negative regulation of ion transmembrane transport,negative regulation of transmembrane transport,…	--	--
ENST00000602663.1	ENSG00000270055.1	CTD-3092A11.2	chr15:30487962-30490313	1.50909	0.768461	0.973636	0.01975	0.999477	Annotated_lncRNA	co_location	ENSG00000178115	GOLGA8Q	Golgin subfamily A	GO:0005737,GO:0005575,GO:0044424,GO:0005622,GO:0043229,GO:0043231,GO:0043226,GO:0043227,GO:0044444,GO:0044464,GO:0005623,GO:0005794	cytoplasm,cellular_component,intracellular part,intracellular,intracellular organelle,intracellular membrane-bounded organelle,organelle,membrane-bounded organelle,cytoplasmic part,cell part,cell,Golgi apparatus	--	--
ENST00000602663.1	ENSG00000270055.1	CTD-3092A11.2	chr15:30487962-30490313	1.50909	0.768461	0.973636	0.01975	0.999477	Annotated_lncRNA	co_location	ENSG00000186399	GOLGA8R	Golgin subfamily A	GO:0005737,GO:0005575,GO:0044424,GO:0005622,GO:0043229,GO:0043231,GO:0043226,GO:0043227,GO:0044444,GO:0044464,GO:0005623,GO:0005794	cytoplasm,cellular_component,intracellular part,intracellular,intracellular organelle,intracellular membrane-bounded organelle,organelle,membrane-bounded organelle,cytoplasmic part,cell part,cell,Golgi apparatus	--	--
ENST00000449307.3	ENSG00000229180.5	GS1-124K5.11	chr7:66526087-66542624	0.350507	0.706206	-1.01064	0.01025	0.999477	Annotated_lncRNA	co_location	ENSG00000243335	KCTD7	-||SKP1/BTB/POZ domain||Zinc finger, A20-type||BTB/POZ domain||Potassium channel tetramerisation-type BTB domain	GO:0044085,GO:0065003,GO:0043933,GO:0022607,GO:0051259,GO:0071840,GO:0005622,GO:0005488,GO:0003674,GO:0044424,GO:0003676,GO:0006461,GO:0070271,GO:0008150,GO:0005829,GO:0071822,GO:1901363,GO:0097159,GO:0005737,GO:0044464,GO:0044444,GO:0005623,GO:0051260,GO:0016043,GO:0016020,GO:0003677,GO:0005575,GO:0071944,GO:0005886,GO:0008270,GO:0046914,GO:0046872,GO:0043169,GO:0043167	cellular component biogenesis,macromolecular complex assembly,macromolecular complex subunit organization,cellular component assembly,protein oligomerization,cellular component organization or biogenesis,intracellular,binding,molecular_function,intracellular part,nucleic acid binding,protein complex assembly,protein complex biogenesis,biological_process,cytosol,protein complex subunit organizatio…	--	--
ENST00000449307.3	ENSG00000229180.5	GS1-124K5.11	chr7:66526087-66542624	0.350507	0.706206	-1.01064	0.01025	0.999477	Annotated_lncRNA	co_expression	ENSG00000221890	NPTXR	Pentaxin-related||Concanavalin A-like lectin/glucanase domain	GO:0005488,GO:0003674,GO:0016020,GO:0005575,GO:0044425,GO:0043167,GO:0046872,GO:0043169,GO:0016021,GO:0031224	binding,molecular_function,membrane,cellular_component,membrane part,ion binding,metal ion binding,cation binding,integral to membrane,intrinsic to membrane	--	--
ENST00000449307.3	ENSG00000229180.5	GS1-124K5.11	chr7:66526087-66542624	0.350507	0.706206	-1.01064	0.01025	0.999477	Annotated_lncRNA	co_expression	ENSG00000196811	CHRNG	Neurotransmitter-gated ion-channel, conserved site||Nicotinic acetylcholine receptor||Nicotinic acetylcholine-gated receptor, transmembrane domain||Neurotransmitter-gated ion-channel transmembrane domain||Neurotransmitter-gated ion-channel||Neurotransmitter-gated ion-channel ligand-binding domain	GO:0032991,GO:0005488,GO:0043234,GO:0050789,GO:0065007,GO:0010033,GO:0051716,GO:0050794,GO:0005623,GO:0050896,GO:0044464,GO:0042221,GO:0044763,GO:0003674,GO:0007165,GO:0016020,GO:0044765,GO:0009987,GO:0007154,GO:0035094,GO:0044699,GO:0005575,GO:0006810,GO:0044700,GO:0023052,GO:0051234,GO:0043167,GO:0051179,GO:0007274,GO:1901698,GO:0010243,GO:0008150,GO:0050997,GO:0043169,GO:0043279,GO:0005892,GO:…	macromolecular complex,binding,protein complex,regulation of biological process,biological regulation,response to organic substance,cellular response to stimulus,regulation of cellular process,cell,response to stimulus,cell part,response to chemical stimulus,single-organism cellular process,molecular_function,signal transduction,membrane,single-organism transport,cellular process,cell communicati…	hsa04080	Neuroactive ligand-receptor interaction
ENST00000449307.3	ENSG00000229180.5	GS1-124K5.11	chr7:66526087-66542624	0.350507	0.706206	-1.01064	0.01025	0.999477	Annotated_lncRNA	co_expression	ENSG00000182324	KCNJ14	Potassium channel, inwardly rectifying, Kir||Potassium channel, inwardly rectifying, Kir, cytoplasmic||Immunoglobulin E-set	GO:0032991,GO:0043234,GO:0050789,GO:0065007,GO:0050794,GO:0005623,GO:0044464,GO:0044763,GO:0003674,GO:0016020,GO:0044765,GO:0009987,GO:0032879,GO:0044699,GO:0051239,GO:0005575,GO:0006810,GO:0044700,GO:0023052,GO:0051234,GO:0051179,GO:0051049,GO:0008150,GO:0034702,GO:0034703,GO:0044707,GO:0032501,GO:0005242,GO:0043269,GO:0044297,GO:0016021,GO:0060047,GO:0003015,GO:0031224,GO:0010107,GO:0044425,GO:…	macromolecular complex,protein complex,regulation of biological process,biological regulation,regulation of cellular process,cell,cell part,single-organism cellular process,molecular_function,membrane,single-organism transport,cellular process,regulation of localization,single-organism process,regulation of multicellular organismal process,cellular_component,transport,single organism signaling,si…	hsa04725,hsa04921	Cholinergic synapse,Oxytocin signaling pathway
ENST00000449307.3	ENSG00000229180.5	GS1-124K5.11	chr7:66526087-66542624	0.350507	0.706206	-1.01064	0.01025	0.999477	Annotated_lncRNA	co_expression	ENSG00000072210	ALDH3A2	Aldehyde/histidinol dehydrogenase||Aldehyde dehydrogenase, glutamic acid active site||Aldehyde dehydrogenase, cysteine active site||Aldehyde dehydrogenase NAD(P)-dependent||Aldehyde dehydrogenase N-terminal domain||-||Aldehyde dehydrogenase, C-terminal||Aldehyde dehydrogenase domain	GO:0044446,GO:0044422,GO:0044238,GO:0071704,GO:0043226,GO:0043229,GO:0044424,GO:0008152,GO:0044444,GO:0043227,GO:0043231,GO:0044237,GO:0005622,GO:0005737,GO:0044248,GO:0005623,GO:0006807,GO:0044464,GO:0009056,GO:1901575,GO:0044249,GO:0003824,GO:1901576,GO:0009058,GO:0003674,GO:0031090,GO:0016020,GO:0009987,GO:0031967,GO:0031975,GO:0044699,GO:0005575,GO:0008610,GO:0005739,GO:0044429,GO:0006629,GO:…	intracellular organelle part,organelle part,primary metabolic process,organic substance metabolic process,organelle,intracellular organelle,intracellular part,metabolic process,cytoplasmic part,membrane-bounded organelle,intracellular membrane-bounded organelle,cellular metabolic process,intracellular,cytoplasm,cellular catabolic process,cell,nitrogen compound metabolic process,cell part,cataboli…	hsa00280,hsa00410,hsa00620,hsa00561,hsa00071,hsa00330,hsa00010,hsa00310,hsa00380,hsa01100,hsa00340,hsa00053,hsa00040	Valine, leucine and isoleucine degradation,beta-Alanine metabolism,Pyruvate metabolism,Glycerolipid metabolism,Fatty acid degradation,Arginine and proline metabolism,Glycolysis / Gluconeogenesis,Lysine degradation,Tryptophan metabolism,Metabolic pathways,Histidine metabolism,Ascorbate and aldarate metabolism,Pentose and glucuronate interconversions
ENST00000449307.3	ENSG00000229180.5	GS1-124K5.11	chr7:66526087-66542624	0.350507	0.706206	-1.01064	0.01025	0.999477	Annotated_lncRNA	co_expression	ENSG00000162396	PARS2	Proline-tRNA ligase, class IIa||Aminoacyl-tRNA synthetase, class II||Prolyl-tRNA synthetase, class IIa, bacterial-type||Anticodon-binding||Aminoacyl-tRNA synthetase, class II (G/ P/ S/T)	GO:0043233,GO:0070013,GO:0031974,GO:0044446,GO:0044422,GO:0044238,GO:0044267,GO:0044260,GO:0071704,GO:0043170,GO:0043226,GO:0097159,GO:0043229,GO:1901363,GO:0044424,GO:0090304,GO:0008152,GO:0019538,GO:0003723,GO:0044444,GO:0005488,GO:0010467,GO:1901360,GO:0043227,GO:0034641,GO:0043231,GO:0044237,GO:0005622,GO:0006139,GO:0046483,GO:0005737,GO:0003676,GO:0006725,GO:0005623,GO:0006807,GO:0044464,GO:…	organelle lumen,intracellular organelle lumen,membrane-enclosed lumen,intracellular organelle part,organelle part,primary metabolic process,cellular protein metabolic process,cellular macromolecule metabolic process,organic substance metabolic process,macromolecule metabolic process,organelle,organic cyclic compound binding,intracellular organelle,heterocyclic compound binding,intracellular part,…	hsa00970	Aminoacyl-tRNA biosynthesis
ENST00000449307.3	ENSG00000229180.5	GS1-124K5.11	chr7:66526087-66542624	0.350507	0.706206	-1.01064	0.01025	0.999477	Annotated_lncRNA	co_expression	ENSG00000130313	PGLS	Glucosamine/galactosamine-6-phosphate isomerase||6-phosphogluconolactonase, DevB-type	GO:0070062,GO:0043230,GO:0065010,GO:0031982,GO:0031988,GO:0043227,GO:0043226,GO:0044421,GO:0034641,GO:0005622,GO:0044424,GO:0006807,GO:0071704,GO:0044238,GO:0044237,GO:0005737,GO:0008152,GO:0005576,GO:0003674,GO:1901360,GO:0006139,GO:0005829,GO:0008150,GO:0046483,GO:0009987,GO:0044444,GO:0003824,GO:0006725,GO:1901575,GO:0009056,GO:0044464,GO:0044281,GO:0005623,GO:0017057,GO:0006796,GO:0006793,GO:…	extracellular vesicular exosome,extracellular organelle,extracellular membrane-bounded organelle,vesicle,membrane-bounded vesicle,membrane-bounded organelle,organelle,extracellular region part,cellular nitrogen compound metabolic process,intracellular,intracellular part,nitrogen compound metabolic process,organic substance metabolic process,primary metabolic process,cellular metabolic process,cyt…	hsa00030,hsa01100,hsa01200	Pentose phosphate pathway,Metabolic pathways,Carbon metabolism
ENST00000449307.3	ENSG00000229180.5	GS1-124K5.11	chr7:66526087-66542624	0.350507	0.706206	-1.01064	0.01025	0.999477	Annotated_lncRNA	co_expression	ENSG00000119383	PTPA	Phosphotyrosyl phosphatase activator, PTPA	GO:0005654,GO:0043233,GO:0031981,GO:0070013,GO:0031974,GO:0044428,GO:0032991,GO:0048519,GO:0044446,GO:0005515,GO:0044422,GO:0048523,GO:0005634,GO:0044238,GO:0044267,GO:0044260,GO:0071704,GO:0043170,GO:0043226,GO:0097159,GO:0048518,GO:0043229,GO:1901363,GO:0044424,GO:0008152,GO:0019538,GO:0005488,GO:0043227,GO:0043234,GO:0043231,GO:0050789,GO:0044237,GO:0005622,GO:0051004,GO:0006915,GO:0012501,GO:…	nucleoplasm,organelle lumen,nuclear lumen,intracellular organelle lumen,membrane-enclosed lumen,nuclear part,macromolecular complex,negative regulation of biological process,intracellular organelle part,protein binding,organelle part,negative regulation of cellular process,nucleus,primary metabolic process,cellular protein metabolic process,cellular macromolecule metabolic process,organic substan…	--	--
ENST00000449307.3	ENSG00000229180.5	GS1-124K5.11	chr7:66526087-66542624	0.350507	0.706206	-1.01064	0.01025	0.999477	Annotated_lncRNA	co_expression	ENSG00000174939	ASPHD1	Aspartyl/asparaginy/proline hydroxylase||Isopenicillin N synthase-like	GO:0044238,GO:0044267,GO:0044260,GO:0071704,GO:0043170,GO:0008152,GO:0019538,GO:0044237,GO:0006464,GO:0036211,GO:0043412,GO:0003824,GO:0003674,GO:0016020,GO:0009987,GO:0005575,GO:0018193,GO:0044710,GO:0008150,GO:0051213,GO:0016021,GO:0031224,GO:0055114,GO:0044425,GO:0016491	primary metabolic process,cellular protein metabolic process,cellular macromolecule metabolic process,organic substance metabolic process,macromolecule metabolic process,metabolic process,protein metabolic process,cellular metabolic process,cellular protein modification process,protein modification process,macromolecule modification,catalytic activity,molecular_function,membrane,cellular process,…	--	--
ENST00000449307.3	ENSG00000229180.5	GS1-124K5.11	chr7:66526087-66542624	0.350507	0.706206	-1.01064	0.01025	0.999477	Annotated_lncRNA	co_expression	ENSG00000166261	ZNF202	Krueppel-associated box||C2H2- zinc finger protein family||-||Zinc finger, C2H2-like||Zinc finger C2H2-type/integrase DNA-binding domain||SCAN domain||Zinc finger, C2H2||Retrovirus capsid, C-terminal	GO:0005654,GO:0043233,GO:0031981,GO:0070013,GO:0031974,GO:0044428,GO:0048519,GO:0044446,GO:0044422,GO:0048523,GO:0005634,GO:0044238,GO:0044260,GO:0071704,GO:0043170,GO:0043226,GO:0097159,GO:0043229,GO:1901363,GO:0044424,GO:0090304,GO:0008152,GO:0044444,GO:0005488,GO:0010467,GO:1901360,GO:0043227,GO:0034641,GO:0043231,GO:0050789,GO:0044237,GO:0005622,GO:0006139,GO:0046483,GO:0065007,GO:0019222,GO:…	nucleoplasm,organelle lumen,nuclear lumen,intracellular organelle lumen,membrane-enclosed lumen,nuclear part,negative regulation of biological process,intracellular organelle part,organelle part,negative regulation of cellular process,nucleus,primary metabolic process,cellular macromolecule metabolic process,organic substance metabolic process,macromolecule metabolic process,organelle,organic cyc…	--	--
ENST00000449307.3	ENSG00000229180.5	GS1-124K5.11	chr7:66526087-66542624	0.350507	0.706206	-1.01064	0.01025	0.999477	Annotated_lncRNA	co_expression	ENSG00000166803	KIAA0101	PCNA-associated factor	GO:0006950,GO:0005654,GO:0043233,GO:0031981,GO:0070013,GO:0031974,GO:0044428,GO:0044446,GO:0005515,GO:0044422,GO:0005634,GO:0044238,GO:0044260,GO:0071704,GO:0043170,GO:0043226,GO:0043229,GO:0044424,GO:0090304,GO:0008152,GO:0033554,GO:0044444,GO:0005488,GO:1901360,GO:0043227,GO:0034641,GO:0043231,GO:0050789,GO:0044237,GO:0005622,GO:0006139,GO:0046483,GO:0065007,GO:0051716,GO:0005737,GO:0006974,GO:…	response to stress,nucleoplasm,organelle lumen,nuclear lumen,intracellular organelle lumen,membrane-enclosed lumen,nuclear part,intracellular organelle part,protein binding,organelle part,nucleus,primary metabolic process,cellular macromolecule metabolic process,organic substance metabolic process,macromolecule metabolic process,organelle,intracellular organelle,intracellular part,nucleic acid me…	--	--
ENST00000449307.3	ENSG00000229180.5	GS1-124K5.11	chr7:66526087-66542624	0.350507	0.706206	-1.01064	0.01025	0.999477	Annotated_lncRNA	co_expression	ENSG00000171603	CLSTN1	Cadherin-like||Concanavalin A-like lectin/glucanase domain||Cadherin||Calsyntenin	GO:0044446,GO:0005515,GO:0044422,GO:0005634,GO:0043226,GO:0048518,GO:0043229,GO:0044424,GO:0044444,GO:0005488,GO:0043227,GO:0043231,GO:0050789,GO:0005622,GO:0065007,GO:0005737,GO:0050794,GO:0005623,GO:0044464,GO:0048522,GO:0022607,GO:0044085,GO:0016043,GO:0044087,GO:0071840,GO:0051128,GO:0044763,GO:0003674,GO:0031090,GO:0033218,GO:0016020,GO:0009987,GO:0043228,GO:0043232,GO:0007154,GO:0051130,GO:…	intracellular organelle part,protein binding,organelle part,nucleus,organelle,positive regulation of biological process,intracellular organelle,intracellular part,cytoplasmic part,binding,membrane-bounded organelle,intracellular membrane-bounded organelle,regulation of biological process,intracellular,biological regulation,cytoplasm,regulation of cellular process,cell,cell part,positive regulatio…	--	--
ENST00000449307.3	ENSG00000229180.5	GS1-124K5.11	chr7:66526087-66542624	0.350507	0.706206	-1.01064	0.01025	0.999477	Annotated_lncRNA	co_expression	ENSG00000278662	GOLGA6L10	Golgin subfamily A||Golgin subfamily A member 6-like	GO:0043226,GO:0043229,GO:0044424,GO:0044444,GO:0043227,GO:0043231,GO:0005622,GO:0005737,GO:0005623,GO:0044464,GO:0005575,GO:0005794	organelle,intracellular organelle,intracellular part,cytoplasmic part,membrane-bounded organelle,intracellular membrane-bounded organelle,intracellular,cytoplasm,cell,cell part,cellular_component,Golgi apparatus	--	--
ENST00000449307.3	ENSG00000229180.5	GS1-124K5.11	chr7:66526087-66542624	0.350507	0.706206	-1.01064	0.01025	0.999477	Annotated_lncRNA	co_expression	ENSG00000103150	MLYCD	Malonyl-CoA decarboxylase	GO:0006950,GO:0043233,GO:0070013,GO:0031974,GO:0044446,GO:0005515,GO:0044422,GO:0044238,GO:0071704,GO:0043226,GO:0048518,GO:0043229,GO:0044424,GO:0008152,GO:0044444,GO:0005488,GO:1901360,GO:0043227,GO:0034641,GO:0043231,GO:0050789,GO:0044237,GO:0005622,GO:0006139,GO:0046483,GO:0065007,GO:0019222,GO:0005737,GO:0006725,GO:0044248,GO:0050794,GO:0005623,GO:0050896,GO:0006807,GO:0044464,GO:0048522,GO:…	response to stress,organelle lumen,intracellular organelle lumen,membrane-enclosed lumen,intracellular organelle part,protein binding,organelle part,primary metabolic process,organic substance metabolic process,organelle,positive regulation of biological process,intracellular organelle,intracellular part,metabolic process,cytoplasmic part,binding,organic cyclic compound metabolic process,membrane…	hsa00640,hsa00410,hsa04152,hsa04146,hsa01100	Propanoate metabolism,beta-Alanine metabolism,AMPK signaling pathway,Peroxisome,Metabolic pathways
ENST00000449307.3	ENSG00000229180.5	GS1-124K5.11	chr7:66526087-66542624	0.350507	0.706206	-1.01064	0.01025	0.999477	Annotated_lncRNA	co_expression	ENSG00000052749	RRP12	Armadillo-like helical||-||Uncharacterised domain NUC173||Armadillo-type fold	GO:0043228,GO:0043232,GO:0043226,GO:0043227,GO:0044422,GO:0044446,GO:0044428,GO:0043233,GO:0005622,GO:0016020,GO:0005623,GO:0031974,GO:0044464,GO:0031981,GO:0070013,GO:0031967,GO:0031975,GO:0005634,GO:0043229,GO:0044424,GO:0005575,GO:0005730,GO:0031965,GO:0043231,GO:0044425,GO:0005635,GO:0031090,GO:0031224,GO:0016021,GO:0012505	non-membrane-bounded organelle,intracellular non-membrane-bounded organelle,organelle,membrane-bounded organelle,organelle part,intracellular organelle part,nuclear part,organelle lumen,intracellular,membrane,cell,membrane-enclosed lumen,cell part,nuclear lumen,intracellular organelle lumen,organelle envelope,envelope,nucleus,intracellular organelle,intracellular part,cellular_component,nucleolus…	--	--
ENST00000449307.3	ENSG00000229180.5	GS1-124K5.11	chr7:66526087-66542624	0.350507	0.706206	-1.01064	0.01025	0.999477	Annotated_lncRNA	co_expression	ENSG00000141198	TOM1L1	Target of Myb protein 1||ENTH/VHS||-||GAT domain||VHS domain||TOM1-like protein 1	GO:0048519,GO:0044446,GO:0005829,GO:0005515,GO:0044422,GO:0048523,GO:0044238,GO:0044267,GO:0044260,GO:0071704,GO:0043170,GO:0043226,GO:0048518,GO:0043229,GO:0044424,GO:0090304,GO:0008152,GO:0019538,GO:0044444,GO:0005488,GO:1901360,GO:0043227,GO:0034641,GO:0043231,GO:0050789,GO:0044237,GO:0005622,GO:0006139,GO:0046483,GO:0065007,GO:0051716,GO:0019222,GO:0005737,GO:0044265,GO:0006725,GO:0060255,GO:…	negative regulation of biological process,intracellular organelle part,cytosol,protein binding,organelle part,negative regulation of cellular process,primary metabolic process,cellular protein metabolic process,cellular macromolecule metabolic process,organic substance metabolic process,macromolecule metabolic process,organelle,positive regulation of biological process,intracellular organelle,int…	--	--
ENST00000418839.2	ENSG00000223387.6	RP11-408H1.3	chr3:172590712-172594670	0.0370911	1.04961	-4.82263	0.00445	0.999477	Annotated_lncRNA	co_location	ENSG00000144959	NCEH1	Arylacetamide deacetylase||Lipase, GDXG, putative serine active site||-||Alpha/beta hydrolase fold-3||Lipase, GDXG, putative histidine active site||Alpha/Beta hydrolase fold	GO:0016020,GO:0012505,GO:0004771,GO:0044425,GO:0005737,GO:1901575,GO:0005575,GO:0044424,GO:0031090,GO:0016021,GO:0031224,GO:0005622,GO:0043229,GO:0009056,GO:0043231,GO:0042301,GO:0043226,GO:0005783,GO:0043227,GO:0044446,GO:0005789,GO:0044444,GO:0042175,GO:0044710,GO:0044422,GO:0044432,GO:0016787,GO:0044464,GO:0006629,GO:0005623,GO:0003824,GO:0070887,GO:0005488,GO:0060395,GO:0016788,GO:0044260,GO:…	membrane,endomembrane system,sterol esterase activity,membrane part,cytoplasm,organic substance catabolic process,cellular_component,intracellular part,organelle membrane,integral to membrane,intrinsic to membrane,intracellular,intracellular organelle,catabolic process,intracellular membrane-bounded organelle,phosphate ion binding,organelle,endoplasmic reticulum,membrane-bounded organelle,intrace…	hsa04976	Bile secretion
ENST00000418839.2	ENSG00000223387.6	RP11-408H1.3	chr3:172590712-172594670	0.0370911	1.04961	-4.82263	0.00445	0.999477	Annotated_lncRNA	co_location	ENSG00000121858	TNFSF10	Tumour necrosis factor domain||-||Tumour necrosis factor, conserved site||Tumour necrosis factor-like domain||Tumour necrosis factor ligand 10/11	GO:0006955,GO:0002376,GO:0010033,GO:0050896,GO:0048584,GO:0048583,GO:0070062,GO:0043230,GO:0065010,GO:0031982,GO:0031988,GO:0042221,GO:0043227,GO:0043226,GO:0005515,GO:0048518,GO:0048519,GO:0051716,GO:0044763,GO:0023056,GO:0044421,GO:0005488,GO:0048522,GO:1901700,GO:0009967,GO:0044093,GO:0016020,GO:0010647,GO:0048523,GO:0065009,GO:0035556,GO:0003674,GO:0050790,GO:0071840,GO:0010740,GO:0012501,GO:…	immune response,immune system process,response to organic substance,response to stimulus,positive regulation of response to stimulus,regulation of response to stimulus,extracellular vesicular exosome,extracellular organelle,extracellular membrane-bounded organelle,vesicle,membrane-bounded vesicle,response to chemical stimulus,membrane-bounded organelle,organelle,protein binding,positive regulatio…	hsa05162,hsa05164,hsa04210,hsa04650,hsa04068,hsa04060	Measles,Influenza A,Apoptosis,Natural killer cell mediated cytotoxicity,FoxO signaling pathway,Cytokine-cytokine receptor interaction
ENST00000418839.2	ENSG00000223387.6	RP11-408H1.3	chr3:172590712-172594670	0.0370911	1.04961	-4.82263	0.00445	0.999477	Annotated_lncRNA	co_expression	ENSG00000204843	DCTN1	Dynactin subunit 1||-||CAP Gly-rich domain||Dynein associated protein	GO:0002376,GO:0044446,GO:0044422,GO:0005515,GO:0044428,GO:0043227,GO:0043226,GO:0005488,GO:0005622,GO:0048518,GO:0044424,GO:0044085,GO:0033036,GO:0008104,GO:0005737,GO:0051649,GO:0003674,GO:0043229,GO:0005829,GO:0065003,GO:0008150,GO:0043231,GO:0051179,GO:0051641,GO:0032991,GO:0044763,GO:0016020,GO:0009987,GO:0044444,GO:0005634,GO:0071840,GO:0043933,GO:0012505,GO:0003824,GO:0034613,GO:0070727,GO:…	immune system process,intracellular organelle part,organelle part,protein binding,nuclear part,membrane-bounded organelle,organelle,binding,intracellular,positive regulation of biological process,intracellular part,cellular component biogenesis,macromolecule localization,protein localization,cytoplasm,establishment of localization in cell,molecular_function,intracellular organelle,cytosol,macromo…	hsa04962,hsa05016	Vasopressin-regulated water reabsorption,Huntington's disease
ENST00000418839.2	ENSG00000223387.6	RP11-408H1.3	chr3:172590712-172594670	0.0370911	1.04961	-4.82263	0.00445	0.999477	Annotated_lncRNA	co_expression	ENSG00000108424	KPNB1	HEAT, type 2||Armadillo-like helical||HEAT repeat||Armadillo||-||Importin-beta, N-terminal domain||Armadillo-type fold	GO:0005654,GO:0043233,GO:0031981,GO:0070013,GO:0031974,GO:0044403,GO:0044419,GO:0044428,GO:0032991,GO:0044764,GO:0044446,GO:0016032,GO:0005829,GO:0005515,GO:0044422,GO:0051704,GO:0005634,GO:0044238,GO:0044260,GO:0071704,GO:0043170,GO:0043226,GO:0043229,GO:0044424,GO:0090304,GO:0008152,GO:0044444,GO:0005488,GO:1901360,GO:0043227,GO:0043234,GO:0034641,GO:0006607,GO:0043231,GO:0050789,GO:0044237,GO:…	nucleoplasm,organelle lumen,nuclear lumen,intracellular organelle lumen,membrane-enclosed lumen,symbiosis, encompassing mutualism through parasitism,interspecies interaction between organisms,nuclear part,macromolecular complex,multi-organism cellular process,intracellular organelle part,viral process,cytosol,protein binding,organelle part,multi-organism process,nucleus,primary metabolic process,…	--	--
ENST00000418839.2	ENSG00000223387.6	RP11-408H1.3	chr3:172590712-172594670	0.0370911	1.04961	-4.82263	0.00445	0.999477	Annotated_lncRNA	co_expression	ENSG00000138380	CARF	-||Calcium-responsive transcription factor	GO:0005654,GO:0043233,GO:0031981,GO:0070013,GO:0031974,GO:0044428,GO:0044446,GO:0044422,GO:0005634,GO:0044238,GO:0044260,GO:0071704,GO:0043170,GO:0043226,GO:0097159,GO:0048518,GO:0043229,GO:1901363,GO:0044424,GO:0090304,GO:0008152,GO:0005488,GO:0010467,GO:1901360,GO:0043227,GO:0034641,GO:0043231,GO:0050789,GO:0044237,GO:0005622,GO:0006139,GO:0046483,GO:0065007,GO:0051716,GO:0019222,GO:0070887,GO:…	nucleoplasm,organelle lumen,nuclear lumen,intracellular organelle lumen,membrane-enclosed lumen,nuclear part,intracellular organelle part,organelle part,nucleus,primary metabolic process,cellular macromolecule metabolic process,organic substance metabolic process,macromolecule metabolic process,organelle,organic cyclic compound binding,positive regulation of biological process,intracellular organ…	--	--
ENST00000418839.2	ENSG00000223387.6	RP11-408H1.3	chr3:172590712-172594670	0.0370911	1.04961	-4.82263	0.00445	0.999477	Annotated_lncRNA	co_expression	ENSG00000158290	CUL4B	Cullin protein, neddylation domain||Winged helix-turn-helix DNA-binding domain||Cullin homology||Cullin repeat-like-containing domain||Cullin, N-terminal||Cullin, conserved site||Cullin-4B	GO:0006950,GO:0005654,GO:0043233,GO:0031981,GO:0070013,GO:0031974,GO:0044428,GO:0032991,GO:0044446,GO:0005829,GO:0005515,GO:0044422,GO:0005634,GO:0044238,GO:0044267,GO:0044260,GO:0071704,GO:0043170,GO:0043226,GO:0097159,GO:0048518,GO:0043229,GO:1901363,GO:0044424,GO:0090304,GO:0008152,GO:0033554,GO:0019538,GO:0044444,GO:0005488,GO:1901360,GO:0043227,GO:0043234,GO:0034641,GO:0043231,GO:0050789,GO:…	response to stress,nucleoplasm,organelle lumen,nuclear lumen,intracellular organelle lumen,membrane-enclosed lumen,nuclear part,macromolecular complex,intracellular organelle part,cytosol,protein binding,organelle part,nucleus,primary metabolic process,cellular protein metabolic process,cellular macromolecule metabolic process,organic substance metabolic process,macromolecule metabolic process,or…	hsa04120,hsa03420	Ubiquitin mediated proteolysis,Nucleotide excision repair
ENST00000418839.2	ENSG00000223387.6	RP11-408H1.3	chr3:172590712-172594670	0.0370911	1.04961	-4.82263	0.00445	0.999477	Annotated_lncRNA	co_expression	ENSG00000174944	P2RY14	P2Y14 purinoceptor||G protein-coupled receptor, rhodopsin-like||GPCR, rhodopsin-like, 7TM	GO:0050789,GO:0065007,GO:0051716,GO:0050794,GO:0005623,GO:0050896,GO:0044464,GO:0045029,GO:0044763,GO:0015065,GO:0071553,GO:0003674,GO:0007165,GO:0016020,GO:0009987,GO:0007154,GO:0001608,GO:0035589,GO:0045028,GO:0044699,GO:0005575,GO:0044700,GO:0023052,GO:0007166,GO:0001614,GO:0016502,GO:0035590,GO:0035588,GO:0035586,GO:0008150,GO:0035587,GO:0004871,GO:0060089,GO:0038023,GO:0016021,GO:0031224,GO:…	regulation of biological process,biological regulation,cellular response to stimulus,regulation of cellular process,cell,response to stimulus,cell part,UDP-activated nucleotide receptor activity,single-organism cellular process,uridine nucleotide receptor activity,G-protein coupled pyrimidinergic nucleotide receptor activity,molecular_function,signal transduction,membrane,cellular process,cell co…	hsa04080	Neuroactive ligand-receptor interaction
ENST00000418839.2	ENSG00000223387.6	RP11-408H1.3	chr3:172590712-172594670	0.0370911	1.04961	-4.82263	0.00445	0.999477	Annotated_lncRNA	co_expression	ENSG00000205339	IPO7	-||Armadillo-type fold||Importin-beta, N-terminal domain||Exportin/Importin, Cse1-like||Armadillo-like helical	GO:0006955,GO:0045087,GO:0002376,GO:0006950,GO:0006952,GO:0005654,GO:0043233,GO:0031981,GO:0070013,GO:0031974,GO:0044403,GO:0044419,GO:0044428,GO:0032991,GO:0044764,GO:0044446,GO:0016032,GO:0005829,GO:0005515,GO:0044422,GO:0051704,GO:0005634,GO:0043226,GO:0043229,GO:0044424,GO:0008152,GO:0044444,GO:0005488,GO:0043227,GO:0043234,GO:0043231,GO:0050789,GO:0005622,GO:0065007,GO:0051716,GO:0019222,GO:…	immune response,innate immune response,immune system process,response to stress,defense response,nucleoplasm,organelle lumen,nuclear lumen,intracellular organelle lumen,membrane-enclosed lumen,symbiosis, encompassing mutualism through parasitism,interspecies interaction between organisms,nuclear part,macromolecular complex,multi-organism cellular process,intracellular organelle part,viral process…	--	--
ENST00000418839.2	ENSG00000223387.6	RP11-408H1.3	chr3:172590712-172594670	0.0370911	1.04961	-4.82263	0.00445	0.999477	Annotated_lncRNA	co_expression	ENSG00000006210	CX3CL1	-||Chemokine interleukin-8-like domain||Fractalkine	GO:0006955,GO:0045087,GO:0002376,GO:0006950,GO:0034097,GO:0034341,GO:0080134,GO:0071345,GO:0006952,GO:0019221,GO:0048519,GO:0071346,GO:0005515,GO:0048583,GO:0048523,GO:0044238,GO:0071704,GO:0048518,GO:0008152,GO:0031347,GO:0005488,GO:1901360,GO:0034641,GO:0048584,GO:0050789,GO:0044237,GO:0001817,GO:0006139,GO:0006915,GO:0012501,GO:0046483,GO:0065007,GO:0008219,GO:0016265,GO:0010033,GO:0001816,GO:…	immune response,innate immune response,immune system process,response to stress,response to cytokine stimulus,response to interferon-gamma,regulation of response to stress,cellular response to cytokine stimulus,defense response,cytokine-mediated signaling pathway,negative regulation of biological process,cellular response to interferon-gamma,protein binding,regulation of response to stimulus,nega…	hsa04062,hsa04668,hsa04060	Chemokine signaling pathway,TNF signaling pathway,Cytokine-cytokine receptor interaction
ENST00000418839.2	ENSG00000223387.6	RP11-408H1.3	chr3:172590712-172594670	0.0370911	1.04961	-4.82263	0.00445	0.999477	Annotated_lncRNA	co_expression	ENSG00000102900	NUP93	-||Nucleoporin interacting component Nup93/Nic96	GO:0006950,GO:0080134,GO:0043233,GO:0031981,GO:0070013,GO:0031974,GO:0044403,GO:0044419,GO:0044428,GO:0032991,GO:0048519,GO:0044764,GO:0044446,GO:0016032,GO:0005515,GO:0044422,GO:0048583,GO:0051704,GO:0005634,GO:0044238,GO:0044267,GO:0044260,GO:0071704,GO:0043170,GO:0043226,GO:0048518,GO:0043229,GO:0044424,GO:0090304,GO:0008152,GO:0033554,GO:0019538,GO:0005488,GO:0010467,GO:1901360,GO:0043227,GO:…	response to stress,regulation of response to stress,organelle lumen,nuclear lumen,intracellular organelle lumen,membrane-enclosed lumen,symbiosis, encompassing mutualism through parasitism,interspecies interaction between organisms,nuclear part,macromolecular complex,negative regulation of biological process,multi-organism cellular process,intracellular organelle part,viral process,protein bindin…	hsa03013	RNA transport
ENST00000418839.2	ENSG00000223387.6	RP11-408H1.3	chr3:172590712-172594670	0.0370911	1.04961	-4.82263	0.00445	0.999477	Annotated_lncRNA	co_expression	ENSG00000025434	NR1H3	Nuclear hormone receptor, ligand-binding domain||Nuclear hormone receptor||Zinc finger, nuclear hormone receptor-type||Liver X receptor||-||Zinc finger, NHR/GATA-type	GO:0006955,GO:0045087,GO:0002376,GO:0006950,GO:0034097,GO:0034341,GO:0080134,GO:0071345,GO:0006952,GO:0005654,GO:0043233,GO:0031981,GO:0019221,GO:0070013,GO:0031974,GO:0044428,GO:0032991,GO:0002684,GO:0002682,GO:0048519,GO:0050776,GO:0071346,GO:0044446,GO:0060333,GO:0005515,GO:0044422,GO:0048583,GO:0002253,GO:0048523,GO:0051704,GO:0005634,GO:0044238,GO:0044267,GO:0044260,GO:0050778,GO:0071704,GO:…	immune response,innate immune response,immune system process,response to stress,response to cytokine stimulus,response to interferon-gamma,regulation of response to stress,cellular response to cytokine stimulus,defense response,nucleoplasm,organelle lumen,nuclear lumen,cytokine-mediated signaling pathway,intracellular organelle lumen,membrane-enclosed lumen,nuclear part,macromolecular complex,pos…	hsa03320,hsa05160,hsa04932	PPAR signaling pathway,Hepatitis C,Non-alcoholic fatty liver disease (NAFLD)
ENST00000418839.2	ENSG00000223387.6	RP11-408H1.3	chr3:172590712-172594670	0.0370911	1.04961	-4.82263	0.00445	0.999477	Annotated_lncRNA	co_expression	ENSG00000204120	GIGYF2	GYF domain||-	GO:0006950,GO:0048519,GO:0048523,GO:0044238,GO:0044267,GO:0044260,GO:0071704,GO:0043170,GO:0008152,GO:0033554,GO:0019538,GO:0010467,GO:0010608,GO:0050789,GO:0044237,GO:0065007,GO:0031570,GO:0051716,GO:0019222,GO:0000077,GO:0006974,GO:0060255,GO:0050794,GO:0050896,GO:0051246,GO:0007049,GO:0022402,GO:0000075,GO:0010468,GO:0010605,GO:0009059,GO:0080090,GO:0044249,GO:1901988,GO:0010948,GO:0000278,GO:…	response to stress,negative regulation of biological process,negative regulation of cellular process,primary metabolic process,cellular protein metabolic process,cellular macromolecule metabolic process,organic substance metabolic process,macromolecule metabolic process,metabolic process,cellular response to stress,protein metabolic process,gene expression,posttranscriptional regulation of gene e…	--	--
ENST00000418839.2	ENSG00000223387.6	RP11-408H1.3	chr3:172590712-172594670	0.0370911	1.04961	-4.82263	0.00445	0.999477	Annotated_lncRNA	co_expression	ENSG00000151239	TWF1	Twinfilin||Actin-depolymerising factor homology domain||-||ADF-H/Gelsolin-like domain	GO:0048519,GO:0005515,GO:0048523,GO:0044238,GO:0044267,GO:0044260,GO:0071704,GO:0043170,GO:0043226,GO:0097159,GO:0043229,GO:1901363,GO:0044424,GO:0008152,GO:0019538,GO:0044444,GO:0005488,GO:0050789,GO:0044237,GO:0005622,GO:0065007,GO:0019222,GO:0005737,GO:0060255,GO:0033036,GO:0050794,GO:0006464,GO:0036211,GO:0005623,GO:0043412,GO:0051246,GO:0044464,GO:0034622,GO:0008104,GO:0043933,GO:0065003,GO:…	negative regulation of biological process,protein binding,negative regulation of cellular process,primary metabolic process,cellular protein metabolic process,cellular macromolecule metabolic process,organic substance metabolic process,macromolecule metabolic process,organelle,organic cyclic compound binding,intracellular organelle,heterocyclic compound binding,intracellular part,metabolic proces…	--	--
ENST00000418839.2	ENSG00000223387.6	RP11-408H1.3	chr3:172590712-172594670	0.0370911	1.04961	-4.82263	0.00445	0.999477	Annotated_lncRNA	co_expression	ENSG00000136689	IL1RN	Interleukin-1 receptor antagonist protein||Cytokine, IL-1-like||Interleukin-1 family||Interleukin-1 receptor antagonist / Interleukin-36||Interleukin-1 conserved site	GO:0006955,GO:0002376,GO:0034097,GO:0071345,GO:0019221,GO:0048519,GO:0005515,GO:0048583,GO:0048523,GO:0044238,GO:0071704,GO:0043226,GO:0044424,GO:0008152,GO:0005488,GO:0043227,GO:0050789,GO:0005622,GO:0065007,GO:0010033,GO:0051716,GO:0071310,GO:0005737,GO:0070887,GO:0050794,GO:0005623,GO:0050896,GO:0044464,GO:0022408,GO:0032940,GO:0051641,GO:0060759,GO:0071702,GO:0042221,GO:0051649,GO:0044763,GO:…	immune response,immune system process,response to cytokine stimulus,cellular response to cytokine stimulus,cytokine-mediated signaling pathway,negative regulation of biological process,protein binding,regulation of response to stimulus,negative regulation of cellular process,primary metabolic process,organic substance metabolic process,organelle,intracellular part,metabolic process,binding,membra…	--	--
ENST00000418839.2	ENSG00000223387.6	RP11-408H1.3	chr3:172590712-172594670	0.0370911	1.04961	-4.82263	0.00445	0.999477	Annotated_lncRNA	co_expression	ENSG00000159674	SPON2	Spondin, N-terminal||-||Thrombospondin type-1 (TSP1) repeat	GO:0002376,GO:0006955,GO:0006952,GO:0002682,GO:0051704,GO:0045087,GO:0006950,GO:0002684,GO:0002252,GO:0050776,GO:0051707,GO:0009607,GO:0009615,GO:0070062,GO:0043230,GO:0065010,GO:0051607,GO:0031982,GO:0001816,GO:0002697,GO:0010033,GO:0001817,GO:0031988,GO:0005515,GO:0070887,GO:0050896,GO:0043227,GO:0071310,GO:0043226,GO:0044421,GO:0042221,GO:0048583,GO:0005488,GO:0048518,GO:0009617,GO:0002443,GO:…	immune system process,immune response,defense response,regulation of immune system process,multi-organism process,innate immune response,response to stress,positive regulation of immune system process,immune effector process,regulation of immune response,response to other organism,response to biotic stimulus,response to virus,extracellular vesicular exosome,extracellular organelle,extracellular m…	--	--
ENST00000418839.2	ENSG00000223387.6	RP11-408H1.3	chr3:172590712-172594670	0.0370911	1.04961	-4.82263	0.00445	0.999477	Annotated_lncRNA	co_expression	ENSG00000085760	MTIF2	Small GTP-binding protein domain||-||Translation protein, beta-barrel domain||Translation initiation factor IF- 2, domain 3||P-loop containing nucleoside triphosphate hydrolase||Transcription factor, GTP-binding domain||Translation initiation factor aIF-2, bacterial-like	GO:0005654,GO:0043233,GO:0031981,GO:0070013,GO:0031974,GO:0044428,GO:0044446,GO:0044422,GO:0005634,GO:0044238,GO:0044267,GO:0044260,GO:0071704,GO:0043170,GO:0043226,GO:0097159,GO:0043229,GO:1901363,GO:0044424,GO:0008152,GO:0019538,GO:0003723,GO:0044444,GO:0005488,GO:0010467,GO:0043227,GO:0010608,GO:0043231,GO:0050789,GO:0044237,GO:0005622,GO:0065007,GO:0019222,GO:0005737,GO:0003676,GO:0060255,GO:…	nucleoplasm,organelle lumen,nuclear lumen,intracellular organelle lumen,membrane-enclosed lumen,nuclear part,intracellular organelle part,organelle part,nucleus,primary metabolic process,cellular protein metabolic process,cellular macromolecule metabolic process,organic substance metabolic process,macromolecule metabolic process,organelle,organic cyclic compound binding,intracellular organelle,he…	--	--
ENST00000418839.2	ENSG00000223387.6	RP11-408H1.3	chr3:172590712-172594670	0.0370911	1.04961	-4.82263	0.00445	0.999477	Annotated_lncRNA	co_expression	ENSG00000139644	TMBIM6	-||Bax inhibitor 1, conserved site||Bax inhibitor 1-related	GO:0002376,GO:0006950,GO:0080134,GO:0002682,GO:0048519,GO:0044446,GO:0005515,GO:0002252,GO:0044422,GO:0048583,GO:0048523,GO:0005634,GO:0044238,GO:0071704,GO:0043170,GO:0043226,GO:0043229,GO:0044424,GO:0008152,GO:0033554,GO:0044444,GO:0005488,GO:1901360,GO:0043227,GO:0034641,GO:0043231,GO:0050789,GO:0044237,GO:0005622,GO:0006139,GO:0006915,GO:0012501,GO:0046483,GO:0065007,GO:0008219,GO:0016265,GO:…	immune system process,response to stress,regulation of response to stress,regulation of immune system process,negative regulation of biological process,intracellular organelle part,protein binding,immune effector process,organelle part,regulation of response to stimulus,negative regulation of cellular process,nucleus,primary metabolic process,organic substance metabolic process,macromolecule meta…	--	--
ENST00000418839.2	ENSG00000223387.6	RP11-408H1.3	chr3:172590712-172594670	0.0370911	1.04961	-4.82263	0.00445	0.999477	Annotated_lncRNA	co_expression	ENSG00000258643	BCL2L2-PABPN1	RNA recognition motif domain||Apoptosis regulator, Bcl-2 protein, BH4||Apoptosis regulator, Bcl-2, BH4 motif, conserved site||Blc2 family||Bcl2-like||Nucleotide-binding alpha-beta plait domain||Apoptosis regulator, Bcl-2, BH1 motif, conserved site||Apoptosis regulator, Bcl-W	GO:0006950,GO:0048519,GO:0044446,GO:0005515,GO:0044422,GO:0048583,GO:0048523,GO:0043226,GO:0043229,GO:0044424,GO:0033554,GO:0044444,GO:0005488,GO:0043227,GO:0043231,GO:0050789,GO:0005622,GO:0006915,GO:0012501,GO:0065007,GO:0008219,GO:0016265,GO:0051716,GO:0005737,GO:0006974,GO:0050794,GO:0005623,GO:0050896,GO:0044464,GO:0035556,GO:0042981,GO:0043067,GO:0043069,GO:0010941,GO:0043066,GO:0044763,GO:…	response to stress,negative regulation of biological process,intracellular organelle part,protein binding,organelle part,regulation of response to stimulus,negative regulation of cellular process,organelle,intracellular organelle,intracellular part,cellular response to stress,cytoplasmic part,binding,membrane-bounded organelle,intracellular membrane-bounded organelle,regulation of biological proc…	hsa05164,hsa03015	Influenza A,mRNA surveillance pathway
ENST00000418839.2	ENSG00000223387.6	RP11-408H1.3	chr3:172590712-172594670	0.0370911	1.04961	-4.82263	0.00445	0.999477	Annotated_lncRNA	co_expression	ENSG00000173599	PC	Biotin carboxylase, C-terminal||Biotin carboxylation domain||Biotin/lipoyl attachment||ATP-grasp fold, subdomain 2||Aldolase-type TIM barrel||Biotin carboxylase-like, N-terminal domain||Biotin-binding site||Carbamoyl-phosphate synthetase large subunit-like, ATP-binding domain||Pyruvate carboxylase||Homeodomain-like||Rudiment single hybrid motif||Carboxylase, conserved domain||ATP-grasp fold||Sing…	GO:0043233,GO:0070013,GO:0031974,GO:0044403,GO:0044419,GO:0048519,GO:0044764,GO:0044446,GO:0016032,GO:0005829,GO:0005515,GO:0044422,GO:0051704,GO:0044238,GO:0071704,GO:0043170,GO:0043226,GO:0097159,GO:0048518,GO:0043229,GO:1901363,GO:0044424,GO:0008152,GO:0044444,GO:0005488,GO:0010467,GO:1901360,GO:0043227,GO:0034641,GO:0019058,GO:0043231,GO:0050789,GO:0043900,GO:0044237,GO:0005622,GO:0050792,GO:…	organelle lumen,intracellular organelle lumen,membrane-enclosed lumen,symbiosis, encompassing mutualism through parasitism,interspecies interaction between organisms,negative regulation of biological process,multi-organism cellular process,intracellular organelle part,viral process,cytosol,protein binding,organelle part,multi-organism process,primary metabolic process,organic substance metabolic …	hsa00620,hsa01200,hsa00020,hsa01100,hsa01230	Pyruvate metabolism,Carbon metabolism,Citrate cycle (TCA cycle),Metabolic pathways,Biosynthesis of amino acids
ENST00000418839.2	ENSG00000223387.6	RP11-408H1.3	chr3:172590712-172594670	0.0370911	1.04961	-4.82263	0.00445	0.999477	Annotated_lncRNA	co_expression	ENSG00000085449	WDFY1	Zinc finger, RING/FYVE/PHD-type||WD40 repeat||Zinc finger, FYVE/PHD-type||WD40 repeat, conserved site||Zinc finger, FYVE-related||FYVE zinc finger||WD40/YVTN repeat-like-containing domain||G-protein beta WD-40 repeat||WD40-repeat-containing domain	GO:0006955,GO:0002376,GO:0006952,GO:0045087,GO:0006950,GO:0002682,GO:0050776,GO:0002684,GO:0050896,GO:0050778,GO:0080134,GO:0031347,GO:0048584,GO:0048583,GO:0002253,GO:0002764,GO:0045088,GO:0002757,GO:0043227,GO:0005829,GO:0043226,GO:0005515,GO:0045089,GO:0048518,GO:0031349,GO:0002218,GO:0044444,GO:0005737,GO:0002758,GO:0051716,GO:0044763,GO:0005622,GO:0005634,GO:0023056,GO:0005488,GO:0002221,GO:…	immune response,immune system process,defense response,innate immune response,response to stress,regulation of immune system process,regulation of immune response,positive regulation of immune system process,response to stimulus,positive regulation of immune response,regulation of response to stress,regulation of defense response,positive regulation of response to stimulus,regulation of response …	--	--
ENST00000418839.2	ENSG00000223387.6	RP11-408H1.3	chr3:172590712-172594670	0.0370911	1.04961	-4.82263	0.00445	0.999477	Annotated_lncRNA	co_expression	ENSG00000068079	IFI35	Nmi/IFP 35 domain, N-terminal||Nmi/IFP 35 domain	GO:0002376,GO:0006955,GO:0006952,GO:0045087,GO:0006950,GO:0034097,GO:0071345,GO:0010033,GO:0019221,GO:0005515,GO:0070887,GO:0050896,GO:0043227,GO:0071310,GO:0043226,GO:0042221,GO:0005488,GO:0005622,GO:0044424,GO:0060337,GO:0071357,GO:0034340,GO:0051716,GO:0005737,GO:0003674,GO:0043229,GO:0005829,GO:0008150,GO:0043231,GO:0044763,GO:0009987,GO:0044444,GO:0005634,GO:0044464,GO:0044699,GO:0005623,GO:…	immune system process,immune response,defense response,innate immune response,response to stress,response to cytokine stimulus,cellular response to cytokine stimulus,response to organic substance,cytokine-mediated signaling pathway,protein binding,cellular response to chemical stimulus,response to stimulus,membrane-bounded organelle,cellular response to organic substance,organelle,response to che…	--	--
ENST00000418839.2	ENSG00000223387.6	RP11-408H1.3	chr3:172590712-172594670	0.0370911	1.04961	-4.82263	0.00445	0.999477	Annotated_lncRNA	co_expression	ENSG00000166619	BLCAP	-||Bladder cancer-related BC10	GO:0006915,GO:0012501,GO:0008219,GO:0016265,GO:0007049,GO:0016043,GO:0071840,GO:0044763,GO:0016020,GO:0009987,GO:0044699,GO:0006921,GO:0022411,GO:0005575,GO:0097194,GO:0030262,GO:0008150,GO:0016021,GO:0031224,GO:0044425	apoptotic process,programmed cell death,cell death,death,cell cycle,cellular component organization,cellular component organization or biogenesis,single-organism cellular process,membrane,cellular process,single-organism process,cellular component disassembly involved in execution phase of apoptosis,cellular component disassembly,cellular_component,execution phase of apoptosis,apoptotic nuclear c…	--	--
ENST00000418839.2	ENSG00000223387.6	RP11-408H1.3	chr3:172590712-172594670	0.0370911	1.04961	-4.82263	0.00445	0.999477	Annotated_lncRNA	co_expression	ENSG00000116663	FBXO6	F-box associated (FBA) domain||F-box domain||Galactose-binding domain-like	GO:0006950,GO:0010033,GO:0044446,GO:0044422,GO:0005515,GO:0050896,GO:0043227,GO:0043226,GO:0042221,GO:0034641,GO:0005488,GO:0005622,GO:0044424,GO:0048519,GO:0006807,GO:0071704,GO:0044238,GO:0051716,GO:0044237,GO:0005737,GO:0008152,GO:0044265,GO:0003674,GO:1901360,GO:0019538,GO:0043229,GO:0006139,GO:0005829,GO:0008150,GO:0046483,GO:0043231,GO:0044260,GO:0032991,GO:0044763,GO:0009987,GO:0044444,GO:…	response to stress,response to organic substance,intracellular organelle part,organelle part,protein binding,response to stimulus,membrane-bounded organelle,organelle,response to chemical stimulus,cellular nitrogen compound metabolic process,binding,intracellular,intracellular part,negative regulation of biological process,nitrogen compound metabolic process,organic substance metabolic process,pr…	hsa04141	Protein processing in endoplasmic reticulum
ENST00000418839.2	ENSG00000223387.6	RP11-408H1.3	chr3:172590712-172594670	0.0370911	1.04961	-4.82263	0.00445	0.999477	Annotated_lncRNA	co_expression	ENSG00000122643	NT5C3A	HAD-like domain||-||Pyrimidine 5'-nucleotidase, eukaryotic	GO:0005829,GO:0044238,GO:0071704,GO:0043226,GO:0097159,GO:0043229,GO:1901363,GO:0044424,GO:0008152,GO:0044444,GO:0005488,GO:1901360,GO:0043227,GO:0034641,GO:0043231,GO:0044237,GO:0005622,GO:0006139,GO:0046483,GO:0005737,GO:0006725,GO:0044248,GO:0005623,GO:0006807,GO:0044464,GO:0016787,GO:0009056,GO:1901575,GO:0036094,GO:0003824,GO:0000166,GO:1901265,GO:0034655,GO:0046700,GO:0044270,GO:0072529,GO:…	cytosol,primary metabolic process,organic substance metabolic process,organelle,organic cyclic compound binding,intracellular organelle,heterocyclic compound binding,intracellular part,metabolic process,cytoplasmic part,binding,organic cyclic compound metabolic process,membrane-bounded organelle,cellular nitrogen compound metabolic process,intracellular membrane-bounded organelle,cellular metabol…	hsa00760,hsa01100,hsa00240,hsa00230	Nicotinate and nicotinamide metabolism,Metabolic pathways,Pyrimidine metabolism,Purine metabolism
ENST00000418839.2	ENSG00000223387.6	RP11-408H1.3	chr3:172590712-172594670	0.0370911	1.04961	-4.82263	0.00445	0.999477	Annotated_lncRNA	co_expression	ENSG00000130511	SSBP4	-||LIS1 homology motif||Sequence-specific single-strand DNA-binding protein	GO:0043227,GO:0043226,GO:0005488,GO:0005622,GO:0044424,GO:0003674,GO:0043229,GO:0043231,GO:0016020,GO:0005634,GO:1901363,GO:0097159,GO:0044464,GO:0003676,GO:0005623,GO:0003677,GO:0005575,GO:0044425,GO:0043566,GO:0016021,GO:0003697,GO:0031224	membrane-bounded organelle,organelle,binding,intracellular,intracellular part,molecular_function,intracellular organelle,intracellular membrane-bounded organelle,membrane,nucleus,heterocyclic compound binding,organic cyclic compound binding,cell part,nucleic acid binding,cell,DNA binding,cellular_component,membrane part,structure-specific DNA binding,integral to membrane,single-stranded DNA bindi…	--	--
ENST00000418839.2	ENSG00000223387.6	RP11-408H1.3	chr3:172590712-172594670	0.0370911	1.04961	-4.82263	0.00445	0.999477	Annotated_lncRNA	co_expression	ENSG00000144802	NFKBIZ	-||Ankyrin repeat||Ankyrin repeat-containing domain	GO:0006950,GO:0006952,GO:0005634,GO:0044238,GO:0044260,GO:0071704,GO:0043170,GO:0043226,GO:0043229,GO:0044424,GO:0090304,GO:0008152,GO:0010467,GO:1901360,GO:0043227,GO:0034641,GO:0043231,GO:0050789,GO:0044237,GO:0005622,GO:0006139,GO:0046483,GO:0065007,GO:0019222,GO:0006725,GO:0060255,GO:0050794,GO:0005623,GO:0050896,GO:0006807,GO:0044464,GO:0010468,GO:0009059,GO:0080090,GO:0044249,GO:0016070,GO:…	response to stress,defense response,nucleus,primary metabolic process,cellular macromolecule metabolic process,organic substance metabolic process,macromolecule metabolic process,organelle,intracellular organelle,intracellular part,nucleic acid metabolic process,metabolic process,gene expression,organic cyclic compound metabolic process,membrane-bounded organelle,cellular nitrogen compound metabo…	hsa05202	Transcriptional misregulation in cancer
ENST00000418839.2	ENSG00000223387.6	RP11-408H1.3	chr3:172590712-172594670	0.0370911	1.04961	-4.82263	0.00445	0.999477	Annotated_lncRNA	co_expression	ENSG00000125347	IRF1	Interferon regulatory factor, conserved site||Interferon regulatory factor DNA-binding domain||Interferon regulatory factor-1/2||Interferon regulatory factor 1||Winged helix-turn-helix DNA-binding domain	GO:0002376,GO:0006955,GO:0006952,GO:0002682,GO:0051704,GO:0045087,GO:0006950,GO:0002684,GO:0002252,GO:0050776,GO:0051707,GO:0009607,GO:0009615,GO:0034097,GO:0051607,GO:0045321,GO:0071345,GO:0001816,GO:0010033,GO:0001775,GO:0001817,GO:0031347,GO:0044446,GO:0050778,GO:0019221,GO:0044422,GO:0005515,GO:0070887,GO:0002694,GO:0050896,GO:0046649,GO:0050865,GO:0045088,GO:0031974,GO:0050863,GO:0045089,GO:…	immune system process,immune response,defense response,regulation of immune system process,multi-organism process,innate immune response,response to stress,positive regulation of immune system process,immune effector process,regulation of immune response,response to other organism,response to biotic stimulus,response to virus,response to cytokine stimulus,defense response to virus,leukocyte activ…	hsa05160,hsa04917,hsa05133	Hepatitis C,Prolactin signaling pathway,Pertussis
ENST00000418839.2	ENSG00000223387.6	RP11-408H1.3	chr3:172590712-172594670	0.0370911	1.04961	-4.82263	0.00445	0.999477	Annotated_lncRNA	co_expression	ENSG00000085999	RAD54L	Helicase, C-terminal||SNF2-related, N-terminal domain||P-loop containing nucleoside triphosphate hydrolase||Helicase superfamily 1/2, ATP-binding domain||-	GO:0006950,GO:0005654,GO:0043233,GO:0031981,GO:0070013,GO:0031974,GO:0044428,GO:0044446,GO:0044422,GO:0005634,GO:0044238,GO:0044260,GO:0071704,GO:0043170,GO:0043226,GO:0097159,GO:0043229,GO:1901363,GO:0044424,GO:0090304,GO:0008152,GO:0033554,GO:0005488,GO:1901360,GO:0043227,GO:0034641,GO:0043231,GO:0044237,GO:0005622,GO:0006139,GO:0046483,GO:0051716,GO:0006974,GO:0006281,GO:0003676,GO:0006725,GO:…	response to stress,nucleoplasm,organelle lumen,nuclear lumen,intracellular organelle lumen,membrane-enclosed lumen,nuclear part,intracellular organelle part,organelle part,nucleus,primary metabolic process,cellular macromolecule metabolic process,organic substance metabolic process,macromolecule metabolic process,organelle,organic cyclic compound binding,intracellular organelle,heterocyclic compo…	hsa03440	Homologous recombination
ENST00000418839.2	ENSG00000223387.6	RP11-408H1.3	chr3:172590712-172594670	0.0370911	1.04961	-4.82263	0.00445	0.999477	Annotated_lncRNA	co_expression	ENSG00000131242	RAB11FIP4	Rab-binding domain FIP-RBD||EF-hand domain pair||-||EF-hand domain	GO:0044403,GO:0044419,GO:0032991,GO:0044764,GO:0044446,GO:0016032,GO:0005515,GO:0044422,GO:0051704,GO:0043226,GO:0043229,GO:0044424,GO:0044444,GO:0005488,GO:0043227,GO:0043234,GO:0043231,GO:0005622,GO:0005737,GO:0019899,GO:0005623,GO:0044464,GO:0007049,GO:0022402,GO:0044763,GO:0003674,GO:0031090,GO:0016020,GO:0030139,GO:0009987,GO:0043228,GO:0043232,GO:0044699,GO:0042802,GO:0005575,GO:0006810,GO:…	symbiosis, encompassing mutualism through parasitism,interspecies interaction between organisms,macromolecular complex,multi-organism cellular process,intracellular organelle part,viral process,protein binding,organelle part,multi-organism process,organelle,intracellular organelle,intracellular part,cytoplasmic part,binding,membrane-bounded organelle,protein complex,intracellular membrane-bounded…	hsa04144	Endocytosis
ENST00000418839.2	ENSG00000223387.6	RP11-408H1.3	chr3:172590712-172594670	0.0370911	1.04961	-4.82263	0.00445	0.999477	Annotated_lncRNA	co_expression	ENSG00000105993	DNAJB6	DnaJ domain, conserved site||DnaJ domain	GO:0006950,GO:0080134,GO:0005654,GO:0043233,GO:0031981,GO:0070013,GO:0031974,GO:0044428,GO:0048519,GO:0044446,GO:0005829,GO:0005515,GO:0044422,GO:0048583,GO:0048523,GO:0005634,GO:0044238,GO:0044267,GO:0044260,GO:0071704,GO:0043170,GO:0043226,GO:0097159,GO:0043229,GO:1901363,GO:0044424,GO:0090304,GO:0008152,GO:0033554,GO:0019538,GO:0044444,GO:0005488,GO:0010467,GO:1901360,GO:0043227,GO:0034641,GO:…	response to stress,regulation of response to stress,nucleoplasm,organelle lumen,nuclear lumen,intracellular organelle lumen,membrane-enclosed lumen,nuclear part,negative regulation of biological process,intracellular organelle part,cytosol,protein binding,organelle part,regulation of response to stimulus,negative regulation of cellular process,nucleus,primary metabolic process,cellular protein me…	--	--
ENST00000418839.2	ENSG00000223387.6	RP11-408H1.3	chr3:172590712-172594670	0.0370911	1.04961	-4.82263	0.00445	0.999477	Annotated_lncRNA	co_expression	ENSG00000067221	STOML1	Band 7 domain||Stomatin family||Stomatin-like protein 1||SCP2 sterol-binding domain	GO:0003674,GO:0016020,GO:0005575,GO:0008150,GO:0016021,GO:0031224,GO:0044425	molecular_function,membrane,cellular_component,biological_process,integral to membrane,intrinsic to membrane,membrane part	--	--
ENST00000418839.2	ENSG00000223387.6	RP11-408H1.3	chr3:172590712-172594670	0.0370911	1.04961	-4.82263	0.00445	0.999477	Annotated_lncRNA	co_expression	ENSG00000213079	SCAF8	RNA polymerase II-binding domain||RNA recognition motif domain||Nucleotide-binding alpha-beta plait domain||ENTH/VHS||CID domain	GO:0005654,GO:0043233,GO:0031981,GO:0070013,GO:0031974,GO:0044428,GO:0032991,GO:0044446,GO:0005515,GO:0044422,GO:0005634,GO:0044238,GO:0044260,GO:0071704,GO:0043170,GO:0043226,GO:0097159,GO:0043229,GO:1901363,GO:0044424,GO:0090304,GO:0008152,GO:0003723,GO:0005488,GO:0010467,GO:1901360,GO:0043227,GO:0034641,GO:0043231,GO:0044237,GO:0005622,GO:0006139,GO:0046483,GO:0003676,GO:0006725,GO:0019899,GO:…	nucleoplasm,organelle lumen,nuclear lumen,intracellular organelle lumen,membrane-enclosed lumen,nuclear part,macromolecular complex,intracellular organelle part,protein binding,organelle part,nucleus,primary metabolic process,cellular macromolecule metabolic process,organic substance metabolic process,macromolecule metabolic process,organelle,organic cyclic compound binding,intracellular organell…	--	--
ENST00000418839.2	ENSG00000223387.6	RP11-408H1.3	chr3:172590712-172594670	0.0370911	1.04961	-4.82263	0.00445	0.999477	Annotated_lncRNA	co_expression	ENSG00000077380	DYNC1I2	WD40/YVTN repeat-like-containing domain||WD40-repeat-containing domain||-||WD40 repeat||Cytoplasmic dynein 1 intermediate chain 1/2	GO:0002376,GO:0044403,GO:0044419,GO:0032991,GO:0044764,GO:0044446,GO:0016032,GO:0005829,GO:0044422,GO:0051704,GO:0043226,GO:0043229,GO:0044424,GO:0044444,GO:0043234,GO:0005622,GO:0005737,GO:0005623,GO:0044464,GO:0007049,GO:0022402,GO:0019884,GO:0016787,GO:0016818,GO:0016817,GO:0017111,GO:0002478,GO:0016462,GO:0000278,GO:0016482,GO:0003824,GO:0044770,GO:0051641,GO:0048002,GO:0051649,GO:0044763,GO:…	immune system process,symbiosis, encompassing mutualism through parasitism,interspecies interaction between organisms,macromolecular complex,multi-organism cellular process,intracellular organelle part,viral process,cytosol,organelle part,multi-organism process,organelle,intracellular organelle,intracellular part,cytoplasmic part,protein complex,intracellular,cytoplasm,cell,cell part,cell cycle,c…	hsa05132,hsa04145,hsa04962	Salmonella infection,Phagosome,Vasopressin-regulated water reabsorption
ENST00000418839.2	ENSG00000223387.6	RP11-408H1.3	chr3:172590712-172594670	0.0370911	1.04961	-4.82263	0.00445	0.999477	Annotated_lncRNA	co_expression	ENSG00000176148	TCP11L1	-||T-complex 11	GO:0032991,GO:0044446,GO:0044422,GO:0043226,GO:0043229,GO:0044424,GO:0043234,GO:0005622,GO:0005623,GO:0044464,GO:0043228,GO:0043232,GO:0005575,GO:0005874,GO:0015630,GO:0005856,GO:0044430	macromolecular complex,intracellular organelle part,organelle part,organelle,intracellular organelle,intracellular part,protein complex,intracellular,cell,cell part,non-membrane-bounded organelle,intracellular non-membrane-bounded organelle,cellular_component,microtubule,microtubule cytoskeleton,cytoskeleton,cytoskeletal part	--	--
ENST00000418839.2	ENSG00000223387.6	RP11-408H1.3	chr3:172590712-172594670	0.0370911	1.04961	-4.82263	0.00445	0.999477	Annotated_lncRNA	co_expression	ENSG00000155508	CNOT8	CCR4-NOT transcription complex subunit 8||Ribonuclease H-like domain||Ribonuclease CAF1	GO:0006950,GO:0032991,GO:0048519,GO:0005829,GO:0005515,GO:0048523,GO:0005634,GO:0044238,GO:0044267,GO:0044260,GO:0071704,GO:0043170,GO:0043226,GO:0097159,GO:0048518,GO:0043229,GO:1901363,GO:0044424,GO:0090304,GO:0008152,GO:0033554,GO:0019538,GO:0003723,GO:0044444,GO:0005488,GO:0010467,GO:1901360,GO:0043227,GO:0010608,GO:0043234,GO:0034641,GO:0043231,GO:0050789,GO:0044237,GO:0005622,GO:0006139,GO:…	response to stress,macromolecular complex,negative regulation of biological process,cytosol,protein binding,negative regulation of cellular process,nucleus,primary metabolic process,cellular protein metabolic process,cellular macromolecule metabolic process,organic substance metabolic process,macromolecule metabolic process,organelle,organic cyclic compound binding,positive regulation of biologic…	hsa03018	RNA degradation
ENST00000418839.2	ENSG00000223387.6	RP11-408H1.3	chr3:172590712-172594670	0.0370911	1.04961	-4.82263	0.00445	0.999477	Annotated_lncRNA	co_expression	ENSG00000138386	NAB1	Nab, N-terminal||Sterile alpha motif/pointed domain||NAB co-repressor, domain||Nab1, C-terminal	GO:0005515,GO:0043227,GO:0043226,GO:0034641,GO:0005488,GO:0005622,GO:0044424,GO:0048519,GO:0006807,GO:0071704,GO:0044238,GO:0044237,GO:0008152,GO:0003674,GO:1901360,GO:0043229,GO:0006139,GO:0008150,GO:0046483,GO:0043231,GO:0044260,GO:0044763,GO:0009987,GO:0005634,GO:0048523,GO:0051239,GO:0006725,GO:0090304,GO:0065008,GO:0043170,GO:0010605,GO:0016070,GO:0044464,GO:0010467,GO:0044249,GO:0044699,GO:…	protein binding,membrane-bounded organelle,organelle,cellular nitrogen compound metabolic process,binding,intracellular,intracellular part,negative regulation of biological process,nitrogen compound metabolic process,organic substance metabolic process,primary metabolic process,cellular metabolic process,metabolic process,molecular_function,organic cyclic compound metabolic process,intracellular …	--	--
ENST00000418839.2	ENSG00000223387.6	RP11-408H1.3	chr3:172590712-172594670	0.0370911	1.04961	-4.82263	0.00445	0.999477	Annotated_lncRNA	co_expression	ENSG00000213672	NCKIPSD	Domain of unknown function DUF2013||-||SH3 domain	GO:0006955,GO:0002376,GO:0044428,GO:0032991,GO:0002684,GO:0002682,GO:0050776,GO:0044446,GO:0005829,GO:0005515,GO:0002252,GO:0044422,GO:0048583,GO:0002253,GO:0005634,GO:0050778,GO:0002757,GO:0002764,GO:0043226,GO:0048518,GO:0043229,GO:0044424,GO:0044444,GO:0005488,GO:0043227,GO:0002429,GO:0002768,GO:0043234,GO:0048584,GO:0006607,GO:0043231,GO:0050789,GO:0005622,GO:0065007,GO:0051716,GO:0005737,GO:…	immune response,immune system process,nuclear part,macromolecular complex,positive regulation of immune system process,regulation of immune system process,regulation of immune response,intracellular organelle part,cytosol,protein binding,immune effector process,organelle part,regulation of response to stimulus,activation of immune response,nucleus,positive regulation of immune response,immune res…	--	--
ENST00000418839.2	ENSG00000223387.6	RP11-408H1.3	chr3:172590712-172594670	0.0370911	1.04961	-4.82263	0.00445	0.999477	Annotated_lncRNA	co_expression	ENSG00000155506	LARP1	RNA-binding protein Lupus La||Protein of unknown function DM15||Winged helix-turn-helix DNA-binding domain||-	GO:0006950,GO:0080134,GO:0005654,GO:0043233,GO:0031981,GO:0070013,GO:0031974,GO:0044403,GO:0044419,GO:0044428,GO:0032991,GO:0044764,GO:0044446,GO:0016032,GO:0005515,GO:0044422,GO:0045069,GO:0048583,GO:0051704,GO:0005634,GO:0044238,GO:0044267,GO:0044260,GO:0071704,GO:0043170,GO:0043226,GO:0097159,GO:0048518,GO:0043229,GO:0019079,GO:1901363,GO:0044424,GO:0008152,GO:0033554,GO:0019538,GO:0003723,GO:…	response to stress,regulation of response to stress,nucleoplasm,organelle lumen,nuclear lumen,intracellular organelle lumen,membrane-enclosed lumen,symbiosis, encompassing mutualism through parasitism,interspecies interaction between organisms,nuclear part,macromolecular complex,multi-organism cellular process,intracellular organelle part,viral process,protein binding,organelle part,regulation of…	--	--
ENST00000418839.2	ENSG00000223387.6	RP11-408H1.3	chr3:172590712-172594670	0.0370911	1.04961	-4.82263	0.00445	0.999477	Annotated_lncRNA	co_expression	ENSG00000166508	MCM7	Mini-chromosome maintenance, conserved site||Nucleic acid-binding, OB-fold||P-loop containing nucleoside triphosphate hydrolase||DNA replication licensing factor Mcm7||-||AAA+ ATPase domain||Mini-chromosome maintenance protein||MCM N-terminal domain||MCM domain	GO:0006950,GO:0005654,GO:0043233,GO:0031981,GO:0070013,GO:0031974,GO:0044428,GO:0032991,GO:0044446,GO:0005829,GO:0005515,GO:0044422,GO:0005634,GO:0044238,GO:0044260,GO:0071704,GO:0043170,GO:0043226,GO:0097159,GO:0043229,GO:1901363,GO:0044424,GO:0090304,GO:0008152,GO:0033554,GO:0044444,GO:0005488,GO:1901360,GO:0043227,GO:0043234,GO:0034641,GO:0043231,GO:0050789,GO:0044237,GO:0005622,GO:0006139,GO:…	response to stress,nucleoplasm,organelle lumen,nuclear lumen,intracellular organelle lumen,membrane-enclosed lumen,nuclear part,macromolecular complex,intracellular organelle part,cytosol,protein binding,organelle part,nucleus,primary metabolic process,cellular macromolecule metabolic process,organic substance metabolic process,macromolecule metabolic process,organelle,organic cyclic compound bin…	hsa03030,hsa04110	DNA replication,Cell cycle
ENST00000418839.2	ENSG00000223387.6	RP11-408H1.3	chr3:172590712-172594670	0.0370911	1.04961	-4.82263	0.00445	0.999477	Annotated_lncRNA	co_expression	ENSG00000188343	FAM92A	FAM92 protein	--	--	--	--
ENST00000418839.2	ENSG00000223387.6	RP11-408H1.3	chr3:172590712-172594670	0.0370911	1.04961	-4.82263	0.00445	0.999477	Annotated_lncRNA	co_expression	ENSG00000167286	CD3D	CD3 gamma/delta subunit, Ig-like domain||Immunoglobulin-like fold||CD3 protein, epsilon/gamma/delta subunit||Phosphorylated immunoreceptor signalling ITAM||Immunoglobulin-like domain||T-cell surface glycoprotein CD3 delta chain	GO:0002376,GO:0006955,GO:0002682,GO:0002684,GO:0050776,GO:0045321,GO:0001775,GO:0050778,GO:0050870,GO:0005515,GO:0002694,GO:0050896,GO:0046649,GO:0050865,GO:0051251,GO:0050863,GO:0002253,GO:0050867,GO:0042110,GO:0031295,GO:0051249,GO:0002696,GO:0031294,GO:0002757,GO:0048584,GO:0002520,GO:0034641,GO:0048583,GO:0005488,GO:0005622,GO:0048518,GO:0002764,GO:0044424,GO:0030097,GO:0048534,GO:0042101,GO:…	immune system process,immune response,regulation of immune system process,positive regulation of immune system process,regulation of immune response,leukocyte activation,cell activation,positive regulation of immune response,positive regulation of T cell activation,protein binding,regulation of leukocyte activation,response to stimulus,lymphocyte activation,regulation of cell activation,positive …	hsa05340,hsa04640,hsa05166,hsa04660,hsa05162,hsa05142	Primary immunodeficiency,Hematopoietic cell lineage,HTLV-I infection,T cell receptor signaling pathway,Measles,Chagas disease (American trypanosomiasis)
ENST00000418839.2	ENSG00000223387.6	RP11-408H1.3	chr3:172590712-172594670	0.0370911	1.04961	-4.82263	0.00445	0.999477	Annotated_lncRNA	co_expression	ENSG00000105270	CLIP3	Ankyrin repeat||CAP-Gly domain-containing linker protein 3||Ankyrin repeat-containing domain||CAP Gly-rich domain||-	GO:0034097,GO:0071345,GO:0019221,GO:0048519,GO:0044446,GO:0005829,GO:0005515,GO:0044422,GO:0048583,GO:0048523,GO:0044238,GO:0044267,GO:0044260,GO:0071704,GO:0043170,GO:0043226,GO:0048518,GO:0043229,GO:0044424,GO:0008152,GO:0019538,GO:0044444,GO:0005488,GO:0043227,GO:0043231,GO:0050789,GO:0044237,GO:0005622,GO:0006915,GO:0012501,GO:0065007,GO:0008219,GO:0016265,GO:0010033,GO:0051716,GO:0032880,GO:…	response to cytokine stimulus,cellular response to cytokine stimulus,cytokine-mediated signaling pathway,negative regulation of biological process,intracellular organelle part,cytosol,protein binding,organelle part,regulation of response to stimulus,negative regulation of cellular process,primary metabolic process,cellular protein metabolic process,cellular macromolecule metabolic process,organic…	--	--
ENST00000418839.2	ENSG00000223387.6	RP11-408H1.3	chr3:172590712-172594670	0.0370911	1.04961	-4.82263	0.00445	0.999477	Annotated_lncRNA	co_expression	ENSG00000125991	ERGIC3	-||Endoplasmic reticulum vesicle transporter, C-terminal	GO:0044446,GO:0044422,GO:0043226,GO:0043229,GO:0044424,GO:0044444,GO:0043227,GO:0043231,GO:0005622,GO:0005737,GO:0005623,GO:0044464,GO:0033116,GO:0005793,GO:0031090,GO:0016020,GO:0005575,GO:0006810,GO:0016192,GO:0051234,GO:0051179,GO:0012505,GO:0042175,GO:0005789,GO:0044432,GO:0008150,GO:0005783,GO:0016021,GO:0031224,GO:0005794,GO:0044425	intracellular organelle part,organelle part,organelle,intracellular organelle,intracellular part,cytoplasmic part,membrane-bounded organelle,intracellular membrane-bounded organelle,intracellular,cytoplasm,cell,cell part,endoplasmic reticulum-Golgi intermediate compartment membrane,endoplasmic reticulum-Golgi intermediate compartment,organelle membrane,membrane,cellular_component,transport,vesicl…	--	--
ENST00000418839.2	ENSG00000223387.6	RP11-408H1.3	chr3:172590712-172594670	0.0370911	1.04961	-4.82263	0.00445	0.999477	Annotated_lncRNA	co_expression	ENSG00000104774	MAN2B1	Glycosyl hydrolase, all-beta||Glycoside hydrolase families 57/38, central domain||Glycoside hydrolase family 38, N-terminal domain||Glycoside hydrolase 38/57, N-terminal domain||Glycoside hydrolase/deacetylase, beta/alpha-barrel||Glycosyl hydrolase family 38, C-terminal||Galactose mutarotase-like domain||Glycoside hydrolase family 38, central domain	GO:0070062,GO:0043230,GO:0065010,GO:0031982,GO:0044446,GO:0031988,GO:0044422,GO:0050896,GO:0031974,GO:0043233,GO:0070013,GO:0043227,GO:0043226,GO:0044421,GO:0005488,GO:0005622,GO:0044424,GO:0071704,GO:0044238,GO:0044237,GO:0005737,GO:0008152,GO:0000323,GO:0005764,GO:0005576,GO:0005773,GO:0003674,GO:0019538,GO:0043229,GO:0008150,GO:0043231,GO:0044260,GO:0009987,GO:0044444,GO:0003824,GO:0044267,GO:…	extracellular vesicular exosome,extracellular organelle,extracellular membrane-bounded organelle,vesicle,intracellular organelle part,membrane-bounded vesicle,organelle part,response to stimulus,membrane-enclosed lumen,organelle lumen,intracellular organelle lumen,membrane-bounded organelle,organelle,extracellular region part,binding,intracellular,intracellular part,organic substance metabolic pr…	hsa04142,hsa00511	Lysosome,Other glycan degradation
ENST00000418839.2	ENSG00000223387.6	RP11-408H1.3	chr3:172590712-172594670	0.0370911	1.04961	-4.82263	0.00445	0.999477	Annotated_lncRNA	co_expression	ENSG00000152240	HAUS1	HAUS augmin-like complex subunit 1	GO:0032991,GO:0044446,GO:0005829,GO:0005515,GO:0044422,GO:0043226,GO:0043229,GO:0044424,GO:0044444,GO:0005488,GO:0043234,GO:0005622,GO:0005737,GO:0005623,GO:0044464,GO:0007049,GO:0022402,GO:0043933,GO:0065003,GO:0006996,GO:0022607,GO:0044085,GO:0000278,GO:0016043,GO:0071840,GO:0044770,GO:0044763,GO:0003674,GO:0009987,GO:0006461,GO:0070271,GO:0071822,GO:0043228,GO:0043232,GO:0044772,GO:0044699,GO:…	macromolecular complex,intracellular organelle part,cytosol,protein binding,organelle part,organelle,intracellular organelle,intracellular part,cytoplasmic part,binding,protein complex,intracellular,cytoplasm,cell,cell part,cell cycle,cell cycle process,macromolecular complex subunit organization,macromolecular complex assembly,organelle organization,cellular component assembly,cellular component…	--	--
ENST00000418839.2	ENSG00000223387.6	RP11-408H1.3	chr3:172590712-172594670	0.0370911	1.04961	-4.82263	0.00445	0.999477	Annotated_lncRNA	co_expression	ENSG00000163468	CCT3	T-complex protein 1, gamma subunit||-||Chaperonin TCP-1, conserved site||Chaperone tailless complex polypeptide 1 (TCP-1)||GroEL-like apical domain||GroEL-like equatorial domain||TCP-1-like chaperonin intermediate domain||Chaperonin Cpn60/TCP-1 family	GO:0032991,GO:0044446,GO:0005829,GO:0005515,GO:0044422,GO:0044238,GO:0044267,GO:0044260,GO:0071704,GO:0043170,GO:0043226,GO:0097159,GO:0048518,GO:0043229,GO:1901363,GO:0044424,GO:0090304,GO:0008152,GO:0019538,GO:0044444,GO:0005488,GO:0010467,GO:1901360,GO:0043227,GO:0010608,GO:0043234,GO:0034641,GO:0050789,GO:0044237,GO:0005622,GO:0006139,GO:0046483,GO:0065007,GO:0019222,GO:0005737,GO:0006725,GO:…	macromolecular complex,intracellular organelle part,cytosol,protein binding,organelle part,primary metabolic process,cellular protein metabolic process,cellular macromolecule metabolic process,organic substance metabolic process,macromolecule metabolic process,organelle,organic cyclic compound binding,positive regulation of biological process,intracellular organelle,heterocyclic compound binding,…	--	--
ENST00000418839.2	ENSG00000223387.6	RP11-408H1.3	chr3:172590712-172594670	0.0370911	1.04961	-4.82263	0.00445	0.999477	Annotated_lncRNA	co_expression	ENSG00000104918	RETN	Resistin	GO:0070062,GO:0043230,GO:0065010,GO:0031982,GO:0010033,GO:0031988,GO:0005515,GO:0050896,GO:0043227,GO:0043226,GO:0044421,GO:0042221,GO:0048583,GO:0005488,GO:0005622,GO:0048518,GO:0044424,GO:0033036,GO:0048519,GO:0071704,GO:0008152,GO:0040011,GO:0005576,GO:0051649,GO:0003674,GO:0043229,GO:0008150,GO:0043231,GO:0051179,GO:0051641,GO:0044763,GO:0009987,GO:0005634,GO:0051239,GO:1901700,GO:0065008,GO:…	extracellular vesicular exosome,extracellular organelle,extracellular membrane-bounded organelle,vesicle,response to organic substance,membrane-bounded vesicle,protein binding,response to stimulus,membrane-bounded organelle,organelle,extracellular region part,response to chemical stimulus,regulation of response to stimulus,binding,intracellular,positive regulation of biological process,intracellu…	--	--
ENST00000418839.2	ENSG00000223387.6	RP11-408H1.3	chr3:172590712-172594670	0.0370911	1.04961	-4.82263	0.00445	0.999477	Annotated_lncRNA	co_expression	ENSG00000165795	NDRG2	Protein NDRG2||-||NDRG||Alpha/Beta hydrolase fold	GO:0005654,GO:0043233,GO:0031981,GO:0070013,GO:0031974,GO:0044428,GO:0048519,GO:0044446,GO:0005829,GO:0044422,GO:0048583,GO:0048523,GO:0005634,GO:0043226,GO:0043229,GO:0044424,GO:0044444,GO:0043227,GO:0043231,GO:0050789,GO:0005622,GO:0001817,GO:0065007,GO:0001816,GO:0051716,GO:0005737,GO:0050794,GO:0005623,GO:0050896,GO:0044464,GO:0035556,GO:0044763,GO:0001818,GO:0007243,GO:0003674,GO:0007165,GO:…	nucleoplasm,organelle lumen,nuclear lumen,intracellular organelle lumen,membrane-enclosed lumen,nuclear part,negative regulation of biological process,intracellular organelle part,cytosol,organelle part,regulation of response to stimulus,negative regulation of cellular process,nucleus,organelle,intracellular organelle,intracellular part,cytoplasmic part,membrane-bounded organelle,intracellular me…	--	--
ENST00000418839.2	ENSG00000223387.6	RP11-408H1.3	chr3:172590712-172594670	0.0370911	1.04961	-4.82263	0.00445	0.999477	Annotated_lncRNA	co_expression	ENSG00000178028	DMAP1	SWR1-complex protein 4/DNA methyltransferase 1-associated protein 1||DAMP1, SANT/Myb-like domain||DNA methyltransferase 1-associated 1	GO:0006950,GO:0005654,GO:0043233,GO:0031981,GO:0070013,GO:0031974,GO:0044428,GO:0032991,GO:0048519,GO:0044446,GO:0005515,GO:0044422,GO:0048523,GO:0005634,GO:0044238,GO:0044267,GO:0044260,GO:0071704,GO:0043170,GO:0043226,GO:0048518,GO:0043229,GO:0044424,GO:0090304,GO:0008152,GO:0033554,GO:0019538,GO:0005488,GO:0010467,GO:1901360,GO:0043227,GO:0043234,GO:0034641,GO:0043231,GO:0050789,GO:0044237,GO:…	response to stress,nucleoplasm,organelle lumen,nuclear lumen,intracellular organelle lumen,membrane-enclosed lumen,nuclear part,macromolecular complex,negative regulation of biological process,intracellular organelle part,protein binding,organelle part,negative regulation of cellular process,nucleus,primary metabolic process,cellular protein metabolic process,cellular macromolecule metabolic proc…	--	--
ENST00000418839.2	ENSG00000223387.6	RP11-408H1.3	chr3:172590712-172594670	0.0370911	1.04961	-4.82263	0.00445	0.999477	Annotated_lncRNA	co_expression	ENSG00000100890	KIAA0391	Protein-only RNase P, C-terminal||-	GO:0043233,GO:0070013,GO:0031974,GO:0044446,GO:0044422,GO:0044238,GO:0044260,GO:0071704,GO:0043170,GO:0043226,GO:0043229,GO:0044424,GO:0090304,GO:0008152,GO:0044444,GO:0010467,GO:1901360,GO:0043227,GO:0034641,GO:0043231,GO:0044237,GO:0005622,GO:0006139,GO:0046483,GO:0005737,GO:0006725,GO:0005623,GO:0006807,GO:0044464,GO:0004540,GO:0016787,GO:0016070,GO:0003824,GO:0006396,GO:0090305,GO:0004518,GO:…	organelle lumen,intracellular organelle lumen,membrane-enclosed lumen,intracellular organelle part,organelle part,primary metabolic process,cellular macromolecule metabolic process,organic substance metabolic process,macromolecule metabolic process,organelle,intracellular organelle,intracellular part,nucleic acid metabolic process,metabolic process,cytoplasmic part,gene expression,organic cyclic …	--	--
ENST00000418839.2	ENSG00000223387.6	RP11-408H1.3	chr3:172590712-172594670	0.0370911	1.04961	-4.82263	0.00445	0.999477	Annotated_lncRNA	co_expression	ENSG00000163631	ALB	ALB/AFP/VDB||Serum albumin-like||Serum albumin, conserved site||-||Serum albumin/Alpha-fetoprotein/Afamin||Serum albumin, N-terminal	GO:0006950,GO:0043233,GO:0031974,GO:0044403,GO:0044419,GO:0032991,GO:0048519,GO:0044446,GO:0005515,GO:0044422,GO:0048523,GO:0051704,GO:0005634,GO:0044238,GO:0071704,GO:0043170,GO:0043226,GO:0097159,GO:0043229,GO:1901363,GO:0044424,GO:0008152,GO:0033554,GO:0019538,GO:0044444,GO:0005488,GO:0043227,GO:0043234,GO:0043231,GO:0050789,GO:0005622,GO:0006915,GO:0012501,GO:0065007,GO:0008219,GO:0016265,GO:…	response to stress,organelle lumen,membrane-enclosed lumen,symbiosis, encompassing mutualism through parasitism,interspecies interaction between organisms,macromolecular complex,negative regulation of biological process,intracellular organelle part,protein binding,organelle part,negative regulation of cellular process,multi-organism process,nucleus,primary metabolic process,organic substance meta…	--	--
ENST00000418839.2	ENSG00000223387.6	RP11-408H1.3	chr3:172590712-172594670	0.0370911	1.04961	-4.82263	0.00445	0.999477	Annotated_lncRNA	co_expression	ENSG00000156587	UBE2L6	Ubiquitin-conjugating enzyme/RWD-like||Ubiquitin-conjugating enzyme, active site||Ubiquitin-conjugating enzyme E2	GO:0006950,GO:0001816,GO:0001817,GO:0044446,GO:0044422,GO:0005515,GO:0050896,GO:0031974,GO:0043233,GO:0044428,GO:0070013,GO:0043227,GO:0043226,GO:0034641,GO:0031981,GO:0005488,GO:0005622,GO:0044424,GO:0048519,GO:0006807,GO:0071704,GO:0044238,GO:0051716,GO:0044237,GO:0005737,GO:0008152,GO:0044265,GO:0003674,GO:1901360,GO:0019538,GO:0043229,GO:0006139,GO:0005829,GO:0008150,GO:0046483,GO:0043231,GO:…	response to stress,cytokine production,regulation of cytokine production,intracellular organelle part,organelle part,protein binding,response to stimulus,membrane-enclosed lumen,organelle lumen,nuclear part,intracellular organelle lumen,membrane-bounded organelle,organelle,cellular nitrogen compound metabolic process,nuclear lumen,binding,intracellular,intracellular part,negative regulation of bi…	hsa05012,hsa04120	Parkinson's disease,Ubiquitin mediated proteolysis
ENST00000418839.2	ENSG00000223387.6	RP11-408H1.3	chr3:172590712-172594670	0.0370911	1.04961	-4.82263	0.00445	0.999477	Annotated_lncRNA	co_expression	ENSG00000108840	HDAC5	Histone deacetylase domain||Histone deacetylase, glutamine rich N-terminal domain||Histone deacetylase superfamily||Histone deacetylase class II, eukaryotic||Histone deacetylase 5||-	GO:0002376,GO:0006950,GO:0006952,GO:0005654,GO:0043233,GO:0031981,GO:0070013,GO:0031974,GO:0044428,GO:0032991,GO:0048519,GO:0044446,GO:0005515,GO:0044422,GO:0048523,GO:0051704,GO:0005634,GO:0044238,GO:0044267,GO:0044260,GO:0071704,GO:0043170,GO:0043226,GO:0097159,GO:0048518,GO:0043229,GO:1901363,GO:0044424,GO:0090304,GO:0008152,GO:0019538,GO:0044444,GO:0005488,GO:0010467,GO:1901360,GO:0043227,GO:…	immune system process,response to stress,defense response,nucleoplasm,organelle lumen,nuclear lumen,intracellular organelle lumen,membrane-enclosed lumen,nuclear part,macromolecular complex,negative regulation of biological process,intracellular organelle part,protein binding,organelle part,negative regulation of cellular process,multi-organism process,nucleus,primary metabolic process,cellular p…	hsa05203,hsa05169,hsa05034	Viral carcinogenesis,Epstein-Barr virus infection,Alcoholism
ENST00000418839.2	ENSG00000223387.6	RP11-408H1.3	chr3:172590712-172594670	0.0370911	1.04961	-4.82263	0.00445	0.999477	Annotated_lncRNA	co_expression	ENSG00000146425	DYNLT1	Tctex-1	GO:0044403,GO:0044419,GO:0032991,GO:0048519,GO:0044764,GO:0044446,GO:0016032,GO:0005515,GO:0044422,GO:0048583,GO:0048523,GO:0051704,GO:0044238,GO:0071704,GO:0043226,GO:0043229,GO:0044424,GO:0008152,GO:0044444,GO:0005488,GO:1901360,GO:0043227,GO:0043234,GO:0034641,GO:0043231,GO:0050789,GO:0044237,GO:0005622,GO:0006139,GO:0046483,GO:0065007,GO:0051716,GO:0019222,GO:0005737,GO:0006725,GO:0044248,GO:…	symbiosis, encompassing mutualism through parasitism,interspecies interaction between organisms,macromolecular complex,negative regulation of biological process,multi-organism cellular process,intracellular organelle part,viral process,protein binding,organelle part,regulation of response to stimulus,negative regulation of cellular process,multi-organism process,primary metabolic process,organic …	--	--
ENST00000418839.2	ENSG00000223387.6	RP11-408H1.3	chr3:172590712-172594670	0.0370911	1.04961	-4.82263	0.00445	0.999477	Annotated_lncRNA	co_expression	ENSG00000145685	LHFPL2	Lipoma HMGIC fusion partner-like protein	GO:0003674,GO:0016020,GO:0005575,GO:0008150,GO:0016021,GO:0031224,GO:0044425	molecular_function,membrane,cellular_component,biological_process,integral to membrane,intrinsic to membrane,membrane part	--	--
ENST00000418839.2	ENSG00000223387.6	RP11-408H1.3	chr3:172590712-172594670	0.0370911	1.04961	-4.82263	0.00445	0.999477	Annotated_lncRNA	co_expression	ENSG00000086758	HUWE1	Domain of unknown function DUF4414||UBA-like||Ubiquitin-associated domain||E3 ubiquitin ligase, domain of unknown function DUF913||WWE domain||HECT domain||Armadillo-type fold||-||E3 ubiquitin ligase, domain of unknown function DUF908	GO:0006950,GO:0005654,GO:0043233,GO:0031981,GO:0070013,GO:0031974,GO:0044428,GO:0044446,GO:0005829,GO:0005515,GO:0044422,GO:0005634,GO:0044238,GO:0044267,GO:0044260,GO:0071704,GO:0043170,GO:0043226,GO:0097159,GO:0043229,GO:1901363,GO:0044424,GO:0090304,GO:0008152,GO:0033554,GO:0019538,GO:0044444,GO:0005488,GO:1901360,GO:0043227,GO:0034641,GO:0043231,GO:0044237,GO:0005622,GO:0006139,GO:0046483,GO:…	response to stress,nucleoplasm,organelle lumen,nuclear lumen,intracellular organelle lumen,membrane-enclosed lumen,nuclear part,intracellular organelle part,cytosol,protein binding,organelle part,nucleus,primary metabolic process,cellular protein metabolic process,cellular macromolecule metabolic process,organic substance metabolic process,macromolecule metabolic process,organelle,organic cyclic …	hsa04120	Ubiquitin mediated proteolysis
ENST00000418839.2	ENSG00000223387.6	RP11-408H1.3	chr3:172590712-172594670	0.0370911	1.04961	-4.82263	0.00445	0.999477	Annotated_lncRNA	co_expression	ENSG00000114859	CLCN2	Chloride channel ClC-2||CBS domain||Chloride channel, voltage gated||Chloride channel, core	GO:0032991,GO:0005488,GO:0043234,GO:0050789,GO:0065007,GO:0050794,GO:0005623,GO:0044464,GO:0044763,GO:0003674,GO:0016020,GO:0044765,GO:0009987,GO:0032879,GO:0044699,GO:0043168,GO:0005575,GO:0006810,GO:0051234,GO:0043167,GO:0051179,GO:0051049,GO:0060689,GO:0008150,GO:0008308,GO:0030154,GO:0044767,GO:0034702,GO:0048731,GO:0048869,GO:0005253,GO:0005247,GO:0044707,GO:0048856,GO:0031404,GO:0032502,GO:…	macromolecular complex,binding,protein complex,regulation of biological process,biological regulation,regulation of cellular process,cell,cell part,single-organism cellular process,molecular_function,membrane,single-organism transport,cellular process,regulation of localization,single-organism process,anion binding,cellular_component,transport,establishment of localization,ion binding,localizatio…	hsa04978	Mineral absorption
ENST00000418839.2	ENSG00000223387.6	RP11-408H1.3	chr3:172590712-172594670	0.0370911	1.04961	-4.82263	0.00445	0.999477	Annotated_lncRNA	co_expression	ENSG00000032389	TSSC1	WD40 repeat, conserved site||WD40 repeat||-||WD40-repeat-containing domain||WD40/YVTN repeat-like-containing domain	--	--	--	--
ENST00000418839.2	ENSG00000223387.6	RP11-408H1.3	chr3:172590712-172594670	0.0370911	1.04961	-4.82263	0.00445	0.999477	Annotated_lncRNA	co_expression	ENSG00000078804	TP53INP2	Tumor protein p53-inducible nuclear protein 2||Tumour protein p53-inducible nuclear protein	GO:0006950,GO:0005654,GO:0043233,GO:0031981,GO:0070013,GO:0031974,GO:0044403,GO:0044419,GO:0044428,GO:0032991,GO:0048519,GO:0044764,GO:0044446,GO:0016032,GO:0005829,GO:0005515,GO:0044422,GO:0048523,GO:0051704,GO:0005634,GO:0044238,GO:0044267,GO:0044260,GO:0071704,GO:0043170,GO:0043226,GO:0048518,GO:0043229,GO:0044424,GO:0090304,GO:0008152,GO:0033554,GO:0019538,GO:0044444,GO:0005488,GO:0010467,GO:…	response to stress,nucleoplasm,organelle lumen,nuclear lumen,intracellular organelle lumen,membrane-enclosed lumen,symbiosis, encompassing mutualism through parasitism,interspecies interaction between organisms,nuclear part,macromolecular complex,negative regulation of biological process,multi-organism cellular process,intracellular organelle part,viral process,cytosol,protein binding,organelle p…	--	--
ENST00000418839.2	ENSG00000223387.6	RP11-408H1.3	chr3:172590712-172594670	0.0370911	1.04961	-4.82263	0.00445	0.999477	Annotated_lncRNA	co_expression	ENSG00000064102	ASUN	Cell cycle regulator Mat89Bb	GO:0005654,GO:0043233,GO:0031981,GO:0070013,GO:0031974,GO:0044428,GO:0044446,GO:0044422,GO:0005634,GO:0044238,GO:0044260,GO:0071704,GO:0043170,GO:0043226,GO:0043229,GO:0044424,GO:0090304,GO:0008152,GO:0010467,GO:1901360,GO:0043227,GO:0034641,GO:0043231,GO:0050789,GO:0044237,GO:0005622,GO:0006139,GO:0046483,GO:0065007,GO:0005737,GO:0006725,GO:0033036,GO:0050794,GO:0005623,GO:0006807,GO:0044464,GO:…	nucleoplasm,organelle lumen,nuclear lumen,intracellular organelle lumen,membrane-enclosed lumen,nuclear part,intracellular organelle part,organelle part,nucleus,primary metabolic process,cellular macromolecule metabolic process,organic substance metabolic process,macromolecule metabolic process,organelle,intracellular organelle,intracellular part,nucleic acid metabolic process,metabolic process,g…	--	--
ENST00000418839.2	ENSG00000223387.6	RP11-408H1.3	chr3:172590712-172594670	0.0370911	1.04961	-4.82263	0.00445	0.999477	Annotated_lncRNA	co_expression	ENSG00000133106	EPSTI1	-||Epithelial-stromal interaction protein 1	--	--	--	--
ENST00000418839.2	ENSG00000223387.6	RP11-408H1.3	chr3:172590712-172594670	0.0370911	1.04961	-4.82263	0.00445	0.999477	Annotated_lncRNA	co_expression	ENSG00000184939	ZFP90	Zinc finger, C2H2||Zinc finger, C2H2-like||-||Krueppel-associated box||Zinc finger C2H2-type/integrase DNA-binding domain	GO:0048519,GO:0048523,GO:0005634,GO:0044238,GO:0044260,GO:0071704,GO:0043170,GO:0043226,GO:0097159,GO:0048518,GO:0043229,GO:1901363,GO:0044424,GO:0090304,GO:0008152,GO:0005488,GO:0010467,GO:1901360,GO:0043227,GO:0034641,GO:0043231,GO:0050789,GO:0044237,GO:0005622,GO:0006139,GO:0046483,GO:0065007,GO:0019222,GO:0003676,GO:0006725,GO:0060255,GO:0050794,GO:0005623,GO:0006807,GO:0044464,GO:0048522,GO:…	negative regulation of biological process,negative regulation of cellular process,nucleus,primary metabolic process,cellular macromolecule metabolic process,organic substance metabolic process,macromolecule metabolic process,organelle,organic cyclic compound binding,positive regulation of biological process,intracellular organelle,heterocyclic compound binding,intracellular part,nucleic acid meta…	--	--
ENST00000418839.2	ENSG00000223387.6	RP11-408H1.3	chr3:172590712-172594670	0.0370911	1.04961	-4.82263	0.00445	0.999477	Annotated_lncRNA	co_expression	ENSG00000066427	ATXN3	Ubiquitin interacting motif||Machado-Joseph disease protein MJD	GO:0006950,GO:0005654,GO:0043233,GO:0031981,GO:0070013,GO:0031974,GO:0044428,GO:0044446,GO:0005829,GO:0005515,GO:0044422,GO:0005634,GO:0044238,GO:0044267,GO:0044260,GO:0071704,GO:0043170,GO:0043226,GO:0043229,GO:0044424,GO:0090304,GO:0008152,GO:0033554,GO:0019538,GO:0044444,GO:0005488,GO:0010467,GO:1901360,GO:0043227,GO:0034641,GO:0043231,GO:0050789,GO:0044237,GO:0005622,GO:0006139,GO:0046483,GO:…	response to stress,nucleoplasm,organelle lumen,nuclear lumen,intracellular organelle lumen,membrane-enclosed lumen,nuclear part,intracellular organelle part,cytosol,protein binding,organelle part,nucleus,primary metabolic process,cellular protein metabolic process,cellular macromolecule metabolic process,organic substance metabolic process,macromolecule metabolic process,organelle,intracellular o…	hsa04141	Protein processing in endoplasmic reticulum
ENST00000418839.2	ENSG00000223387.6	RP11-408H1.3	chr3:172590712-172594670	0.0370911	1.04961	-4.82263	0.00445	0.999477	Annotated_lncRNA	co_expression	ENSG00000168394	TAP1	P-loop containing nucleoside triphosphate hydrolase||ABC transporter Tap-like||Antigen peptide transporter 1||ABC transporter, conserved site||ABC transporter-like||ABC transporter type 1, transmembrane domain||AAA+ ATPase domain	GO:0006955,GO:0002376,GO:0006950,GO:0006952,GO:0044403,GO:0044419,GO:0032991,GO:0002684,GO:0002682,GO:0044764,GO:0044446,GO:0016032,GO:0005515,GO:0044422,GO:0051704,GO:0043226,GO:0097159,GO:0048518,GO:0043229,GO:1901363,GO:0044424,GO:0044444,GO:0005488,GO:0043227,GO:0043234,GO:0043231,GO:0050789,GO:0005622,GO:0065007,GO:0005737,GO:0033036,GO:0005623,GO:0050896,GO:0044464,GO:0008104,GO:0015031,GO:…	immune response,immune system process,response to stress,defense response,symbiosis, encompassing mutualism through parasitism,interspecies interaction between organisms,macromolecular complex,positive regulation of immune system process,regulation of immune system process,multi-organism cellular process,intracellular organelle part,viral process,protein binding,organelle part,multi-organism proc…	hsa05340,hsa05168,hsa04145,hsa04612,hsa02010	Primary immunodeficiency,Herpes simplex infection,Phagosome,Antigen processing and presentation,ABC transporters
ENST00000418839.2	ENSG00000223387.6	RP11-408H1.3	chr3:172590712-172594670	0.0370911	1.04961	-4.82263	0.00445	0.999477	Annotated_lncRNA	co_expression	ENSG00000116809	ZBTB17	BTB/POZ domain||Zinc finger, C2H2||Zinc finger, C2H2-like||SKP1/BTB/POZ domain||Zinc finger C2H2-type/integrase DNA-binding domain	GO:0005654,GO:0043233,GO:0031981,GO:0070013,GO:0031974,GO:0044428,GO:0048519,GO:0044446,GO:0005515,GO:0044422,GO:0048523,GO:0005634,GO:0044238,GO:0044260,GO:0071704,GO:0043170,GO:0043226,GO:0097159,GO:0048518,GO:0043229,GO:1901363,GO:0044424,GO:0090304,GO:0008152,GO:0005488,GO:0010467,GO:1901360,GO:0043227,GO:0034641,GO:0043231,GO:0050789,GO:0044237,GO:0005622,GO:0006139,GO:0046483,GO:0065007,GO:…	nucleoplasm,organelle lumen,nuclear lumen,intracellular organelle lumen,membrane-enclosed lumen,nuclear part,negative regulation of biological process,intracellular organelle part,protein binding,organelle part,negative regulation of cellular process,nucleus,primary metabolic process,cellular macromolecule metabolic process,organic substance metabolic process,macromolecule metabolic process,organ…	hsa05202,hsa04110	Transcriptional misregulation in cancer,Cell cycle
ENST00000418839.2	ENSG00000223387.6	RP11-408H1.3	chr3:172590712-172594670	0.0370911	1.04961	-4.82263	0.00445	0.999477	Annotated_lncRNA	co_expression	ENSG00000130962	PRRG1	Gamma-carboxyglutamic acid-rich (GLA) domain||Coagulation factor, subgroup, Gla domain	GO:0005488,GO:0005623,GO:0044464,GO:0003674,GO:0016020,GO:0005575,GO:0043167,GO:0043169,GO:0046872,GO:0016021,GO:0031224,GO:0044425,GO:0005576,GO:0044459,GO:0005887,GO:0005886,GO:0031226,GO:0071944,GO:0005509	binding,cell,cell part,molecular_function,membrane,cellular_component,ion binding,cation binding,metal ion binding,integral to membrane,intrinsic to membrane,membrane part,extracellular region,plasma membrane part,integral to plasma membrane,plasma membrane,intrinsic to plasma membrane,cell periphery,calcium ion binding	--	--
ENST00000418839.2	ENSG00000223387.6	RP11-408H1.3	chr3:172590712-172594670	0.0370911	1.04961	-4.82263	0.00445	0.999477	Annotated_lncRNA	co_expression	ENSG00000174600	CMKLR1	GPCR, rhodopsin-like, 7TM||DEZ orphan receptor||G protein-coupled receptor, rhodopsin-like	GO:0006955,GO:0002376,GO:0034097,GO:0071345,GO:0019221,GO:0002684,GO:0002682,GO:0048519,GO:0005515,GO:0048583,GO:0044238,GO:0044260,GO:0071704,GO:0043170,GO:0048518,GO:0090304,GO:0008152,GO:0005488,GO:0010467,GO:1901360,GO:0034641,GO:0048584,GO:0050789,GO:0044237,GO:0001817,GO:0006139,GO:0046483,GO:0065007,GO:0010033,GO:0001816,GO:0051716,GO:0071310,GO:0019222,GO:0070887,GO:0006725,GO:0060255,GO:…	immune response,immune system process,response to cytokine stimulus,cellular response to cytokine stimulus,cytokine-mediated signaling pathway,positive regulation of immune system process,regulation of immune system process,negative regulation of biological process,protein binding,regulation of response to stimulus,primary metabolic process,cellular macromolecule metabolic process,organic substan…	--	--
ENST00000418839.2	ENSG00000223387.6	RP11-408H1.3	chr3:172590712-172594670	0.0370911	1.04961	-4.82263	0.00445	0.999477	Annotated_lncRNA	co_expression	ENSG00000204179	PTPN20	-||Protein-tyrosine phosphatase, catalytic||Tyrosine specific protein phosphatases domain||PTP type protein phosphatase||Protein-tyrosine phosphatase, active site||Protein-tyrosine phosphatase-like	GO:0032991,GO:0044446,GO:0044422,GO:0005634,GO:0044238,GO:0044267,GO:0044260,GO:0071704,GO:0043170,GO:0043226,GO:0043229,GO:0044424,GO:0008152,GO:0019538,GO:0043227,GO:0043234,GO:0043231,GO:0044237,GO:0005622,GO:0005737,GO:0006464,GO:0036211,GO:0005623,GO:0043412,GO:0044464,GO:0016787,GO:0003824,GO:0003674,GO:0006796,GO:0006793,GO:0016788,GO:0009987,GO:0043228,GO:0043232,GO:0005575,GO:0016311,GO:…	macromolecular complex,intracellular organelle part,organelle part,nucleus,primary metabolic process,cellular protein metabolic process,cellular macromolecule metabolic process,organic substance metabolic process,macromolecule metabolic process,organelle,intracellular organelle,intracellular part,metabolic process,protein metabolic process,membrane-bounded organelle,protein complex,intracellular …	--	--
ENST00000418839.2	ENSG00000223387.6	RP11-408H1.3	chr3:172590712-172594670	0.0370911	1.04961	-4.82263	0.00445	0.999477	Annotated_lncRNA	co_expression	ENSG00000102010	BMX	Serine-threonine/tyrosine-protein kinase catalytic domain||Tyrosine-protein kinase, catalytic domain||PH domain-like||Protein kinase, ATP binding site||Protein kinase-like domain||SH2 domain||Zinc finger, Btk motif||Cytoplasmic tyrosine-protein kinase BMX||Protein kinase domain||Pleckstrin homology domain||Tyrosine-protein kinase, active site	GO:0006955,GO:0045087,GO:0002376,GO:0006950,GO:0006952,GO:0005829,GO:0005515,GO:0044238,GO:0044267,GO:0044260,GO:0071704,GO:0043170,GO:0097159,GO:1901363,GO:0044424,GO:0008152,GO:0019538,GO:0044444,GO:0005488,GO:0050789,GO:0044237,GO:0005622,GO:0006915,GO:0012501,GO:0004715,GO:0065007,GO:0008219,GO:0016265,GO:0051716,GO:0005737,GO:0050794,GO:0006464,GO:0036211,GO:0005623,GO:0050896,GO:0043412,GO:…	immune response,innate immune response,immune system process,response to stress,defense response,cytosol,protein binding,primary metabolic process,cellular protein metabolic process,cellular macromolecule metabolic process,organic substance metabolic process,macromolecule metabolic process,organic cyclic compound binding,heterocyclic compound binding,intracellular part,metabolic process,protein m…	--	--
ENST00000418839.2	ENSG00000223387.6	RP11-408H1.3	chr3:172590712-172594670	0.0370911	1.04961	-4.82263	0.00445	0.999477	Annotated_lncRNA	co_expression	ENSG00000131203	IDO1	Indoleamine 2,3-dioxygenase||-	GO:0006955,GO:0002376,GO:0006952,GO:0006950,GO:0002682,GO:0051704,GO:0050776,GO:0002684,GO:0051707,GO:0009607,GO:0010033,GO:0045321,GO:0001816,GO:0001817,GO:0050896,GO:0050778,GO:0080134,GO:0046649,GO:0001775,GO:0031347,GO:0002694,GO:0048584,GO:0048583,GO:0050865,GO:0051249,GO:0042110,GO:0042221,GO:0050863,GO:0005829,GO:0043226,GO:0001819,GO:0048518,GO:0048519,GO:0031349,GO:0044444,GO:0005737,GO:…	immune response,immune system process,defense response,response to stress,regulation of immune system process,multi-organism process,regulation of immune response,positive regulation of immune system process,response to other organism,response to biotic stimulus,response to organic substance,leukocyte activation,cytokine production,regulation of cytokine production,response to stimulus,positive r…	hsa00380,hsa05143,hsa01100	Tryptophan metabolism,African trypanosomiasis,Metabolic pathways
ENST00000418839.2	ENSG00000223387.6	RP11-408H1.3	chr3:172590712-172594670	0.0370911	1.04961	-4.82263	0.00445	0.999477	Annotated_lncRNA	co_expression	ENSG00000121236	TRIM6	Zinc finger, RING/FYVE/PHD-type||RING-type zinc-finger, LisH dimerisation motif||SPRY-associated||SPRY domain||Zinc finger, RING-type, conserved site||-||Butyrophylin-like||Concanavalin A-like lectin/glucanase domain||Zinc finger, RING-type||B30.2/SPRY domain||B-box-type zinc finger	GO:0006955,GO:0045087,GO:0002376,GO:0006950,GO:0034097,GO:0080134,GO:0071345,GO:0006952,GO:0019221,GO:0044403,GO:0044419,GO:0002682,GO:0048519,GO:0051607,GO:0050776,GO:0044764,GO:0016032,GO:0005829,GO:0005515,GO:0009615,GO:0002252,GO:0045069,GO:0048583,GO:0048523,GO:0051704,GO:0005634,GO:0044238,GO:0044267,GO:0044260,GO:0071704,GO:0043170,GO:0043226,GO:0048518,GO:0043229,GO:0019079,GO:0045088,GO:…	immune response,innate immune response,immune system process,response to stress,response to cytokine stimulus,regulation of response to stress,cellular response to cytokine stimulus,defense response,cytokine-mediated signaling pathway,symbiosis, encompassing mutualism through parasitism,interspecies interaction between organisms,regulation of immune system process,negative regulation of biologica…	--	--
ENST00000418839.2	ENSG00000223387.6	RP11-408H1.3	chr3:172590712-172594670	0.0370911	1.04961	-4.82263	0.00445	0.999477	Annotated_lncRNA	co_expression	ENSG00000183010	PYCR1	Pyrroline-5-carboxylate reductase, catalytic, N-terminal||Pyrroline-5-carboxylate reductase||NAD(P)-binding domain||6-phosphogluconate dehydrogenase C-terminal domain-like||Pyrroline-5-carboxylate reductase, dimerisation domain	GO:0006950,GO:0043233,GO:0070013,GO:0031974,GO:0044446,GO:0005515,GO:0044422,GO:0044238,GO:0071704,GO:0043226,GO:0043229,GO:0044424,GO:0008152,GO:0033554,GO:0044444,GO:0005488,GO:1901360,GO:0043227,GO:0043231,GO:0044237,GO:0005622,GO:0046483,GO:0065007,GO:0051716,GO:0005737,GO:0070887,GO:0005623,GO:0050896,GO:0006807,GO:0044464,GO:0044249,GO:0003824,GO:1901576,GO:0042221,GO:0009058,GO:0044763,GO:…	response to stress,organelle lumen,intracellular organelle lumen,membrane-enclosed lumen,intracellular organelle part,protein binding,organelle part,primary metabolic process,organic substance metabolic process,organelle,intracellular organelle,intracellular part,metabolic process,cellular response to stress,cytoplasmic part,binding,organic cyclic compound metabolic process,membrane-bounded organ…	hsa00330,hsa01100,hsa01230	Arginine and proline metabolism,Metabolic pathways,Biosynthesis of amino acids
ENST00000418839.2	ENSG00000223387.6	RP11-408H1.3	chr3:172590712-172594670	0.0370911	1.04961	-4.82263	0.00445	0.999477	Annotated_lncRNA	co_expression	ENSG00000137502	RAB30	Small GTP-binding protein domain||Small GTPase superfamily||P-loop containing nucleoside triphosphate hydrolase	GO:0044446,GO:0044422,GO:0043226,GO:0097159,GO:0043229,GO:1901363,GO:0044424,GO:0044444,GO:0005488,GO:0043227,GO:0043231,GO:0050789,GO:0005622,GO:0065007,GO:0051716,GO:0005737,GO:0050794,GO:0005623,GO:0050896,GO:0044464,GO:0006996,GO:0035556,GO:0016787,GO:0016818,GO:0016817,GO:0017111,GO:0036094,GO:0016462,GO:0016043,GO:0071840,GO:0017076,GO:0003824,GO:0032555,GO:0032550,GO:0032549,GO:0001883,GO:…	intracellular organelle part,organelle part,organelle,organic cyclic compound binding,intracellular organelle,heterocyclic compound binding,intracellular part,cytoplasmic part,binding,membrane-bounded organelle,intracellular membrane-bounded organelle,regulation of biological process,intracellular,biological regulation,cellular response to stimulus,cytoplasm,regulation of cellular process,cell,re…	--	--
ENST00000418839.2	ENSG00000223387.6	RP11-408H1.3	chr3:172590712-172594670	0.0370911	1.04961	-4.82263	0.00445	0.999477	Annotated_lncRNA	co_expression	ENSG00000177989	ODF3B	Sperm-tail PG-rich repeat||-	--	--	--	--
ENST00000418839.2	ENSG00000223387.6	RP11-408H1.3	chr3:172590712-172594670	0.0370911	1.04961	-4.82263	0.00445	0.999477	Annotated_lncRNA	co_expression	ENSG00000173890	GPR160	-||GPCR, rhodopsin-like, 7TM	GO:0032991,GO:0043234,GO:0050789,GO:0065007,GO:0051716,GO:0050794,GO:0005623,GO:0050896,GO:0044464,GO:0044763,GO:0003674,GO:0007165,GO:0016020,GO:0009987,GO:0007154,GO:0044699,GO:0005575,GO:0044700,GO:0023052,GO:0007166,GO:0008150,GO:0004871,GO:0060089,GO:0043235,GO:0038023,GO:0016021,GO:0031224,GO:0044425,GO:0004872,GO:0004888,GO:0007186,GO:0005886,GO:0071944,GO:0004930	macromolecular complex,protein complex,regulation of biological process,biological regulation,cellular response to stimulus,regulation of cellular process,cell,response to stimulus,cell part,single-organism cellular process,molecular_function,signal transduction,membrane,cellular process,cell communication,single-organism process,cellular_component,single organism signaling,signaling,cell surface…	--	--
ENST00000418839.2	ENSG00000223387.6	RP11-408H1.3	chr3:172590712-172594670	0.0370911	1.04961	-4.82263	0.00445	0.999477	Annotated_lncRNA	co_expression	ENSG00000110321	EIF4G2	Initiation factor eIF-4 gamma, MA3||MIF4G-like, type 3||W2 domain||Armadillo-type fold||MIF4G-like domain||-	GO:0032991,GO:0048519,GO:0005829,GO:0048523,GO:0044238,GO:0044267,GO:0044260,GO:0071704,GO:0043170,GO:0097159,GO:0048518,GO:1901363,GO:0044424,GO:0008152,GO:0019538,GO:0003723,GO:0044444,GO:0005488,GO:0010467,GO:0010608,GO:0043234,GO:0050789,GO:0044237,GO:0005622,GO:0065007,GO:0008219,GO:0016265,GO:0019222,GO:0005737,GO:0003676,GO:0060255,GO:0050794,GO:0005623,GO:0051246,GO:0044464,GO:0007049,GO:…	macromolecular complex,negative regulation of biological process,cytosol,negative regulation of cellular process,primary metabolic process,cellular protein metabolic process,cellular macromolecule metabolic process,organic substance metabolic process,macromolecule metabolic process,organic cyclic compound binding,positive regulation of biological process,heterocyclic compound binding,intracellula…	hsa03013,hsa05416	RNA transport,Viral myocarditis
ENST00000418839.2	ENSG00000223387.6	RP11-408H1.3	chr3:172590712-172594670	0.0370911	1.04961	-4.82263	0.00445	0.999477	Annotated_lncRNA	co_expression	ENSG00000132465	JCHAIN	Immunoglobulin J chain	GO:0006952,GO:0002376,GO:0006950,GO:0070062,GO:0043230,GO:0065010,GO:0006955,GO:0051704,GO:0031988,GO:0044421,GO:0005576,GO:0031982,GO:0051707,GO:0009607,GO:0045087,GO:0042742,GO:0009617,GO:0050896,GO:0044699,GO:0005515,GO:0019730,GO:0005488,GO:0019731,GO:0065008,GO:0097367,GO:0044085,GO:0046983,GO:0048518,GO:0065007,GO:0042834,GO:0005539,GO:0043933,GO:0051259,GO:0065003,GO:0005615,GO:0071840,GO:…	defense response,immune system process,response to stress,extracellular vesicular exosome,extracellular organelle,extracellular membrane-bounded organelle,immune response,multi-organism process,membrane-bounded vesicle,extracellular region part,extracellular region,vesicle,response to other organism,response to biotic stimulus,innate immune response,defense response to bacterium,response to bacte…	--	--
ENST00000418839.2	ENSG00000223387.6	RP11-408H1.3	chr3:172590712-172594670	0.0370911	1.04961	-4.82263	0.00445	0.999477	Annotated_lncRNA	co_expression	ENSG00000183569	SERHL2	Alpha/beta hydrolase fold-1||Alpha/Beta hydrolase fold	GO:0043226,GO:0043229,GO:0044424,GO:0044444,GO:0043227,GO:0043231,GO:0005622,GO:0005737,GO:0005623,GO:0044464,GO:0016787,GO:0003824,GO:0003674,GO:0005575,GO:0005739,GO:0031982,GO:0031988,GO:0031410,GO:0048471,GO:0008150,GO:0005777,GO:0042579,GO:0016023	organelle,intracellular organelle,intracellular part,cytoplasmic part,membrane-bounded organelle,intracellular membrane-bounded organelle,intracellular,cytoplasm,cell,cell part,hydrolase activity,catalytic activity,molecular_function,cellular_component,mitochondrion,vesicle,membrane-bounded vesicle,cytoplasmic vesicle,perinuclear region of cytoplasm,biological_process,peroxisome,microbody,cytopla…	--	--
ENST00000418839.2	ENSG00000223387.6	RP11-408H1.3	chr3:172590712-172594670	0.0370911	1.04961	-4.82263	0.00445	0.999477	Annotated_lncRNA	co_expression	ENSG00000116977	LGALS8	Galectin-8||-||Galectin, carbohydrate recognition domain||Concanavalin A-like lectin/glucanase domain	GO:0005829,GO:0005515,GO:0043226,GO:0044424,GO:0044444,GO:0005488,GO:0043227,GO:0005622,GO:0005737,GO:0005623,GO:0044464,GO:0003674,GO:0016020,GO:0005575,GO:0031982,GO:0031988,GO:0070062,GO:0043230,GO:0065010,GO:0044421,GO:0005615,GO:0005576,GO:0030246	cytosol,protein binding,organelle,intracellular part,cytoplasmic part,binding,membrane-bounded organelle,intracellular,cytoplasm,cell,cell part,molecular_function,membrane,cellular_component,vesicle,membrane-bounded vesicle,extracellular vesicular exosome,extracellular organelle,extracellular membrane-bounded organelle,extracellular region part,extracellular space,extracellular region,carbohydrat…	--	--
ENST00000418839.2	ENSG00000223387.6	RP11-408H1.3	chr3:172590712-172594670	0.0370911	1.04961	-4.82263	0.00445	0.999477	Annotated_lncRNA	co_expression	ENSG00000105438	KDELR1	ER lumen protein retaining receptor	GO:0044446,GO:0044422,GO:0043226,GO:0043229,GO:0044424,GO:0044444,GO:0005488,GO:0043227,GO:0043231,GO:0005622,GO:0065007,GO:0005737,GO:0033036,GO:0005623,GO:0044464,GO:0008104,GO:0015031,GO:0034613,GO:0033116,GO:0070727,GO:0045184,GO:0016482,GO:0033365,GO:0006886,GO:0051641,GO:0071702,GO:0051649,GO:0044763,GO:0005801,GO:0005793,GO:0003674,GO:0031090,GO:0033218,GO:0016020,GO:0044765,GO:0009987,GO:…	intracellular organelle part,organelle part,organelle,intracellular organelle,intracellular part,cytoplasmic part,binding,membrane-bounded organelle,intracellular membrane-bounded organelle,intracellular,biological regulation,cytoplasm,macromolecule localization,cell,cell part,protein localization,protein transport,cellular protein localization,endoplasmic reticulum-Golgi intermediate compartment…	hsa05110	Vibrio cholerae infection
ENST00000418839.2	ENSG00000223387.6	RP11-408H1.3	chr3:172590712-172594670	0.0370911	1.04961	-4.82263	0.00445	0.999477	Annotated_lncRNA	co_expression	ENSG00000204305	AGER	Immunoglobulin||Immunoglobulin-like fold||Immunoglobulin subtype 2||Immunoglobulin-like domain||CD80-like, immunoglobulin C2-set||Immunoglobulin/major histocompatibility complex, conserved site||Immunoglobulin subtype	GO:0006955,GO:0045087,GO:0002376,GO:0006950,GO:0080134,GO:0006952,GO:0002684,GO:0002682,GO:0048519,GO:0050776,GO:0005515,GO:0002252,GO:0048583,GO:0044238,GO:0044267,GO:0044260,GO:0071704,GO:0043170,GO:0048518,GO:0090304,GO:0008152,GO:0033554,GO:0019538,GO:0031347,GO:0005488,GO:0010467,GO:1901360,GO:0034641,GO:0048584,GO:0050789,GO:0044237,GO:0001817,GO:0006139,GO:0046483,GO:0065007,GO:0001816,GO:…	immune response,innate immune response,immune system process,response to stress,regulation of response to stress,defense response,positive regulation of immune system process,regulation of immune system process,negative regulation of biological process,regulation of immune response,protein binding,immune effector process,regulation of response to stimulus,primary metabolic process,cellular protei…	--	--
ENST00000418839.2	ENSG00000223387.6	RP11-408H1.3	chr3:172590712-172594670	0.0370911	1.04961	-4.82263	0.00445	0.999477	Annotated_lncRNA	co_expression	ENSG00000101972	STAG2	Stromalin conservative domain||STAG||-||Armadillo-type fold	GO:0005654,GO:0043233,GO:0031981,GO:0070013,GO:0031974,GO:0044428,GO:0048519,GO:0044446,GO:0005829,GO:0005515,GO:0044422,GO:0048523,GO:0005634,GO:0044238,GO:0044267,GO:0044260,GO:0071704,GO:0043170,GO:0043226,GO:0043229,GO:0044424,GO:0090304,GO:0008152,GO:0019538,GO:0044444,GO:0005488,GO:1901360,GO:0043227,GO:0034641,GO:0043231,GO:0050789,GO:0044237,GO:0005622,GO:0006139,GO:0046483,GO:0065007,GO:…	nucleoplasm,organelle lumen,nuclear lumen,intracellular organelle lumen,membrane-enclosed lumen,nuclear part,negative regulation of biological process,intracellular organelle part,cytosol,protein binding,organelle part,negative regulation of cellular process,nucleus,primary metabolic process,cellular protein metabolic process,cellular macromolecule metabolic process,organic substance metabolic pr…	hsa04110	Cell cycle
ENST00000418839.2	ENSG00000223387.6	RP11-408H1.3	chr3:172590712-172594670	0.0370911	1.04961	-4.82263	0.00445	0.999477	Annotated_lncRNA	co_expression	ENSG00000162654	GBP4	Guanylate-binding protein, N-terminal||GB1/RHD3-type guanine nucleotide-binding (G) domain||P-loop containing nucleoside triphosphate hydrolase||Guanylate-binding protein, C-terminal	GO:0044446,GO:0044422,GO:0043227,GO:0043226,GO:0005488,GO:0005622,GO:0044424,GO:0005737,GO:0003674,GO:0043229,GO:0043231,GO:0016020,GO:0044444,GO:0005634,GO:1901363,GO:0012505,GO:0003824,GO:0097159,GO:0032553,GO:0017111,GO:0044464,GO:0017076,GO:0032550,GO:0032549,GO:0001883,GO:0032555,GO:0005623,GO:0001882,GO:0035639,GO:0031090,GO:0000166,GO:1901265,GO:0016462,GO:0016818,GO:0016817,GO:0036094,GO:…	intracellular organelle part,organelle part,membrane-bounded organelle,organelle,binding,intracellular,intracellular part,cytoplasm,molecular_function,intracellular organelle,intracellular membrane-bounded organelle,membrane,cytoplasmic part,nucleus,heterocyclic compound binding,endomembrane system,catalytic activity,organic cyclic compound binding,ribonucleotide binding,nucleoside-triphosphatase…	--	--
ENST00000418839.2	ENSG00000223387.6	RP11-408H1.3	chr3:172590712-172594670	0.0370911	1.04961	-4.82263	0.00445	0.999477	Annotated_lncRNA	co_expression	ENSG00000132640	BTBD3	PHR||BTB/Kelch-associated||-||SKP1/BTB/POZ domain||BTB/POZ domain	GO:0032991,GO:0005829,GO:0005515,GO:0005634,GO:0044238,GO:0044267,GO:0044260,GO:0071704,GO:0043170,GO:0043226,GO:0043229,GO:0044424,GO:0008152,GO:0019538,GO:0044444,GO:0005488,GO:0043227,GO:0043234,GO:0043231,GO:0050789,GO:0044237,GO:0005622,GO:0065007,GO:0019222,GO:0005737,GO:0044265,GO:0060255,GO:0044248,GO:0019899,GO:0006464,GO:0036211,GO:0005623,GO:0043412,GO:0051246,GO:0044464,GO:0009056,GO:…	macromolecular complex,cytosol,protein binding,nucleus,primary metabolic process,cellular protein metabolic process,cellular macromolecule metabolic process,organic substance metabolic process,macromolecule metabolic process,organelle,intracellular organelle,intracellular part,metabolic process,protein metabolic process,cytoplasmic part,binding,membrane-bounded organelle,protein complex,intracell…	--	--
ENST00000418839.2	ENSG00000223387.6	RP11-408H1.3	chr3:172590712-172594670	0.0370911	1.04961	-4.82263	0.00445	0.999477	Annotated_lncRNA	co_expression	ENSG00000131844	MCCC2	Carboxyl transferase||Acetyl-coenzyme A carboxyltransferase, N-terminal||ClpP/crotonase-like domain||Acetyl-coenzyme A carboxyltransferase, C-terminal	GO:0043233,GO:0070013,GO:0031974,GO:0032991,GO:0044446,GO:0005829,GO:0005515,GO:0044422,GO:0044238,GO:0071704,GO:0043226,GO:0097159,GO:0043229,GO:1901363,GO:0044424,GO:0008152,GO:0044444,GO:0005488,GO:1901360,GO:0043227,GO:0043234,GO:0034641,GO:0043231,GO:0044237,GO:0005622,GO:0006139,GO:0046483,GO:0005737,GO:0006725,GO:0044248,GO:0005623,GO:0006807,GO:0044464,GO:0043933,GO:0065003,GO:0022607,GO:…	organelle lumen,intracellular organelle lumen,membrane-enclosed lumen,macromolecular complex,intracellular organelle part,cytosol,protein binding,organelle part,primary metabolic process,organic substance metabolic process,organelle,organic cyclic compound binding,intracellular organelle,heterocyclic compound binding,intracellular part,metabolic process,cytoplasmic part,binding,organic cyclic com…	hsa00280,hsa01100	Valine, leucine and isoleucine degradation,Metabolic pathways
ENST00000418839.2	ENSG00000223387.6	RP11-408H1.3	chr3:172590712-172594670	0.0370911	1.04961	-4.82263	0.00445	0.999477	Annotated_lncRNA	co_expression	ENSG00000121058	COIL	-||Coilin, N-terminal domain||Coilin	GO:0005654,GO:0043233,GO:0031981,GO:0070013,GO:0031974,GO:0044428,GO:0044446,GO:0005515,GO:0044422,GO:0005634,GO:0043226,GO:0043229,GO:0044424,GO:0005488,GO:0043227,GO:0043231,GO:0005622,GO:0005623,GO:0044464,GO:0044451,GO:0016604,GO:0003674,GO:0016020,GO:0043228,GO:0043232,GO:0005575,GO:0015030,GO:0008022,GO:0005730	nucleoplasm,organelle lumen,nuclear lumen,intracellular organelle lumen,membrane-enclosed lumen,nuclear part,intracellular organelle part,protein binding,organelle part,nucleus,organelle,intracellular organelle,intracellular part,binding,membrane-bounded organelle,intracellular membrane-bounded organelle,intracellular,cell,cell part,nucleoplasm part,nuclear body,molecular_function,membrane,non-me…	--	--
ENST00000418839.2	ENSG00000223387.6	RP11-408H1.3	chr3:172590712-172594670	0.0370911	1.04961	-4.82263	0.00445	0.999477	Annotated_lncRNA	co_expression	ENSG00000196150	ZNF250	Zinc finger C2H2-type/integrase DNA-binding domain||Krueppel-associated box||Zinc finger, C2H2||Zinc finger, C2H2-like	GO:0005634,GO:0044238,GO:0044260,GO:0071704,GO:0043170,GO:0043226,GO:0097159,GO:0043229,GO:1901363,GO:0044424,GO:0090304,GO:0008152,GO:0005488,GO:0010467,GO:1901360,GO:0043227,GO:0034641,GO:0043231,GO:0050789,GO:0044237,GO:0005622,GO:0006139,GO:0046483,GO:0065007,GO:0019222,GO:0003676,GO:0006725,GO:0060255,GO:0050794,GO:0005623,GO:0006807,GO:0044464,GO:0010468,GO:0009059,GO:0080090,GO:0044249,GO:…	nucleus,primary metabolic process,cellular macromolecule metabolic process,organic substance metabolic process,macromolecule metabolic process,organelle,organic cyclic compound binding,intracellular organelle,heterocyclic compound binding,intracellular part,nucleic acid metabolic process,metabolic process,binding,gene expression,organic cyclic compound metabolic process,membrane-bounded organelle…	--	--
ENST00000418839.2	ENSG00000223387.6	RP11-408H1.3	chr3:172590712-172594670	0.0370911	1.04961	-4.82263	0.00445	0.999477	Annotated_lncRNA	co_expression	ENSG00000117682	DHDDS	Di-trans-poly-cis-decaprenylcistransferase-like, conserved site||Decaprenyl diphosphate synthase-like	GO:0044446,GO:0005515,GO:0044422,GO:0044238,GO:0044267,GO:0044260,GO:0071704,GO:0043170,GO:0043226,GO:0043229,GO:0044424,GO:0008152,GO:0019538,GO:0044444,GO:0005488,GO:0043227,GO:0043231,GO:0044237,GO:0005622,GO:0005737,GO:0006464,GO:0036211,GO:0005623,GO:0043412,GO:0044464,GO:0009059,GO:0044249,GO:0034645,GO:0003824,GO:1901576,GO:0009058,GO:0003674,GO:0006796,GO:0006793,GO:0031090,GO:0016020,GO:…	intracellular organelle part,protein binding,organelle part,primary metabolic process,cellular protein metabolic process,cellular macromolecule metabolic process,organic substance metabolic process,macromolecule metabolic process,organelle,intracellular organelle,intracellular part,metabolic process,protein metabolic process,cytoplasmic part,binding,membrane-bounded organelle,intracellular membra…	hsa00900	Terpenoid backbone biosynthesis
ENST00000418839.2	ENSG00000223387.6	RP11-408H1.3	chr3:172590712-172594670	0.0370911	1.04961	-4.82263	0.00445	0.999477	Annotated_lncRNA	co_expression	ENSG00000106868	SUSD1	EGF-type aspartate/asparagine hydroxylation site||EGF-like domain||Sushi/SCR/CCP domain||EGF-like, conserved site||EGF-like calcium-binding, conserved site||-||Green fluorescent protein-like||Growth factor receptor cysteine-rich domain||EGF-like calcium-binding domain	GO:0016020,GO:0044425,GO:0005575,GO:0016021,GO:0031224,GO:0005488,GO:0005509,GO:0043167,GO:0046872,GO:0043169,GO:0003674	membrane,membrane part,cellular_component,integral to membrane,intrinsic to membrane,binding,calcium ion binding,ion binding,metal ion binding,cation binding,molecular_function	--	--
ENST00000418839.2	ENSG00000223387.6	RP11-408H1.3	chr3:172590712-172594670	0.0370911	1.04961	-4.82263	0.00445	0.999477	Annotated_lncRNA	co_expression	ENSG00000102524	TNFSF13B	Tumour necrosis factor-like domain||-||Tumour necrosis factor domain	GO:0006955,GO:0002376,GO:0034097,GO:0071345,GO:0019221,GO:0002684,GO:0002682,GO:0050776,GO:0005515,GO:0048583,GO:0050778,GO:0048518,GO:0044424,GO:0044444,GO:0005488,GO:0048584,GO:0050789,GO:0005622,GO:0065007,GO:0010033,GO:0051716,GO:0071310,GO:0005737,GO:0070887,GO:0033036,GO:0050794,GO:0005623,GO:0050896,GO:0044464,GO:0048522,GO:0008104,GO:0015031,GO:0002250,GO:0050865,GO:0001775,GO:0033209,GO:…	immune response,immune system process,response to cytokine stimulus,cellular response to cytokine stimulus,cytokine-mediated signaling pathway,positive regulation of immune system process,regulation of immune system process,regulation of immune response,protein binding,regulation of response to stimulus,positive regulation of immune response,positive regulation of biological process,intracellular…	hsa04064,hsa04672,hsa04060,hsa05323	NF-kappa B signaling pathway,Intestinal immune network for IgA production,Cytokine-cytokine receptor interaction,Rheumatoid arthritis
ENST00000418839.2	ENSG00000223387.6	RP11-408H1.3	chr3:172590712-172594670	0.0370911	1.04961	-4.82263	0.00445	0.999477	Annotated_lncRNA	co_expression	ENSG00000144035	NAT8	GNAT domain||Acyl-CoA N-acyltransferase	GO:0050896,GO:0070062,GO:0043230,GO:0065010,GO:0031982,GO:0031988,GO:0042221,GO:0043227,GO:0043226,GO:0005515,GO:0048518,GO:0048519,GO:0044444,GO:0005737,GO:0044446,GO:0044422,GO:0044763,GO:0005622,GO:0044421,GO:0003824,GO:0005488,GO:0016020,GO:0048523,GO:0044424,GO:0003674,GO:0034641,GO:0019538,GO:0043231,GO:0016740,GO:0006464,GO:0036211,GO:0012501,GO:0043229,GO:0008150,GO:0012505,GO:0009987,GO:…	response to stimulus,extracellular vesicular exosome,extracellular organelle,extracellular membrane-bounded organelle,vesicle,membrane-bounded vesicle,response to chemical stimulus,membrane-bounded organelle,organelle,protein binding,positive regulation of biological process,negative regulation of biological process,cytoplasmic part,cytoplasm,intracellular organelle part,organelle part,single-org…	--	--
ENST00000418839.2	ENSG00000223387.6	RP11-408H1.3	chr3:172590712-172594670	0.0370911	1.04961	-4.82263	0.00445	0.999477	Annotated_lncRNA	co_expression	ENSG00000104870	FCGRT	MHC classes I/II-like antigen recognition protein||Immunoglobulin-like fold||MHC class I-like antigen recognition-like||-||Immunoglobulin C1-set||MHC class I alpha chain, alpha1 alpha2 domains||Immunoglobulin/major histocompatibility complex, conserved site||Immunoglobulin-like domain	GO:0006955,GO:0002376,GO:0002682,GO:0050776,GO:0005515,GO:0048583,GO:0002764,GO:0005488,GO:0002768,GO:0050789,GO:0065007,GO:0051716,GO:0050794,GO:0005623,GO:0050896,GO:0044464,GO:0019864,GO:0038093,GO:0019763,GO:0030881,GO:0019865,GO:0044763,GO:0019882,GO:0003674,GO:0032403,GO:0007165,GO:0016020,GO:0044765,GO:0009987,GO:0038094,GO:0007154,GO:0044699,GO:0005575,GO:0006810,GO:0044700,GO:0023052,GO:…	immune response,immune system process,regulation of immune system process,regulation of immune response,protein binding,regulation of response to stimulus,immune response-regulating signaling pathway,binding,immune response-regulating cell surface receptor signaling pathway,regulation of biological process,biological regulation,cellular response to stimulus,regulation of cellular process,cell,res…	--	--
ENST00000418839.2	ENSG00000223387.6	RP11-408H1.3	chr3:172590712-172594670	0.0370911	1.04961	-4.82263	0.00445	0.999477	Annotated_lncRNA	co_expression	ENSG00000117676	RPS6KA1	Protein kinase domain||Protein kinase-like domain||Ribosomal protein S6 kinase II||Protein kinase, ATP binding site||AGC-kinase, C-terminal||Serine/threonine-protein kinase, active site||Protein kinase, C-terminal||-	GO:0006950,GO:0005654,GO:0043233,GO:0031981,GO:0070013,GO:0031974,GO:0044428,GO:0048519,GO:0044446,GO:0005829,GO:0044422,GO:0048523,GO:0005634,GO:0044238,GO:0044267,GO:0044260,GO:0071704,GO:0043170,GO:0043226,GO:0097159,GO:0048518,GO:0043229,GO:1901363,GO:0044424,GO:0090304,GO:0008152,GO:0033554,GO:0019538,GO:0044444,GO:0005488,GO:0010467,GO:1901360,GO:0043227,GO:0010608,GO:0034641,GO:0043231,GO:…	response to stress,nucleoplasm,organelle lumen,nuclear lumen,intracellular organelle lumen,membrane-enclosed lumen,nuclear part,negative regulation of biological process,intracellular organelle part,cytosol,organelle part,negative regulation of cellular process,nucleus,primary metabolic process,cellular protein metabolic process,cellular macromolecule metabolic process,organic substance metabolic…	hsa04722,hsa04010,hsa04150,hsa04720,hsa04914,hsa04114	Neurotrophin signaling pathway,MAPK signaling pathway,mTOR signaling pathway,Long-term potentiation,Progesterone-mediated oocyte maturation,Oocyte meiosis
ENST00000418839.2	ENSG00000223387.6	RP11-408H1.3	chr3:172590712-172594670	0.0370911	1.04961	-4.82263	0.00445	0.999477	Annotated_lncRNA	co_expression	ENSG00000105223	PLD3	-||Phospholipase D/Transphosphatidylase||Phospholipase D-like domain||PLD-like domain	GO:0044446,GO:0005515,GO:0044422,GO:0044238,GO:0071704,GO:0043226,GO:0043229,GO:0044424,GO:0008152,GO:0044444,GO:0005488,GO:0043227,GO:0043231,GO:0005622,GO:0005737,GO:0005623,GO:0044464,GO:0016787,GO:0009056,GO:1901575,GO:0003824,GO:0003674,GO:0031090,GO:0016020,GO:0016788,GO:0005575,GO:0006629,GO:0012505,GO:0042175,GO:0005789,GO:0031982,GO:0044432,GO:0031988,GO:0070062,GO:0043230,GO:0065010,GO:…	intracellular organelle part,protein binding,organelle part,primary metabolic process,organic substance metabolic process,organelle,intracellular organelle,intracellular part,metabolic process,cytoplasmic part,binding,membrane-bounded organelle,intracellular membrane-bounded organelle,intracellular,cytoplasm,cell,cell part,hydrolase activity,catabolic process,organic substance catabolic process,c…	hsa00564,hsa01100,hsa00565	Glycerophospholipid metabolism,Metabolic pathways,Ether lipid metabolism
ENST00000418839.2	ENSG00000223387.6	RP11-408H1.3	chr3:172590712-172594670	0.0370911	1.04961	-4.82263	0.00445	0.999477	Annotated_lncRNA	co_expression	ENSG00000172183	ISG20	Ribonuclease H-like domain||Exonuclease, RNase T/DNA polymerase III	GO:0006955,GO:0045087,GO:0002376,GO:0006950,GO:0034097,GO:0071345,GO:0006952,GO:0005654,GO:0043233,GO:0031981,GO:0019221,GO:0070013,GO:0031974,GO:0044403,GO:0044419,GO:0044428,GO:0048519,GO:0051607,GO:0044764,GO:0044446,GO:0016032,GO:0009615,GO:0002252,GO:0044422,GO:0045069,GO:0048523,GO:0051704,GO:0005634,GO:0044238,GO:0044260,GO:0071704,GO:0043170,GO:0043226,GO:0097159,GO:0043229,GO:0019079,GO:…	immune response,innate immune response,immune system process,response to stress,response to cytokine stimulus,cellular response to cytokine stimulus,defense response,nucleoplasm,organelle lumen,nuclear lumen,cytokine-mediated signaling pathway,intracellular organelle lumen,membrane-enclosed lumen,symbiosis, encompassing mutualism through parasitism,interspecies interaction between organisms,nucle…	--	--
ENST00000418839.2	ENSG00000223387.6	RP11-408H1.3	chr3:172590712-172594670	0.0370911	1.04961	-4.82263	0.00445	0.999477	Annotated_lncRNA	co_expression	ENSG00000266173	STRADA	-||Protein kinase-like domain||Protein kinase domain	GO:0005654,GO:0043233,GO:0031981,GO:0070013,GO:0031974,GO:0044428,GO:0048519,GO:0044446,GO:0005829,GO:0005515,GO:0044422,GO:0048523,GO:0005634,GO:0044238,GO:0044267,GO:0044260,GO:0071704,GO:0043170,GO:0043226,GO:0097159,GO:0048518,GO:0043229,GO:1901363,GO:0044424,GO:0008152,GO:0019538,GO:0044444,GO:0005488,GO:0043227,GO:0043231,GO:0050789,GO:0044237,GO:0005622,GO:0065007,GO:0019222,GO:0005737,GO:…	nucleoplasm,organelle lumen,nuclear lumen,intracellular organelle lumen,membrane-enclosed lumen,nuclear part,negative regulation of biological process,intracellular organelle part,cytosol,protein binding,organelle part,negative regulation of cellular process,nucleus,primary metabolic process,cellular protein metabolic process,cellular macromolecule metabolic process,organic substance metabolic pr…	hsa04150,hsa04152	mTOR signaling pathway,AMPK signaling pathway
ENST00000418839.2	ENSG00000223387.6	RP11-408H1.3	chr3:172590712-172594670	0.0370911	1.04961	-4.82263	0.00445	0.999477	Annotated_lncRNA	co_expression	ENSG00000051180	RAD51	AAA+ ATPase domain||DNA recombination and repair protein RecA, monomer-monomer interface||DNA recombination/repair protein Rad51||DNA recombination and repair protein Rad51, C-terminal||DNA recombination and repair protein RecA-like, ATP-binding domain||DNA repair Rad51/transcription factor NusA, alpha-helical||P-loop containing nucleoside triphosphate hydrolase||DNA recombination and repair prot…	GO:0006950,GO:0080134,GO:0005654,GO:0043233,GO:0031981,GO:0070013,GO:0031974,GO:0044428,GO:0044446,GO:0005515,GO:0044422,GO:0048583,GO:0005634,GO:0044238,GO:0044267,GO:0044260,GO:0071704,GO:0043170,GO:0043226,GO:0097159,GO:0048518,GO:0043229,GO:1901363,GO:0044424,GO:0090304,GO:0008152,GO:0033554,GO:0019538,GO:0044444,GO:0005488,GO:1901360,GO:0043227,GO:0034641,GO:0043231,GO:0050789,GO:0044237,GO:…	response to stress,regulation of response to stress,nucleoplasm,organelle lumen,nuclear lumen,intracellular organelle lumen,membrane-enclosed lumen,nuclear part,intracellular organelle part,protein binding,organelle part,regulation of response to stimulus,nucleus,primary metabolic process,cellular protein metabolic process,cellular macromolecule metabolic process,organic substance metabolic proce…	hsa03440,hsa05212,hsa03460,hsa05200	Homologous recombination,Pancreatic cancer,Fanconi anemia pathway,Pathways in cancer
ENST00000418839.2	ENSG00000223387.6	RP11-408H1.3	chr3:172590712-172594670	0.0370911	1.04961	-4.82263	0.00445	0.999477	Annotated_lncRNA	co_expression	ENSG00000041357	PSMA4	Proteasome beta-type subunit, conserved site||Proteasome alpha-subunit, N-terminal domain||Proteasome, subunit alpha/beta||Nucleophile aminohydrolases, N-terminal||Proteasome A-type subunit	GO:0006955,GO:0045087,GO:0002376,GO:0006950,GO:0034097,GO:0080134,GO:0071345,GO:0006952,GO:0005654,GO:0043233,GO:0031981,GO:0019221,GO:0070013,GO:0031974,GO:0044403,GO:0044419,GO:0044428,GO:0032991,GO:0002684,GO:0002682,GO:0048519,GO:0050776,GO:0044764,GO:0044446,GO:0016032,GO:0005829,GO:0005515,GO:0044422,GO:0048583,GO:0002253,GO:0048523,GO:0051704,GO:0005634,GO:0044238,GO:0044267,GO:0044260,GO:…	immune response,innate immune response,immune system process,response to stress,response to cytokine stimulus,regulation of response to stress,cellular response to cytokine stimulus,defense response,nucleoplasm,organelle lumen,nuclear lumen,cytokine-mediated signaling pathway,intracellular organelle lumen,membrane-enclosed lumen,symbiosis, encompassing mutualism through parasitism,interspecies in…	hsa03050	Proteasome
ENST00000418839.2	ENSG00000223387.6	RP11-408H1.3	chr3:172590712-172594670	0.0370911	1.04961	-4.82263	0.00445	0.999477	Annotated_lncRNA	co_expression	ENSG00000006118	TMEM132A	Transmembrane protein 132||Transmembrane protein TMEM132, C-terminal||Transmembrane protein TMEM132, N-terminal||Transmembrane protein family 132, middle domain	GO:0044446,GO:0044422,GO:0043226,GO:0043229,GO:0044424,GO:0044444,GO:0043227,GO:0043231,GO:0005622,GO:0005737,GO:0005623,GO:0044464,GO:0003674,GO:0031090,GO:0016020,GO:0005575,GO:0012505,GO:0042175,GO:0005789,GO:0031982,GO:0044432,GO:0031988,GO:0070062,GO:0043230,GO:0065010,GO:0008150,GO:0005783,GO:0000139,GO:0044421,GO:0044431,GO:0016021,GO:0031224,GO:0005794,GO:0044425,GO:0005576	intracellular organelle part,organelle part,organelle,intracellular organelle,intracellular part,cytoplasmic part,membrane-bounded organelle,intracellular membrane-bounded organelle,intracellular,cytoplasm,cell,cell part,molecular_function,organelle membrane,membrane,cellular_component,endomembrane system,nuclear outer membrane-endoplasmic reticulum membrane network,endoplasmic reticulum membrane…	--	--
ENST00000418839.2	ENSG00000223387.6	RP11-408H1.3	chr3:172590712-172594670	0.0370911	1.04961	-4.82263	0.00445	0.999477	Annotated_lncRNA	co_expression	ENSG00000119487	MAPKAP1	TORC2 component Sin1/Avo1||SAPK-interacting protein 1, Pleckstrin-homology domain||Sin1, N-terminal||Sin1, middle CRIM domain	GO:0002376,GO:0006950,GO:0005654,GO:0043233,GO:0031981,GO:0070013,GO:0031974,GO:0044428,GO:0032991,GO:0002684,GO:0002682,GO:0048519,GO:0044446,GO:0005829,GO:0005515,GO:0044422,GO:0048583,GO:0048523,GO:0005634,GO:0043226,GO:0048518,GO:0043229,GO:0044424,GO:0008152,GO:0033554,GO:0044444,GO:0005488,GO:0043227,GO:0043234,GO:0043231,GO:0050789,GO:0044237,GO:0005622,GO:0065007,GO:0051716,GO:0005737,GO:…	immune system process,response to stress,nucleoplasm,organelle lumen,nuclear lumen,intracellular organelle lumen,membrane-enclosed lumen,nuclear part,macromolecular complex,positive regulation of immune system process,regulation of immune system process,negative regulation of biological process,intracellular organelle part,cytosol,protein binding,organelle part,regulation of response to stimulus,…	--	--
ENST00000418839.2	ENSG00000223387.6	RP11-408H1.3	chr3:172590712-172594670	0.0370911	1.04961	-4.82263	0.00445	0.999477	Annotated_lncRNA	co_expression	ENSG00000134243	SORT1	WD40/YVTN repeat-like-containing domain||Sialidases||-||Sortilin, N-terminal||VPS10||Sortilin, C-terminal||BNR repeat	GO:0044428,GO:0048519,GO:0044446,GO:0005829,GO:0005515,GO:0044422,GO:0048523,GO:0005634,GO:0071704,GO:0043170,GO:0043226,GO:0043229,GO:0044424,GO:0008152,GO:0044444,GO:0005488,GO:0010467,GO:0043227,GO:0043231,GO:0050789,GO:0005622,GO:0051004,GO:0006915,GO:0012501,GO:0065007,GO:0008219,GO:0016265,GO:0010033,GO:0051716,GO:0071310,GO:0019222,GO:0005737,GO:0070887,GO:0060255,GO:0019899,GO:0050794,GO:…	nuclear part,negative regulation of biological process,intracellular organelle part,cytosol,protein binding,organelle part,negative regulation of cellular process,nucleus,organic substance metabolic process,macromolecule metabolic process,organelle,intracellular organelle,intracellular part,metabolic process,cytoplasmic part,binding,gene expression,membrane-bounded organelle,intracellular membran…	hsa04722,hsa04142	Neurotrophin signaling pathway,Lysosome
ENST00000418839.2	ENSG00000223387.6	RP11-408H1.3	chr3:172590712-172594670	0.0370911	1.04961	-4.82263	0.00445	0.999477	Annotated_lncRNA	co_expression	ENSG00000169245	CXCL10	CXC chemokine 10||Chemokine interleukin-8-like domain||CXC chemokine, conserved site||CXC chemokine	GO:0006955,GO:0002376,GO:0006950,GO:0034097,GO:0071345,GO:0006952,GO:0019221,GO:0002684,GO:0002682,GO:0048519,GO:0051607,GO:0005515,GO:0009615,GO:0002252,GO:0048583,GO:0048523,GO:0051704,GO:0044238,GO:0044267,GO:0044260,GO:0071704,GO:0043170,GO:0048518,GO:0090304,GO:0008152,GO:0033554,GO:0019538,GO:0005488,GO:0010467,GO:1901360,GO:0034641,GO:0048584,GO:0050789,GO:0044237,GO:0006139,GO:0046483,GO:…	immune response,immune system process,response to stress,response to cytokine stimulus,cellular response to cytokine stimulus,defense response,cytokine-mediated signaling pathway,positive regulation of immune system process,regulation of immune system process,negative regulation of biological process,defense response to virus,protein binding,response to virus,immune effector process,regulation of…	hsa04062,hsa04668,hsa04623,hsa04620,hsa05164,hsa04622,hsa04060	Chemokine signaling pathway,TNF signaling pathway,Cytosolic DNA-sensing pathway,Toll-like receptor signaling pathway,Influenza A,RIG-I-like receptor signaling pathway,Cytokine-cytokine receptor interaction
ENST00000418839.2	ENSG00000223387.6	RP11-408H1.3	chr3:172590712-172594670	0.0370911	1.04961	-4.82263	0.00445	0.999477	Annotated_lncRNA	co_expression	ENSG00000143575	HAX1	-||HS1-associating protein X-1	GO:0002376,GO:0034097,GO:0071345,GO:0005654,GO:0043233,GO:0031981,GO:0070013,GO:0031974,GO:0044428,GO:0032991,GO:0002682,GO:0048519,GO:0044446,GO:0005515,GO:0044422,GO:0048583,GO:0048523,GO:0005634,GO:0044238,GO:0044267,GO:0044260,GO:0071704,GO:0043170,GO:0043226,GO:0048518,GO:0043229,GO:0044424,GO:0090304,GO:0008152,GO:0019538,GO:0044444,GO:0005488,GO:0010467,GO:1901360,GO:0043227,GO:0043234,GO:…	immune system process,response to cytokine stimulus,cellular response to cytokine stimulus,nucleoplasm,organelle lumen,nuclear lumen,intracellular organelle lumen,membrane-enclosed lumen,nuclear part,macromolecular complex,regulation of immune system process,negative regulation of biological process,intracellular organelle part,protein binding,organelle part,regulation of response to stimulus,neg…	--	--
ENST00000418839.2	ENSG00000223387.6	RP11-408H1.3	chr3:172590712-172594670	0.0370911	1.04961	-4.82263	0.00445	0.999477	Annotated_lncRNA	co_expression	ENSG00000161203	AP2M1	Longin-like domain||Clathrin adaptor, mu subunit||AP complex, mu/sigma subunit||Clathrin adaptor, mu subunit, conserved site||Mu homology domain	GO:0070062,GO:0043230,GO:0065010,GO:0002376,GO:0031982,GO:0031988,GO:0044446,GO:0051704,GO:0044422,GO:0002682,GO:0044421,GO:0032991,GO:0006950,GO:0005515,GO:0006952,GO:0043226,GO:0005576,GO:0043227,GO:0006886,GO:0043229,GO:0005622,GO:0005488,GO:0003674,GO:0044424,GO:0015031,GO:0045184,GO:0050896,GO:0033036,GO:0044763,GO:0009987,GO:0008150,GO:0005829,GO:0043231,GO:0051649,GO:0034613,GO:0031347,GO:…	extracellular vesicular exosome,extracellular organelle,extracellular membrane-bounded organelle,immune system process,vesicle,membrane-bounded vesicle,intracellular organelle part,multi-organism process,organelle part,regulation of immune system process,extracellular region part,macromolecular complex,response to stress,protein binding,defense response,organelle,extracellular region,membrane-bou…	hsa04721,hsa04961,hsa05016,hsa04144	Synaptic vesicle cycle,Endocrine and other factor-regulated calcium reabsorption,Huntington's disease,Endocytosis
ENST00000418839.2	ENSG00000223387.6	RP11-408H1.3	chr3:172590712-172594670	0.0370911	1.04961	-4.82263	0.00445	0.999477	Annotated_lncRNA	co_expression	ENSG00000117450	PRDX1	Peroxiredoxin, AhpC-type||Peroxiredoxin, C-terminal||Alkyl hydroperoxide reductase subunit C/ Thiol specific antioxidant||Thioredoxin-like fold	GO:0006955,GO:0045087,GO:0002376,GO:0006950,GO:0080134,GO:0006952,GO:0005829,GO:0005515,GO:0002252,GO:0048583,GO:0005634,GO:0043226,GO:0043229,GO:0044424,GO:0008152,GO:0033554,GO:0044444,GO:0005488,GO:0043227,GO:0043231,GO:0050789,GO:0044237,GO:0005622,GO:0065007,GO:0051716,GO:0032880,GO:0005737,GO:0070887,GO:0044248,GO:0033036,GO:0070201,GO:0050794,GO:0005623,GO:0050896,GO:0051223,GO:0044464,GO:…	immune response,innate immune response,immune system process,response to stress,regulation of response to stress,defense response,cytosol,protein binding,immune effector process,regulation of response to stimulus,nucleus,organelle,intracellular organelle,intracellular part,metabolic process,cellular response to stress,cytoplasmic part,binding,membrane-bounded organelle,intracellular membrane-boun…	hsa04146	Peroxisome
ENST00000418839.2	ENSG00000223387.6	RP11-408H1.3	chr3:172590712-172594670	0.0370911	1.04961	-4.82263	0.00445	0.999477	Annotated_lncRNA	co_expression	ENSG00000118855	MFSD1	Major facilitator superfamily domain||Major facilitator superfamily||-	GO:0044763,GO:0016020,GO:0044765,GO:0009987,GO:0044699,GO:0005575,GO:0006810,GO:0051234,GO:0051179,GO:0008150,GO:0016021,GO:0031224,GO:0044425,GO:0055085	single-organism cellular process,membrane,single-organism transport,cellular process,single-organism process,cellular_component,transport,establishment of localization,localization,biological_process,integral to membrane,intrinsic to membrane,membrane part,transmembrane transport	--	--
ENST00000418839.2	ENSG00000223387.6	RP11-408H1.3	chr3:172590712-172594670	0.0370911	1.04961	-4.82263	0.00445	0.999477	Annotated_lncRNA	co_expression	ENSG00000172354	GNB2	WD40/YVTN repeat-like-containing domain||WD40-repeat-containing domain||G-protein beta WD-40 repeat||Guanine nucleotide-binding protein, beta subunit||WD40 repeat, conserved site||G-protein, beta subunit||WD40 repeat	GO:0032991,GO:0044446,GO:0005829,GO:0005515,GO:0044422,GO:0044238,GO:0044267,GO:0044260,GO:0071704,GO:0043170,GO:0043226,GO:0043229,GO:0044424,GO:0008152,GO:0019538,GO:0044444,GO:0005488,GO:0043227,GO:0043234,GO:0043231,GO:0050789,GO:0044237,GO:0005622,GO:0065007,GO:0010033,GO:0051716,GO:0071310,GO:0005737,GO:0070887,GO:0019899,GO:0050794,GO:0005623,GO:0050896,GO:0044464,GO:0016787,GO:0016818,GO:…	macromolecular complex,intracellular organelle part,cytosol,protein binding,organelle part,primary metabolic process,cellular protein metabolic process,cellular macromolecule metabolic process,organic substance metabolic process,macromolecule metabolic process,organelle,intracellular organelle,intracellular part,metabolic process,protein metabolic process,cytoplasmic part,binding,membrane-bounded…	hsa04062,hsa04725,hsa04014,hsa05032,hsa04728,hsa04151,hsa04727,hsa04724,hsa04713,hsa04723,hsa04726,hsa05034	Chemokine signaling pathway,Cholinergic synapse,Ras signaling pathway,Morphine addiction,Dopaminergic synapse,PI3K-Akt signaling pathway,GABAergic synapse,Glutamatergic synapse,Circadian entrainment,Retrograde endocannabinoid signaling,Serotonergic synapse,Alcoholism
ENST00000418839.2	ENSG00000223387.6	RP11-408H1.3	chr3:172590712-172594670	0.0370911	1.04961	-4.82263	0.00445	0.999477	Annotated_lncRNA	co_expression	ENSG00000148123	PLPPR1	Phosphatidic acid phosphatase type 2/haloperoxidase||Lipid phosphate phosphatase-related protein type 1	GO:0044238,GO:0071704,GO:0008152,GO:0050789,GO:0044237,GO:0065007,GO:0051716,GO:0050794,GO:0005623,GO:0050896,GO:0044464,GO:0016787,GO:0003824,GO:0044763,GO:0003674,GO:0006796,GO:0006793,GO:0007165,GO:0016020,GO:0016788,GO:0009987,GO:0007154,GO:0044699,GO:0005575,GO:0044700,GO:0023052,GO:0016311,GO:0006629,GO:0006644,GO:0044255,GO:0030258,GO:0016791,GO:0044710,GO:0042578,GO:0008150,GO:0019637,GO:…	primary metabolic process,organic substance metabolic process,metabolic process,regulation of biological process,cellular metabolic process,biological regulation,cellular response to stimulus,regulation of cellular process,cell,response to stimulus,cell part,hydrolase activity,catalytic activity,single-organism cellular process,molecular_function,phosphate-containing compound metabolic process,ph…	--	--
ENST00000418839.2	ENSG00000223387.6	RP11-408H1.3	chr3:172590712-172594670	0.0370911	1.04961	-4.82263	0.00445	0.999477	Annotated_lncRNA	co_expression	ENSG00000251184	RP11-101E3.5	Nucleoporin Nup188	--	--	hsa03013	RNA transport
ENST00000418839.2	ENSG00000223387.6	RP11-408H1.3	chr3:172590712-172594670	0.0370911	1.04961	-4.82263	0.00445	0.999477	Annotated_lncRNA	co_expression	ENSG00000117228	GBP1	P-loop containing nucleoside triphosphate hydrolase||Guanylate-binding protein, C-terminal||GB1/RHD3-type guanine nucleotide-binding (G) domain||Guanylate-binding protein, N-terminal	GO:0002376,GO:0006955,GO:0006952,GO:0002682,GO:0051704,GO:0045087,GO:0006950,GO:0002684,GO:0002252,GO:0050776,GO:0051707,GO:0009607,GO:0009615,GO:0034097,GO:0051607,GO:0071345,GO:0001816,GO:0010033,GO:0001817,GO:0044446,GO:0050778,GO:0019221,GO:0044422,GO:0005515,GO:0070887,GO:0050896,GO:0002253,GO:0043227,GO:0071310,GO:0043226,GO:0034341,GO:0002757,GO:0048584,GO:0042221,GO:0048583,GO:0005488,GO:…	immune system process,immune response,defense response,regulation of immune system process,multi-organism process,innate immune response,response to stress,positive regulation of immune system process,immune effector process,regulation of immune response,response to other organism,response to biotic stimulus,response to virus,response to cytokine stimulus,defense response to virus,cellular respon…	--	--
ENST00000418839.2	ENSG00000223387.6	RP11-408H1.3	chr3:172590712-172594670	0.0370911	1.04961	-4.82263	0.00445	0.999477	Annotated_lncRNA	co_expression	ENSG00000135441	BLOC1S1	Biogenesis of lysosome-related organelles complex 1 subunit 1||-	GO:0043233,GO:0070013,GO:0031974,GO:0032991,GO:0044446,GO:0005829,GO:0005515,GO:0044422,GO:0044238,GO:0044267,GO:0044260,GO:0071704,GO:0043170,GO:0043226,GO:0043229,GO:0044424,GO:0008152,GO:0019538,GO:0044444,GO:0005488,GO:0043227,GO:0043234,GO:0043231,GO:0044237,GO:0005622,GO:0005737,GO:0006464,GO:0036211,GO:0005623,GO:0043412,GO:0044464,GO:0006996,GO:0016043,GO:0071840,GO:0051641,GO:0051649,GO:…	organelle lumen,intracellular organelle lumen,membrane-enclosed lumen,macromolecular complex,intracellular organelle part,cytosol,protein binding,organelle part,primary metabolic process,cellular protein metabolic process,cellular macromolecule metabolic process,organic substance metabolic process,macromolecule metabolic process,organelle,intracellular organelle,intracellular part,metabolic proce…	--	--
ENST00000418839.2	ENSG00000223387.6	RP11-408H1.3	chr3:172590712-172594670	0.0370911	1.04961	-4.82263	0.00445	0.999477	Annotated_lncRNA	co_expression	ENSG00000155849	ELMO1	Armadillo-like helical||Domain of unknown function DUF3361||Pleckstrin homology domain||Engulfment and cell motility protein 1||ELMO domain||Armadillo-type fold||PH domain-like	GO:0006955,GO:0002376,GO:0006950,GO:0080134,GO:0006952,GO:0032991,GO:0002684,GO:0002682,GO:0051607,GO:0050776,GO:0005829,GO:0005515,GO:0009615,GO:0002252,GO:0048583,GO:0002253,GO:0051704,GO:0044238,GO:0050778,GO:0071704,GO:0002757,GO:0002764,GO:0048518,GO:0044424,GO:0008152,GO:0044444,GO:0031347,GO:0005488,GO:1901360,GO:0002429,GO:0002768,GO:0043234,GO:0034641,GO:0048584,GO:0050789,GO:0043900,GO:…	immune response,immune system process,response to stress,regulation of response to stress,defense response,macromolecular complex,positive regulation of immune system process,regulation of immune system process,defense response to virus,regulation of immune response,cytosol,protein binding,response to virus,immune effector process,regulation of response to stimulus,activation of immune response,m…	--	--
ENST00000418839.2	ENSG00000223387.6	RP11-408H1.3	chr3:172590712-172594670	0.0370911	1.04961	-4.82263	0.00445	0.999477	Annotated_lncRNA	co_expression	ENSG00000052802	MSMO1	Fatty acid hydroxylase||-	GO:0044446,GO:0044422,GO:0044238,GO:0071704,GO:0043226,GO:0043229,GO:0044424,GO:0008152,GO:0044444,GO:0005488,GO:1901360,GO:0043227,GO:0043231,GO:0044237,GO:0005622,GO:0005737,GO:0005623,GO:0044464,GO:0044249,GO:0003824,GO:1901576,GO:0009058,GO:0003674,GO:0031090,GO:0016020,GO:0009987,GO:1901362,GO:0005575,GO:0008203,GO:0006695,GO:0008610,GO:0072330,GO:0043167,GO:0016126,GO:0006629,GO:0016125,GO:…	intracellular organelle part,organelle part,primary metabolic process,organic substance metabolic process,organelle,intracellular organelle,intracellular part,metabolic process,cytoplasmic part,binding,organic cyclic compound metabolic process,membrane-bounded organelle,intracellular membrane-bounded organelle,cellular metabolic process,intracellular,cytoplasm,cell,cell part,cellular biosynthetic…	hsa00100,hsa01100	Steroid biosynthesis,Metabolic pathways
ENST00000418839.2	ENSG00000223387.6	RP11-408H1.3	chr3:172590712-172594670	0.0370911	1.04961	-4.82263	0.00445	0.999477	Annotated_lncRNA	co_expression	ENSG00000108344	PSMD3	Winged helix-turn-helix DNA-binding domain||-||Tetratricopeptide-like helical domain||Proteasome component (PCI) domain||26S proteasome regulatory subunit, C-terminal	GO:0006955,GO:0045087,GO:0002376,GO:0006950,GO:0034097,GO:0080134,GO:0071345,GO:0006952,GO:0005654,GO:0043233,GO:0031981,GO:0019221,GO:0070013,GO:0031974,GO:0044428,GO:0032991,GO:0002684,GO:0002682,GO:0048519,GO:0050776,GO:0044446,GO:0005829,GO:0005515,GO:0044422,GO:0048583,GO:0002253,GO:0048523,GO:0005634,GO:0044238,GO:0044267,GO:0044260,GO:0050778,GO:0071704,GO:0002757,GO:0043170,GO:0002764,GO:…	immune response,innate immune response,immune system process,response to stress,response to cytokine stimulus,regulation of response to stress,cellular response to cytokine stimulus,defense response,nucleoplasm,organelle lumen,nuclear lumen,cytokine-mediated signaling pathway,intracellular organelle lumen,membrane-enclosed lumen,nuclear part,macromolecular complex,positive regulation of immune sy…	hsa03050,hsa05169	Proteasome,Epstein-Barr virus infection
ENST00000418839.2	ENSG00000223387.6	RP11-408H1.3	chr3:172590712-172594670	0.0370911	1.04961	-4.82263	0.00445	0.999477	Annotated_lncRNA	co_expression	ENSG00000117226	GBP3	P-loop containing nucleoside triphosphate hydrolase||Guanylate-binding protein, C-terminal||GB1/RHD3-type guanine nucleotide-binding (G) domain||Guanylate-binding protein, N-terminal	GO:0002376,GO:0006952,GO:0051704,GO:0006950,GO:0002252,GO:0051707,GO:0009607,GO:0009615,GO:0051607,GO:0044446,GO:0044422,GO:0005515,GO:0050896,GO:0043227,GO:0043226,GO:0005488,GO:0005622,GO:0044424,GO:0005737,GO:0003674,GO:0043229,GO:0008150,GO:0043231,GO:0016020,GO:0044444,GO:1901363,GO:0012505,GO:0003824,GO:0097159,GO:0032553,GO:0017111,GO:0044464,GO:0017076,GO:0032550,GO:0032549,GO:0001883,GO:…	immune system process,defense response,multi-organism process,response to stress,immune effector process,response to other organism,response to biotic stimulus,response to virus,defense response to virus,intracellular organelle part,organelle part,protein binding,response to stimulus,membrane-bounded organelle,organelle,binding,intracellular,intracellular part,cytoplasm,molecular_function,intrace…	--	--
ENST00000418839.2	ENSG00000223387.6	RP11-408H1.3	chr3:172590712-172594670	0.0370911	1.04961	-4.82263	0.00445	0.999477	Annotated_lncRNA	co_expression	ENSG00000068366	ACSL4	AMP-dependent synthetase/ligase||-||AMP-binding, conserved site	GO:0034097,GO:0044446,GO:0044422,GO:0051704,GO:0044238,GO:0071704,GO:0043226,GO:0097159,GO:0043229,GO:1901363,GO:0044424,GO:0008152,GO:0044444,GO:0005488,GO:0043227,GO:0043231,GO:0044237,GO:0005622,GO:0010033,GO:0005737,GO:0033036,GO:0005623,GO:0050896,GO:0044464,GO:0044249,GO:0036094,GO:0016043,GO:0071840,GO:0017076,GO:0003824,GO:1901576,GO:0032555,GO:0032550,GO:0032549,GO:0001883,GO:0000166,GO:…	response to cytokine stimulus,intracellular organelle part,organelle part,multi-organism process,primary metabolic process,organic substance metabolic process,organelle,organic cyclic compound binding,intracellular organelle,heterocyclic compound binding,intracellular part,metabolic process,cytoplasmic part,binding,membrane-bounded organelle,intracellular membrane-bounded organelle,cellular metab…	hsa03320,hsa04920,hsa00071,hsa01212,hsa04146,hsa00061,hsa01100	PPAR signaling pathway,Adipocytokine signaling pathway,Fatty acid degradation,Fatty acid metabolism,Peroxisome,Fatty acid biosynthesis,Metabolic pathways
ENST00000418839.2	ENSG00000223387.6	RP11-408H1.3	chr3:172590712-172594670	0.0370911	1.04961	-4.82263	0.00445	0.999477	Annotated_lncRNA	co_expression	ENSG00000283147	Z83313.1	Fibroblast growth factor family||Fibroblast growth factor 13||Cytokine, IL-1-like||IL-1 family/FGF family	--	--	hsa04010,hsa04810,hsa05218,hsa04015,hsa05200,hsa04014,hsa04151	MAPK signaling pathway,Regulation of actin cytoskeleton,Melanoma,Rap1 signaling pathway,Pathways in cancer,Ras signaling pathway,PI3K-Akt signaling pathway
ENST00000418839.2	ENSG00000223387.6	RP11-408H1.3	chr3:172590712-172594670	0.0370911	1.04961	-4.82263	0.00445	0.999477	Annotated_lncRNA	co_expression	ENSG00000183347	GBP6	Guanylate-binding protein, N-terminal||GB1/RHD3-type guanine nucleotide-binding (G) domain||P-loop containing nucleoside triphosphate hydrolase||Guanylate-binding protein, C-terminal	GO:0002376,GO:0006955,GO:0006952,GO:0051704,GO:0045087,GO:0006950,GO:0051707,GO:0009607,GO:0070062,GO:0043230,GO:0065010,GO:0034097,GO:0031982,GO:0071345,GO:0010033,GO:0031988,GO:0070887,GO:0050896,GO:0043227,GO:0071310,GO:0043226,GO:0034341,GO:0044421,GO:0042221,GO:0005488,GO:0071346,GO:0009617,GO:0051716,GO:0005576,GO:0042742,GO:0003674,GO:0008150,GO:0044763,GO:0009987,GO:1901363,GO:0003824,GO:…	immune system process,immune response,defense response,multi-organism process,innate immune response,response to stress,response to other organism,response to biotic stimulus,extracellular vesicular exosome,extracellular organelle,extracellular membrane-bounded organelle,response to cytokine stimulus,vesicle,cellular response to cytokine stimulus,response to organic substance,membrane-bounded ves…	--	--
ENST00000418839.2	ENSG00000223387.6	RP11-408H1.3	chr3:172590712-172594670	0.0370911	1.04961	-4.82263	0.00445	0.999477	Annotated_lncRNA	co_expression	ENSG00000198400	NTRK1	Protein kinase-like domain||Tyrosine-protein kinase, active site||Protein kinase domain||Tyrosine-protein kinase receptor NTRK, C2-Ig-like domain||Tyrosine-protein kinase, neurotrophic receptor||Tyrosine-protein kinase, receptor class II, conserved site||Tyrosine-protein kinase, neurotrophic receptor, type 1||Protein kinase, ATP binding site||Cysteine-rich flanking region, C-terminal||Immunoglobu…	GO:0002376,GO:0006950,GO:0032991,GO:0048519,GO:0044446,GO:0005515,GO:0044422,GO:0048583,GO:0048523,GO:0044238,GO:0044267,GO:0044260,GO:0071704,GO:0043170,GO:0043226,GO:0097159,GO:0048518,GO:0043229,GO:1901363,GO:0044424,GO:0090304,GO:0008152,GO:0019538,GO:0044444,GO:0005488,GO:0010467,GO:1901360,GO:0043227,GO:0043234,GO:0034641,GO:0048584,GO:0043231,GO:0050789,GO:0044237,GO:0005622,GO:0006139,GO:…	immune system process,response to stress,macromolecular complex,negative regulation of biological process,intracellular organelle part,protein binding,organelle part,regulation of response to stimulus,negative regulation of cellular process,primary metabolic process,cellular protein metabolic process,cellular macromolecule metabolic process,organic substance metabolic process,macromolecule metabo…	hsa04722,hsa04010,hsa04750,hsa05202,hsa04210,hsa04144,hsa05200,hsa05216	Neurotrophin signaling pathway,MAPK signaling pathway,Inflammatory mediator regulation of TRP channels,Transcriptional misregulation in cancer,Apoptosis,Endocytosis,Pathways in cancer,Thyroid cancer
ENST00000418839.2	ENSG00000223387.6	RP11-408H1.3	chr3:172590712-172594670	0.0370911	1.04961	-4.82263	0.00445	0.999477	Annotated_lncRNA	co_expression	ENSG00000140545	MFGE8	EGF-like domain||Lactadherin||EGF-like, conserved site||-||Galactose-binding domain-like||Coagulation factor 5/8 C-terminal domain	GO:0044403,GO:0044419,GO:0044764,GO:0016032,GO:0005515,GO:0051704,GO:0044238,GO:0044267,GO:0044260,GO:0071704,GO:0043170,GO:0043226,GO:0048518,GO:0008152,GO:0019538,GO:0005488,GO:0043227,GO:0050789,GO:0044237,GO:0065007,GO:0050794,GO:0005623,GO:0044464,GO:0016043,GO:0071840,GO:0051128,GO:0044763,GO:0006911,GO:0019898,GO:0008289,GO:0008429,GO:0003674,GO:0032403,GO:0016020,GO:0044765,GO:0009987,GO:…	symbiosis, encompassing mutualism through parasitism,interspecies interaction between organisms,multi-organism cellular process,viral process,protein binding,multi-organism process,primary metabolic process,cellular protein metabolic process,cellular macromolecule metabolic process,organic substance metabolic process,macromolecule metabolic process,organelle,positive regulation of biological proc…	--	--
ENST00000418839.2	ENSG00000223387.6	RP11-408H1.3	chr3:172590712-172594670	0.0370911	1.04961	-4.82263	0.00445	0.999477	Annotated_lncRNA	co_expression	ENSG00000136147	PHF11	Zinc finger, RING/FYVE/PHD-type||Zinc finger, FYVE/PHD-type||Zinc finger, PHD-type	GO:0005634,GO:0044238,GO:0044260,GO:0071704,GO:0043170,GO:0043226,GO:0043229,GO:0044424,GO:0090304,GO:0008152,GO:0005488,GO:0010467,GO:1901360,GO:0043227,GO:0034641,GO:0043231,GO:0050789,GO:0044237,GO:0005622,GO:0006139,GO:0046483,GO:0065007,GO:0019222,GO:0006725,GO:0060255,GO:0050794,GO:0005623,GO:0006807,GO:0044464,GO:0010468,GO:0009059,GO:0080090,GO:0044249,GO:0016070,GO:0034645,GO:1901576,GO:…	nucleus,primary metabolic process,cellular macromolecule metabolic process,organic substance metabolic process,macromolecule metabolic process,organelle,intracellular organelle,intracellular part,nucleic acid metabolic process,metabolic process,binding,gene expression,organic cyclic compound metabolic process,membrane-bounded organelle,cellular nitrogen compound metabolic process,intracellular me…	--	--
ENST00000418839.2	ENSG00000223387.6	RP11-408H1.3	chr3:172590712-172594670	0.0370911	1.04961	-4.82263	0.00445	0.999477	Annotated_lncRNA	co_expression	ENSG00000075399	VPS9D1	-||MIT||VPS9 domain	GO:0044238,GO:0071704,GO:0008152,GO:1901360,GO:0034641,GO:0050789,GO:0044237,GO:0006139,GO:0046483,GO:0065007,GO:0019222,GO:0006725,GO:0044248,GO:0050794,GO:0006807,GO:0009056,GO:1901575,GO:0080090,GO:0044249,GO:1901576,GO:0031323,GO:0034655,GO:0009058,GO:0044763,GO:0046700,GO:0031329,GO:0044270,GO:0065009,GO:0019439,GO:0009894,GO:1901361,GO:0003674,GO:0006796,GO:0006793,GO:0051171,GO:0044765,GO:…	primary metabolic process,organic substance metabolic process,metabolic process,organic cyclic compound metabolic process,cellular nitrogen compound metabolic process,regulation of biological process,cellular metabolic process,nucleobase-containing compound metabolic process,heterocycle metabolic process,biological regulation,regulation of metabolic process,cellular aromatic compound metabolic pr…	--	--
ENST00000418839.2	ENSG00000223387.6	RP11-408H1.3	chr3:172590712-172594670	0.0370911	1.04961	-4.82263	0.00445	0.999477	Annotated_lncRNA	co_expression	ENSG00000133030	MPRIP	Pleckstrin homology domain||-||PH domain-like	GO:0005515,GO:0043226,GO:0043229,GO:0044424,GO:0005488,GO:0005622,GO:0005737,GO:0005623,GO:0044464,GO:0005911,GO:0003674,GO:0005913,GO:0043228,GO:0043232,GO:0005575,GO:0005912,GO:0070161,GO:0005925,GO:0005924,GO:0030055,GO:0030054,GO:0003779,GO:0015629,GO:0008092,GO:0005856	protein binding,organelle,intracellular organelle,intracellular part,binding,intracellular,cytoplasm,cell,cell part,cell-cell junction,molecular_function,cell-cell adherens junction,non-membrane-bounded organelle,intracellular non-membrane-bounded organelle,cellular_component,adherens junction,anchoring junction,focal adhesion,cell-substrate adherens junction,cell-substrate junction,cell junction…	--	--
ENST00000418839.2	ENSG00000223387.6	RP11-408H1.3	chr3:172590712-172594670	0.0370911	1.04961	-4.82263	0.00445	0.999477	Annotated_lncRNA	co_expression	ENSG00000168899	VAMP5	Synaptobrevin	GO:0070062,GO:0043230,GO:0065010,GO:0031982,GO:0044446,GO:0031988,GO:0044422,GO:0005515,GO:0043227,GO:0043226,GO:0044421,GO:0005488,GO:0005622,GO:0044424,GO:0045184,GO:0033036,GO:0008104,GO:0005737,GO:0015031,GO:0005576,GO:0051649,GO:0009986,GO:0003674,GO:0043229,GO:0008150,GO:0043231,GO:0051179,GO:0051641,GO:0032991,GO:0044763,GO:0016020,GO:0009987,GO:0044444,GO:0071840,GO:0012505,GO:0034613,GO:…	extracellular vesicular exosome,extracellular organelle,extracellular membrane-bounded organelle,vesicle,intracellular organelle part,membrane-bounded vesicle,organelle part,protein binding,membrane-bounded organelle,organelle,extracellular region part,binding,intracellular,intracellular part,establishment of protein localization,macromolecule localization,protein localization,cytoplasm,protein t…	hsa04130	SNARE interactions in vesicular transport
ENST00000418839.2	ENSG00000223387.6	RP11-408H1.3	chr3:172590712-172594670	0.0370911	1.04961	-4.82263	0.00445	0.999477	Annotated_lncRNA	co_expression	ENSG00000258150	RP11-345J4.3	-||SGF29 tudor-like domain	--	--	--	--
ENST00000418839.2	ENSG00000223387.6	RP11-408H1.3	chr3:172590712-172594670	0.0370911	1.04961	-4.82263	0.00445	0.999477	Annotated_lncRNA	co_expression	ENSG00000143382	ADAMTSL4	PLAC||Thrombospondin type-1 (TSP1) repeat||ADAM-TS Spacer 1	GO:0043233,GO:0070013,GO:0031974,GO:0044446,GO:0005515,GO:0044422,GO:0044238,GO:0044267,GO:0044260,GO:0071704,GO:0043170,GO:0043226,GO:0048518,GO:0043229,GO:0044424,GO:0008152,GO:0019538,GO:0044444,GO:0005488,GO:0043227,GO:0043231,GO:0050789,GO:0044237,GO:0005622,GO:0006915,GO:0012501,GO:0065007,GO:0008219,GO:0016265,GO:0005737,GO:0019899,GO:0050794,GO:0006464,GO:0036211,GO:0005623,GO:0043412,GO:…	organelle lumen,intracellular organelle lumen,membrane-enclosed lumen,intracellular organelle part,protein binding,organelle part,primary metabolic process,cellular protein metabolic process,cellular macromolecule metabolic process,organic substance metabolic process,macromolecule metabolic process,organelle,positive regulation of biological process,intracellular organelle,intracellular part,meta…	--	--
ENST00000418839.2	ENSG00000223387.6	RP11-408H1.3	chr3:172590712-172594670	0.0370911	1.04961	-4.82263	0.00445	0.999477	Annotated_lncRNA	co_expression	ENSG00000079459	FDFT1	Squalene/phytoene synthase||Farnesyl-diphosphate farnesyltransferase||Isoprenoid synthase domain||-||Squalene/phytoene synthase, conserved site	GO:0044446,GO:0044422,GO:0044238,GO:0071704,GO:0043226,GO:0043229,GO:0044424,GO:0008152,GO:0044444,GO:1901360,GO:0043227,GO:0043231,GO:0044237,GO:0005622,GO:0005737,GO:0005623,GO:0044464,GO:0044249,GO:0003824,GO:1901576,GO:0009058,GO:0003674,GO:0006796,GO:0006793,GO:0031090,GO:0016020,GO:0009987,GO:1901362,GO:0005575,GO:0008203,GO:0006695,GO:0008610,GO:0016126,GO:0008299,GO:0006629,GO:0016125,GO:…	intracellular organelle part,organelle part,primary metabolic process,organic substance metabolic process,organelle,intracellular organelle,intracellular part,metabolic process,cytoplasmic part,organic cyclic compound metabolic process,membrane-bounded organelle,intracellular membrane-bounded organelle,cellular metabolic process,intracellular,cytoplasm,cell,cell part,cellular biosynthetic process…	hsa00100,hsa01100	Steroid biosynthesis,Metabolic pathways
ENST00000418839.2	ENSG00000223387.6	RP11-408H1.3	chr3:172590712-172594670	0.0370911	1.04961	-4.82263	0.00445	0.999477	Annotated_lncRNA	co_expression	ENSG00000008128	CDK11A	-||Protein kinase domain||Serine/threonine-protein kinase, active site||Protein kinase-like domain	GO:0005634,GO:0044238,GO:0044267,GO:0044260,GO:0071704,GO:0043170,GO:0043226,GO:0097159,GO:0043229,GO:1901363,GO:0044424,GO:0090304,GO:0008152,GO:0019538,GO:0005488,GO:0010467,GO:1901360,GO:0043227,GO:0034641,GO:0043231,GO:0050789,GO:0044237,GO:0005622,GO:0006139,GO:0006915,GO:0012501,GO:0046483,GO:0065007,GO:0008219,GO:0016265,GO:0019222,GO:0005737,GO:0006725,GO:0060255,GO:0050794,GO:0006464,GO:…	nucleus,primary metabolic process,cellular protein metabolic process,cellular macromolecule metabolic process,organic substance metabolic process,macromolecule metabolic process,organelle,organic cyclic compound binding,intracellular organelle,heterocyclic compound binding,intracellular part,nucleic acid metabolic process,metabolic process,protein metabolic process,binding,gene expression,organic…	--	--
ENST00000418839.2	ENSG00000223387.6	RP11-408H1.3	chr3:172590712-172594670	0.0370911	1.04961	-4.82263	0.00445	0.999477	Annotated_lncRNA	co_expression	ENSG00000183648	NDUFB1	NADH:ubiquinone oxidoreductase, MNLL subunit	GO:0032991,GO:0044446,GO:0044422,GO:0043226,GO:0043229,GO:0044424,GO:0008152,GO:0044444,GO:0043227,GO:0043234,GO:0043231,GO:0044237,GO:0005622,GO:0005737,GO:0005623,GO:0044464,GO:0034622,GO:0043933,GO:0065003,GO:0006996,GO:0022607,GO:0044085,GO:0016043,GO:0071840,GO:0003824,GO:0044763,GO:0016310,GO:0003674,GO:0006796,GO:0006793,GO:0031090,GO:0016020,GO:0009987,GO:0031967,GO:0006461,GO:0031975,GO:…	macromolecular complex,intracellular organelle part,organelle part,organelle,intracellular organelle,intracellular part,metabolic process,cytoplasmic part,membrane-bounded organelle,protein complex,intracellular membrane-bounded organelle,cellular metabolic process,intracellular,cytoplasm,cell,cell part,cellular macromolecular complex assembly,macromolecular complex subunit organization,macromole…	hsa04932,hsa05010,hsa05016,hsa00190,hsa05012,hsa01100	Non-alcoholic fatty liver disease (NAFLD),Alzheimer's disease,Huntington's disease,Oxidative phosphorylation,Parkinson's disease,Metabolic pathways
ENST00000418839.2	ENSG00000223387.6	RP11-408H1.3	chr3:172590712-172594670	0.0370911	1.04961	-4.82263	0.00445	0.999477	Annotated_lncRNA	co_expression	ENSG00000137628	DDX60	-||Helicase superfamily 1/2, ATP-binding domain||DEAD/DEAH box helicase domain||Helicase, C-terminal||P-loop containing nucleoside triphosphate hydrolase	GO:0002376,GO:0006955,GO:0006952,GO:0002682,GO:0051704,GO:0045087,GO:0006950,GO:0002684,GO:0002252,GO:0050776,GO:0051707,GO:0009607,GO:0009615,GO:0051607,GO:0001816,GO:0002697,GO:0001817,GO:0031347,GO:0050778,GO:0005515,GO:0050896,GO:0045088,GO:0045089,GO:0080134,GO:0002253,GO:0031349,GO:0043226,GO:0002757,GO:0043900,GO:0048584,GO:0048583,GO:0005488,GO:0005622,GO:0048518,GO:0002764,GO:0002218,GO:…	immune system process,immune response,defense response,regulation of immune system process,multi-organism process,innate immune response,response to stress,positive regulation of immune system process,immune effector process,regulation of immune response,response to other organism,response to biotic stimulus,response to virus,defense response to virus,cytokine production,regulation of immune effe…	--	--
ENST00000418839.2	ENSG00000223387.6	RP11-408H1.3	chr3:172590712-172594670	0.0370911	1.04961	-4.82263	0.00445	0.999477	Annotated_lncRNA	co_expression	ENSG00000121578	B4GALT4	Galactosyltransferase, C-terminal||-||Beta-1,4-galactosyltransferase||Nucleotide-diphospho-sugar transferases||Galactosyltransferase, N-terminal	GO:0044446,GO:0044422,GO:0044238,GO:0044267,GO:0044260,GO:0071704,GO:0043170,GO:0043226,GO:0043229,GO:0044424,GO:0008152,GO:0019538,GO:0044444,GO:0005488,GO:0043227,GO:0043231,GO:0044237,GO:0005622,GO:0005737,GO:0006464,GO:0036211,GO:0005623,GO:0043412,GO:0006807,GO:0044464,GO:0009059,GO:0044249,GO:0034645,GO:0003824,GO:1901576,GO:0009058,GO:0003674,GO:0031090,GO:0016020,GO:0009987,GO:0005575,GO:…	intracellular organelle part,organelle part,primary metabolic process,cellular protein metabolic process,cellular macromolecule metabolic process,organic substance metabolic process,macromolecule metabolic process,organelle,intracellular organelle,intracellular part,metabolic process,protein metabolic process,cytoplasmic part,binding,membrane-bounded organelle,intracellular membrane-bounded organ…	hsa00533,hsa01100,hsa00601	Glycosaminoglycan biosynthesis - keratan sulfate,Metabolic pathways,Glycosphingolipid biosynthesis - lacto and neolacto series
ENST00000418839.2	ENSG00000223387.6	RP11-408H1.3	chr3:172590712-172594670	0.0370911	1.04961	-4.82263	0.00445	0.999477	Annotated_lncRNA	co_expression	ENSG00000080189	SLC35C2	Sugar phosphate transporter domain	GO:0048519,GO:0044422,GO:0048583,GO:0044238,GO:0044267,GO:0044260,GO:0071704,GO:0043170,GO:0043226,GO:0048518,GO:0043229,GO:0044424,GO:0008152,GO:0019538,GO:0044444,GO:0010467,GO:0043227,GO:0048584,GO:0043231,GO:0050789,GO:0044237,GO:0005622,GO:0065007,GO:0051716,GO:0019222,GO:0005737,GO:0060255,GO:0050794,GO:0006464,GO:0036211,GO:0005623,GO:0050896,GO:0043412,GO:0044464,GO:0048522,GO:0010468,GO:…	negative regulation of biological process,organelle part,regulation of response to stimulus,primary metabolic process,cellular protein metabolic process,cellular macromolecule metabolic process,organic substance metabolic process,macromolecule metabolic process,organelle,positive regulation of biological process,intracellular organelle,intracellular part,metabolic process,protein metabolic proces…	--	--
ENST00000418839.2	ENSG00000223387.6	RP11-408H1.3	chr3:172590712-172594670	0.0370911	1.04961	-4.82263	0.00445	0.999477	Annotated_lncRNA	co_expression	ENSG00000129667	RHBDF2	Peptidase S54, rhomboid domain||Peptidase S54, rhomboid||-||Rhomboid serine protease	GO:0048519,GO:0044446,GO:0005515,GO:0044422,GO:0048583,GO:0048523,GO:0044238,GO:0071704,GO:0043170,GO:0043226,GO:0043229,GO:0044424,GO:0008152,GO:0019538,GO:0044444,GO:0005488,GO:0010467,GO:0043227,GO:0043231,GO:0050789,GO:0005622,GO:0065007,GO:0051716,GO:0032880,GO:0005737,GO:0033036,GO:0070201,GO:0050794,GO:0005623,GO:0050896,GO:0051223,GO:0044464,GO:0008104,GO:0015031,GO:0016787,GO:0045184,GO:…	negative regulation of biological process,intracellular organelle part,protein binding,organelle part,regulation of response to stimulus,negative regulation of cellular process,primary metabolic process,organic substance metabolic process,macromolecule metabolic process,organelle,intracellular organelle,intracellular part,metabolic process,protein metabolic process,cytoplasmic part,binding,gene e…	--	--
ENST00000418839.2	ENSG00000223387.6	RP11-408H1.3	chr3:172590712-172594670	0.0370911	1.04961	-4.82263	0.00445	0.999477	Annotated_lncRNA	co_expression	ENSG00000149932	TMEM219	-	GO:0050789,GO:0006915,GO:0012501,GO:0065007,GO:0008219,GO:0016265,GO:0050794,GO:0005623,GO:0044464,GO:0042981,GO:0043067,GO:0010941,GO:0044763,GO:0016020,GO:0009987,GO:0044699,GO:0005575,GO:0008150,GO:0016021,GO:0031224,GO:0044425,GO:0005886,GO:0071944	regulation of biological process,apoptotic process,programmed cell death,biological regulation,cell death,death,regulation of cellular process,cell,cell part,regulation of apoptotic process,regulation of programmed cell death,regulation of cell death,single-organism cellular process,membrane,cellular process,single-organism process,cellular_component,biological_process,integral to membrane,intrin…	--	--
ENST00000418839.2	ENSG00000223387.6	RP11-408H1.3	chr3:172590712-172594670	0.0370911	1.04961	-4.82263	0.00445	0.999477	Annotated_lncRNA	co_expression	ENSG00000150337	FCGR1A	Immunoglobulin subtype||Immunoglobulin-like domain||Immunoglobulin subtype 2||Immunoglobulin||Immunoglobulin-like fold	GO:0006955,GO:0045087,GO:0002376,GO:0006950,GO:0034097,GO:0034341,GO:0071345,GO:0006952,GO:0019221,GO:0002684,GO:0002682,GO:0050776,GO:0071346,GO:0044446,GO:0060333,GO:0005515,GO:0002252,GO:0044422,GO:0048583,GO:0002253,GO:0050778,GO:0002757,GO:0002764,GO:0043226,GO:0048518,GO:0043229,GO:0044424,GO:0044444,GO:0005488,GO:0043227,GO:0002429,GO:0002768,GO:0048584,GO:0043231,GO:0050789,GO:0005622,GO:…	immune response,innate immune response,immune system process,response to stress,response to cytokine stimulus,response to interferon-gamma,cellular response to cytokine stimulus,defense response,cytokine-mediated signaling pathway,positive regulation of immune system process,regulation of immune system process,regulation of immune response,cellular response to interferon-gamma,intracellular organ…	hsa04380,hsa04666,hsa04640,hsa05140,hsa05202,hsa05152,hsa04145,hsa05150,hsa05322	Osteoclast differentiation,Fc gamma R-mediated phagocytosis,Hematopoietic cell lineage,Leishmaniasis,Transcriptional misregulation in cancer,Tuberculosis,Phagosome,Staphylococcus aureus infection,Systemic lupus erythematosus
ENST00000418839.2	ENSG00000223387.6	RP11-408H1.3	chr3:172590712-172594670	0.0370911	1.04961	-4.82263	0.00445	0.999477	Annotated_lncRNA	co_expression	ENSG00000110200	ANAPC15	Anaphase-promoting complex subunit 15||-	GO:0005654,GO:0043233,GO:0031981,GO:0070013,GO:0031974,GO:0044428,GO:0032991,GO:0048519,GO:0044446,GO:0005829,GO:0044422,GO:0048523,GO:0005634,GO:0044238,GO:0044267,GO:0044260,GO:0071704,GO:0043170,GO:0043226,GO:0048518,GO:0043229,GO:0044424,GO:0008152,GO:0019538,GO:0044444,GO:0043227,GO:0043234,GO:0043231,GO:0050789,GO:0044237,GO:0005622,GO:0065007,GO:0019222,GO:0005737,GO:0044265,GO:0060255,GO:…	nucleoplasm,organelle lumen,nuclear lumen,intracellular organelle lumen,membrane-enclosed lumen,nuclear part,macromolecular complex,negative regulation of biological process,intracellular organelle part,cytosol,organelle part,negative regulation of cellular process,nucleus,primary metabolic process,cellular protein metabolic process,cellular macromolecule metabolic process,organic substance metab…	--	--
ENST00000418839.2	ENSG00000223387.6	RP11-408H1.3	chr3:172590712-172594670	0.0370911	1.04961	-4.82263	0.00445	0.999477	Annotated_lncRNA	co_expression	ENSG00000174776	WDR49	-||EF-hand domain||WD40 repeat||WD40/YVTN repeat-like-containing domain||WD40-repeat-containing domain||G-protein beta WD-40 repeat||WD40 repeat, conserved site||EF-hand domain pair	GO:0005488,GO:0003674,GO:0043167,GO:0043169,GO:0046872,GO:0005509	binding,molecular_function,ion binding,cation binding,metal ion binding,calcium ion binding	--	--
ENST00000418839.2	ENSG00000223387.6	RP11-408H1.3	chr3:172590712-172594670	0.0370911	1.04961	-4.82263	0.00445	0.999477	Annotated_lncRNA	co_expression	ENSG00000112419	PHACTR2	RPEL repeat||Phosphatase and actin regulator 2	GO:0044446,GO:0005515,GO:0044422,GO:0043226,GO:0043229,GO:0044424,GO:0008152,GO:0044444,GO:0005488,GO:0043227,GO:0043231,GO:0050789,GO:0005622,GO:0065007,GO:0019222,GO:0005737,GO:0005623,GO:0044464,GO:0032940,GO:0051641,GO:0051649,GO:0044763,GO:0046903,GO:0065009,GO:0003674,GO:0031090,GO:0002576,GO:0016020,GO:0006887,GO:0044765,GO:0009987,GO:0044433,GO:0044699,GO:0005575,GO:0006810,GO:0044092,GO:…	intracellular organelle part,protein binding,organelle part,organelle,intracellular organelle,intracellular part,metabolic process,cytoplasmic part,binding,membrane-bounded organelle,intracellular membrane-bounded organelle,regulation of biological process,intracellular,biological regulation,regulation of metabolic process,cytoplasm,cell,cell part,secretion by cell,cellular localization,establish…	--	--
ENST00000418839.2	ENSG00000223387.6	RP11-408H1.3	chr3:172590712-172594670	0.0370911	1.04961	-4.82263	0.00445	0.999477	Annotated_lncRNA	co_expression	ENSG00000169118	CSNK1G1	Casein kinase 1 gamma C-terminal||-||Protein kinase, ATP binding site||Serine/threonine-protein kinase, active site||Protein kinase-like domain||Protein kinase domain	GO:0005634,GO:0044238,GO:0044267,GO:0044260,GO:0071704,GO:0043170,GO:0043226,GO:0097159,GO:0043229,GO:1901363,GO:0044424,GO:0008152,GO:0019538,GO:0005488,GO:0043227,GO:0043231,GO:0050789,GO:0044237,GO:0005622,GO:0065007,GO:0051716,GO:0005737,GO:0050794,GO:0006464,GO:0036211,GO:0005623,GO:0050896,GO:0043412,GO:0044464,GO:0016773,GO:0036094,GO:0016043,GO:0071840,GO:0016301,GO:0017076,GO:0003824,GO:…	nucleus,primary metabolic process,cellular protein metabolic process,cellular macromolecule metabolic process,organic substance metabolic process,macromolecule metabolic process,organelle,organic cyclic compound binding,intracellular organelle,heterocyclic compound binding,intracellular part,metabolic process,protein metabolic process,binding,membrane-bounded organelle,intracellular membrane-boun…	hsa04340	Hedgehog signaling pathway
ENST00000418839.2	ENSG00000223387.6	RP11-408H1.3	chr3:172590712-172594670	0.0370911	1.04961	-4.82263	0.00445	0.999477	Annotated_lncRNA	co_expression	ENSG00000130714	POMT1	Protein O-mannosyl-transferase, C-terminal four TM domain||MIR motif||Glycosyl transferase family 39/83||Glycosyltransferase 39-like	GO:0006950,GO:0044446,GO:0044422,GO:0044238,GO:0044267,GO:0044260,GO:0071704,GO:0043170,GO:0043226,GO:0043229,GO:0044424,GO:0008152,GO:0033554,GO:0019538,GO:0044444,GO:0005488,GO:0043227,GO:0043231,GO:0044237,GO:0005622,GO:0010033,GO:0051716,GO:0071310,GO:0005737,GO:0044265,GO:0070887,GO:0044248,GO:0006464,GO:0036211,GO:0005623,GO:0050896,GO:0043412,GO:0044464,GO:0009056,GO:0009059,GO:1901575,GO:…	response to stress,intracellular organelle part,organelle part,primary metabolic process,cellular protein metabolic process,cellular macromolecule metabolic process,organic substance metabolic process,macromolecule metabolic process,organelle,intracellular organelle,intracellular part,metabolic process,cellular response to stress,protein metabolic process,cytoplasmic part,binding,membrane-bounded…	hsa00514	Other types of O-glycan biosynthesis
ENST00000418839.2	ENSG00000223387.6	RP11-408H1.3	chr3:172590712-172594670	0.0370911	1.04961	-4.82263	0.00445	0.999477	Annotated_lncRNA	co_expression	ENSG00000085982	USP40	Ubiquitin specific protease domain||Ubiquitin specific protease, conserved site||Ubiquitin-specific peptidase 40||-||Peptidase C19, ubiquitin carboxyl-terminal hydrolase	GO:0005634,GO:0044238,GO:0044267,GO:0044260,GO:0071704,GO:0043170,GO:0043226,GO:0043229,GO:0044424,GO:0008152,GO:0019538,GO:0043227,GO:0043231,GO:0044237,GO:0005622,GO:0005737,GO:0044265,GO:0044248,GO:0006464,GO:0036211,GO:0005623,GO:0043412,GO:0044464,GO:0016787,GO:0009056,GO:0070647,GO:1901575,GO:0003824,GO:0009057,GO:0051603,GO:0003674,GO:0044257,GO:0009987,GO:0005575,GO:0016579,GO:0030163,GO:…	nucleus,primary metabolic process,cellular protein metabolic process,cellular macromolecule metabolic process,organic substance metabolic process,macromolecule metabolic process,organelle,intracellular organelle,intracellular part,metabolic process,protein metabolic process,membrane-bounded organelle,intracellular membrane-bounded organelle,cellular metabolic process,intracellular,cytoplasm,cellu…	--	--
ENST00000418839.2	ENSG00000223387.6	RP11-408H1.3	chr3:172590712-172594670	0.0370911	1.04961	-4.82263	0.00445	0.999477	Annotated_lncRNA	co_expression	ENSG00000043462	LCP2	SH2 domain||Sterile alpha motif domain||-||Sterile alpha motif/pointed domain	GO:0006955,GO:0002376,GO:0006950,GO:0032991,GO:0002684,GO:0002682,GO:0050776,GO:0005829,GO:0005515,GO:0048583,GO:0002253,GO:0044238,GO:0044267,GO:0044260,GO:0050778,GO:0071704,GO:0002757,GO:0043170,GO:0002764,GO:0048518,GO:0044424,GO:0008152,GO:0019538,GO:0044444,GO:0005488,GO:0002429,GO:0002768,GO:0043234,GO:0048584,GO:0050789,GO:0044237,GO:0050851,GO:0005622,GO:0065007,GO:0001816,GO:0051716,GO:…	immune response,immune system process,response to stress,macromolecular complex,positive regulation of immune system process,regulation of immune system process,regulation of immune response,cytosol,protein binding,regulation of response to stimulus,activation of immune response,primary metabolic process,cellular protein metabolic process,cellular macromolecule metabolic process,positive regulati…	hsa04660,hsa04380,hsa04664,hsa04015,hsa04611,hsa04650	T cell receptor signaling pathway,Osteoclast differentiation,Fc epsilon RI signaling pathway,Rap1 signaling pathway,Platelet activation,Natural killer cell mediated cytotoxicity
ENST00000418839.2	ENSG00000223387.6	RP11-408H1.3	chr3:172590712-172594670	0.0370911	1.04961	-4.82263	0.00445	0.999477	Annotated_lncRNA	co_expression	ENSG00000046651	OFD1	LIS1 homology motif||-	GO:0044446,GO:0005829,GO:0005515,GO:0044422,GO:0005634,GO:0043226,GO:0043229,GO:0044424,GO:0044444,GO:0005488,GO:0043227,GO:0043231,GO:0005622,GO:0005737,GO:0005623,GO:0044464,GO:0007049,GO:0022402,GO:0043933,GO:0065003,GO:0006996,GO:0022607,GO:0044085,GO:0000278,GO:0016043,GO:0071840,GO:0044770,GO:0044763,GO:0003674,GO:0016020,GO:0009987,GO:0006461,GO:0070271,GO:0071822,GO:0043228,GO:0043232,GO:…	intracellular organelle part,cytosol,protein binding,organelle part,nucleus,organelle,intracellular organelle,intracellular part,cytoplasmic part,binding,membrane-bounded organelle,intracellular membrane-bounded organelle,intracellular,cytoplasm,cell,cell part,cell cycle,cell cycle process,macromolecular complex subunit organization,macromolecular complex assembly,organelle organization,cellular …	--	--
ENST00000418839.2	ENSG00000223387.6	RP11-408H1.3	chr3:172590712-172594670	0.0370911	1.04961	-4.82263	0.00445	0.999477	Annotated_lncRNA	co_expression	ENSG00000158869	FCER1G	T-cell surface glycoprotein CD3 zeta/eta subunit/High affinity IgE receptor gamma subunit||Phosphorylated immunoreceptor signalling ITAM	GO:0006955,GO:0045087,GO:0002376,GO:0006950,GO:0080134,GO:0006952,GO:0032991,GO:0002684,GO:0002682,GO:0048519,GO:0050776,GO:0005515,GO:0002252,GO:0048583,GO:0002253,GO:0048523,GO:0051704,GO:0044260,GO:0050778,GO:0071704,GO:0002757,GO:0043170,GO:0002764,GO:0048518,GO:0045088,GO:0008152,GO:0031347,GO:0005488,GO:0002429,GO:0002768,GO:0043234,GO:0048584,GO:0050789,GO:0044237,GO:0001817,GO:0006915,GO:…	immune response,innate immune response,immune system process,response to stress,regulation of response to stress,defense response,macromolecular complex,positive regulation of immune system process,regulation of immune system process,negative regulation of biological process,regulation of immune response,protein binding,immune effector process,regulation of response to stimulus,activation of immu…	hsa04664,hsa05152,hsa04611,hsa04650,hsa05310	Fc epsilon RI signaling pathway,Tuberculosis,Platelet activation,Natural killer cell mediated cytotoxicity,Asthma
ENST00000418839.2	ENSG00000223387.6	RP11-408H1.3	chr3:172590712-172594670	0.0370911	1.04961	-4.82263	0.00445	0.999477	Annotated_lncRNA	co_expression	ENSG00000185507	IRF7	SMAD domain-like||Interferon regulatory factor DNA-binding domain||SMAD/FHA domain||Interferon regulatory factor, conserved site||Interferon regulatory factor-3||Winged helix-turn-helix DNA-binding domain	GO:0002376,GO:0006955,GO:0006952,GO:0002682,GO:0051704,GO:0045087,GO:0006950,GO:0002684,GO:0002252,GO:0050776,GO:0051707,GO:0009607,GO:0044403,GO:0044419,GO:0009615,GO:0016032,GO:0044764,GO:0034097,GO:0051607,GO:0071345,GO:0001816,GO:0010033,GO:0001817,GO:0031347,GO:0044446,GO:0050778,GO:0019221,GO:0044422,GO:0005515,GO:0070887,GO:0050896,GO:0045088,GO:0031974,GO:0045089,GO:0043233,GO:0080134,GO:…	immune system process,immune response,defense response,regulation of immune system process,multi-organism process,innate immune response,response to stress,positive regulation of immune system process,immune effector process,regulation of immune response,response to other organism,response to biotic stimulus,symbiosis, encompassing mutualism through parasitism,interspecies interaction between org…	hsa05203,hsa04622,hsa05164,hsa05160,hsa05162,hsa05168,hsa04623,hsa05161,hsa04620	Viral carcinogenesis,RIG-I-like receptor signaling pathway,Influenza A,Hepatitis C,Measles,Herpes simplex infection,Cytosolic DNA-sensing pathway,Hepatitis B,Toll-like receptor signaling pathway
[truncated: 1,871 more rows]
