# Supplementary material for: Peripheral whole blood lncRNA expression analysis in patients with eosinophilic asthma
Source: Medicine (Baltimore). 2018 Feb 23;97(8):e9817. doi: 10.1097/MD.0000000000009817 (PMC5842023; doi:10.1097/MD.0000000000009817)
Supplement: Supplemental Digital Content [file medi-97-e9817-s007.xlsx]

## Sheet: TableE7 lncRNA_EAL_vs_control.D
transcript_id	gene_id	gene_name	gene_location	EAL_FPKM	control_FPKM	log2(foldchange)	pvalue	qvalue	Status	Target_prediction_method	Target_gene_id	Target_official_symbol	Target_description	Target_GO_id	Target_GO_description	Target_KO_id	Target_KO_description
ENST00000565433.1	ENSG00000260401.1	RP11-800A3.4	chr11:73238974-73242335	1.48637	0.555562	1.41978	0.00675	0.999477	Annotated_lncRNA	co_location	ENSG00000110237	ARHGEF17	Dbl homology (DH) domain||PH domain-like||WD40-repeat-containing domain||WD40/YVTN repeat-like-containing domain	GO:1901135,GO:1901564,GO:1901136,GO:0005088,GO:0044710,GO:0007154,GO:1901565,GO:0005083,GO:0005575,GO:0044700,GO:0023052,GO:0007165,GO:0005085,GO:0051345,GO:0051716,GO:0009164,GO:1901658,GO:0030695,GO:0043547,GO:0043065,GO:0043068,GO:0060589,GO:0006195,GO:0048518,GO:0051336,GO:0072523,GO:0006996,GO:0019637,GO:0044444,GO:0009166,GO:0009056,GO:0050896,GO:0006163,GO:1901292,GO:0010942,GO:0005089,GO:…	carbohydrate derivative metabolic process,organonitrogen compound metabolic process,carbohydrate derivative catabolic process,Ras guanyl-nucleotide exchange factor activity,single-organism metabolic process,cell communication,organonitrogen compound catabolic process,small GTPase regulator activity,cellular_component,single organism signaling,signaling,signal transduction,guanyl-nucleotide exchan…	--	--
ENST00000565433.1	ENSG00000260401.1	RP11-800A3.4	chr11:73238974-73242335	1.48637	0.555562	1.41978	0.00675	0.999477	Annotated_lncRNA	co_location	ENSG00000137478	FCHSD2	-||SH3 domain||F-BAR domain||FCH domain	GO:0032535,GO:0090066,GO:0007154,GO:0043623,GO:0033043,GO:0005575,GO:0044700,GO:0023052,GO:0034622,GO:0007274,GO:0051128,GO:0044087,GO:0043254,GO:0031594,GO:0006996,GO:0044444,GO:0022607,GO:0006461,GO:0070271,GO:0007267,GO:0007010,GO:0065003,GO:0065008,GO:0005737,GO:0044763,GO:0051493,GO:0044699,GO:0016043,GO:0044464,GO:0071822,GO:0055037,GO:0044085,GO:0005623,GO:0005768,GO:0005515,GO:0030833,GO:…	regulation of cellular component size,regulation of anatomical structure size,cell communication,cellular protein complex assembly,regulation of organelle organization,cellular_component,single organism signaling,signaling,cellular macromolecular complex assembly,neuromuscular synaptic transmission,regulation of cellular component organization,regulation of cellular component biogenesis,regulatio…	--	--
ENST00000565433.1	ENSG00000260401.1	RP11-800A3.4	chr11:73238974-73242335	1.48637	0.555562	1.41978	0.00675	0.999477	Annotated_lncRNA	co_location	ENSG00000171631	P2RY6	P2Y6 purinoceptor||G protein-coupled receptor, rhodopsin-like||GPCR, rhodopsin-like, 7TM	GO:0048518,GO:0050789,GO:0065007,GO:0010033,GO:0051716,GO:0071310,GO:0070887,GO:0050794,GO:0005623,GO:0050896,GO:0044464,GO:0048522,GO:0042221,GO:0045029,GO:0044763,GO:0015065,GO:0071553,GO:0003674,GO:0007165,GO:0016020,GO:0044765,GO:0009987,GO:0032879,GO:0040012,GO:0007154,GO:0001608,GO:0035589,GO:0045028,GO:0044699,GO:2000145,GO:0005575,GO:0006810,GO:0030334,GO:0044700,GO:0023052,GO:0051234,GO:…	positive regulation of biological process,regulation of biological process,biological regulation,response to organic substance,cellular response to stimulus,cellular response to organic substance,cellular response to chemical stimulus,regulation of cellular process,cell,response to stimulus,cell part,positive regulation of cellular process,response to chemical stimulus,UDP-activated nucleotide re…	hsa04080	Neuroactive ligand-receptor interaction
ENST00000565433.1	ENSG00000260401.1	RP11-800A3.4	chr11:73238974-73242335	1.48637	0.555562	1.41978	0.00675	0.999477	Annotated_lncRNA	co_location	ENSG00000175591	P2RY2	P2Y2 purinoceptor||GPCR, rhodopsin-like, 7TM||G protein-coupled receptor, rhodopsin-like	GO:0048518,GO:0050789,GO:0065007,GO:0051716,GO:0050794,GO:0005623,GO:0050896,GO:0044464,GO:0044763,GO:0050878,GO:0046903,GO:0003674,GO:0007165,GO:0016020,GO:0044765,GO:0009987,GO:0032879,GO:0007154,GO:0001608,GO:0035589,GO:0045028,GO:0044699,GO:0051239,GO:0005575,GO:0006810,GO:0044700,GO:0023052,GO:0051234,GO:0051050,GO:0051179,GO:0051240,GO:0007166,GO:0051046,GO:0001614,GO:0016502,GO:0035590,GO:…	positive regulation of biological process,regulation of biological process,biological regulation,cellular response to stimulus,regulation of cellular process,cell,response to stimulus,cell part,single-organism cellular process,regulation of body fluid levels,secretion,molecular_function,signal transduction,membrane,single-organism transport,cellular process,regulation of localization,cell communi…	hsa04750,hsa04080	Inflammatory mediator regulation of TRP channels,Neuroactive ligand-receptor interaction
ENST00000565433.1	ENSG00000260401.1	RP11-800A3.4	chr11:73238974-73242335	1.48637	0.555562	1.41978	0.00675	0.999477	Annotated_lncRNA	co_expression	ENSG00000122359	ANXA11	Annexin repeat, conserved site||Annexin, type XI||Annexin||Annexin repeat	GO:0044446,GO:0044422,GO:0043233,GO:0005515,GO:0043226,GO:0031981,GO:0005654,GO:0031974,GO:0070013,GO:0044428,GO:0032991,GO:0005737,GO:0044424,GO:0043227,GO:0005622,GO:0043229,GO:0005634,GO:0043231,GO:0044444,GO:0005488,GO:0043234,GO:0005623,GO:0044464,GO:0044763,GO:0031982,GO:0031988,GO:0050896,GO:0008429,GO:0003674,GO:0008289,GO:0007049,GO:0044699,GO:0043168,GO:0044765,GO:0009987,GO:0070062,GO:…	intracellular organelle part,organelle part,organelle lumen,protein binding,organelle,nuclear lumen,nucleoplasm,membrane-enclosed lumen,intracellular organelle lumen,nuclear part,macromolecular complex,cytoplasm,intracellular part,membrane-bounded organelle,intracellular,intracellular organelle,nucleus,intracellular membrane-bounded organelle,cytoplasmic part,binding,protein complex,cell,cell par…	--	--
ENST00000565433.1	ENSG00000260401.1	RP11-800A3.4	chr11:73238974-73242335	1.48637	0.555562	1.41978	0.00675	0.999477	Annotated_lncRNA	co_expression	ENSG00000145990	GFOD1	Oxidoreductase, N-terminal||Oxidoreductase, C-terminal||NAD(P)-binding domain	GO:0005515,GO:0005488,GO:0008152,GO:0005576,GO:0003674,GO:0008150,GO:0003824,GO:0044710,GO:0055114,GO:0016491,GO:0005575	protein binding,binding,metabolic process,extracellular region,molecular_function,biological_process,catalytic activity,single-organism metabolic process,oxidation-reduction process,oxidoreductase activity,cellular_component	--	--
ENST00000565433.1	ENSG00000260401.1	RP11-800A3.4	chr11:73238974-73242335	1.48637	0.555562	1.41978	0.00675	0.999477	Annotated_lncRNA	co_expression	ENSG00000186376	ZNF75D	Krueppel-associated box||Zinc finger C2H2-type/integrase DNA-binding domain||SCAN domain||Zinc finger, C2H2||Zinc finger, C2H2-like||Retrovirus capsid, C-terminal	GO:0043226,GO:0044424,GO:0043227,GO:0005622,GO:0043229,GO:0005634,GO:0043231,GO:0005488,GO:1901363,GO:0097159,GO:0005623,GO:0044237,GO:0008152,GO:0044238,GO:0044464,GO:0044260,GO:0065007,GO:0071704,GO:0043170,GO:0050789,GO:0034641,GO:0090304,GO:0019222,GO:0003674,GO:0050794,GO:0046483,GO:1901360,GO:0031323,GO:0006139,GO:0060255,GO:0080090,GO:0006807,GO:0009987,GO:0003676,GO:0010467,GO:0006725,GO:…	organelle,intracellular part,membrane-bounded organelle,intracellular,intracellular organelle,nucleus,intracellular membrane-bounded organelle,binding,heterocyclic compound binding,organic cyclic compound binding,cell,cellular metabolic process,metabolic process,primary metabolic process,cell part,cellular macromolecule metabolic process,biological regulation,organic substance metabolic process,m…	--	--
ENST00000565433.1	ENSG00000260401.1	RP11-800A3.4	chr11:73238974-73242335	1.48637	0.555562	1.41978	0.00675	0.999477	Annotated_lncRNA	co_expression	ENSG00000131018	SYNE1	KASH domain||Nesprin-1||Actinin-type actin-binding domain, conserved site||-||Calponin homology domain||Spectrin/alpha-actinin||Spectrin repeat	GO:0044446,GO:0044422,GO:0005515,GO:0031974,GO:0043233,GO:0044428,GO:0070013,GO:0043227,GO:0043226,GO:0031981,GO:0005488,GO:0005622,GO:0044424,GO:0033036,GO:0008104,GO:0005737,GO:0003674,GO:0043229,GO:0008150,GO:0043231,GO:0051179,GO:0051641,GO:0032991,GO:0044763,GO:0016020,GO:0009987,GO:0044444,GO:0005634,GO:0071840,GO:0005654,GO:0012505,GO:0034613,GO:0046983,GO:0070727,GO:0065008,GO:0044464,GO:…	intracellular organelle part,organelle part,protein binding,membrane-enclosed lumen,organelle lumen,nuclear part,intracellular organelle lumen,membrane-bounded organelle,organelle,nuclear lumen,binding,intracellular,intracellular part,macromolecule localization,protein localization,cytoplasm,molecular_function,intracellular organelle,biological_process,intracellular membrane-bounded organelle,loc…	--	--
ENST00000565433.1	ENSG00000260401.1	RP11-800A3.4	chr11:73238974-73242335	1.48637	0.555562	1.41978	0.00675	0.999477	Annotated_lncRNA	co_expression	ENSG00000141068	KSR1	Serine-threonine/tyrosine-protein kinase catalytic domain||Kinase suppressor of RAS, SAM-like domain||Protein kinase C-like, phorbol ester/diacylglycerol-binding domain||-||Protein kinase domain||Serine/threonine-protein kinase, active site||Protein kinase-like domain	GO:0044446,GO:0044422,GO:0005515,GO:0043226,GO:0005829,GO:0032991,GO:0005737,GO:0044424,GO:0043227,GO:0005622,GO:0043229,GO:0048518,GO:0044267,GO:0043231,GO:0044444,GO:0048583,GO:0005488,GO:1901363,GO:0097159,GO:0043234,GO:0019538,GO:0005623,GO:0044237,GO:0008152,GO:0043412,GO:0044238,GO:0044464,GO:0048522,GO:0044260,GO:0006464,GO:0036211,GO:0036094,GO:0048584,GO:1901265,GO:0065007,GO:0071704,GO:…	intracellular organelle part,organelle part,protein binding,organelle,cytosol,macromolecular complex,cytoplasm,intracellular part,membrane-bounded organelle,intracellular,intracellular organelle,positive regulation of biological process,cellular protein metabolic process,intracellular membrane-bounded organelle,cytoplasmic part,regulation of response to stimulus,binding,heterocyclic compound bind…	--	--
ENST00000565433.1	ENSG00000260401.1	RP11-800A3.4	chr11:73238974-73242335	1.48637	0.555562	1.41978	0.00675	0.999477	Annotated_lncRNA	co_expression	ENSG00000020256	ZFP64	Zinc finger C2H2-type/integrase DNA-binding domain||-||Zinc finger, C2H2-like||Zinc finger, C2H2	GO:0005515,GO:0043226,GO:0044424,GO:0043227,GO:0005622,GO:0043229,GO:0005634,GO:0043231,GO:0005488,GO:1901363,GO:0097159,GO:0005623,GO:0044237,GO:0008152,GO:0044238,GO:0044464,GO:0044260,GO:0065007,GO:0071704,GO:0043170,GO:0050789,GO:0034641,GO:0090304,GO:0019222,GO:0003674,GO:0050794,GO:0046483,GO:1901360,GO:0031323,GO:0006139,GO:0060255,GO:0080090,GO:0006807,GO:0009987,GO:0003676,GO:0010467,GO:…	protein binding,organelle,intracellular part,membrane-bounded organelle,intracellular,intracellular organelle,nucleus,intracellular membrane-bounded organelle,binding,heterocyclic compound binding,organic cyclic compound binding,cell,cellular metabolic process,metabolic process,primary metabolic process,cell part,cellular macromolecule metabolic process,biological regulation,organic substance met…	--	--
ENST00000565433.1	ENSG00000260401.1	RP11-800A3.4	chr11:73238974-73242335	1.48637	0.555562	1.41978	0.00675	0.999477	Annotated_lncRNA	co_expression	ENSG00000255587	RAB44	Small GTP-binding protein domain||EF-hand domain||EF-hand domain pair||Small GTPase superfamily||P-loop containing nucleoside triphosphate hydrolase	GO:0050896,GO:0005488,GO:0005622,GO:0051716,GO:0003674,GO:0008150,GO:0044763,GO:0016020,GO:0009987,GO:1901363,GO:0097159,GO:0032553,GO:0044464,GO:0044699,GO:0017076,GO:0032550,GO:0032549,GO:0001883,GO:0032555,GO:0005623,GO:0001882,GO:0035639,GO:0035556,GO:0000166,GO:1901265,GO:0065007,GO:0036094,GO:0007165,GO:0044700,GO:0023052,GO:0007154,GO:0050789,GO:0050794,GO:0043168,GO:0032561,GO:0019001,GO:…	response to stimulus,binding,intracellular,cellular response to stimulus,molecular_function,biological_process,single-organism cellular process,membrane,cellular process,heterocyclic compound binding,organic cyclic compound binding,ribonucleotide binding,cell part,single-organism process,purine nucleotide binding,purine ribonucleoside binding,ribonucleoside binding,purine nucleoside binding,purin…	--	--
ENST00000565433.1	ENSG00000260401.1	RP11-800A3.4	chr11:73238974-73242335	1.48637	0.555562	1.41978	0.00675	0.999477	Annotated_lncRNA	co_expression	ENSG00000130803	ZNF317	Zinc finger C2H2-type/integrase DNA-binding domain||Krueppel-associated box||Zinc finger, C2H2||Zinc finger, C2H2-like||-	GO:0043226,GO:0044424,GO:0043227,GO:0005622,GO:0043229,GO:0005634,GO:0043231,GO:0005488,GO:1901363,GO:0097159,GO:0005623,GO:0044237,GO:0008152,GO:0044238,GO:0044464,GO:0044260,GO:0065007,GO:0071704,GO:0043170,GO:0050789,GO:0034641,GO:0090304,GO:0019222,GO:0003674,GO:0050794,GO:0046483,GO:1901360,GO:0031323,GO:0006139,GO:0060255,GO:0080090,GO:0006807,GO:0009987,GO:0003676,GO:0010467,GO:0006725,GO:…	organelle,intracellular part,membrane-bounded organelle,intracellular,intracellular organelle,nucleus,intracellular membrane-bounded organelle,binding,heterocyclic compound binding,organic cyclic compound binding,cell,cellular metabolic process,metabolic process,primary metabolic process,cell part,cellular macromolecule metabolic process,biological regulation,organic substance metabolic process,m…	--	--
ENST00000565433.1	ENSG00000260401.1	RP11-800A3.4	chr11:73238974-73242335	1.48637	0.555562	1.41978	0.00675	0.999477	Annotated_lncRNA	co_expression	ENSG00000099337	KCNK6	Two pore domain potassium channel, TWIK family||Two pore domain potassium channel, TWIK-2||Potassium channel domain||Two pore domain potassium channel||Two pore domain potassium channel, TASK family	GO:0032991,GO:0043234,GO:0005623,GO:0044464,GO:0065007,GO:0044763,GO:0050789,GO:0003674,GO:0050794,GO:0044699,GO:0044765,GO:0009987,GO:0032879,GO:0065008,GO:0051234,GO:0051179,GO:0006810,GO:0016020,GO:0008150,GO:0051239,GO:0005575,GO:0044700,GO:0023052,GO:0051049,GO:0030322,GO:0022841,GO:0022840,GO:0022842,GO:0060075,GO:0045776,GO:0003085,GO:0008015,GO:0003013,GO:0060047,GO:0043269,GO:0003015,GO:…	macromolecular complex,protein complex,cell,cell part,biological regulation,single-organism cellular process,regulation of biological process,molecular_function,regulation of cellular process,single-organism process,single-organism transport,cellular process,regulation of localization,regulation of biological quality,establishment of localization,localization,transport,membrane,biological_process…	--	--
ENST00000565433.1	ENSG00000260401.1	RP11-800A3.4	chr11:73238974-73242335	1.48637	0.555562	1.41978	0.00675	0.999477	Annotated_lncRNA	co_expression	ENSG00000174837	ADGRE1	GPS motif||GPCR, family 2, secretin-like||EGF-like calcium-binding domain||Growth factor receptor cysteine-rich domain||Complement Clr-like EGF domain||GPCR, family 2-like||EGF-like domain||EGF-like, conserved site||EGF-like calcium-binding, conserved site||GPCR family 2, EMR1-like receptor||EGF-type aspartate/asparagine hydroxylation site||GPCR, family 2, secretin-like, conserved site	GO:0002376,GO:0006955,GO:0009897,GO:0050896,GO:0005488,GO:0051716,GO:0009986,GO:0003674,GO:0002250,GO:0008150,GO:0044763,GO:0016020,GO:0009987,GO:0044464,GO:0044699,GO:0005623,GO:0065007,GO:0007165,GO:0044700,GO:0023052,GO:0007154,GO:0050789,GO:0050794,GO:0007166,GO:0044459,GO:0022610,GO:0005575,GO:0007155,GO:0044425,GO:0043167,GO:0005886,GO:0004872,GO:0046872,GO:0071944,GO:0005509,GO:0004871,GO:…	immune system process,immune response,external side of plasma membrane,response to stimulus,binding,cellular response to stimulus,cell surface,molecular_function,adaptive immune response,biological_process,single-organism cellular process,membrane,cellular process,cell part,single-organism process,cell,biological regulation,signal transduction,single organism signaling,signaling,cell communicatio…	--	--
ENST00000565433.1	ENSG00000260401.1	RP11-800A3.4	chr11:73238974-73242335	1.48637	0.555562	1.41978	0.00675	0.999477	Annotated_lncRNA	co_expression	ENSG00000091181	IL5RA	Type I cytokine receptor, cytokine-binding domain||Short hematopoietin receptor, family 2, conserved site||Fibronectin type III||Immunoglobulin-like fold	GO:0002376,GO:0006955,GO:0006952,GO:0006950,GO:0034097,GO:0071345,GO:0001816,GO:0010033,GO:0001817,GO:0019221,GO:0070887,GO:0050896,GO:0071310,GO:0044421,GO:0042221,GO:0034641,GO:0005622,GO:0006807,GO:0071704,GO:0044238,GO:0051716,GO:0044237,GO:0002437,GO:0008152,GO:0005576,GO:0003674,GO:1901360,GO:0019538,GO:0006139,GO:0008150,GO:0046483,GO:0044260,GO:0044763,GO:0016020,GO:0009987,GO:0051239,GO:…	immune system process,immune response,defense response,response to stress,response to cytokine stimulus,cellular response to cytokine stimulus,cytokine production,response to organic substance,regulation of cytokine production,cytokine-mediated signaling pathway,cellular response to chemical stimulus,response to stimulus,cellular response to organic substance,extracellular region part,response to…	hsa04640,hsa04060,hsa04630	Hematopoietic cell lineage,Cytokine-cytokine receptor interaction,Jak-STAT signaling pathway
ENST00000565433.1	ENSG00000260401.1	RP11-800A3.4	chr11:73238974-73242335	1.48637	0.555562	1.41978	0.00675	0.999477	Annotated_lncRNA	co_expression	ENSG00000276231	PIK3R6	-||Phosphoinositide 3-kinase regulatory subunit 5/6	GO:0002376,GO:0006955,GO:0006952,GO:0002682,GO:0045087,GO:0006950,GO:0002684,GO:0002252,GO:0050776,GO:0045321,GO:0002697,GO:0001775,GO:0031347,GO:0050870,GO:0002694,GO:0050896,GO:0046649,GO:0050865,GO:0051251,GO:0045088,GO:0050863,GO:0080134,GO:0050867,GO:0042110,GO:0051249,GO:0002696,GO:0048584,GO:0002520,GO:0048583,GO:0005622,GO:0048518,GO:0044424,GO:0030097,GO:0048534,GO:0044445,GO:0002443,GO:…	immune system process,immune response,defense response,regulation of immune system process,innate immune response,response to stress,positive regulation of immune system process,immune effector process,regulation of immune response,leukocyte activation,regulation of immune effector process,cell activation,regulation of defense response,positive regulation of T cell activation,regulation of leukoc…	--	--
ENST00000565433.1	ENSG00000260401.1	RP11-800A3.4	chr11:73238974-73242335	1.48637	0.555562	1.41978	0.00675	0.999477	Annotated_lncRNA	co_expression	ENSG00000132600	PRMT7	Protein arginine N-methyltransferase PRMT7||Protein arginine N-methyltransferase||S-adenosyl-L-methionine-dependent methyltransferase	GO:0044446,GO:0044422,GO:0043233,GO:0005515,GO:0043226,GO:0031981,GO:0005654,GO:0031974,GO:0070013,GO:0005829,GO:0044428,GO:0005737,GO:0044424,GO:0043227,GO:0005622,GO:0043229,GO:0044267,GO:0005634,GO:0043231,GO:0044444,GO:0005488,GO:0019538,GO:0005623,GO:0044237,GO:0008152,GO:0043412,GO:0044238,GO:0044464,GO:0044260,GO:0006464,GO:0036211,GO:0065007,GO:0071704,GO:0043933,GO:0043170,GO:0044763,GO:…	intracellular organelle part,organelle part,organelle lumen,protein binding,organelle,nuclear lumen,nucleoplasm,membrane-enclosed lumen,intracellular organelle lumen,cytosol,nuclear part,cytoplasm,intracellular part,membrane-bounded organelle,intracellular,intracellular organelle,cellular protein metabolic process,nucleus,intracellular membrane-bounded organelle,cytoplasmic part,binding,protein m…	--	--
ENST00000565433.1	ENSG00000260401.1	RP11-800A3.4	chr11:73238974-73242335	1.48637	0.555562	1.41978	0.00675	0.999477	Annotated_lncRNA	co_expression	ENSG00000176595	KBTBD11	Kelch-type beta propeller||Kelch repeat type 1||SKP1/BTB/POZ domain||BTB/POZ domain	GO:0032991,GO:0044267,GO:0044260,GO:0019538,GO:0043170,GO:0005622,GO:0003674,GO:0008152,GO:0044424,GO:0044237,GO:0044238,GO:0071704,GO:0009987,GO:0008150,GO:0043234,GO:0044464,GO:0005623,GO:0006464,GO:0036211,GO:0043412,GO:0003824,GO:0032446,GO:0005575,GO:0070647,GO:0016567,GO:0004842,GO:0031461,GO:0019787,GO:0016881,GO:0016879,GO:0031463,GO:0016874,GO:0000151	macromolecular complex,cellular protein metabolic process,cellular macromolecule metabolic process,protein metabolic process,macromolecule metabolic process,intracellular,molecular_function,metabolic process,intracellular part,cellular metabolic process,primary metabolic process,organic substance metabolic process,cellular process,biological_process,protein complex,cell part,cell,cellular protein…	--	--
ENST00000565433.1	ENSG00000260401.1	RP11-800A3.4	chr11:73238974-73242335	1.48637	0.555562	1.41978	0.00675	0.999477	Annotated_lncRNA	co_expression	ENSG00000159618	ADGRG5	GPCR, family 2, secretin-like||GPCR, family 2, orphan receptor, GPR56/AGRG3/AGRG5||GPS motif||GPCR, family 2-like||-	GO:0005623,GO:0044464,GO:0065007,GO:0044763,GO:0050789,GO:0051716,GO:0050896,GO:0003674,GO:0050794,GO:0044699,GO:0009987,GO:0016020,GO:0008150,GO:0007165,GO:0005575,GO:0007154,GO:0044700,GO:0023052,GO:0007166,GO:0044425,GO:0004871,GO:0060089,GO:0005886,GO:0071944,GO:0016021,GO:0031224,GO:0007186,GO:0038023,GO:0004888,GO:0004872,GO:0004930	cell,cell part,biological regulation,single-organism cellular process,regulation of biological process,cellular response to stimulus,response to stimulus,molecular_function,regulation of cellular process,single-organism process,cellular process,membrane,biological_process,signal transduction,cellular_component,cell communication,single organism signaling,signaling,cell surface receptor signaling …	--	--
ENST00000568479.1	ENSG00000260822.1	GS1-358P8.4	chrX:24545515-24550466	0.889368	0.453563	0.971478	0.0419	0.999477	Annotated_lncRNA	co_location	ENSG00000102230	PCYT1B	Cytidyltransferase-like domain||Rossmann-like alpha/beta/alpha sandwich fold	GO:0006657,GO:0004105,GO:0016020,GO:0006656,GO:0012505,GO:0044425,GO:0005737,GO:0005575,GO:0044424,GO:0031090,GO:0016740,GO:0005622,GO:0043229,GO:0070567,GO:0043231,GO:0006650,GO:0046470,GO:0043226,GO:1901564,GO:0005783,GO:0008654,GO:0043227,GO:0042439,GO:0006644,GO:0044446,GO:0044255,GO:0046486,GO:0005789,GO:0044444,GO:0042175,GO:0044710,GO:0046474,GO:0044422,GO:0008406,GO:0044432,GO:0016772,GO:…	CDP-choline pathway,choline-phosphate cytidylyltransferase activity,membrane,phosphatidylcholine biosynthetic process,endomembrane system,membrane part,cytoplasm,cellular_component,intracellular part,organelle membrane,transferase activity,intracellular,intracellular organelle,cytidylyltransferase activity,intracellular membrane-bounded organelle,glycerophospholipid metabolic process,phosphatidyl…	hsa00564,hsa01100	Glycerophospholipid metabolism,Metabolic pathways
ENST00000568479.1	ENSG00000260822.1	GS1-358P8.4	chrX:24545515-24550466	0.889368	0.453563	0.971478	0.0419	0.999477	Annotated_lncRNA	co_location	ENSG00000067992	PDK3	Histidine kinase domain||Branched-chain alpha-ketoacid dehydrogenase kinase/Pyruvate dehydrogenase kinase, N-terminal||Histidine kinase-like ATPase, C-terminal domain	GO:0004740,GO:0005737,GO:0005575,GO:0097411,GO:0044424,GO:0016740,GO:0072593,GO:0005622,GO:0043229,GO:0043231,GO:0035639,GO:0032550,GO:0032549,GO:0001883,GO:0005515,GO:0001882,GO:0032555,GO:0010510,GO:0017076,GO:0032553,GO:0050812,GO:0006086,GO:0044429,GO:0043226,GO:0005975,GO:0035357,GO:0016773,GO:0006085,GO:0043227,GO:0051193,GO:0051196,GO:2000377,GO:0009628,GO:0044446,GO:0044255,GO:0044444,GO:…	pyruvate dehydrogenase (acetyl-transferring) kinase activity,cytoplasm,cellular_component,hypoxia-inducible factor-1alpha signaling pathway,intracellular part,transferase activity,reactive oxygen species metabolic process,intracellular,intracellular organelle,intracellular membrane-bounded organelle,purine ribonucleoside triphosphate binding,purine ribonucleoside binding,ribonucleoside binding,pu…	--	--
ENST00000568479.1	ENSG00000260822.1	GS1-358P8.4	chrX:24545515-24550466	0.889368	0.453563	0.971478	0.0419	0.999477	Annotated_lncRNA	co_expression	ENSG00000113282	CLINT1	-||ENTH/VHS||Clathrin interactor 1||ENTH domain	GO:0005654,GO:0043233,GO:0031981,GO:0070013,GO:0031974,GO:0044428,GO:0044446,GO:0005829,GO:0005515,GO:0044422,GO:0005634,GO:0043226,GO:0043229,GO:0044424,GO:0044444,GO:0005488,GO:0043227,GO:0043231,GO:0005622,GO:0005737,GO:0005623,GO:0044464,GO:0034622,GO:0043933,GO:0065003,GO:0006996,GO:0022607,GO:0044085,GO:0016043,GO:0071840,GO:0005911,GO:0044763,GO:0008289,GO:0003674,GO:0005913,GO:0016020,GO:…	nucleoplasm,organelle lumen,nuclear lumen,intracellular organelle lumen,membrane-enclosed lumen,nuclear part,intracellular organelle part,cytosol,protein binding,organelle part,nucleus,organelle,intracellular organelle,intracellular part,cytoplasmic part,binding,membrane-bounded organelle,intracellular membrane-bounded organelle,intracellular,cytoplasm,cell,cell part,cellular macromolecular compl…	--	--
ENST00000568479.1	ENSG00000260822.1	GS1-358P8.4	chrX:24545515-24550466	0.889368	0.453563	0.971478	0.0419	0.999477	Annotated_lncRNA	co_expression	ENSG00000139697	SBNO1	Protein strawberry notch||P-loop containing nucleoside triphosphate hydrolase||Strawberry notch, helicase C domain	GO:0044238,GO:0044260,GO:0071704,GO:0043170,GO:0090304,GO:0008152,GO:0010467,GO:1901360,GO:0034641,GO:0050789,GO:0044237,GO:0006139,GO:0046483,GO:0065007,GO:0019222,GO:0006725,GO:0060255,GO:0050794,GO:0006807,GO:0010468,GO:0009059,GO:0080090,GO:0044249,GO:0016070,GO:0034645,GO:1901576,GO:0031323,GO:0009058,GO:0003674,GO:0051171,GO:0032774,GO:0031326,GO:0009987,GO:0010556,GO:0019219,GO:0009889,GO:…	primary metabolic process,cellular macromolecule metabolic process,organic substance metabolic process,macromolecule metabolic process,nucleic acid metabolic process,metabolic process,gene expression,organic cyclic compound metabolic process,cellular nitrogen compound metabolic process,regulation of biological process,cellular metabolic process,nucleobase-containing compound metabolic process,het…	--	--
ENST00000568479.1	ENSG00000260822.1	GS1-358P8.4	chrX:24545515-24550466	0.889368	0.453563	0.971478	0.0419	0.999477	Annotated_lncRNA	co_expression	ENSG00000164506	STXBP5	Lethal(2) giant larvae protein||WD40 repeat||-||Lethal giant larvae (Lgl)-like, C-terminal domain||WD40 repeat, conserved site||Synaptobrevin||WD40-repeat-containing domain||Lethal giant larvae homologue 2||WD40/YVTN repeat-like-containing domain	GO:0006950,GO:0080134,GO:0032991,GO:0044446,GO:0005515,GO:0044422,GO:0048583,GO:0044238,GO:0071704,GO:0043170,GO:0043226,GO:0048518,GO:0043229,GO:0044424,GO:0008152,GO:0044444,GO:0005488,GO:0010467,GO:1901360,GO:0043227,GO:0043234,GO:0034641,GO:0043231,GO:0050789,GO:0044237,GO:0005622,GO:0006139,GO:0046483,GO:0065007,GO:0032880,GO:0019222,GO:0005737,GO:0006725,GO:0060255,GO:0044248,GO:0033036,GO:…	response to stress,regulation of response to stress,macromolecular complex,intracellular organelle part,protein binding,organelle part,regulation of response to stimulus,primary metabolic process,organic substance metabolic process,macromolecule metabolic process,organelle,positive regulation of biological process,intracellular organelle,intracellular part,metabolic process,cytoplasmic part,bindi…	--	--
ENST00000568479.1	ENSG00000260822.1	GS1-358P8.4	chrX:24545515-24550466	0.889368	0.453563	0.971478	0.0419	0.999477	Annotated_lncRNA	co_expression	ENSG00000116205	TCEANC2	Transcription elongation factor, TFIIS/CRSP70, N-terminal, sub-type||Transcription elongation factor S-II, central domain||Transcription factor IIS, N-terminal||-	GO:0005634,GO:0044238,GO:0044260,GO:0071704,GO:0043170,GO:0043226,GO:0097159,GO:0043229,GO:1901363,GO:0044424,GO:0090304,GO:0008152,GO:0005488,GO:0010467,GO:1901360,GO:0043227,GO:0034641,GO:0043231,GO:0044237,GO:0005622,GO:0006139,GO:0046483,GO:0003676,GO:0006725,GO:0005623,GO:0006807,GO:0044464,GO:0009059,GO:0044249,GO:0016070,GO:0034645,GO:1901576,GO:0009058,GO:0003677,GO:0003674,GO:0032774,GO:…	nucleus,primary metabolic process,cellular macromolecule metabolic process,organic substance metabolic process,macromolecule metabolic process,organelle,organic cyclic compound binding,intracellular organelle,heterocyclic compound binding,intracellular part,nucleic acid metabolic process,metabolic process,binding,gene expression,organic cyclic compound metabolic process,membrane-bounded organelle…	--	--
ENST00000568479.1	ENSG00000260822.1	GS1-358P8.4	chrX:24545515-24550466	0.889368	0.453563	0.971478	0.0419	0.999477	Annotated_lncRNA	co_expression	ENSG00000159140	SON	G-patch domain||WD40/YVTN repeat-like-containing domain||WD40-repeat-containing domain||Protein SON||Double-stranded RNA-binding domain	GO:0005654,GO:0043233,GO:0031981,GO:0070013,GO:0031974,GO:0044428,GO:0032991,GO:0048519,GO:0044446,GO:0005515,GO:0044422,GO:0048523,GO:0005634,GO:0044238,GO:0044260,GO:0071704,GO:0043170,GO:0043226,GO:0097159,GO:0043229,GO:1901363,GO:0044424,GO:0090304,GO:0008152,GO:0003723,GO:0005488,GO:0010467,GO:1901360,GO:0043227,GO:0034641,GO:0043231,GO:0050789,GO:0044237,GO:0005622,GO:0006139,GO:0006915,GO:…	nucleoplasm,organelle lumen,nuclear lumen,intracellular organelle lumen,membrane-enclosed lumen,nuclear part,macromolecular complex,negative regulation of biological process,intracellular organelle part,protein binding,organelle part,negative regulation of cellular process,nucleus,primary metabolic process,cellular macromolecule metabolic process,organic substance metabolic process,macromolecule …	--	--
ENST00000568479.1	ENSG00000260822.1	GS1-358P8.4	chrX:24545515-24550466	0.889368	0.453563	0.971478	0.0419	0.999477	Annotated_lncRNA	co_expression	ENSG00000066654	THUMPD1	THUMP domain||-	GO:0005654,GO:0043233,GO:0031981,GO:0070013,GO:0031974,GO:0044428,GO:0044446,GO:0005515,GO:0044422,GO:0005634,GO:0044238,GO:0044260,GO:0071704,GO:0043170,GO:0043226,GO:0097159,GO:0043229,GO:1901363,GO:0044424,GO:0090304,GO:0008152,GO:0003723,GO:0005488,GO:0010467,GO:1901360,GO:0043227,GO:0034641,GO:0043231,GO:0044237,GO:0005622,GO:0006139,GO:0046483,GO:0003676,GO:0006725,GO:0005623,GO:0043412,GO:…	nucleoplasm,organelle lumen,nuclear lumen,intracellular organelle lumen,membrane-enclosed lumen,nuclear part,intracellular organelle part,protein binding,organelle part,nucleus,primary metabolic process,cellular macromolecule metabolic process,organic substance metabolic process,macromolecule metabolic process,organelle,organic cyclic compound binding,intracellular organelle,heterocyclic compound…	--	--
ENST00000568479.1	ENSG00000260822.1	GS1-358P8.4	chrX:24545515-24550466	0.889368	0.453563	0.971478	0.0419	0.999477	Annotated_lncRNA	co_expression	ENSG00000173889	PHC3	Sterile alpha motif/pointed domain||-||Zinc finger, FCS-type||Sterile alpha motif domain	GO:0005654,GO:0043233,GO:0031981,GO:0070013,GO:0031974,GO:0044428,GO:0032991,GO:0044446,GO:0044422,GO:0005634,GO:0044238,GO:0044267,GO:0044260,GO:0071704,GO:0043170,GO:0043226,GO:0097159,GO:0043229,GO:1901363,GO:0044424,GO:0008152,GO:0019538,GO:0005488,GO:0043227,GO:0043234,GO:0043231,GO:0044237,GO:0005622,GO:0003676,GO:0006464,GO:0036211,GO:0005623,GO:0043412,GO:0044464,GO:0070647,GO:0032446,GO:…	nucleoplasm,organelle lumen,nuclear lumen,intracellular organelle lumen,membrane-enclosed lumen,nuclear part,macromolecular complex,intracellular organelle part,organelle part,nucleus,primary metabolic process,cellular protein metabolic process,cellular macromolecule metabolic process,organic substance metabolic process,macromolecule metabolic process,organelle,organic cyclic compound binding,int…	--	--
ENST00000568479.1	ENSG00000260822.1	GS1-358P8.4	chrX:24545515-24550466	0.889368	0.453563	0.971478	0.0419	0.999477	Annotated_lncRNA	co_expression	ENSG00000100503	NIN	EF-hand domain pair||EF-hand domain||Ninein	GO:0043233,GO:0031981,GO:0070013,GO:0031974,GO:0044428,GO:0032991,GO:0044446,GO:0005515,GO:0044422,GO:0005634,GO:0043226,GO:0097159,GO:0043229,GO:1901363,GO:0044424,GO:0044444,GO:0005488,GO:0043227,GO:0043234,GO:0043231,GO:0005622,GO:0065007,GO:0005737,GO:0033036,GO:0005623,GO:0044464,GO:0008104,GO:0006996,GO:0034613,GO:0070727,GO:0036094,GO:0016043,GO:0071840,GO:0017076,GO:0032555,GO:0032550,GO:…	organelle lumen,nuclear lumen,intracellular organelle lumen,membrane-enclosed lumen,nuclear part,macromolecular complex,intracellular organelle part,protein binding,organelle part,nucleus,organelle,organic cyclic compound binding,intracellular organelle,heterocyclic compound binding,intracellular part,cytoplasmic part,binding,membrane-bounded organelle,protein complex,intracellular membrane-bound…	--	--
ENST00000568479.1	ENSG00000260822.1	GS1-358P8.4	chrX:24545515-24550466	0.889368	0.453563	0.971478	0.0419	0.999477	Annotated_lncRNA	co_expression	ENSG00000081237	PTPRC	Protein-tyrosine phosphatase-like||Receptor-type tyrosine-protein phosphatase C||Protein-tyrosine phosphatase, catalytic||PTP type protein phosphatase||Tyrosine specific protein phosphatases domain||Protein-tyrosine phosphatase, active site||Protein tyrosine phosphatase, receptor type, N-terminal||Immunoglobulin-like fold||Fibronectin type III	GO:0006955,GO:0002376,GO:0002684,GO:0002682,GO:0050776,GO:0048583,GO:0002253,GO:0044238,GO:0044267,GO:0044260,GO:0050778,GO:0071704,GO:0002757,GO:0043170,GO:0002764,GO:0048518,GO:0008152,GO:0019538,GO:0002429,GO:0002768,GO:0048584,GO:0050789,GO:0044237,GO:0050851,GO:0065007,GO:0051716,GO:0050852,GO:0050794,GO:0006464,GO:0036211,GO:0005623,GO:0050896,GO:0043412,GO:0044464,GO:0016787,GO:0003824,GO:…	immune response,immune system process,positive regulation of immune system process,regulation of immune system process,regulation of immune response,regulation of response to stimulus,activation of immune response,primary metabolic process,cellular protein metabolic process,cellular macromolecule metabolic process,positive regulation of immune response,organic substance metabolic process,immune r…	hsa04660,hsa04666,hsa05340,hsa04514	T cell receptor signaling pathway,Fc gamma R-mediated phagocytosis,Primary immunodeficiency,Cell adhesion molecules (CAMs)
ENST00000568479.1	ENSG00000260822.1	GS1-358P8.4	chrX:24545515-24550466	0.889368	0.453563	0.971478	0.0419	0.999477	Annotated_lncRNA	co_expression	ENSG00000152256	PDK1	Histidine kinase-like ATPase, C-terminal domain||Branched-chain alpha-ketoacid dehydrogenase kinase/Pyruvate dehydrogenase kinase, N-terminal||Histidine kinase domain	GO:0006950,GO:0043233,GO:0070013,GO:0031974,GO:0032991,GO:0044446,GO:0044422,GO:0044238,GO:0044267,GO:0044260,GO:0071704,GO:0043170,GO:0043226,GO:0097159,GO:0043229,GO:1901363,GO:0044424,GO:0008152,GO:0033554,GO:0019538,GO:0044444,GO:0005488,GO:0043227,GO:0043234,GO:0043231,GO:0050789,GO:0044237,GO:0005622,GO:0006915,GO:0012501,GO:0065007,GO:0008219,GO:0016265,GO:0051716,GO:0019222,GO:0005737,GO:…	response to stress,organelle lumen,intracellular organelle lumen,membrane-enclosed lumen,macromolecular complex,intracellular organelle part,organelle part,primary metabolic process,cellular protein metabolic process,cellular macromolecule metabolic process,organic substance metabolic process,macromolecule metabolic process,organelle,organic cyclic compound binding,intracellular organelle,heteroc…	hsa04066	HIF-1 signaling pathway
ENST00000568479.1	ENSG00000260822.1	GS1-358P8.4	chrX:24545515-24550466	0.889368	0.453563	0.971478	0.0419	0.999477	Annotated_lncRNA	co_expression	ENSG00000134283	PPHLN1	-||Periphilin-1	GO:0005654,GO:0043233,GO:0031981,GO:0070013,GO:0031974,GO:0044428,GO:0044446,GO:0044422,GO:0005634,GO:0044238,GO:0044260,GO:0071704,GO:0043170,GO:0043226,GO:0043229,GO:0044424,GO:0090304,GO:0008152,GO:0044444,GO:0010467,GO:1901360,GO:0043227,GO:0034641,GO:0043231,GO:0050789,GO:0044237,GO:0005622,GO:0006139,GO:0046483,GO:0065007,GO:0019222,GO:0005737,GO:0006725,GO:0060255,GO:0050794,GO:0005623,GO:…	nucleoplasm,organelle lumen,nuclear lumen,intracellular organelle lumen,membrane-enclosed lumen,nuclear part,intracellular organelle part,organelle part,nucleus,primary metabolic process,cellular macromolecule metabolic process,organic substance metabolic process,macromolecule metabolic process,organelle,intracellular organelle,intracellular part,nucleic acid metabolic process,metabolic process,c…	--	--
ENST00000568479.1	ENSG00000260822.1	GS1-358P8.4	chrX:24545515-24550466	0.889368	0.453563	0.971478	0.0419	0.999477	Annotated_lncRNA	co_expression	ENSG00000198743	SLC5A3	Sodium/solute symporter||Sodium/solute symporter, conserved site	GO:0044238,GO:0071704,GO:0008152,GO:0050789,GO:0044237,GO:0065007,GO:0005623,GO:0044464,GO:0071702,GO:0044763,GO:0003674,GO:0016020,GO:0044765,GO:0009987,GO:0044699,GO:0051239,GO:0005575,GO:0006810,GO:0051234,GO:0051179,GO:0005367,GO:1901615,GO:0044710,GO:0006020,GO:0005365,GO:0007422,GO:0006066,GO:0008150,GO:0015798,GO:0044281,GO:0043576,GO:0044262,GO:1901618,GO:0019751,GO:0048731,GO:0015166,GO:…	primary metabolic process,organic substance metabolic process,metabolic process,regulation of biological process,cellular metabolic process,biological regulation,cell,cell part,organic substance transport,single-organism cellular process,molecular_function,membrane,single-organism transport,cellular process,single-organism process,regulation of multicellular organismal process,cellular_component,…	--	--
ENST00000568479.1	ENSG00000260822.1	GS1-358P8.4	chrX:24545515-24550466	0.889368	0.453563	0.971478	0.0419	0.999477	Annotated_lncRNA	co_expression	ENSG00000069329	VPS35	Armadillo-type fold||-||Vacuolar protein sorting-associated protein 35	GO:0006950,GO:0070062,GO:0043230,GO:0065010,GO:0031982,GO:0044446,GO:0031988,GO:0044422,GO:0005515,GO:0050896,GO:0080134,GO:0043227,GO:0043226,GO:0048584,GO:0044421,GO:0048583,GO:0005488,GO:0005622,GO:0048518,GO:0044424,GO:0045184,GO:0033036,GO:0071704,GO:0044238,GO:0051716,GO:0008104,GO:0044237,GO:0005737,GO:0015031,GO:0008152,GO:0000323,GO:0005764,GO:0005576,GO:0005773,GO:0051649,GO:0003674,GO:…	response to stress,extracellular vesicular exosome,extracellular organelle,extracellular membrane-bounded organelle,vesicle,intracellular organelle part,membrane-bounded vesicle,organelle part,protein binding,response to stimulus,regulation of response to stress,membrane-bounded organelle,organelle,positive regulation of response to stimulus,extracellular region part,regulation of response to sti…	--	--
ENST00000568479.1	ENSG00000260822.1	GS1-358P8.4	chrX:24545515-24550466	0.889368	0.453563	0.971478	0.0419	0.999477	Annotated_lncRNA	co_expression	ENSG00000143924	EML4	WD40 repeat, conserved site||HELP||WD40 repeat||WD40-repeat-containing domain||WD40/YVTN repeat-like-containing domain||Quinoprotein alcohol dehydrogenase-like superfamily	GO:0032991,GO:0044446,GO:0005515,GO:0044422,GO:0043226,GO:0043229,GO:0044424,GO:0005488,GO:0043234,GO:0005622,GO:0005737,GO:0005623,GO:0044464,GO:0007049,GO:0022402,GO:0006996,GO:0000278,GO:0016043,GO:0071840,GO:0044763,GO:0003674,GO:0016020,GO:0009987,GO:0043228,GO:0043232,GO:0044699,GO:0005575,GO:0048285,GO:0008150,GO:0005874,GO:0000280,GO:0007067,GO:0000226,GO:0007017,GO:0015630,GO:0007010,GO:…	macromolecular complex,intracellular organelle part,protein binding,organelle part,organelle,intracellular organelle,intracellular part,binding,protein complex,intracellular,cytoplasm,cell,cell part,cell cycle,cell cycle process,organelle organization,mitotic cell cycle,cellular component organization,cellular component organization or biogenesis,single-organism cellular process,molecular_functio…	hsa05223	Non-small cell lung cancer
ENST00000568479.1	ENSG00000260822.1	GS1-358P8.4	chrX:24545515-24550466	0.889368	0.453563	0.971478	0.0419	0.999477	Annotated_lncRNA	co_expression	ENSG00000162636	FAM102B	EEIG1/EHBP1 N-terminal domain	--	--	--	--
ENST00000568479.1	ENSG00000260822.1	GS1-358P8.4	chrX:24545515-24550466	0.889368	0.453563	0.971478	0.0419	0.999477	Annotated_lncRNA	co_expression	ENSG00000163728	TTC14	Tetratricopeptide repeat||Tetratricopeptide-like helical domain||Tetratricopeptide repeat-containing domain||Nucleic acid-binding, OB-fold||S1 domain	GO:0097159,GO:1901363,GO:0005488,GO:0003676,GO:0003674	organic cyclic compound binding,heterocyclic compound binding,binding,nucleic acid binding,molecular_function	--	--
ENST00000568479.1	ENSG00000260822.1	GS1-358P8.4	chrX:24545515-24550466	0.889368	0.453563	0.971478	0.0419	0.999477	Annotated_lncRNA	co_expression	ENSG00000123104	ITPR2	RIH (RyR and IP3R Homology) domain||RyR/IP3R Homology associated domain||MIR motif||Inositol 1,4,5-trisphosphate-binding protein receptor||Armadillo-type fold||Inositol 1,4,5-trisphosphate/ryanodine receptor||Ion transport domain||Ryanodine receptor-related	GO:0031982,GO:0031988,GO:0044446,GO:0044422,GO:0032991,GO:0006950,GO:0043226,GO:0001775,GO:0043227,GO:0043229,GO:0005622,GO:0005488,GO:0003674,GO:0044424,GO:0016482,GO:0050896,GO:0009611,GO:0044763,GO:0009987,GO:0008150,GO:0043231,GO:0051649,GO:0065008,GO:0048519,GO:0051234,GO:0007596,GO:0043234,GO:0044699,GO:0050817,GO:0006810,GO:0007599,GO:0005737,GO:0071702,GO:0044765,GO:0051179,GO:0046907,GO:…	vesicle,membrane-bounded vesicle,intracellular organelle part,organelle part,macromolecular complex,response to stress,organelle,cell activation,membrane-bounded organelle,intracellular organelle,intracellular,binding,molecular_function,intracellular part,cytoplasmic transport,response to stimulus,response to wounding,single-organism cellular process,cellular process,biological_process,intracellu…	hsa04611,hsa04730,hsa04750,hsa04921,hsa04915,hsa04725,hsa04971,hsa04022,hsa04114,hsa04970,hsa05205,hsa04720,hsa04726,hsa04724,hsa04918,hsa05010,hsa04723,hsa04728,hsa04070,hsa04540,hsa04270,hsa04972,hsa04912,hsa04020	Platelet activation,Long-term depression,Inflammatory mediator regulation of TRP channels,Oxytocin signaling pathway,Estrogen signaling pathway,Cholinergic synapse,Gastric acid secretion,cGMP-PKG signaling pathway,Oocyte meiosis,Salivary secretion,Proteoglycans in cancer,Long-term potentiation,Serotonergic synapse,Glutamatergic synapse,Thyroid hormone synthesis,Alzheimer's disease,Retrograde endo…
ENST00000568479.1	ENSG00000260822.1	GS1-358P8.4	chrX:24545515-24550466	0.889368	0.453563	0.971478	0.0419	0.999477	Annotated_lncRNA	co_expression	ENSG00000127603	MACF1	Dystonin||Actinin-type actin-binding domain, conserved site||EF-hand domain||-||Spectrin/alpha-actinin||Calponin homology domain||Spectrin repeat||Microtubule-actin cross-linking factor 1||EF-hand domain pair||Plectin repeat||Growth-arrest-specific protein 2 domain||EF-Hand 1, calcium-binding site	GO:0006950,GO:0032991,GO:0044446,GO:0005515,GO:0044422,GO:0048583,GO:0043226,GO:0048518,GO:0043229,GO:0044424,GO:0044444,GO:0005488,GO:0043227,GO:0043234,GO:0048584,GO:0043231,GO:0050789,GO:0005622,GO:0065007,GO:0051716,GO:0005737,GO:0033036,GO:0050794,GO:0005623,GO:0050896,GO:0044464,GO:0048522,GO:0008104,GO:0015031,GO:0042060,GO:0006996,GO:0022607,GO:0034613,GO:0016787,GO:0016818,GO:0070727,GO:…	response to stress,macromolecular complex,intracellular organelle part,protein binding,organelle part,regulation of response to stimulus,organelle,positive regulation of biological process,intracellular organelle,intracellular part,cytoplasmic part,binding,membrane-bounded organelle,protein complex,positive regulation of response to stimulus,intracellular membrane-bounded organelle,regulation of …	--	--
LNC_000015	XLOC_003061	-	chr1:47179928-47181104	9.02754	4.27307	1.07906	0.0383	0.999477	Novel_lncRNA	co_location	ENSG00000186160	CYP4Z1	Cytochrome P450, conserved site||Cytochrome P450, E-class, group I||Cytochrome P450	GO:0031224,GO:0016021,GO:0044425,GO:0016020,GO:0044710,GO:0031090,GO:0005506,GO:0005575,GO:0012505,GO:0004497,GO:0070330,GO:0016712,GO:0005783,GO:0020037,GO:0055114,GO:0046906,GO:0046914,GO:0016705,GO:0044444,GO:0044432,GO:0005789,GO:0005737,GO:0042175,GO:0003824,GO:0044464,GO:0005623,GO:0046872,GO:0043226,GO:0043169,GO:0043231,GO:0043227,GO:0005622,GO:0044446,GO:0043229,GO:0044424,GO:0044422,GO:…	intrinsic to membrane,integral to membrane,membrane part,membrane,single-organism metabolic process,organelle membrane,iron ion binding,cellular_component,endomembrane system,monooxygenase activity,aromatase activity,oxidoreductase activity, acting on paired donors, with incorporation or reduction of molecular oxygen, reduced flavin or flavoprotein as one donor, and incorporation of one atom of o…	--	--
LNC_000015	XLOC_003061	-	chr1:47179928-47181104	9.02754	4.27307	1.07906	0.0383	0.999477	Novel_lncRNA	co_location	ENSG00000123473	STIL	SCL-interrupting locus protein	GO:0044446,GO:0044422,GO:0005515,GO:0043933,GO:0043226,GO:0043228,GO:0043232,GO:0071840,GO:0033365,GO:0043229,GO:0005622,GO:0005488,GO:0003674,GO:0044424,GO:0050896,GO:0033036,GO:0044763,GO:0009987,GO:0008150,GO:0005829,GO:0071822,GO:0034613,GO:0070727,GO:0048523,GO:0008104,GO:0048519,GO:0044699,GO:0005737,GO:0051179,GO:0044464,GO:0044444,GO:0005623,GO:0051641,GO:0016043,GO:0006996,GO:0051716,GO:…	intracellular organelle part,organelle part,protein binding,macromolecular complex subunit organization,organelle,non-membrane-bounded organelle,intracellular non-membrane-bounded organelle,cellular component organization or biogenesis,protein localization to organelle,intracellular organelle,intracellular,binding,molecular_function,intracellular part,response to stimulus,macromolecule localizati…	--	--
LNC_000015	XLOC_003061	-	chr1:47179928-47181104	9.02754	4.27307	1.07906	0.0383	0.999477	Novel_lncRNA	co_location	ENSG00000162365	CYP4A22	Cytochrome P450||Cytochrome P450, E-class, group II||Cytochrome P450, E-class, group I||Cytochrome P450, conserved site	GO:0031224,GO:0016021,GO:0044425,GO:0016020,GO:0044710,GO:0031090,GO:0005506,GO:0005575,GO:0012505,GO:0004497,GO:0005783,GO:0020037,GO:0055114,GO:0046906,GO:0046914,GO:0016705,GO:0044444,GO:0044432,GO:0005789,GO:0005737,GO:0042175,GO:0003824,GO:0044464,GO:0005623,GO:0046872,GO:0043226,GO:0043169,GO:0043231,GO:0043227,GO:0005622,GO:0044446,GO:0043229,GO:0044424,GO:0044422,GO:0043167,GO:0003674,GO:…	intrinsic to membrane,integral to membrane,membrane part,membrane,single-organism metabolic process,organelle membrane,iron ion binding,cellular_component,endomembrane system,monooxygenase activity,endoplasmic reticulum,heme binding,oxidation-reduction process,tetrapyrrole binding,transition metal ion binding,oxidoreductase activity, acting on paired donors, with incorporation or reduction of mol…	hsa00071,hsa04270	Fatty acid degradation,Vascular smooth muscle contraction
LNC_000015	XLOC_003061	-	chr1:47179928-47181104	9.02754	4.27307	1.07906	0.0383	0.999477	Novel_lncRNA	co_location	ENSG00000162366	PDZK1IP1	PDZK1-interacting protein 1/SMIM24||PDZK1-interacting protein 1	GO:0031224,GO:0016021,GO:0044425,GO:0016020,GO:0005575,GO:0043226,GO:0043227,GO:0070062,GO:0043230,GO:0065010,GO:0031982,GO:0031988,GO:0044421,GO:0005576	intrinsic to membrane,integral to membrane,membrane part,membrane,cellular_component,organelle,membrane-bounded organelle,extracellular vesicular exosome,extracellular organelle,extracellular membrane-bounded organelle,vesicle,membrane-bounded vesicle,extracellular region part,extracellular region	--	--
LNC_000015	XLOC_003061	-	chr1:47179928-47181104	9.02754	4.27307	1.07906	0.0383	0.999477	Novel_lncRNA	co_location	ENSG00000162367	TAL1	Myc-type, basic helix-loop-helix (bHLH) domain	GO:0035855,GO:0060216,GO:0033193,GO:0060217,GO:0060375,GO:0045799,GO:0030221,GO:0061515,GO:0060374,GO:0060018,GO:0030219,GO:0001672,GO:0060215,GO:0048864,GO:0045787,GO:0043249,GO:2000036,GO:0021781,GO:0001944,GO:0021527,GO:0005667,GO:0060218,GO:0033043,GO:0005575,GO:0048863,GO:0030220,GO:0035162,GO:0036344,GO:0001525,GO:0021516,GO:0021510,GO:0045648,GO:0042826,GO:0006333,GO:0031334,GO:0048821,GO:…	megakaryocyte development,definitive hemopoiesis,Lsd1/2 complex,hemangioblast cell differentiation,regulation of mast cell differentiation,positive regulation of chromatin assembly or disassembly,basophil differentiation,myeloid cell development,mast cell differentiation,astrocyte fate commitment,megakaryocyte differentiation,regulation of chromatin assembly or disassembly,primitive hemopoiesis,s…	--	--
LNC_000015	XLOC_003061	-	chr1:47179928-47181104	9.02754	4.27307	1.07906	0.0383	0.999477	Novel_lncRNA	co_expression	ENSG00000166548	TK2	-||P-loop containing nucleoside triphosphate hydrolase||Deoxynucleoside kinase domain||Deoxynucleoside kinase	GO:0044446,GO:0044422,GO:0043233,GO:0043226,GO:0031974,GO:0070013,GO:0005737,GO:0044424,GO:0043227,GO:0005622,GO:0043229,GO:0043231,GO:0044444,GO:0005488,GO:1901363,GO:0097159,GO:0005623,GO:0044237,GO:0008152,GO:0044238,GO:0044464,GO:0044260,GO:0036094,GO:1901265,GO:0071704,GO:0000166,GO:0043170,GO:0034641,GO:0090304,GO:0017076,GO:0035639,GO:0001882,GO:0032550,GO:0032549,GO:0001883,GO:0032555,GO:…	intracellular organelle part,organelle part,organelle lumen,organelle,membrane-enclosed lumen,intracellular organelle lumen,cytoplasm,intracellular part,membrane-bounded organelle,intracellular,intracellular organelle,intracellular membrane-bounded organelle,cytoplasmic part,binding,heterocyclic compound binding,organic cyclic compound binding,cell,cellular metabolic process,metabolic process,pri…	hsa00983,hsa01100,hsa00240	Drug metabolism - other enzymes,Metabolic pathways,Pyrimidine metabolism
LNC_000015	XLOC_003061	-	chr1:47179928-47181104	9.02754	4.27307	1.07906	0.0383	0.999477	Novel_lncRNA	co_expression	ENSG00000196787	HIST1H2AG	Histone H2A conserved site||Histone H2A||Histone H2A, C-terminal domain||Histone-fold||Histone H2A/H2B/H3	GO:0070062,GO:0043230,GO:0065010,GO:0031982,GO:0044446,GO:0031988,GO:0044422,GO:0005515,GO:0031974,GO:0043233,GO:0044428,GO:0070013,GO:0043227,GO:0043226,GO:0000786,GO:0044421,GO:0032993,GO:0034641,GO:0031981,GO:0005488,GO:0005622,GO:0044424,GO:0048519,GO:0006807,GO:0071704,GO:0044238,GO:0044237,GO:0008152,GO:0005576,GO:0003674,GO:1901360,GO:0043229,GO:0006139,GO:0008150,GO:0046483,GO:0043231,GO:…	extracellular vesicular exosome,extracellular organelle,extracellular membrane-bounded organelle,vesicle,intracellular organelle part,membrane-bounded vesicle,organelle part,protein binding,membrane-enclosed lumen,organelle lumen,nuclear part,intracellular organelle lumen,membrane-bounded organelle,organelle,nucleosome,extracellular region part,protein-DNA complex,cellular nitrogen compound metab…	hsa05322,hsa05034	Systemic lupus erythematosus,Alcoholism
LNC_000015	XLOC_003061	-	chr1:47179928-47181104	9.02754	4.27307	1.07906	0.0383	0.999477	Novel_lncRNA	co_expression	ENSG00000196150	ZNF250	Zinc finger C2H2-type/integrase DNA-binding domain||Krueppel-associated box||Zinc finger, C2H2||Zinc finger, C2H2-like	GO:0005634,GO:0044238,GO:0044260,GO:0071704,GO:0043170,GO:0043226,GO:0097159,GO:0043229,GO:1901363,GO:0044424,GO:0090304,GO:0008152,GO:0005488,GO:0010467,GO:1901360,GO:0043227,GO:0034641,GO:0043231,GO:0050789,GO:0044237,GO:0005622,GO:0006139,GO:0046483,GO:0065007,GO:0019222,GO:0003676,GO:0006725,GO:0060255,GO:0050794,GO:0005623,GO:0006807,GO:0044464,GO:0010468,GO:0009059,GO:0080090,GO:0044249,GO:…	nucleus,primary metabolic process,cellular macromolecule metabolic process,organic substance metabolic process,macromolecule metabolic process,organelle,organic cyclic compound binding,intracellular organelle,heterocyclic compound binding,intracellular part,nucleic acid metabolic process,metabolic process,binding,gene expression,organic cyclic compound metabolic process,membrane-bounded organelle…	--	--
LNC_000015	XLOC_003061	-	chr1:47179928-47181104	9.02754	4.27307	1.07906	0.0383	0.999477	Novel_lncRNA	co_expression	ENSG00000033627	ATP6V0A1	ATPase, V0 complex, subunit 116kDa, eukaryotic||V-type ATPase, V0 complex, 116kDa subunit family	GO:0006950,GO:0044446,GO:0044422,GO:0043233,GO:0005515,GO:0043226,GO:0031981,GO:0005654,GO:0031974,GO:0070013,GO:0044428,GO:0032991,GO:0005737,GO:0080134,GO:0044424,GO:0043227,GO:0005622,GO:0043229,GO:0044248,GO:0005634,GO:0043231,GO:0044444,GO:0048583,GO:0005488,GO:0009056,GO:0033554,GO:0043234,GO:0005623,GO:0031329,GO:0044237,GO:0008152,GO:0044238,GO:0009894,GO:0044464,GO:0033036,GO:0015031,GO:…	response to stress,intracellular organelle part,organelle part,organelle lumen,protein binding,organelle,nuclear lumen,nucleoplasm,membrane-enclosed lumen,intracellular organelle lumen,nuclear part,macromolecular complex,cytoplasm,regulation of response to stress,intracellular part,membrane-bounded organelle,intracellular,intracellular organelle,cellular catabolic process,nucleus,intracellular me…	hsa04145,hsa04721,hsa04966,hsa05323,hsa05110,hsa04142,hsa00190,hsa05152,hsa05120,hsa01100	Phagosome,Synaptic vesicle cycle,Collecting duct acid secretion,Rheumatoid arthritis,Vibrio cholerae infection,Lysosome,Oxidative phosphorylation,Tuberculosis,Epithelial cell signaling in Helicobacter pylori infection,Metabolic pathways
LNC_000015	XLOC_003061	-	chr1:47179928-47181104	9.02754	4.27307	1.07906	0.0383	0.999477	Novel_lncRNA	co_expression	ENSG00000171067	C11orf24	-	GO:0043226,GO:0005737,GO:0044424,GO:0043227,GO:0005622,GO:0043229,GO:0043231,GO:0044444,GO:0005623,GO:0044464,GO:0016020,GO:0005575,GO:0005794,GO:0044425,GO:0005886,GO:0071944,GO:0016021,GO:0031224	organelle,cytoplasm,intracellular part,membrane-bounded organelle,intracellular,intracellular organelle,intracellular membrane-bounded organelle,cytoplasmic part,cell,cell part,membrane,cellular_component,Golgi apparatus,membrane part,plasma membrane,cell periphery,integral to membrane,intrinsic to membrane	--	--
LNC_000015	XLOC_003061	-	chr1:47179928-47181104	9.02754	4.27307	1.07906	0.0383	0.999477	Novel_lncRNA	co_expression	ENSG00000138018	SELENOI	CDP-alcohol phosphatidyltransferase||Choline/ethanolamine phosphotransferase	GO:0044446,GO:0044422,GO:0043227,GO:0043226,GO:0005488,GO:0005622,GO:0044424,GO:0071704,GO:0044238,GO:0044237,GO:0005737,GO:0008152,GO:0003674,GO:0043229,GO:0008150,GO:0043231,GO:0016020,GO:0009987,GO:0044444,GO:0012505,GO:0003824,GO:0044464,GO:0016780,GO:0044249,GO:0016772,GO:0005623,GO:0009058,GO:0031090,GO:1901576,GO:0016740,GO:0017169,GO:0006796,GO:0006793,GO:0044710,GO:0019637,GO:0044432,GO:…	intracellular organelle part,organelle part,membrane-bounded organelle,organelle,binding,intracellular,intracellular part,organic substance metabolic process,primary metabolic process,cellular metabolic process,cytoplasm,metabolic process,molecular_function,intracellular organelle,biological_process,intracellular membrane-bounded organelle,membrane,cellular process,cytoplasmic part,endomembrane s…	hsa00564,hsa00565,hsa01100	Glycerophospholipid metabolism,Ether lipid metabolism,Metabolic pathways
LNC_000015	XLOC_003061	-	chr1:47179928-47181104	9.02754	4.27307	1.07906	0.0383	0.999477	Novel_lncRNA	co_expression	ENSG00000274618	HIST1H4F	Histone H4, conserved site||Histone H4||Histone-fold||TATA box binding protein associated factor (TAF)	GO:0000786,GO:0070062,GO:0043230,GO:0065010,GO:0032993,GO:0002376,GO:0006335,GO:0034723,GO:0031982,GO:0031988,GO:0044085,GO:0051290,GO:0006342,GO:0006334,GO:0000183,GO:0044446,GO:0044422,GO:0034728,GO:0031497,GO:0045814,GO:0051262,GO:0002682,GO:0034622,GO:0006333,GO:0006323,GO:0044421,GO:0032991,GO:0071103,GO:0046982,GO:0065004,GO:0045653,GO:0000785,GO:0065003,GO:0071824,GO:0006950,GO:0044428,GO:…	nucleosome,extracellular vesicular exosome,extracellular organelle,extracellular membrane-bounded organelle,protein-DNA complex,immune system process,DNA replication-dependent nucleosome assembly,DNA replication-dependent nucleosome organization,vesicle,membrane-bounded vesicle,cellular component biogenesis,protein heterotetramerization,chromatin silencing,nucleosome assembly,chromatin silencing …	hsa05322,hsa05034,hsa05203	Systemic lupus erythematosus,Alcoholism,Viral carcinogenesis
LNC_000015	XLOC_003061	-	chr1:47179928-47181104	9.02754	4.27307	1.07906	0.0383	0.999477	Novel_lncRNA	co_expression	ENSG00000278588	HIST1H2BI	Histone H2A/H2B/H3||Histone-fold||Histone H2B	GO:0000786,GO:0070062,GO:0043230,GO:0065010,GO:0032993,GO:0002376,GO:0031982,GO:0031988,GO:0044085,GO:0006334,GO:0044446,GO:0051704,GO:0044422,GO:0034728,GO:0031497,GO:0034622,GO:0006333,GO:0000788,GO:0006323,GO:0044421,GO:0032991,GO:0071103,GO:0046982,GO:0065004,GO:0006955,GO:0000785,GO:0065003,GO:0071824,GO:0006950,GO:0044428,GO:0031974,GO:0005515,GO:0043233,GO:0043933,GO:0006952,GO:0022607,GO:…	nucleosome,extracellular vesicular exosome,extracellular organelle,extracellular membrane-bounded organelle,protein-DNA complex,immune system process,vesicle,membrane-bounded vesicle,cellular component biogenesis,nucleosome assembly,intracellular organelle part,multi-organism process,organelle part,nucleosome organization,chromatin assembly,cellular macromolecular complex assembly,chromatin assem…	hsa05322,hsa05034,hsa05203	Systemic lupus erythematosus,Alcoholism,Viral carcinogenesis
LNC_000015	XLOC_003061	-	chr1:47179928-47181104	9.02754	4.27307	1.07906	0.0383	0.999477	Novel_lncRNA	co_expression	ENSG00000138606	SHF	SH2 domain||-	GO:0005515,GO:0048518,GO:0048583,GO:0005488,GO:0012501,GO:0008219,GO:0016265,GO:0006915,GO:0048522,GO:0048584,GO:0065007,GO:0044763,GO:0050789,GO:0051716,GO:0050896,GO:0003674,GO:0050794,GO:0044699,GO:0009987,GO:0009967,GO:0060090,GO:0010646,GO:0010647,GO:0008150,GO:0009966,GO:0030674,GO:0007165,GO:0005070,GO:0035591,GO:0023056,GO:0023051,GO:0007154,GO:0044700,GO:0023052	protein binding,positive regulation of biological process,regulation of response to stimulus,binding,programmed cell death,cell death,death,apoptotic process,positive regulation of cellular process,positive regulation of response to stimulus,biological regulation,single-organism cellular process,regulation of biological process,cellular response to stimulus,response to stimulus,molecular_function…	--	--
LNC_000015	XLOC_003061	-	chr1:47179928-47181104	9.02754	4.27307	1.07906	0.0383	0.999477	Novel_lncRNA	co_expression	ENSG00000278677	HIST1H2AM	Histone H2A conserved site||Histone H2A||Histone H2A, C-terminal domain||Histone-fold||Histone H2A/H2B/H3	GO:0000786,GO:0070062,GO:0043230,GO:0065010,GO:0032993,GO:0031982,GO:0031988,GO:0006342,GO:0044446,GO:0044422,GO:0045814,GO:0044421,GO:0032991,GO:0046982,GO:0000785,GO:0044428,GO:0031974,GO:0005515,GO:0016458,GO:0043233,GO:0070013,GO:0031981,GO:0043226,GO:0005576,GO:0000228,GO:0044454,GO:0043228,GO:0043232,GO:0044260,GO:0034641,GO:0043227,GO:0046983,GO:0044427,GO:0005694,GO:0000790,GO:0090304,GO:…	nucleosome,extracellular vesicular exosome,extracellular organelle,extracellular membrane-bounded organelle,protein-DNA complex,vesicle,membrane-bounded vesicle,chromatin silencing,intracellular organelle part,organelle part,negative regulation of gene expression, epigenetic,extracellular region part,macromolecular complex,protein heterodimerization activity,chromatin,nuclear part,membrane-enclos…	hsa05322,hsa05034	Systemic lupus erythematosus,Alcoholism
ENST00000605240.1	ENSG00000270972.1	RP11-326C3.15	chr11:333191-333688	0	0.593057	#NAME?	0.00455	0.999477	Annotated_lncRNA	co_location	ENSG00000185885	IFITM1	CD225/Dispanin family	GO:0006955,GO:0045087,GO:0002376,GO:0006950,GO:0034097,GO:0034341,GO:0071345,GO:0006952,GO:0019221,GO:0044403,GO:0044419,GO:0002682,GO:0048519,GO:0051607,GO:0050776,GO:0044764,GO:0016032,GO:0005515,GO:0009615,GO:0002252,GO:0045069,GO:0048583,GO:0048523,GO:0051704,GO:0048518,GO:0019079,GO:0060337,GO:0071357,GO:0034340,GO:0005488,GO:0035456,GO:0019058,GO:0050789,GO:0043900,GO:0045071,GO:0050792,GO:…	immune response,innate immune response,immune system process,response to stress,response to cytokine stimulus,response to interferon-gamma,cellular response to cytokine stimulus,defense response,cytokine-mediated signaling pathway,symbiosis, encompassing mutualism through parasitism,interspecies interaction between organisms,regulation of immune system process,negative regulation of biological pr…	hsa04662	B cell receptor signaling pathway
ENST00000605240.1	ENSG00000270972.1	RP11-326C3.15	chr11:333191-333688	0	0.593057	#NAME?	0.00455	0.999477	Annotated_lncRNA	co_location	ENSG00000185627	PSMD13	Proteasome component (PCI) domain||-||Winged helix-turn-helix DNA-binding domain	GO:0071345,GO:0034097,GO:0019221,GO:0006952,GO:1901564,GO:0048585,GO:0008541,GO:0016020,GO:0044710,GO:0007154,GO:0043623,GO:0023057,GO:0043248,GO:0010648,GO:0071310,GO:0043086,GO:0007166,GO:0005575,GO:0045087,GO:0071356,GO:0044700,GO:0023052,GO:0051248,GO:0007165,GO:0031400,GO:0000165,GO:0042221,GO:0070887,GO:0034622,GO:0034612,GO:0009968,GO:0007127,GO:0010565,GO:0005838,GO:0044106,GO:0048610,GO:…	cellular response to cytokine stimulus,response to cytokine stimulus,cytokine-mediated signaling pathway,defense response,organonitrogen compound metabolic process,negative regulation of response to stimulus,proteasome regulatory particle, lid subcomplex,membrane,single-organism metabolic process,cell communication,cellular protein complex assembly,negative regulation of signaling,proteasome asse…	hsa03050,hsa05169	Proteasome,Epstein-Barr virus infection
ENST00000605240.1	ENSG00000270972.1	RP11-326C3.15	chr11:333191-333688	0	0.593057	#NAME?	0.00455	0.999477	Annotated_lncRNA	co_location	ENSG00000142089	IFITM3	CD225/Dispanin family	GO:0002376,GO:0006955,GO:0006952,GO:0051704,GO:0045087,GO:0006950,GO:0002252,GO:0051707,GO:0009607,GO:0044403,GO:0044419,GO:0009615,GO:0016032,GO:0044764,GO:0070062,GO:0043230,GO:0065010,GO:0034097,GO:0051607,GO:0031982,GO:0071345,GO:0010033,GO:0044446,GO:0031988,GO:0019221,GO:0044422,GO:0070887,GO:0050896,GO:0019080,GO:0019058,GO:0043227,GO:0019083,GO:0071310,GO:0043226,GO:0034341,GO:0043900,GO:…	immune system process,immune response,defense response,multi-organism process,innate immune response,response to stress,immune effector process,response to other organism,response to biotic stimulus,symbiosis, encompassing mutualism through parasitism,interspecies interaction between organisms,response to virus,viral process,multi-organism cellular process,extracellular vesicular exosome,extracel…	--	--
ENST00000605240.1	ENSG00000270972.1	RP11-326C3.15	chr11:333191-333688	0	0.593057	#NAME?	0.00455	0.999477	Annotated_lncRNA	co_location	ENSG00000182272	B4GALNT4	PA14 domain||Nucleotide-diphospho-sugar transferases||Chondroitin N-acetylgalactosaminyltransferase||-	GO:0016757,GO:0033842,GO:0031224,GO:0016021,GO:0044425,GO:0005795,GO:0016758,GO:0016020,GO:0008194,GO:0032580,GO:0031090,GO:0005575,GO:0031985,GO:0031984,GO:0012505,GO:0000139,GO:0016740,GO:0008376,GO:0044431,GO:0005794,GO:0044444,GO:0005737,GO:0003824,GO:0044464,GO:0005623,GO:0043226,GO:0043231,GO:0043227,GO:0005622,GO:0044446,GO:0043229,GO:0044424,GO:0044422,GO:0003674	transferase activity, transferring glycosyl groups,N-acetyl-beta-glucosaminyl-glycoprotein 4-beta-N-acetylgalactosaminyltransferase activity,intrinsic to membrane,integral to membrane,membrane part,Golgi stack,transferase activity, transferring hexosyl groups,membrane,UDP-glycosyltransferase activity,Golgi cisterna membrane,organelle membrane,cellular_component,Golgi cisterna,organelle subcompart…	--	--
ENST00000605240.1	ENSG00000270972.1	RP11-326C3.15	chr11:333191-333688	0	0.593057	#NAME?	0.00455	0.999477	Annotated_lncRNA	co_location	ENSG00000174885	NLRP6	Leucine-rich repeat domain, L domain-like||Death-like domain||DAPIN domain||NACHT nucleoside triphosphatase||P-loop containing nucleoside triphosphate hydrolase	GO:0070255,GO:0009607,GO:0070254,GO:0051707,GO:0032102,GO:0043409,GO:0032101,GO:0006952,GO:0048585,GO:0006954,GO:0009605,GO:0010506,GO:0005000,GO:0070373,GO:0016020,GO:0051704,GO:0007154,GO:0010741,GO:0002862,GO:0031090,GO:0023057,GO:0010648,GO:0032941,GO:0006914,GO:0007166,GO:0005575,GO:0045087,GO:0044700,GO:0023052,GO:0007589,GO:0007165,GO:0000165,GO:0012505,GO:0009968,GO:0050728,GO:0002861,GO:…	regulation of mucus secretion,response to biotic stimulus,mucus secretion,response to other organism,negative regulation of response to external stimulus,negative regulation of MAPK cascade,regulation of response to external stimulus,defense response,negative regulation of response to stimulus,inflammatory response,response to external stimulus,regulation of autophagy,vasopressin receptor activit…	--	--
ENST00000605240.1	ENSG00000270972.1	RP11-326C3.15	chr11:333191-333688	0	0.593057	#NAME?	0.00455	0.999477	Annotated_lncRNA	co_location	ENSG00000142102	PGGHG	-||Glycoside hydrolase, family 65, central catalytic||Six-hairpin glycosidase||Six-hairpin glycosidase-like	GO:0016798,GO:0005975,GO:0005618,GO:0030312,GO:0005575,GO:0016787,GO:0003824,GO:0044464,GO:0005623,GO:0071944,GO:0003674,GO:0008150,GO:0008152,GO:0044238,GO:0071704	hydrolase activity, acting on glycosyl bonds,carbohydrate metabolic process,cell wall,external encapsulating structure,cellular_component,hydrolase activity,catalytic activity,cell part,cell,cell periphery,molecular_function,biological_process,metabolic process,primary metabolic process,organic substance metabolic process	--	--
ENST00000605240.1	ENSG00000270972.1	RP11-326C3.15	chr11:333191-333688	0	0.593057	#NAME?	0.00455	0.999477	Annotated_lncRNA	co_location	ENSG00000185201	IFITM2	CD225/Dispanin family	GO:0006955,GO:0045087,GO:0002376,GO:0006950,GO:0034097,GO:0034341,GO:0071345,GO:0006952,GO:0019221,GO:0044403,GO:0044419,GO:0048519,GO:0051607,GO:0044764,GO:0016032,GO:0009615,GO:0002252,GO:0045069,GO:0048523,GO:0051704,GO:0019079,GO:0060337,GO:0071357,GO:0034340,GO:0035456,GO:0019058,GO:0050789,GO:0043900,GO:0045071,GO:0050792,GO:0065007,GO:0010033,GO:0051716,GO:0071310,GO:0043903,GO:0070887,GO:…	immune response,innate immune response,immune system process,response to stress,response to cytokine stimulus,response to interferon-gamma,cellular response to cytokine stimulus,defense response,cytokine-mediated signaling pathway,symbiosis, encompassing mutualism through parasitism,interspecies interaction between organisms,negative regulation of biological process,defense response to virus,mult…	--	--
ENST00000605240.1	ENSG00000270972.1	RP11-326C3.15	chr11:333191-333688	0	0.593057	#NAME?	0.00455	0.999477	Annotated_lncRNA	co_location	ENSG00000142082	SIRT3	Sirtuin family, catalytic core small domain||Sirtuin family, catalytic core domain||Sirtuin, class I||DHS-like NAD/FAD-binding domain||-||Sirtuin family	GO:0016757,GO:0005975,GO:0043409,GO:1901135,GO:2000377,GO:1901137,GO:0048585,GO:0034983,GO:0070373,GO:0016020,GO:0016763,GO:0044710,GO:0007154,GO:0031078,GO:0032041,GO:0010741,GO:0070403,GO:0031090,GO:0023057,GO:0010648,GO:0072593,GO:0017136,GO:0009100,GO:2000757,GO:0005575,GO:0044700,GO:0042886,GO:0023052,GO:0051248,GO:0034979,GO:0007165,GO:0031400,GO:0015980,GO:0000165,GO:1901984,GO:0045333,GO:…	transferase activity, transferring glycosyl groups,carbohydrate metabolic process,negative regulation of MAPK cascade,carbohydrate derivative metabolic process,regulation of reactive oxygen species metabolic process,carbohydrate derivative biosynthetic process,negative regulation of response to stimulus,peptidyl-lysine deacetylation,negative regulation of ERK1 and ERK2 cascade,membrane,transferas…	--	--
ENST00000605240.1	ENSG00000270972.1	RP11-326C3.15	chr11:333191-333688	0	0.593057	#NAME?	0.00455	0.999477	Annotated_lncRNA	co_location	ENSG00000206013	IFITM5	CD225/Dispanin family	GO:0009607,GO:0031224,GO:0016021,GO:0044425,GO:0048705,GO:0016020,GO:0001701,GO:0005575,GO:0043009,GO:0009792,GO:0001501,GO:0051239,GO:0009887,GO:0030278,GO:0050896,GO:0009888,GO:0030500,GO:0070167,GO:0001503,GO:0009790,GO:0048513,GO:0060349,GO:0030282,GO:0009653,GO:0044699,GO:0044464,GO:0005623,GO:0031214,GO:0060348,GO:0050793,GO:0050789,GO:0048731,GO:0031226,GO:2000026,GO:0071944,GO:0005886,GO:…	response to biotic stimulus,intrinsic to membrane,integral to membrane,membrane part,skeletal system morphogenesis,membrane,in utero embryonic development,cellular_component,chordate embryonic development,embryo development ending in birth or egg hatching,skeletal system development,regulation of multicellular organismal process,organ morphogenesis,regulation of ossification,response to stimulus,…	--	--
ENST00000605240.1	ENSG00000270972.1	RP11-326C3.15	chr11:333191-333688	0	0.593057	#NAME?	0.00455	0.999477	Annotated_lncRNA	co_location	ENSG00000184363	PKP3	Plakophilin-3||Armadillo-like helical||Plakophilin/Delta catenin||Armadillo-type fold||Armadillo	GO:0002159,GO:0045294,GO:0016020,GO:0002934,GO:0007043,GO:0005575,GO:0030057,GO:0090002,GO:0090150,GO:0072659,GO:0034329,GO:0008104,GO:0034613,GO:0070727,GO:0045216,GO:0007009,GO:0022607,GO:0033036,GO:0051179,GO:0072657,GO:0050839,GO:0034330,GO:0045184,GO:0051641,GO:0044763,GO:0044699,GO:0016043,GO:0044464,GO:0051234,GO:0044085,GO:0005623,GO:0005515,GO:0043226,GO:0071840,GO:0043231,GO:0043227,GO:…	desmosome assembly,alpha-catenin binding,membrane,desmosome organization,cell-cell junction assembly,cellular_component,desmosome,establishment of protein localization to plasma membrane,establishment of protein localization to membrane,protein localization to plasma membrane,cell junction assembly,protein localization,cellular protein localization,cellular macromolecule localization,cell-cell ju…	--	--
ENST00000605240.1	ENSG00000270972.1	RP11-326C3.15	chr11:333191-333688	0	0.593057	#NAME?	0.00455	0.999477	Annotated_lncRNA	co_location	ENSG00000185101	ANO9	Anoctamin-9||Anoctamin	GO:0031224,GO:0016021,GO:0044425,GO:0016020,GO:0017128,GO:0005229,GO:0005575,GO:0006821,GO:0055085,GO:0034220,GO:0005548,GO:0015698,GO:0006869,GO:0006820,GO:0022836,GO:0022839,GO:0015267,GO:0022803,GO:0010876,GO:0006811,GO:0033036,GO:0005254,GO:0051179,GO:0015108,GO:0005253,GO:0005215,GO:0044765,GO:0071702,GO:0005216,GO:0044763,GO:0005319,GO:0022838,GO:0015103,GO:0044699,GO:0044464,GO:0051234,GO:…	intrinsic to membrane,integral to membrane,membrane part,membrane,phospholipid scramblase activity,intracellular calcium activated chloride channel activity,cellular_component,chloride transport,transmembrane transport,ion transmembrane transport,phospholipid transporter activity,inorganic anion transport,lipid transport,anion transport,gated channel activity,ion gated channel activity,channel ac…	--	--
ENST00000605240.1	ENSG00000270972.1	RP11-326C3.15	chr11:333191-333688	0	0.593057	#NAME?	0.00455	0.999477	Annotated_lncRNA	co_location	ENSG00000185187	SIGIRR	Immunoglobulin-like fold||Interleukin-1 receptor family||-||Immunoglobulin-like domain||Toll/interleukin-1 receptor homology (TIR) domain	GO:0006952,GO:0051704,GO:0006950,GO:0051707,GO:0009607,GO:0034097,GO:0071345,GO:0001816,GO:0010033,GO:0001817,GO:0019221,GO:0005515,GO:0070887,GO:0050896,GO:0071310,GO:0043900,GO:0042221,GO:0034641,GO:0048583,GO:0005488,GO:0009617,GO:0048519,GO:0006807,GO:0071704,GO:0044238,GO:0051716,GO:0044237,GO:0008152,GO:0003674,GO:1901360,GO:0019538,GO:0006139,GO:0008150,GO:0046483,GO:0044260,GO:0044763,GO:…	defense response,multi-organism process,response to stress,response to other organism,response to biotic stimulus,response to cytokine stimulus,cellular response to cytokine stimulus,cytokine production,response to organic substance,regulation of cytokine production,cytokine-mediated signaling pathway,protein binding,cellular response to chemical stimulus,response to stimulus,cellular response to…	--	--
ENST00000508174.5	ENSG00000250334.5	LINC00989	chr4:79492415-79576460	5.4976	3.13053	0.812396	0.0406	0.999477	Annotated_lncRNA	co_location	ENSG00000196475	GK2	Carbohydrate kinase, FGGY, N-terminal||Carbohydrate kinase, FGGY||Glycerol kinase||Carbohydrate kinase, FGGY, C-terminal||Carbohydrate kinase, FGGY, conserved site	GO:0046174,GO:0005975,GO:0046167,GO:1901135,GO:0004370,GO:1901137,GO:0019563,GO:0019405,GO:0044262,GO:0006072,GO:0016020,GO:0046164,GO:0044710,GO:0031090,GO:0044275,GO:1901616,GO:0005575,GO:0006071,GO:0044255,GO:0019400,GO:0044723,GO:0031967,GO:0019751,GO:0031975,GO:0016740,GO:0044282,GO:0044712,GO:0052646,GO:0016773,GO:0031966,GO:0006066,GO:0005740,GO:0006629,GO:0044724,GO:0016052,GO:0005741,GO:…	polyol catabolic process,carbohydrate metabolic process,glycerol-3-phosphate biosynthetic process,carbohydrate derivative metabolic process,glycerol kinase activity,carbohydrate derivative biosynthetic process,glycerol catabolic process,alditol catabolic process,cellular carbohydrate metabolic process,glycerol-3-phosphate metabolic process,membrane,alcohol catabolic process,single-organism metabo…	hsa00561,hsa03320,hsa01100	Glycerolipid metabolism,PPAR signaling pathway,Metabolic pathways
ENST00000508174.5	ENSG00000250334.5	LINC00989	chr4:79492415-79576460	5.4976	3.13053	0.812396	0.0406	0.999477	Annotated_lncRNA	co_expression	ENSG00000140374	ETFA	Electron transfer flavoprotein, alpha/beta-subunit, N-terminal||DHS-like NAD/FAD-binding domain||-||Electron transfer flavoprotein, alpha subunit, C-terminal||Electron transfer flavoprotein alpha subunit/FixB||Rossmann-like alpha/beta/alpha sandwich fold||Electron transfer flavoprotein subunit alpha, conserved site	GO:0044446,GO:0044422,GO:0043233,GO:0005515,GO:0043226,GO:0031974,GO:0070013,GO:0005737,GO:0044424,GO:0043227,GO:0005622,GO:0043229,GO:0044248,GO:0043231,GO:0044444,GO:0005488,GO:1901363,GO:0097159,GO:0009056,GO:1901575,GO:0005623,GO:0044237,GO:0008152,GO:0044238,GO:0044464,GO:0036094,GO:1901265,GO:0065007,GO:0071704,GO:0000166,GO:0031982,GO:0031988,GO:0003674,GO:0043168,GO:0003824,GO:0009987,GO:…	intracellular organelle part,organelle part,organelle lumen,protein binding,organelle,membrane-enclosed lumen,intracellular organelle lumen,cytoplasm,intracellular part,membrane-bounded organelle,intracellular,intracellular organelle,cellular catabolic process,intracellular membrane-bounded organelle,cytoplasmic part,binding,heterocyclic compound binding,organic cyclic compound binding,catabolic …	--	--
ENST00000508174.5	ENSG00000250334.5	LINC00989	chr4:79492415-79576460	5.4976	3.13053	0.812396	0.0406	0.999477	Annotated_lncRNA	co_expression	ENSG00000105968	H2AFV	Histone H2A/H2B/H3||Histone H2A||Histone H2A conserved site||Histone-fold||Histone H2A, C-terminal domain	GO:0044446,GO:0044422,GO:0043233,GO:0048519,GO:0005515,GO:0043226,GO:0031981,GO:0031974,GO:0070013,GO:0044428,GO:0032991,GO:0048523,GO:0044424,GO:0043227,GO:0005622,GO:0043229,GO:0005634,GO:0043231,GO:0005488,GO:1901363,GO:0097159,GO:0010605,GO:0005623,GO:0044237,GO:0008152,GO:0044238,GO:0031324,GO:0044464,GO:0044260,GO:0065007,GO:0009892,GO:0071704,GO:0043170,GO:0044763,GO:0050789,GO:0034641,GO:…	intracellular organelle part,organelle part,organelle lumen,negative regulation of biological process,protein binding,organelle,nuclear lumen,membrane-enclosed lumen,intracellular organelle lumen,nuclear part,macromolecular complex,negative regulation of cellular process,intracellular part,membrane-bounded organelle,intracellular,intracellular organelle,nucleus,intracellular membrane-bounded orga…	hsa05322,hsa05034	Systemic lupus erythematosus,Alcoholism
ENST00000508174.5	ENSG00000250334.5	LINC00989	chr4:79492415-79576460	5.4976	3.13053	0.812396	0.0406	0.999477	Annotated_lncRNA	co_expression	ENSG00000140612	SEC11A	Peptidase S24/S26A/S26B/S26C||Peptidase S26B||Peptidase S24/S26, beta-ribbon domain||Peptidase S26A, signal peptidase I, conserved site||Peptidase S26A, signal peptidase I, serine active site||Peptidase S24/S26A/S26B	GO:0044446,GO:0044422,GO:0043226,GO:0005737,GO:0044424,GO:0043227,GO:0005622,GO:0043229,GO:0044267,GO:0043231,GO:0044444,GO:0019538,GO:0005623,GO:0044237,GO:0008152,GO:0044238,GO:0044464,GO:0044260,GO:0071704,GO:0043170,GO:0034641,GO:0031090,GO:0031982,GO:0031988,GO:0003674,GO:0003824,GO:0006807,GO:0009987,GO:0016787,GO:0070062,GO:0043230,GO:0065010,GO:0010467,GO:0012505,GO:0016020,GO:0008150,GO:…	intracellular organelle part,organelle part,organelle,cytoplasm,intracellular part,membrane-bounded organelle,intracellular,intracellular organelle,cellular protein metabolic process,intracellular membrane-bounded organelle,cytoplasmic part,protein metabolic process,cell,cellular metabolic process,metabolic process,primary metabolic process,cell part,cellular macromolecule metabolic process,organ…	hsa03060	Protein export
ENST00000620266.1	ENSG00000278730.1	RP11-147L13.11	chr17:68126665-68129586	1.27963	0.620726	1.0437	0.03075	0.999477	Annotated_lncRNA	co_location	ENSG00000182481	KPNA2	Atypical Arm repeat||Importin subunit alpha||Armadillo-like helical||-||Armadillo-type fold||Importin-alpha, importin-beta-binding domain||Armadillo	GO:0031967,GO:0031975,GO:0016020,GO:0012505,GO:0044425,GO:0005737,GO:0005575,GO:0044424,GO:0051817,GO:0019048,GO:0005048,GO:0017038,GO:0008565,GO:0044003,GO:0016021,GO:0006310,GO:0031224,GO:0005622,GO:0043229,GO:0006605,GO:0043231,GO:0035821,GO:0005515,GO:0006886,GO:0000018,GO:0033365,GO:0043226,GO:0005635,GO:0005643,GO:0042277,GO:0019054,GO:0006259,GO:0006607,GO:0033218,GO:0043227,GO:0044068,GO:…	organelle envelope,envelope,membrane,endomembrane system,membrane part,cytoplasm,cellular_component,intracellular part,modification of morphology or physiology of other organism involved in symbiotic interaction,modulation by virus of host morphology or physiology,signal sequence binding,protein import,protein transporter activity,modification by symbiont of host morphology or physiology,integral…	hsa05164	Influenza A
ENST00000620266.1	ENSG00000278730.1	RP11-147L13.11	chr17:68126665-68129586	1.27963	0.620726	1.0437	0.03075	0.999477	Annotated_lncRNA	co_expression	ENSG00000118058	KMT2A	Post-SET domain||Zinc finger, FYVE/PHD-type||FY-rich, C-terminal||Bromodomain||FY-rich, N-terminal||SET domain||Zinc finger, CXXC-type||Zinc finger, PHD-finger||Zinc finger, RING/FYVE/PHD-type||Zinc finger, PHD-type||Methyltransferase, trithorax||-	GO:0002376,GO:0005654,GO:0043233,GO:0031981,GO:0070013,GO:0031974,GO:0044428,GO:0032991,GO:0048519,GO:0044446,GO:0005515,GO:0044422,GO:0048583,GO:0048523,GO:0005634,GO:0044238,GO:0044267,GO:0044260,GO:0071704,GO:0043170,GO:0043226,GO:0097159,GO:0048518,GO:0043229,GO:1901363,GO:0044424,GO:0090304,GO:0008152,GO:0019538,GO:0005488,GO:0010467,GO:1901360,GO:0043227,GO:0043234,GO:0034641,GO:0048584,GO:…	immune system process,nucleoplasm,organelle lumen,nuclear lumen,intracellular organelle lumen,membrane-enclosed lumen,nuclear part,macromolecular complex,negative regulation of biological process,intracellular organelle part,protein binding,organelle part,regulation of response to stimulus,negative regulation of cellular process,nucleus,primary metabolic process,cellular protein metabolic process…	hsa05202,hsa00310	Transcriptional misregulation in cancer,Lysine degradation
ENST00000620266.1	ENSG00000278730.1	RP11-147L13.11	chr17:68126665-68129586	1.27963	0.620726	1.0437	0.03075	0.999477	Annotated_lncRNA	co_expression	ENSG00000183718	TRIM52	Zinc finger, RING-type||Zinc finger, RING/FYVE/PHD-type||Zinc finger, RING-type, conserved site||B-box-type zinc finger	GO:0044238,GO:0044260,GO:0071704,GO:0043170,GO:0090304,GO:0008152,GO:0005488,GO:0010467,GO:1901360,GO:0034641,GO:0050789,GO:0044237,GO:0005622,GO:0006139,GO:0046483,GO:0065007,GO:0019222,GO:0006725,GO:0060255,GO:0050794,GO:0005623,GO:0006807,GO:0044464,GO:0010468,GO:0009059,GO:0080090,GO:0044249,GO:0016070,GO:0034645,GO:1901576,GO:0031323,GO:0009058,GO:0065009,GO:0003674,GO:0051092,GO:0051171,GO:…	primary metabolic process,cellular macromolecule metabolic process,organic substance metabolic process,macromolecule metabolic process,nucleic acid metabolic process,metabolic process,binding,gene expression,organic cyclic compound metabolic process,cellular nitrogen compound metabolic process,regulation of biological process,cellular metabolic process,intracellular,nucleobase-containing compound…	--	--
ENST00000620266.1	ENSG00000278730.1	RP11-147L13.11	chr17:68126665-68129586	1.27963	0.620726	1.0437	0.03075	0.999477	Annotated_lncRNA	co_expression	ENSG00000257093	KIAA1147	Protein of unknown function DUF2347	--	--	--	--
ENST00000620266.1	ENSG00000278730.1	RP11-147L13.11	chr17:68126665-68129586	1.27963	0.620726	1.0437	0.03075	0.999477	Annotated_lncRNA	co_expression	ENSG00000102910	LONP2	Peptidase S16, Lon C-terminal||Peptidase S16, active site||PUA-like domain||Lon protease homologue 2, peroxisomal||AAA+ ATPase domain||Lon protease, bacterial/eukaryotic-type||P-loop containing nucleoside triphosphate hydrolase||ATP-dependent protease La (LON), substrate-binding domain||Lon protease||Ribosomal protein S5 domain 2-type fold, subgroup||ATPase, AAA-type, core||Ribosomal protein S5 d…	GO:0043233,GO:0070013,GO:0031974,GO:0044446,GO:0005515,GO:0044422,GO:0005634,GO:0044238,GO:0044267,GO:0044260,GO:0071704,GO:0043170,GO:0043226,GO:0097159,GO:0043229,GO:1901363,GO:0044424,GO:0008152,GO:0019538,GO:0044444,GO:0005488,GO:0010467,GO:0043227,GO:0043231,GO:0050789,GO:0044237,GO:0005622,GO:0065007,GO:0010033,GO:0019222,GO:0005737,GO:0044265,GO:0044248,GO:0033036,GO:0019899,GO:0050794,GO:…	organelle lumen,intracellular organelle lumen,membrane-enclosed lumen,intracellular organelle part,protein binding,organelle part,nucleus,primary metabolic process,cellular protein metabolic process,cellular macromolecule metabolic process,organic substance metabolic process,macromolecule metabolic process,organelle,organic cyclic compound binding,intracellular organelle,heterocyclic compound bin…	--	--
ENST00000620266.1	ENSG00000278730.1	RP11-147L13.11	chr17:68126665-68129586	1.27963	0.620726	1.0437	0.03075	0.999477	Annotated_lncRNA	co_expression	ENSG00000138758	2018-09-11	P-loop containing nucleoside triphosphate hydrolase||Septin||Septin-type guanine nucleotide-binding (G) domain	GO:0070062,GO:0043230,GO:0065010,GO:0031982,GO:0044446,GO:0031988,GO:0044422,GO:0005515,GO:0043227,GO:0043226,GO:0044421,GO:0005488,GO:0005622,GO:0044424,GO:0044085,GO:0005737,GO:0005576,GO:0003674,GO:0043229,GO:0065003,GO:0008150,GO:0044763,GO:0009987,GO:0071840,GO:1901363,GO:0043933,GO:0097159,GO:0051259,GO:0022607,GO:0032553,GO:0044464,GO:0043228,GO:0043232,GO:0044699,GO:0017076,GO:0032550,GO:…	extracellular vesicular exosome,extracellular organelle,extracellular membrane-bounded organelle,vesicle,intracellular organelle part,membrane-bounded vesicle,organelle part,protein binding,membrane-bounded organelle,organelle,extracellular region part,binding,intracellular,intracellular part,cellular component biogenesis,cytoplasm,extracellular region,molecular_function,intracellular organelle,m…	hsa05100	Bacterial invasion of epithelial cells
ENST00000620266.1	ENSG00000278730.1	RP11-147L13.11	chr17:68126665-68129586	1.27963	0.620726	1.0437	0.03075	0.999477	Annotated_lncRNA	co_expression	ENSG00000140262	TCF12	Myc-type, basic helix-loop-helix (bHLH) domain||-	GO:0006955,GO:0002376,GO:0005654,GO:0043233,GO:0031981,GO:0070013,GO:0031974,GO:0044428,GO:0032991,GO:0044446,GO:0005515,GO:0044422,GO:0005634,GO:0044238,GO:0044260,GO:0071704,GO:0043170,GO:0043226,GO:0097159,GO:0048518,GO:0043229,GO:1901363,GO:0044424,GO:0090304,GO:0008152,GO:0005488,GO:0010467,GO:1901360,GO:0043227,GO:0043234,GO:0034641,GO:0043231,GO:0050789,GO:0044237,GO:0005622,GO:0006139,GO:…	immune response,immune system process,nucleoplasm,organelle lumen,nuclear lumen,intracellular organelle lumen,membrane-enclosed lumen,nuclear part,macromolecular complex,intracellular organelle part,protein binding,organelle part,nucleus,primary metabolic process,cellular macromolecule metabolic process,organic substance metabolic process,macromolecule metabolic process,organelle,organic cyclic c…	--	--
ENST00000620266.1	ENSG00000278730.1	RP11-147L13.11	chr17:68126665-68129586	1.27963	0.620726	1.0437	0.03075	0.999477	Annotated_lncRNA	co_expression	ENSG00000127603	MACF1	Dystonin||Actinin-type actin-binding domain, conserved site||EF-hand domain||-||Spectrin/alpha-actinin||Calponin homology domain||Spectrin repeat||Microtubule-actin cross-linking factor 1||EF-hand domain pair||Plectin repeat||Growth-arrest-specific protein 2 domain||EF-Hand 1, calcium-binding site	GO:0006950,GO:0032991,GO:0044446,GO:0005515,GO:0044422,GO:0048583,GO:0043226,GO:0048518,GO:0043229,GO:0044424,GO:0044444,GO:0005488,GO:0043227,GO:0043234,GO:0048584,GO:0043231,GO:0050789,GO:0005622,GO:0065007,GO:0051716,GO:0005737,GO:0033036,GO:0050794,GO:0005623,GO:0050896,GO:0044464,GO:0048522,GO:0008104,GO:0015031,GO:0042060,GO:0006996,GO:0022607,GO:0034613,GO:0016787,GO:0016818,GO:0070727,GO:…	response to stress,macromolecular complex,intracellular organelle part,protein binding,organelle part,regulation of response to stimulus,organelle,positive regulation of biological process,intracellular organelle,intracellular part,cytoplasmic part,binding,membrane-bounded organelle,protein complex,positive regulation of response to stimulus,intracellular membrane-bounded organelle,regulation of …	--	--
ENST00000488545.1	ENSG00000241163.7	LINC00877	chr3:72035299-72100957	1.50878	3.30644	-1.13189	0.0455	0.999477	Annotated_lncRNA	co_expression	ENSG00000125347	IRF1	Interferon regulatory factor, conserved site||Interferon regulatory factor DNA-binding domain||Interferon regulatory factor-1/2||Interferon regulatory factor 1||Winged helix-turn-helix DNA-binding domain	GO:0002376,GO:0006955,GO:0006952,GO:0002682,GO:0051704,GO:0045087,GO:0006950,GO:0002684,GO:0002252,GO:0050776,GO:0051707,GO:0009607,GO:0009615,GO:0034097,GO:0051607,GO:0045321,GO:0071345,GO:0001816,GO:0010033,GO:0001775,GO:0001817,GO:0031347,GO:0044446,GO:0050778,GO:0019221,GO:0044422,GO:0005515,GO:0070887,GO:0002694,GO:0050896,GO:0046649,GO:0050865,GO:0045088,GO:0031974,GO:0050863,GO:0045089,GO:…	immune system process,immune response,defense response,regulation of immune system process,multi-organism process,innate immune response,response to stress,positive regulation of immune system process,immune effector process,regulation of immune response,response to other organism,response to biotic stimulus,response to virus,response to cytokine stimulus,defense response to virus,leukocyte activ…	hsa05160,hsa04917,hsa05133	Hepatitis C,Prolactin signaling pathway,Pertussis
ENST00000488545.1	ENSG00000241163.7	LINC00877	chr3:72035299-72100957	1.50878	3.30644	-1.13189	0.0455	0.999477	Annotated_lncRNA	co_expression	ENSG00000169994	MYO7B	-||Variant SH3 domain||MyTH4 domain||FERM domain||Band 4.1 domain||Ubiquitin-related domain||FERM central domain||Myosin head, motor domain||PH domain-like||SH3 domain||IQ motif, EF-hand binding site||P-loop containing nucleoside triphosphate hydrolase||FERM/acyl-CoA-binding protein, 3-helical bundle	GO:0070062,GO:0043230,GO:0065010,GO:0031988,GO:0044421,GO:0005576,GO:0031982,GO:0044699,GO:0044763,GO:0005515,GO:0005488,GO:0032991,GO:0043228,GO:0043232,GO:0043226,GO:1901363,GO:0005737,GO:0043168,GO:0043227,GO:0044422,GO:0097159,GO:0044446,GO:0032502,GO:0005622,GO:0005623,GO:0009987,GO:0044464,GO:0008150,GO:0003674,GO:0003779,GO:0005902,GO:0042995,GO:0032555,GO:0048869,GO:0036094,GO:0017076,GO:…	extracellular vesicular exosome,extracellular organelle,extracellular membrane-bounded organelle,membrane-bounded vesicle,extracellular region part,extracellular region,vesicle,single-organism process,single-organism cellular process,protein binding,binding,macromolecular complex,non-membrane-bounded organelle,intracellular non-membrane-bounded organelle,organelle,heterocyclic compound binding,cy…	--	--
ENST00000488545.1	ENSG00000241163.7	LINC00877	chr3:72035299-72100957	1.50878	3.30644	-1.13189	0.0455	0.999477	Annotated_lncRNA	co_expression	ENSG00000129667	RHBDF2	Peptidase S54, rhomboid domain||Peptidase S54, rhomboid||-||Rhomboid serine protease	GO:0048519,GO:0044446,GO:0005515,GO:0044422,GO:0048583,GO:0048523,GO:0044238,GO:0071704,GO:0043170,GO:0043226,GO:0043229,GO:0044424,GO:0008152,GO:0019538,GO:0044444,GO:0005488,GO:0010467,GO:0043227,GO:0043231,GO:0050789,GO:0005622,GO:0065007,GO:0051716,GO:0032880,GO:0005737,GO:0033036,GO:0070201,GO:0050794,GO:0005623,GO:0050896,GO:0051223,GO:0044464,GO:0008104,GO:0015031,GO:0016787,GO:0045184,GO:…	negative regulation of biological process,intracellular organelle part,protein binding,organelle part,regulation of response to stimulus,negative regulation of cellular process,primary metabolic process,organic substance metabolic process,macromolecule metabolic process,organelle,intracellular organelle,intracellular part,metabolic process,protein metabolic process,cytoplasmic part,binding,gene e…	--	--
ENST00000488545.1	ENSG00000241163.7	LINC00877	chr3:72035299-72100957	1.50878	3.30644	-1.13189	0.0455	0.999477	Annotated_lncRNA	co_expression	ENSG00000184588	PDE4B	3'5'-cyclic nucleotide phosphodiesterase, catalytic domain||-||3'5'-cyclic nucleotide phosphodiesterase||3'5'-cyclic nucleotide phosphodiesterase, conserved site||HD/PDEase domain	GO:0006955,GO:0002376,GO:0032991,GO:0002684,GO:0002682,GO:0048519,GO:0050776,GO:0044446,GO:0005829,GO:0005515,GO:0044422,GO:0048583,GO:0002253,GO:0051704,GO:0044238,GO:0050778,GO:0071704,GO:0002757,GO:0002764,GO:0043226,GO:0097159,GO:0048518,GO:0043229,GO:1901363,GO:0044424,GO:0008152,GO:0044444,GO:0005488,GO:1901360,GO:0043227,GO:0002429,GO:0002768,GO:0043234,GO:0034641,GO:0048584,GO:0043231,GO:…	immune response,immune system process,macromolecular complex,positive regulation of immune system process,regulation of immune system process,negative regulation of biological process,regulation of immune response,intracellular organelle part,cytosol,protein binding,organelle part,regulation of response to stimulus,activation of immune response,multi-organism process,primary metabolic process,pos…	hsa05032,hsa04024,hsa00230	Morphine addiction,cAMP signaling pathway,Purine metabolism
ENST00000488545.1	ENSG00000241163.7	LINC00877	chr3:72035299-72100957	1.50878	3.30644	-1.13189	0.0455	0.999477	Annotated_lncRNA	co_expression	ENSG00000138674	SEC31A	Ancestral coatomer element 1, Sec16/Sec31||WD40 repeat||-||WD40/YVTN repeat-like-containing domain||WD40-repeat-containing domain	GO:0002376,GO:0032991,GO:0044446,GO:0005829,GO:0005515,GO:0044422,GO:0043226,GO:0043229,GO:0044424,GO:0044444,GO:0005488,GO:0043227,GO:0043234,GO:0043231,GO:0005622,GO:0005737,GO:0033036,GO:0005623,GO:0050896,GO:0044464,GO:0008104,GO:0015031,GO:0043933,GO:0065003,GO:0006996,GO:0019884,GO:0022607,GO:0002474,GO:0044085,GO:0045184,GO:0002478,GO:0016482,GO:0016043,GO:0071840,GO:0051641,GO:0048002,GO:…	immune system process,macromolecular complex,intracellular organelle part,cytosol,protein binding,organelle part,organelle,intracellular organelle,intracellular part,cytoplasmic part,binding,membrane-bounded organelle,protein complex,intracellular membrane-bounded organelle,intracellular,cytoplasm,macromolecule localization,cell,response to stimulus,cell part,protein localization,protein transpor…	hsa04141	Protein processing in endoplasmic reticulum
ENST00000488545.1	ENSG00000241163.7	LINC00877	chr3:72035299-72100957	1.50878	3.30644	-1.13189	0.0455	0.999477	Annotated_lncRNA	co_expression	ENSG00000141574	SECTM1	Secreted and transmembrane protein 1||-||Immunoglobulin-like domain||Immunoglobulin-like fold	GO:0002376,GO:0006955,GO:0070062,GO:0043230,GO:0065010,GO:0031982,GO:0031988,GO:0005515,GO:0050896,GO:0043227,GO:0043226,GO:0048584,GO:0044421,GO:0048583,GO:0005488,GO:0005622,GO:0048518,GO:0044424,GO:0051716,GO:0005737,GO:0005576,GO:0003674,GO:0043229,GO:0008150,GO:0043231,GO:0044763,GO:0016020,GO:0009987,GO:0044444,GO:0048522,GO:0044464,GO:0044699,GO:0005623,GO:0035556,GO:0065007,GO:0009967,GO:…	immune system process,immune response,extracellular vesicular exosome,extracellular organelle,extracellular membrane-bounded organelle,vesicle,membrane-bounded vesicle,protein binding,response to stimulus,membrane-bounded organelle,organelle,positive regulation of response to stimulus,extracellular region part,regulation of response to stimulus,binding,intracellular,positive regulation of biologi…	--	--
ENST00000488545.1	ENSG00000241163.7	LINC00877	chr3:72035299-72100957	1.50878	3.30644	-1.13189	0.0455	0.999477	Annotated_lncRNA	co_expression	ENSG00000165637	VDAC2	Voltage-dependent anion-selective channel protein 2||Porin, eukaryotic type||Eukaryotic porin/Tom40||Porin domain	GO:0043233,GO:0070013,GO:0031974,GO:0032991,GO:0048519,GO:0044446,GO:0044422,GO:0048583,GO:0048523,GO:0005634,GO:0043226,GO:0097159,GO:0043229,GO:1901363,GO:0044424,GO:0044444,GO:0005488,GO:0043227,GO:0043234,GO:0043231,GO:0050789,GO:0005622,GO:0006915,GO:0012501,GO:0065007,GO:0008219,GO:0016265,GO:0051716,GO:0005737,GO:0050794,GO:0005623,GO:0050896,GO:0044464,GO:0034622,GO:0043933,GO:0065003,GO:…	organelle lumen,intracellular organelle lumen,membrane-enclosed lumen,macromolecular complex,negative regulation of biological process,intracellular organelle part,organelle part,regulation of response to stimulus,negative regulation of cellular process,nucleus,organelle,organic cyclic compound binding,intracellular organelle,heterocyclic compound binding,intracellular part,cytoplasmic part,bindi…	hsa05166,hsa05016,hsa04022,hsa05012,hsa04020	HTLV-I infection,Huntington's disease,cGMP-PKG signaling pathway,Parkinson's disease,Calcium signaling pathway
ENST00000488545.1	ENSG00000241163.7	LINC00877	chr3:72035299-72100957	1.50878	3.30644	-1.13189	0.0455	0.999477	Annotated_lncRNA	co_expression	ENSG00000198216	CACNA1E	Voltage-dependent calcium channel, R-type, alpha-1 subunit||Voltage-dependent channel, four helix bundle domain||Ion transport domain||Voltage-dependent L-type calcium channel, IQ-associated domain||Voltage-dependent calcium channel, alpha-1 subunit||Voltage-dependent calcium channel, alpha-1 subunit, IQ domain||EF-hand domain	GO:0032991,GO:0005488,GO:0043234,GO:0050789,GO:0065007,GO:0050794,GO:0005623,GO:0044464,GO:0032940,GO:0051641,GO:0071702,GO:0051649,GO:0044763,GO:0060341,GO:0046903,GO:0003674,GO:0016020,GO:0044765,GO:0009987,GO:0032879,GO:0007154,GO:0005891,GO:0044699,GO:0005575,GO:0006810,GO:0044700,GO:0023052,GO:0010646,GO:0051234,GO:0043167,GO:0051179,GO:0034704,GO:0051046,GO:0023051,GO:0051049,GO:0008331,GO:…	macromolecular complex,binding,protein complex,regulation of biological process,biological regulation,regulation of cellular process,cell,cell part,secretion by cell,cellular localization,organic substance transport,establishment of localization in cell,single-organism cellular process,regulation of cellular localization,secretion,molecular_function,membrane,single-organism transport,cellular pro…	hsa04010,hsa04930,hsa04020	MAPK signaling pathway,Type II diabetes mellitus,Calcium signaling pathway
ENST00000488545.1	ENSG00000241163.7	LINC00877	chr3:72035299-72100957	1.50878	3.30644	-1.13189	0.0455	0.999477	Annotated_lncRNA	co_expression	ENSG00000132256	TRIM5	Zinc finger, RING-type, conserved site||Concanavalin A-like lectin/glucanase domain||Butyrophylin-like||RING-type zinc-finger, LisH dimerisation motif||Zinc finger, RING/FYVE/PHD-type||SPRY domain||B-box-type zinc finger||Zinc finger, RING-type||Tripartite motif-containing protein 5||B30.2/SPRY domain	GO:0006955,GO:0045087,GO:0002376,GO:0006950,GO:0034097,GO:0034341,GO:0080134,GO:0071345,GO:0006952,GO:0019221,GO:0044403,GO:0044419,GO:0032991,GO:0002684,GO:0002682,GO:0048519,GO:0051607,GO:0050776,GO:0071346,GO:0044764,GO:0060333,GO:0016032,GO:0005829,GO:0005515,GO:0009615,GO:0002252,GO:0048583,GO:0002253,GO:0048523,GO:0051704,GO:0005634,GO:0044238,GO:0044267,GO:0044260,GO:0050778,GO:0071704,GO:…	immune response,innate immune response,immune system process,response to stress,response to cytokine stimulus,response to interferon-gamma,regulation of response to stress,cellular response to cytokine stimulus,defense response,cytokine-mediated signaling pathway,symbiosis, encompassing mutualism through parasitism,interspecies interaction between organisms,macromolecular complex,positive regulat…	--	--
ENST00000488545.1	ENSG00000241163.7	LINC00877	chr3:72035299-72100957	1.50878	3.30644	-1.13189	0.0455	0.999477	Annotated_lncRNA	co_expression	ENSG00000135604	STX11	Syntaxin-11||Syntaxin/epimorphin, conserved site||t-SNARE||Syntaxin, N-terminal domain||Target SNARE coiled-coil homology domain	GO:0031982,GO:0031988,GO:0005515,GO:0043227,GO:0043226,GO:0005488,GO:0005622,GO:0044424,GO:0045184,GO:0033036,GO:0008104,GO:0005737,GO:0015031,GO:0051649,GO:0003674,GO:0043229,GO:0008150,GO:0043231,GO:0051179,GO:0051641,GO:0032991,GO:0044763,GO:0016020,GO:0009987,GO:0044444,GO:0071840,GO:0034613,GO:0070727,GO:0065008,GO:0051234,GO:0006886,GO:0071702,GO:0006810,GO:0032940,GO:0046907,GO:0046903,GO:…	vesicle,membrane-bounded vesicle,protein binding,membrane-bounded organelle,organelle,binding,intracellular,intracellular part,establishment of protein localization,macromolecule localization,protein localization,cytoplasm,protein transport,establishment of localization in cell,molecular_function,intracellular organelle,biological_process,intracellular membrane-bounded organelle,localization,cell…	hsa04130	SNARE interactions in vesicular transport
ENST00000488545.1	ENSG00000241163.7	LINC00877	chr3:72035299-72100957	1.50878	3.30644	-1.13189	0.0455	0.999477	Annotated_lncRNA	co_expression	ENSG00000137757	CASP5	Caspase-like domain||Peptidase C14, p20 domain||CARD domain||Peptidase family C14A, His active site||Death-like domain||Peptidase C14A, caspase catalytic domain||Peptidase family C14A, cysteine active site||Peptidase C14, caspase non-catalytic subunit p10||Peptidase C14A, interleukin-1 beta convertase type	GO:0006950,GO:0080134,GO:0006952,GO:0032991,GO:0005515,GO:0048583,GO:0044238,GO:0071704,GO:0043170,GO:0048518,GO:0044424,GO:0008152,GO:0019538,GO:0031347,GO:0005488,GO:0043234,GO:0050789,GO:0005622,GO:0001817,GO:0006915,GO:0012501,GO:0065007,GO:0008219,GO:0016265,GO:0001816,GO:0051716,GO:0032880,GO:0033036,GO:0070201,GO:0050794,GO:0005623,GO:0050896,GO:0051223,GO:0032612,GO:0032652,GO:0001819,GO:…	response to stress,regulation of response to stress,defense response,macromolecular complex,protein binding,regulation of response to stimulus,primary metabolic process,organic substance metabolic process,macromolecule metabolic process,positive regulation of biological process,intracellular part,metabolic process,protein metabolic process,regulation of defense response,binding,protein complex,re…	hsa04621	NOD-like receptor signaling pathway
ENST00000488545.1	ENSG00000241163.7	LINC00877	chr3:72035299-72100957	1.50878	3.30644	-1.13189	0.0455	0.999477	Annotated_lncRNA	co_expression	ENSG00000177989	ODF3B	Sperm-tail PG-rich repeat||-	--	--	--	--
ENST00000428647.1	ENSG00000232164.1	AC092669.3	chr2:66383305-66392450	2.17734	1.12401	0.95392	0.0459	0.999477	Annotated_lncRNA	co_location	ENSG00000143995	MEIS1	Homeobox domain||Homeobox protein PKNOX/Meis, N-terminal||Homeodomain-like||Homeobox KN domain	GO:0035855,GO:0060216,GO:0061515,GO:0030219,GO:0001944,GO:0005667,GO:0005575,GO:0002089,GO:0001525,GO:0001568,GO:0007610,GO:0048514,GO:0048592,GO:0045664,GO:0072358,GO:0072359,GO:0051239,GO:0045596,GO:0009887,GO:0048518,GO:0007626,GO:0045665,GO:0048519,GO:0002088,GO:0050896,GO:0001654,GO:0045637,GO:0002376,GO:0048523,GO:0046982,GO:0050767,GO:0048513,GO:0051093,GO:0045638,GO:0003705,GO:0009653,GO:…	megakaryocyte development,definitive hemopoiesis,myeloid cell development,megakaryocyte differentiation,vasculature development,transcription factor complex,cellular_component,lens morphogenesis in camera-type eye,angiogenesis,blood vessel development,behavior,blood vessel morphogenesis,eye morphogenesis,regulation of neuron differentiation,cardiovascular system development,circulatory system dev…	hsa04550,hsa05202	Signaling pathways regulating pluripotency of stem cells,Transcriptional misregulation in cancer
ENST00000602663.1	ENSG00000270055.1	CTD-3092A11.2	chr15:30487962-30490313	1.80769	0.768461	1.2341	0.0112	0.999477	Annotated_lncRNA	co_location	ENSG00000166664	CHRFAM7A	Neurotransmitter-gated ion-channel, conserved site||Nicotinic acetylcholine-gated receptor, transmembrane domain||Neurotransmitter-gated ion-channel||Neurotransmitter-gated ion-channel transmembrane domain||Neurotransmitter-gated ion-channel ligand-binding domain	GO:0016020,GO:0022848,GO:0044425,GO:0005575,GO:0016021,GO:0031224,GO:0022824,GO:0022835,GO:0051051,GO:0043271,GO:0043269,GO:0034766,GO:0034763,GO:0034765,GO:0034762,GO:0048523,GO:0048519,GO:0005230,GO:0044765,GO:0055085,GO:0051049,GO:0051234,GO:0006810,GO:0051179,GO:0034220,GO:0032879,GO:0015276,GO:0022834,GO:0022892,GO:0015267,GO:0022803,GO:0022836,GO:0022839,GO:0005215,GO:0006811,GO:0044763,GO:…	membrane,acetylcholine-gated cation channel activity,membrane part,cellular_component,integral to membrane,intrinsic to membrane,transmitter-gated ion channel activity,transmitter-gated channel activity,negative regulation of transport,negative regulation of ion transport,regulation of ion transport,negative regulation of ion transmembrane transport,negative regulation of transmembrane transport,…	--	--
ENST00000602663.1	ENSG00000270055.1	CTD-3092A11.2	chr15:30487962-30490313	1.80769	0.768461	1.2341	0.0112	0.999477	Annotated_lncRNA	co_location	ENSG00000178115	GOLGA8Q	Golgin subfamily A	GO:0005737,GO:0005575,GO:0044424,GO:0005622,GO:0043229,GO:0043231,GO:0043226,GO:0043227,GO:0044444,GO:0044464,GO:0005623,GO:0005794	cytoplasm,cellular_component,intracellular part,intracellular,intracellular organelle,intracellular membrane-bounded organelle,organelle,membrane-bounded organelle,cytoplasmic part,cell part,cell,Golgi apparatus	--	--
ENST00000602663.1	ENSG00000270055.1	CTD-3092A11.2	chr15:30487962-30490313	1.80769	0.768461	1.2341	0.0112	0.999477	Annotated_lncRNA	co_location	ENSG00000186399	GOLGA8R	Golgin subfamily A	GO:0005737,GO:0005575,GO:0044424,GO:0005622,GO:0043229,GO:0043231,GO:0043226,GO:0043227,GO:0044444,GO:0044464,GO:0005623,GO:0005794	cytoplasm,cellular_component,intracellular part,intracellular,intracellular organelle,intracellular membrane-bounded organelle,organelle,membrane-bounded organelle,cytoplasmic part,cell part,cell,Golgi apparatus	--	--
ENST00000454869.1	ENSG00000232063.1	RP11-307E17.8	chr9:94332475-94360948	0.486846	0.182109	1.41866	0.0432	0.999477	Annotated_lncRNA	co_location	ENSG00000130950	NUTM2F	Nuclear Testis protein, N-terminal||NUT family	--	--	--	--
ENST00000454869.1	ENSG00000232063.1	RP11-307E17.8	chr9:94332475-94360948	0.486846	0.182109	1.41866	0.0432	0.999477	Annotated_lncRNA	co_location	ENSG00000175787	ZNF169	Zinc finger, C2H2||Zinc finger, C2H2-like||Krueppel-associated box||Zinc finger C2H2-type/integrase DNA-binding domain	GO:0005575,GO:0044464,GO:0005623,GO:0046872,GO:0043226,GO:0050794,GO:0050789,GO:0043169,GO:0043231,GO:0043227,GO:0005622,GO:0043229,GO:0044424,GO:0065007,GO:0043167,GO:0006807,GO:0003674,GO:0005488,GO:0034641,GO:0051171,GO:0019219,GO:0003677,GO:0006139,GO:1901363,GO:0034654,GO:2001141,GO:0097159,GO:0046483,GO:0006725,GO:1901576,GO:0019438,GO:0018130,GO:0009987,GO:0005634,GO:0019222,GO:0051252,GO:…	cellular_component,cell part,cell,metal ion binding,organelle,regulation of cellular process,regulation of biological process,cation binding,intracellular membrane-bounded organelle,membrane-bounded organelle,intracellular,intracellular organelle,intracellular part,biological regulation,ion binding,nitrogen compound metabolic process,molecular_function,binding,cellular nitrogen compound metabolic…	--	--
ENST00000454869.1	ENSG00000232063.1	RP11-307E17.8	chr9:94332475-94360948	0.486846	0.182109	1.41866	0.0432	0.999477	Annotated_lncRNA	co_location	ENSG00000148110	MFSD14B	Tetracycline resistance protein TetA/multidrug resistance protein MdtG||Major facilitator superfamily domain||Major facilitator superfamily||Sugar transporter, conserved site	GO:0031224,GO:0016021,GO:0044425,GO:0016020,GO:0005575,GO:0055085,GO:0051179,GO:0005215,GO:0044765,GO:0044763,GO:0044699,GO:0051234,GO:0006810,GO:0003674,GO:0009987,GO:0008150	intrinsic to membrane,integral to membrane,membrane part,membrane,cellular_component,transmembrane transport,localization,transporter activity,single-organism transport,single-organism cellular process,single-organism process,establishment of localization,transport,molecular_function,cellular process,biological_process	--	--
ENST00000540171.2	ENSG00000256050.2	RP11-982M15.6	chr14:104681145-104684932	0.779495	0.199144	1.96873	0.02715	0.999477	Annotated_lncRNA	co_location	ENSG00000184990	SIVA1	Siva||2Fe-2S ferredoxin, iron-sulphur binding site	GO:0051701,GO:0046718,GO:0030260,GO:0044409,GO:0051806,GO:0051828,GO:0052126,GO:0052192,GO:0001618,GO:0005175,GO:0032813,GO:0051704,GO:0097191,GO:0005102,GO:0007154,GO:0007166,GO:0005575,GO:0044700,GO:0023052,GO:0007165,GO:0044403,GO:0044419,GO:0051537,GO:0004872,GO:0016032,GO:0044764,GO:0051716,GO:0040011,GO:0005126,GO:0097190,GO:0050896,GO:0051536,GO:0051540,GO:0005737,GO:0044763,GO:0044699,GO:…	interaction with host,viral entry into host cell,entry into host cell,entry into host,entry into cell of other organism involved in symbiotic interaction,entry into other organism involved in symbiotic interaction,movement in host environment,movement in environment of other organism involved in symbiotic interaction,virus receptor activity,CD27 receptor binding,tumor necrosis factor receptor sup…	--	--
ENST00000540171.2	ENSG00000256050.2	RP11-982M15.6	chr14:104681145-104684932	0.779495	0.199144	1.96873	0.02715	0.999477	Annotated_lncRNA	co_location	ENSG00000203485	INF2	Armadillo-like helical||Formin, FH2 domain||Inverted formin-2||Formin, FH3 domain||Rho GTPase-binding/formin homology 3 (GBD/FH3) domain||WH2 domain||Formin, GTPase-binding domain||-||Armadillo-type fold	GO:0010821,GO:0008092,GO:0033043,GO:0005575,GO:0090140,GO:0007005,GO:0051128,GO:0000266,GO:0048285,GO:0006996,GO:0044444,GO:0017048,GO:0007010,GO:0003779,GO:0022603,GO:0009653,GO:0005737,GO:0044763,GO:0044699,GO:0016043,GO:0044464,GO:0005623,GO:0005515,GO:0050793,GO:0050794,GO:0050789,GO:0071840,GO:0005622,GO:0030036,GO:0044424,GO:0065007,GO:0030029,GO:0048471,GO:0048856,GO:0019899,GO:0017016,GO:…	regulation of mitochondrion organization,cytoskeletal protein binding,regulation of organelle organization,cellular_component,regulation of mitochondrial fission,mitochondrion organization,regulation of cellular component organization,mitochondrial fission,organelle fission,organelle organization,cytoplasmic part,Rho GTPase binding,cytoskeleton organization,actin binding,regulation of anatomical …	--	--
ENST00000540171.2	ENSG00000256050.2	RP11-982M15.6	chr14:104681145-104684932	0.779495	0.199144	1.96873	0.02715	0.999477	Annotated_lncRNA	co_location	ENSG00000185100	ADSSL1	Adenylosuccinate synthetase||Adenylosuccinate synthetase isozyme 1, chordates||P-loop containing nucleoside triphosphate hydrolase||Adenylosuccinate synthase, active site||Adenylosuccinate synthase, GTP-binding site	GO:0071214,GO:0003924,GO:0042301,GO:0071257,GO:0014850,GO:0014823,GO:0004019,GO:0005525,GO:0044208,GO:0032561,GO:0019001,GO:1901135,GO:0031224,GO:0009628,GO:1901137,GO:0031667,GO:0016021,GO:0051602,GO:1901564,GO:0044425,GO:0009991,GO:0006167,GO:0009605,GO:0016020,GO:0042594,GO:0044710,GO:1901566,GO:0008092,GO:0035690,GO:0006531,GO:0046033,GO:0046040,GO:0005575,GO:0042221,GO:0070887,GO:0009127,GO:…	cellular response to abiotic stimulus,GTPase activity,phosphate ion binding,cellular response to electrical stimulus,response to muscle activity,response to activity,adenylosuccinate synthase activity,GTP binding,'de novo' AMP biosynthetic process,guanyl ribonucleotide binding,guanyl nucleotide binding,carbohydrate derivative metabolic process,intrinsic to membrane,response to abiotic stimulus,ca…	hsa00250,hsa00230,hsa01100	Alanine, aspartate and glutamate metabolism,Purine metabolism,Metabolic pathways
ENST00000540171.2	ENSG00000256050.2	RP11-982M15.6	chr14:104681145-104684932	0.779495	0.199144	1.96873	0.02715	0.999477	Annotated_lncRNA	co_location	ENSG00000258986	TMEM179	-||Transmembrane protein 179	GO:0031224,GO:0016021,GO:0044425,GO:0016020,GO:0005575	intrinsic to membrane,integral to membrane,membrane part,membrane,cellular_component	--	--
ENST00000540171.2	ENSG00000256050.2	RP11-982M15.6	chr14:104681145-104684932	0.779495	0.199144	1.96873	0.02715	0.999477	Annotated_lncRNA	co_location	ENSG00000142208	AKT1	Protein kinase, C-terminal||Serine/threonine-protein kinase, active site||Protein kinase, ATP binding site||PH domain-like||AGC-kinase, C-terminal||Protein kinase domain||Pleckstrin homology domain||Protein kinase-like domain	GO:0030212,GO:0071345,GO:0034097,GO:0071214,GO:0010761,GO:0009607,GO:1902001,GO:0030203,GO:0051707,GO:0001667,GO:0071398,GO:0019221,GO:0006022,GO:0071380,GO:0060709,GO:0009411,GO:0071379,GO:0008361,GO:0009416,GO:0034695,GO:0010762,GO:0005975,GO:0043409,GO:0034766,GO:0070542,GO:0034694,GO:1901135,GO:0033673,GO:0006952,GO:0034763,GO:0031999,GO:0010746,GO:0010748,GO:0009628,GO:0031667,GO:0032079,GO:…	hyaluronan metabolic process,cellular response to cytokine stimulus,response to cytokine stimulus,cellular response to abiotic stimulus,fibroblast migration,response to biotic stimulus,fatty acid transmembrane transport,glycosaminoglycan metabolic process,response to other organism,ameboidal cell migration,cellular response to fatty acid,cytokine-mediated signaling pathway,aminoglycan metabolic p…	hsa04210,hsa04630,hsa05164,hsa05223,hsa04611,hsa05162,hsa04920,hsa04662,hsa04261,hsa04914,hsa04666,hsa04915,hsa05142,hsa04725,hsa04015,hsa04919,hsa05145,hsa04152,hsa05200,hsa04728,hsa04530,hsa04068,hsa04973,hsa04550,hsa05213,hsa04010,hsa05221,hsa04150,hsa04370,hsa05210,hsa04022,hsa05214,hsa05212,hsa05211,hsa04664,hsa05218,hsa04917,hsa05220,hsa04062,hsa04024,hsa05169,hsa05222,hsa04510,hsa04012,hsa…	Apoptosis,Jak-STAT signaling pathway,Influenza A,Non-small cell lung cancer,Platelet activation,Measles,Adipocytokine signaling pathway,B cell receptor signaling pathway,Adrenergic signaling in cardiomyocytes,Progesterone-mediated oocyte maturation,Fc gamma R-mediated phagocytosis,Estrogen signaling pathway,Chagas disease (American trypanosomiasis),Cholinergic synapse,Rap1 signaling pathway,Thyro…
ENST00000540171.2	ENSG00000256050.2	RP11-982M15.6	chr14:104681145-104684932	0.779495	0.199144	1.96873	0.02715	0.999477	Annotated_lncRNA	co_location	ENSG00000184601	C14orf180	Protein of unknown function DUF4658	GO:0031224,GO:0016021,GO:0044425,GO:0016020,GO:0005575,GO:0044464,GO:0005623,GO:0071944,GO:0005886	intrinsic to membrane,integral to membrane,membrane part,membrane,cellular_component,cell part,cell,cell periphery,plasma membrane	--	--
ENST00000540171.2	ENSG00000256050.2	RP11-982M15.6	chr14:104681145-104684932	0.779495	0.199144	1.96873	0.02715	0.999477	Annotated_lncRNA	co_expression	ENSG00000138468	SENP7	Ulp1 protease family, C-terminal catalytic domain||-	GO:0043226,GO:0044424,GO:0043227,GO:0005622,GO:0043229,GO:0005634,GO:0043231,GO:0019538,GO:0005623,GO:0008152,GO:0044238,GO:0044464,GO:0071704,GO:0043170,GO:0003674,GO:0003824,GO:0016787,GO:0008150,GO:0005575,GO:0006508,GO:0008234,GO:0070011,GO:0008233	organelle,intracellular part,membrane-bounded organelle,intracellular,intracellular organelle,nucleus,intracellular membrane-bounded organelle,protein metabolic process,cell,metabolic process,primary metabolic process,cell part,organic substance metabolic process,macromolecule metabolic process,molecular_function,catalytic activity,hydrolase activity,biological_process,cellular_component,proteoly…	--	--
LNC_000029	XLOC_005154	-	chr10:46091681-46103623	2.63692	0.829498	1.66854	0.0025	0.999477	Novel_lncRNA	co_location	ENSG00000265354	TIMM23	Mitochondrial inner membrane translocase complex, subunit Tim23||Mitochondrial inner membrane translocase subunit Tim17/Tim22/Tim23/peroxisomal protein PMP24	GO:0044446,GO:0044422,GO:0005515,GO:0031974,GO:0043227,GO:0043226,GO:0005488,GO:0005622,GO:0044424,GO:0045184,GO:0033036,GO:0008104,GO:0005737,GO:0015031,GO:0051649,GO:0003674,GO:0043229,GO:0072594,GO:0008150,GO:0043231,GO:0051179,GO:0051641,GO:0032991,GO:0044763,GO:0016020,GO:0009987,GO:0044444,GO:0071840,GO:0034613,GO:0070727,GO:0051234,GO:0006886,GO:0071702,GO:0006810,GO:0046907,GO:0044765,GO:…	intracellular organelle part,organelle part,protein binding,membrane-enclosed lumen,membrane-bounded organelle,organelle,binding,intracellular,intracellular part,establishment of protein localization,macromolecule localization,protein localization,cytoplasm,protein transport,establishment of localization in cell,molecular_function,intracellular organelle,establishment of protein localization to o…	--	--
LNC_000029	XLOC_005154	-	chr10:46091681-46103623	2.63692	0.829498	1.66854	0.0025	0.999477	Novel_lncRNA	co_location	ENSG00000266412	NCOA4	Nuclear coactivator	GO:0044754,GO:0000323,GO:0005764,GO:0005767,GO:0005773,GO:0005737,GO:0005575,GO:0044424,GO:0005622,GO:0043229,GO:0006605,GO:0043231,GO:0005515,GO:0006886,GO:0030521,GO:0006622,GO:0033365,GO:0005102,GO:0072594,GO:0043226,GO:0043227,GO:0005776,GO:0006623,GO:0072666,GO:0015031,GO:0051649,GO:0044444,GO:0003713,GO:0072665,GO:0050681,GO:0030518,GO:0035257,GO:0008406,GO:0034613,GO:0070727,GO:0044464,GO:…	autolysosome,lytic vacuole,lysosome,secondary lysosome,vacuole,cytoplasm,cellular_component,intracellular part,intracellular,intracellular organelle,protein targeting,intracellular membrane-bounded organelle,protein binding,intracellular protein transport,androgen receptor signaling pathway,protein targeting to lysosome,protein localization to organelle,receptor binding,establishment of protein l…	hsa05216,hsa05200	Thyroid cancer,Pathways in cancer
LNC_000029	XLOC_005154	-	chr10:46091681-46103623	2.63692	0.829498	1.66854	0.0025	0.999477	Novel_lncRNA	co_location	ENSG00000263639	MSMB	-||Beta-microseminoprotein	GO:0005575,GO:0044424,GO:0005622,GO:0043229,GO:0043231,GO:0043226,GO:0043227,GO:0044464,GO:0005623,GO:0005634,GO:0005615,GO:0044421,GO:0003674,GO:0005576,GO:0008150	cellular_component,intracellular part,intracellular,intracellular organelle,intracellular membrane-bounded organelle,organelle,membrane-bounded organelle,cell part,cell,nucleus,extracellular space,extracellular region part,molecular_function,extracellular region,biological_process	--	--
LNC_000246	XLOC_048423	-	chrX:81310675-81340998	0.469773	0.192902	1.28409	0.00545	0.999477	Novel_lncRNA	co_location	ENSG00000131171	SH3BGRL	SH3-binding, glutamic acid-rich protein||Thioredoxin-like fold	GO:0007154,GO:0035591,GO:0005575,GO:0044700,GO:0023052,GO:0007165,GO:0051716,GO:0005070,GO:0060090,GO:0048518,GO:0050896,GO:0048583,GO:0005737,GO:0017124,GO:0044763,GO:0044699,GO:0044464,GO:0009966,GO:0005623,GO:0005515,GO:0043226,GO:0030674,GO:0050794,GO:0050789,GO:0005615,GO:0043231,GO:0023051,GO:0043227,GO:0005622,GO:0043229,GO:0044424,GO:0010646,GO:0048522,GO:0070062,GO:0043230,GO:0065010,GO:…	cell communication,signaling adaptor activity,cellular_component,single organism signaling,signaling,signal transduction,cellular response to stimulus,SH3/SH2 adaptor activity,binding, bridging,positive regulation of biological process,response to stimulus,regulation of response to stimulus,cytoplasm,SH3 domain binding,single-organism cellular process,single-organism process,cell part,regulation …	--	--
LNC_000246	XLOC_048423	-	chrX:81310675-81340998	0.469773	0.192902	1.28409	0.00545	0.999477	Novel_lncRNA	co_expression	ENSG00000186298	PPP1CC	Calcineurin-like phosphoesterase domain, apaH type||Metallo-dependent phosphatase-like||Serine/threonine-specific protein phosphatase/bis(5-nucleosyl)-tetraphosphatase||Serine-threonine protein phosphatase, N-terminal	GO:0044446,GO:0044422,GO:0043233,GO:0005515,GO:0043226,GO:0031981,GO:0005654,GO:0031974,GO:0070013,GO:0005829,GO:0044428,GO:0032991,GO:0005737,GO:0044424,GO:0043227,GO:0005622,GO:0043229,GO:0044267,GO:0005634,GO:0043231,GO:0044444,GO:0005488,GO:0043234,GO:0019538,GO:0005623,GO:0044237,GO:0008152,GO:0043412,GO:0044238,GO:0044464,GO:0044260,GO:0006464,GO:0036211,GO:0065007,GO:0005912,GO:0071704,GO:…	intracellular organelle part,organelle part,organelle lumen,protein binding,organelle,nuclear lumen,nucleoplasm,membrane-enclosed lumen,intracellular organelle lumen,cytosol,nuclear part,macromolecular complex,cytoplasm,intracellular part,membrane-bounded organelle,intracellular,intracellular organelle,cellular protein metabolic process,nucleus,intracellular membrane-bounded organelle,cytoplasmic…	hsa05168,hsa04611,hsa04720,hsa04114,hsa04390,hsa04810,hsa04750,hsa04270,hsa03015,hsa04510,hsa05034,hsa04022,hsa05205,hsa04921,hsa04910,hsa05031,hsa04024,hsa04728,hsa04261	Herpes simplex infection,Platelet activation,Long-term potentiation,Oocyte meiosis,Hippo signaling pathway,Regulation of actin cytoskeleton,Inflammatory mediator regulation of TRP channels,Vascular smooth muscle contraction,mRNA surveillance pathway,Focal adhesion,Alcoholism,cGMP-PKG signaling pathway,Proteoglycans in cancer,Oxytocin signaling pathway,Insulin signaling pathway,Amphetamine addicti…
LNC_000246	XLOC_048423	-	chrX:81310675-81340998	0.469773	0.192902	1.28409	0.00545	0.999477	Novel_lncRNA	co_expression	ENSG00000237515	SHISA9	Shisa family	GO:0005515,GO:0032991,GO:0048583,GO:0005488,GO:0043234,GO:0005623,GO:0044464,GO:0065007,GO:0044763,GO:0050789,GO:0051716,GO:0050896,GO:0003674,GO:0050794,GO:0044699,GO:0044765,GO:0009987,GO:0032879,GO:0065009,GO:0065008,GO:0051234,GO:0051179,GO:0006810,GO:0016020,GO:0010646,GO:0008150,GO:0009966,GO:0007165,GO:0051239,GO:0005575,GO:0023051,GO:0007154,GO:0044700,GO:0023052,GO:0051049,GO:0007166,GO:…	protein binding,macromolecular complex,regulation of response to stimulus,binding,protein complex,cell,cell part,biological regulation,single-organism cellular process,regulation of biological process,cellular response to stimulus,response to stimulus,molecular_function,regulation of cellular process,single-organism process,single-organism transport,cellular process,regulation of localization,reg…	--	--
ENST00000418839.2	ENSG00000223387.6	RP11-408H1.3	chr3:172590712-172594670	0.0692175	1.04961	-3.92257	0.0015	0.832588	Annotated_lncRNA	co_location	ENSG00000144959	NCEH1	Arylacetamide deacetylase||Lipase, GDXG, putative serine active site||-||Alpha/beta hydrolase fold-3||Lipase, GDXG, putative histidine active site||Alpha/Beta hydrolase fold	GO:0016020,GO:0012505,GO:0004771,GO:0044425,GO:0005737,GO:1901575,GO:0005575,GO:0044424,GO:0031090,GO:0016021,GO:0031224,GO:0005622,GO:0043229,GO:0009056,GO:0043231,GO:0042301,GO:0043226,GO:0005783,GO:0043227,GO:0044446,GO:0005789,GO:0044444,GO:0042175,GO:0044710,GO:0044422,GO:0044432,GO:0016787,GO:0044464,GO:0006629,GO:0005623,GO:0003824,GO:0070887,GO:0005488,GO:0060395,GO:0016788,GO:0044260,GO:…	membrane,endomembrane system,sterol esterase activity,membrane part,cytoplasm,organic substance catabolic process,cellular_component,intracellular part,organelle membrane,integral to membrane,intrinsic to membrane,intracellular,intracellular organelle,catabolic process,intracellular membrane-bounded organelle,phosphate ion binding,organelle,endoplasmic reticulum,membrane-bounded organelle,intrace…	hsa04976	Bile secretion
ENST00000418839.2	ENSG00000223387.6	RP11-408H1.3	chr3:172590712-172594670	0.0692175	1.04961	-3.92257	0.0015	0.832588	Annotated_lncRNA	co_location	ENSG00000121858	TNFSF10	Tumour necrosis factor domain||-||Tumour necrosis factor, conserved site||Tumour necrosis factor-like domain||Tumour necrosis factor ligand 10/11	GO:0006955,GO:0002376,GO:0010033,GO:0050896,GO:0048584,GO:0048583,GO:0070062,GO:0043230,GO:0065010,GO:0031982,GO:0031988,GO:0042221,GO:0043227,GO:0043226,GO:0005515,GO:0048518,GO:0048519,GO:0051716,GO:0044763,GO:0023056,GO:0044421,GO:0005488,GO:0048522,GO:1901700,GO:0009967,GO:0044093,GO:0016020,GO:0010647,GO:0048523,GO:0065009,GO:0035556,GO:0003674,GO:0050790,GO:0071840,GO:0010740,GO:0012501,GO:…	immune response,immune system process,response to organic substance,response to stimulus,positive regulation of response to stimulus,regulation of response to stimulus,extracellular vesicular exosome,extracellular organelle,extracellular membrane-bounded organelle,vesicle,membrane-bounded vesicle,response to chemical stimulus,membrane-bounded organelle,organelle,protein binding,positive regulatio…	hsa05162,hsa05164,hsa04210,hsa04650,hsa04068,hsa04060	Measles,Influenza A,Apoptosis,Natural killer cell mediated cytotoxicity,FoxO signaling pathway,Cytokine-cytokine receptor interaction
ENST00000418839.2	ENSG00000223387.6	RP11-408H1.3	chr3:172590712-172594670	0.0692175	1.04961	-3.92257	0.0015	0.832588	Annotated_lncRNA	co_expression	ENSG00000204843	DCTN1	Dynactin subunit 1||-||CAP Gly-rich domain||Dynein associated protein	GO:0002376,GO:0044446,GO:0044422,GO:0005515,GO:0044428,GO:0043227,GO:0043226,GO:0005488,GO:0005622,GO:0048518,GO:0044424,GO:0044085,GO:0033036,GO:0008104,GO:0005737,GO:0051649,GO:0003674,GO:0043229,GO:0005829,GO:0065003,GO:0008150,GO:0043231,GO:0051179,GO:0051641,GO:0032991,GO:0044763,GO:0016020,GO:0009987,GO:0044444,GO:0005634,GO:0071840,GO:0043933,GO:0012505,GO:0003824,GO:0034613,GO:0070727,GO:…	immune system process,intracellular organelle part,organelle part,protein binding,nuclear part,membrane-bounded organelle,organelle,binding,intracellular,positive regulation of biological process,intracellular part,cellular component biogenesis,macromolecule localization,protein localization,cytoplasm,establishment of localization in cell,molecular_function,intracellular organelle,cytosol,macromo…	hsa04962,hsa05016	Vasopressin-regulated water reabsorption,Huntington's disease
ENST00000418839.2	ENSG00000223387.6	RP11-408H1.3	chr3:172590712-172594670	0.0692175	1.04961	-3.92257	0.0015	0.832588	Annotated_lncRNA	co_expression	ENSG00000108424	KPNB1	HEAT, type 2||Armadillo-like helical||HEAT repeat||Armadillo||-||Importin-beta, N-terminal domain||Armadillo-type fold	GO:0005654,GO:0043233,GO:0031981,GO:0070013,GO:0031974,GO:0044403,GO:0044419,GO:0044428,GO:0032991,GO:0044764,GO:0044446,GO:0016032,GO:0005829,GO:0005515,GO:0044422,GO:0051704,GO:0005634,GO:0044238,GO:0044260,GO:0071704,GO:0043170,GO:0043226,GO:0043229,GO:0044424,GO:0090304,GO:0008152,GO:0044444,GO:0005488,GO:1901360,GO:0043227,GO:0043234,GO:0034641,GO:0006607,GO:0043231,GO:0050789,GO:0044237,GO:…	nucleoplasm,organelle lumen,nuclear lumen,intracellular organelle lumen,membrane-enclosed lumen,symbiosis, encompassing mutualism through parasitism,interspecies interaction between organisms,nuclear part,macromolecular complex,multi-organism cellular process,intracellular organelle part,viral process,cytosol,protein binding,organelle part,multi-organism process,nucleus,primary metabolic process,…	--	--
ENST00000418839.2	ENSG00000223387.6	RP11-408H1.3	chr3:172590712-172594670	0.0692175	1.04961	-3.92257	0.0015	0.832588	Annotated_lncRNA	co_expression	ENSG00000138380	CARF	-||Calcium-responsive transcription factor	GO:0005654,GO:0043233,GO:0031981,GO:0070013,GO:0031974,GO:0044428,GO:0044446,GO:0044422,GO:0005634,GO:0044238,GO:0044260,GO:0071704,GO:0043170,GO:0043226,GO:0097159,GO:0048518,GO:0043229,GO:1901363,GO:0044424,GO:0090304,GO:0008152,GO:0005488,GO:0010467,GO:1901360,GO:0043227,GO:0034641,GO:0043231,GO:0050789,GO:0044237,GO:0005622,GO:0006139,GO:0046483,GO:0065007,GO:0051716,GO:0019222,GO:0070887,GO:…	nucleoplasm,organelle lumen,nuclear lumen,intracellular organelle lumen,membrane-enclosed lumen,nuclear part,intracellular organelle part,organelle part,nucleus,primary metabolic process,cellular macromolecule metabolic process,organic substance metabolic process,macromolecule metabolic process,organelle,organic cyclic compound binding,positive regulation of biological process,intracellular organ…	--	--
ENST00000418839.2	ENSG00000223387.6	RP11-408H1.3	chr3:172590712-172594670	0.0692175	1.04961	-3.92257	0.0015	0.832588	Annotated_lncRNA	co_expression	ENSG00000158290	CUL4B	Cullin protein, neddylation domain||Winged helix-turn-helix DNA-binding domain||Cullin homology||Cullin repeat-like-containing domain||Cullin, N-terminal||Cullin, conserved site||Cullin-4B	GO:0006950,GO:0005654,GO:0043233,GO:0031981,GO:0070013,GO:0031974,GO:0044428,GO:0032991,GO:0044446,GO:0005829,GO:0005515,GO:0044422,GO:0005634,GO:0044238,GO:0044267,GO:0044260,GO:0071704,GO:0043170,GO:0043226,GO:0097159,GO:0048518,GO:0043229,GO:1901363,GO:0044424,GO:0090304,GO:0008152,GO:0033554,GO:0019538,GO:0044444,GO:0005488,GO:1901360,GO:0043227,GO:0043234,GO:0034641,GO:0043231,GO:0050789,GO:…	response to stress,nucleoplasm,organelle lumen,nuclear lumen,intracellular organelle lumen,membrane-enclosed lumen,nuclear part,macromolecular complex,intracellular organelle part,cytosol,protein binding,organelle part,nucleus,primary metabolic process,cellular protein metabolic process,cellular macromolecule metabolic process,organic substance metabolic process,macromolecule metabolic process,or…	hsa04120,hsa03420	Ubiquitin mediated proteolysis,Nucleotide excision repair
ENST00000418839.2	ENSG00000223387.6	RP11-408H1.3	chr3:172590712-172594670	0.0692175	1.04961	-3.92257	0.0015	0.832588	Annotated_lncRNA	co_expression	ENSG00000174944	P2RY14	P2Y14 purinoceptor||G protein-coupled receptor, rhodopsin-like||GPCR, rhodopsin-like, 7TM	GO:0050789,GO:0065007,GO:0051716,GO:0050794,GO:0005623,GO:0050896,GO:0044464,GO:0045029,GO:0044763,GO:0015065,GO:0071553,GO:0003674,GO:0007165,GO:0016020,GO:0009987,GO:0007154,GO:0001608,GO:0035589,GO:0045028,GO:0044699,GO:0005575,GO:0044700,GO:0023052,GO:0007166,GO:0001614,GO:0016502,GO:0035590,GO:0035588,GO:0035586,GO:0008150,GO:0035587,GO:0004871,GO:0060089,GO:0038023,GO:0016021,GO:0031224,GO:…	regulation of biological process,biological regulation,cellular response to stimulus,regulation of cellular process,cell,response to stimulus,cell part,UDP-activated nucleotide receptor activity,single-organism cellular process,uridine nucleotide receptor activity,G-protein coupled pyrimidinergic nucleotide receptor activity,molecular_function,signal transduction,membrane,cellular process,cell co…	hsa04080	Neuroactive ligand-receptor interaction
ENST00000418839.2	ENSG00000223387.6	RP11-408H1.3	chr3:172590712-172594670	0.0692175	1.04961	-3.92257	0.0015	0.832588	Annotated_lncRNA	co_expression	ENSG00000205339	IPO7	-||Armadillo-type fold||Importin-beta, N-terminal domain||Exportin/Importin, Cse1-like||Armadillo-like helical	GO:0006955,GO:0045087,GO:0002376,GO:0006950,GO:0006952,GO:0005654,GO:0043233,GO:0031981,GO:0070013,GO:0031974,GO:0044403,GO:0044419,GO:0044428,GO:0032991,GO:0044764,GO:0044446,GO:0016032,GO:0005829,GO:0005515,GO:0044422,GO:0051704,GO:0005634,GO:0043226,GO:0043229,GO:0044424,GO:0008152,GO:0044444,GO:0005488,GO:0043227,GO:0043234,GO:0043231,GO:0050789,GO:0005622,GO:0065007,GO:0051716,GO:0019222,GO:…	immune response,innate immune response,immune system process,response to stress,defense response,nucleoplasm,organelle lumen,nuclear lumen,intracellular organelle lumen,membrane-enclosed lumen,symbiosis, encompassing mutualism through parasitism,interspecies interaction between organisms,nuclear part,macromolecular complex,multi-organism cellular process,intracellular organelle part,viral process…	--	--
ENST00000418839.2	ENSG00000223387.6	RP11-408H1.3	chr3:172590712-172594670	0.0692175	1.04961	-3.92257	0.0015	0.832588	Annotated_lncRNA	co_expression	ENSG00000006210	CX3CL1	-||Chemokine interleukin-8-like domain||Fractalkine	GO:0006955,GO:0045087,GO:0002376,GO:0006950,GO:0034097,GO:0034341,GO:0080134,GO:0071345,GO:0006952,GO:0019221,GO:0048519,GO:0071346,GO:0005515,GO:0048583,GO:0048523,GO:0044238,GO:0071704,GO:0048518,GO:0008152,GO:0031347,GO:0005488,GO:1901360,GO:0034641,GO:0048584,GO:0050789,GO:0044237,GO:0001817,GO:0006139,GO:0006915,GO:0012501,GO:0046483,GO:0065007,GO:0008219,GO:0016265,GO:0010033,GO:0001816,GO:…	immune response,innate immune response,immune system process,response to stress,response to cytokine stimulus,response to interferon-gamma,regulation of response to stress,cellular response to cytokine stimulus,defense response,cytokine-mediated signaling pathway,negative regulation of biological process,cellular response to interferon-gamma,protein binding,regulation of response to stimulus,nega…	hsa04062,hsa04668,hsa04060	Chemokine signaling pathway,TNF signaling pathway,Cytokine-cytokine receptor interaction
ENST00000418839.2	ENSG00000223387.6	RP11-408H1.3	chr3:172590712-172594670	0.0692175	1.04961	-3.92257	0.0015	0.832588	Annotated_lncRNA	co_expression	ENSG00000102900	NUP93	-||Nucleoporin interacting component Nup93/Nic96	GO:0006950,GO:0080134,GO:0043233,GO:0031981,GO:0070013,GO:0031974,GO:0044403,GO:0044419,GO:0044428,GO:0032991,GO:0048519,GO:0044764,GO:0044446,GO:0016032,GO:0005515,GO:0044422,GO:0048583,GO:0051704,GO:0005634,GO:0044238,GO:0044267,GO:0044260,GO:0071704,GO:0043170,GO:0043226,GO:0048518,GO:0043229,GO:0044424,GO:0090304,GO:0008152,GO:0033554,GO:0019538,GO:0005488,GO:0010467,GO:1901360,GO:0043227,GO:…	response to stress,regulation of response to stress,organelle lumen,nuclear lumen,intracellular organelle lumen,membrane-enclosed lumen,symbiosis, encompassing mutualism through parasitism,interspecies interaction between organisms,nuclear part,macromolecular complex,negative regulation of biological process,multi-organism cellular process,intracellular organelle part,viral process,protein bindin…	hsa03013	RNA transport
ENST00000418839.2	ENSG00000223387.6	RP11-408H1.3	chr3:172590712-172594670	0.0692175	1.04961	-3.92257	0.0015	0.832588	Annotated_lncRNA	co_expression	ENSG00000025434	NR1H3	Nuclear hormone receptor, ligand-binding domain||Nuclear hormone receptor||Zinc finger, nuclear hormone receptor-type||Liver X receptor||-||Zinc finger, NHR/GATA-type	GO:0006955,GO:0045087,GO:0002376,GO:0006950,GO:0034097,GO:0034341,GO:0080134,GO:0071345,GO:0006952,GO:0005654,GO:0043233,GO:0031981,GO:0019221,GO:0070013,GO:0031974,GO:0044428,GO:0032991,GO:0002684,GO:0002682,GO:0048519,GO:0050776,GO:0071346,GO:0044446,GO:0060333,GO:0005515,GO:0044422,GO:0048583,GO:0002253,GO:0048523,GO:0051704,GO:0005634,GO:0044238,GO:0044267,GO:0044260,GO:0050778,GO:0071704,GO:…	immune response,innate immune response,immune system process,response to stress,response to cytokine stimulus,response to interferon-gamma,regulation of response to stress,cellular response to cytokine stimulus,defense response,nucleoplasm,organelle lumen,nuclear lumen,cytokine-mediated signaling pathway,intracellular organelle lumen,membrane-enclosed lumen,nuclear part,macromolecular complex,pos…	hsa03320,hsa05160,hsa04932	PPAR signaling pathway,Hepatitis C,Non-alcoholic fatty liver disease (NAFLD)
ENST00000418839.2	ENSG00000223387.6	RP11-408H1.3	chr3:172590712-172594670	0.0692175	1.04961	-3.92257	0.0015	0.832588	Annotated_lncRNA	co_expression	ENSG00000204120	GIGYF2	GYF domain||-	GO:0006950,GO:0048519,GO:0048523,GO:0044238,GO:0044267,GO:0044260,GO:0071704,GO:0043170,GO:0008152,GO:0033554,GO:0019538,GO:0010467,GO:0010608,GO:0050789,GO:0044237,GO:0065007,GO:0031570,GO:0051716,GO:0019222,GO:0000077,GO:0006974,GO:0060255,GO:0050794,GO:0050896,GO:0051246,GO:0007049,GO:0022402,GO:0000075,GO:0010468,GO:0010605,GO:0009059,GO:0080090,GO:0044249,GO:1901988,GO:0010948,GO:0000278,GO:…	response to stress,negative regulation of biological process,negative regulation of cellular process,primary metabolic process,cellular protein metabolic process,cellular macromolecule metabolic process,organic substance metabolic process,macromolecule metabolic process,metabolic process,cellular response to stress,protein metabolic process,gene expression,posttranscriptional regulation of gene e…	--	--
ENST00000418839.2	ENSG00000223387.6	RP11-408H1.3	chr3:172590712-172594670	0.0692175	1.04961	-3.92257	0.0015	0.832588	Annotated_lncRNA	co_expression	ENSG00000151239	TWF1	Twinfilin||Actin-depolymerising factor homology domain||-||ADF-H/Gelsolin-like domain	GO:0048519,GO:0005515,GO:0048523,GO:0044238,GO:0044267,GO:0044260,GO:0071704,GO:0043170,GO:0043226,GO:0097159,GO:0043229,GO:1901363,GO:0044424,GO:0008152,GO:0019538,GO:0044444,GO:0005488,GO:0050789,GO:0044237,GO:0005622,GO:0065007,GO:0019222,GO:0005737,GO:0060255,GO:0033036,GO:0050794,GO:0006464,GO:0036211,GO:0005623,GO:0043412,GO:0051246,GO:0044464,GO:0034622,GO:0008104,GO:0043933,GO:0065003,GO:…	negative regulation of biological process,protein binding,negative regulation of cellular process,primary metabolic process,cellular protein metabolic process,cellular macromolecule metabolic process,organic substance metabolic process,macromolecule metabolic process,organelle,organic cyclic compound binding,intracellular organelle,heterocyclic compound binding,intracellular part,metabolic proces…	--	--
ENST00000418839.2	ENSG00000223387.6	RP11-408H1.3	chr3:172590712-172594670	0.0692175	1.04961	-3.92257	0.0015	0.832588	Annotated_lncRNA	co_expression	ENSG00000136689	IL1RN	Interleukin-1 receptor antagonist protein||Cytokine, IL-1-like||Interleukin-1 family||Interleukin-1 receptor antagonist / Interleukin-36||Interleukin-1 conserved site	GO:0006955,GO:0002376,GO:0034097,GO:0071345,GO:0019221,GO:0048519,GO:0005515,GO:0048583,GO:0048523,GO:0044238,GO:0071704,GO:0043226,GO:0044424,GO:0008152,GO:0005488,GO:0043227,GO:0050789,GO:0005622,GO:0065007,GO:0010033,GO:0051716,GO:0071310,GO:0005737,GO:0070887,GO:0050794,GO:0005623,GO:0050896,GO:0044464,GO:0022408,GO:0032940,GO:0051641,GO:0060759,GO:0071702,GO:0042221,GO:0051649,GO:0044763,GO:…	immune response,immune system process,response to cytokine stimulus,cellular response to cytokine stimulus,cytokine-mediated signaling pathway,negative regulation of biological process,protein binding,regulation of response to stimulus,negative regulation of cellular process,primary metabolic process,organic substance metabolic process,organelle,intracellular part,metabolic process,binding,membra…	--	--
ENST00000418839.2	ENSG00000223387.6	RP11-408H1.3	chr3:172590712-172594670	0.0692175	1.04961	-3.92257	0.0015	0.832588	Annotated_lncRNA	co_expression	ENSG00000159674	SPON2	Spondin, N-terminal||-||Thrombospondin type-1 (TSP1) repeat	GO:0002376,GO:0006955,GO:0006952,GO:0002682,GO:0051704,GO:0045087,GO:0006950,GO:0002684,GO:0002252,GO:0050776,GO:0051707,GO:0009607,GO:0009615,GO:0070062,GO:0043230,GO:0065010,GO:0051607,GO:0031982,GO:0001816,GO:0002697,GO:0010033,GO:0001817,GO:0031988,GO:0005515,GO:0070887,GO:0050896,GO:0043227,GO:0071310,GO:0043226,GO:0044421,GO:0042221,GO:0048583,GO:0005488,GO:0048518,GO:0009617,GO:0002443,GO:…	immune system process,immune response,defense response,regulation of immune system process,multi-organism process,innate immune response,response to stress,positive regulation of immune system process,immune effector process,regulation of immune response,response to other organism,response to biotic stimulus,response to virus,extracellular vesicular exosome,extracellular organelle,extracellular m…	--	--
ENST00000418839.2	ENSG00000223387.6	RP11-408H1.3	chr3:172590712-172594670	0.0692175	1.04961	-3.92257	0.0015	0.832588	Annotated_lncRNA	co_expression	ENSG00000085760	MTIF2	Small GTP-binding protein domain||-||Translation protein, beta-barrel domain||Translation initiation factor IF- 2, domain 3||P-loop containing nucleoside triphosphate hydrolase||Transcription factor, GTP-binding domain||Translation initiation factor aIF-2, bacterial-like	GO:0005654,GO:0043233,GO:0031981,GO:0070013,GO:0031974,GO:0044428,GO:0044446,GO:0044422,GO:0005634,GO:0044238,GO:0044267,GO:0044260,GO:0071704,GO:0043170,GO:0043226,GO:0097159,GO:0043229,GO:1901363,GO:0044424,GO:0008152,GO:0019538,GO:0003723,GO:0044444,GO:0005488,GO:0010467,GO:0043227,GO:0010608,GO:0043231,GO:0050789,GO:0044237,GO:0005622,GO:0065007,GO:0019222,GO:0005737,GO:0003676,GO:0060255,GO:…	nucleoplasm,organelle lumen,nuclear lumen,intracellular organelle lumen,membrane-enclosed lumen,nuclear part,intracellular organelle part,organelle part,nucleus,primary metabolic process,cellular protein metabolic process,cellular macromolecule metabolic process,organic substance metabolic process,macromolecule metabolic process,organelle,organic cyclic compound binding,intracellular organelle,he…	--	--
ENST00000418839.2	ENSG00000223387.6	RP11-408H1.3	chr3:172590712-172594670	0.0692175	1.04961	-3.92257	0.0015	0.832588	Annotated_lncRNA	co_expression	ENSG00000139644	TMBIM6	-||Bax inhibitor 1, conserved site||Bax inhibitor 1-related	GO:0002376,GO:0006950,GO:0080134,GO:0002682,GO:0048519,GO:0044446,GO:0005515,GO:0002252,GO:0044422,GO:0048583,GO:0048523,GO:0005634,GO:0044238,GO:0071704,GO:0043170,GO:0043226,GO:0043229,GO:0044424,GO:0008152,GO:0033554,GO:0044444,GO:0005488,GO:1901360,GO:0043227,GO:0034641,GO:0043231,GO:0050789,GO:0044237,GO:0005622,GO:0006139,GO:0006915,GO:0012501,GO:0046483,GO:0065007,GO:0008219,GO:0016265,GO:…	immune system process,response to stress,regulation of response to stress,regulation of immune system process,negative regulation of biological process,intracellular organelle part,protein binding,immune effector process,organelle part,regulation of response to stimulus,negative regulation of cellular process,nucleus,primary metabolic process,organic substance metabolic process,macromolecule meta…	--	--
ENST00000418839.2	ENSG00000223387.6	RP11-408H1.3	chr3:172590712-172594670	0.0692175	1.04961	-3.92257	0.0015	0.832588	Annotated_lncRNA	co_expression	ENSG00000258643	BCL2L2-PABPN1	RNA recognition motif domain||Apoptosis regulator, Bcl-2 protein, BH4||Apoptosis regulator, Bcl-2, BH4 motif, conserved site||Blc2 family||Bcl2-like||Nucleotide-binding alpha-beta plait domain||Apoptosis regulator, Bcl-2, BH1 motif, conserved site||Apoptosis regulator, Bcl-W	GO:0006950,GO:0048519,GO:0044446,GO:0005515,GO:0044422,GO:0048583,GO:0048523,GO:0043226,GO:0043229,GO:0044424,GO:0033554,GO:0044444,GO:0005488,GO:0043227,GO:0043231,GO:0050789,GO:0005622,GO:0006915,GO:0012501,GO:0065007,GO:0008219,GO:0016265,GO:0051716,GO:0005737,GO:0006974,GO:0050794,GO:0005623,GO:0050896,GO:0044464,GO:0035556,GO:0042981,GO:0043067,GO:0043069,GO:0010941,GO:0043066,GO:0044763,GO:…	response to stress,negative regulation of biological process,intracellular organelle part,protein binding,organelle part,regulation of response to stimulus,negative regulation of cellular process,organelle,intracellular organelle,intracellular part,cellular response to stress,cytoplasmic part,binding,membrane-bounded organelle,intracellular membrane-bounded organelle,regulation of biological proc…	hsa05164,hsa03015	Influenza A,mRNA surveillance pathway
ENST00000418839.2	ENSG00000223387.6	RP11-408H1.3	chr3:172590712-172594670	0.0692175	1.04961	-3.92257	0.0015	0.832588	Annotated_lncRNA	co_expression	ENSG00000173599	PC	Biotin carboxylase, C-terminal||Biotin carboxylation domain||Biotin/lipoyl attachment||ATP-grasp fold, subdomain 2||Aldolase-type TIM barrel||Biotin carboxylase-like, N-terminal domain||Biotin-binding site||Carbamoyl-phosphate synthetase large subunit-like, ATP-binding domain||Pyruvate carboxylase||Homeodomain-like||Rudiment single hybrid motif||Carboxylase, conserved domain||ATP-grasp fold||Sing…	GO:0043233,GO:0070013,GO:0031974,GO:0044403,GO:0044419,GO:0048519,GO:0044764,GO:0044446,GO:0016032,GO:0005829,GO:0005515,GO:0044422,GO:0051704,GO:0044238,GO:0071704,GO:0043170,GO:0043226,GO:0097159,GO:0048518,GO:0043229,GO:1901363,GO:0044424,GO:0008152,GO:0044444,GO:0005488,GO:0010467,GO:1901360,GO:0043227,GO:0034641,GO:0019058,GO:0043231,GO:0050789,GO:0043900,GO:0044237,GO:0005622,GO:0050792,GO:…	organelle lumen,intracellular organelle lumen,membrane-enclosed lumen,symbiosis, encompassing mutualism through parasitism,interspecies interaction between organisms,negative regulation of biological process,multi-organism cellular process,intracellular organelle part,viral process,cytosol,protein binding,organelle part,multi-organism process,primary metabolic process,organic substance metabolic …	hsa00620,hsa01200,hsa00020,hsa01100,hsa01230	Pyruvate metabolism,Carbon metabolism,Citrate cycle (TCA cycle),Metabolic pathways,Biosynthesis of amino acids
ENST00000418839.2	ENSG00000223387.6	RP11-408H1.3	chr3:172590712-172594670	0.0692175	1.04961	-3.92257	0.0015	0.832588	Annotated_lncRNA	co_expression	ENSG00000085449	WDFY1	Zinc finger, RING/FYVE/PHD-type||WD40 repeat||Zinc finger, FYVE/PHD-type||WD40 repeat, conserved site||Zinc finger, FYVE-related||FYVE zinc finger||WD40/YVTN repeat-like-containing domain||G-protein beta WD-40 repeat||WD40-repeat-containing domain	GO:0006955,GO:0002376,GO:0006952,GO:0045087,GO:0006950,GO:0002682,GO:0050776,GO:0002684,GO:0050896,GO:0050778,GO:0080134,GO:0031347,GO:0048584,GO:0048583,GO:0002253,GO:0002764,GO:0045088,GO:0002757,GO:0043227,GO:0005829,GO:0043226,GO:0005515,GO:0045089,GO:0048518,GO:0031349,GO:0002218,GO:0044444,GO:0005737,GO:0002758,GO:0051716,GO:0044763,GO:0005622,GO:0005634,GO:0023056,GO:0005488,GO:0002221,GO:…	immune response,immune system process,defense response,innate immune response,response to stress,regulation of immune system process,regulation of immune response,positive regulation of immune system process,response to stimulus,positive regulation of immune response,regulation of response to stress,regulation of defense response,positive regulation of response to stimulus,regulation of response …	--	--
ENST00000418839.2	ENSG00000223387.6	RP11-408H1.3	chr3:172590712-172594670	0.0692175	1.04961	-3.92257	0.0015	0.832588	Annotated_lncRNA	co_expression	ENSG00000068079	IFI35	Nmi/IFP 35 domain, N-terminal||Nmi/IFP 35 domain	GO:0002376,GO:0006955,GO:0006952,GO:0045087,GO:0006950,GO:0034097,GO:0071345,GO:0010033,GO:0019221,GO:0005515,GO:0070887,GO:0050896,GO:0043227,GO:0071310,GO:0043226,GO:0042221,GO:0005488,GO:0005622,GO:0044424,GO:0060337,GO:0071357,GO:0034340,GO:0051716,GO:0005737,GO:0003674,GO:0043229,GO:0005829,GO:0008150,GO:0043231,GO:0044763,GO:0009987,GO:0044444,GO:0005634,GO:0044464,GO:0044699,GO:0005623,GO:…	immune system process,immune response,defense response,innate immune response,response to stress,response to cytokine stimulus,cellular response to cytokine stimulus,response to organic substance,cytokine-mediated signaling pathway,protein binding,cellular response to chemical stimulus,response to stimulus,membrane-bounded organelle,cellular response to organic substance,organelle,response to che…	--	--
ENST00000418839.2	ENSG00000223387.6	RP11-408H1.3	chr3:172590712-172594670	0.0692175	1.04961	-3.92257	0.0015	0.832588	Annotated_lncRNA	co_expression	ENSG00000166619	BLCAP	-||Bladder cancer-related BC10	GO:0006915,GO:0012501,GO:0008219,GO:0016265,GO:0007049,GO:0016043,GO:0071840,GO:0044763,GO:0016020,GO:0009987,GO:0044699,GO:0006921,GO:0022411,GO:0005575,GO:0097194,GO:0030262,GO:0008150,GO:0016021,GO:0031224,GO:0044425	apoptotic process,programmed cell death,cell death,death,cell cycle,cellular component organization,cellular component organization or biogenesis,single-organism cellular process,membrane,cellular process,single-organism process,cellular component disassembly involved in execution phase of apoptosis,cellular component disassembly,cellular_component,execution phase of apoptosis,apoptotic nuclear c…	--	--
ENST00000418839.2	ENSG00000223387.6	RP11-408H1.3	chr3:172590712-172594670	0.0692175	1.04961	-3.92257	0.0015	0.832588	Annotated_lncRNA	co_expression	ENSG00000116663	FBXO6	F-box associated (FBA) domain||F-box domain||Galactose-binding domain-like	GO:0006950,GO:0010033,GO:0044446,GO:0044422,GO:0005515,GO:0050896,GO:0043227,GO:0043226,GO:0042221,GO:0034641,GO:0005488,GO:0005622,GO:0044424,GO:0048519,GO:0006807,GO:0071704,GO:0044238,GO:0051716,GO:0044237,GO:0005737,GO:0008152,GO:0044265,GO:0003674,GO:1901360,GO:0019538,GO:0043229,GO:0006139,GO:0005829,GO:0008150,GO:0046483,GO:0043231,GO:0044260,GO:0032991,GO:0044763,GO:0009987,GO:0044444,GO:…	response to stress,response to organic substance,intracellular organelle part,organelle part,protein binding,response to stimulus,membrane-bounded organelle,organelle,response to chemical stimulus,cellular nitrogen compound metabolic process,binding,intracellular,intracellular part,negative regulation of biological process,nitrogen compound metabolic process,organic substance metabolic process,pr…	hsa04141	Protein processing in endoplasmic reticulum
ENST00000418839.2	ENSG00000223387.6	RP11-408H1.3	chr3:172590712-172594670	0.0692175	1.04961	-3.92257	0.0015	0.832588	Annotated_lncRNA	co_expression	ENSG00000122643	NT5C3A	HAD-like domain||-||Pyrimidine 5'-nucleotidase, eukaryotic	GO:0005829,GO:0044238,GO:0071704,GO:0043226,GO:0097159,GO:0043229,GO:1901363,GO:0044424,GO:0008152,GO:0044444,GO:0005488,GO:1901360,GO:0043227,GO:0034641,GO:0043231,GO:0044237,GO:0005622,GO:0006139,GO:0046483,GO:0005737,GO:0006725,GO:0044248,GO:0005623,GO:0006807,GO:0044464,GO:0016787,GO:0009056,GO:1901575,GO:0036094,GO:0003824,GO:0000166,GO:1901265,GO:0034655,GO:0046700,GO:0044270,GO:0072529,GO:…	cytosol,primary metabolic process,organic substance metabolic process,organelle,organic cyclic compound binding,intracellular organelle,heterocyclic compound binding,intracellular part,metabolic process,cytoplasmic part,binding,organic cyclic compound metabolic process,membrane-bounded organelle,cellular nitrogen compound metabolic process,intracellular membrane-bounded organelle,cellular metabol…	hsa00760,hsa01100,hsa00240,hsa00230	Nicotinate and nicotinamide metabolism,Metabolic pathways,Pyrimidine metabolism,Purine metabolism
ENST00000418839.2	ENSG00000223387.6	RP11-408H1.3	chr3:172590712-172594670	0.0692175	1.04961	-3.92257	0.0015	0.832588	Annotated_lncRNA	co_expression	ENSG00000130511	SSBP4	-||LIS1 homology motif||Sequence-specific single-strand DNA-binding protein	GO:0043227,GO:0043226,GO:0005488,GO:0005622,GO:0044424,GO:0003674,GO:0043229,GO:0043231,GO:0016020,GO:0005634,GO:1901363,GO:0097159,GO:0044464,GO:0003676,GO:0005623,GO:0003677,GO:0005575,GO:0044425,GO:0043566,GO:0016021,GO:0003697,GO:0031224	membrane-bounded organelle,organelle,binding,intracellular,intracellular part,molecular_function,intracellular organelle,intracellular membrane-bounded organelle,membrane,nucleus,heterocyclic compound binding,organic cyclic compound binding,cell part,nucleic acid binding,cell,DNA binding,cellular_component,membrane part,structure-specific DNA binding,integral to membrane,single-stranded DNA bindi…	--	--
ENST00000418839.2	ENSG00000223387.6	RP11-408H1.3	chr3:172590712-172594670	0.0692175	1.04961	-3.92257	0.0015	0.832588	Annotated_lncRNA	co_expression	ENSG00000144802	NFKBIZ	-||Ankyrin repeat||Ankyrin repeat-containing domain	GO:0006950,GO:0006952,GO:0005634,GO:0044238,GO:0044260,GO:0071704,GO:0043170,GO:0043226,GO:0043229,GO:0044424,GO:0090304,GO:0008152,GO:0010467,GO:1901360,GO:0043227,GO:0034641,GO:0043231,GO:0050789,GO:0044237,GO:0005622,GO:0006139,GO:0046483,GO:0065007,GO:0019222,GO:0006725,GO:0060255,GO:0050794,GO:0005623,GO:0050896,GO:0006807,GO:0044464,GO:0010468,GO:0009059,GO:0080090,GO:0044249,GO:0016070,GO:…	response to stress,defense response,nucleus,primary metabolic process,cellular macromolecule metabolic process,organic substance metabolic process,macromolecule metabolic process,organelle,intracellular organelle,intracellular part,nucleic acid metabolic process,metabolic process,gene expression,organic cyclic compound metabolic process,membrane-bounded organelle,cellular nitrogen compound metabo…	hsa05202	Transcriptional misregulation in cancer
ENST00000418839.2	ENSG00000223387.6	RP11-408H1.3	chr3:172590712-172594670	0.0692175	1.04961	-3.92257	0.0015	0.832588	Annotated_lncRNA	co_expression	ENSG00000125347	IRF1	Interferon regulatory factor, conserved site||Interferon regulatory factor DNA-binding domain||Interferon regulatory factor-1/2||Interferon regulatory factor 1||Winged helix-turn-helix DNA-binding domain	GO:0002376,GO:0006955,GO:0006952,GO:0002682,GO:0051704,GO:0045087,GO:0006950,GO:0002684,GO:0002252,GO:0050776,GO:0051707,GO:0009607,GO:0009615,GO:0034097,GO:0051607,GO:0045321,GO:0071345,GO:0001816,GO:0010033,GO:0001775,GO:0001817,GO:0031347,GO:0044446,GO:0050778,GO:0019221,GO:0044422,GO:0005515,GO:0070887,GO:0002694,GO:0050896,GO:0046649,GO:0050865,GO:0045088,GO:0031974,GO:0050863,GO:0045089,GO:…	immune system process,immune response,defense response,regulation of immune system process,multi-organism process,innate immune response,response to stress,positive regulation of immune system process,immune effector process,regulation of immune response,response to other organism,response to biotic stimulus,response to virus,response to cytokine stimulus,defense response to virus,leukocyte activ…	hsa05160,hsa04917,hsa05133	Hepatitis C,Prolactin signaling pathway,Pertussis
ENST00000418839.2	ENSG00000223387.6	RP11-408H1.3	chr3:172590712-172594670	0.0692175	1.04961	-3.92257	0.0015	0.832588	Annotated_lncRNA	co_expression	ENSG00000085999	RAD54L	Helicase, C-terminal||SNF2-related, N-terminal domain||P-loop containing nucleoside triphosphate hydrolase||Helicase superfamily 1/2, ATP-binding domain||-	GO:0006950,GO:0005654,GO:0043233,GO:0031981,GO:0070013,GO:0031974,GO:0044428,GO:0044446,GO:0044422,GO:0005634,GO:0044238,GO:0044260,GO:0071704,GO:0043170,GO:0043226,GO:0097159,GO:0043229,GO:1901363,GO:0044424,GO:0090304,GO:0008152,GO:0033554,GO:0005488,GO:1901360,GO:0043227,GO:0034641,GO:0043231,GO:0044237,GO:0005622,GO:0006139,GO:0046483,GO:0051716,GO:0006974,GO:0006281,GO:0003676,GO:0006725,GO:…	response to stress,nucleoplasm,organelle lumen,nuclear lumen,intracellular organelle lumen,membrane-enclosed lumen,nuclear part,intracellular organelle part,organelle part,nucleus,primary metabolic process,cellular macromolecule metabolic process,organic substance metabolic process,macromolecule metabolic process,organelle,organic cyclic compound binding,intracellular organelle,heterocyclic compo…	hsa03440	Homologous recombination
ENST00000418839.2	ENSG00000223387.6	RP11-408H1.3	chr3:172590712-172594670	0.0692175	1.04961	-3.92257	0.0015	0.832588	Annotated_lncRNA	co_expression	ENSG00000131242	RAB11FIP4	Rab-binding domain FIP-RBD||EF-hand domain pair||-||EF-hand domain	GO:0044403,GO:0044419,GO:0032991,GO:0044764,GO:0044446,GO:0016032,GO:0005515,GO:0044422,GO:0051704,GO:0043226,GO:0043229,GO:0044424,GO:0044444,GO:0005488,GO:0043227,GO:0043234,GO:0043231,GO:0005622,GO:0005737,GO:0019899,GO:0005623,GO:0044464,GO:0007049,GO:0022402,GO:0044763,GO:0003674,GO:0031090,GO:0016020,GO:0030139,GO:0009987,GO:0043228,GO:0043232,GO:0044699,GO:0042802,GO:0005575,GO:0006810,GO:…	symbiosis, encompassing mutualism through parasitism,interspecies interaction between organisms,macromolecular complex,multi-organism cellular process,intracellular organelle part,viral process,protein binding,organelle part,multi-organism process,organelle,intracellular organelle,intracellular part,cytoplasmic part,binding,membrane-bounded organelle,protein complex,intracellular membrane-bounded…	hsa04144	Endocytosis
ENST00000418839.2	ENSG00000223387.6	RP11-408H1.3	chr3:172590712-172594670	0.0692175	1.04961	-3.92257	0.0015	0.832588	Annotated_lncRNA	co_expression	ENSG00000105993	DNAJB6	DnaJ domain, conserved site||DnaJ domain	GO:0006950,GO:0080134,GO:0005654,GO:0043233,GO:0031981,GO:0070013,GO:0031974,GO:0044428,GO:0048519,GO:0044446,GO:0005829,GO:0005515,GO:0044422,GO:0048583,GO:0048523,GO:0005634,GO:0044238,GO:0044267,GO:0044260,GO:0071704,GO:0043170,GO:0043226,GO:0097159,GO:0043229,GO:1901363,GO:0044424,GO:0090304,GO:0008152,GO:0033554,GO:0019538,GO:0044444,GO:0005488,GO:0010467,GO:1901360,GO:0043227,GO:0034641,GO:…	response to stress,regulation of response to stress,nucleoplasm,organelle lumen,nuclear lumen,intracellular organelle lumen,membrane-enclosed lumen,nuclear part,negative regulation of biological process,intracellular organelle part,cytosol,protein binding,organelle part,regulation of response to stimulus,negative regulation of cellular process,nucleus,primary metabolic process,cellular protein me…	--	--
ENST00000418839.2	ENSG00000223387.6	RP11-408H1.3	chr3:172590712-172594670	0.0692175	1.04961	-3.92257	0.0015	0.832588	Annotated_lncRNA	co_expression	ENSG00000067221	STOML1	Band 7 domain||Stomatin family||Stomatin-like protein 1||SCP2 sterol-binding domain	GO:0003674,GO:0016020,GO:0005575,GO:0008150,GO:0016021,GO:0031224,GO:0044425	molecular_function,membrane,cellular_component,biological_process,integral to membrane,intrinsic to membrane,membrane part	--	--
ENST00000418839.2	ENSG00000223387.6	RP11-408H1.3	chr3:172590712-172594670	0.0692175	1.04961	-3.92257	0.0015	0.832588	Annotated_lncRNA	co_expression	ENSG00000213079	SCAF8	RNA polymerase II-binding domain||RNA recognition motif domain||Nucleotide-binding alpha-beta plait domain||ENTH/VHS||CID domain	GO:0005654,GO:0043233,GO:0031981,GO:0070013,GO:0031974,GO:0044428,GO:0032991,GO:0044446,GO:0005515,GO:0044422,GO:0005634,GO:0044238,GO:0044260,GO:0071704,GO:0043170,GO:0043226,GO:0097159,GO:0043229,GO:1901363,GO:0044424,GO:0090304,GO:0008152,GO:0003723,GO:0005488,GO:0010467,GO:1901360,GO:0043227,GO:0034641,GO:0043231,GO:0044237,GO:0005622,GO:0006139,GO:0046483,GO:0003676,GO:0006725,GO:0019899,GO:…	nucleoplasm,organelle lumen,nuclear lumen,intracellular organelle lumen,membrane-enclosed lumen,nuclear part,macromolecular complex,intracellular organelle part,protein binding,organelle part,nucleus,primary metabolic process,cellular macromolecule metabolic process,organic substance metabolic process,macromolecule metabolic process,organelle,organic cyclic compound binding,intracellular organell…	--	--
ENST00000418839.2	ENSG00000223387.6	RP11-408H1.3	chr3:172590712-172594670	0.0692175	1.04961	-3.92257	0.0015	0.832588	Annotated_lncRNA	co_expression	ENSG00000077380	DYNC1I2	WD40/YVTN repeat-like-containing domain||WD40-repeat-containing domain||-||WD40 repeat||Cytoplasmic dynein 1 intermediate chain 1/2	GO:0002376,GO:0044403,GO:0044419,GO:0032991,GO:0044764,GO:0044446,GO:0016032,GO:0005829,GO:0044422,GO:0051704,GO:0043226,GO:0043229,GO:0044424,GO:0044444,GO:0043234,GO:0005622,GO:0005737,GO:0005623,GO:0044464,GO:0007049,GO:0022402,GO:0019884,GO:0016787,GO:0016818,GO:0016817,GO:0017111,GO:0002478,GO:0016462,GO:0000278,GO:0016482,GO:0003824,GO:0044770,GO:0051641,GO:0048002,GO:0051649,GO:0044763,GO:…	immune system process,symbiosis, encompassing mutualism through parasitism,interspecies interaction between organisms,macromolecular complex,multi-organism cellular process,intracellular organelle part,viral process,cytosol,organelle part,multi-organism process,organelle,intracellular organelle,intracellular part,cytoplasmic part,protein complex,intracellular,cytoplasm,cell,cell part,cell cycle,c…	hsa05132,hsa04145,hsa04962	Salmonella infection,Phagosome,Vasopressin-regulated water reabsorption
ENST00000418839.2	ENSG00000223387.6	RP11-408H1.3	chr3:172590712-172594670	0.0692175	1.04961	-3.92257	0.0015	0.832588	Annotated_lncRNA	co_expression	ENSG00000176148	TCP11L1	-||T-complex 11	GO:0032991,GO:0044446,GO:0044422,GO:0043226,GO:0043229,GO:0044424,GO:0043234,GO:0005622,GO:0005623,GO:0044464,GO:0043228,GO:0043232,GO:0005575,GO:0005874,GO:0015630,GO:0005856,GO:0044430	macromolecular complex,intracellular organelle part,organelle part,organelle,intracellular organelle,intracellular part,protein complex,intracellular,cell,cell part,non-membrane-bounded organelle,intracellular non-membrane-bounded organelle,cellular_component,microtubule,microtubule cytoskeleton,cytoskeleton,cytoskeletal part	--	--
ENST00000418839.2	ENSG00000223387.6	RP11-408H1.3	chr3:172590712-172594670	0.0692175	1.04961	-3.92257	0.0015	0.832588	Annotated_lncRNA	co_expression	ENSG00000155508	CNOT8	CCR4-NOT transcription complex subunit 8||Ribonuclease H-like domain||Ribonuclease CAF1	GO:0006950,GO:0032991,GO:0048519,GO:0005829,GO:0005515,GO:0048523,GO:0005634,GO:0044238,GO:0044267,GO:0044260,GO:0071704,GO:0043170,GO:0043226,GO:0097159,GO:0048518,GO:0043229,GO:1901363,GO:0044424,GO:0090304,GO:0008152,GO:0033554,GO:0019538,GO:0003723,GO:0044444,GO:0005488,GO:0010467,GO:1901360,GO:0043227,GO:0010608,GO:0043234,GO:0034641,GO:0043231,GO:0050789,GO:0044237,GO:0005622,GO:0006139,GO:…	response to stress,macromolecular complex,negative regulation of biological process,cytosol,protein binding,negative regulation of cellular process,nucleus,primary metabolic process,cellular protein metabolic process,cellular macromolecule metabolic process,organic substance metabolic process,macromolecule metabolic process,organelle,organic cyclic compound binding,positive regulation of biologic…	hsa03018	RNA degradation
ENST00000418839.2	ENSG00000223387.6	RP11-408H1.3	chr3:172590712-172594670	0.0692175	1.04961	-3.92257	0.0015	0.832588	Annotated_lncRNA	co_expression	ENSG00000138386	NAB1	Nab, N-terminal||Sterile alpha motif/pointed domain||NAB co-repressor, domain||Nab1, C-terminal	GO:0005515,GO:0043227,GO:0043226,GO:0034641,GO:0005488,GO:0005622,GO:0044424,GO:0048519,GO:0006807,GO:0071704,GO:0044238,GO:0044237,GO:0008152,GO:0003674,GO:1901360,GO:0043229,GO:0006139,GO:0008150,GO:0046483,GO:0043231,GO:0044260,GO:0044763,GO:0009987,GO:0005634,GO:0048523,GO:0051239,GO:0006725,GO:0090304,GO:0065008,GO:0043170,GO:0010605,GO:0016070,GO:0044464,GO:0010467,GO:0044249,GO:0044699,GO:…	protein binding,membrane-bounded organelle,organelle,cellular nitrogen compound metabolic process,binding,intracellular,intracellular part,negative regulation of biological process,nitrogen compound metabolic process,organic substance metabolic process,primary metabolic process,cellular metabolic process,metabolic process,molecular_function,organic cyclic compound metabolic process,intracellular …	--	--
ENST00000418839.2	ENSG00000223387.6	RP11-408H1.3	chr3:172590712-172594670	0.0692175	1.04961	-3.92257	0.0015	0.832588	Annotated_lncRNA	co_expression	ENSG00000213672	NCKIPSD	Domain of unknown function DUF2013||-||SH3 domain	GO:0006955,GO:0002376,GO:0044428,GO:0032991,GO:0002684,GO:0002682,GO:0050776,GO:0044446,GO:0005829,GO:0005515,GO:0002252,GO:0044422,GO:0048583,GO:0002253,GO:0005634,GO:0050778,GO:0002757,GO:0002764,GO:0043226,GO:0048518,GO:0043229,GO:0044424,GO:0044444,GO:0005488,GO:0043227,GO:0002429,GO:0002768,GO:0043234,GO:0048584,GO:0006607,GO:0043231,GO:0050789,GO:0005622,GO:0065007,GO:0051716,GO:0005737,GO:…	immune response,immune system process,nuclear part,macromolecular complex,positive regulation of immune system process,regulation of immune system process,regulation of immune response,intracellular organelle part,cytosol,protein binding,immune effector process,organelle part,regulation of response to stimulus,activation of immune response,nucleus,positive regulation of immune response,immune res…	--	--
ENST00000418839.2	ENSG00000223387.6	RP11-408H1.3	chr3:172590712-172594670	0.0692175	1.04961	-3.92257	0.0015	0.832588	Annotated_lncRNA	co_expression	ENSG00000155506	LARP1	RNA-binding protein Lupus La||Protein of unknown function DM15||Winged helix-turn-helix DNA-binding domain||-	GO:0006950,GO:0080134,GO:0005654,GO:0043233,GO:0031981,GO:0070013,GO:0031974,GO:0044403,GO:0044419,GO:0044428,GO:0032991,GO:0044764,GO:0044446,GO:0016032,GO:0005515,GO:0044422,GO:0045069,GO:0048583,GO:0051704,GO:0005634,GO:0044238,GO:0044267,GO:0044260,GO:0071704,GO:0043170,GO:0043226,GO:0097159,GO:0048518,GO:0043229,GO:0019079,GO:1901363,GO:0044424,GO:0008152,GO:0033554,GO:0019538,GO:0003723,GO:…	response to stress,regulation of response to stress,nucleoplasm,organelle lumen,nuclear lumen,intracellular organelle lumen,membrane-enclosed lumen,symbiosis, encompassing mutualism through parasitism,interspecies interaction between organisms,nuclear part,macromolecular complex,multi-organism cellular process,intracellular organelle part,viral process,protein binding,organelle part,regulation of…	--	--
ENST00000418839.2	ENSG00000223387.6	RP11-408H1.3	chr3:172590712-172594670	0.0692175	1.04961	-3.92257	0.0015	0.832588	Annotated_lncRNA	co_expression	ENSG00000166508	MCM7	Mini-chromosome maintenance, conserved site||Nucleic acid-binding, OB-fold||P-loop containing nucleoside triphosphate hydrolase||DNA replication licensing factor Mcm7||-||AAA+ ATPase domain||Mini-chromosome maintenance protein||MCM N-terminal domain||MCM domain	GO:0006950,GO:0005654,GO:0043233,GO:0031981,GO:0070013,GO:0031974,GO:0044428,GO:0032991,GO:0044446,GO:0005829,GO:0005515,GO:0044422,GO:0005634,GO:0044238,GO:0044260,GO:0071704,GO:0043170,GO:0043226,GO:0097159,GO:0043229,GO:1901363,GO:0044424,GO:0090304,GO:0008152,GO:0033554,GO:0044444,GO:0005488,GO:1901360,GO:0043227,GO:0043234,GO:0034641,GO:0043231,GO:0050789,GO:0044237,GO:0005622,GO:0006139,GO:…	response to stress,nucleoplasm,organelle lumen,nuclear lumen,intracellular organelle lumen,membrane-enclosed lumen,nuclear part,macromolecular complex,intracellular organelle part,cytosol,protein binding,organelle part,nucleus,primary metabolic process,cellular macromolecule metabolic process,organic substance metabolic process,macromolecule metabolic process,organelle,organic cyclic compound bin…	hsa03030,hsa04110	DNA replication,Cell cycle
ENST00000418839.2	ENSG00000223387.6	RP11-408H1.3	chr3:172590712-172594670	0.0692175	1.04961	-3.92257	0.0015	0.832588	Annotated_lncRNA	co_expression	ENSG00000188343	FAM92A	FAM92 protein	--	--	--	--
ENST00000418839.2	ENSG00000223387.6	RP11-408H1.3	chr3:172590712-172594670	0.0692175	1.04961	-3.92257	0.0015	0.832588	Annotated_lncRNA	co_expression	ENSG00000167286	CD3D	CD3 gamma/delta subunit, Ig-like domain||Immunoglobulin-like fold||CD3 protein, epsilon/gamma/delta subunit||Phosphorylated immunoreceptor signalling ITAM||Immunoglobulin-like domain||T-cell surface glycoprotein CD3 delta chain	GO:0002376,GO:0006955,GO:0002682,GO:0002684,GO:0050776,GO:0045321,GO:0001775,GO:0050778,GO:0050870,GO:0005515,GO:0002694,GO:0050896,GO:0046649,GO:0050865,GO:0051251,GO:0050863,GO:0002253,GO:0050867,GO:0042110,GO:0031295,GO:0051249,GO:0002696,GO:0031294,GO:0002757,GO:0048584,GO:0002520,GO:0034641,GO:0048583,GO:0005488,GO:0005622,GO:0048518,GO:0002764,GO:0044424,GO:0030097,GO:0048534,GO:0042101,GO:…	immune system process,immune response,regulation of immune system process,positive regulation of immune system process,regulation of immune response,leukocyte activation,cell activation,positive regulation of immune response,positive regulation of T cell activation,protein binding,regulation of leukocyte activation,response to stimulus,lymphocyte activation,regulation of cell activation,positive …	hsa05340,hsa04640,hsa05166,hsa04660,hsa05162,hsa05142	Primary immunodeficiency,Hematopoietic cell lineage,HTLV-I infection,T cell receptor signaling pathway,Measles,Chagas disease (American trypanosomiasis)
ENST00000418839.2	ENSG00000223387.6	RP11-408H1.3	chr3:172590712-172594670	0.0692175	1.04961	-3.92257	0.0015	0.832588	Annotated_lncRNA	co_expression	ENSG00000105270	CLIP3	Ankyrin repeat||CAP-Gly domain-containing linker protein 3||Ankyrin repeat-containing domain||CAP Gly-rich domain||-	GO:0034097,GO:0071345,GO:0019221,GO:0048519,GO:0044446,GO:0005829,GO:0005515,GO:0044422,GO:0048583,GO:0048523,GO:0044238,GO:0044267,GO:0044260,GO:0071704,GO:0043170,GO:0043226,GO:0048518,GO:0043229,GO:0044424,GO:0008152,GO:0019538,GO:0044444,GO:0005488,GO:0043227,GO:0043231,GO:0050789,GO:0044237,GO:0005622,GO:0006915,GO:0012501,GO:0065007,GO:0008219,GO:0016265,GO:0010033,GO:0051716,GO:0032880,GO:…	response to cytokine stimulus,cellular response to cytokine stimulus,cytokine-mediated signaling pathway,negative regulation of biological process,intracellular organelle part,cytosol,protein binding,organelle part,regulation of response to stimulus,negative regulation of cellular process,primary metabolic process,cellular protein metabolic process,cellular macromolecule metabolic process,organic…	--	--
ENST00000418839.2	ENSG00000223387.6	RP11-408H1.3	chr3:172590712-172594670	0.0692175	1.04961	-3.92257	0.0015	0.832588	Annotated_lncRNA	co_expression	ENSG00000125991	ERGIC3	-||Endoplasmic reticulum vesicle transporter, C-terminal	GO:0044446,GO:0044422,GO:0043226,GO:0043229,GO:0044424,GO:0044444,GO:0043227,GO:0043231,GO:0005622,GO:0005737,GO:0005623,GO:0044464,GO:0033116,GO:0005793,GO:0031090,GO:0016020,GO:0005575,GO:0006810,GO:0016192,GO:0051234,GO:0051179,GO:0012505,GO:0042175,GO:0005789,GO:0044432,GO:0008150,GO:0005783,GO:0016021,GO:0031224,GO:0005794,GO:0044425	intracellular organelle part,organelle part,organelle,intracellular organelle,intracellular part,cytoplasmic part,membrane-bounded organelle,intracellular membrane-bounded organelle,intracellular,cytoplasm,cell,cell part,endoplasmic reticulum-Golgi intermediate compartment membrane,endoplasmic reticulum-Golgi intermediate compartment,organelle membrane,membrane,cellular_component,transport,vesicl…	--	--
ENST00000418839.2	ENSG00000223387.6	RP11-408H1.3	chr3:172590712-172594670	0.0692175	1.04961	-3.92257	0.0015	0.832588	Annotated_lncRNA	co_expression	ENSG00000104774	MAN2B1	Glycosyl hydrolase, all-beta||Glycoside hydrolase families 57/38, central domain||Glycoside hydrolase family 38, N-terminal domain||Glycoside hydrolase 38/57, N-terminal domain||Glycoside hydrolase/deacetylase, beta/alpha-barrel||Glycosyl hydrolase family 38, C-terminal||Galactose mutarotase-like domain||Glycoside hydrolase family 38, central domain	GO:0070062,GO:0043230,GO:0065010,GO:0031982,GO:0044446,GO:0031988,GO:0044422,GO:0050896,GO:0031974,GO:0043233,GO:0070013,GO:0043227,GO:0043226,GO:0044421,GO:0005488,GO:0005622,GO:0044424,GO:0071704,GO:0044238,GO:0044237,GO:0005737,GO:0008152,GO:0000323,GO:0005764,GO:0005576,GO:0005773,GO:0003674,GO:0019538,GO:0043229,GO:0008150,GO:0043231,GO:0044260,GO:0009987,GO:0044444,GO:0003824,GO:0044267,GO:…	extracellular vesicular exosome,extracellular organelle,extracellular membrane-bounded organelle,vesicle,intracellular organelle part,membrane-bounded vesicle,organelle part,response to stimulus,membrane-enclosed lumen,organelle lumen,intracellular organelle lumen,membrane-bounded organelle,organelle,extracellular region part,binding,intracellular,intracellular part,organic substance metabolic pr…	hsa04142,hsa00511	Lysosome,Other glycan degradation
ENST00000418839.2	ENSG00000223387.6	RP11-408H1.3	chr3:172590712-172594670	0.0692175	1.04961	-3.92257	0.0015	0.832588	Annotated_lncRNA	co_expression	ENSG00000152240	HAUS1	HAUS augmin-like complex subunit 1	GO:0032991,GO:0044446,GO:0005829,GO:0005515,GO:0044422,GO:0043226,GO:0043229,GO:0044424,GO:0044444,GO:0005488,GO:0043234,GO:0005622,GO:0005737,GO:0005623,GO:0044464,GO:0007049,GO:0022402,GO:0043933,GO:0065003,GO:0006996,GO:0022607,GO:0044085,GO:0000278,GO:0016043,GO:0071840,GO:0044770,GO:0044763,GO:0003674,GO:0009987,GO:0006461,GO:0070271,GO:0071822,GO:0043228,GO:0043232,GO:0044772,GO:0044699,GO:…	macromolecular complex,intracellular organelle part,cytosol,protein binding,organelle part,organelle,intracellular organelle,intracellular part,cytoplasmic part,binding,protein complex,intracellular,cytoplasm,cell,cell part,cell cycle,cell cycle process,macromolecular complex subunit organization,macromolecular complex assembly,organelle organization,cellular component assembly,cellular component…	--	--
ENST00000418839.2	ENSG00000223387.6	RP11-408H1.3	chr3:172590712-172594670	0.0692175	1.04961	-3.92257	0.0015	0.832588	Annotated_lncRNA	co_expression	ENSG00000163468	CCT3	T-complex protein 1, gamma subunit||-||Chaperonin TCP-1, conserved site||Chaperone tailless complex polypeptide 1 (TCP-1)||GroEL-like apical domain||GroEL-like equatorial domain||TCP-1-like chaperonin intermediate domain||Chaperonin Cpn60/TCP-1 family	GO:0032991,GO:0044446,GO:0005829,GO:0005515,GO:0044422,GO:0044238,GO:0044267,GO:0044260,GO:0071704,GO:0043170,GO:0043226,GO:0097159,GO:0048518,GO:0043229,GO:1901363,GO:0044424,GO:0090304,GO:0008152,GO:0019538,GO:0044444,GO:0005488,GO:0010467,GO:1901360,GO:0043227,GO:0010608,GO:0043234,GO:0034641,GO:0050789,GO:0044237,GO:0005622,GO:0006139,GO:0046483,GO:0065007,GO:0019222,GO:0005737,GO:0006725,GO:…	macromolecular complex,intracellular organelle part,cytosol,protein binding,organelle part,primary metabolic process,cellular protein metabolic process,cellular macromolecule metabolic process,organic substance metabolic process,macromolecule metabolic process,organelle,organic cyclic compound binding,positive regulation of biological process,intracellular organelle,heterocyclic compound binding,…	--	--
ENST00000418839.2	ENSG00000223387.6	RP11-408H1.3	chr3:172590712-172594670	0.0692175	1.04961	-3.92257	0.0015	0.832588	Annotated_lncRNA	co_expression	ENSG00000104918	RETN	Resistin	GO:0070062,GO:0043230,GO:0065010,GO:0031982,GO:0010033,GO:0031988,GO:0005515,GO:0050896,GO:0043227,GO:0043226,GO:0044421,GO:0042221,GO:0048583,GO:0005488,GO:0005622,GO:0048518,GO:0044424,GO:0033036,GO:0048519,GO:0071704,GO:0008152,GO:0040011,GO:0005576,GO:0051649,GO:0003674,GO:0043229,GO:0008150,GO:0043231,GO:0051179,GO:0051641,GO:0044763,GO:0009987,GO:0005634,GO:0051239,GO:1901700,GO:0065008,GO:…	extracellular vesicular exosome,extracellular organelle,extracellular membrane-bounded organelle,vesicle,response to organic substance,membrane-bounded vesicle,protein binding,response to stimulus,membrane-bounded organelle,organelle,extracellular region part,response to chemical stimulus,regulation of response to stimulus,binding,intracellular,positive regulation of biological process,intracellu…	--	--
ENST00000418839.2	ENSG00000223387.6	RP11-408H1.3	chr3:172590712-172594670	0.0692175	1.04961	-3.92257	0.0015	0.832588	Annotated_lncRNA	co_expression	ENSG00000165795	NDRG2	Protein NDRG2||-||NDRG||Alpha/Beta hydrolase fold	GO:0005654,GO:0043233,GO:0031981,GO:0070013,GO:0031974,GO:0044428,GO:0048519,GO:0044446,GO:0005829,GO:0044422,GO:0048583,GO:0048523,GO:0005634,GO:0043226,GO:0043229,GO:0044424,GO:0044444,GO:0043227,GO:0043231,GO:0050789,GO:0005622,GO:0001817,GO:0065007,GO:0001816,GO:0051716,GO:0005737,GO:0050794,GO:0005623,GO:0050896,GO:0044464,GO:0035556,GO:0044763,GO:0001818,GO:0007243,GO:0003674,GO:0007165,GO:…	nucleoplasm,organelle lumen,nuclear lumen,intracellular organelle lumen,membrane-enclosed lumen,nuclear part,negative regulation of biological process,intracellular organelle part,cytosol,organelle part,regulation of response to stimulus,negative regulation of cellular process,nucleus,organelle,intracellular organelle,intracellular part,cytoplasmic part,membrane-bounded organelle,intracellular me…	--	--
ENST00000418839.2	ENSG00000223387.6	RP11-408H1.3	chr3:172590712-172594670	0.0692175	1.04961	-3.92257	0.0015	0.832588	Annotated_lncRNA	co_expression	ENSG00000178028	DMAP1	SWR1-complex protein 4/DNA methyltransferase 1-associated protein 1||DAMP1, SANT/Myb-like domain||DNA methyltransferase 1-associated 1	GO:0006950,GO:0005654,GO:0043233,GO:0031981,GO:0070013,GO:0031974,GO:0044428,GO:0032991,GO:0048519,GO:0044446,GO:0005515,GO:0044422,GO:0048523,GO:0005634,GO:0044238,GO:0044267,GO:0044260,GO:0071704,GO:0043170,GO:0043226,GO:0048518,GO:0043229,GO:0044424,GO:0090304,GO:0008152,GO:0033554,GO:0019538,GO:0005488,GO:0010467,GO:1901360,GO:0043227,GO:0043234,GO:0034641,GO:0043231,GO:0050789,GO:0044237,GO:…	response to stress,nucleoplasm,organelle lumen,nuclear lumen,intracellular organelle lumen,membrane-enclosed lumen,nuclear part,macromolecular complex,negative regulation of biological process,intracellular organelle part,protein binding,organelle part,negative regulation of cellular process,nucleus,primary metabolic process,cellular protein metabolic process,cellular macromolecule metabolic proc…	--	--
ENST00000418839.2	ENSG00000223387.6	RP11-408H1.3	chr3:172590712-172594670	0.0692175	1.04961	-3.92257	0.0015	0.832588	Annotated_lncRNA	co_expression	ENSG00000100890	KIAA0391	Protein-only RNase P, C-terminal||-	GO:0043233,GO:0070013,GO:0031974,GO:0044446,GO:0044422,GO:0044238,GO:0044260,GO:0071704,GO:0043170,GO:0043226,GO:0043229,GO:0044424,GO:0090304,GO:0008152,GO:0044444,GO:0010467,GO:1901360,GO:0043227,GO:0034641,GO:0043231,GO:0044237,GO:0005622,GO:0006139,GO:0046483,GO:0005737,GO:0006725,GO:0005623,GO:0006807,GO:0044464,GO:0004540,GO:0016787,GO:0016070,GO:0003824,GO:0006396,GO:0090305,GO:0004518,GO:…	organelle lumen,intracellular organelle lumen,membrane-enclosed lumen,intracellular organelle part,organelle part,primary metabolic process,cellular macromolecule metabolic process,organic substance metabolic process,macromolecule metabolic process,organelle,intracellular organelle,intracellular part,nucleic acid metabolic process,metabolic process,cytoplasmic part,gene expression,organic cyclic …	--	--
ENST00000418839.2	ENSG00000223387.6	RP11-408H1.3	chr3:172590712-172594670	0.0692175	1.04961	-3.92257	0.0015	0.832588	Annotated_lncRNA	co_expression	ENSG00000163631	ALB	ALB/AFP/VDB||Serum albumin-like||Serum albumin, conserved site||-||Serum albumin/Alpha-fetoprotein/Afamin||Serum albumin, N-terminal	GO:0006950,GO:0043233,GO:0031974,GO:0044403,GO:0044419,GO:0032991,GO:0048519,GO:0044446,GO:0005515,GO:0044422,GO:0048523,GO:0051704,GO:0005634,GO:0044238,GO:0071704,GO:0043170,GO:0043226,GO:0097159,GO:0043229,GO:1901363,GO:0044424,GO:0008152,GO:0033554,GO:0019538,GO:0044444,GO:0005488,GO:0043227,GO:0043234,GO:0043231,GO:0050789,GO:0005622,GO:0006915,GO:0012501,GO:0065007,GO:0008219,GO:0016265,GO:…	response to stress,organelle lumen,membrane-enclosed lumen,symbiosis, encompassing mutualism through parasitism,interspecies interaction between organisms,macromolecular complex,negative regulation of biological process,intracellular organelle part,protein binding,organelle part,negative regulation of cellular process,multi-organism process,nucleus,primary metabolic process,organic substance meta…	--	--
ENST00000418839.2	ENSG00000223387.6	RP11-408H1.3	chr3:172590712-172594670	0.0692175	1.04961	-3.92257	0.0015	0.832588	Annotated_lncRNA	co_expression	ENSG00000156587	UBE2L6	Ubiquitin-conjugating enzyme/RWD-like||Ubiquitin-conjugating enzyme, active site||Ubiquitin-conjugating enzyme E2	GO:0006950,GO:0001816,GO:0001817,GO:0044446,GO:0044422,GO:0005515,GO:0050896,GO:0031974,GO:0043233,GO:0044428,GO:0070013,GO:0043227,GO:0043226,GO:0034641,GO:0031981,GO:0005488,GO:0005622,GO:0044424,GO:0048519,GO:0006807,GO:0071704,GO:0044238,GO:0051716,GO:0044237,GO:0005737,GO:0008152,GO:0044265,GO:0003674,GO:1901360,GO:0019538,GO:0043229,GO:0006139,GO:0005829,GO:0008150,GO:0046483,GO:0043231,GO:…	response to stress,cytokine production,regulation of cytokine production,intracellular organelle part,organelle part,protein binding,response to stimulus,membrane-enclosed lumen,organelle lumen,nuclear part,intracellular organelle lumen,membrane-bounded organelle,organelle,cellular nitrogen compound metabolic process,nuclear lumen,binding,intracellular,intracellular part,negative regulation of bi…	hsa05012,hsa04120	Parkinson's disease,Ubiquitin mediated proteolysis
ENST00000418839.2	ENSG00000223387.6	RP11-408H1.3	chr3:172590712-172594670	0.0692175	1.04961	-3.92257	0.0015	0.832588	Annotated_lncRNA	co_expression	ENSG00000108840	HDAC5	Histone deacetylase domain||Histone deacetylase, glutamine rich N-terminal domain||Histone deacetylase superfamily||Histone deacetylase class II, eukaryotic||Histone deacetylase 5||-	GO:0002376,GO:0006950,GO:0006952,GO:0005654,GO:0043233,GO:0031981,GO:0070013,GO:0031974,GO:0044428,GO:0032991,GO:0048519,GO:0044446,GO:0005515,GO:0044422,GO:0048523,GO:0051704,GO:0005634,GO:0044238,GO:0044267,GO:0044260,GO:0071704,GO:0043170,GO:0043226,GO:0097159,GO:0048518,GO:0043229,GO:1901363,GO:0044424,GO:0090304,GO:0008152,GO:0019538,GO:0044444,GO:0005488,GO:0010467,GO:1901360,GO:0043227,GO:…	immune system process,response to stress,defense response,nucleoplasm,organelle lumen,nuclear lumen,intracellular organelle lumen,membrane-enclosed lumen,nuclear part,macromolecular complex,negative regulation of biological process,intracellular organelle part,protein binding,organelle part,negative regulation of cellular process,multi-organism process,nucleus,primary metabolic process,cellular p…	hsa05203,hsa05169,hsa05034	Viral carcinogenesis,Epstein-Barr virus infection,Alcoholism
ENST00000418839.2	ENSG00000223387.6	RP11-408H1.3	chr3:172590712-172594670	0.0692175	1.04961	-3.92257	0.0015	0.832588	Annotated_lncRNA	co_expression	ENSG00000146425	DYNLT1	Tctex-1	GO:0044403,GO:0044419,GO:0032991,GO:0048519,GO:0044764,GO:0044446,GO:0016032,GO:0005515,GO:0044422,GO:0048583,GO:0048523,GO:0051704,GO:0044238,GO:0071704,GO:0043226,GO:0043229,GO:0044424,GO:0008152,GO:0044444,GO:0005488,GO:1901360,GO:0043227,GO:0043234,GO:0034641,GO:0043231,GO:0050789,GO:0044237,GO:0005622,GO:0006139,GO:0046483,GO:0065007,GO:0051716,GO:0019222,GO:0005737,GO:0006725,GO:0044248,GO:…	symbiosis, encompassing mutualism through parasitism,interspecies interaction between organisms,macromolecular complex,negative regulation of biological process,multi-organism cellular process,intracellular organelle part,viral process,protein binding,organelle part,regulation of response to stimulus,negative regulation of cellular process,multi-organism process,primary metabolic process,organic …	--	--
ENST00000418839.2	ENSG00000223387.6	RP11-408H1.3	chr3:172590712-172594670	0.0692175	1.04961	-3.92257	0.0015	0.832588	Annotated_lncRNA	co_expression	ENSG00000145685	LHFPL2	Lipoma HMGIC fusion partner-like protein	GO:0003674,GO:0016020,GO:0005575,GO:0008150,GO:0016021,GO:0031224,GO:0044425	molecular_function,membrane,cellular_component,biological_process,integral to membrane,intrinsic to membrane,membrane part	--	--
ENST00000418839.2	ENSG00000223387.6	RP11-408H1.3	chr3:172590712-172594670	0.0692175	1.04961	-3.92257	0.0015	0.832588	Annotated_lncRNA	co_expression	ENSG00000086758	HUWE1	Domain of unknown function DUF4414||UBA-like||Ubiquitin-associated domain||E3 ubiquitin ligase, domain of unknown function DUF913||WWE domain||HECT domain||Armadillo-type fold||-||E3 ubiquitin ligase, domain of unknown function DUF908	GO:0006950,GO:0005654,GO:0043233,GO:0031981,GO:0070013,GO:0031974,GO:0044428,GO:0044446,GO:0005829,GO:0005515,GO:0044422,GO:0005634,GO:0044238,GO:0044267,GO:0044260,GO:0071704,GO:0043170,GO:0043226,GO:0097159,GO:0043229,GO:1901363,GO:0044424,GO:0090304,GO:0008152,GO:0033554,GO:0019538,GO:0044444,GO:0005488,GO:1901360,GO:0043227,GO:0034641,GO:0043231,GO:0044237,GO:0005622,GO:0006139,GO:0046483,GO:…	response to stress,nucleoplasm,organelle lumen,nuclear lumen,intracellular organelle lumen,membrane-enclosed lumen,nuclear part,intracellular organelle part,cytosol,protein binding,organelle part,nucleus,primary metabolic process,cellular protein metabolic process,cellular macromolecule metabolic process,organic substance metabolic process,macromolecule metabolic process,organelle,organic cyclic …	hsa04120	Ubiquitin mediated proteolysis
ENST00000418839.2	ENSG00000223387.6	RP11-408H1.3	chr3:172590712-172594670	0.0692175	1.04961	-3.92257	0.0015	0.832588	Annotated_lncRNA	co_expression	ENSG00000114859	CLCN2	Chloride channel ClC-2||CBS domain||Chloride channel, voltage gated||Chloride channel, core	GO:0032991,GO:0005488,GO:0043234,GO:0050789,GO:0065007,GO:0050794,GO:0005623,GO:0044464,GO:0044763,GO:0003674,GO:0016020,GO:0044765,GO:0009987,GO:0032879,GO:0044699,GO:0043168,GO:0005575,GO:0006810,GO:0051234,GO:0043167,GO:0051179,GO:0051049,GO:0060689,GO:0008150,GO:0008308,GO:0030154,GO:0044767,GO:0034702,GO:0048731,GO:0048869,GO:0005253,GO:0005247,GO:0044707,GO:0048856,GO:0031404,GO:0032502,GO:…	macromolecular complex,binding,protein complex,regulation of biological process,biological regulation,regulation of cellular process,cell,cell part,single-organism cellular process,molecular_function,membrane,single-organism transport,cellular process,regulation of localization,single-organism process,anion binding,cellular_component,transport,establishment of localization,ion binding,localizatio…	hsa04978	Mineral absorption
ENST00000418839.2	ENSG00000223387.6	RP11-408H1.3	chr3:172590712-172594670	0.0692175	1.04961	-3.92257	0.0015	0.832588	Annotated_lncRNA	co_expression	ENSG00000032389	TSSC1	WD40 repeat, conserved site||WD40 repeat||-||WD40-repeat-containing domain||WD40/YVTN repeat-like-containing domain	--	--	--	--
ENST00000418839.2	ENSG00000223387.6	RP11-408H1.3	chr3:172590712-172594670	0.0692175	1.04961	-3.92257	0.0015	0.832588	Annotated_lncRNA	co_expression	ENSG00000078804	TP53INP2	Tumor protein p53-inducible nuclear protein 2||Tumour protein p53-inducible nuclear protein	GO:0006950,GO:0005654,GO:0043233,GO:0031981,GO:0070013,GO:0031974,GO:0044403,GO:0044419,GO:0044428,GO:0032991,GO:0048519,GO:0044764,GO:0044446,GO:0016032,GO:0005829,GO:0005515,GO:0044422,GO:0048523,GO:0051704,GO:0005634,GO:0044238,GO:0044267,GO:0044260,GO:0071704,GO:0043170,GO:0043226,GO:0048518,GO:0043229,GO:0044424,GO:0090304,GO:0008152,GO:0033554,GO:0019538,GO:0044444,GO:0005488,GO:0010467,GO:…	response to stress,nucleoplasm,organelle lumen,nuclear lumen,intracellular organelle lumen,membrane-enclosed lumen,symbiosis, encompassing mutualism through parasitism,interspecies interaction between organisms,nuclear part,macromolecular complex,negative regulation of biological process,multi-organism cellular process,intracellular organelle part,viral process,cytosol,protein binding,organelle p…	--	--
ENST00000418839.2	ENSG00000223387.6	RP11-408H1.3	chr3:172590712-172594670	0.0692175	1.04961	-3.92257	0.0015	0.832588	Annotated_lncRNA	co_expression	ENSG00000064102	ASUN	Cell cycle regulator Mat89Bb	GO:0005654,GO:0043233,GO:0031981,GO:0070013,GO:0031974,GO:0044428,GO:0044446,GO:0044422,GO:0005634,GO:0044238,GO:0044260,GO:0071704,GO:0043170,GO:0043226,GO:0043229,GO:0044424,GO:0090304,GO:0008152,GO:0010467,GO:1901360,GO:0043227,GO:0034641,GO:0043231,GO:0050789,GO:0044237,GO:0005622,GO:0006139,GO:0046483,GO:0065007,GO:0005737,GO:0006725,GO:0033036,GO:0050794,GO:0005623,GO:0006807,GO:0044464,GO:…	nucleoplasm,organelle lumen,nuclear lumen,intracellular organelle lumen,membrane-enclosed lumen,nuclear part,intracellular organelle part,organelle part,nucleus,primary metabolic process,cellular macromolecule metabolic process,organic substance metabolic process,macromolecule metabolic process,organelle,intracellular organelle,intracellular part,nucleic acid metabolic process,metabolic process,g…	--	--
ENST00000418839.2	ENSG00000223387.6	RP11-408H1.3	chr3:172590712-172594670	0.0692175	1.04961	-3.92257	0.0015	0.832588	Annotated_lncRNA	co_expression	ENSG00000133106	EPSTI1	-||Epithelial-stromal interaction protein 1	--	--	--	--
ENST00000418839.2	ENSG00000223387.6	RP11-408H1.3	chr3:172590712-172594670	0.0692175	1.04961	-3.92257	0.0015	0.832588	Annotated_lncRNA	co_expression	ENSG00000184939	ZFP90	Zinc finger, C2H2||Zinc finger, C2H2-like||-||Krueppel-associated box||Zinc finger C2H2-type/integrase DNA-binding domain	GO:0048519,GO:0048523,GO:0005634,GO:0044238,GO:0044260,GO:0071704,GO:0043170,GO:0043226,GO:0097159,GO:0048518,GO:0043229,GO:1901363,GO:0044424,GO:0090304,GO:0008152,GO:0005488,GO:0010467,GO:1901360,GO:0043227,GO:0034641,GO:0043231,GO:0050789,GO:0044237,GO:0005622,GO:0006139,GO:0046483,GO:0065007,GO:0019222,GO:0003676,GO:0006725,GO:0060255,GO:0050794,GO:0005623,GO:0006807,GO:0044464,GO:0048522,GO:…	negative regulation of biological process,negative regulation of cellular process,nucleus,primary metabolic process,cellular macromolecule metabolic process,organic substance metabolic process,macromolecule metabolic process,organelle,organic cyclic compound binding,positive regulation of biological process,intracellular organelle,heterocyclic compound binding,intracellular part,nucleic acid meta…	--	--
ENST00000418839.2	ENSG00000223387.6	RP11-408H1.3	chr3:172590712-172594670	0.0692175	1.04961	-3.92257	0.0015	0.832588	Annotated_lncRNA	co_expression	ENSG00000066427	ATXN3	Ubiquitin interacting motif||Machado-Joseph disease protein MJD	GO:0006950,GO:0005654,GO:0043233,GO:0031981,GO:0070013,GO:0031974,GO:0044428,GO:0044446,GO:0005829,GO:0005515,GO:0044422,GO:0005634,GO:0044238,GO:0044267,GO:0044260,GO:0071704,GO:0043170,GO:0043226,GO:0043229,GO:0044424,GO:0090304,GO:0008152,GO:0033554,GO:0019538,GO:0044444,GO:0005488,GO:0010467,GO:1901360,GO:0043227,GO:0034641,GO:0043231,GO:0050789,GO:0044237,GO:0005622,GO:0006139,GO:0046483,GO:…	response to stress,nucleoplasm,organelle lumen,nuclear lumen,intracellular organelle lumen,membrane-enclosed lumen,nuclear part,intracellular organelle part,cytosol,protein binding,organelle part,nucleus,primary metabolic process,cellular protein metabolic process,cellular macromolecule metabolic process,organic substance metabolic process,macromolecule metabolic process,organelle,intracellular o…	hsa04141	Protein processing in endoplasmic reticulum
ENST00000418839.2	ENSG00000223387.6	RP11-408H1.3	chr3:172590712-172594670	0.0692175	1.04961	-3.92257	0.0015	0.832588	Annotated_lncRNA	co_expression	ENSG00000168394	TAP1	P-loop containing nucleoside triphosphate hydrolase||ABC transporter Tap-like||Antigen peptide transporter 1||ABC transporter, conserved site||ABC transporter-like||ABC transporter type 1, transmembrane domain||AAA+ ATPase domain	GO:0006955,GO:0002376,GO:0006950,GO:0006952,GO:0044403,GO:0044419,GO:0032991,GO:0002684,GO:0002682,GO:0044764,GO:0044446,GO:0016032,GO:0005515,GO:0044422,GO:0051704,GO:0043226,GO:0097159,GO:0048518,GO:0043229,GO:1901363,GO:0044424,GO:0044444,GO:0005488,GO:0043227,GO:0043234,GO:0043231,GO:0050789,GO:0005622,GO:0065007,GO:0005737,GO:0033036,GO:0005623,GO:0050896,GO:0044464,GO:0008104,GO:0015031,GO:…	immune response,immune system process,response to stress,defense response,symbiosis, encompassing mutualism through parasitism,interspecies interaction between organisms,macromolecular complex,positive regulation of immune system process,regulation of immune system process,multi-organism cellular process,intracellular organelle part,viral process,protein binding,organelle part,multi-organism proc…	hsa05340,hsa05168,hsa04145,hsa04612,hsa02010	Primary immunodeficiency,Herpes simplex infection,Phagosome,Antigen processing and presentation,ABC transporters
ENST00000418839.2	ENSG00000223387.6	RP11-408H1.3	chr3:172590712-172594670	0.0692175	1.04961	-3.92257	0.0015	0.832588	Annotated_lncRNA	co_expression	ENSG00000116809	ZBTB17	BTB/POZ domain||Zinc finger, C2H2||Zinc finger, C2H2-like||SKP1/BTB/POZ domain||Zinc finger C2H2-type/integrase DNA-binding domain	GO:0005654,GO:0043233,GO:0031981,GO:0070013,GO:0031974,GO:0044428,GO:0048519,GO:0044446,GO:0005515,GO:0044422,GO:0048523,GO:0005634,GO:0044238,GO:0044260,GO:0071704,GO:0043170,GO:0043226,GO:0097159,GO:0048518,GO:0043229,GO:1901363,GO:0044424,GO:0090304,GO:0008152,GO:0005488,GO:0010467,GO:1901360,GO:0043227,GO:0034641,GO:0043231,GO:0050789,GO:0044237,GO:0005622,GO:0006139,GO:0046483,GO:0065007,GO:…	nucleoplasm,organelle lumen,nuclear lumen,intracellular organelle lumen,membrane-enclosed lumen,nuclear part,negative regulation of biological process,intracellular organelle part,protein binding,organelle part,negative regulation of cellular process,nucleus,primary metabolic process,cellular macromolecule metabolic process,organic substance metabolic process,macromolecule metabolic process,organ…	hsa05202,hsa04110	Transcriptional misregulation in cancer,Cell cycle
ENST00000418839.2	ENSG00000223387.6	RP11-408H1.3	chr3:172590712-172594670	0.0692175	1.04961	-3.92257	0.0015	0.832588	Annotated_lncRNA	co_expression	ENSG00000130962	PRRG1	Gamma-carboxyglutamic acid-rich (GLA) domain||Coagulation factor, subgroup, Gla domain	GO:0005488,GO:0005623,GO:0044464,GO:0003674,GO:0016020,GO:0005575,GO:0043167,GO:0043169,GO:0046872,GO:0016021,GO:0031224,GO:0044425,GO:0005576,GO:0044459,GO:0005887,GO:0005886,GO:0031226,GO:0071944,GO:0005509	binding,cell,cell part,molecular_function,membrane,cellular_component,ion binding,cation binding,metal ion binding,integral to membrane,intrinsic to membrane,membrane part,extracellular region,plasma membrane part,integral to plasma membrane,plasma membrane,intrinsic to plasma membrane,cell periphery,calcium ion binding	--	--
ENST00000418839.2	ENSG00000223387.6	RP11-408H1.3	chr3:172590712-172594670	0.0692175	1.04961	-3.92257	0.0015	0.832588	Annotated_lncRNA	co_expression	ENSG00000174600	CMKLR1	GPCR, rhodopsin-like, 7TM||DEZ orphan receptor||G protein-coupled receptor, rhodopsin-like	GO:0006955,GO:0002376,GO:0034097,GO:0071345,GO:0019221,GO:0002684,GO:0002682,GO:0048519,GO:0005515,GO:0048583,GO:0044238,GO:0044260,GO:0071704,GO:0043170,GO:0048518,GO:0090304,GO:0008152,GO:0005488,GO:0010467,GO:1901360,GO:0034641,GO:0048584,GO:0050789,GO:0044237,GO:0001817,GO:0006139,GO:0046483,GO:0065007,GO:0010033,GO:0001816,GO:0051716,GO:0071310,GO:0019222,GO:0070887,GO:0006725,GO:0060255,GO:…	immune response,immune system process,response to cytokine stimulus,cellular response to cytokine stimulus,cytokine-mediated signaling pathway,positive regulation of immune system process,regulation of immune system process,negative regulation of biological process,protein binding,regulation of response to stimulus,primary metabolic process,cellular macromolecule metabolic process,organic substan…	--	--
ENST00000418839.2	ENSG00000223387.6	RP11-408H1.3	chr3:172590712-172594670	0.0692175	1.04961	-3.92257	0.0015	0.832588	Annotated_lncRNA	co_expression	ENSG00000204179	PTPN20	-||Protein-tyrosine phosphatase, catalytic||Tyrosine specific protein phosphatases domain||PTP type protein phosphatase||Protein-tyrosine phosphatase, active site||Protein-tyrosine phosphatase-like	GO:0032991,GO:0044446,GO:0044422,GO:0005634,GO:0044238,GO:0044267,GO:0044260,GO:0071704,GO:0043170,GO:0043226,GO:0043229,GO:0044424,GO:0008152,GO:0019538,GO:0043227,GO:0043234,GO:0043231,GO:0044237,GO:0005622,GO:0005737,GO:0006464,GO:0036211,GO:0005623,GO:0043412,GO:0044464,GO:0016787,GO:0003824,GO:0003674,GO:0006796,GO:0006793,GO:0016788,GO:0009987,GO:0043228,GO:0043232,GO:0005575,GO:0016311,GO:…	macromolecular complex,intracellular organelle part,organelle part,nucleus,primary metabolic process,cellular protein metabolic process,cellular macromolecule metabolic process,organic substance metabolic process,macromolecule metabolic process,organelle,intracellular organelle,intracellular part,metabolic process,protein metabolic process,membrane-bounded organelle,protein complex,intracellular …	--	--
ENST00000418839.2	ENSG00000223387.6	RP11-408H1.3	chr3:172590712-172594670	0.0692175	1.04961	-3.92257	0.0015	0.832588	Annotated_lncRNA	co_expression	ENSG00000102010	BMX	Serine-threonine/tyrosine-protein kinase catalytic domain||Tyrosine-protein kinase, catalytic domain||PH domain-like||Protein kinase, ATP binding site||Protein kinase-like domain||SH2 domain||Zinc finger, Btk motif||Cytoplasmic tyrosine-protein kinase BMX||Protein kinase domain||Pleckstrin homology domain||Tyrosine-protein kinase, active site	GO:0006955,GO:0045087,GO:0002376,GO:0006950,GO:0006952,GO:0005829,GO:0005515,GO:0044238,GO:0044267,GO:0044260,GO:0071704,GO:0043170,GO:0097159,GO:1901363,GO:0044424,GO:0008152,GO:0019538,GO:0044444,GO:0005488,GO:0050789,GO:0044237,GO:0005622,GO:0006915,GO:0012501,GO:0004715,GO:0065007,GO:0008219,GO:0016265,GO:0051716,GO:0005737,GO:0050794,GO:0006464,GO:0036211,GO:0005623,GO:0050896,GO:0043412,GO:…	immune response,innate immune response,immune system process,response to stress,defense response,cytosol,protein binding,primary metabolic process,cellular protein metabolic process,cellular macromolecule metabolic process,organic substance metabolic process,macromolecule metabolic process,organic cyclic compound binding,heterocyclic compound binding,intracellular part,metabolic process,protein m…	--	--
ENST00000418839.2	ENSG00000223387.6	RP11-408H1.3	chr3:172590712-172594670	0.0692175	1.04961	-3.92257	0.0015	0.832588	Annotated_lncRNA	co_expression	ENSG00000131203	IDO1	Indoleamine 2,3-dioxygenase||-	GO:0006955,GO:0002376,GO:0006952,GO:0006950,GO:0002682,GO:0051704,GO:0050776,GO:0002684,GO:0051707,GO:0009607,GO:0010033,GO:0045321,GO:0001816,GO:0001817,GO:0050896,GO:0050778,GO:0080134,GO:0046649,GO:0001775,GO:0031347,GO:0002694,GO:0048584,GO:0048583,GO:0050865,GO:0051249,GO:0042110,GO:0042221,GO:0050863,GO:0005829,GO:0043226,GO:0001819,GO:0048518,GO:0048519,GO:0031349,GO:0044444,GO:0005737,GO:…	immune response,immune system process,defense response,response to stress,regulation of immune system process,multi-organism process,regulation of immune response,positive regulation of immune system process,response to other organism,response to biotic stimulus,response to organic substance,leukocyte activation,cytokine production,regulation of cytokine production,response to stimulus,positive r…	hsa00380,hsa05143,hsa01100	Tryptophan metabolism,African trypanosomiasis,Metabolic pathways
ENST00000418839.2	ENSG00000223387.6	RP11-408H1.3	chr3:172590712-172594670	0.0692175	1.04961	-3.92257	0.0015	0.832588	Annotated_lncRNA	co_expression	ENSG00000121236	TRIM6	Zinc finger, RING/FYVE/PHD-type||RING-type zinc-finger, LisH dimerisation motif||SPRY-associated||SPRY domain||Zinc finger, RING-type, conserved site||-||Butyrophylin-like||Concanavalin A-like lectin/glucanase domain||Zinc finger, RING-type||B30.2/SPRY domain||B-box-type zinc finger	GO:0006955,GO:0045087,GO:0002376,GO:0006950,GO:0034097,GO:0080134,GO:0071345,GO:0006952,GO:0019221,GO:0044403,GO:0044419,GO:0002682,GO:0048519,GO:0051607,GO:0050776,GO:0044764,GO:0016032,GO:0005829,GO:0005515,GO:0009615,GO:0002252,GO:0045069,GO:0048583,GO:0048523,GO:0051704,GO:0005634,GO:0044238,GO:0044267,GO:0044260,GO:0071704,GO:0043170,GO:0043226,GO:0048518,GO:0043229,GO:0019079,GO:0045088,GO:…	immune response,innate immune response,immune system process,response to stress,response to cytokine stimulus,regulation of response to stress,cellular response to cytokine stimulus,defense response,cytokine-mediated signaling pathway,symbiosis, encompassing mutualism through parasitism,interspecies interaction between organisms,regulation of immune system process,negative regulation of biologica…	--	--
ENST00000418839.2	ENSG00000223387.6	RP11-408H1.3	chr3:172590712-172594670	0.0692175	1.04961	-3.92257	0.0015	0.832588	Annotated_lncRNA	co_expression	ENSG00000183010	PYCR1	Pyrroline-5-carboxylate reductase, catalytic, N-terminal||Pyrroline-5-carboxylate reductase||NAD(P)-binding domain||6-phosphogluconate dehydrogenase C-terminal domain-like||Pyrroline-5-carboxylate reductase, dimerisation domain	GO:0006950,GO:0043233,GO:0070013,GO:0031974,GO:0044446,GO:0005515,GO:0044422,GO:0044238,GO:0071704,GO:0043226,GO:0043229,GO:0044424,GO:0008152,GO:0033554,GO:0044444,GO:0005488,GO:1901360,GO:0043227,GO:0043231,GO:0044237,GO:0005622,GO:0046483,GO:0065007,GO:0051716,GO:0005737,GO:0070887,GO:0005623,GO:0050896,GO:0006807,GO:0044464,GO:0044249,GO:0003824,GO:1901576,GO:0042221,GO:0009058,GO:0044763,GO:…	response to stress,organelle lumen,intracellular organelle lumen,membrane-enclosed lumen,intracellular organelle part,protein binding,organelle part,primary metabolic process,organic substance metabolic process,organelle,intracellular organelle,intracellular part,metabolic process,cellular response to stress,cytoplasmic part,binding,organic cyclic compound metabolic process,membrane-bounded organ…	hsa00330,hsa01100,hsa01230	Arginine and proline metabolism,Metabolic pathways,Biosynthesis of amino acids
ENST00000418839.2	ENSG00000223387.6	RP11-408H1.3	chr3:172590712-172594670	0.0692175	1.04961	-3.92257	0.0015	0.832588	Annotated_lncRNA	co_expression	ENSG00000137502	RAB30	Small GTP-binding protein domain||Small GTPase superfamily||P-loop containing nucleoside triphosphate hydrolase	GO:0044446,GO:0044422,GO:0043226,GO:0097159,GO:0043229,GO:1901363,GO:0044424,GO:0044444,GO:0005488,GO:0043227,GO:0043231,GO:0050789,GO:0005622,GO:0065007,GO:0051716,GO:0005737,GO:0050794,GO:0005623,GO:0050896,GO:0044464,GO:0006996,GO:0035556,GO:0016787,GO:0016818,GO:0016817,GO:0017111,GO:0036094,GO:0016462,GO:0016043,GO:0071840,GO:0017076,GO:0003824,GO:0032555,GO:0032550,GO:0032549,GO:0001883,GO:…	intracellular organelle part,organelle part,organelle,organic cyclic compound binding,intracellular organelle,heterocyclic compound binding,intracellular part,cytoplasmic part,binding,membrane-bounded organelle,intracellular membrane-bounded organelle,regulation of biological process,intracellular,biological regulation,cellular response to stimulus,cytoplasm,regulation of cellular process,cell,re…	--	--
ENST00000418839.2	ENSG00000223387.6	RP11-408H1.3	chr3:172590712-172594670	0.0692175	1.04961	-3.92257	0.0015	0.832588	Annotated_lncRNA	co_expression	ENSG00000177989	ODF3B	Sperm-tail PG-rich repeat||-	--	--	--	--
ENST00000418839.2	ENSG00000223387.6	RP11-408H1.3	chr3:172590712-172594670	0.0692175	1.04961	-3.92257	0.0015	0.832588	Annotated_lncRNA	co_expression	ENSG00000173890	GPR160	-||GPCR, rhodopsin-like, 7TM	GO:0032991,GO:0043234,GO:0050789,GO:0065007,GO:0051716,GO:0050794,GO:0005623,GO:0050896,GO:0044464,GO:0044763,GO:0003674,GO:0007165,GO:0016020,GO:0009987,GO:0007154,GO:0044699,GO:0005575,GO:0044700,GO:0023052,GO:0007166,GO:0008150,GO:0004871,GO:0060089,GO:0043235,GO:0038023,GO:0016021,GO:0031224,GO:0044425,GO:0004872,GO:0004888,GO:0007186,GO:0005886,GO:0071944,GO:0004930	macromolecular complex,protein complex,regulation of biological process,biological regulation,cellular response to stimulus,regulation of cellular process,cell,response to stimulus,cell part,single-organism cellular process,molecular_function,signal transduction,membrane,cellular process,cell communication,single-organism process,cellular_component,single organism signaling,signaling,cell surface…	--	--
ENST00000418839.2	ENSG00000223387.6	RP11-408H1.3	chr3:172590712-172594670	0.0692175	1.04961	-3.92257	0.0015	0.832588	Annotated_lncRNA	co_expression	ENSG00000110321	EIF4G2	Initiation factor eIF-4 gamma, MA3||MIF4G-like, type 3||W2 domain||Armadillo-type fold||MIF4G-like domain||-	GO:0032991,GO:0048519,GO:0005829,GO:0048523,GO:0044238,GO:0044267,GO:0044260,GO:0071704,GO:0043170,GO:0097159,GO:0048518,GO:1901363,GO:0044424,GO:0008152,GO:0019538,GO:0003723,GO:0044444,GO:0005488,GO:0010467,GO:0010608,GO:0043234,GO:0050789,GO:0044237,GO:0005622,GO:0065007,GO:0008219,GO:0016265,GO:0019222,GO:0005737,GO:0003676,GO:0060255,GO:0050794,GO:0005623,GO:0051246,GO:0044464,GO:0007049,GO:…	macromolecular complex,negative regulation of biological process,cytosol,negative regulation of cellular process,primary metabolic process,cellular protein metabolic process,cellular macromolecule metabolic process,organic substance metabolic process,macromolecule metabolic process,organic cyclic compound binding,positive regulation of biological process,heterocyclic compound binding,intracellula…	hsa03013,hsa05416	RNA transport,Viral myocarditis
ENST00000418839.2	ENSG00000223387.6	RP11-408H1.3	chr3:172590712-172594670	0.0692175	1.04961	-3.92257	0.0015	0.832588	Annotated_lncRNA	co_expression	ENSG00000132465	JCHAIN	Immunoglobulin J chain	GO:0006952,GO:0002376,GO:0006950,GO:0070062,GO:0043230,GO:0065010,GO:0006955,GO:0051704,GO:0031988,GO:0044421,GO:0005576,GO:0031982,GO:0051707,GO:0009607,GO:0045087,GO:0042742,GO:0009617,GO:0050896,GO:0044699,GO:0005515,GO:0019730,GO:0005488,GO:0019731,GO:0065008,GO:0097367,GO:0044085,GO:0046983,GO:0048518,GO:0065007,GO:0042834,GO:0005539,GO:0043933,GO:0051259,GO:0065003,GO:0005615,GO:0071840,GO:…	defense response,immune system process,response to stress,extracellular vesicular exosome,extracellular organelle,extracellular membrane-bounded organelle,immune response,multi-organism process,membrane-bounded vesicle,extracellular region part,extracellular region,vesicle,response to other organism,response to biotic stimulus,innate immune response,defense response to bacterium,response to bacte…	--	--
ENST00000418839.2	ENSG00000223387.6	RP11-408H1.3	chr3:172590712-172594670	0.0692175	1.04961	-3.92257	0.0015	0.832588	Annotated_lncRNA	co_expression	ENSG00000183569	SERHL2	Alpha/beta hydrolase fold-1||Alpha/Beta hydrolase fold	GO:0043226,GO:0043229,GO:0044424,GO:0044444,GO:0043227,GO:0043231,GO:0005622,GO:0005737,GO:0005623,GO:0044464,GO:0016787,GO:0003824,GO:0003674,GO:0005575,GO:0005739,GO:0031982,GO:0031988,GO:0031410,GO:0048471,GO:0008150,GO:0005777,GO:0042579,GO:0016023	organelle,intracellular organelle,intracellular part,cytoplasmic part,membrane-bounded organelle,intracellular membrane-bounded organelle,intracellular,cytoplasm,cell,cell part,hydrolase activity,catalytic activity,molecular_function,cellular_component,mitochondrion,vesicle,membrane-bounded vesicle,cytoplasmic vesicle,perinuclear region of cytoplasm,biological_process,peroxisome,microbody,cytopla…	--	--
ENST00000418839.2	ENSG00000223387.6	RP11-408H1.3	chr3:172590712-172594670	0.0692175	1.04961	-3.92257	0.0015	0.832588	Annotated_lncRNA	co_expression	ENSG00000116977	LGALS8	Galectin-8||-||Galectin, carbohydrate recognition domain||Concanavalin A-like lectin/glucanase domain	GO:0005829,GO:0005515,GO:0043226,GO:0044424,GO:0044444,GO:0005488,GO:0043227,GO:0005622,GO:0005737,GO:0005623,GO:0044464,GO:0003674,GO:0016020,GO:0005575,GO:0031982,GO:0031988,GO:0070062,GO:0043230,GO:0065010,GO:0044421,GO:0005615,GO:0005576,GO:0030246	cytosol,protein binding,organelle,intracellular part,cytoplasmic part,binding,membrane-bounded organelle,intracellular,cytoplasm,cell,cell part,molecular_function,membrane,cellular_component,vesicle,membrane-bounded vesicle,extracellular vesicular exosome,extracellular organelle,extracellular membrane-bounded organelle,extracellular region part,extracellular space,extracellular region,carbohydrat…	--	--
ENST00000418839.2	ENSG00000223387.6	RP11-408H1.3	chr3:172590712-172594670	0.0692175	1.04961	-3.92257	0.0015	0.832588	Annotated_lncRNA	co_expression	ENSG00000105438	KDELR1	ER lumen protein retaining receptor	GO:0044446,GO:0044422,GO:0043226,GO:0043229,GO:0044424,GO:0044444,GO:0005488,GO:0043227,GO:0043231,GO:0005622,GO:0065007,GO:0005737,GO:0033036,GO:0005623,GO:0044464,GO:0008104,GO:0015031,GO:0034613,GO:0033116,GO:0070727,GO:0045184,GO:0016482,GO:0033365,GO:0006886,GO:0051641,GO:0071702,GO:0051649,GO:0044763,GO:0005801,GO:0005793,GO:0003674,GO:0031090,GO:0033218,GO:0016020,GO:0044765,GO:0009987,GO:…	intracellular organelle part,organelle part,organelle,intracellular organelle,intracellular part,cytoplasmic part,binding,membrane-bounded organelle,intracellular membrane-bounded organelle,intracellular,biological regulation,cytoplasm,macromolecule localization,cell,cell part,protein localization,protein transport,cellular protein localization,endoplasmic reticulum-Golgi intermediate compartment…	hsa05110	Vibrio cholerae infection
ENST00000418839.2	ENSG00000223387.6	RP11-408H1.3	chr3:172590712-172594670	0.0692175	1.04961	-3.92257	0.0015	0.832588	Annotated_lncRNA	co_expression	ENSG00000204305	AGER	Immunoglobulin||Immunoglobulin-like fold||Immunoglobulin subtype 2||Immunoglobulin-like domain||CD80-like, immunoglobulin C2-set||Immunoglobulin/major histocompatibility complex, conserved site||Immunoglobulin subtype	GO:0006955,GO:0045087,GO:0002376,GO:0006950,GO:0080134,GO:0006952,GO:0002684,GO:0002682,GO:0048519,GO:0050776,GO:0005515,GO:0002252,GO:0048583,GO:0044238,GO:0044267,GO:0044260,GO:0071704,GO:0043170,GO:0048518,GO:0090304,GO:0008152,GO:0033554,GO:0019538,GO:0031347,GO:0005488,GO:0010467,GO:1901360,GO:0034641,GO:0048584,GO:0050789,GO:0044237,GO:0001817,GO:0006139,GO:0046483,GO:0065007,GO:0001816,GO:…	immune response,innate immune response,immune system process,response to stress,regulation of response to stress,defense response,positive regulation of immune system process,regulation of immune system process,negative regulation of biological process,regulation of immune response,protein binding,immune effector process,regulation of response to stimulus,primary metabolic process,cellular protei…	--	--
ENST00000418839.2	ENSG00000223387.6	RP11-408H1.3	chr3:172590712-172594670	0.0692175	1.04961	-3.92257	0.0015	0.832588	Annotated_lncRNA	co_expression	ENSG00000101972	STAG2	Stromalin conservative domain||STAG||-||Armadillo-type fold	GO:0005654,GO:0043233,GO:0031981,GO:0070013,GO:0031974,GO:0044428,GO:0048519,GO:0044446,GO:0005829,GO:0005515,GO:0044422,GO:0048523,GO:0005634,GO:0044238,GO:0044267,GO:0044260,GO:0071704,GO:0043170,GO:0043226,GO:0043229,GO:0044424,GO:0090304,GO:0008152,GO:0019538,GO:0044444,GO:0005488,GO:1901360,GO:0043227,GO:0034641,GO:0043231,GO:0050789,GO:0044237,GO:0005622,GO:0006139,GO:0046483,GO:0065007,GO:…	nucleoplasm,organelle lumen,nuclear lumen,intracellular organelle lumen,membrane-enclosed lumen,nuclear part,negative regulation of biological process,intracellular organelle part,cytosol,protein binding,organelle part,negative regulation of cellular process,nucleus,primary metabolic process,cellular protein metabolic process,cellular macromolecule metabolic process,organic substance metabolic pr…	hsa04110	Cell cycle
ENST00000418839.2	ENSG00000223387.6	RP11-408H1.3	chr3:172590712-172594670	0.0692175	1.04961	-3.92257	0.0015	0.832588	Annotated_lncRNA	co_expression	ENSG00000162654	GBP4	Guanylate-binding protein, N-terminal||GB1/RHD3-type guanine nucleotide-binding (G) domain||P-loop containing nucleoside triphosphate hydrolase||Guanylate-binding protein, C-terminal	GO:0044446,GO:0044422,GO:0043227,GO:0043226,GO:0005488,GO:0005622,GO:0044424,GO:0005737,GO:0003674,GO:0043229,GO:0043231,GO:0016020,GO:0044444,GO:0005634,GO:1901363,GO:0012505,GO:0003824,GO:0097159,GO:0032553,GO:0017111,GO:0044464,GO:0017076,GO:0032550,GO:0032549,GO:0001883,GO:0032555,GO:0005623,GO:0001882,GO:0035639,GO:0031090,GO:0000166,GO:1901265,GO:0016462,GO:0016818,GO:0016817,GO:0036094,GO:…	intracellular organelle part,organelle part,membrane-bounded organelle,organelle,binding,intracellular,intracellular part,cytoplasm,molecular_function,intracellular organelle,intracellular membrane-bounded organelle,membrane,cytoplasmic part,nucleus,heterocyclic compound binding,endomembrane system,catalytic activity,organic cyclic compound binding,ribonucleotide binding,nucleoside-triphosphatase…	--	--
ENST00000418839.2	ENSG00000223387.6	RP11-408H1.3	chr3:172590712-172594670	0.0692175	1.04961	-3.92257	0.0015	0.832588	Annotated_lncRNA	co_expression	ENSG00000132640	BTBD3	PHR||BTB/Kelch-associated||-||SKP1/BTB/POZ domain||BTB/POZ domain	GO:0032991,GO:0005829,GO:0005515,GO:0005634,GO:0044238,GO:0044267,GO:0044260,GO:0071704,GO:0043170,GO:0043226,GO:0043229,GO:0044424,GO:0008152,GO:0019538,GO:0044444,GO:0005488,GO:0043227,GO:0043234,GO:0043231,GO:0050789,GO:0044237,GO:0005622,GO:0065007,GO:0019222,GO:0005737,GO:0044265,GO:0060255,GO:0044248,GO:0019899,GO:0006464,GO:0036211,GO:0005623,GO:0043412,GO:0051246,GO:0044464,GO:0009056,GO:…	macromolecular complex,cytosol,protein binding,nucleus,primary metabolic process,cellular protein metabolic process,cellular macromolecule metabolic process,organic substance metabolic process,macromolecule metabolic process,organelle,intracellular organelle,intracellular part,metabolic process,protein metabolic process,cytoplasmic part,binding,membrane-bounded organelle,protein complex,intracell…	--	--
ENST00000418839.2	ENSG00000223387.6	RP11-408H1.3	chr3:172590712-172594670	0.0692175	1.04961	-3.92257	0.0015	0.832588	Annotated_lncRNA	co_expression	ENSG00000131844	MCCC2	Carboxyl transferase||Acetyl-coenzyme A carboxyltransferase, N-terminal||ClpP/crotonase-like domain||Acetyl-coenzyme A carboxyltransferase, C-terminal	GO:0043233,GO:0070013,GO:0031974,GO:0032991,GO:0044446,GO:0005829,GO:0005515,GO:0044422,GO:0044238,GO:0071704,GO:0043226,GO:0097159,GO:0043229,GO:1901363,GO:0044424,GO:0008152,GO:0044444,GO:0005488,GO:1901360,GO:0043227,GO:0043234,GO:0034641,GO:0043231,GO:0044237,GO:0005622,GO:0006139,GO:0046483,GO:0005737,GO:0006725,GO:0044248,GO:0005623,GO:0006807,GO:0044464,GO:0043933,GO:0065003,GO:0022607,GO:…	organelle lumen,intracellular organelle lumen,membrane-enclosed lumen,macromolecular complex,intracellular organelle part,cytosol,protein binding,organelle part,primary metabolic process,organic substance metabolic process,organelle,organic cyclic compound binding,intracellular organelle,heterocyclic compound binding,intracellular part,metabolic process,cytoplasmic part,binding,organic cyclic com…	hsa00280,hsa01100	Valine, leucine and isoleucine degradation,Metabolic pathways
ENST00000418839.2	ENSG00000223387.6	RP11-408H1.3	chr3:172590712-172594670	0.0692175	1.04961	-3.92257	0.0015	0.832588	Annotated_lncRNA	co_expression	ENSG00000121058	COIL	-||Coilin, N-terminal domain||Coilin	GO:0005654,GO:0043233,GO:0031981,GO:0070013,GO:0031974,GO:0044428,GO:0044446,GO:0005515,GO:0044422,GO:0005634,GO:0043226,GO:0043229,GO:0044424,GO:0005488,GO:0043227,GO:0043231,GO:0005622,GO:0005623,GO:0044464,GO:0044451,GO:0016604,GO:0003674,GO:0016020,GO:0043228,GO:0043232,GO:0005575,GO:0015030,GO:0008022,GO:0005730	nucleoplasm,organelle lumen,nuclear lumen,intracellular organelle lumen,membrane-enclosed lumen,nuclear part,intracellular organelle part,protein binding,organelle part,nucleus,organelle,intracellular organelle,intracellular part,binding,membrane-bounded organelle,intracellular membrane-bounded organelle,intracellular,cell,cell part,nucleoplasm part,nuclear body,molecular_function,membrane,non-me…	--	--
ENST00000418839.2	ENSG00000223387.6	RP11-408H1.3	chr3:172590712-172594670	0.0692175	1.04961	-3.92257	0.0015	0.832588	Annotated_lncRNA	co_expression	ENSG00000196150	ZNF250	Zinc finger C2H2-type/integrase DNA-binding domain||Krueppel-associated box||Zinc finger, C2H2||Zinc finger, C2H2-like	GO:0005634,GO:0044238,GO:0044260,GO:0071704,GO:0043170,GO:0043226,GO:0097159,GO:0043229,GO:1901363,GO:0044424,GO:0090304,GO:0008152,GO:0005488,GO:0010467,GO:1901360,GO:0043227,GO:0034641,GO:0043231,GO:0050789,GO:0044237,GO:0005622,GO:0006139,GO:0046483,GO:0065007,GO:0019222,GO:0003676,GO:0006725,GO:0060255,GO:0050794,GO:0005623,GO:0006807,GO:0044464,GO:0010468,GO:0009059,GO:0080090,GO:0044249,GO:…	nucleus,primary metabolic process,cellular macromolecule metabolic process,organic substance metabolic process,macromolecule metabolic process,organelle,organic cyclic compound binding,intracellular organelle,heterocyclic compound binding,intracellular part,nucleic acid metabolic process,metabolic process,binding,gene expression,organic cyclic compound metabolic process,membrane-bounded organelle…	--	--
ENST00000418839.2	ENSG00000223387.6	RP11-408H1.3	chr3:172590712-172594670	0.0692175	1.04961	-3.92257	0.0015	0.832588	Annotated_lncRNA	co_expression	ENSG00000117682	DHDDS	Di-trans-poly-cis-decaprenylcistransferase-like, conserved site||Decaprenyl diphosphate synthase-like	GO:0044446,GO:0005515,GO:0044422,GO:0044238,GO:0044267,GO:0044260,GO:0071704,GO:0043170,GO:0043226,GO:0043229,GO:0044424,GO:0008152,GO:0019538,GO:0044444,GO:0005488,GO:0043227,GO:0043231,GO:0044237,GO:0005622,GO:0005737,GO:0006464,GO:0036211,GO:0005623,GO:0043412,GO:0044464,GO:0009059,GO:0044249,GO:0034645,GO:0003824,GO:1901576,GO:0009058,GO:0003674,GO:0006796,GO:0006793,GO:0031090,GO:0016020,GO:…	intracellular organelle part,protein binding,organelle part,primary metabolic process,cellular protein metabolic process,cellular macromolecule metabolic process,organic substance metabolic process,macromolecule metabolic process,organelle,intracellular organelle,intracellular part,metabolic process,protein metabolic process,cytoplasmic part,binding,membrane-bounded organelle,intracellular membra…	hsa00900	Terpenoid backbone biosynthesis
ENST00000418839.2	ENSG00000223387.6	RP11-408H1.3	chr3:172590712-172594670	0.0692175	1.04961	-3.92257	0.0015	0.832588	Annotated_lncRNA	co_expression	ENSG00000106868	SUSD1	EGF-type aspartate/asparagine hydroxylation site||EGF-like domain||Sushi/SCR/CCP domain||EGF-like, conserved site||EGF-like calcium-binding, conserved site||-||Green fluorescent protein-like||Growth factor receptor cysteine-rich domain||EGF-like calcium-binding domain	GO:0016020,GO:0044425,GO:0005575,GO:0016021,GO:0031224,GO:0005488,GO:0005509,GO:0043167,GO:0046872,GO:0043169,GO:0003674	membrane,membrane part,cellular_component,integral to membrane,intrinsic to membrane,binding,calcium ion binding,ion binding,metal ion binding,cation binding,molecular_function	--	--
ENST00000418839.2	ENSG00000223387.6	RP11-408H1.3	chr3:172590712-172594670	0.0692175	1.04961	-3.92257	0.0015	0.832588	Annotated_lncRNA	co_expression	ENSG00000102524	TNFSF13B	Tumour necrosis factor-like domain||-||Tumour necrosis factor domain	GO:0006955,GO:0002376,GO:0034097,GO:0071345,GO:0019221,GO:0002684,GO:0002682,GO:0050776,GO:0005515,GO:0048583,GO:0050778,GO:0048518,GO:0044424,GO:0044444,GO:0005488,GO:0048584,GO:0050789,GO:0005622,GO:0065007,GO:0010033,GO:0051716,GO:0071310,GO:0005737,GO:0070887,GO:0033036,GO:0050794,GO:0005623,GO:0050896,GO:0044464,GO:0048522,GO:0008104,GO:0015031,GO:0002250,GO:0050865,GO:0001775,GO:0033209,GO:…	immune response,immune system process,response to cytokine stimulus,cellular response to cytokine stimulus,cytokine-mediated signaling pathway,positive regulation of immune system process,regulation of immune system process,regulation of immune response,protein binding,regulation of response to stimulus,positive regulation of immune response,positive regulation of biological process,intracellular…	hsa04064,hsa04672,hsa04060,hsa05323	NF-kappa B signaling pathway,Intestinal immune network for IgA production,Cytokine-cytokine receptor interaction,Rheumatoid arthritis
ENST00000418839.2	ENSG00000223387.6	RP11-408H1.3	chr3:172590712-172594670	0.0692175	1.04961	-3.92257	0.0015	0.832588	Annotated_lncRNA	co_expression	ENSG00000144035	NAT8	GNAT domain||Acyl-CoA N-acyltransferase	GO:0050896,GO:0070062,GO:0043230,GO:0065010,GO:0031982,GO:0031988,GO:0042221,GO:0043227,GO:0043226,GO:0005515,GO:0048518,GO:0048519,GO:0044444,GO:0005737,GO:0044446,GO:0044422,GO:0044763,GO:0005622,GO:0044421,GO:0003824,GO:0005488,GO:0016020,GO:0048523,GO:0044424,GO:0003674,GO:0034641,GO:0019538,GO:0043231,GO:0016740,GO:0006464,GO:0036211,GO:0012501,GO:0043229,GO:0008150,GO:0012505,GO:0009987,GO:…	response to stimulus,extracellular vesicular exosome,extracellular organelle,extracellular membrane-bounded organelle,vesicle,membrane-bounded vesicle,response to chemical stimulus,membrane-bounded organelle,organelle,protein binding,positive regulation of biological process,negative regulation of biological process,cytoplasmic part,cytoplasm,intracellular organelle part,organelle part,single-org…	--	--
ENST00000418839.2	ENSG00000223387.6	RP11-408H1.3	chr3:172590712-172594670	0.0692175	1.04961	-3.92257	0.0015	0.832588	Annotated_lncRNA	co_expression	ENSG00000104870	FCGRT	MHC classes I/II-like antigen recognition protein||Immunoglobulin-like fold||MHC class I-like antigen recognition-like||-||Immunoglobulin C1-set||MHC class I alpha chain, alpha1 alpha2 domains||Immunoglobulin/major histocompatibility complex, conserved site||Immunoglobulin-like domain	GO:0006955,GO:0002376,GO:0002682,GO:0050776,GO:0005515,GO:0048583,GO:0002764,GO:0005488,GO:0002768,GO:0050789,GO:0065007,GO:0051716,GO:0050794,GO:0005623,GO:0050896,GO:0044464,GO:0019864,GO:0038093,GO:0019763,GO:0030881,GO:0019865,GO:0044763,GO:0019882,GO:0003674,GO:0032403,GO:0007165,GO:0016020,GO:0044765,GO:0009987,GO:0038094,GO:0007154,GO:0044699,GO:0005575,GO:0006810,GO:0044700,GO:0023052,GO:…	immune response,immune system process,regulation of immune system process,regulation of immune response,protein binding,regulation of response to stimulus,immune response-regulating signaling pathway,binding,immune response-regulating cell surface receptor signaling pathway,regulation of biological process,biological regulation,cellular response to stimulus,regulation of cellular process,cell,res…	--	--
ENST00000418839.2	ENSG00000223387.6	RP11-408H1.3	chr3:172590712-172594670	0.0692175	1.04961	-3.92257	0.0015	0.832588	Annotated_lncRNA	co_expression	ENSG00000117676	RPS6KA1	Protein kinase domain||Protein kinase-like domain||Ribosomal protein S6 kinase II||Protein kinase, ATP binding site||AGC-kinase, C-terminal||Serine/threonine-protein kinase, active site||Protein kinase, C-terminal||-	GO:0006950,GO:0005654,GO:0043233,GO:0031981,GO:0070013,GO:0031974,GO:0044428,GO:0048519,GO:0044446,GO:0005829,GO:0044422,GO:0048523,GO:0005634,GO:0044238,GO:0044267,GO:0044260,GO:0071704,GO:0043170,GO:0043226,GO:0097159,GO:0048518,GO:0043229,GO:1901363,GO:0044424,GO:0090304,GO:0008152,GO:0033554,GO:0019538,GO:0044444,GO:0005488,GO:0010467,GO:1901360,GO:0043227,GO:0010608,GO:0034641,GO:0043231,GO:…	response to stress,nucleoplasm,organelle lumen,nuclear lumen,intracellular organelle lumen,membrane-enclosed lumen,nuclear part,negative regulation of biological process,intracellular organelle part,cytosol,organelle part,negative regulation of cellular process,nucleus,primary metabolic process,cellular protein metabolic process,cellular macromolecule metabolic process,organic substance metabolic…	hsa04722,hsa04010,hsa04150,hsa04720,hsa04914,hsa04114	Neurotrophin signaling pathway,MAPK signaling pathway,mTOR signaling pathway,Long-term potentiation,Progesterone-mediated oocyte maturation,Oocyte meiosis
ENST00000418839.2	ENSG00000223387.6	RP11-408H1.3	chr3:172590712-172594670	0.0692175	1.04961	-3.92257	0.0015	0.832588	Annotated_lncRNA	co_expression	ENSG00000105223	PLD3	-||Phospholipase D/Transphosphatidylase||Phospholipase D-like domain||PLD-like domain	GO:0044446,GO:0005515,GO:0044422,GO:0044238,GO:0071704,GO:0043226,GO:0043229,GO:0044424,GO:0008152,GO:0044444,GO:0005488,GO:0043227,GO:0043231,GO:0005622,GO:0005737,GO:0005623,GO:0044464,GO:0016787,GO:0009056,GO:1901575,GO:0003824,GO:0003674,GO:0031090,GO:0016020,GO:0016788,GO:0005575,GO:0006629,GO:0012505,GO:0042175,GO:0005789,GO:0031982,GO:0044432,GO:0031988,GO:0070062,GO:0043230,GO:0065010,GO:…	intracellular organelle part,protein binding,organelle part,primary metabolic process,organic substance metabolic process,organelle,intracellular organelle,intracellular part,metabolic process,cytoplasmic part,binding,membrane-bounded organelle,intracellular membrane-bounded organelle,intracellular,cytoplasm,cell,cell part,hydrolase activity,catabolic process,organic substance catabolic process,c…	hsa00564,hsa01100,hsa00565	Glycerophospholipid metabolism,Metabolic pathways,Ether lipid metabolism
ENST00000418839.2	ENSG00000223387.6	RP11-408H1.3	chr3:172590712-172594670	0.0692175	1.04961	-3.92257	0.0015	0.832588	Annotated_lncRNA	co_expression	ENSG00000172183	ISG20	Ribonuclease H-like domain||Exonuclease, RNase T/DNA polymerase III	GO:0006955,GO:0045087,GO:0002376,GO:0006950,GO:0034097,GO:0071345,GO:0006952,GO:0005654,GO:0043233,GO:0031981,GO:0019221,GO:0070013,GO:0031974,GO:0044403,GO:0044419,GO:0044428,GO:0048519,GO:0051607,GO:0044764,GO:0044446,GO:0016032,GO:0009615,GO:0002252,GO:0044422,GO:0045069,GO:0048523,GO:0051704,GO:0005634,GO:0044238,GO:0044260,GO:0071704,GO:0043170,GO:0043226,GO:0097159,GO:0043229,GO:0019079,GO:…	immune response,innate immune response,immune system process,response to stress,response to cytokine stimulus,cellular response to cytokine stimulus,defense response,nucleoplasm,organelle lumen,nuclear lumen,cytokine-mediated signaling pathway,intracellular organelle lumen,membrane-enclosed lumen,symbiosis, encompassing mutualism through parasitism,interspecies interaction between organisms,nucle…	--	--
ENST00000418839.2	ENSG00000223387.6	RP11-408H1.3	chr3:172590712-172594670	0.0692175	1.04961	-3.92257	0.0015	0.832588	Annotated_lncRNA	co_expression	ENSG00000266173	STRADA	-||Protein kinase-like domain||Protein kinase domain	GO:0005654,GO:0043233,GO:0031981,GO:0070013,GO:0031974,GO:0044428,GO:0048519,GO:0044446,GO:0005829,GO:0005515,GO:0044422,GO:0048523,GO:0005634,GO:0044238,GO:0044267,GO:0044260,GO:0071704,GO:0043170,GO:0043226,GO:0097159,GO:0048518,GO:0043229,GO:1901363,GO:0044424,GO:0008152,GO:0019538,GO:0044444,GO:0005488,GO:0043227,GO:0043231,GO:0050789,GO:0044237,GO:0005622,GO:0065007,GO:0019222,GO:0005737,GO:…	nucleoplasm,organelle lumen,nuclear lumen,intracellular organelle lumen,membrane-enclosed lumen,nuclear part,negative regulation of biological process,intracellular organelle part,cytosol,protein binding,organelle part,negative regulation of cellular process,nucleus,primary metabolic process,cellular protein metabolic process,cellular macromolecule metabolic process,organic substance metabolic pr…	hsa04150,hsa04152	mTOR signaling pathway,AMPK signaling pathway
ENST00000418839.2	ENSG00000223387.6	RP11-408H1.3	chr3:172590712-172594670	0.0692175	1.04961	-3.92257	0.0015	0.832588	Annotated_lncRNA	co_expression	ENSG00000051180	RAD51	AAA+ ATPase domain||DNA recombination and repair protein RecA, monomer-monomer interface||DNA recombination/repair protein Rad51||DNA recombination and repair protein Rad51, C-terminal||DNA recombination and repair protein RecA-like, ATP-binding domain||DNA repair Rad51/transcription factor NusA, alpha-helical||P-loop containing nucleoside triphosphate hydrolase||DNA recombination and repair prot…	GO:0006950,GO:0080134,GO:0005654,GO:0043233,GO:0031981,GO:0070013,GO:0031974,GO:0044428,GO:0044446,GO:0005515,GO:0044422,GO:0048583,GO:0005634,GO:0044238,GO:0044267,GO:0044260,GO:0071704,GO:0043170,GO:0043226,GO:0097159,GO:0048518,GO:0043229,GO:1901363,GO:0044424,GO:0090304,GO:0008152,GO:0033554,GO:0019538,GO:0044444,GO:0005488,GO:1901360,GO:0043227,GO:0034641,GO:0043231,GO:0050789,GO:0044237,GO:…	response to stress,regulation of response to stress,nucleoplasm,organelle lumen,nuclear lumen,intracellular organelle lumen,membrane-enclosed lumen,nuclear part,intracellular organelle part,protein binding,organelle part,regulation of response to stimulus,nucleus,primary metabolic process,cellular protein metabolic process,cellular macromolecule metabolic process,organic substance metabolic proce…	hsa03440,hsa05212,hsa03460,hsa05200	Homologous recombination,Pancreatic cancer,Fanconi anemia pathway,Pathways in cancer
ENST00000418839.2	ENSG00000223387.6	RP11-408H1.3	chr3:172590712-172594670	0.0692175	1.04961	-3.92257	0.0015	0.832588	Annotated_lncRNA	co_expression	ENSG00000041357	PSMA4	Proteasome beta-type subunit, conserved site||Proteasome alpha-subunit, N-terminal domain||Proteasome, subunit alpha/beta||Nucleophile aminohydrolases, N-terminal||Proteasome A-type subunit	GO:0006955,GO:0045087,GO:0002376,GO:0006950,GO:0034097,GO:0080134,GO:0071345,GO:0006952,GO:0005654,GO:0043233,GO:0031981,GO:0019221,GO:0070013,GO:0031974,GO:0044403,GO:0044419,GO:0044428,GO:0032991,GO:0002684,GO:0002682,GO:0048519,GO:0050776,GO:0044764,GO:0044446,GO:0016032,GO:0005829,GO:0005515,GO:0044422,GO:0048583,GO:0002253,GO:0048523,GO:0051704,GO:0005634,GO:0044238,GO:0044267,GO:0044260,GO:…	immune response,innate immune response,immune system process,response to stress,response to cytokine stimulus,regulation of response to stress,cellular response to cytokine stimulus,defense response,nucleoplasm,organelle lumen,nuclear lumen,cytokine-mediated signaling pathway,intracellular organelle lumen,membrane-enclosed lumen,symbiosis, encompassing mutualism through parasitism,interspecies in…	hsa03050	Proteasome
ENST00000418839.2	ENSG00000223387.6	RP11-408H1.3	chr3:172590712-172594670	0.0692175	1.04961	-3.92257	0.0015	0.832588	Annotated_lncRNA	co_expression	ENSG00000006118	TMEM132A	Transmembrane protein 132||Transmembrane protein TMEM132, C-terminal||Transmembrane protein TMEM132, N-terminal||Transmembrane protein family 132, middle domain	GO:0044446,GO:0044422,GO:0043226,GO:0043229,GO:0044424,GO:0044444,GO:0043227,GO:0043231,GO:0005622,GO:0005737,GO:0005623,GO:0044464,GO:0003674,GO:0031090,GO:0016020,GO:0005575,GO:0012505,GO:0042175,GO:0005789,GO:0031982,GO:0044432,GO:0031988,GO:0070062,GO:0043230,GO:0065010,GO:0008150,GO:0005783,GO:0000139,GO:0044421,GO:0044431,GO:0016021,GO:0031224,GO:0005794,GO:0044425,GO:0005576	intracellular organelle part,organelle part,organelle,intracellular organelle,intracellular part,cytoplasmic part,membrane-bounded organelle,intracellular membrane-bounded organelle,intracellular,cytoplasm,cell,cell part,molecular_function,organelle membrane,membrane,cellular_component,endomembrane system,nuclear outer membrane-endoplasmic reticulum membrane network,endoplasmic reticulum membrane…	--	--
ENST00000418839.2	ENSG00000223387.6	RP11-408H1.3	chr3:172590712-172594670	0.0692175	1.04961	-3.92257	0.0015	0.832588	Annotated_lncRNA	co_expression	ENSG00000119487	MAPKAP1	TORC2 component Sin1/Avo1||SAPK-interacting protein 1, Pleckstrin-homology domain||Sin1, N-terminal||Sin1, middle CRIM domain	GO:0002376,GO:0006950,GO:0005654,GO:0043233,GO:0031981,GO:0070013,GO:0031974,GO:0044428,GO:0032991,GO:0002684,GO:0002682,GO:0048519,GO:0044446,GO:0005829,GO:0005515,GO:0044422,GO:0048583,GO:0048523,GO:0005634,GO:0043226,GO:0048518,GO:0043229,GO:0044424,GO:0008152,GO:0033554,GO:0044444,GO:0005488,GO:0043227,GO:0043234,GO:0043231,GO:0050789,GO:0044237,GO:0005622,GO:0065007,GO:0051716,GO:0005737,GO:…	immune system process,response to stress,nucleoplasm,organelle lumen,nuclear lumen,intracellular organelle lumen,membrane-enclosed lumen,nuclear part,macromolecular complex,positive regulation of immune system process,regulation of immune system process,negative regulation of biological process,intracellular organelle part,cytosol,protein binding,organelle part,regulation of response to stimulus,…	--	--
ENST00000418839.2	ENSG00000223387.6	RP11-408H1.3	chr3:172590712-172594670	0.0692175	1.04961	-3.92257	0.0015	0.832588	Annotated_lncRNA	co_expression	ENSG00000134243	SORT1	WD40/YVTN repeat-like-containing domain||Sialidases||-||Sortilin, N-terminal||VPS10||Sortilin, C-terminal||BNR repeat	GO:0044428,GO:0048519,GO:0044446,GO:0005829,GO:0005515,GO:0044422,GO:0048523,GO:0005634,GO:0071704,GO:0043170,GO:0043226,GO:0043229,GO:0044424,GO:0008152,GO:0044444,GO:0005488,GO:0010467,GO:0043227,GO:0043231,GO:0050789,GO:0005622,GO:0051004,GO:0006915,GO:0012501,GO:0065007,GO:0008219,GO:0016265,GO:0010033,GO:0051716,GO:0071310,GO:0019222,GO:0005737,GO:0070887,GO:0060255,GO:0019899,GO:0050794,GO:…	nuclear part,negative regulation of biological process,intracellular organelle part,cytosol,protein binding,organelle part,negative regulation of cellular process,nucleus,organic substance metabolic process,macromolecule metabolic process,organelle,intracellular organelle,intracellular part,metabolic process,cytoplasmic part,binding,gene expression,membrane-bounded organelle,intracellular membran…	hsa04722,hsa04142	Neurotrophin signaling pathway,Lysosome
ENST00000418839.2	ENSG00000223387.6	RP11-408H1.3	chr3:172590712-172594670	0.0692175	1.04961	-3.92257	0.0015	0.832588	Annotated_lncRNA	co_expression	ENSG00000169245	CXCL10	CXC chemokine 10||Chemokine interleukin-8-like domain||CXC chemokine, conserved site||CXC chemokine	GO:0006955,GO:0002376,GO:0006950,GO:0034097,GO:0071345,GO:0006952,GO:0019221,GO:0002684,GO:0002682,GO:0048519,GO:0051607,GO:0005515,GO:0009615,GO:0002252,GO:0048583,GO:0048523,GO:0051704,GO:0044238,GO:0044267,GO:0044260,GO:0071704,GO:0043170,GO:0048518,GO:0090304,GO:0008152,GO:0033554,GO:0019538,GO:0005488,GO:0010467,GO:1901360,GO:0034641,GO:0048584,GO:0050789,GO:0044237,GO:0006139,GO:0046483,GO:…	immune response,immune system process,response to stress,response to cytokine stimulus,cellular response to cytokine stimulus,defense response,cytokine-mediated signaling pathway,positive regulation of immune system process,regulation of immune system process,negative regulation of biological process,defense response to virus,protein binding,response to virus,immune effector process,regulation of…	hsa04062,hsa04668,hsa04623,hsa04620,hsa05164,hsa04622,hsa04060	Chemokine signaling pathway,TNF signaling pathway,Cytosolic DNA-sensing pathway,Toll-like receptor signaling pathway,Influenza A,RIG-I-like receptor signaling pathway,Cytokine-cytokine receptor interaction
ENST00000418839.2	ENSG00000223387.6	RP11-408H1.3	chr3:172590712-172594670	0.0692175	1.04961	-3.92257	0.0015	0.832588	Annotated_lncRNA	co_expression	ENSG00000143575	HAX1	-||HS1-associating protein X-1	GO:0002376,GO:0034097,GO:0071345,GO:0005654,GO:0043233,GO:0031981,GO:0070013,GO:0031974,GO:0044428,GO:0032991,GO:0002682,GO:0048519,GO:0044446,GO:0005515,GO:0044422,GO:0048583,GO:0048523,GO:0005634,GO:0044238,GO:0044267,GO:0044260,GO:0071704,GO:0043170,GO:0043226,GO:0048518,GO:0043229,GO:0044424,GO:0090304,GO:0008152,GO:0019538,GO:0044444,GO:0005488,GO:0010467,GO:1901360,GO:0043227,GO:0043234,GO:…	immune system process,response to cytokine stimulus,cellular response to cytokine stimulus,nucleoplasm,organelle lumen,nuclear lumen,intracellular organelle lumen,membrane-enclosed lumen,nuclear part,macromolecular complex,regulation of immune system process,negative regulation of biological process,intracellular organelle part,protein binding,organelle part,regulation of response to stimulus,neg…	--	--
ENST00000418839.2	ENSG00000223387.6	RP11-408H1.3	chr3:172590712-172594670	0.0692175	1.04961	-3.92257	0.0015	0.832588	Annotated_lncRNA	co_expression	ENSG00000161203	AP2M1	Longin-like domain||Clathrin adaptor, mu subunit||AP complex, mu/sigma subunit||Clathrin adaptor, mu subunit, conserved site||Mu homology domain	GO:0070062,GO:0043230,GO:0065010,GO:0002376,GO:0031982,GO:0031988,GO:0044446,GO:0051704,GO:0044422,GO:0002682,GO:0044421,GO:0032991,GO:0006950,GO:0005515,GO:0006952,GO:0043226,GO:0005576,GO:0043227,GO:0006886,GO:0043229,GO:0005622,GO:0005488,GO:0003674,GO:0044424,GO:0015031,GO:0045184,GO:0050896,GO:0033036,GO:0044763,GO:0009987,GO:0008150,GO:0005829,GO:0043231,GO:0051649,GO:0034613,GO:0031347,GO:…	extracellular vesicular exosome,extracellular organelle,extracellular membrane-bounded organelle,immune system process,vesicle,membrane-bounded vesicle,intracellular organelle part,multi-organism process,organelle part,regulation of immune system process,extracellular region part,macromolecular complex,response to stress,protein binding,defense response,organelle,extracellular region,membrane-bou…	hsa04721,hsa04961,hsa05016,hsa04144	Synaptic vesicle cycle,Endocrine and other factor-regulated calcium reabsorption,Huntington's disease,Endocytosis
ENST00000418839.2	ENSG00000223387.6	RP11-408H1.3	chr3:172590712-172594670	0.0692175	1.04961	-3.92257	0.0015	0.832588	Annotated_lncRNA	co_expression	ENSG00000117450	PRDX1	Peroxiredoxin, AhpC-type||Peroxiredoxin, C-terminal||Alkyl hydroperoxide reductase subunit C/ Thiol specific antioxidant||Thioredoxin-like fold	GO:0006955,GO:0045087,GO:0002376,GO:0006950,GO:0080134,GO:0006952,GO:0005829,GO:0005515,GO:0002252,GO:0048583,GO:0005634,GO:0043226,GO:0043229,GO:0044424,GO:0008152,GO:0033554,GO:0044444,GO:0005488,GO:0043227,GO:0043231,GO:0050789,GO:0044237,GO:0005622,GO:0065007,GO:0051716,GO:0032880,GO:0005737,GO:0070887,GO:0044248,GO:0033036,GO:0070201,GO:0050794,GO:0005623,GO:0050896,GO:0051223,GO:0044464,GO:…	immune response,innate immune response,immune system process,response to stress,regulation of response to stress,defense response,cytosol,protein binding,immune effector process,regulation of response to stimulus,nucleus,organelle,intracellular organelle,intracellular part,metabolic process,cellular response to stress,cytoplasmic part,binding,membrane-bounded organelle,intracellular membrane-boun…	hsa04146	Peroxisome
ENST00000418839.2	ENSG00000223387.6	RP11-408H1.3	chr3:172590712-172594670	0.0692175	1.04961	-3.92257	0.0015	0.832588	Annotated_lncRNA	co_expression	ENSG00000118855	MFSD1	Major facilitator superfamily domain||Major facilitator superfamily||-	GO:0044763,GO:0016020,GO:0044765,GO:0009987,GO:0044699,GO:0005575,GO:0006810,GO:0051234,GO:0051179,GO:0008150,GO:0016021,GO:0031224,GO:0044425,GO:0055085	single-organism cellular process,membrane,single-organism transport,cellular process,single-organism process,cellular_component,transport,establishment of localization,localization,biological_process,integral to membrane,intrinsic to membrane,membrane part,transmembrane transport	--	--
ENST00000418839.2	ENSG00000223387.6	RP11-408H1.3	chr3:172590712-172594670	0.0692175	1.04961	-3.92257	0.0015	0.832588	Annotated_lncRNA	co_expression	ENSG00000172354	GNB2	WD40/YVTN repeat-like-containing domain||WD40-repeat-containing domain||G-protein beta WD-40 repeat||Guanine nucleotide-binding protein, beta subunit||WD40 repeat, conserved site||G-protein, beta subunit||WD40 repeat	GO:0032991,GO:0044446,GO:0005829,GO:0005515,GO:0044422,GO:0044238,GO:0044267,GO:0044260,GO:0071704,GO:0043170,GO:0043226,GO:0043229,GO:0044424,GO:0008152,GO:0019538,GO:0044444,GO:0005488,GO:0043227,GO:0043234,GO:0043231,GO:0050789,GO:0044237,GO:0005622,GO:0065007,GO:0010033,GO:0051716,GO:0071310,GO:0005737,GO:0070887,GO:0019899,GO:0050794,GO:0005623,GO:0050896,GO:0044464,GO:0016787,GO:0016818,GO:…	macromolecular complex,intracellular organelle part,cytosol,protein binding,organelle part,primary metabolic process,cellular protein metabolic process,cellular macromolecule metabolic process,organic substance metabolic process,macromolecule metabolic process,organelle,intracellular organelle,intracellular part,metabolic process,protein metabolic process,cytoplasmic part,binding,membrane-bounded…	hsa04062,hsa04725,hsa04014,hsa05032,hsa04728,hsa04151,hsa04727,hsa04724,hsa04713,hsa04723,hsa04726,hsa05034	Chemokine signaling pathway,Cholinergic synapse,Ras signaling pathway,Morphine addiction,Dopaminergic synapse,PI3K-Akt signaling pathway,GABAergic synapse,Glutamatergic synapse,Circadian entrainment,Retrograde endocannabinoid signaling,Serotonergic synapse,Alcoholism
ENST00000418839.2	ENSG00000223387.6	RP11-408H1.3	chr3:172590712-172594670	0.0692175	1.04961	-3.92257	0.0015	0.832588	Annotated_lncRNA	co_expression	ENSG00000148123	PLPPR1	Phosphatidic acid phosphatase type 2/haloperoxidase||Lipid phosphate phosphatase-related protein type 1	GO:0044238,GO:0071704,GO:0008152,GO:0050789,GO:0044237,GO:0065007,GO:0051716,GO:0050794,GO:0005623,GO:0050896,GO:0044464,GO:0016787,GO:0003824,GO:0044763,GO:0003674,GO:0006796,GO:0006793,GO:0007165,GO:0016020,GO:0016788,GO:0009987,GO:0007154,GO:0044699,GO:0005575,GO:0044700,GO:0023052,GO:0016311,GO:0006629,GO:0006644,GO:0044255,GO:0030258,GO:0016791,GO:0044710,GO:0042578,GO:0008150,GO:0019637,GO:…	primary metabolic process,organic substance metabolic process,metabolic process,regulation of biological process,cellular metabolic process,biological regulation,cellular response to stimulus,regulation of cellular process,cell,response to stimulus,cell part,hydrolase activity,catalytic activity,single-organism cellular process,molecular_function,phosphate-containing compound metabolic process,ph…	--	--
ENST00000418839.2	ENSG00000223387.6	RP11-408H1.3	chr3:172590712-172594670	0.0692175	1.04961	-3.92257	0.0015	0.832588	Annotated_lncRNA	co_expression	ENSG00000251184	RP11-101E3.5	Nucleoporin Nup188	--	--	hsa03013	RNA transport
ENST00000418839.2	ENSG00000223387.6	RP11-408H1.3	chr3:172590712-172594670	0.0692175	1.04961	-3.92257	0.0015	0.832588	Annotated_lncRNA	co_expression	ENSG00000117228	GBP1	P-loop containing nucleoside triphosphate hydrolase||Guanylate-binding protein, C-terminal||GB1/RHD3-type guanine nucleotide-binding (G) domain||Guanylate-binding protein, N-terminal	GO:0002376,GO:0006955,GO:0006952,GO:0002682,GO:0051704,GO:0045087,GO:0006950,GO:0002684,GO:0002252,GO:0050776,GO:0051707,GO:0009607,GO:0009615,GO:0034097,GO:0051607,GO:0071345,GO:0001816,GO:0010033,GO:0001817,GO:0044446,GO:0050778,GO:0019221,GO:0044422,GO:0005515,GO:0070887,GO:0050896,GO:0002253,GO:0043227,GO:0071310,GO:0043226,GO:0034341,GO:0002757,GO:0048584,GO:0042221,GO:0048583,GO:0005488,GO:…	immune system process,immune response,defense response,regulation of immune system process,multi-organism process,innate immune response,response to stress,positive regulation of immune system process,immune effector process,regulation of immune response,response to other organism,response to biotic stimulus,response to virus,response to cytokine stimulus,defense response to virus,cellular respon…	--	--
ENST00000418839.2	ENSG00000223387.6	RP11-408H1.3	chr3:172590712-172594670	0.0692175	1.04961	-3.92257	0.0015	0.832588	Annotated_lncRNA	co_expression	ENSG00000135441	BLOC1S1	Biogenesis of lysosome-related organelles complex 1 subunit 1||-	GO:0043233,GO:0070013,GO:0031974,GO:0032991,GO:0044446,GO:0005829,GO:0005515,GO:0044422,GO:0044238,GO:0044267,GO:0044260,GO:0071704,GO:0043170,GO:0043226,GO:0043229,GO:0044424,GO:0008152,GO:0019538,GO:0044444,GO:0005488,GO:0043227,GO:0043234,GO:0043231,GO:0044237,GO:0005622,GO:0005737,GO:0006464,GO:0036211,GO:0005623,GO:0043412,GO:0044464,GO:0006996,GO:0016043,GO:0071840,GO:0051641,GO:0051649,GO:…	organelle lumen,intracellular organelle lumen,membrane-enclosed lumen,macromolecular complex,intracellular organelle part,cytosol,protein binding,organelle part,primary metabolic process,cellular protein metabolic process,cellular macromolecule metabolic process,organic substance metabolic process,macromolecule metabolic process,organelle,intracellular organelle,intracellular part,metabolic proce…	--	--
ENST00000418839.2	ENSG00000223387.6	RP11-408H1.3	chr3:172590712-172594670	0.0692175	1.04961	-3.92257	0.0015	0.832588	Annotated_lncRNA	co_expression	ENSG00000155849	ELMO1	Armadillo-like helical||Domain of unknown function DUF3361||Pleckstrin homology domain||Engulfment and cell motility protein 1||ELMO domain||Armadillo-type fold||PH domain-like	GO:0006955,GO:0002376,GO:0006950,GO:0080134,GO:0006952,GO:0032991,GO:0002684,GO:0002682,GO:0051607,GO:0050776,GO:0005829,GO:0005515,GO:0009615,GO:0002252,GO:0048583,GO:0002253,GO:0051704,GO:0044238,GO:0050778,GO:0071704,GO:0002757,GO:0002764,GO:0048518,GO:0044424,GO:0008152,GO:0044444,GO:0031347,GO:0005488,GO:1901360,GO:0002429,GO:0002768,GO:0043234,GO:0034641,GO:0048584,GO:0050789,GO:0043900,GO:…	immune response,immune system process,response to stress,regulation of response to stress,defense response,macromolecular complex,positive regulation of immune system process,regulation of immune system process,defense response to virus,regulation of immune response,cytosol,protein binding,response to virus,immune effector process,regulation of response to stimulus,activation of immune response,m…	--	--
ENST00000418839.2	ENSG00000223387.6	RP11-408H1.3	chr3:172590712-172594670	0.0692175	1.04961	-3.92257	0.0015	0.832588	Annotated_lncRNA	co_expression	ENSG00000052802	MSMO1	Fatty acid hydroxylase||-	GO:0044446,GO:0044422,GO:0044238,GO:0071704,GO:0043226,GO:0043229,GO:0044424,GO:0008152,GO:0044444,GO:0005488,GO:1901360,GO:0043227,GO:0043231,GO:0044237,GO:0005622,GO:0005737,GO:0005623,GO:0044464,GO:0044249,GO:0003824,GO:1901576,GO:0009058,GO:0003674,GO:0031090,GO:0016020,GO:0009987,GO:1901362,GO:0005575,GO:0008203,GO:0006695,GO:0008610,GO:0072330,GO:0043167,GO:0016126,GO:0006629,GO:0016125,GO:…	intracellular organelle part,organelle part,primary metabolic process,organic substance metabolic process,organelle,intracellular organelle,intracellular part,metabolic process,cytoplasmic part,binding,organic cyclic compound metabolic process,membrane-bounded organelle,intracellular membrane-bounded organelle,cellular metabolic process,intracellular,cytoplasm,cell,cell part,cellular biosynthetic…	hsa00100,hsa01100	Steroid biosynthesis,Metabolic pathways
ENST00000418839.2	ENSG00000223387.6	RP11-408H1.3	chr3:172590712-172594670	0.0692175	1.04961	-3.92257	0.0015	0.832588	Annotated_lncRNA	co_expression	ENSG00000108344	PSMD3	Winged helix-turn-helix DNA-binding domain||-||Tetratricopeptide-like helical domain||Proteasome component (PCI) domain||26S proteasome regulatory subunit, C-terminal	GO:0006955,GO:0045087,GO:0002376,GO:0006950,GO:0034097,GO:0080134,GO:0071345,GO:0006952,GO:0005654,GO:0043233,GO:0031981,GO:0019221,GO:0070013,GO:0031974,GO:0044428,GO:0032991,GO:0002684,GO:0002682,GO:0048519,GO:0050776,GO:0044446,GO:0005829,GO:0005515,GO:0044422,GO:0048583,GO:0002253,GO:0048523,GO:0005634,GO:0044238,GO:0044267,GO:0044260,GO:0050778,GO:0071704,GO:0002757,GO:0043170,GO:0002764,GO:…	immune response,innate immune response,immune system process,response to stress,response to cytokine stimulus,regulation of response to stress,cellular response to cytokine stimulus,defense response,nucleoplasm,organelle lumen,nuclear lumen,cytokine-mediated signaling pathway,intracellular organelle lumen,membrane-enclosed lumen,nuclear part,macromolecular complex,positive regulation of immune sy…	hsa03050,hsa05169	Proteasome,Epstein-Barr virus infection
ENST00000418839.2	ENSG00000223387.6	RP11-408H1.3	chr3:172590712-172594670	0.0692175	1.04961	-3.92257	0.0015	0.832588	Annotated_lncRNA	co_expression	ENSG00000117226	GBP3	P-loop containing nucleoside triphosphate hydrolase||Guanylate-binding protein, C-terminal||GB1/RHD3-type guanine nucleotide-binding (G) domain||Guanylate-binding protein, N-terminal	GO:0002376,GO:0006952,GO:0051704,GO:0006950,GO:0002252,GO:0051707,GO:0009607,GO:0009615,GO:0051607,GO:0044446,GO:0044422,GO:0005515,GO:0050896,GO:0043227,GO:0043226,GO:0005488,GO:0005622,GO:0044424,GO:0005737,GO:0003674,GO:0043229,GO:0008150,GO:0043231,GO:0016020,GO:0044444,GO:1901363,GO:0012505,GO:0003824,GO:0097159,GO:0032553,GO:0017111,GO:0044464,GO:0017076,GO:0032550,GO:0032549,GO:0001883,GO:…	immune system process,defense response,multi-organism process,response to stress,immune effector process,response to other organism,response to biotic stimulus,response to virus,defense response to virus,intracellular organelle part,organelle part,protein binding,response to stimulus,membrane-bounded organelle,organelle,binding,intracellular,intracellular part,cytoplasm,molecular_function,intrace…	--	--
ENST00000418839.2	ENSG00000223387.6	RP11-408H1.3	chr3:172590712-172594670	0.0692175	1.04961	-3.92257	0.0015	0.832588	Annotated_lncRNA	co_expression	ENSG00000068366	ACSL4	AMP-dependent synthetase/ligase||-||AMP-binding, conserved site	GO:0034097,GO:0044446,GO:0044422,GO:0051704,GO:0044238,GO:0071704,GO:0043226,GO:0097159,GO:0043229,GO:1901363,GO:0044424,GO:0008152,GO:0044444,GO:0005488,GO:0043227,GO:0043231,GO:0044237,GO:0005622,GO:0010033,GO:0005737,GO:0033036,GO:0005623,GO:0050896,GO:0044464,GO:0044249,GO:0036094,GO:0016043,GO:0071840,GO:0017076,GO:0003824,GO:1901576,GO:0032555,GO:0032550,GO:0032549,GO:0001883,GO:0000166,GO:…	response to cytokine stimulus,intracellular organelle part,organelle part,multi-organism process,primary metabolic process,organic substance metabolic process,organelle,organic cyclic compound binding,intracellular organelle,heterocyclic compound binding,intracellular part,metabolic process,cytoplasmic part,binding,membrane-bounded organelle,intracellular membrane-bounded organelle,cellular metab…	hsa03320,hsa04920,hsa00071,hsa01212,hsa04146,hsa00061,hsa01100	PPAR signaling pathway,Adipocytokine signaling pathway,Fatty acid degradation,Fatty acid metabolism,Peroxisome,Fatty acid biosynthesis,Metabolic pathways
ENST00000418839.2	ENSG00000223387.6	RP11-408H1.3	chr3:172590712-172594670	0.0692175	1.04961	-3.92257	0.0015	0.832588	Annotated_lncRNA	co_expression	ENSG00000283147	Z83313.1	Fibroblast growth factor family||Fibroblast growth factor 13||Cytokine, IL-1-like||IL-1 family/FGF family	--	--	hsa04010,hsa04810,hsa05218,hsa04015,hsa05200,hsa04014,hsa04151	MAPK signaling pathway,Regulation of actin cytoskeleton,Melanoma,Rap1 signaling pathway,Pathways in cancer,Ras signaling pathway,PI3K-Akt signaling pathway
ENST00000418839.2	ENSG00000223387.6	RP11-408H1.3	chr3:172590712-172594670	0.0692175	1.04961	-3.92257	0.0015	0.832588	Annotated_lncRNA	co_expression	ENSG00000183347	GBP6	Guanylate-binding protein, N-terminal||GB1/RHD3-type guanine nucleotide-binding (G) domain||P-loop containing nucleoside triphosphate hydrolase||Guanylate-binding protein, C-terminal	GO:0002376,GO:0006955,GO:0006952,GO:0051704,GO:0045087,GO:0006950,GO:0051707,GO:0009607,GO:0070062,GO:0043230,GO:0065010,GO:0034097,GO:0031982,GO:0071345,GO:0010033,GO:0031988,GO:0070887,GO:0050896,GO:0043227,GO:0071310,GO:0043226,GO:0034341,GO:0044421,GO:0042221,GO:0005488,GO:0071346,GO:0009617,GO:0051716,GO:0005576,GO:0042742,GO:0003674,GO:0008150,GO:0044763,GO:0009987,GO:1901363,GO:0003824,GO:…	immune system process,immune response,defense response,multi-organism process,innate immune response,response to stress,response to other organism,response to biotic stimulus,extracellular vesicular exosome,extracellular organelle,extracellular membrane-bounded organelle,response to cytokine stimulus,vesicle,cellular response to cytokine stimulus,response to organic substance,membrane-bounded ves…	--	--
ENST00000418839.2	ENSG00000223387.6	RP11-408H1.3	chr3:172590712-172594670	0.0692175	1.04961	-3.92257	0.0015	0.832588	Annotated_lncRNA	co_expression	ENSG00000198400	NTRK1	Protein kinase-like domain||Tyrosine-protein kinase, active site||Protein kinase domain||Tyrosine-protein kinase receptor NTRK, C2-Ig-like domain||Tyrosine-protein kinase, neurotrophic receptor||Tyrosine-protein kinase, receptor class II, conserved site||Tyrosine-protein kinase, neurotrophic receptor, type 1||Protein kinase, ATP binding site||Cysteine-rich flanking region, C-terminal||Immunoglobu…	GO:0002376,GO:0006950,GO:0032991,GO:0048519,GO:0044446,GO:0005515,GO:0044422,GO:0048583,GO:0048523,GO:0044238,GO:0044267,GO:0044260,GO:0071704,GO:0043170,GO:0043226,GO:0097159,GO:0048518,GO:0043229,GO:1901363,GO:0044424,GO:0090304,GO:0008152,GO:0019538,GO:0044444,GO:0005488,GO:0010467,GO:1901360,GO:0043227,GO:0043234,GO:0034641,GO:0048584,GO:0043231,GO:0050789,GO:0044237,GO:0005622,GO:0006139,GO:…	immune system process,response to stress,macromolecular complex,negative regulation of biological process,intracellular organelle part,protein binding,organelle part,regulation of response to stimulus,negative regulation of cellular process,primary metabolic process,cellular protein metabolic process,cellular macromolecule metabolic process,organic substance metabolic process,macromolecule metabo…	hsa04722,hsa04010,hsa04750,hsa05202,hsa04210,hsa04144,hsa05200,hsa05216	Neurotrophin signaling pathway,MAPK signaling pathway,Inflammatory mediator regulation of TRP channels,Transcriptional misregulation in cancer,Apoptosis,Endocytosis,Pathways in cancer,Thyroid cancer
ENST00000418839.2	ENSG00000223387.6	RP11-408H1.3	chr3:172590712-172594670	0.0692175	1.04961	-3.92257	0.0015	0.832588	Annotated_lncRNA	co_expression	ENSG00000140545	MFGE8	EGF-like domain||Lactadherin||EGF-like, conserved site||-||Galactose-binding domain-like||Coagulation factor 5/8 C-terminal domain	GO:0044403,GO:0044419,GO:0044764,GO:0016032,GO:0005515,GO:0051704,GO:0044238,GO:0044267,GO:0044260,GO:0071704,GO:0043170,GO:0043226,GO:0048518,GO:0008152,GO:0019538,GO:0005488,GO:0043227,GO:0050789,GO:0044237,GO:0065007,GO:0050794,GO:0005623,GO:0044464,GO:0016043,GO:0071840,GO:0051128,GO:0044763,GO:0006911,GO:0019898,GO:0008289,GO:0008429,GO:0003674,GO:0032403,GO:0016020,GO:0044765,GO:0009987,GO:…	symbiosis, encompassing mutualism through parasitism,interspecies interaction between organisms,multi-organism cellular process,viral process,protein binding,multi-organism process,primary metabolic process,cellular protein metabolic process,cellular macromolecule metabolic process,organic substance metabolic process,macromolecule metabolic process,organelle,positive regulation of biological proc…	--	--
ENST00000418839.2	ENSG00000223387.6	RP11-408H1.3	chr3:172590712-172594670	0.0692175	1.04961	-3.92257	0.0015	0.832588	Annotated_lncRNA	co_expression	ENSG00000136147	PHF11	Zinc finger, RING/FYVE/PHD-type||Zinc finger, FYVE/PHD-type||Zinc finger, PHD-type	GO:0005634,GO:0044238,GO:0044260,GO:0071704,GO:0043170,GO:0043226,GO:0043229,GO:0044424,GO:0090304,GO:0008152,GO:0005488,GO:0010467,GO:1901360,GO:0043227,GO:0034641,GO:0043231,GO:0050789,GO:0044237,GO:0005622,GO:0006139,GO:0046483,GO:0065007,GO:0019222,GO:0006725,GO:0060255,GO:0050794,GO:0005623,GO:0006807,GO:0044464,GO:0010468,GO:0009059,GO:0080090,GO:0044249,GO:0016070,GO:0034645,GO:1901576,GO:…	nucleus,primary metabolic process,cellular macromolecule metabolic process,organic substance metabolic process,macromolecule metabolic process,organelle,intracellular organelle,intracellular part,nucleic acid metabolic process,metabolic process,binding,gene expression,organic cyclic compound metabolic process,membrane-bounded organelle,cellular nitrogen compound metabolic process,intracellular me…	--	--
ENST00000418839.2	ENSG00000223387.6	RP11-408H1.3	chr3:172590712-172594670	0.0692175	1.04961	-3.92257	0.0015	0.832588	Annotated_lncRNA	co_expression	ENSG00000075399	VPS9D1	-||MIT||VPS9 domain	GO:0044238,GO:0071704,GO:0008152,GO:1901360,GO:0034641,GO:0050789,GO:0044237,GO:0006139,GO:0046483,GO:0065007,GO:0019222,GO:0006725,GO:0044248,GO:0050794,GO:0006807,GO:0009056,GO:1901575,GO:0080090,GO:0044249,GO:1901576,GO:0031323,GO:0034655,GO:0009058,GO:0044763,GO:0046700,GO:0031329,GO:0044270,GO:0065009,GO:0019439,GO:0009894,GO:1901361,GO:0003674,GO:0006796,GO:0006793,GO:0051171,GO:0044765,GO:…	primary metabolic process,organic substance metabolic process,metabolic process,organic cyclic compound metabolic process,cellular nitrogen compound metabolic process,regulation of biological process,cellular metabolic process,nucleobase-containing compound metabolic process,heterocycle metabolic process,biological regulation,regulation of metabolic process,cellular aromatic compound metabolic pr…	--	--
ENST00000418839.2	ENSG00000223387.6	RP11-408H1.3	chr3:172590712-172594670	0.0692175	1.04961	-3.92257	0.0015	0.832588	Annotated_lncRNA	co_expression	ENSG00000133030	MPRIP	Pleckstrin homology domain||-||PH domain-like	GO:0005515,GO:0043226,GO:0043229,GO:0044424,GO:0005488,GO:0005622,GO:0005737,GO:0005623,GO:0044464,GO:0005911,GO:0003674,GO:0005913,GO:0043228,GO:0043232,GO:0005575,GO:0005912,GO:0070161,GO:0005925,GO:0005924,GO:0030055,GO:0030054,GO:0003779,GO:0015629,GO:0008092,GO:0005856	protein binding,organelle,intracellular organelle,intracellular part,binding,intracellular,cytoplasm,cell,cell part,cell-cell junction,molecular_function,cell-cell adherens junction,non-membrane-bounded organelle,intracellular non-membrane-bounded organelle,cellular_component,adherens junction,anchoring junction,focal adhesion,cell-substrate adherens junction,cell-substrate junction,cell junction…	--	--
ENST00000418839.2	ENSG00000223387.6	RP11-408H1.3	chr3:172590712-172594670	0.0692175	1.04961	-3.92257	0.0015	0.832588	Annotated_lncRNA	co_expression	ENSG00000168899	VAMP5	Synaptobrevin	GO:0070062,GO:0043230,GO:0065010,GO:0031982,GO:0044446,GO:0031988,GO:0044422,GO:0005515,GO:0043227,GO:0043226,GO:0044421,GO:0005488,GO:0005622,GO:0044424,GO:0045184,GO:0033036,GO:0008104,GO:0005737,GO:0015031,GO:0005576,GO:0051649,GO:0009986,GO:0003674,GO:0043229,GO:0008150,GO:0043231,GO:0051179,GO:0051641,GO:0032991,GO:0044763,GO:0016020,GO:0009987,GO:0044444,GO:0071840,GO:0012505,GO:0034613,GO:…	extracellular vesicular exosome,extracellular organelle,extracellular membrane-bounded organelle,vesicle,intracellular organelle part,membrane-bounded vesicle,organelle part,protein binding,membrane-bounded organelle,organelle,extracellular region part,binding,intracellular,intracellular part,establishment of protein localization,macromolecule localization,protein localization,cytoplasm,protein t…	hsa04130	SNARE interactions in vesicular transport
ENST00000418839.2	ENSG00000223387.6	RP11-408H1.3	chr3:172590712-172594670	0.0692175	1.04961	-3.92257	0.0015	0.832588	Annotated_lncRNA	co_expression	ENSG00000258150	RP11-345J4.3	-||SGF29 tudor-like domain	--	--	--	--
ENST00000418839.2	ENSG00000223387.6	RP11-408H1.3	chr3:172590712-172594670	0.0692175	1.04961	-3.92257	0.0015	0.832588	Annotated_lncRNA	co_expression	ENSG00000143382	ADAMTSL4	PLAC||Thrombospondin type-1 (TSP1) repeat||ADAM-TS Spacer 1	GO:0043233,GO:0070013,GO:0031974,GO:0044446,GO:0005515,GO:0044422,GO:0044238,GO:0044267,GO:0044260,GO:0071704,GO:0043170,GO:0043226,GO:0048518,GO:0043229,GO:0044424,GO:0008152,GO:0019538,GO:0044444,GO:0005488,GO:0043227,GO:0043231,GO:0050789,GO:0044237,GO:0005622,GO:0006915,GO:0012501,GO:0065007,GO:0008219,GO:0016265,GO:0005737,GO:0019899,GO:0050794,GO:0006464,GO:0036211,GO:0005623,GO:0043412,GO:…	organelle lumen,intracellular organelle lumen,membrane-enclosed lumen,intracellular organelle part,protein binding,organelle part,primary metabolic process,cellular protein metabolic process,cellular macromolecule metabolic process,organic substance metabolic process,macromolecule metabolic process,organelle,positive regulation of biological process,intracellular organelle,intracellular part,meta…	--	--
ENST00000418839.2	ENSG00000223387.6	RP11-408H1.3	chr3:172590712-172594670	0.0692175	1.04961	-3.92257	0.0015	0.832588	Annotated_lncRNA	co_expression	ENSG00000079459	FDFT1	Squalene/phytoene synthase||Farnesyl-diphosphate farnesyltransferase||Isoprenoid synthase domain||-||Squalene/phytoene synthase, conserved site	GO:0044446,GO:0044422,GO:0044238,GO:0071704,GO:0043226,GO:0043229,GO:0044424,GO:0008152,GO:0044444,GO:1901360,GO:0043227,GO:0043231,GO:0044237,GO:0005622,GO:0005737,GO:0005623,GO:0044464,GO:0044249,GO:0003824,GO:1901576,GO:0009058,GO:0003674,GO:0006796,GO:0006793,GO:0031090,GO:0016020,GO:0009987,GO:1901362,GO:0005575,GO:0008203,GO:0006695,GO:0008610,GO:0016126,GO:0008299,GO:0006629,GO:0016125,GO:…	intracellular organelle part,organelle part,primary metabolic process,organic substance metabolic process,organelle,intracellular organelle,intracellular part,metabolic process,cytoplasmic part,organic cyclic compound metabolic process,membrane-bounded organelle,intracellular membrane-bounded organelle,cellular metabolic process,intracellular,cytoplasm,cell,cell part,cellular biosynthetic process…	hsa00100,hsa01100	Steroid biosynthesis,Metabolic pathways
ENST00000418839.2	ENSG00000223387.6	RP11-408H1.3	chr3:172590712-172594670	0.0692175	1.04961	-3.92257	0.0015	0.832588	Annotated_lncRNA	co_expression	ENSG00000008128	CDK11A	-||Protein kinase domain||Serine/threonine-protein kinase, active site||Protein kinase-like domain	GO:0005634,GO:0044238,GO:0044267,GO:0044260,GO:0071704,GO:0043170,GO:0043226,GO:0097159,GO:0043229,GO:1901363,GO:0044424,GO:0090304,GO:0008152,GO:0019538,GO:0005488,GO:0010467,GO:1901360,GO:0043227,GO:0034641,GO:0043231,GO:0050789,GO:0044237,GO:0005622,GO:0006139,GO:0006915,GO:0012501,GO:0046483,GO:0065007,GO:0008219,GO:0016265,GO:0019222,GO:0005737,GO:0006725,GO:0060255,GO:0050794,GO:0006464,GO:…	nucleus,primary metabolic process,cellular protein metabolic process,cellular macromolecule metabolic process,organic substance metabolic process,macromolecule metabolic process,organelle,organic cyclic compound binding,intracellular organelle,heterocyclic compound binding,intracellular part,nucleic acid metabolic process,metabolic process,protein metabolic process,binding,gene expression,organic…	--	--
ENST00000418839.2	ENSG00000223387.6	RP11-408H1.3	chr3:172590712-172594670	0.0692175	1.04961	-3.92257	0.0015	0.832588	Annotated_lncRNA	co_expression	ENSG00000183648	NDUFB1	NADH:ubiquinone oxidoreductase, MNLL subunit	GO:0032991,GO:0044446,GO:0044422,GO:0043226,GO:0043229,GO:0044424,GO:0008152,GO:0044444,GO:0043227,GO:0043234,GO:0043231,GO:0044237,GO:0005622,GO:0005737,GO:0005623,GO:0044464,GO:0034622,GO:0043933,GO:0065003,GO:0006996,GO:0022607,GO:0044085,GO:0016043,GO:0071840,GO:0003824,GO:0044763,GO:0016310,GO:0003674,GO:0006796,GO:0006793,GO:0031090,GO:0016020,GO:0009987,GO:0031967,GO:0006461,GO:0031975,GO:…	macromolecular complex,intracellular organelle part,organelle part,organelle,intracellular organelle,intracellular part,metabolic process,cytoplasmic part,membrane-bounded organelle,protein complex,intracellular membrane-bounded organelle,cellular metabolic process,intracellular,cytoplasm,cell,cell part,cellular macromolecular complex assembly,macromolecular complex subunit organization,macromole…	hsa04932,hsa05010,hsa05016,hsa00190,hsa05012,hsa01100	Non-alcoholic fatty liver disease (NAFLD),Alzheimer's disease,Huntington's disease,Oxidative phosphorylation,Parkinson's disease,Metabolic pathways
ENST00000418839.2	ENSG00000223387.6	RP11-408H1.3	chr3:172590712-172594670	0.0692175	1.04961	-3.92257	0.0015	0.832588	Annotated_lncRNA	co_expression	ENSG00000137628	DDX60	-||Helicase superfamily 1/2, ATP-binding domain||DEAD/DEAH box helicase domain||Helicase, C-terminal||P-loop containing nucleoside triphosphate hydrolase	GO:0002376,GO:0006955,GO:0006952,GO:0002682,GO:0051704,GO:0045087,GO:0006950,GO:0002684,GO:0002252,GO:0050776,GO:0051707,GO:0009607,GO:0009615,GO:0051607,GO:0001816,GO:0002697,GO:0001817,GO:0031347,GO:0050778,GO:0005515,GO:0050896,GO:0045088,GO:0045089,GO:0080134,GO:0002253,GO:0031349,GO:0043226,GO:0002757,GO:0043900,GO:0048584,GO:0048583,GO:0005488,GO:0005622,GO:0048518,GO:0002764,GO:0002218,GO:…	immune system process,immune response,defense response,regulation of immune system process,multi-organism process,innate immune response,response to stress,positive regulation of immune system process,immune effector process,regulation of immune response,response to other organism,response to biotic stimulus,response to virus,defense response to virus,cytokine production,regulation of immune effe…	--	--
ENST00000418839.2	ENSG00000223387.6	RP11-408H1.3	chr3:172590712-172594670	0.0692175	1.04961	-3.92257	0.0015	0.832588	Annotated_lncRNA	co_expression	ENSG00000121578	B4GALT4	Galactosyltransferase, C-terminal||-||Beta-1,4-galactosyltransferase||Nucleotide-diphospho-sugar transferases||Galactosyltransferase, N-terminal	GO:0044446,GO:0044422,GO:0044238,GO:0044267,GO:0044260,GO:0071704,GO:0043170,GO:0043226,GO:0043229,GO:0044424,GO:0008152,GO:0019538,GO:0044444,GO:0005488,GO:0043227,GO:0043231,GO:0044237,GO:0005622,GO:0005737,GO:0006464,GO:0036211,GO:0005623,GO:0043412,GO:0006807,GO:0044464,GO:0009059,GO:0044249,GO:0034645,GO:0003824,GO:1901576,GO:0009058,GO:0003674,GO:0031090,GO:0016020,GO:0009987,GO:0005575,GO:…	intracellular organelle part,organelle part,primary metabolic process,cellular protein metabolic process,cellular macromolecule metabolic process,organic substance metabolic process,macromolecule metabolic process,organelle,intracellular organelle,intracellular part,metabolic process,protein metabolic process,cytoplasmic part,binding,membrane-bounded organelle,intracellular membrane-bounded organ…	hsa00533,hsa01100,hsa00601	Glycosaminoglycan biosynthesis - keratan sulfate,Metabolic pathways,Glycosphingolipid biosynthesis - lacto and neolacto series
ENST00000418839.2	ENSG00000223387.6	RP11-408H1.3	chr3:172590712-172594670	0.0692175	1.04961	-3.92257	0.0015	0.832588	Annotated_lncRNA	co_expression	ENSG00000080189	SLC35C2	Sugar phosphate transporter domain	GO:0048519,GO:0044422,GO:0048583,GO:0044238,GO:0044267,GO:0044260,GO:0071704,GO:0043170,GO:0043226,GO:0048518,GO:0043229,GO:0044424,GO:0008152,GO:0019538,GO:0044444,GO:0010467,GO:0043227,GO:0048584,GO:0043231,GO:0050789,GO:0044237,GO:0005622,GO:0065007,GO:0051716,GO:0019222,GO:0005737,GO:0060255,GO:0050794,GO:0006464,GO:0036211,GO:0005623,GO:0050896,GO:0043412,GO:0044464,GO:0048522,GO:0010468,GO:…	negative regulation of biological process,organelle part,regulation of response to stimulus,primary metabolic process,cellular protein metabolic process,cellular macromolecule metabolic process,organic substance metabolic process,macromolecule metabolic process,organelle,positive regulation of biological process,intracellular organelle,intracellular part,metabolic process,protein metabolic proces…	--	--
ENST00000418839.2	ENSG00000223387.6	RP11-408H1.3	chr3:172590712-172594670	0.0692175	1.04961	-3.92257	0.0015	0.832588	Annotated_lncRNA	co_expression	ENSG00000129667	RHBDF2	Peptidase S54, rhomboid domain||Peptidase S54, rhomboid||-||Rhomboid serine protease	GO:0048519,GO:0044446,GO:0005515,GO:0044422,GO:0048583,GO:0048523,GO:0044238,GO:0071704,GO:0043170,GO:0043226,GO:0043229,GO:0044424,GO:0008152,GO:0019538,GO:0044444,GO:0005488,GO:0010467,GO:0043227,GO:0043231,GO:0050789,GO:0005622,GO:0065007,GO:0051716,GO:0032880,GO:0005737,GO:0033036,GO:0070201,GO:0050794,GO:0005623,GO:0050896,GO:0051223,GO:0044464,GO:0008104,GO:0015031,GO:0016787,GO:0045184,GO:…	negative regulation of biological process,intracellular organelle part,protein binding,organelle part,regulation of response to stimulus,negative regulation of cellular process,primary metabolic process,organic substance metabolic process,macromolecule metabolic process,organelle,intracellular organelle,intracellular part,metabolic process,protein metabolic process,cytoplasmic part,binding,gene e…	--	--
ENST00000418839.2	ENSG00000223387.6	RP11-408H1.3	chr3:172590712-172594670	0.0692175	1.04961	-3.92257	0.0015	0.832588	Annotated_lncRNA	co_expression	ENSG00000149932	TMEM219	-	GO:0050789,GO:0006915,GO:0012501,GO:0065007,GO:0008219,GO:0016265,GO:0050794,GO:0005623,GO:0044464,GO:0042981,GO:0043067,GO:0010941,GO:0044763,GO:0016020,GO:0009987,GO:0044699,GO:0005575,GO:0008150,GO:0016021,GO:0031224,GO:0044425,GO:0005886,GO:0071944	regulation of biological process,apoptotic process,programmed cell death,biological regulation,cell death,death,regulation of cellular process,cell,cell part,regulation of apoptotic process,regulation of programmed cell death,regulation of cell death,single-organism cellular process,membrane,cellular process,single-organism process,cellular_component,biological_process,integral to membrane,intrin…	--	--
ENST00000418839.2	ENSG00000223387.6	RP11-408H1.3	chr3:172590712-172594670	0.0692175	1.04961	-3.92257	0.0015	0.832588	Annotated_lncRNA	co_expression	ENSG00000150337	FCGR1A	Immunoglobulin subtype||Immunoglobulin-like domain||Immunoglobulin subtype 2||Immunoglobulin||Immunoglobulin-like fold	GO:0006955,GO:0045087,GO:0002376,GO:0006950,GO:0034097,GO:0034341,GO:0071345,GO:0006952,GO:0019221,GO:0002684,GO:0002682,GO:0050776,GO:0071346,GO:0044446,GO:0060333,GO:0005515,GO:0002252,GO:0044422,GO:0048583,GO:0002253,GO:0050778,GO:0002757,GO:0002764,GO:0043226,GO:0048518,GO:0043229,GO:0044424,GO:0044444,GO:0005488,GO:0043227,GO:0002429,GO:0002768,GO:0048584,GO:0043231,GO:0050789,GO:0005622,GO:…	immune response,innate immune response,immune system process,response to stress,response to cytokine stimulus,response to interferon-gamma,cellular response to cytokine stimulus,defense response,cytokine-mediated signaling pathway,positive regulation of immune system process,regulation of immune system process,regulation of immune response,cellular response to interferon-gamma,intracellular organ…	hsa04380,hsa04666,hsa04640,hsa05140,hsa05202,hsa05152,hsa04145,hsa05150,hsa05322	Osteoclast differentiation,Fc gamma R-mediated phagocytosis,Hematopoietic cell lineage,Leishmaniasis,Transcriptional misregulation in cancer,Tuberculosis,Phagosome,Staphylococcus aureus infection,Systemic lupus erythematosus
ENST00000418839.2	ENSG00000223387.6	RP11-408H1.3	chr3:172590712-172594670	0.0692175	1.04961	-3.92257	0.0015	0.832588	Annotated_lncRNA	co_expression	ENSG00000110200	ANAPC15	Anaphase-promoting complex subunit 15||-	GO:0005654,GO:0043233,GO:0031981,GO:0070013,GO:0031974,GO:0044428,GO:0032991,GO:0048519,GO:0044446,GO:0005829,GO:0044422,GO:0048523,GO:0005634,GO:0044238,GO:0044267,GO:0044260,GO:0071704,GO:0043170,GO:0043226,GO:0048518,GO:0043229,GO:0044424,GO:0008152,GO:0019538,GO:0044444,GO:0043227,GO:0043234,GO:0043231,GO:0050789,GO:0044237,GO:0005622,GO:0065007,GO:0019222,GO:0005737,GO:0044265,GO:0060255,GO:…	nucleoplasm,organelle lumen,nuclear lumen,intracellular organelle lumen,membrane-enclosed lumen,nuclear part,macromolecular complex,negative regulation of biological process,intracellular organelle part,cytosol,organelle part,negative regulation of cellular process,nucleus,primary metabolic process,cellular protein metabolic process,cellular macromolecule metabolic process,organic substance metab…	--	--
ENST00000418839.2	ENSG00000223387.6	RP11-408H1.3	chr3:172590712-172594670	0.0692175	1.04961	-3.92257	0.0015	0.832588	Annotated_lncRNA	co_expression	ENSG00000174776	WDR49	-||EF-hand domain||WD40 repeat||WD40/YVTN repeat-like-containing domain||WD40-repeat-containing domain||G-protein beta WD-40 repeat||WD40 repeat, conserved site||EF-hand domain pair	GO:0005488,GO:0003674,GO:0043167,GO:0043169,GO:0046872,GO:0005509	binding,molecular_function,ion binding,cation binding,metal ion binding,calcium ion binding	--	--
ENST00000418839.2	ENSG00000223387.6	RP11-408H1.3	chr3:172590712-172594670	0.0692175	1.04961	-3.92257	0.0015	0.832588	Annotated_lncRNA	co_expression	ENSG00000112419	PHACTR2	RPEL repeat||Phosphatase and actin regulator 2	GO:0044446,GO:0005515,GO:0044422,GO:0043226,GO:0043229,GO:0044424,GO:0008152,GO:0044444,GO:0005488,GO:0043227,GO:0043231,GO:0050789,GO:0005622,GO:0065007,GO:0019222,GO:0005737,GO:0005623,GO:0044464,GO:0032940,GO:0051641,GO:0051649,GO:0044763,GO:0046903,GO:0065009,GO:0003674,GO:0031090,GO:0002576,GO:0016020,GO:0006887,GO:0044765,GO:0009987,GO:0044433,GO:0044699,GO:0005575,GO:0006810,GO:0044092,GO:…	intracellular organelle part,protein binding,organelle part,organelle,intracellular organelle,intracellular part,metabolic process,cytoplasmic part,binding,membrane-bounded organelle,intracellular membrane-bounded organelle,regulation of biological process,intracellular,biological regulation,regulation of metabolic process,cytoplasm,cell,cell part,secretion by cell,cellular localization,establish…	--	--
ENST00000418839.2	ENSG00000223387.6	RP11-408H1.3	chr3:172590712-172594670	0.0692175	1.04961	-3.92257	0.0015	0.832588	Annotated_lncRNA	co_expression	ENSG00000169118	CSNK1G1	Casein kinase 1 gamma C-terminal||-||Protein kinase, ATP binding site||Serine/threonine-protein kinase, active site||Protein kinase-like domain||Protein kinase domain	GO:0005634,GO:0044238,GO:0044267,GO:0044260,GO:0071704,GO:0043170,GO:0043226,GO:0097159,GO:0043229,GO:1901363,GO:0044424,GO:0008152,GO:0019538,GO:0005488,GO:0043227,GO:0043231,GO:0050789,GO:0044237,GO:0005622,GO:0065007,GO:0051716,GO:0005737,GO:0050794,GO:0006464,GO:0036211,GO:0005623,GO:0050896,GO:0043412,GO:0044464,GO:0016773,GO:0036094,GO:0016043,GO:0071840,GO:0016301,GO:0017076,GO:0003824,GO:…	nucleus,primary metabolic process,cellular protein metabolic process,cellular macromolecule metabolic process,organic substance metabolic process,macromolecule metabolic process,organelle,organic cyclic compound binding,intracellular organelle,heterocyclic compound binding,intracellular part,metabolic process,protein metabolic process,binding,membrane-bounded organelle,intracellular membrane-boun…	hsa04340	Hedgehog signaling pathway
ENST00000418839.2	ENSG00000223387.6	RP11-408H1.3	chr3:172590712-172594670	0.0692175	1.04961	-3.92257	0.0015	0.832588	Annotated_lncRNA	co_expression	ENSG00000130714	POMT1	Protein O-mannosyl-transferase, C-terminal four TM domain||MIR motif||Glycosyl transferase family 39/83||Glycosyltransferase 39-like	GO:0006950,GO:0044446,GO:0044422,GO:0044238,GO:0044267,GO:0044260,GO:0071704,GO:0043170,GO:0043226,GO:0043229,GO:0044424,GO:0008152,GO:0033554,GO:0019538,GO:0044444,GO:0005488,GO:0043227,GO:0043231,GO:0044237,GO:0005622,GO:0010033,GO:0051716,GO:0071310,GO:0005737,GO:0044265,GO:0070887,GO:0044248,GO:0006464,GO:0036211,GO:0005623,GO:0050896,GO:0043412,GO:0044464,GO:0009056,GO:0009059,GO:1901575,GO:…	response to stress,intracellular organelle part,organelle part,primary metabolic process,cellular protein metabolic process,cellular macromolecule metabolic process,organic substance metabolic process,macromolecule metabolic process,organelle,intracellular organelle,intracellular part,metabolic process,cellular response to stress,protein metabolic process,cytoplasmic part,binding,membrane-bounded…	hsa00514	Other types of O-glycan biosynthesis
ENST00000418839.2	ENSG00000223387.6	RP11-408H1.3	chr3:172590712-172594670	0.0692175	1.04961	-3.92257	0.0015	0.832588	Annotated_lncRNA	co_expression	ENSG00000085982	USP40	Ubiquitin specific protease domain||Ubiquitin specific protease, conserved site||Ubiquitin-specific peptidase 40||-||Peptidase C19, ubiquitin carboxyl-terminal hydrolase	GO:0005634,GO:0044238,GO:0044267,GO:0044260,GO:0071704,GO:0043170,GO:0043226,GO:0043229,GO:0044424,GO:0008152,GO:0019538,GO:0043227,GO:0043231,GO:0044237,GO:0005622,GO:0005737,GO:0044265,GO:0044248,GO:0006464,GO:0036211,GO:0005623,GO:0043412,GO:0044464,GO:0016787,GO:0009056,GO:0070647,GO:1901575,GO:0003824,GO:0009057,GO:0051603,GO:0003674,GO:0044257,GO:0009987,GO:0005575,GO:0016579,GO:0030163,GO:…	nucleus,primary metabolic process,cellular protein metabolic process,cellular macromolecule metabolic process,organic substance metabolic process,macromolecule metabolic process,organelle,intracellular organelle,intracellular part,metabolic process,protein metabolic process,membrane-bounded organelle,intracellular membrane-bounded organelle,cellular metabolic process,intracellular,cytoplasm,cellu…	--	--
ENST00000418839.2	ENSG00000223387.6	RP11-408H1.3	chr3:172590712-172594670	0.0692175	1.04961	-3.92257	0.0015	0.832588	Annotated_lncRNA	co_expression	ENSG00000043462	LCP2	SH2 domain||Sterile alpha motif domain||-||Sterile alpha motif/pointed domain	GO:0006955,GO:0002376,GO:0006950,GO:0032991,GO:0002684,GO:0002682,GO:0050776,GO:0005829,GO:0005515,GO:0048583,GO:0002253,GO:0044238,GO:0044267,GO:0044260,GO:0050778,GO:0071704,GO:0002757,GO:0043170,GO:0002764,GO:0048518,GO:0044424,GO:0008152,GO:0019538,GO:0044444,GO:0005488,GO:0002429,GO:0002768,GO:0043234,GO:0048584,GO:0050789,GO:0044237,GO:0050851,GO:0005622,GO:0065007,GO:0001816,GO:0051716,GO:…	immune response,immune system process,response to stress,macromolecular complex,positive regulation of immune system process,regulation of immune system process,regulation of immune response,cytosol,protein binding,regulation of response to stimulus,activation of immune response,primary metabolic process,cellular protein metabolic process,cellular macromolecule metabolic process,positive regulati…	hsa04660,hsa04380,hsa04664,hsa04015,hsa04611,hsa04650	T cell receptor signaling pathway,Osteoclast differentiation,Fc epsilon RI signaling pathway,Rap1 signaling pathway,Platelet activation,Natural killer cell mediated cytotoxicity
ENST00000418839.2	ENSG00000223387.6	RP11-408H1.3	chr3:172590712-172594670	0.0692175	1.04961	-3.92257	0.0015	0.832588	Annotated_lncRNA	co_expression	ENSG00000046651	OFD1	LIS1 homology motif||-	GO:0044446,GO:0005829,GO:0005515,GO:0044422,GO:0005634,GO:0043226,GO:0043229,GO:0044424,GO:0044444,GO:0005488,GO:0043227,GO:0043231,GO:0005622,GO:0005737,GO:0005623,GO:0044464,GO:0007049,GO:0022402,GO:0043933,GO:0065003,GO:0006996,GO:0022607,GO:0044085,GO:0000278,GO:0016043,GO:0071840,GO:0044770,GO:0044763,GO:0003674,GO:0016020,GO:0009987,GO:0006461,GO:0070271,GO:0071822,GO:0043228,GO:0043232,GO:…	intracellular organelle part,cytosol,protein binding,organelle part,nucleus,organelle,intracellular organelle,intracellular part,cytoplasmic part,binding,membrane-bounded organelle,intracellular membrane-bounded organelle,intracellular,cytoplasm,cell,cell part,cell cycle,cell cycle process,macromolecular complex subunit organization,macromolecular complex assembly,organelle organization,cellular …	--	--
ENST00000418839.2	ENSG00000223387.6	RP11-408H1.3	chr3:172590712-172594670	0.0692175	1.04961	-3.92257	0.0015	0.832588	Annotated_lncRNA	co_expression	ENSG00000158869	FCER1G	T-cell surface glycoprotein CD3 zeta/eta subunit/High affinity IgE receptor gamma subunit||Phosphorylated immunoreceptor signalling ITAM	GO:0006955,GO:0045087,GO:0002376,GO:0006950,GO:0080134,GO:0006952,GO:0032991,GO:0002684,GO:0002682,GO:0048519,GO:0050776,GO:0005515,GO:0002252,GO:0048583,GO:0002253,GO:0048523,GO:0051704,GO:0044260,GO:0050778,GO:0071704,GO:0002757,GO:0043170,GO:0002764,GO:0048518,GO:0045088,GO:0008152,GO:0031347,GO:0005488,GO:0002429,GO:0002768,GO:0043234,GO:0048584,GO:0050789,GO:0044237,GO:0001817,GO:0006915,GO:…	immune response,innate immune response,immune system process,response to stress,regulation of response to stress,defense response,macromolecular complex,positive regulation of immune system process,regulation of immune system process,negative regulation of biological process,regulation of immune response,protein binding,immune effector process,regulation of response to stimulus,activation of immu…	hsa04664,hsa05152,hsa04611,hsa04650,hsa05310	Fc epsilon RI signaling pathway,Tuberculosis,Platelet activation,Natural killer cell mediated cytotoxicity,Asthma
ENST00000418839.2	ENSG00000223387.6	RP11-408H1.3	chr3:172590712-172594670	0.0692175	1.04961	-3.92257	0.0015	0.832588	Annotated_lncRNA	co_expression	ENSG00000185507	IRF7	SMAD domain-like||Interferon regulatory factor DNA-binding domain||SMAD/FHA domain||Interferon regulatory factor, conserved site||Interferon regulatory factor-3||Winged helix-turn-helix DNA-binding domain	GO:0002376,GO:0006955,GO:0006952,GO:0002682,GO:0051704,GO:0045087,GO:0006950,GO:0002684,GO:0002252,GO:0050776,GO:0051707,GO:0009607,GO:0044403,GO:0044419,GO:0009615,GO:0016032,GO:0044764,GO:0034097,GO:0051607,GO:0071345,GO:0001816,GO:0010033,GO:0001817,GO:0031347,GO:0044446,GO:0050778,GO:0019221,GO:0044422,GO:0005515,GO:0070887,GO:0050896,GO:0045088,GO:0031974,GO:0045089,GO:0043233,GO:0080134,GO:…	immune system process,immune response,defense response,regulation of immune system process,multi-organism process,innate immune response,response to stress,positive regulation of immune system process,immune effector process,regulation of immune response,response to other organism,response to biotic stimulus,symbiosis, encompassing mutualism through parasitism,interspecies interaction between org…	hsa05203,hsa04622,hsa05164,hsa05160,hsa05162,hsa05168,hsa04623,hsa05161,hsa04620	Viral carcinogenesis,RIG-I-like receptor signaling pathway,Influenza A,Hepatitis C,Measles,Herpes simplex infection,Cytosolic DNA-sensing pathway,Hepatitis B,Toll-like receptor signaling pathway
ENST00000418839.2	ENSG00000223387.6	RP11-408H1.3	chr3:172590712-172594670	0.0692175	1.04961	-3.92257	0.0015	0.832588	Annotated_lncRNA	co_expression	ENSG00000161011	SQSTM1	PB1 domain||Ubiquitin-associated domain||-||UBA-like||Zinc finger, ZZ-type	GO:0002376,GO:0006950,GO:0080134,GO:0005654,GO:0043233,GO:0031981,GO:0070013,GO:0031974,GO:0044403,GO:0044419,GO:0044428,GO:0032991,GO:0048519,GO:0044446,GO:0005829,GO:0005515,GO:0044422,GO:0048583,GO:0048523,GO:0051704,GO:0005634,GO:0044238,GO:0044267,GO:0044260,GO:0071704,GO:0043170,GO:0043226,GO:0048518,GO:0043229,GO:0044424,GO:0090304,GO:0008152,GO:0033554,GO:0019538,GO:0044444,GO:0005488,GO:…	immune system process,response to stress,regulation of response to stress,nucleoplasm,organelle lumen,nuclear lumen,intracellular organelle lumen,membrane-enclosed lumen,symbiosis, encompassing mutualism through parasitism,interspecies interaction between organisms,nuclear part,macromolecular complex,negative regulation of biological process,intracellular organelle part,cytosol,protein binding,or…	hsa04380	Osteoclast differentiation
ENST00000418839.2	ENSG00000223387.6	RP11-408H1.3	chr3:172590712-172594670	0.0692175	1.04961	-3.92257	0.0015	0.832588	Annotated_lncRNA	co_expression	ENSG00000154767	XPC	DNA repair protein Rad4||Rad4 beta-hairpin domain 2||Rad4 beta-hairpin domain 3||-||DNA repair protein Rad4, subgroup||Rad4/PNGase transglutaminase-like fold||Rad4 beta-hairpin domain 1	GO:0006950,GO:0005654,GO:0043233,GO:0031981,GO:0070013,GO:0031974,GO:0044428,GO:0032991,GO:0048519,GO:0044446,GO:0005515,GO:0044422,GO:0048523,GO:0005634,GO:0044238,GO:0044267,GO:0044260,GO:0071704,GO:0043170,GO:0043226,GO:0097159,GO:0043229,GO:1901363,GO:0044424,GO:0090304,GO:0008152,GO:0033554,GO:0019538,GO:0005488,GO:1901360,GO:0043227,GO:0043234,GO:0034641,GO:0043231,GO:0050789,GO:0044237,GO:…	response to stress,nucleoplasm,organelle lumen,nuclear lumen,intracellular organelle lumen,membrane-enclosed lumen,nuclear part,macromolecular complex,negative regulation of biological process,intracellular organelle part,protein binding,organelle part,negative regulation of cellular process,nucleus,primary metabolic process,cellular protein metabolic process,cellular macromolecule metabolic proc…	hsa03420	Nucleotide excision repair
ENST00000418839.2	ENSG00000223387.6	RP11-408H1.3	chr3:172590712-172594670	0.0692175	1.04961	-3.92257	0.0015	0.832588	Annotated_lncRNA	co_expression	ENSG00000173915	USMG5	DAPIT	GO:0032991,GO:0044446,GO:0044422,GO:0043226,GO:0043229,GO:0044424,GO:0044444,GO:0043227,GO:0043234,GO:0043231,GO:0005622,GO:0005737,GO:0005623,GO:0044464,GO:0031090,GO:0016020,GO:0031967,GO:0031975,GO:0005575,GO:0005739,GO:0044429,GO:0031982,GO:0031988,GO:0070062,GO:0043230,GO:0065010,GO:0005740,GO:0031966,GO:0044455,GO:0016469,GO:0005743,GO:0044421,GO:0019866,GO:0005753,GO:0045259,GO:0016021,GO:…	macromolecular complex,intracellular organelle part,organelle part,organelle,intracellular organelle,intracellular part,cytoplasmic part,membrane-bounded organelle,protein complex,intracellular membrane-bounded organelle,intracellular,cytoplasm,cell,cell part,organelle membrane,membrane,organelle envelope,envelope,cellular_component,mitochondrion,mitochondrial part,vesicle,membrane-bounded vesicl…	--	--
ENST00000418839.2	ENSG00000223387.6	RP11-408H1.3	chr3:172590712-172594670	0.0692175	1.04961	-3.92257	0.0015	0.832588	Annotated_lncRNA	co_expression	ENSG00000103266	STUB1	Tetratricopeptide repeat-containing domain||U box domain||Tetratricopeptide repeat||Zinc finger, RING/FYVE/PHD-type||Tetratricopeptide-like helical domain	GO:0006950,GO:0005654,GO:0043233,GO:0031981,GO:0070013,GO:0031974,GO:0044428,GO:0032991,GO:0048519,GO:0044446,GO:0005829,GO:0005515,GO:0044422,GO:0048583,GO:0048523,GO:0005634,GO:0044238,GO:0044267,GO:0044260,GO:0071704,GO:0043170,GO:0043226,GO:0048518,GO:0043229,GO:0044424,GO:0090304,GO:0008152,GO:0033554,GO:0019538,GO:0044444,GO:0005488,GO:0010467,GO:1901360,GO:0043227,GO:0010608,GO:0043234,GO:…	response to stress,nucleoplasm,organelle lumen,nuclear lumen,intracellular organelle lumen,membrane-enclosed lumen,nuclear part,macromolecular complex,negative regulation of biological process,intracellular organelle part,cytosol,protein binding,organelle part,regulation of response to stimulus,negative regulation of cellular process,nucleus,primary metabolic process,cellular protein metabolic pr…	hsa04120,hsa04141	Ubiquitin mediated proteolysis,Protein processing in endoplasmic reticulum
ENST00000418839.2	ENSG00000223387.6	RP11-408H1.3	chr3:172590712-172594670	0.0692175	1.04961	-3.92257	0.0015	0.832588	Annotated_lncRNA	co_expression	ENSG00000168404	MLKL	-||Serine-threonine/tyrosine-protein kinase catalytic domain||Protein kinase domain||Protein kinase-like domain	GO:0005829,GO:0005515,GO:0044238,GO:0044267,GO:0044260,GO:0071704,GO:0043170,GO:0097159,GO:1901363,GO:0044424,GO:0008152,GO:0019538,GO:0044444,GO:0005488,GO:0044237,GO:0005622,GO:0012501,GO:0008219,GO:0016265,GO:0005737,GO:0019899,GO:0006464,GO:0036211,GO:0005623,GO:0043412,GO:0044464,GO:0043933,GO:0065003,GO:0022607,GO:0044085,GO:0016773,GO:0036094,GO:0016043,GO:0071840,GO:0016301,GO:0017076,GO:…	cytosol,protein binding,primary metabolic process,cellular protein metabolic process,cellular macromolecule metabolic process,organic substance metabolic process,macromolecule metabolic process,organic cyclic compound binding,heterocyclic compound binding,intracellular part,metabolic process,protein metabolic process,cytoplasmic part,binding,cellular metabolic process,intracellular,programmed cel…	hsa04668	TNF signaling pathway
ENST00000418839.2	ENSG00000223387.6	RP11-408H1.3	chr3:172590712-172594670	0.0692175	1.04961	-3.92257	0.0015	0.832588	Annotated_lncRNA	co_expression	ENSG00000163322	FAM175A	FAM175 family||FAM175 family, BRCA1-A complex, Abraxas subunit||-	GO:0006950,GO:0080134,GO:0005654,GO:0043233,GO:0031981,GO:0070013,GO:0031974,GO:0044428,GO:0032991,GO:0048519,GO:0044446,GO:0005515,GO:0044422,GO:0048583,GO:0048523,GO:0005634,GO:0044238,GO:0044260,GO:0071704,GO:0043170,GO:0043226,GO:0048518,GO:0043229,GO:0044424,GO:0090304,GO:0008152,GO:0033554,GO:0005488,GO:1901360,GO:0043227,GO:0043234,GO:0034641,GO:0048584,GO:0043231,GO:0050789,GO:0044237,GO:…	response to stress,regulation of response to stress,nucleoplasm,organelle lumen,nuclear lumen,intracellular organelle lumen,membrane-enclosed lumen,nuclear part,macromolecular complex,negative regulation of biological process,intracellular organelle part,protein binding,organelle part,regulation of response to stimulus,negative regulation of cellular process,nucleus,primary metabolic process,cell…	--	--
ENST00000418839.2	ENSG00000223387.6	RP11-408H1.3	chr3:172590712-172594670	0.0692175	1.04961	-3.92257	0.0015	0.832588	Annotated_lncRNA	co_expression	ENSG00000105327	BBC3	Bcl-2-binding component 3||-	GO:0006950,GO:0080134,GO:0048519,GO:0044446,GO:0005829,GO:0005515,GO:0044422,GO:0048583,GO:0043226,GO:0048518,GO:0043229,GO:0044424,GO:0008152,GO:0033554,GO:0044444,GO:0005488,GO:0043227,GO:0048584,GO:0043231,GO:0050789,GO:0005622,GO:0006915,GO:0012501,GO:0065007,GO:0008219,GO:0016265,GO:0051716,GO:0032880,GO:0019222,GO:0005737,GO:0070887,GO:0006974,GO:0033036,GO:0070201,GO:0019899,GO:0050794,GO:…	response to stress,regulation of response to stress,negative regulation of biological process,intracellular organelle part,cytosol,protein binding,organelle part,regulation of response to stimulus,organelle,positive regulation of biological process,intracellular organelle,intracellular part,metabolic process,cellular response to stress,cytoplasmic part,binding,membrane-bounded organelle,positive …	hsa05162,hsa05016,hsa04390,hsa04115	Measles,Huntington's disease,Hippo signaling pathway,p53 signaling pathway
ENST00000418839.2	ENSG00000223387.6	RP11-408H1.3	chr3:172590712-172594670	0.0692175	1.04961	-3.92257	0.0015	0.832588	Annotated_lncRNA	co_expression	ENSG00000213015	ZNF580	Zinc finger, C2H2-like||-||Zinc finger, C2H2||Zinc finger C2H2-type/integrase DNA-binding domain	GO:0002376,GO:0006950,GO:0006952,GO:0002684,GO:0002682,GO:0005515,GO:0048583,GO:0005634,GO:0044238,GO:0044260,GO:0071704,GO:0043170,GO:0043226,GO:0097159,GO:0048518,GO:0043229,GO:1901363,GO:0044424,GO:0090304,GO:0008152,GO:0033554,GO:0005488,GO:0010467,GO:1901360,GO:0043227,GO:0034641,GO:0048584,GO:0043231,GO:0050789,GO:0044237,GO:0005622,GO:0001817,GO:0006139,GO:0046483,GO:0065007,GO:0001816,GO:…	immune system process,response to stress,defense response,positive regulation of immune system process,regulation of immune system process,protein binding,regulation of response to stimulus,nucleus,primary metabolic process,cellular macromolecule metabolic process,organic substance metabolic process,macromolecule metabolic process,organelle,organic cyclic compound binding,positive regulation of b…	--	--
ENST00000418839.2	ENSG00000223387.6	RP11-408H1.3	chr3:172590712-172594670	0.0692175	1.04961	-3.92257	0.0015	0.832588	Annotated_lncRNA	co_expression	ENSG00000141526	SLC16A3	Monocarboxylate transporter 4||Major facilitator superfamily domain||Major facilitator superfamily||Monocarboxylate transporter	GO:0002376,GO:0044428,GO:0044446,GO:0044422,GO:0005634,GO:0071704,GO:0043226,GO:0043229,GO:0044424,GO:0008152,GO:0043227,GO:0043231,GO:0044237,GO:0005622,GO:0005623,GO:0044464,GO:0071702,GO:0044763,GO:0031965,GO:0003674,GO:0031090,GO:0016020,GO:0044765,GO:0009987,GO:0031967,GO:0031975,GO:0050900,GO:0043228,GO:0043232,GO:0044699,GO:0005575,GO:0006810,GO:0005635,GO:0051234,GO:0051179,GO:0012505,GO:…	immune system process,nuclear part,intracellular organelle part,organelle part,nucleus,organic substance metabolic process,organelle,intracellular organelle,intracellular part,metabolic process,membrane-bounded organelle,intracellular membrane-bounded organelle,cellular metabolic process,intracellular,cell,cell part,organic substance transport,single-organism cellular process,nuclear membrane,mol…	--	--
ENST00000418839.2	ENSG00000223387.6	RP11-408H1.3	chr3:172590712-172594670	0.0692175	1.04961	-3.92257	0.0015	0.832588	Annotated_lncRNA	co_expression	ENSG00000128335	APOL2	Apolipoprotein L	GO:0006950,GO:0006952,GO:0044446,GO:0005515,GO:0044422,GO:0051704,GO:0044238,GO:0071704,GO:0043170,GO:0043226,GO:0043229,GO:0044424,GO:0008152,GO:0019538,GO:0044444,GO:0005488,GO:1901360,GO:0043227,GO:0043231,GO:0005622,GO:0005737,GO:0033036,GO:0005623,GO:0050896,GO:0044464,GO:0042157,GO:0071702,GO:0009611,GO:0008289,GO:0003674,GO:0031090,GO:0016020,GO:0044765,GO:0044699,GO:0071813,GO:0071814,GO:…	response to stress,defense response,intracellular organelle part,protein binding,organelle part,multi-organism process,primary metabolic process,organic substance metabolic process,macromolecule metabolic process,organelle,intracellular organelle,intracellular part,metabolic process,protein metabolic process,cytoplasmic part,binding,organic cyclic compound metabolic process,membrane-bounded organ…	--	--
ENST00000418839.2	ENSG00000223387.6	RP11-408H1.3	chr3:172590712-172594670	0.0692175	1.04961	-3.92257	0.0015	0.832588	Annotated_lncRNA	co_expression	ENSG00000167770	OTUB1	OTU domain||Ubiquitin thioesterase Otubain||-||Ubiquitin thioesterase OTUB1||Peptidase C65, otubain	GO:0006955,GO:0002376,GO:0006950,GO:0034097,GO:0080134,GO:0071345,GO:0048519,GO:0005515,GO:0048583,GO:0048523,GO:0005634,GO:0044238,GO:0044267,GO:0044260,GO:0071704,GO:0043170,GO:0043226,GO:0043229,GO:0044424,GO:0090304,GO:0008152,GO:0033554,GO:0019538,GO:0005488,GO:1901360,GO:0043227,GO:0034641,GO:0043231,GO:0050789,GO:0044237,GO:0005622,GO:0006139,GO:0046483,GO:0065007,GO:0010033,GO:0051716,GO:…	immune response,immune system process,response to stress,response to cytokine stimulus,regulation of response to stress,cellular response to cytokine stimulus,negative regulation of biological process,protein binding,regulation of response to stimulus,negative regulation of cellular process,nucleus,primary metabolic process,cellular protein metabolic process,cellular macromolecule metabolic proce…	--	--
ENST00000418839.2	ENSG00000223387.6	RP11-408H1.3	chr3:172590712-172594670	0.0692175	1.04961	-3.92257	0.0015	0.832588	Annotated_lncRNA	co_expression	ENSG00000155363	MOV10	P-loop containing nucleoside triphosphate hydrolase||Putative helicase MOV-10	GO:0005515,GO:0050896,GO:0043226,GO:0044421,GO:0034641,GO:0005488,GO:0005622,GO:0044424,GO:0048519,GO:0006807,GO:0071704,GO:0044238,GO:0051716,GO:0044237,GO:0005737,GO:0008152,GO:0006396,GO:0005576,GO:0003723,GO:0003674,GO:1901360,GO:0043229,GO:0006139,GO:0005829,GO:0008150,GO:0046483,GO:0044260,GO:0032991,GO:0044763,GO:0009987,GO:0044444,GO:1901363,GO:0003824,GO:0097159,GO:0010608,GO:0006725,GO:…	protein binding,response to stimulus,organelle,extracellular region part,cellular nitrogen compound metabolic process,binding,intracellular,intracellular part,negative regulation of biological process,nitrogen compound metabolic process,organic substance metabolic process,primary metabolic process,cellular response to stimulus,cellular metabolic process,cytoplasm,metabolic process,RNA processing,…	--	--
ENST00000418839.2	ENSG00000223387.6	RP11-408H1.3	chr3:172590712-172594670	0.0692175	1.04961	-3.92257	0.0015	0.832588	Annotated_lncRNA	co_expression	ENSG00000165916	PSMC3	ATPase, AAA-type, conserved site||P-loop containing nucleoside triphosphate hydrolase||-||26S proteasome subunit P45||AAA+ ATPase domain||ATPase, AAA-type, core	GO:0002376,GO:0006955,GO:0006952,GO:0002682,GO:0051704,GO:0045087,GO:0006950,GO:0002684,GO:0050776,GO:0044403,GO:0044419,GO:0016032,GO:0044764,GO:0034097,GO:0071345,GO:0010033,GO:0031347,GO:0044446,GO:0050778,GO:0019221,GO:0044422,GO:0005515,GO:0070887,GO:0050896,GO:0045088,GO:0031974,GO:0045089,GO:0043233,GO:0080134,GO:0002253,GO:0044428,GO:0070013,GO:0043227,GO:0071310,GO:0031349,GO:0043226,GO:…	immune system process,immune response,defense response,regulation of immune system process,multi-organism process,innate immune response,response to stress,positive regulation of immune system process,regulation of immune response,symbiosis, encompassing mutualism through parasitism,interspecies interaction between organisms,viral process,multi-organism cellular process,response to cytokine stimu…	hsa03050,hsa05169	Proteasome,Epstein-Barr virus infection
ENST00000418839.2	ENSG00000223387.6	RP11-408H1.3	chr3:172590712-172594670	0.0692175	1.04961	-3.92257	0.0015	0.832588	Annotated_lncRNA	co_expression	ENSG00000165915	SLC39A13	Zinc/iron permease	GO:0044446,GO:0005515,GO:0044422,GO:0043226,GO:0043229,GO:0044424,GO:0044444,GO:0005488,GO:0043227,GO:0043231,GO:0005622,GO:0065007,GO:0005737,GO:0005623,GO:0044464,GO:0044763,GO:0003674,GO:0031090,GO:0016020,GO:0044765,GO:0009987,GO:0044699,GO:0042802,GO:0005575,GO:0006810,GO:0051234,GO:0051179,GO:0012505,GO:0048471,GO:0008150,GO:0065008,GO:0042803,GO:0042592,GO:0030173,GO:0006882,GO:0031228,GO:…	intracellular organelle part,protein binding,organelle part,organelle,intracellular organelle,intracellular part,cytoplasmic part,binding,membrane-bounded organelle,intracellular membrane-bounded organelle,intracellular,biological regulation,cytoplasm,cell,cell part,single-organism cellular process,molecular_function,organelle membrane,membrane,single-organism transport,cellular process,single-or…	--	--
ENST00000418839.2	ENSG00000223387.6	RP11-408H1.3	chr3:172590712-172594670	0.0692175	1.04961	-3.92257	0.0015	0.832588	Annotated_lncRNA	co_expression	ENSG00000140199	SLC12A6	Amino acid permease/ SLC12A domain||SLC12A transporter family||SLC12A transporter, C-terminal||K/Cl co-transporter||K/Cl co-transporter 1||-||K/Cl co-transporter 3	GO:0006950,GO:0033554,GO:0051716,GO:0005623,GO:0050896,GO:0044464,GO:0044763,GO:0003674,GO:0016020,GO:0044765,GO:0009987,GO:0007154,GO:0044699,GO:0005575,GO:0006810,GO:0044700,GO:0023052,GO:0051234,GO:0051179,GO:0009628,GO:0071476,GO:0006971,GO:0042539,GO:0071477,GO:0071470,GO:0008150,GO:0015379,GO:0022820,GO:0071214,GO:0071472,GO:0015377,GO:0006970,GO:0044767,GO:0048731,GO:0048514,GO:0001525,GO:…	response to stress,cellular response to stress,cellular response to stimulus,cell,response to stimulus,cell part,single-organism cellular process,molecular_function,membrane,single-organism transport,cellular process,cell communication,single-organism process,cellular_component,transport,single organism signaling,signaling,establishment of localization,localization,response to abiotic stimulus,ce…	--	--
ENST00000418839.2	ENSG00000223387.6	RP11-408H1.3	chr3:172590712-172594670	0.0692175	1.04961	-3.92257	0.0015	0.832588	Annotated_lncRNA	co_expression	ENSG00000176731	C8orf59	Protein of unknown function DUF4665	--	--	--	--
ENST00000418839.2	ENSG00000223387.6	RP11-408H1.3	chr3:172590712-172594670	0.0692175	1.04961	-3.92257	0.0015	0.832588	Annotated_lncRNA	co_expression	ENSG00000136059	VILL	Villin/Gelsolin||Villin headpiece||Gelsolin-like domain||ADF-H/Gelsolin-like domain||Villin-like protein	GO:0048519,GO:0005829,GO:0005515,GO:0048523,GO:0044238,GO:0044267,GO:0044260,GO:0071704,GO:0043170,GO:0043226,GO:0097159,GO:0043229,GO:1901363,GO:0044424,GO:0008152,GO:0019538,GO:0044444,GO:0005488,GO:0050789,GO:0044237,GO:0005622,GO:0065007,GO:0051716,GO:0005737,GO:0050794,GO:0006464,GO:0036211,GO:0005623,GO:0050896,GO:0043412,GO:0044464,GO:0034622,GO:0043933,GO:0065003,GO:0006996,GO:0022607,GO:…	negative regulation of biological process,cytosol,protein binding,negative regulation of cellular process,primary metabolic process,cellular protein metabolic process,cellular macromolecule metabolic process,organic substance metabolic process,macromolecule metabolic process,organelle,organic cyclic compound binding,intracellular organelle,heterocyclic compound binding,intracellular part,metaboli…	--	--
ENST00000418839.2	ENSG00000223387.6	RP11-408H1.3	chr3:172590712-172594670	0.0692175	1.04961	-3.92257	0.0015	0.832588	Annotated_lncRNA	co_expression	ENSG00000108387	2018-09-04	P-loop containing nucleoside triphosphate hydrolase||-||Septin||Septin-type guanine nucleotide-binding (G) domain||Septin 4	GO:0005654,GO:0043233,GO:0031981,GO:0070013,GO:0031974,GO:0044428,GO:0044446,GO:0005515,GO:0044422,GO:0048583,GO:0005634,GO:0044238,GO:0044267,GO:0044260,GO:0071704,GO:0043170,GO:0043226,GO:0097159,GO:0048518,GO:0043229,GO:1901363,GO:0044424,GO:0008152,GO:0019538,GO:0044444,GO:0005488,GO:0043227,GO:0048584,GO:0043231,GO:0050789,GO:0044237,GO:0005622,GO:0006915,GO:0012501,GO:0065007,GO:0008219,GO:…	nucleoplasm,organelle lumen,nuclear lumen,intracellular organelle lumen,membrane-enclosed lumen,nuclear part,intracellular organelle part,protein binding,organelle part,regulation of response to stimulus,nucleus,primary metabolic process,cellular protein metabolic process,cellular macromolecule metabolic process,organic substance metabolic process,macromolecule metabolic process,organelle,organic…	--	--
ENST00000418839.2	ENSG00000223387.6	RP11-408H1.3	chr3:172590712-172594670	0.0692175	1.04961	-3.92257	0.0015	0.832588	Annotated_lncRNA	co_expression	ENSG00000090006	LTBP4	Growth factor receptor cysteine-rich domain||TB domain||EGF-like calcium-binding domain||-||Complement Clr-like EGF domain||EGF-like domain||EGF-like, conserved site||EGF-like calcium-binding, conserved site||EGF-type aspartate/asparagine hydroxylation site	GO:0005515,GO:0048583,GO:0044238,GO:0044267,GO:0044260,GO:0071704,GO:0043170,GO:0043226,GO:0008152,GO:0019538,GO:0005488,GO:0043227,GO:0050789,GO:0044237,GO:0065007,GO:0010033,GO:0051716,GO:0071310,GO:0019222,GO:0070887,GO:0060255,GO:0050794,GO:0050896,GO:0051246,GO:0016773,GO:0080090,GO:0016043,GO:0071840,GO:0016301,GO:0003824,GO:0032940,GO:0051641,GO:0051128,GO:0004672,GO:0071702,GO:0042221,GO:…	protein binding,regulation of response to stimulus,primary metabolic process,cellular protein metabolic process,cellular macromolecule metabolic process,organic substance metabolic process,macromolecule metabolic process,organelle,metabolic process,protein metabolic process,binding,membrane-bounded organelle,regulation of biological process,cellular metabolic process,biological regulation,respons…	--	--
ENST00000418839.2	ENSG00000223387.6	RP11-408H1.3	chr3:172590712-172594670	0.0692175	1.04961	-3.92257	0.0015	0.832588	Annotated_lncRNA	co_expression	ENSG00000159873	CCDC117	-||Coiled-coil domain-containing protein 117	--	--	--	--
ENST00000418839.2	ENSG00000223387.6	RP11-408H1.3	chr3:172590712-172594670	0.0692175	1.04961	-3.92257	0.0015	0.832588	Annotated_lncRNA	co_expression	ENSG00000170473	PYM1	-||WIBG family	GO:0005654,GO:0043233,GO:0031981,GO:0070013,GO:0031974,GO:0044428,GO:0032991,GO:0044446,GO:0005515,GO:0044422,GO:0005634,GO:0044238,GO:0044267,GO:0044260,GO:0071704,GO:0043170,GO:0043226,GO:0097159,GO:0048518,GO:0043229,GO:1901363,GO:0044424,GO:0090304,GO:0008152,GO:0019538,GO:0003723,GO:0005488,GO:0010467,GO:1901360,GO:0043227,GO:0010608,GO:0043234,GO:0034641,GO:0043231,GO:0050789,GO:0044237,GO:…	nucleoplasm,organelle lumen,nuclear lumen,intracellular organelle lumen,membrane-enclosed lumen,nuclear part,macromolecular complex,intracellular organelle part,protein binding,organelle part,nucleus,primary metabolic process,cellular protein metabolic process,cellular macromolecule metabolic process,organic substance metabolic process,macromolecule metabolic process,organelle,organic cyclic comp…	--	--
ENST00000418839.2	ENSG00000223387.6	RP11-408H1.3	chr3:172590712-172594670	0.0692175	1.04961	-3.92257	0.0015	0.832588	Annotated_lncRNA	co_expression	ENSG00000174996	KLC2	Kinesin light chain repeat||Tetratricopeptide repeat||Tetratricopeptide-like helical domain||-||Tetratricopeptide repeat-containing domain||Kinesin light chain	GO:0002376,GO:0032991,GO:0044446,GO:0005829,GO:0005515,GO:0044422,GO:0043226,GO:0043229,GO:0044424,GO:0044444,GO:0005488,GO:0043234,GO:0005622,GO:0005737,GO:0005623,GO:0044464,GO:0019884,GO:0016787,GO:0016818,GO:0016817,GO:0017111,GO:0002478,GO:0016462,GO:0003824,GO:0051641,GO:0048002,GO:0051649,GO:0005911,GO:0044763,GO:0019882,GO:0003674,GO:0005913,GO:0016020,GO:0044765,GO:0009987,GO:0043228,GO:…	immune system process,macromolecular complex,intracellular organelle part,cytosol,protein binding,organelle part,organelle,intracellular organelle,intracellular part,cytoplasmic part,binding,protein complex,intracellular,cytoplasm,cell,cell part,antigen processing and presentation of exogenous antigen,hydrolase activity,hydrolase activity, acting on acid anhydrides, in phosphorus-containing anhyd…	hsa05132	Salmonella infection
ENST00000418839.2	ENSG00000223387.6	RP11-408H1.3	chr3:172590712-172594670	0.0692175	1.04961	-3.92257	0.0015	0.832588	Annotated_lncRNA	co_expression	ENSG00000257921	RP11-571M6.15	S-adenosyl-L-methionine-dependent methyltransferase||Lysine methyltransferase	--	--	--	--
ENST00000418839.2	ENSG00000223387.6	RP11-408H1.3	chr3:172590712-172594670	0.0692175	1.04961	-3.92257	0.0015	0.832588	Annotated_lncRNA	co_expression	ENSG00000159871	LYPD5	Ly-6 antigen/uPA receptor-like||-||CD59 antigen, conserved site	GO:0005515,GO:0005488,GO:0005623,GO:0044464,GO:0044763,GO:0003674,GO:0016020,GO:0009987,GO:0044699,GO:0005575,GO:0008150,GO:0007160,GO:0031589,GO:0043236,GO:0050840,GO:0031224,GO:0044425,GO:0031225,GO:0007155,GO:0022610,GO:0005886,GO:0071944	protein binding,binding,cell,cell part,single-organism cellular process,molecular_function,membrane,cellular process,single-organism process,cellular_component,biological_process,cell-matrix adhesion,cell-substrate adhesion,laminin binding,extracellular matrix binding,intrinsic to membrane,membrane part,anchored to membrane,cell adhesion,biological adhesion,plasma membrane,cell periphery	--	--
ENST00000418839.2	ENSG00000223387.6	RP11-408H1.3	chr3:172590712-172594670	0.0692175	1.04961	-3.92257	0.0015	0.832588	Annotated_lncRNA	co_expression	ENSG00000266714	MYO15B	Band 4.1 domain||FERM domain||Variant SH3 domain||-||MyTH4 domain||P-loop containing nucleoside triphosphate hydrolase||FERM/acyl-CoA-binding protein, 3-helical bundle||IQ motif, EF-hand binding site||Myosin head, motor domain||FERM central domain||SH3 domain	GO:0032991,GO:0044446,GO:0044422,GO:0043226,GO:0097159,GO:0043229,GO:1901363,GO:0044424,GO:0005488,GO:0043234,GO:0005622,GO:0005623,GO:0044464,GO:0016787,GO:0016818,GO:0016817,GO:0017111,GO:0036094,GO:0016462,GO:0017076,GO:0003824,GO:0032555,GO:0032550,GO:0032549,GO:0001883,GO:0000166,GO:1901265,GO:0035639,GO:0001882,GO:0032553,GO:0003674,GO:0030554,GO:0032559,GO:0005524,GO:0043228,GO:0043232,GO:…	macromolecular complex,intracellular organelle part,organelle part,organelle,organic cyclic compound binding,intracellular organelle,heterocyclic compound binding,intracellular part,binding,protein complex,intracellular,cell,cell part,hydrolase activity,hydrolase activity, acting on acid anhydrides, in phosphorus-containing anhydrides,hydrolase activity, acting on acid anhydrides,nucleoside-triph…	--	--
ENST00000418839.2	ENSG00000223387.6	RP11-408H1.3	chr3:172590712-172594670	0.0692175	1.04961	-3.92257	0.0015	0.832588	Annotated_lncRNA	co_expression	ENSG00000134440	NARS	Aminoacyl-tRNA synthetase, class II (D/K/N)-like||-||Aminoacyl-tRNA synthetase, class II (D/K/N)||Aminoacyl-tRNA synthetase, class II||Nucleic acid-binding, OB-fold||Asparagine-tRNA ligase||OB-fold nucleic acid binding domain, AA-tRNA synthetase-type||Aspartyl/Asparaginyl-tRNA synthetase, class IIb	GO:0005829,GO:0044238,GO:0044267,GO:0044260,GO:0071704,GO:0043170,GO:0043226,GO:0097159,GO:0043229,GO:1901363,GO:0044424,GO:0090304,GO:0008152,GO:0019538,GO:0044444,GO:0005488,GO:0010467,GO:1901360,GO:0043227,GO:0034641,GO:0043231,GO:0044237,GO:0005622,GO:0006139,GO:0046483,GO:0005737,GO:0003676,GO:0006725,GO:0005623,GO:0006807,GO:0044464,GO:0009059,GO:0044249,GO:0016070,GO:0036094,GO:0034645,GO:…	cytosol,primary metabolic process,cellular protein metabolic process,cellular macromolecule metabolic process,organic substance metabolic process,macromolecule metabolic process,organelle,organic cyclic compound binding,intracellular organelle,heterocyclic compound binding,intracellular part,nucleic acid metabolic process,metabolic process,protein metabolic process,cytoplasmic part,binding,gene e…	hsa00970	Aminoacyl-tRNA biosynthesis
ENST00000418839.2	ENSG00000223387.6	RP11-408H1.3	chr3:172590712-172594670	0.0692175	1.04961	-3.92257	0.0015	0.832588	Annotated_lncRNA	co_expression	ENSG00000134333	LDHA	Lactate/malate dehydrogenase, N-terminal||Lactate dehydrogenase/glycoside hydrolase, family 4, C-terminal||Lactate/malate dehydrogenase, C-terminal||L-lactate dehydrogenase, active site||L-lactate/malate dehydrogenase||L-lactate dehydrogenase||NAD(P)-binding domain	GO:0006950,GO:0005829,GO:0005515,GO:0005634,GO:0044238,GO:0071704,GO:0043226,GO:0097159,GO:0048518,GO:0043229,GO:1901363,GO:0044424,GO:0008152,GO:0044444,GO:0005488,GO:1901360,GO:0043227,GO:0034641,GO:0043231,GO:0050789,GO:0044237,GO:0005622,GO:0006139,GO:0006915,GO:0012501,GO:0046483,GO:0065007,GO:0008219,GO:0016265,GO:0010033,GO:0005737,GO:0006725,GO:0019899,GO:0050794,GO:0005623,GO:0050896,GO:…	response to stress,cytosol,protein binding,nucleus,primary metabolic process,organic substance metabolic process,organelle,organic cyclic compound binding,positive regulation of biological process,intracellular organelle,heterocyclic compound binding,intracellular part,metabolic process,cytoplasmic part,binding,organic cyclic compound metabolic process,membrane-bounded organelle,cellular nitrogen…	hsa00640,hsa00620,hsa00010,hsa00270,hsa01100	Propanoate metabolism,Pyruvate metabolism,Glycolysis / Gluconeogenesis,Cysteine and methionine metabolism,Metabolic pathways
ENST00000418839.2	ENSG00000223387.6	RP11-408H1.3	chr3:172590712-172594670	0.0692175	1.04961	-3.92257	0.0015	0.832588	Annotated_lncRNA	co_expression	ENSG00000119041	GTF3C3	Tetratricopeptide-like helical domain||Tetratricopeptide repeat||-||Tetratricopeptide repeat-containing domain	GO:0005654,GO:0043233,GO:0031981,GO:0070013,GO:0031974,GO:0044428,GO:0032991,GO:0044446,GO:0044422,GO:0005634,GO:0044238,GO:0044260,GO:0071704,GO:0043170,GO:0043226,GO:0097159,GO:0043229,GO:1901363,GO:0044424,GO:0090304,GO:0008152,GO:0005488,GO:0010467,GO:1901360,GO:0043227,GO:0043234,GO:0034641,GO:0043231,GO:0044237,GO:0005622,GO:0006139,GO:0046483,GO:0003676,GO:0006725,GO:0005623,GO:0006807,GO:…	nucleoplasm,organelle lumen,nuclear lumen,intracellular organelle lumen,membrane-enclosed lumen,nuclear part,macromolecular complex,intracellular organelle part,organelle part,nucleus,primary metabolic process,cellular macromolecule metabolic process,organic substance metabolic process,macromolecule metabolic process,organelle,organic cyclic compound binding,intracellular organelle,heterocyclic c…	--	--
ENST00000418839.2	ENSG00000223387.6	RP11-408H1.3	chr3:172590712-172594670	0.0692175	1.04961	-3.92257	0.0015	0.832588	Annotated_lncRNA	co_expression	ENSG00000169375	SIN3A	-||Histone deacetylase interacting domain||Paired amphipathic helix||Sin3, C-terminal	GO:0006955,GO:0045087,GO:0002376,GO:0006950,GO:0080134,GO:0006952,GO:0005654,GO:0043233,GO:0031981,GO:0070013,GO:0031974,GO:0044428,GO:0032991,GO:0002684,GO:0002682,GO:0048519,GO:0051607,GO:0050776,GO:0044446,GO:0005515,GO:0009615,GO:0002252,GO:0044422,GO:0048583,GO:0002253,GO:0048523,GO:0051704,GO:0005634,GO:0044238,GO:0044267,GO:0044260,GO:0050778,GO:0071704,GO:0043170,GO:0043226,GO:0097159,GO:…	immune response,innate immune response,immune system process,response to stress,regulation of response to stress,defense response,nucleoplasm,organelle lumen,nuclear lumen,intracellular organelle lumen,membrane-enclosed lumen,nuclear part,macromolecular complex,positive regulation of immune system process,regulation of immune system process,negative regulation of biological process,defense respon…	hsa05202,hsa05016,hsa04919	Transcriptional misregulation in cancer,Huntington's disease,Thyroid hormone signaling pathway
ENST00000418839.2	ENSG00000223387.6	RP11-408H1.3	chr3:172590712-172594670	0.0692175	1.04961	-3.92257	0.0015	0.832588	Annotated_lncRNA	co_expression	ENSG00000128203	ASPHD2	Isopenicillin N synthase-like||Aspartyl/asparaginy/proline hydroxylase	GO:0005488,GO:0071704,GO:0044238,GO:0044237,GO:0008152,GO:0003674,GO:0019538,GO:0008150,GO:0044260,GO:0016020,GO:0009987,GO:0003824,GO:0044267,GO:0043170,GO:0044710,GO:0006464,GO:0036211,GO:0043412,GO:0018193,GO:0055114,GO:0016491,GO:0005575,GO:0051213,GO:0044425,GO:0043167,GO:0046872,GO:0043169,GO:0016021,GO:0031224	binding,organic substance metabolic process,primary metabolic process,cellular metabolic process,metabolic process,molecular_function,protein metabolic process,biological_process,cellular macromolecule metabolic process,membrane,cellular process,catalytic activity,cellular protein metabolic process,macromolecule metabolic process,single-organism metabolic process,cellular protein modification pro…	--	--
ENST00000418839.2	ENSG00000223387.6	RP11-408H1.3	chr3:172590712-172594670	0.0692175	1.04961	-3.92257	0.0015	0.832588	Annotated_lncRNA	co_expression	ENSG00000160200	CBS	Cysteine synthase/cystathionine beta-synthase, pyridoxal-phosphate attachment site||Tryptophan synthase beta subunit-like PLP-dependent enzyme||CBS domain||Cystathionine beta-synthase	GO:0006950,GO:0005829,GO:0005515,GO:0005634,GO:0044238,GO:0044260,GO:0071704,GO:0043170,GO:0043226,GO:0097159,GO:0043229,GO:1901363,GO:0044424,GO:0090304,GO:0008152,GO:0033554,GO:0044444,GO:0005488,GO:1901360,GO:0043227,GO:0034641,GO:0043231,GO:0044237,GO:0005622,GO:0006139,GO:0046483,GO:0051716,GO:0005737,GO:0006725,GO:0044248,GO:0019899,GO:0005623,GO:0050896,GO:0006807,GO:0044464,GO:0006259,GO:…	response to stress,cytosol,protein binding,nucleus,primary metabolic process,cellular macromolecule metabolic process,organic substance metabolic process,macromolecule metabolic process,organelle,organic cyclic compound binding,intracellular organelle,heterocyclic compound binding,intracellular part,nucleic acid metabolic process,metabolic process,cellular response to stress,cytoplasmic part,bind…	hsa00270,hsa01100,hsa01230,hsa00260	Cysteine and methionine metabolism,Metabolic pathways,Biosynthesis of amino acids,Glycine, serine and threonine metabolism
ENST00000418839.2	ENSG00000223387.6	RP11-408H1.3	chr3:172590712-172594670	0.0692175	1.04961	-3.92257	0.0015	0.832588	Annotated_lncRNA	co_expression	ENSG00000172775	FAM192A	-||FAM192A/Fyv6, N-terminal	GO:0005634,GO:0043226,GO:0043229,GO:0044424,GO:0043227,GO:0043231,GO:0005622,GO:0005623,GO:0044464,GO:0005575	nucleus,organelle,intracellular organelle,intracellular part,membrane-bounded organelle,intracellular membrane-bounded organelle,intracellular,cell,cell part,cellular_component	--	--
ENST00000418839.2	ENSG00000223387.6	RP11-408H1.3	chr3:172590712-172594670	0.0692175	1.04961	-3.92257	0.0015	0.832588	Annotated_lncRNA	co_expression	ENSG00000119280	C1orf198	Domain of unknown function DUF4706||-	GO:0044424,GO:0005622,GO:0005737,GO:0005623,GO:0044464,GO:0005575	intracellular part,intracellular,cytoplasm,cell,cell part,cellular_component	--	--
ENST00000418839.2	ENSG00000223387.6	RP11-408H1.3	chr3:172590712-172594670	0.0692175	1.04961	-3.92257	0.0015	0.832588	Annotated_lncRNA	co_expression	ENSG00000138614	VWA9	von Willebrand factor, type A||-	GO:0005654,GO:0043233,GO:0031981,GO:0070013,GO:0031974,GO:0044428,GO:0044446,GO:0044422,GO:0005634,GO:0044238,GO:0044260,GO:0071704,GO:0043170,GO:0043226,GO:0043229,GO:0044424,GO:0090304,GO:0008152,GO:0010467,GO:1901360,GO:0043227,GO:0034641,GO:0043231,GO:0044237,GO:0005622,GO:0006139,GO:0046483,GO:0005737,GO:0006725,GO:0005623,GO:0006807,GO:0044464,GO:0009059,GO:0044249,GO:0016070,GO:0034645,GO:…	nucleoplasm,organelle lumen,nuclear lumen,intracellular organelle lumen,membrane-enclosed lumen,nuclear part,intracellular organelle part,organelle part,nucleus,primary metabolic process,cellular macromolecule metabolic process,organic substance metabolic process,macromolecule metabolic process,organelle,intracellular organelle,intracellular part,nucleic acid metabolic process,metabolic process,g…	--	--
ENST00000418839.2	ENSG00000223387.6	RP11-408H1.3	chr3:172590712-172594670	0.0692175	1.04961	-3.92257	0.0015	0.832588	Annotated_lncRNA	co_expression	ENSG00000169554	ZEB2	Zinc finger C2H2-type/integrase DNA-binding domain||Homeobox domain||Homeodomain-like||Drought induced 19 protein type, zinc-binding domain||Zinc finger, C2H2||-||Zinc finger, C2H2-like	GO:0048519,GO:0005515,GO:0048523,GO:0005634,GO:0044238,GO:0044260,GO:0071704,GO:0043170,GO:0043226,GO:0097159,GO:0048518,GO:0043229,GO:1901363,GO:0044424,GO:0090304,GO:0008152,GO:0005488,GO:0010467,GO:1901360,GO:0043227,GO:0034641,GO:0043231,GO:0050789,GO:0044237,GO:0005622,GO:0006139,GO:0046483,GO:0065007,GO:0019222,GO:0003676,GO:0006725,GO:0060255,GO:0050794,GO:0005623,GO:0006807,GO:0044464,GO:…	negative regulation of biological process,protein binding,negative regulation of cellular process,nucleus,primary metabolic process,cellular macromolecule metabolic process,organic substance metabolic process,macromolecule metabolic process,organelle,organic cyclic compound binding,positive regulation of biological process,intracellular organelle,heterocyclic compound binding,intracellular part,n…	hsa05206	MicroRNAs in cancer
ENST00000418839.2	ENSG00000223387.6	RP11-408H1.3	chr3:172590712-172594670	0.0692175	1.04961	-3.92257	0.0015	0.832588	Annotated_lncRNA	co_expression	ENSG00000020577	SAMD4A	Sterile alpha motif domain||Sterile alpha motif/pointed domain||Smaug, pseudo-HEAT analogous topology	GO:0032991,GO:0048519,GO:0048523,GO:0044238,GO:0044267,GO:0044260,GO:0071704,GO:0043170,GO:0043226,GO:0097159,GO:0048518,GO:0043229,GO:1901363,GO:0044424,GO:0090304,GO:0008152,GO:0019538,GO:0003723,GO:0044444,GO:0005488,GO:0010467,GO:1901360,GO:0010608,GO:0034641,GO:0050789,GO:0044237,GO:0005622,GO:0006139,GO:0046483,GO:0065007,GO:0019222,GO:0005737,GO:0044265,GO:0003676,GO:0006725,GO:0000932,GO:…	macromolecular complex,negative regulation of biological process,negative regulation of cellular process,primary metabolic process,cellular protein metabolic process,cellular macromolecule metabolic process,organic substance metabolic process,macromolecule metabolic process,organelle,organic cyclic compound binding,positive regulation of biological process,intracellular organelle,heterocyclic com…	--	--
ENST00000418839.2	ENSG00000223387.6	RP11-408H1.3	chr3:172590712-172594670	0.0692175	1.04961	-3.92257	0.0015	0.832588	Annotated_lncRNA	co_expression	ENSG00000158186	MRAS	Small GTP-binding protein domain||-||Small GTPase superfamily||P-loop containing nucleoside triphosphate hydrolase||Small GTPase superfamily, Ras type	GO:0005515,GO:0043226,GO:0097159,GO:1901363,GO:0005488,GO:0043227,GO:0050789,GO:0005622,GO:0065007,GO:0051716,GO:0050794,GO:0005623,GO:0050896,GO:0044464,GO:0006996,GO:0035556,GO:0016787,GO:0016818,GO:0016817,GO:0017111,GO:0036094,GO:0016462,GO:0016043,GO:0071840,GO:0017076,GO:0003824,GO:0032555,GO:0032550,GO:0032549,GO:0001883,GO:0000166,GO:1901265,GO:0035639,GO:0001882,GO:0032553,GO:0044763,GO:…	protein binding,organelle,organic cyclic compound binding,heterocyclic compound binding,binding,membrane-bounded organelle,regulation of biological process,intracellular,biological regulation,cellular response to stimulus,regulation of cellular process,cell,response to stimulus,cell part,organelle organization,intracellular signal transduction,hydrolase activity,hydrolase activity, acting on acid…	hsa04010,hsa04530,hsa04810,hsa05166,hsa04015,hsa04014,hsa05205	MAPK signaling pathway,Tight junction,Regulation of actin cytoskeleton,HTLV-I infection,Rap1 signaling pathway,Ras signaling pathway,Proteoglycans in cancer
ENST00000418839.2	ENSG00000223387.6	RP11-408H1.3	chr3:172590712-172594670	0.0692175	1.04961	-3.92257	0.0015	0.832588	Annotated_lncRNA	co_expression	ENSG00000166664	CHRFAM7A	Neurotransmitter-gated ion-channel, conserved site||Nicotinic acetylcholine-gated receptor, transmembrane domain||Neurotransmitter-gated ion-channel||Neurotransmitter-gated ion-channel transmembrane domain||Neurotransmitter-gated ion-channel ligand-binding domain	GO:0016020,GO:0022848,GO:0044425,GO:0005575,GO:0016021,GO:0031224,GO:0022824,GO:0022835,GO:0051051,GO:0043271,GO:0043269,GO:0034766,GO:0034763,GO:0034765,GO:0034762,GO:0048523,GO:0048519,GO:0005230,GO:0044765,GO:0055085,GO:0051049,GO:0051234,GO:0006810,GO:0051179,GO:0034220,GO:0032879,GO:0015276,GO:0022834,GO:0022892,GO:0015267,GO:0022803,GO:0022836,GO:0022839,GO:0005215,GO:0006811,GO:0044763,GO:…	membrane,acetylcholine-gated cation channel activity,membrane part,cellular_component,integral to membrane,intrinsic to membrane,transmitter-gated ion channel activity,transmitter-gated channel activity,negative regulation of transport,negative regulation of ion transport,regulation of ion transport,negative regulation of ion transmembrane transport,negative regulation of transmembrane transport,…	--	--
ENST00000418839.2	ENSG00000223387.6	RP11-408H1.3	chr3:172590712-172594670	0.0692175	1.04961	-3.92257	0.0015	0.832588	Annotated_lncRNA	co_expression	ENSG00000142599	RERE	Homeodomain-like||ELM2 domain||-||SANT domain||Zinc finger, NHR/GATA-type||Bromo adjacent homology (BAH) domain||SANT/Myb domain||Atrophin-like||Zinc finger, GATA-type	GO:0005654,GO:0043233,GO:0031981,GO:0070013,GO:0031974,GO:0044428,GO:0032991,GO:0048519,GO:0044446,GO:0005515,GO:0044422,GO:0048523,GO:0005634,GO:0044238,GO:0044260,GO:0071704,GO:0043170,GO:0043226,GO:0097159,GO:0048518,GO:0043229,GO:1901363,GO:0044424,GO:0090304,GO:0008152,GO:0005488,GO:0010467,GO:1901360,GO:0043227,GO:0043234,GO:0034641,GO:0006607,GO:0043231,GO:0050789,GO:0044237,GO:0005622,GO:…	nucleoplasm,organelle lumen,nuclear lumen,intracellular organelle lumen,membrane-enclosed lumen,nuclear part,macromolecular complex,negative regulation of biological process,intracellular organelle part,protein binding,organelle part,negative regulation of cellular process,nucleus,primary metabolic process,cellular macromolecule metabolic process,organic substance metabolic process,macromolecule …	--	--
ENST00000418839.2	ENSG00000223387.6	RP11-408H1.3	chr3:172590712-172594670	0.0692175	1.04961	-3.92257	0.0015	0.832588	Annotated_lncRNA	co_expression	ENSG00000027075	PRKCH	Protein kinase, C-terminal||-||Protein kinase C-like, phorbol ester/diacylglycerol-binding domain||C2 domain||Diacylglycerol/phorbol-ester binding||Serine/threonine-protein kinase, active site||Protein kinase C, delta/epsilon/eta/theta types||Protein kinase, ATP binding site||AGC-kinase, C-terminal||Protein kinase C, eta||Protein kinase domain||Protein kinase-like domain	GO:0006955,GO:0002376,GO:0006950,GO:0002684,GO:0002682,GO:0048519,GO:0050776,GO:0005829,GO:0005515,GO:0048583,GO:0002253,GO:0048523,GO:0044238,GO:0044267,GO:0044260,GO:0050778,GO:0071704,GO:0002757,GO:0043170,GO:0002764,GO:0043226,GO:0097159,GO:0048518,GO:1901363,GO:0044424,GO:0090304,GO:0008152,GO:0019538,GO:0044444,GO:0005488,GO:0010467,GO:1901360,GO:0043227,GO:0002429,GO:0002768,GO:0034641,GO:…	immune response,immune system process,response to stress,positive regulation of immune system process,regulation of immune system process,negative regulation of biological process,regulation of immune response,cytosol,protein binding,regulation of response to stimulus,activation of immune response,negative regulation of cellular process,primary metabolic process,cellular protein metabolic process…	hsa04530,hsa04750,hsa04270	Tight junction,Inflammatory mediator regulation of TRP channels,Vascular smooth muscle contraction
ENST00000418839.2	ENSG00000223387.6	RP11-408H1.3	chr3:172590712-172594670	0.0692175	1.04961	-3.92257	0.0015	0.832588	Annotated_lncRNA	co_expression	ENSG00000196235	SUPT5H	NusG, N-terminal||-||Ribosomal protein L2 domain 2||Spt5 transcription elongation factor, N-terminal||Translation protein SH3-like domain||Spt5 C-terminal domain||Transcription elongation factor Spt5, NGN domain||KOW||Transcription elongation factor Spt5	GO:0019080,GO:0019083,GO:0019058,GO:0016032,GO:0044764,GO:0044446,GO:0051704,GO:0044422,GO:0044403,GO:0044419,GO:0032991,GO:0046982,GO:0006950,GO:0044428,GO:0031974,GO:0005515,GO:0043233,GO:0070013,GO:0031981,GO:0043226,GO:0006396,GO:0016071,GO:0044260,GO:0034641,GO:0043227,GO:0046983,GO:0090304,GO:0071840,GO:0006139,GO:0046483,GO:0043170,GO:0043229,GO:0034654,GO:0018130,GO:0019438,GO:0044271,GO:…	viral genome expression,viral transcription,viral infectious cycle,viral process,multi-organism cellular process,intracellular organelle part,multi-organism process,organelle part,symbiosis, encompassing mutualism through parasitism,interspecies interaction between organisms,macromolecular complex,protein heterodimerization activity,response to stress,nuclear part,membrane-enclosed lumen,protein …	--	--
ENST00000418839.2	ENSG00000223387.6	RP11-408H1.3	chr3:172590712-172594670	0.0692175	1.04961	-3.92257	0.0015	0.832588	Annotated_lncRNA	co_expression	ENSG00000255221	CARD17	CARD domain||Death-like domain	GO:0044424,GO:0008152,GO:0050789,GO:0005622,GO:0006915,GO:0012501,GO:0065007,GO:0008219,GO:0016265,GO:0019222,GO:0005737,GO:0050794,GO:0005623,GO:0044464,GO:0042981,GO:0043067,GO:0010941,GO:0044763,GO:0065009,GO:0003674,GO:0009987,GO:0044699,GO:0005575,GO:0051336,GO:0044092,GO:0050790,GO:0052548,GO:0052547,GO:0043086,GO:0030234,GO:0051346,GO:0008150,GO:0004869,GO:0004857,GO:0010951,GO:0010466,GO:…	intracellular part,metabolic process,regulation of biological process,intracellular,apoptotic process,programmed cell death,biological regulation,cell death,death,regulation of metabolic process,cytoplasm,regulation of cellular process,cell,cell part,regulation of apoptotic process,regulation of programmed cell death,regulation of cell death,single-organism cellular process,regulation of molecula…	--	--
ENST00000418839.2	ENSG00000223387.6	RP11-408H1.3	chr3:172590712-172594670	0.0692175	1.04961	-3.92257	0.0015	0.832588	Annotated_lncRNA	co_expression	ENSG00000169981	ZNF35	-||Zinc finger, C2H2-like||Zinc finger, C2H2||Zinc finger C2H2-type/integrase DNA-binding domain	GO:0005634,GO:0044238,GO:0044260,GO:0071704,GO:0043170,GO:0043226,GO:0097159,GO:0043229,GO:1901363,GO:0044424,GO:0090304,GO:0008152,GO:0044444,GO:0005488,GO:0010467,GO:1901360,GO:0043227,GO:0034641,GO:0043231,GO:0050789,GO:0044237,GO:0005622,GO:0006139,GO:0046483,GO:0065007,GO:0010033,GO:0051716,GO:0071310,GO:0019222,GO:0005737,GO:0070887,GO:0003676,GO:0006725,GO:0060255,GO:0050794,GO:0005623,GO:…	nucleus,primary metabolic process,cellular macromolecule metabolic process,organic substance metabolic process,macromolecule metabolic process,organelle,organic cyclic compound binding,intracellular organelle,heterocyclic compound binding,intracellular part,nucleic acid metabolic process,metabolic process,cytoplasmic part,binding,gene expression,organic cyclic compound metabolic process,membrane-…	--	--
ENST00000418839.2	ENSG00000223387.6	RP11-408H1.3	chr3:172590712-172594670	0.0692175	1.04961	-3.92257	0.0015	0.832588	Annotated_lncRNA	co_expression	ENSG00000204264	PSMB8	Proteasome beta-type subunit, conserved site||Peptidase T1A, proteasome beta-subunit||Proteasome, subunit alpha/beta||Proteasome B-type subunit||Nucleophile aminohydrolases, N-terminal	GO:0006955,GO:0045087,GO:0002376,GO:0006950,GO:0034097,GO:0080134,GO:0071345,GO:0006952,GO:0005654,GO:0043233,GO:0031981,GO:0019221,GO:0070013,GO:0031974,GO:0044403,GO:0044419,GO:0044428,GO:0032991,GO:0002684,GO:0002682,GO:0048519,GO:0050776,GO:0044764,GO:0044446,GO:0016032,GO:0005829,GO:0044422,GO:0048583,GO:0002253,GO:0048523,GO:0051704,GO:0005634,GO:0044238,GO:0044267,GO:0044260,GO:0050778,GO:…	immune response,innate immune response,immune system process,response to stress,response to cytokine stimulus,regulation of response to stress,cellular response to cytokine stimulus,defense response,nucleoplasm,organelle lumen,nuclear lumen,cytokine-mediated signaling pathway,intracellular organelle lumen,membrane-enclosed lumen,symbiosis, encompassing mutualism through parasitism,interspecies in…	hsa03050	Proteasome
ENST00000418839.2	ENSG00000223387.6	RP11-408H1.3	chr3:172590712-172594670	0.0692175	1.04961	-3.92257	0.0015	0.832588	Annotated_lncRNA	co_expression	ENSG00000180209	MYLPF	EF-hand domain pair||EF-hand domain||EF-Hand 1, calcium-binding site	GO:0006955,GO:0002376,GO:0032991,GO:0044446,GO:0005829,GO:0044422,GO:0043226,GO:0043229,GO:0044424,GO:0044444,GO:0005488,GO:0043227,GO:0043234,GO:0043231,GO:0005622,GO:0005737,GO:0005623,GO:0050896,GO:0044464,GO:0003674,GO:0031090,GO:0016020,GO:0043228,GO:0043232,GO:0044699,GO:0005575,GO:0043167,GO:0008150,GO:0043169,GO:0046872,GO:0005765,GO:0005773,GO:0000323,GO:0005764,GO:0044437,GO:0005774,GO:…	immune response,immune system process,macromolecular complex,intracellular organelle part,cytosol,organelle part,organelle,intracellular organelle,intracellular part,cytoplasmic part,binding,membrane-bounded organelle,protein complex,intracellular membrane-bounded organelle,intracellular,cytoplasm,cell,response to stimulus,cell part,molecular_function,organelle membrane,membrane,non-membrane-boun…	hsa04530,hsa04810,hsa04670,hsa04510	Tight junction,Regulation of actin cytoskeleton,Leukocyte transendothelial migration,Focal adhesion
ENST00000418839.2	ENSG00000223387.6	RP11-408H1.3	chr3:172590712-172594670	0.0692175	1.04961	-3.92257	0.0015	0.832588	Annotated_lncRNA	co_expression	ENSG00000197646	PDCD1LG2	Immunoglobulin subtype||Immunoglobulin-like domain||CD80-like, immunoglobulin C2-set||Immunoglobulin-like fold	GO:0006955,GO:0002376,GO:0002684,GO:0002682,GO:0048519,GO:0048523,GO:0043226,GO:0048518,GO:0043227,GO:0050789,GO:0001817,GO:0065007,GO:0001816,GO:0050794,GO:0005623,GO:0050896,GO:0044464,GO:0048522,GO:0050865,GO:0001775,GO:0050867,GO:0032693,GO:0032613,GO:0002694,GO:0044763,GO:0050798,GO:0002696,GO:0046006,GO:0001818,GO:0051251,GO:0031295,GO:0046651,GO:0032943,GO:0031294,GO:0003674,GO:0050870,GO:…	immune response,immune system process,positive regulation of immune system process,regulation of immune system process,negative regulation of biological process,negative regulation of cellular process,organelle,positive regulation of biological process,membrane-bounded organelle,regulation of biological process,regulation of cytokine production,biological regulation,cytokine production,regulation…	hsa04514	Cell adhesion molecules (CAMs)
ENST00000418839.2	ENSG00000223387.6	RP11-408H1.3	chr3:172590712-172594670	0.0692175	1.04961	-3.92257	0.0015	0.832588	Annotated_lncRNA	co_expression	ENSG00000276070	CCL4L2	CC chemokine, conserved site||Chemokine interleukin-8-like domain||-	GO:0002376,GO:0006955,GO:0006952,GO:0045087,GO:0006950,GO:0034097,GO:0071345,GO:0010033,GO:0031347,GO:0019221,GO:0005515,GO:0070887,GO:0050896,GO:0080134,GO:0071310,GO:0031349,GO:0034341,GO:0048584,GO:0044421,GO:0042221,GO:0034641,GO:0048583,GO:0005488,GO:0048518,GO:0050900,GO:0071346,GO:0006807,GO:0071704,GO:0044238,GO:0051716,GO:0044237,GO:0008152,GO:0040011,GO:0005576,GO:0003674,GO:1901360,GO:…	immune system process,immune response,defense response,innate immune response,response to stress,response to cytokine stimulus,cellular response to cytokine stimulus,response to organic substance,regulation of defense response,cytokine-mediated signaling pathway,protein binding,cellular response to chemical stimulus,response to stimulus,regulation of response to stress,cellular response to organi…	hsa04062,hsa04064,hsa04060,hsa04623,hsa05132,hsa04620	Chemokine signaling pathway,NF-kappa B signaling pathway,Cytokine-cytokine receptor interaction,Cytosolic DNA-sensing pathway,Salmonella infection,Toll-like receptor signaling pathway
ENST00000418839.2	ENSG00000223387.6	RP11-408H1.3	chr3:172590712-172594670	0.0692175	1.04961	-3.92257	0.0015	0.832588	Annotated_lncRNA	co_expression	ENSG00000109654	TRIM2	B-box-type zinc finger||Filamin/ABP280 repeat||Filamin/ABP280 repeat-like||Six-bladed beta-propeller, TolB-like||Zinc finger, RING-type||B-box, C-terminal||Zinc finger, RING-type, conserved site||Immunoglobulin E-set||Immunoglobulin-like fold||NHL repeat, subgroup||RING-type zinc-finger, LisH dimerisation motif||NHL repeat||Zinc finger, RING/FYVE/PHD-type	GO:0005515,GO:0044238,GO:0044267,GO:0044260,GO:0071704,GO:0043170,GO:0044424,GO:0008152,GO:0019538,GO:0005488,GO:0050789,GO:0044237,GO:0005622,GO:0006915,GO:0012501,GO:0065007,GO:0008219,GO:0016265,GO:0005737,GO:0050794,GO:0006464,GO:0036211,GO:0005623,GO:0043412,GO:0044464,GO:0070647,GO:0003824,GO:0042981,GO:0043067,GO:0010941,GO:0032446,GO:0044763,GO:0003674,GO:0009987,GO:0016567,GO:0016874,GO:…	protein binding,primary metabolic process,cellular protein metabolic process,cellular macromolecule metabolic process,organic substance metabolic process,macromolecule metabolic process,intracellular part,metabolic process,protein metabolic process,binding,regulation of biological process,cellular metabolic process,intracellular,apoptotic process,programmed cell death,biological regulation,cell d…	--	--
ENST00000418839.2	ENSG00000223387.6	RP11-408H1.3	chr3:172590712-172594670	0.0692175	1.04961	-3.92257	0.0015	0.832588	Annotated_lncRNA	co_expression	ENSG00000145725	PPIP5K2	Histidine phosphatase superfamily||Histidine acid phosphatase active site||Histidine phosphatase superfamily, clade-2||-	GO:0005829,GO:0044238,GO:0071704,GO:0097159,GO:1901363,GO:0044424,GO:0008152,GO:0044444,GO:0005488,GO:0044237,GO:0005622,GO:0005737,GO:0005623,GO:0044464,GO:0016787,GO:0036094,GO:0016301,GO:0017076,GO:0003824,GO:1901576,GO:0032555,GO:0032550,GO:0032549,GO:0001883,GO:0000166,GO:1901265,GO:0035639,GO:0001882,GO:0032553,GO:0009058,GO:0016310,GO:0003674,GO:0006796,GO:0006793,GO:0030554,GO:0016772,GO:…	cytosol,primary metabolic process,organic substance metabolic process,organic cyclic compound binding,heterocyclic compound binding,intracellular part,metabolic process,cytoplasmic part,binding,cellular metabolic process,intracellular,cytoplasm,cell,cell part,hydrolase activity,small molecule binding,kinase activity,purine nucleotide binding,catalytic activity,organic substance biosynthetic proce…	--	--
ENST00000418839.2	ENSG00000223387.6	RP11-408H1.3	chr3:172590712-172594670	0.0692175	1.04961	-3.92257	0.0015	0.832588	Annotated_lncRNA	co_expression	ENSG00000175643	RMI2	-||RecQ-mediated genome instability protein 2	GO:0006950,GO:0005654,GO:0043233,GO:0031981,GO:0070013,GO:0031974,GO:0044428,GO:0044446,GO:0044422,GO:0048583,GO:0005634,GO:0044238,GO:0044260,GO:0071704,GO:0043170,GO:0043226,GO:0097159,GO:0043229,GO:1901363,GO:0044424,GO:0090304,GO:0008152,GO:0033554,GO:0005488,GO:1901360,GO:0043227,GO:0034641,GO:0043231,GO:0050789,GO:0044237,GO:0005622,GO:0006139,GO:0046483,GO:0065007,GO:0051716,GO:0005737,GO:…	response to stress,nucleoplasm,organelle lumen,nuclear lumen,intracellular organelle lumen,membrane-enclosed lumen,nuclear part,intracellular organelle part,organelle part,regulation of response to stimulus,nucleus,primary metabolic process,cellular macromolecule metabolic process,organic substance metabolic process,macromolecule metabolic process,organelle,organic cyclic compound binding,intrace…	hsa03460	Fanconi anemia pathway
ENST00000418839.2	ENSG00000223387.6	RP11-408H1.3	chr3:172590712-172594670	0.0692175	1.04961	-3.92257	0.0015	0.832588	Annotated_lncRNA	co_expression	ENSG00000155229	MMS19	Armadillo-like helical||MMS19, C-terminal||Armadillo-type fold||-	GO:0006950,GO:0005654,GO:0043233,GO:0031981,GO:0070013,GO:0031974,GO:0044428,GO:0032991,GO:0044446,GO:0005829,GO:0005515,GO:0044422,GO:0005634,GO:0044238,GO:0044260,GO:0071704,GO:0043170,GO:0043226,GO:0048518,GO:0043229,GO:0044424,GO:0090304,GO:0008152,GO:0033554,GO:0044444,GO:0005488,GO:0010467,GO:1901360,GO:0043227,GO:0043234,GO:0034641,GO:0043231,GO:0050789,GO:0044237,GO:0005622,GO:0006139,GO:…	response to stress,nucleoplasm,organelle lumen,nuclear lumen,intracellular organelle lumen,membrane-enclosed lumen,nuclear part,macromolecular complex,intracellular organelle part,cytosol,protein binding,organelle part,nucleus,primary metabolic process,cellular macromolecule metabolic process,organic substance metabolic process,macromolecule metabolic process,organelle,positive regulation of biol…	--	--
ENST00000418839.2	ENSG00000223387.6	RP11-408H1.3	chr3:172590712-172594670	0.0692175	1.04961	-3.92257	0.0015	0.832588	Annotated_lncRNA	co_expression	ENSG00000165140	FBP1	Fructose-1,6-bisphosphatase class 1||Fructose-1-6-bisphosphatase class I, N-terminal||Fructose-1,6-bisphosphatase, active site||Fructose-1,6-bisphosphatase	GO:0048519,GO:0005829,GO:0005515,GO:0048583,GO:0048523,GO:0044238,GO:0071704,GO:0043170,GO:0043226,GO:0097159,GO:1901363,GO:0044424,GO:0008152,GO:0044444,GO:0005488,GO:0043227,GO:0050789,GO:0044237,GO:0005622,GO:0065007,GO:0051716,GO:0019222,GO:0005737,GO:0070887,GO:0060255,GO:0044248,GO:0050794,GO:0005623,GO:0050896,GO:0044464,GO:0010565,GO:0043933,GO:0065003,GO:0035556,GO:0022607,GO:0010605,GO:…	negative regulation of biological process,cytosol,protein binding,regulation of response to stimulus,negative regulation of cellular process,primary metabolic process,organic substance metabolic process,macromolecule metabolic process,organelle,organic cyclic compound binding,heterocyclic compound binding,intracellular part,metabolic process,cytoplasmic part,binding,membrane-bounded organelle,reg…	hsa01200,hsa04152,hsa00030,hsa00010,hsa00051,hsa01100,hsa04910	Carbon metabolism,AMPK signaling pathway,Pentose phosphate pathway,Glycolysis / Gluconeogenesis,Fructose and mannose metabolism,Metabolic pathways,Insulin signaling pathway
ENST00000418839.2	ENSG00000223387.6	RP11-408H1.3	chr3:172590712-172594670	0.0692175	1.04961	-3.92257	0.0015	0.832588	Annotated_lncRNA	co_expression	ENSG00000082397	EPB41L3	-||Band 4.1, C-terminal||Ezrin/radixin/moesin-like||FERM domain||Ubiquitin-related domain||FERM, N-terminal||Band 4.1 domain||PH domain-like||FERM central domain||Band 4.1-like protein 3||FERM, C-terminal PH-like domain||FERM conserved site||FERM adjacent (FA)||SAB domain||FERM/acyl-CoA-binding protein, 3-helical bundle	GO:0044446,GO:0005515,GO:0044422,GO:0043226,GO:0043229,GO:0044424,GO:0005488,GO:0050789,GO:0005622,GO:0006915,GO:0012501,GO:0065007,GO:0008219,GO:0016265,GO:0005737,GO:0033036,GO:0050794,GO:0005623,GO:0044464,GO:0008104,GO:0006996,GO:0022607,GO:0034613,GO:0070727,GO:0044085,GO:0016043,GO:0071840,GO:0051641,GO:0051128,GO:0005911,GO:0044763,GO:0019898,GO:0003674,GO:0016020,GO:0009987,GO:0043228,GO:…	intracellular organelle part,protein binding,organelle part,organelle,intracellular organelle,intracellular part,binding,regulation of biological process,intracellular,apoptotic process,programmed cell death,biological regulation,cell death,death,cytoplasm,macromolecule localization,regulation of cellular process,cell,cell part,protein localization,organelle organization,cellular component assemb…	hsa04530	Tight junction
ENST00000418839.2	ENSG00000223387.6	RP11-408H1.3	chr3:172590712-172594670	0.0692175	1.04961	-3.92257	0.0015	0.832588	Annotated_lncRNA	co_expression	ENSG00000173039	RELA	Rel homology dimerisation domain||Rel homology domain, conserved site||NF-kappa-B/Dorsal||Immunoglobulin-like fold||IPT domain||p53-like transcription factor, DNA-binding||-||Immunoglobulin E-set||Transcription factor RelA (p65)||Rel homology domain (RHD), DNA-binding domain	GO:0006955,GO:0045087,GO:0002376,GO:0006950,GO:0034097,GO:0080134,GO:0071345,GO:0006952,GO:0005654,GO:0043233,GO:0031981,GO:0019221,GO:0070013,GO:0031974,GO:0044403,GO:0044419,GO:0044428,GO:0032991,GO:0002684,GO:0002682,GO:0048519,GO:0051607,GO:0050776,GO:0044764,GO:0044446,GO:0016032,GO:0005829,GO:0005515,GO:0009615,GO:0002252,GO:0044422,GO:0048583,GO:0002253,GO:0048523,GO:0051704,GO:0005634,GO:…	immune response,innate immune response,immune system process,response to stress,response to cytokine stimulus,regulation of response to stress,cellular response to cytokine stimulus,defense response,nucleoplasm,organelle lumen,nuclear lumen,cytokine-mediated signaling pathway,intracellular organelle lumen,membrane-enclosed lumen,symbiosis, encompassing mutualism through parasitism,interspecies in…	hsa05162,hsa04660,hsa04380,hsa05160,hsa04722,hsa04064,hsa05212,hsa04062,hsa05203,hsa04932,hsa04010,hsa04668,hsa05168,hsa05221,hsa04917,hsa05140,hsa04623,hsa05169,hsa05202,hsa04920,hsa04210,hsa05222,hsa05132,hsa04621,hsa04620,hsa05133,hsa05164,hsa05152,hsa05145,hsa04622,hsa05166,hsa04066,hsa05220,hsa05161,hsa05200,hsa04014,hsa05321,hsa05142,hsa05215,hsa04662,hsa05134,hsa05131,hsa05120,hsa04024,hsa…	Measles,T cell receptor signaling pathway,Osteoclast differentiation,Hepatitis C,Neurotrophin signaling pathway,NF-kappa B signaling pathway,Pancreatic cancer,Chemokine signaling pathway,Viral carcinogenesis,Non-alcoholic fatty liver disease (NAFLD),MAPK signaling pathway,TNF signaling pathway,Herpes simplex infection,Acute myeloid leukemia,Prolactin signaling pathway,Leishmaniasis,Cytosolic DNA-…
ENST00000418839.2	ENSG00000223387.6	RP11-408H1.3	chr3:172590712-172594670	0.0692175	1.04961	-3.92257	0.0015	0.832588	Annotated_lncRNA	co_expression	ENSG00000177868	SVBP	Small vasohibin-binding protein	GO:0048519,GO:0048523,GO:0044238,GO:0044267,GO:0044260,GO:0071704,GO:0043170,GO:0008152,GO:0019538,GO:0050789,GO:0044237,GO:0065007,GO:0019222,GO:0060255,GO:0033036,GO:0050794,GO:0006464,GO:0036211,GO:0005623,GO:0043412,GO:0051246,GO:0044464,GO:0008104,GO:0015031,GO:0010605,GO:0070647,GO:0045184,GO:0080090,GO:0009892,GO:0009306,GO:0032940,GO:0032268,GO:0031323,GO:0051641,GO:0071702,GO:0051649,GO:…	negative regulation of biological process,negative regulation of cellular process,primary metabolic process,cellular protein metabolic process,cellular macromolecule metabolic process,organic substance metabolic process,macromolecule metabolic process,metabolic process,protein metabolic process,regulation of biological process,cellular metabolic process,biological regulation,regulation of metabol…	--	--
ENST00000418839.2	ENSG00000223387.6	RP11-408H1.3	chr3:172590712-172594670	0.0692175	1.04961	-3.92257	0.0015	0.832588	Annotated_lncRNA	co_expression	ENSG00000221963	APOL6	Apolipoprotein L	GO:0005488,GO:0005622,GO:0044424,GO:0033036,GO:0071704,GO:0044238,GO:0005737,GO:0008152,GO:0005576,GO:0003674,GO:0019538,GO:0008150,GO:0051179,GO:0016020,GO:0043170,GO:0051234,GO:0071702,GO:0006810,GO:0044765,GO:0044464,GO:0044699,GO:0005623,GO:0008289,GO:0005575,GO:0010876,GO:0044425,GO:0006869,GO:0042157,GO:0016021,GO:0031224	binding,intracellular,intracellular part,macromolecule localization,organic substance metabolic process,primary metabolic process,cytoplasm,metabolic process,extracellular region,molecular_function,protein metabolic process,biological_process,localization,membrane,macromolecule metabolic process,establishment of localization,organic substance transport,transport,single-organism transport,cell par…	--	--
ENST00000418839.2	ENSG00000223387.6	RP11-408H1.3	chr3:172590712-172594670	0.0692175	1.04961	-3.92257	0.0015	0.832588	Annotated_lncRNA	co_expression	ENSG00000006194	ZNF263	Zinc finger, C2H2-like||Retrovirus capsid, C-terminal||SCAN domain||Zinc finger, C2H2||Zinc finger protein 263||Krueppel-associated box||Zinc finger C2H2-type/integrase DNA-binding domain	GO:0005654,GO:0043233,GO:0031981,GO:0070013,GO:0031974,GO:0044428,GO:0048519,GO:0044446,GO:0044422,GO:0048523,GO:0005634,GO:0044238,GO:0044260,GO:0071704,GO:0043170,GO:0043226,GO:0097159,GO:0043229,GO:1901363,GO:0044424,GO:0090304,GO:0008152,GO:0005488,GO:0010467,GO:1901360,GO:0043227,GO:0034641,GO:0043231,GO:0050789,GO:0044237,GO:0005622,GO:0006139,GO:0046483,GO:0065007,GO:0019222,GO:0005737,GO:…	nucleoplasm,organelle lumen,nuclear lumen,intracellular organelle lumen,membrane-enclosed lumen,nuclear part,negative regulation of biological process,intracellular organelle part,organelle part,negative regulation of cellular process,nucleus,primary metabolic process,cellular macromolecule metabolic process,organic substance metabolic process,macromolecule metabolic process,organelle,organic cyc…	--	--
ENST00000418839.2	ENSG00000223387.6	RP11-408H1.3	chr3:172590712-172594670	0.0692175	1.04961	-3.92257	0.0015	0.832588	Annotated_lncRNA	co_expression	ENSG00000130726	TRIM28	Zinc finger, RING-type||Zinc finger, FYVE/PHD-type||Bromodomain||B-box-type zinc finger||Zinc finger, PHD-type, conserved site||Zinc finger, PHD-finger||Zinc finger, RING/FYVE/PHD-type||Zinc finger, PHD-type||B-box, C-terminal	GO:0006955,GO:0045087,GO:0002376,GO:0006950,GO:0080134,GO:0006952,GO:0005654,GO:0043233,GO:0031981,GO:0070013,GO:0031974,GO:0044403,GO:0044419,GO:0044428,GO:0048519,GO:0044764,GO:0044446,GO:0016032,GO:0005515,GO:0044422,GO:0045069,GO:0048583,GO:0048523,GO:0051704,GO:0005634,GO:0044238,GO:0044267,GO:0044260,GO:0071704,GO:0043170,GO:0043226,GO:0097159,GO:0048518,GO:0043229,GO:0019079,GO:1901363,GO:…	immune response,innate immune response,immune system process,response to stress,regulation of response to stress,defense response,nucleoplasm,organelle lumen,nuclear lumen,intracellular organelle lumen,membrane-enclosed lumen,symbiosis, encompassing mutualism through parasitism,interspecies interaction between organisms,nuclear part,negative regulation of biological process,multi-organism cellula…	--	--
ENST00000418839.2	ENSG00000223387.6	RP11-408H1.3	chr3:172590712-172594670	0.0692175	1.04961	-3.92257	0.0015	0.832588	Annotated_lncRNA	co_expression	ENSG00000255767	RP13-512J5.1	Ribonuclease H-like domain||Ribonuclease H domain	GO:0044238,GO:0044260,GO:0071704,GO:0043170,GO:0097159,GO:1901363,GO:0090304,GO:0008152,GO:0005488,GO:1901360,GO:0034641,GO:0044237,GO:0006139,GO:0046483,GO:0003676,GO:0006725,GO:0006807,GO:0004540,GO:0016787,GO:0016070,GO:0003824,GO:0090305,GO:0004518,GO:0090501,GO:0003674,GO:0016788,GO:0009987,GO:0016891,GO:0008150,GO:0004519,GO:0004521,GO:0016893,GO:0004523,GO:0090502	primary metabolic process,cellular macromolecule metabolic process,organic substance metabolic process,macromolecule metabolic process,organic cyclic compound binding,heterocyclic compound binding,nucleic acid metabolic process,metabolic process,binding,organic cyclic compound metabolic process,cellular nitrogen compound metabolic process,cellular metabolic process,nucleobase-containing compound …	hsa03030	DNA replication
ENST00000418839.2	ENSG00000223387.6	RP11-408H1.3	chr3:172590712-172594670	0.0692175	1.04961	-3.92257	0.0015	0.832588	Annotated_lncRNA	co_expression	ENSG00000145365	TIFA	Forkhead-associated (FHA) domain||SMAD/FHA domain	GO:0005515,GO:0050896,GO:0005488,GO:0005622,GO:0051716,GO:0003674,GO:0008150,GO:0044763,GO:0009987,GO:0044464,GO:0044699,GO:0005623,GO:0035556,GO:0065007,GO:0007165,GO:0007243,GO:0044700,GO:0023052,GO:0007154,GO:0050789,GO:0050794,GO:0007249,GO:0005575	protein binding,response to stimulus,binding,intracellular,cellular response to stimulus,molecular_function,biological_process,single-organism cellular process,cellular process,cell part,single-organism process,cell,intracellular signal transduction,biological regulation,signal transduction,intracellular protein kinase cascade,single organism signaling,signaling,cell communication,regulation of b…	--	--
ENST00000418839.2	ENSG00000223387.6	RP11-408H1.3	chr3:172590712-172594670	0.0692175	1.04961	-3.92257	0.0015	0.832588	Annotated_lncRNA	co_expression	ENSG00000105676	ARMC6	Armadillo-like helical||Armadillo-type fold||-||Armadillo	GO:0002376,GO:0044763,GO:0030097,GO:0002520,GO:0048534,GO:0009987,GO:0044699,GO:0008150,GO:0030154,GO:0044767,GO:0048731,GO:0002244,GO:0048869,GO:0044707,GO:0048856,GO:0032502,GO:0032501,GO:0007275,GO:0048513	immune system process,single-organism cellular process,hemopoiesis,immune system development,hematopoietic or lymphoid organ development,cellular process,single-organism process,biological_process,cell differentiation,single-organism developmental process,system development,hematopoietic progenitor cell differentiation,cellular developmental process,single-multicellular organism process,anatomica…	--	--
ENST00000418839.2	ENSG00000223387.6	RP11-408H1.3	chr3:172590712-172594670	0.0692175	1.04961	-3.92257	0.0015	0.832588	Annotated_lncRNA	co_expression	ENSG00000008710	PKD1	Polycystin cation channel, PKD1/PKD2||PKD domain||C-type lectin fold||Leucine-rich repeat domain, L domain-like||Leucine-rich repeat, typical subtype||C-type lectin||Polycystin cation channel||Polycystic kidney disease type 1 protein||Cysteine-rich flanking region, C-terminal||PLAT/LH2 domain||Carbohydrate-binding WSC||Leucine-rich repeat N-terminal domain||REJ domain||PKD/REJ-like domain||PKD/Ch…	GO:0006950,GO:0032991,GO:0048519,GO:0044446,GO:0005515,GO:0044422,GO:0048523,GO:0005634,GO:0044238,GO:0044267,GO:0044260,GO:0071704,GO:0043170,GO:0043226,GO:0048518,GO:0043229,GO:0044424,GO:0090304,GO:0008152,GO:0019538,GO:0044444,GO:0005488,GO:0010467,GO:1901360,GO:0043227,GO:0043234,GO:0034641,GO:0043231,GO:0050789,GO:0044237,GO:0005622,GO:0006139,GO:0046483,GO:0065007,GO:0051716,GO:0032880,GO:…	response to stress,macromolecular complex,negative regulation of biological process,intracellular organelle part,protein binding,organelle part,negative regulation of cellular process,nucleus,primary metabolic process,cellular protein metabolic process,cellular macromolecule metabolic process,organic substance metabolic process,macromolecule metabolic process,organelle,positive regulation of biol…	--	--
ENST00000418839.2	ENSG00000223387.6	RP11-408H1.3	chr3:172590712-172594670	0.0692175	1.04961	-3.92257	0.0015	0.832588	Annotated_lncRNA	co_expression	ENSG00000180104	EXOC3	Exocyst complex component Sec6	GO:0032991,GO:0044446,GO:0005829,GO:0005515,GO:0044422,GO:0043226,GO:0043229,GO:0044424,GO:0044444,GO:0005488,GO:0043227,GO:0043234,GO:0043231,GO:0005622,GO:0005737,GO:0033036,GO:0005623,GO:0044464,GO:0008104,GO:0015031,GO:0034613,GO:0070727,GO:0045184,GO:0032940,GO:0051641,GO:0071702,GO:0051649,GO:0005911,GO:0044763,GO:0046903,GO:0003674,GO:0031090,GO:0005913,GO:0016020,GO:0006887,GO:0044765,GO:…	macromolecular complex,intracellular organelle part,cytosol,protein binding,organelle part,organelle,intracellular organelle,intracellular part,cytoplasmic part,binding,membrane-bounded organelle,protein complex,intracellular membrane-bounded organelle,intracellular,cytoplasm,macromolecule localization,cell,cell part,protein localization,protein transport,cellular protein localization,cellular ma…	hsa04530	Tight junction
ENST00000418839.2	ENSG00000223387.6	RP11-408H1.3	chr3:172590712-172594670	0.0692175	1.04961	-3.92257	0.0015	0.832588	Annotated_lncRNA	co_expression	ENSG00000109180	OCIAD1	Ovarian carcinoma immunoreactive antigen||-	GO:0043226,GO:0043229,GO:0044424,GO:0044444,GO:0043227,GO:0043231,GO:0005622,GO:0005737,GO:0005623,GO:0044464,GO:0016020,GO:0005575,GO:0005739,GO:0005768	organelle,intracellular organelle,intracellular part,cytoplasmic part,membrane-bounded organelle,intracellular membrane-bounded organelle,intracellular,cytoplasm,cell,cell part,membrane,cellular_component,mitochondrion,endosome	--	--
ENST00000418839.2	ENSG00000223387.6	RP11-408H1.3	chr3:172590712-172594670	0.0692175	1.04961	-3.92257	0.0015	0.832588	Annotated_lncRNA	co_expression	ENSG00000073584	SMARCE1	SWI/SNF complex subunit BAF57||-||High mobility group box domain	GO:0005654,GO:0043233,GO:0031981,GO:0070013,GO:0031974,GO:0044428,GO:0032991,GO:0048519,GO:0044446,GO:0005515,GO:0044422,GO:0048523,GO:0005634,GO:0044238,GO:0044260,GO:0071704,GO:0043170,GO:0043226,GO:0097159,GO:0043229,GO:1901363,GO:0044424,GO:0090304,GO:0008152,GO:0003723,GO:0005488,GO:0010467,GO:1901360,GO:0043227,GO:0043234,GO:0034641,GO:0043231,GO:0050789,GO:0044237,GO:0005622,GO:0006139,GO:…	nucleoplasm,organelle lumen,nuclear lumen,intracellular organelle lumen,membrane-enclosed lumen,nuclear part,macromolecular complex,negative regulation of biological process,intracellular organelle part,protein binding,organelle part,negative regulation of cellular process,nucleus,primary metabolic process,cellular macromolecule metabolic process,organic substance metabolic process,macromolecule …	--	--
ENST00000418839.2	ENSG00000223387.6	RP11-408H1.3	chr3:172590712-172594670	0.0692175	1.04961	-3.92257	0.0015	0.832588	Annotated_lncRNA	co_expression	ENSG00000100336	APOL4	Apolipoprotein L||-	GO:0044238,GO:0071704,GO:0043170,GO:0043226,GO:0043229,GO:0044424,GO:0008152,GO:0019538,GO:0005488,GO:0043227,GO:0043231,GO:0005622,GO:0033036,GO:0005623,GO:0044464,GO:0042157,GO:0071702,GO:0008289,GO:0003674,GO:0044765,GO:0044699,GO:0005575,GO:0006810,GO:0051234,GO:0051179,GO:0006869,GO:0006629,GO:0010876,GO:0044710,GO:0008150,GO:0044421,GO:0005615,GO:0005576	primary metabolic process,organic substance metabolic process,macromolecule metabolic process,organelle,intracellular organelle,intracellular part,metabolic process,protein metabolic process,binding,membrane-bounded organelle,intracellular membrane-bounded organelle,intracellular,macromolecule localization,cell,cell part,lipoprotein metabolic process,organic substance transport,lipid binding,mole…	--	--
ENST00000418839.2	ENSG00000223387.6	RP11-408H1.3	chr3:172590712-172594670	0.0692175	1.04961	-3.92257	0.0015	0.832588	Annotated_lncRNA	co_expression	ENSG00000196549	MME	Metallopeptidase, catalytic domain||Peptidase M13, N-terminal domain||Peptidase M13||Peptidase M13, C-terminal domain||Neprilysin||-	GO:0034097,GO:0071345,GO:0005515,GO:0044238,GO:0071704,GO:0043170,GO:0043226,GO:0043229,GO:0044424,GO:0008152,GO:0019538,GO:0044444,GO:0005488,GO:0010467,GO:1901360,GO:0043227,GO:0034641,GO:0043231,GO:0050789,GO:0044237,GO:0005622,GO:0046483,GO:0065007,GO:0010033,GO:0051716,GO:0071310,GO:0019222,GO:0005737,GO:0070887,GO:0060255,GO:0005623,GO:0050896,GO:0006807,GO:0051246,GO:0009411,GO:0044464,GO:…	response to cytokine stimulus,cellular response to cytokine stimulus,protein binding,primary metabolic process,organic substance metabolic process,macromolecule metabolic process,organelle,intracellular organelle,intracellular part,metabolic process,protein metabolic process,cytoplasmic part,binding,gene expression,organic cyclic compound metabolic process,membrane-bounded organelle,cellular nitr…	hsa04640,hsa05010,hsa04614,hsa04974	Hematopoietic cell lineage,Alzheimer's disease,Renin-angiotensin system,Protein digestion and absorption
ENST00000418839.2	ENSG00000223387.6	RP11-408H1.3	chr3:172590712-172594670	0.0692175	1.04961	-3.92257	0.0015	0.832588	Annotated_lncRNA	co_expression	ENSG00000120217	CD274	Immunoglobulin V-set domain||Immunoglobulin-like fold||CD80-like, immunoglobulin C2-set||Immunoglobulin-like domain||Immunoglobulin subtype	GO:0002376,GO:0006955,GO:0002682,GO:0002684,GO:0070062,GO:0043230,GO:0065010,GO:0034097,GO:0031982,GO:0045321,GO:0001816,GO:0010033,GO:0001775,GO:0001817,GO:0031988,GO:0009897,GO:0050870,GO:0002694,GO:0050896,GO:0046649,GO:0050865,GO:0051251,GO:0050863,GO:0050867,GO:0042110,GO:0043227,GO:0031295,GO:0051249,GO:0043226,GO:0002696,GO:0031294,GO:0044421,GO:0042221,GO:0048518,GO:0045184,GO:0033036,GO:…	immune system process,immune response,regulation of immune system process,positive regulation of immune system process,extracellular vesicular exosome,extracellular organelle,extracellular membrane-bounded organelle,response to cytokine stimulus,vesicle,leukocyte activation,cytokine production,response to organic substance,cell activation,regulation of cytokine production,membrane-bounded vesicle…	hsa04514	Cell adhesion molecules (CAMs)
ENST00000418839.2	ENSG00000223387.6	RP11-408H1.3	chr3:172590712-172594670	0.0692175	1.04961	-3.92257	0.0015	0.832588	Annotated_lncRNA	co_expression	ENSG00000234465	PINLYP	Phospholipase A2 inhibitor||Ly-6 antigen/uPA receptor-like	GO:0008152,GO:0050789,GO:0065007,GO:0019222,GO:0065009,GO:0003674,GO:0005575,GO:0044092,GO:0055102,GO:0050790,GO:0043086,GO:0030234,GO:0004859,GO:0008150,GO:0004857,GO:0005576	metabolic process,regulation of biological process,biological regulation,regulation of metabolic process,regulation of molecular function,molecular_function,cellular_component,negative regulation of molecular function,lipase inhibitor activity,regulation of catalytic activity,negative regulation of catalytic activity,enzyme regulator activity,phospholipase inhibitor activity,biological_process,en…	--	--
ENST00000418839.2	ENSG00000223387.6	RP11-408H1.3	chr3:172590712-172594670	0.0692175	1.04961	-3.92257	0.0015	0.832588	Annotated_lncRNA	co_expression	ENSG00000163568	AIM2	Nucleic acid-binding, OB-fold||Death-like domain||DAPIN domain||HIN-200/IF120x	GO:0002376,GO:0006955,GO:0006952,GO:0002682,GO:0051704,GO:0045087,GO:0006950,GO:0002684,GO:0002252,GO:0050776,GO:0051707,GO:0009607,GO:0009615,GO:0034097,GO:0051607,GO:0071345,GO:0001816,GO:0002697,GO:0010033,GO:0001817,GO:0031347,GO:0050778,GO:0019221,GO:0005515,GO:0070887,GO:0050896,GO:0045088,GO:0045089,GO:0080134,GO:0002253,GO:0043227,GO:0071310,GO:0031349,GO:0043226,GO:0043900,GO:0048584,GO:…	immune system process,immune response,defense response,regulation of immune system process,multi-organism process,innate immune response,response to stress,positive regulation of immune system process,immune effector process,regulation of immune response,response to other organism,response to biotic stimulus,response to virus,response to cytokine stimulus,defense response to virus,cellular respon…	hsa04623	Cytosolic DNA-sensing pathway
ENST00000418839.2	ENSG00000223387.6	RP11-408H1.3	chr3:172590712-172594670	0.0692175	1.04961	-3.92257	0.0015	0.832588	Annotated_lncRNA	co_expression	ENSG00000238083	LRRC37A2	LRRC37A/B like protein 1, C-terminal||Leucine-rich repeat-containing protein 37, N-terminal||Leucine-rich repeat, typical subtype||Leucine-rich repeat||Leucine-rich repeat-containing protein 37A/B-like||Leucine-rich repeat domain, L domain-like	GO:0016020,GO:0005575,GO:0016021,GO:0031224,GO:0044425	membrane,cellular_component,integral to membrane,intrinsic to membrane,membrane part	--	--
ENST00000418839.2	ENSG00000223387.6	RP11-408H1.3	chr3:172590712-172594670	0.0692175	1.04961	-3.92257	0.0015	0.832588	Annotated_lncRNA	co_expression	ENSG00000161265	U2AF1L4	U2 auxiliary factor small subunit||RNA recognition motif domain, eukaryote||-||Zinc finger, CCCH-type||Nucleotide-binding alpha-beta plait domain||RNA recognition motif domain	GO:0005654,GO:0043233,GO:0031981,GO:0070013,GO:0031974,GO:0044428,GO:0032991,GO:0044446,GO:0044422,GO:0005634,GO:0044238,GO:0044260,GO:0071704,GO:0043170,GO:0043226,GO:0097159,GO:0043229,GO:1901363,GO:0044424,GO:0090304,GO:0008152,GO:0003723,GO:0005488,GO:0010467,GO:1901360,GO:0043227,GO:0034641,GO:0043231,GO:0044237,GO:0005622,GO:0006139,GO:0046483,GO:0005737,GO:0003676,GO:0006725,GO:0005623,GO:…	nucleoplasm,organelle lumen,nuclear lumen,intracellular organelle lumen,membrane-enclosed lumen,nuclear part,macromolecular complex,intracellular organelle part,organelle part,nucleus,primary metabolic process,cellular macromolecule metabolic process,organic substance metabolic process,macromolecule metabolic process,organelle,organic cyclic compound binding,intracellular organelle,heterocyclic c…	hsa03040,hsa05131	Spliceosome,Shigellosis
ENST00000418839.2	ENSG00000223387.6	RP11-408H1.3	chr3:172590712-172594670	0.0692175	1.04961	-3.92257	0.0015	0.832588	Annotated_lncRNA	co_expression	ENSG00000248235	AC037459.4	Domain of unknown function DUF4657||Domain of unknown function DUF4749||Zinc finger, LIM-type	GO:0005488,GO:0003674,GO:0043167,GO:0008270,GO:0046914,GO:0043169,GO:0046872	binding,molecular_function,ion binding,zinc ion binding,transition metal ion binding,cation binding,metal ion binding	--	--
ENST00000418839.2	ENSG00000223387.6	RP11-408H1.3	chr3:172590712-172594670	0.0692175	1.04961	-3.92257	0.0015	0.832588	Annotated_lncRNA	co_expression	ENSG00000100802	C14orf93	-||Protein of unknown function DUF4616	GO:0005575,GO:0005576	cellular_component,extracellular region	--	--
ENST00000418839.2	ENSG00000223387.6	RP11-408H1.3	chr3:172590712-172594670	0.0692175	1.04961	-3.92257	0.0015	0.832588	Annotated_lncRNA	co_expression	ENSG00000185338	SOCS1	SH2 domain||SOCS box domain||Suppressor of cytokine signalling 1	GO:0002376,GO:0006955,GO:0006952,GO:0002682,GO:0045087,GO:0006950,GO:0050776,GO:0034097,GO:0031982,GO:0071345,GO:0001816,GO:0010033,GO:0001817,GO:0031347,GO:0031988,GO:0019221,GO:0005515,GO:0070887,GO:0050896,GO:0045088,GO:0080134,GO:0043227,GO:0071310,GO:0043226,GO:0034341,GO:0048584,GO:0042221,GO:0048583,GO:0005488,GO:0005622,GO:0048518,GO:0044424,GO:0045184,GO:0033036,GO:0071346,GO:0060333,GO:…	immune system process,immune response,defense response,regulation of immune system process,innate immune response,response to stress,regulation of immune response,response to cytokine stimulus,vesicle,cellular response to cytokine stimulus,cytokine production,response to organic substance,regulation of cytokine production,regulation of defense response,membrane-bounded vesicle,cytokine-mediated s…	hsa04917,hsa04380,hsa04910,hsa04630,hsa04120,hsa05145,hsa04930,hsa05206	Prolactin signaling pathway,Osteoclast differentiation,Insulin signaling pathway,Jak-STAT signaling pathway,Ubiquitin mediated proteolysis,Toxoplasmosis,Type II diabetes mellitus,MicroRNAs in cancer
ENST00000418839.2	ENSG00000223387.6	RP11-408H1.3	chr3:172590712-172594670	0.0692175	1.04961	-3.92257	0.0015	0.832588	Annotated_lncRNA	co_expression	ENSG00000125531	FNDC11	Immunoglobulin-like fold||-||Fibronectin type III	GO:0005515,GO:0043226,GO:0005488,GO:0043227,GO:0003674,GO:0005575,GO:0031982,GO:0031988,GO:0070062,GO:0043230,GO:0065010,GO:0044421,GO:0005576	protein binding,organelle,binding,membrane-bounded organelle,molecular_function,cellular_component,vesicle,membrane-bounded vesicle,extracellular vesicular exosome,extracellular organelle,extracellular membrane-bounded organelle,extracellular region part,extracellular region	--	--
ENST00000418839.2	ENSG00000223387.6	RP11-408H1.3	chr3:172590712-172594670	0.0692175	1.04961	-3.92257	0.0015	0.832588	Annotated_lncRNA	co_expression	ENSG00000168259	DNAJC7	Tetratricopeptide repeat||Tetratricopeptide repeat 1||Tetratricopeptide-like helical domain||DnaJ domain||Tetratricopeptide repeat-containing domain||-||Tetratricopeptide repeat 2	GO:0006950,GO:0080134,GO:0005654,GO:0043233,GO:0031981,GO:0070013,GO:0031974,GO:0044428,GO:0044446,GO:0005829,GO:0005515,GO:0044422,GO:0048583,GO:0005634,GO:0044238,GO:0044267,GO:0044260,GO:0071704,GO:0043170,GO:0043226,GO:0043229,GO:0044424,GO:0008152,GO:0033554,GO:0019538,GO:0044444,GO:0005488,GO:1901360,GO:0043227,GO:0034641,GO:0043231,GO:0050789,GO:0044237,GO:0005622,GO:0006139,GO:0046483,GO:…	response to stress,regulation of response to stress,nucleoplasm,organelle lumen,nuclear lumen,intracellular organelle lumen,membrane-enclosed lumen,nuclear part,intracellular organelle part,cytosol,protein binding,organelle part,regulation of response to stimulus,nucleus,primary metabolic process,cellular protein metabolic process,cellular macromolecule metabolic process,organic substance metabol…	--	--
ENST00000418839.2	ENSG00000223387.6	RP11-408H1.3	chr3:172590712-172594670	0.0692175	1.04961	-3.92257	0.0015	0.832588	Annotated_lncRNA	co_expression	ENSG00000105374	NKG7	PMP-22/EMP/MP20/Claudin superfamily||PMP-22/EMP/MP20	GO:0016020,GO:0044464,GO:0005623,GO:0044459,GO:0005575,GO:0044425,GO:0005886,GO:0071944,GO:0016021,GO:0031226,GO:0031224,GO:0005887	membrane,cell part,cell,plasma membrane part,cellular_component,membrane part,plasma membrane,cell periphery,integral to membrane,intrinsic to plasma membrane,intrinsic to membrane,integral to plasma membrane	--	--
ENST00000418839.2	ENSG00000223387.6	RP11-408H1.3	chr3:172590712-172594670	0.0692175	1.04961	-3.92257	0.0015	0.832588	Annotated_lncRNA	co_expression	ENSG00000146826	C7orf43	-||Protein of unknown function DUF4707	--	--	--	--
ENST00000418839.2	ENSG00000223387.6	RP11-408H1.3	chr3:172590712-172594670	0.0692175	1.04961	-3.92257	0.0015	0.832588	Annotated_lncRNA	co_expression	ENSG00000082269	FAM135A	-||Protein FAM135||Domain of unknown function DUF676, lipase-like||Alpha/Beta hydrolase fold	GO:0044238,GO:0071704,GO:0008152,GO:0044237,GO:0016787,GO:0003824,GO:0003674,GO:0016788,GO:0009987,GO:0006629,GO:0044255,GO:0044710,GO:0008150,GO:0052689	primary metabolic process,organic substance metabolic process,metabolic process,cellular metabolic process,hydrolase activity,catalytic activity,molecular_function,hydrolase activity, acting on ester bonds,cellular process,lipid metabolic process,cellular lipid metabolic process,single-organism metabolic process,biological_process,carboxylic ester hydrolase activity	--	--
ENST00000418839.2	ENSG00000223387.6	RP11-408H1.3	chr3:172590712-172594670	0.0692175	1.04961	-3.92257	0.0015	0.832588	Annotated_lncRNA	co_expression	ENSG00000105373	GLTSCR2	Ribosome biogenesis protein Nop53/GLTSCR2	GO:0044446,GO:0044422,GO:0031974,GO:0043233,GO:0044428,GO:0070013,GO:0043227,GO:0043226,GO:0031981,GO:0005622,GO:0044424,GO:0043229,GO:0008150,GO:0043231,GO:0005634,GO:0044464,GO:0043228,GO:0043232,GO:0005623,GO:0005730,GO:0005575	intracellular organelle part,organelle part,membrane-enclosed lumen,organelle lumen,nuclear part,intracellular organelle lumen,membrane-bounded organelle,organelle,nuclear lumen,intracellular,intracellular part,intracellular organelle,biological_process,intracellular membrane-bounded organelle,nucleus,cell part,non-membrane-bounded organelle,intracellular non-membrane-bounded organelle,cell,nucle…	hsa05168	Herpes simplex infection
ENST00000418839.2	ENSG00000223387.6	RP11-408H1.3	chr3:172590712-172594670	0.0692175	1.04961	-3.92257	0.0015	0.832588	Annotated_lncRNA	co_expression	ENSG00000109756	RAPGEF2	RmlC-like jelly roll fold||Cyclic nucleotide-binding domain||Cyclic nucleotide-binding-like||Ras guanine-nucleotide exchange factors catalytic domain||Ras-like guanine nucleotide exchange factor, N-terminal||-||Ubiquitin-related domain||Ras guanine nucleotide exchange factor domain||PDZ domain||Rap guanine nucleotide exchange factor 2||Ras-associating (RA) domain	GO:0032991,GO:0048519,GO:0005829,GO:0005515,GO:0048583,GO:0048523,GO:0044238,GO:0044267,GO:0044260,GO:0071704,GO:0043170,GO:0043226,GO:0097159,GO:0048518,GO:0043229,GO:1901363,GO:0044424,GO:0008152,GO:0019538,GO:0044444,GO:0005488,GO:1901360,GO:0043227,GO:0043234,GO:0034641,GO:0048584,GO:0043231,GO:0050789,GO:0044237,GO:0005622,GO:0006139,GO:0006915,GO:0012501,GO:0046483,GO:0065007,GO:0008219,GO:…	macromolecular complex,negative regulation of biological process,cytosol,protein binding,regulation of response to stimulus,negative regulation of cellular process,primary metabolic process,cellular protein metabolic process,cellular macromolecule metabolic process,organic substance metabolic process,macromolecule metabolic process,organelle,organic cyclic compound binding,positive regulation of …	hsa04010,hsa04015	MAPK signaling pathway,Rap1 signaling pathway
ENST00000418839.2	ENSG00000223387.6	RP11-408H1.3	chr3:172590712-172594670	0.0692175	1.04961	-3.92257	0.0015	0.832588	Annotated_lncRNA	co_expression	ENSG00000034677	RNF19A	-||IBR domain||Zinc finger, RING-type||E3 ubiquitin ligase RBR family||Zinc finger, RING/FYVE/PHD-type	GO:0032991,GO:0044446,GO:0005829,GO:0005515,GO:0044422,GO:0044238,GO:0044267,GO:0044260,GO:0071704,GO:0043170,GO:0043226,GO:0048518,GO:0043229,GO:0044424,GO:0008152,GO:0019538,GO:0044444,GO:0005488,GO:0043234,GO:0050789,GO:0044237,GO:0005622,GO:0065007,GO:0019222,GO:0005737,GO:0044265,GO:0060255,GO:0044248,GO:0019899,GO:0050794,GO:0006464,GO:0036211,GO:0005623,GO:0043412,GO:0051246,GO:0044464,GO:…	macromolecular complex,intracellular organelle part,cytosol,protein binding,organelle part,primary metabolic process,cellular protein metabolic process,cellular macromolecule metabolic process,organic substance metabolic process,macromolecule metabolic process,organelle,positive regulation of biological process,intracellular organelle,intracellular part,metabolic process,protein metabolic process…	--	--
ENST00000418839.2	ENSG00000223387.6	RP11-408H1.3	chr3:172590712-172594670	0.0692175	1.04961	-3.92257	0.0015	0.832588	Annotated_lncRNA	co_expression	ENSG00000167862	MRPL58	Peptide chain release factor class I/class II||-	GO:0043233,GO:0070013,GO:0031974,GO:0032991,GO:0044446,GO:0044422,GO:0044238,GO:0044267,GO:0044260,GO:0071704,GO:0043170,GO:0043226,GO:0097159,GO:0043229,GO:1901363,GO:0044424,GO:0008152,GO:0019538,GO:0003723,GO:0044444,GO:0005488,GO:0010467,GO:0043227,GO:0010608,GO:0043231,GO:0050789,GO:0044237,GO:0005622,GO:0065007,GO:0019222,GO:0005737,GO:0003676,GO:0060255,GO:0050794,GO:0005623,GO:0051246,GO:…	organelle lumen,intracellular organelle lumen,membrane-enclosed lumen,macromolecular complex,intracellular organelle part,organelle part,primary metabolic process,cellular protein metabolic process,cellular macromolecule metabolic process,organic substance metabolic process,macromolecule metabolic process,organelle,organic cyclic compound binding,intracellular organelle,heterocyclic compound bind…	--	--
ENST00000418839.2	ENSG00000223387.6	RP11-408H1.3	chr3:172590712-172594670	0.0692175	1.04961	-3.92257	0.0015	0.832588	Annotated_lncRNA	co_expression	ENSG00000187186	RP11-195F19.5	-	--	--	--	--
ENST00000418839.2	ENSG00000223387.6	RP11-408H1.3	chr3:172590712-172594670	0.0692175	1.04961	-3.92257	0.0015	0.832588	Annotated_lncRNA	co_expression	ENSG00000141574	SECTM1	Secreted and transmembrane protein 1||-||Immunoglobulin-like domain||Immunoglobulin-like fold	GO:0002376,GO:0006955,GO:0070062,GO:0043230,GO:0065010,GO:0031982,GO:0031988,GO:0005515,GO:0050896,GO:0043227,GO:0043226,GO:0048584,GO:0044421,GO:0048583,GO:0005488,GO:0005622,GO:0048518,GO:0044424,GO:0051716,GO:0005737,GO:0005576,GO:0003674,GO:0043229,GO:0008150,GO:0043231,GO:0044763,GO:0016020,GO:0009987,GO:0044444,GO:0048522,GO:0044464,GO:0044699,GO:0005623,GO:0035556,GO:0065007,GO:0009967,GO:…	immune system process,immune response,extracellular vesicular exosome,extracellular organelle,extracellular membrane-bounded organelle,vesicle,membrane-bounded vesicle,protein binding,response to stimulus,membrane-bounded organelle,organelle,positive regulation of response to stimulus,extracellular region part,regulation of response to stimulus,binding,intracellular,positive regulation of biologi…	--	--
ENST00000418839.2	ENSG00000223387.6	RP11-408H1.3	chr3:172590712-172594670	0.0692175	1.04961	-3.92257	0.0015	0.832588	Annotated_lncRNA	co_expression	ENSG00000188186	LAMTOR4	-	GO:0006950,GO:0032991,GO:0048519,GO:0044446,GO:0005515,GO:0044422,GO:0048583,GO:0048523,GO:0044238,GO:0071704,GO:0043226,GO:0048518,GO:0043229,GO:0044424,GO:0008152,GO:0033554,GO:0044444,GO:0005488,GO:1901360,GO:0043227,GO:0043234,GO:0034641,GO:0048584,GO:0043231,GO:0050789,GO:0044237,GO:0005622,GO:0006139,GO:0046483,GO:0065007,GO:0010033,GO:0051716,GO:0071310,GO:0019222,GO:0005737,GO:0070887,GO:…	response to stress,macromolecular complex,negative regulation of biological process,intracellular organelle part,protein binding,organelle part,regulation of response to stimulus,negative regulation of cellular process,primary metabolic process,organic substance metabolic process,organelle,positive regulation of biological process,intracellular organelle,intracellular part,metabolic process,cellu…	--	--
ENST00000418839.2	ENSG00000223387.6	RP11-408H1.3	chr3:172590712-172594670	0.0692175	1.04961	-3.92257	0.0015	0.832588	Annotated_lncRNA	co_expression	ENSG00000171631	P2RY6	P2Y6 purinoceptor||G protein-coupled receptor, rhodopsin-like||GPCR, rhodopsin-like, 7TM	GO:0048518,GO:0050789,GO:0065007,GO:0010033,GO:0051716,GO:0071310,GO:0070887,GO:0050794,GO:0005623,GO:0050896,GO:0044464,GO:0048522,GO:0042221,GO:0045029,GO:0044763,GO:0015065,GO:0071553,GO:0003674,GO:0007165,GO:0016020,GO:0044765,GO:0009987,GO:0032879,GO:0040012,GO:0007154,GO:0001608,GO:0035589,GO:0045028,GO:0044699,GO:2000145,GO:0005575,GO:0006810,GO:0030334,GO:0044700,GO:0023052,GO:0051234,GO:…	positive regulation of biological process,regulation of biological process,biological regulation,response to organic substance,cellular response to stimulus,cellular response to organic substance,cellular response to chemical stimulus,regulation of cellular process,cell,response to stimulus,cell part,positive regulation of cellular process,response to chemical stimulus,UDP-activated nucleotide re…	hsa04080	Neuroactive ligand-receptor interaction
ENST00000418839.2	ENSG00000223387.6	RP11-408H1.3	chr3:172590712-172594670	0.0692175	1.04961	-3.92257	0.0015	0.832588	Annotated_lncRNA	co_expression	ENSG00000005302	MSL3	RNA binding activity-knot of a chromodomain||MRG domain||Chromo domain-like||Chromo/chromo shadow domain||-||MRG	GO:0005654,GO:0043233,GO:0031981,GO:0070013,GO:0031974,GO:0044428,GO:0032991,GO:0048519,GO:0044446,GO:0005515,GO:0044422,GO:0048523,GO:0005634,GO:0044238,GO:0044267,GO:0044260,GO:0071704,GO:0043170,GO:0043226,GO:0097159,GO:0043229,GO:1901363,GO:0044424,GO:0090304,GO:0008152,GO:0019538,GO:0005488,GO:0010467,GO:1901360,GO:0043227,GO:0043234,GO:0034641,GO:0043231,GO:0050789,GO:0044237,GO:0005622,GO:…	nucleoplasm,organelle lumen,nuclear lumen,intracellular organelle lumen,membrane-enclosed lumen,nuclear part,macromolecular complex,negative regulation of biological process,intracellular organelle part,protein binding,organelle part,negative regulation of cellular process,nucleus,primary metabolic process,cellular protein metabolic process,cellular macromolecule metabolic process,organic substan…	--	--
ENST00000418839.2	ENSG00000223387.6	RP11-408H1.3	chr3:172590712-172594670	0.0692175	1.04961	-3.92257	0.0015	0.832588	Annotated_lncRNA	co_expression	ENSG00000112576	CCND3	Cyclin, C-terminal domain||Cyclin-like||Cyclin, N-terminal||-||Cyclin D	GO:0002376,GO:0005654,GO:0043233,GO:0031981,GO:0070013,GO:0031974,GO:0044428,GO:0032991,GO:0048519,GO:0044446,GO:0005515,GO:0044422,GO:0048583,GO:0048523,GO:0005634,GO:0044238,GO:0044267,GO:0044260,GO:0071704,GO:0043170,GO:0043226,GO:0048518,GO:0043229,GO:0044424,GO:0090304,GO:0008152,GO:0019538,GO:0005488,GO:0010467,GO:1901360,GO:0043227,GO:0043234,GO:0034641,GO:0043231,GO:0050789,GO:0044237,GO:…	immune system process,nucleoplasm,organelle lumen,nuclear lumen,intracellular organelle lumen,membrane-enclosed lumen,nuclear part,macromolecular complex,negative regulation of biological process,intracellular organelle part,protein binding,organelle part,regulation of response to stimulus,negative regulation of cellular process,nucleus,primary metabolic process,cellular protein metabolic process…	hsa05162,hsa05203,hsa04630,hsa05166,hsa04390,hsa04115,hsa04110,hsa04510,hsa04151,hsa04310	Measles,Viral carcinogenesis,Jak-STAT signaling pathway,HTLV-I infection,Hippo signaling pathway,p53 signaling pathway,Cell cycle,Focal adhesion,PI3K-Akt signaling pathway,Wnt signaling pathway
ENST00000418839.2	ENSG00000223387.6	RP11-408H1.3	chr3:172590712-172594670	0.0692175	1.04961	-3.92257	0.0015	0.832588	Annotated_lncRNA	co_expression	ENSG00000198814	GK	Carbohydrate kinase, FGGY, N-terminal||Carbohydrate kinase, FGGY||-||Glycerol kinase||Carbohydrate kinase, FGGY, C-terminal||Carbohydrate kinase, FGGY, conserved site	GO:0070062,GO:0043230,GO:0065010,GO:0031982,GO:0044446,GO:0031988,GO:0044422,GO:0043227,GO:0043226,GO:0044421,GO:0005488,GO:0005622,GO:0044424,GO:0071704,GO:0044238,GO:0044237,GO:0005737,GO:0008152,GO:0005576,GO:0003674,GO:0043229,GO:0005829,GO:0008150,GO:0043231,GO:0016020,GO:0009987,GO:0044444,GO:1901363,GO:0003824,GO:0097159,GO:1901575,GO:0009056,GO:0032553,GO:0044464,GO:0044249,GO:0017076,GO:…	extracellular vesicular exosome,extracellular organelle,extracellular membrane-bounded organelle,vesicle,intracellular organelle part,membrane-bounded vesicle,organelle part,membrane-bounded organelle,organelle,extracellular region part,binding,intracellular,intracellular part,organic substance metabolic process,primary metabolic process,cellular metabolic process,cytoplasm,metabolic process,extr…	hsa00561,hsa01100,hsa03320	Glycerolipid metabolism,Metabolic pathways,PPAR signaling pathway
ENST00000418839.2	ENSG00000223387.6	RP11-408H1.3	chr3:172590712-172594670	0.0692175	1.04961	-3.92257	0.0015	0.832588	Annotated_lncRNA	co_expression	ENSG00000197119	SLC25A29	Mitochondrial substrate/solute carrier||Mitochondrial carrier protein||Mitochondrial carrier domain||-	GO:0044446,GO:0044422,GO:0043226,GO:0043229,GO:0044424,GO:0044444,GO:0043227,GO:0043231,GO:0005622,GO:0005737,GO:0005623,GO:0044464,GO:0071702,GO:0044763,GO:0003674,GO:0031090,GO:0016020,GO:0044765,GO:0009987,GO:0031967,GO:0031975,GO:0044699,GO:0005575,GO:0006810,GO:0005739,GO:0051234,GO:0051179,GO:0044429,GO:0006844,GO:0005740,GO:0031966,GO:0015227,GO:0008150,GO:0015697,GO:0005743,GO:0019866,GO:…	intracellular organelle part,organelle part,organelle,intracellular organelle,intracellular part,cytoplasmic part,membrane-bounded organelle,intracellular membrane-bounded organelle,intracellular,cytoplasm,cell,cell part,organic substance transport,single-organism cellular process,molecular_function,organelle membrane,membrane,single-organism transport,cellular process,organelle envelope,envelope…	--	--
ENST00000418839.2	ENSG00000223387.6	RP11-408H1.3	chr3:172590712-172594670	0.0692175	1.04961	-3.92257	0.0015	0.832588	Annotated_lncRNA	co_expression	ENSG00000197114	ZGPAT	-||Zinc finger, CCCH-type||G-patch domain	GO:0048519,GO:0005515,GO:0048583,GO:0048523,GO:0005634,GO:0044238,GO:0044267,GO:0044260,GO:0071704,GO:0043170,GO:0043226,GO:0097159,GO:0043229,GO:1901363,GO:0044424,GO:0090304,GO:0008152,GO:0019538,GO:0005488,GO:0010467,GO:1901360,GO:0043227,GO:0034641,GO:0043231,GO:0050789,GO:0044237,GO:0005622,GO:0006139,GO:0046483,GO:0065007,GO:0051716,GO:0019222,GO:0003676,GO:0006725,GO:0060255,GO:0050794,GO:…	negative regulation of biological process,protein binding,regulation of response to stimulus,negative regulation of cellular process,nucleus,primary metabolic process,cellular protein metabolic process,cellular macromolecule metabolic process,organic substance metabolic process,macromolecule metabolic process,organelle,organic cyclic compound binding,intracellular organelle,heterocyclic compound …	--	--
ENST00000418839.2	ENSG00000223387.6	RP11-408H1.3	chr3:172590712-172594670	0.0692175	1.04961	-3.92257	0.0015	0.832588	Annotated_lncRNA	co_expression	ENSG00000171017	LRRC8E	Leucine-rich repeat domain, L domain-like||Leucine-rich repeat||Leucine-rich repeat, typical subtype||LRRC8, pannexin-like TM region	GO:0044446,GO:0005515,GO:0044422,GO:0043226,GO:0043229,GO:0044424,GO:0044444,GO:0005488,GO:0043227,GO:0043231,GO:0050789,GO:0005622,GO:0065007,GO:0005737,GO:0005623,GO:0044464,GO:0003674,GO:0031090,GO:0016020,GO:0044765,GO:0032879,GO:0044699,GO:0005575,GO:0006810,GO:0051234,GO:0051179,GO:0012505,GO:0042175,GO:0005789,GO:0044432,GO:0051049,GO:0008150,GO:0005783,GO:0005225,GO:0044070,GO:0005253,GO:…	intracellular organelle part,protein binding,organelle part,organelle,intracellular organelle,intracellular part,cytoplasmic part,binding,membrane-bounded organelle,intracellular membrane-bounded organelle,regulation of biological process,intracellular,biological regulation,cytoplasm,cell,cell part,molecular_function,organelle membrane,membrane,single-organism transport,regulation of localization…	--	--
ENST00000418839.2	ENSG00000223387.6	RP11-408H1.3	chr3:172590712-172594670	0.0692175	1.04961	-3.92257	0.0015	0.832588	Annotated_lncRNA	co_expression	ENSG00000072506	HSD17B10	Short-chain dehydrogenase/reductase SDR||NAD(P)-binding domain||Short-chain dehydrogenase/reductase, conserved site	GO:0044446,GO:0044422,GO:0005515,GO:0031974,GO:0043233,GO:0070013,GO:0043227,GO:0043226,GO:0034641,GO:0005488,GO:0005622,GO:0044424,GO:0034470,GO:0006807,GO:0071704,GO:0044238,GO:0044237,GO:0005737,GO:0034660,GO:0008152,GO:0006396,GO:0003674,GO:1901360,GO:0043229,GO:0006139,GO:0008150,GO:0046483,GO:0043231,GO:0044260,GO:0044763,GO:0016020,GO:0009987,GO:0044444,GO:0071840,GO:0003824,GO:0006725,GO:…	intracellular organelle part,organelle part,protein binding,membrane-enclosed lumen,organelle lumen,intracellular organelle lumen,membrane-bounded organelle,organelle,cellular nitrogen compound metabolic process,binding,intracellular,intracellular part,ncRNA processing,nitrogen compound metabolic process,organic substance metabolic process,primary metabolic process,cellular metabolic process,cyto…	hsa00280,hsa05010,hsa01100	Valine, leucine and isoleucine degradation,Alzheimer's disease,Metabolic pathways
ENST00000418839.2	ENSG00000223387.6	RP11-408H1.3	chr3:172590712-172594670	0.0692175	1.04961	-3.92257	0.0015	0.832588	Annotated_lncRNA	co_expression	ENSG00000125746	EML2	-||WD40-repeat-containing domain||Quinoprotein alcohol dehydrogenase-like superfamily||WD40/YVTN repeat-like-containing domain||Echinoderm microtubule-associated protein-like 2||HELP||WD40 repeat	GO:0032991,GO:0048519,GO:0044446,GO:0005515,GO:0044422,GO:0048523,GO:0043226,GO:0043229,GO:0044424,GO:0005488,GO:0043234,GO:0050789,GO:0005622,GO:0065007,GO:0005737,GO:0050794,GO:0005623,GO:0044464,GO:0034622,GO:0043933,GO:0065003,GO:0006996,GO:0022607,GO:0044085,GO:0016043,GO:0044087,GO:0071840,GO:0051128,GO:0010968,GO:0043254,GO:0051129,GO:0044763,GO:0031333,GO:0003674,GO:0016020,GO:0009987,GO:…	macromolecular complex,negative regulation of biological process,intracellular organelle part,protein binding,organelle part,negative regulation of cellular process,organelle,intracellular organelle,intracellular part,binding,protein complex,regulation of biological process,intracellular,biological regulation,cytoplasm,regulation of cellular process,cell,cell part,cellular macromolecular complex …	--	--
ENST00000418839.2	ENSG00000223387.6	RP11-408H1.3	chr3:172590712-172594670	0.0692175	1.04961	-3.92257	0.0015	0.832588	Annotated_lncRNA	co_expression	ENSG00000169194	IL13	Interleukin-4/interleukin-13, conserved site||Four-helical cytokine, core||Interleukin-4/interleukin-13||Four-helical cytokine-like, core||Interleukin-13	GO:0006955,GO:0002376,GO:0006950,GO:0034097,GO:0071345,GO:0006952,GO:0002684,GO:0002682,GO:0048519,GO:0050776,GO:0005515,GO:0002252,GO:0048583,GO:0048523,GO:0051704,GO:0044238,GO:0044267,GO:0044260,GO:0071704,GO:0043170,GO:0048518,GO:0044424,GO:0008152,GO:0019538,GO:0005488,GO:0048584,GO:0050789,GO:0044237,GO:0005622,GO:0001817,GO:0006915,GO:0012501,GO:0065007,GO:0008219,GO:0016265,GO:0010033,GO:…	immune response,immune system process,response to stress,response to cytokine stimulus,cellular response to cytokine stimulus,defense response,positive regulation of immune system process,regulation of immune system process,negative regulation of biological process,regulation of immune response,protein binding,immune effector process,regulation of response to stimulus,negative regulation of cellu…	hsa05162,hsa04664,hsa04630,hsa05321,hsa05310,hsa04060	Measles,Fc epsilon RI signaling pathway,Jak-STAT signaling pathway,Inflammatory bowel disease (IBD),Asthma,Cytokine-cytokine receptor interaction
ENST00000418839.2	ENSG00000223387.6	RP11-408H1.3	chr3:172590712-172594670	0.0692175	1.04961	-3.92257	0.0015	0.832588	Annotated_lncRNA	co_expression	ENSG00000102886	GDPD3	Glycerophosphodiester phosphodiesterase domain||PLC-like phosphodiesterase, TIM beta/alpha-barrel domain||-||Glycerophosphoryl diester phosphodiesterase	GO:0044238,GO:0071704,GO:0043226,GO:0008152,GO:0005488,GO:0043227,GO:0016787,GO:0003824,GO:0003674,GO:0016020,GO:0016788,GO:0005575,GO:0043167,GO:0006629,GO:0031982,GO:0031988,GO:0070062,GO:0043230,GO:0065010,GO:0044710,GO:0042578,GO:0008150,GO:0043169,GO:0046872,GO:0008889,GO:0044421,GO:0008081,GO:0016021,GO:0031224,GO:0044425,GO:0005576	primary metabolic process,organic substance metabolic process,organelle,metabolic process,binding,membrane-bounded organelle,hydrolase activity,catalytic activity,molecular_function,membrane,hydrolase activity, acting on ester bonds,cellular_component,ion binding,lipid metabolic process,vesicle,membrane-bounded vesicle,extracellular vesicular exosome,extracellular organelle,extracellular membrane…	--	--
ENST00000418839.2	ENSG00000223387.6	RP11-408H1.3	chr3:172590712-172594670	0.0692175	1.04961	-3.92257	0.0015	0.832588	Annotated_lncRNA	co_expression	ENSG00000113719	ERGIC1	-||Endoplasmic reticulum vesicle transporter, C-terminal	GO:0044446,GO:0005515,GO:0044422,GO:0043226,GO:0043229,GO:0044424,GO:0044444,GO:0005488,GO:0043227,GO:0043231,GO:0005622,GO:0005737,GO:0005623,GO:0044464,GO:0033116,GO:0016482,GO:0051641,GO:0051649,GO:0044763,GO:0005793,GO:0003674,GO:0031090,GO:0016020,GO:0044765,GO:0009987,GO:0044699,GO:0005575,GO:0006810,GO:0016192,GO:0051234,GO:0051179,GO:0046907,GO:0012505,GO:0042175,GO:0005789,GO:0044432,GO:…	intracellular organelle part,protein binding,organelle part,organelle,intracellular organelle,intracellular part,cytoplasmic part,binding,membrane-bounded organelle,intracellular membrane-bounded organelle,intracellular,cytoplasm,cell,cell part,endoplasmic reticulum-Golgi intermediate compartment membrane,cytoplasmic transport,cellular localization,establishment of localization in cell,single-org…	--	--
ENST00000418839.2	ENSG00000223387.6	RP11-408H1.3	chr3:172590712-172594670	0.0692175	1.04961	-3.92257	0.0015	0.832588	Annotated_lncRNA	co_expression	ENSG00000260238	PMF1-BGLAP	Polyamine-modulated factor 1/Kinetochore protein NNF1	GO:0005654,GO:0043233,GO:0031981,GO:0070013,GO:0031974,GO:0044428,GO:0044446,GO:0044422,GO:0005634,GO:0043226,GO:0043229,GO:0044424,GO:0043227,GO:0043231,GO:0005622,GO:0005623,GO:0044464,GO:0005575	nucleoplasm,organelle lumen,nuclear lumen,intracellular organelle lumen,membrane-enclosed lumen,nuclear part,intracellular organelle part,organelle part,nucleus,organelle,intracellular organelle,intracellular part,membrane-bounded organelle,intracellular membrane-bounded organelle,intracellular,cell,cell part,cellular_component	--	--
ENST00000418839.2	ENSG00000223387.6	RP11-408H1.3	chr3:172590712-172594670	0.0692175	1.04961	-3.92257	0.0015	0.832588	Annotated_lncRNA	co_expression	ENSG00000188820	FAM26F	FAM26 family||Protein FAM26F	GO:0003674,GO:0008150,GO:0051179,GO:0044763,GO:0016020,GO:0009987,GO:0051234,GO:0006810,GO:0044765,GO:0044464,GO:0044699,GO:0005623,GO:0044459,GO:0005575,GO:0044425,GO:0005886,GO:0071944,GO:0016021,GO:0031226,GO:0031224,GO:0005887,GO:0055085,GO:0005215,GO:0022857,GO:0022892,GO:0008324,GO:0022891,GO:0034220,GO:0006811,GO:0015075,GO:0015267,GO:0022803,GO:0005216,GO:0022838,GO:0005261	molecular_function,biological_process,localization,single-organism cellular process,membrane,cellular process,establishment of localization,transport,single-organism transport,cell part,single-organism process,cell,plasma membrane part,cellular_component,membrane part,plasma membrane,cell periphery,integral to membrane,intrinsic to plasma membrane,intrinsic to membrane,integral to plasma membrane…	--	--
ENST00000418839.2	ENSG00000223387.6	RP11-408H1.3	chr3:172590712-172594670	0.0692175	1.04961	-3.92257	0.0015	0.832588	Annotated_lncRNA	co_expression	ENSG00000154451	GBP5	Guanylate-binding protein, N-terminal||GB1/RHD3-type guanine nucleotide-binding (G) domain||P-loop containing nucleoside triphosphate hydrolase||Guanylate-binding protein, C-terminal	GO:0002376,GO:0006955,GO:0006952,GO:0002682,GO:0045087,GO:0006950,GO:0002684,GO:0050776,GO:0034097,GO:0031982,GO:0071345,GO:0001816,GO:0010033,GO:0001817,GO:0031347,GO:0044446,GO:0050778,GO:0044422,GO:0005515,GO:0070887,GO:0050896,GO:0045088,GO:0045089,GO:0080134,GO:0043227,GO:0071310,GO:0031349,GO:0043226,GO:0034341,GO:0048584,GO:0042221,GO:0048583,GO:0005488,GO:0005622,GO:0048518,GO:0044424,GO:…	immune system process,immune response,defense response,regulation of immune system process,innate immune response,response to stress,positive regulation of immune system process,regulation of immune response,response to cytokine stimulus,vesicle,cellular response to cytokine stimulus,cytokine production,response to organic substance,regulation of cytokine production,regulation of defense response…	--	--
ENST00000418839.2	ENSG00000223387.6	RP11-408H1.3	chr3:172590712-172594670	0.0692175	1.04961	-3.92257	0.0015	0.832588	Annotated_lncRNA	co_expression	ENSG00000119383	PTPA	Phosphotyrosyl phosphatase activator, PTPA	GO:0005654,GO:0043233,GO:0031981,GO:0070013,GO:0031974,GO:0044428,GO:0032991,GO:0048519,GO:0044446,GO:0005515,GO:0044422,GO:0048523,GO:0005634,GO:0044238,GO:0044267,GO:0044260,GO:0071704,GO:0043170,GO:0043226,GO:0097159,GO:0048518,GO:0043229,GO:1901363,GO:0044424,GO:0008152,GO:0019538,GO:0005488,GO:0043227,GO:0043234,GO:0043231,GO:0050789,GO:0044237,GO:0005622,GO:0051004,GO:0006915,GO:0012501,GO:…	nucleoplasm,organelle lumen,nuclear lumen,intracellular organelle lumen,membrane-enclosed lumen,nuclear part,macromolecular complex,negative regulation of biological process,intracellular organelle part,protein binding,organelle part,negative regulation of cellular process,nucleus,primary metabolic process,cellular protein metabolic process,cellular macromolecule metabolic process,organic substan…	--	--
ENST00000418839.2	ENSG00000223387.6	RP11-408H1.3	chr3:172590712-172594670	0.0692175	1.04961	-3.92257	0.0015	0.832588	Annotated_lncRNA	co_expression	ENSG00000134470	IL15RA	Sushi/SCR/CCP domain||-	GO:0002376,GO:0034097,GO:0071345,GO:0019221,GO:0044428,GO:0002684,GO:0002682,GO:0048519,GO:0044446,GO:0005515,GO:0044422,GO:0048523,GO:0005634,GO:0043226,GO:0048518,GO:0043229,GO:0044424,GO:0044444,GO:0005488,GO:0043227,GO:0043231,GO:0050789,GO:0005622,GO:0065007,GO:0010033,GO:0051716,GO:0071310,GO:0005737,GO:0070887,GO:0050794,GO:0005623,GO:0050896,GO:0044464,GO:0048522,GO:0035556,GO:0050865,GO:…	immune system process,response to cytokine stimulus,cellular response to cytokine stimulus,cytokine-mediated signaling pathway,nuclear part,positive regulation of immune system process,regulation of immune system process,negative regulation of biological process,intracellular organelle part,protein binding,organelle part,negative regulation of cellular process,nucleus,organelle,positive regulatio…	hsa04630,hsa05166,hsa04672,hsa04060	Jak-STAT signaling pathway,HTLV-I infection,Intestinal immune network for IgA production,Cytokine-cytokine receptor interaction
ENST00000418839.2	ENSG00000223387.6	RP11-408H1.3	chr3:172590712-172594670	0.0692175	1.04961	-3.92257	0.0015	0.832588	Annotated_lncRNA	co_expression	ENSG00000074660	SCARF1	EGF-like domain, extracellular||Growth factor receptor cysteine-rich domain||EGF-like, conserved site||Scavenger receptor class F member 1||EGF-like domain||-||Laminin EGF domain	GO:0006950,GO:0031982,GO:0044446,GO:0031988,GO:0044422,GO:0050896,GO:0080134,GO:0043227,GO:0043226,GO:0048584,GO:0048583,GO:0005488,GO:0005622,GO:0048518,GO:0044424,GO:0071704,GO:0044238,GO:0051716,GO:0005737,GO:0008152,GO:0003674,GO:1901360,GO:0043229,GO:0008150,GO:0043231,GO:0051179,GO:0044763,GO:0016020,GO:0009987,GO:0044444,GO:0051239,GO:0071840,GO:0009611,GO:0033554,GO:0048522,GO:0009605,GO:…	response to stress,vesicle,intracellular organelle part,membrane-bounded vesicle,organelle part,response to stimulus,regulation of response to stress,membrane-bounded organelle,organelle,positive regulation of response to stimulus,regulation of response to stimulus,binding,intracellular,positive regulation of biological process,intracellular part,organic substance metabolic process,primary metabo…	--	--
ENST00000418839.2	ENSG00000223387.6	RP11-408H1.3	chr3:172590712-172594670	0.0692175	1.04961	-3.92257	0.0015	0.832588	Annotated_lncRNA	co_expression	ENSG00000119013	NDUFB3	NADH dehydrogenase [ubiquinone] 1 beta subcomplex subunit 3	GO:0032991,GO:0044446,GO:0044422,GO:0043226,GO:0043229,GO:0044424,GO:0008152,GO:0044444,GO:0043227,GO:0043234,GO:0043231,GO:0044237,GO:0005622,GO:0005737,GO:0005623,GO:0044464,GO:0034622,GO:0043933,GO:0065003,GO:0006996,GO:0022607,GO:0044085,GO:0016043,GO:0071840,GO:0003824,GO:0044763,GO:0016310,GO:0003674,GO:0006796,GO:0006793,GO:0031090,GO:0016020,GO:0009987,GO:0031967,GO:0006461,GO:0031975,GO:…	macromolecular complex,intracellular organelle part,organelle part,organelle,intracellular organelle,intracellular part,metabolic process,cytoplasmic part,membrane-bounded organelle,protein complex,intracellular membrane-bounded organelle,cellular metabolic process,intracellular,cytoplasm,cell,cell part,cellular macromolecular complex assembly,macromolecular complex subunit organization,macromole…	hsa04932,hsa05010,hsa05016,hsa00190,hsa05012,hsa01100	Non-alcoholic fatty liver disease (NAFLD),Alzheimer's disease,Huntington's disease,Oxidative phosphorylation,Parkinson's disease,Metabolic pathways
ENST00000418839.2	ENSG00000223387.6	RP11-408H1.3	chr3:172590712-172594670	0.0692175	1.04961	-3.92257	0.0015	0.832588	Annotated_lncRNA	co_expression	ENSG00000070087	PFN2	Profilin conserved site||Profilin1/2/3, vertebrate||Profilin||Profilin-2	GO:0048519,GO:0005515,GO:0048523,GO:0044238,GO:0044267,GO:0044260,GO:0071704,GO:0043170,GO:0043226,GO:0097159,GO:0048518,GO:0043229,GO:1901363,GO:0044424,GO:0008152,GO:0019538,GO:0005488,GO:0010467,GO:1901360,GO:0043227,GO:0010608,GO:0034641,GO:0050789,GO:0044237,GO:0005622,GO:0006139,GO:0046483,GO:0065007,GO:0019222,GO:0005737,GO:0006725,GO:0060255,GO:0044248,GO:0050794,GO:0006464,GO:0036211,GO:…	negative regulation of biological process,protein binding,negative regulation of cellular process,primary metabolic process,cellular protein metabolic process,cellular macromolecule metabolic process,organic substance metabolic process,macromolecule metabolic process,organelle,organic cyclic compound binding,positive regulation of biological process,intracellular organelle,heterocyclic compound b…	hsa05132,hsa04810,hsa04015,hsa05131	Salmonella infection,Regulation of actin cytoskeleton,Rap1 signaling pathway,Shigellosis
ENST00000418839.2	ENSG00000223387.6	RP11-408H1.3	chr3:172590712-172594670	0.0692175	1.04961	-3.92257	0.0015	0.832588	Annotated_lncRNA	co_expression	ENSG00000147383	NSDHL	NAD(P)-binding domain||3-beta hydroxysteroid dehydrogenase/isomerase	GO:0044446,GO:0044422,GO:0044238,GO:0071704,GO:0043226,GO:0043229,GO:0044424,GO:0008152,GO:0044444,GO:1901360,GO:0043227,GO:0043231,GO:0050789,GO:0005622,GO:0065007,GO:0051716,GO:0005737,GO:0050794,GO:0005623,GO:0050896,GO:0044464,GO:0003824,GO:1901576,GO:0009058,GO:0044763,GO:0003674,GO:0031090,GO:0007165,GO:0016020,GO:0009987,GO:1901362,GO:0007154,GO:0044699,GO:0005575,GO:0008203,GO:0044700,GO:…	intracellular organelle part,organelle part,primary metabolic process,organic substance metabolic process,organelle,intracellular organelle,intracellular part,metabolic process,cytoplasmic part,organic cyclic compound metabolic process,membrane-bounded organelle,intracellular membrane-bounded organelle,regulation of biological process,intracellular,biological regulation,cellular response to stimu…	hsa00100,hsa01100	Steroid biosynthesis,Metabolic pathways
ENST00000418839.2	ENSG00000223387.6	RP11-408H1.3	chr3:172590712-172594670	0.0692175	1.04961	-3.92257	0.0015	0.832588	Annotated_lncRNA	co_expression	ENSG00000143398	PIP5K1A	-||Phosphatidylinositol-4-phosphate 5-kinase, core||Phosphatidylinositol-4-phosphate 5-kinase||Phosphatidylinositol-4-phosphate 5-kinase, C-terminal||Phosphatidylinositol-4-phosphate 5-kinase, N-terminal domain	GO:0005654,GO:0043233,GO:0031981,GO:0070013,GO:0031974,GO:0044428,GO:0032991,GO:0044446,GO:0005829,GO:0005515,GO:0044422,GO:0048583,GO:0005634,GO:0044238,GO:0071704,GO:0043226,GO:0097159,GO:0043229,GO:1901363,GO:0044424,GO:0008152,GO:0044444,GO:0005488,GO:0043227,GO:0043234,GO:0043231,GO:0050789,GO:0044237,GO:0005622,GO:0065007,GO:0051716,GO:0005737,GO:0070887,GO:0033036,GO:0019899,GO:0050794,GO:…	nucleoplasm,organelle lumen,nuclear lumen,intracellular organelle lumen,membrane-enclosed lumen,nuclear part,macromolecular complex,intracellular organelle part,cytosol,protein binding,organelle part,regulation of response to stimulus,nucleus,primary metabolic process,organic substance metabolic process,organelle,organic cyclic compound binding,intracellular organelle,heterocyclic compound bindin…	--	--
ENST00000418839.2	ENSG00000223387.6	RP11-408H1.3	chr3:172590712-172594670	0.0692175	1.04961	-3.92257	0.0015	0.832588	Annotated_lncRNA	co_expression	ENSG00000141127	PRPSAP2	-||Phosphoribosyltransferase-like||Ribose-phosphate pyrophosphokinase, N-terminal domain||Ribose-phosphate diphosphokinase	GO:0032991,GO:0005515,GO:0044238,GO:0071704,GO:0008152,GO:0005488,GO:1901360,GO:0043234,GO:0034641,GO:0050789,GO:0044237,GO:0006139,GO:0046483,GO:0065007,GO:0019222,GO:0006725,GO:0006807,GO:0044249,GO:0003824,GO:1901576,GO:0009058,GO:0065009,GO:0003674,GO:0006796,GO:0006793,GO:0016772,GO:0009987,GO:1901362,GO:0044699,GO:0018130,GO:0019438,GO:0005575,GO:0034654,GO:0044271,GO:0044092,GO:0043167,GO:…	macromolecular complex,protein binding,primary metabolic process,organic substance metabolic process,metabolic process,binding,organic cyclic compound metabolic process,protein complex,cellular nitrogen compound metabolic process,regulation of biological process,cellular metabolic process,nucleobase-containing compound metabolic process,heterocycle metabolic process,biological regulation,regulati…	--	--
ENST00000418839.2	ENSG00000223387.6	RP11-408H1.3	chr3:172590712-172594670	0.0692175	1.04961	-3.92257	0.0015	0.832588	Annotated_lncRNA	co_expression	ENSG00000082641	NFE2L1	Basic-leucine zipper domain||Nuclear factor erythroid 2-related factor 1||Basic leucine zipper domain, Maf-type||-||Transcription factor, Skn-1-like, DNA-binding domain	GO:0002376,GO:0006950,GO:0006952,GO:0044446,GO:0044422,GO:0005634,GO:0044238,GO:0044260,GO:0071704,GO:0043170,GO:0043226,GO:0097159,GO:0048518,GO:0043229,GO:1901363,GO:0044424,GO:0090304,GO:0008152,GO:0033554,GO:0044444,GO:0005488,GO:0010467,GO:1901360,GO:0043227,GO:0034641,GO:0043231,GO:0050789,GO:0044237,GO:0005622,GO:0006139,GO:0046483,GO:0065007,GO:0051716,GO:0019222,GO:0005737,GO:0070887,GO:…	immune system process,response to stress,defense response,intracellular organelle part,organelle part,nucleus,primary metabolic process,cellular macromolecule metabolic process,organic substance metabolic process,macromolecule metabolic process,organelle,organic cyclic compound binding,positive regulation of biological process,intracellular organelle,heterocyclic compound binding,intracellular pa…	--	--
ENST00000418839.2	ENSG00000223387.6	RP11-408H1.3	chr3:172590712-172594670	0.0692175	1.04961	-3.92257	0.0015	0.832588	Annotated_lncRNA	co_expression	ENSG00000120963	ZNF706	Uncharacterised protein family SERF||-||At2g23090-like	GO:0048519,GO:0048523,GO:0005634,GO:0044238,GO:0044267,GO:0044260,GO:0071704,GO:0043170,GO:0043226,GO:0043229,GO:0044424,GO:0090304,GO:0008152,GO:0019538,GO:0005488,GO:0010467,GO:1901360,GO:0043227,GO:0010608,GO:0034641,GO:0043231,GO:0050789,GO:0044237,GO:0005622,GO:0006139,GO:0046483,GO:0065007,GO:0019222,GO:0005737,GO:0006725,GO:0060255,GO:0050794,GO:0005623,GO:0006807,GO:0051246,GO:0044464,GO:…	negative regulation of biological process,negative regulation of cellular process,nucleus,primary metabolic process,cellular protein metabolic process,cellular macromolecule metabolic process,organic substance metabolic process,macromolecule metabolic process,organelle,intracellular organelle,intracellular part,nucleic acid metabolic process,metabolic process,protein metabolic process,binding,gen…	--	--
ENST00000418839.2	ENSG00000223387.6	RP11-408H1.3	chr3:172590712-172594670	0.0692175	1.04961	-3.92257	0.0015	0.832588	Annotated_lncRNA	co_expression	ENSG00000114026	OGG1	Helix-turn-helix, base-excision DNA repair, C-terminal||HhH-GPD domain||DNA glycosylase||8-oxoguanine DNA-glycosylase||8-oxoguanine DNA glycosylase, N-terminal	GO:0006950,GO:0080134,GO:0006952,GO:0005654,GO:0043233,GO:0031981,GO:0070013,GO:0031974,GO:0044428,GO:0032991,GO:0048519,GO:0044446,GO:0005515,GO:0044422,GO:0048583,GO:0048523,GO:0005634,GO:0044238,GO:0044260,GO:0071704,GO:0043170,GO:0043226,GO:0097159,GO:0043229,GO:1901363,GO:0044424,GO:0090304,GO:0008152,GO:0033554,GO:0044444,GO:0005488,GO:0010467,GO:1901360,GO:0043227,GO:0043234,GO:0034641,GO:…	response to stress,regulation of response to stress,defense response,nucleoplasm,organelle lumen,nuclear lumen,intracellular organelle lumen,membrane-enclosed lumen,nuclear part,macromolecular complex,negative regulation of biological process,intracellular organelle part,protein binding,organelle part,regulation of response to stimulus,negative regulation of cellular process,nucleus,primary metab…	hsa03410	Base excision repair
ENST00000418839.2	ENSG00000223387.6	RP11-408H1.3	chr3:172590712-172594670	0.0692175	1.04961	-3.92257	0.0015	0.832588	Annotated_lncRNA	co_expression	ENSG00000205981	DNAJC19	DnaJ domain||-	GO:0032991,GO:0044446,GO:0005515,GO:0044422,GO:0044238,GO:0044267,GO:0044260,GO:0071704,GO:0043170,GO:0043226,GO:0043229,GO:0044424,GO:0008152,GO:0019538,GO:0044444,GO:0005488,GO:0043227,GO:0043234,GO:0043231,GO:0044237,GO:0005622,GO:0005737,GO:0033036,GO:0005623,GO:0044464,GO:0008104,GO:0015031,GO:0006996,GO:0034613,GO:0006605,GO:0070727,GO:0045184,GO:0016482,GO:0033365,GO:0016043,GO:0006886,GO:…	macromolecular complex,intracellular organelle part,protein binding,organelle part,primary metabolic process,cellular protein metabolic process,cellular macromolecule metabolic process,organic substance metabolic process,macromolecule metabolic process,organelle,intracellular organelle,intracellular part,metabolic process,protein metabolic process,cytoplasmic part,binding,membrane-bounded organel…	--	--
ENST00000418839.2	ENSG00000223387.6	RP11-408H1.3	chr3:172590712-172594670	0.0692175	1.04961	-3.92257	0.0015	0.832588	Annotated_lncRNA	co_expression	ENSG00000165097	KDM1B	FAD/NAD(P)-binding domain||Homeodomain-like||Winged helix-turn-helix DNA-binding domain||SWIRM domain||Amine oxidase||NAD(P)-binding domain||Zinc finger, CW-type	GO:0005654,GO:0043233,GO:0031981,GO:0070013,GO:0031974,GO:0044428,GO:0044446,GO:0044422,GO:0005634,GO:0044238,GO:0044267,GO:0044260,GO:0071704,GO:0043170,GO:0043226,GO:0097159,GO:0043229,GO:1901363,GO:0044424,GO:0090304,GO:0008152,GO:0019538,GO:0005488,GO:0010467,GO:1901360,GO:0043227,GO:0034641,GO:0043231,GO:0050789,GO:0044237,GO:0005622,GO:0006139,GO:0046483,GO:0065007,GO:0019222,GO:0003676,GO:…	nucleoplasm,organelle lumen,nuclear lumen,intracellular organelle lumen,membrane-enclosed lumen,nuclear part,intracellular organelle part,organelle part,nucleus,primary metabolic process,cellular protein metabolic process,cellular macromolecule metabolic process,organic substance metabolic process,macromolecule metabolic process,organelle,organic cyclic compound binding,intracellular organelle,he…	--	--
ENST00000418839.2	ENSG00000223387.6	RP11-408H1.3	chr3:172590712-172594670	0.0692175	1.04961	-3.92257	0.0015	0.832588	Annotated_lncRNA	co_expression	ENSG00000168062	BATF2	Basic-leucine zipper domain||Basic leucine zipper transcriptional factor ATF-like 2||AP-1 transcription factor	GO:0002376,GO:0006952,GO:0051704,GO:0006950,GO:0051707,GO:0009607,GO:0045321,GO:0001775,GO:0050896,GO:0043227,GO:0043226,GO:0002520,GO:0034641,GO:0005488,GO:0005622,GO:0044424,GO:0030097,GO:0048534,GO:0006807,GO:0071704,GO:0044238,GO:0044237,GO:0008152,GO:0003674,GO:1901360,GO:0043229,GO:0006139,GO:0008150,GO:0046483,GO:0043231,GO:0044260,GO:0002521,GO:0044763,GO:0009987,GO:0005634,GO:1901363,GO:…	immune system process,defense response,multi-organism process,response to stress,response to other organism,response to biotic stimulus,leukocyte activation,cell activation,response to stimulus,membrane-bounded organelle,organelle,immune system development,cellular nitrogen compound metabolic process,binding,intracellular,intracellular part,hemopoiesis,hematopoietic or lymphoid organ development,…	--	--
ENST00000418839.2	ENSG00000223387.6	RP11-408H1.3	chr3:172590712-172594670	0.0692175	1.04961	-3.92257	0.0015	0.832588	Annotated_lncRNA	co_expression	ENSG00000126088	UROD	Uroporphyrinogen decarboxylase (URO-D)||Uroporphyrinogen decarboxylase HemE	GO:0005654,GO:0043233,GO:0031981,GO:0070013,GO:0031974,GO:0044428,GO:0044446,GO:0005829,GO:0044422,GO:0005634,GO:0071704,GO:0043226,GO:0043229,GO:0044424,GO:0008152,GO:0044444,GO:1901360,GO:0043227,GO:0034641,GO:0043231,GO:0044237,GO:0005622,GO:0046483,GO:0005737,GO:0006725,GO:0005623,GO:0006807,GO:0044464,GO:0044249,GO:0003824,GO:1901576,GO:0009058,GO:0003674,GO:0009987,GO:1901362,GO:0018130,GO:…	nucleoplasm,organelle lumen,nuclear lumen,intracellular organelle lumen,membrane-enclosed lumen,nuclear part,intracellular organelle part,cytosol,organelle part,nucleus,organic substance metabolic process,organelle,intracellular organelle,intracellular part,metabolic process,cytoplasmic part,organic cyclic compound metabolic process,membrane-bounded organelle,cellular nitrogen compound metabolic …	hsa01100,hsa00860	Metabolic pathways,Porphyrin and chlorophyll metabolism
ENST00000418839.2	ENSG00000223387.6	RP11-408H1.3	chr3:172590712-172594670	0.0692175	1.04961	-3.92257	0.0015	0.832588	Annotated_lncRNA	co_expression	ENSG00000137843	PAK6	Protein kinase, ATP binding site||-||CRIB domain||Protein kinase domain||Protein kinase-like domain	GO:0005634,GO:0044238,GO:0044267,GO:0044260,GO:0071704,GO:0043170,GO:0043226,GO:0097159,GO:0043229,GO:1901363,GO:0044424,GO:0090304,GO:0008152,GO:0019538,GO:0005488,GO:0010467,GO:1901360,GO:0043227,GO:0034641,GO:0043231,GO:0050789,GO:0044237,GO:0005622,GO:0006139,GO:0006915,GO:0012501,GO:0046483,GO:0065007,GO:0008219,GO:0016265,GO:0051716,GO:0019222,GO:0005737,GO:0006725,GO:0060255,GO:0050794,GO:…	nucleus,primary metabolic process,cellular protein metabolic process,cellular macromolecule metabolic process,organic substance metabolic process,macromolecule metabolic process,organelle,organic cyclic compound binding,intracellular organelle,heterocyclic compound binding,intracellular part,nucleic acid metabolic process,metabolic process,protein metabolic process,binding,gene expression,organic…	hsa04660,hsa04810,hsa05211,hsa04014,hsa04012,hsa04510,hsa04360	T cell receptor signaling pathway,Regulation of actin cytoskeleton,Renal cell carcinoma,Ras signaling pathway,ErbB signaling pathway,Focal adhesion,Axon guidance
[truncated: 1,757 more rows]
