# Supplementary material for: Peripheral whole blood lncRNA expression analysis in patients with eosinophilic asthma
Source: Medicine (Baltimore). 2018 Feb 23;97(8):e9817. doi: 10.1097/MD.0000000000009817 (PMC5842023; doi:10.1097/MD.0000000000009817)
Supplement: Supplemental Digital Content [file medi-97-e9817-s008.xls]

Table E8 present statistically significant lncRNA annotations.
transcript_id	gene_id	gene_name	gene_location	EAH_FPKM	EAL_FPKM	log2(foldchange)	pvalue	qvalue	Status	Target_prediction_method	Target_gene_id	Target_official_symbol	Target_description	Target_GO_id	Target_GO_description	Target_KO_id	Target_KO_description
ENST00000565433.1	ENSG00000260401.1	RP11-800A3.4	chr11:73238974-73242335	0.765788	1.48637	-0.956781	0.0228	0.999477	Annotated_lncRNA	co_location	ENSG00000110237	ARHGEF17	Dbl homology (DH) domain||PH domain-like||WD40-repeat-containing domain||WD40/YVTN repeat-like-containing domain	GO:1901135,GO:1901564,GO:1901136,GO:0005088,GO:0044710,GO:0007154,GO:1901565,GO:0005083,GO:0005575,GO:0044700,GO:0023052,GO:0007165,GO:0005085,GO:0051345,GO:0051716,GO:0009164,GO:1901658,GO:0030695,GO:0043547,GO:0043065,GO:0043068,GO:0060589,GO:0006195,GO:0048518,GO:0051336,GO:0072523,GO:0006996,GO:0019637,GO:0044444,GO:0009166,GO:0009056,GO:0050896,GO:0006163,GO:1901292,GO:0010942,GO:0005089,GO:…	carbohydrate derivative metabolic process,organonitrogen compound metabolic process,carbohydrate derivative catabolic process,Ras guanyl-nucleotide exchange factor activity,single-organism metabolic process,cell communication,organonitrogen compound catabolic process,small GTPase regulator activity,cellular_component,single organism signaling,signaling,signal transduction,guanyl-nucleotide exchan…	--	--
ENST00000565433.1	ENSG00000260401.1	RP11-800A3.4	chr11:73238974-73242335	0.765788	1.48637	-0.956781	0.0228	0.999477	Annotated_lncRNA	co_location	ENSG00000137478	FCHSD2	-||SH3 domain||F-BAR domain||FCH domain	GO:0032535,GO:0090066,GO:0007154,GO:0043623,GO:0033043,GO:0005575,GO:0044700,GO:0023052,GO:0034622,GO:0007274,GO:0051128,GO:0044087,GO:0043254,GO:0031594,GO:0006996,GO:0044444,GO:0022607,GO:0006461,GO:0070271,GO:0007267,GO:0007010,GO:0065003,GO:0065008,GO:0005737,GO:0044763,GO:0051493,GO:0044699,GO:0016043,GO:0044464,GO:0071822,GO:0055037,GO:0044085,GO:0005623,GO:0005768,GO:0005515,GO:0030833,GO:…	regulation of cellular component size,regulation of anatomical structure size,cell communication,cellular protein complex assembly,regulation of organelle organization,cellular_component,single organism signaling,signaling,cellular macromolecular complex assembly,neuromuscular synaptic transmission,regulation of cellular component organization,regulation of cellular component biogenesis,regulatio…	--	--
ENST00000565433.1	ENSG00000260401.1	RP11-800A3.4	chr11:73238974-73242335	0.765788	1.48637	-0.956781	0.0228	0.999477	Annotated_lncRNA	co_location	ENSG00000171631	P2RY6	P2Y6 purinoceptor||G protein-coupled receptor, rhodopsin-like||GPCR, rhodopsin-like, 7TM	GO:0048518,GO:0050789,GO:0065007,GO:0010033,GO:0051716,GO:0071310,GO:0070887,GO:0050794,GO:0005623,GO:0050896,GO:0044464,GO:0048522,GO:0042221,GO:0045029,GO:0044763,GO:0015065,GO:0071553,GO:0003674,GO:0007165,GO:0016020,GO:0044765,GO:0009987,GO:0032879,GO:0040012,GO:0007154,GO:0001608,GO:0035589,GO:0045028,GO:0044699,GO:2000145,GO:0005575,GO:0006810,GO:0030334,GO:0044700,GO:0023052,GO:0051234,GO:…	positive regulation of biological process,regulation of biological process,biological regulation,response to organic substance,cellular response to stimulus,cellular response to organic substance,cellular response to chemical stimulus,regulation of cellular process,cell,response to stimulus,cell part,positive regulation of cellular process,response to chemical stimulus,UDP-activated nucleotide re…	hsa04080	Neuroactive ligand-receptor interaction
ENST00000565433.1	ENSG00000260401.1	RP11-800A3.4	chr11:73238974-73242335	0.765788	1.48637	-0.956781	0.0228	0.999477	Annotated_lncRNA	co_location	ENSG00000175591	P2RY2	P2Y2 purinoceptor||GPCR, rhodopsin-like, 7TM||G protein-coupled receptor, rhodopsin-like	GO:0048518,GO:0050789,GO:0065007,GO:0051716,GO:0050794,GO:0005623,GO:0050896,GO:0044464,GO:0044763,GO:0050878,GO:0046903,GO:0003674,GO:0007165,GO:0016020,GO:0044765,GO:0009987,GO:0032879,GO:0007154,GO:0001608,GO:0035589,GO:0045028,GO:0044699,GO:0051239,GO:0005575,GO:0006810,GO:0044700,GO:0023052,GO:0051234,GO:0051050,GO:0051179,GO:0051240,GO:0007166,GO:0051046,GO:0001614,GO:0016502,GO:0035590,GO:…	positive regulation of biological process,regulation of biological process,biological regulation,cellular response to stimulus,regulation of cellular process,cell,response to stimulus,cell part,single-organism cellular process,regulation of body fluid levels,secretion,molecular_function,signal transduction,membrane,single-organism transport,cellular process,regulation of localization,cell communi…	hsa04750,hsa04080	Inflammatory mediator regulation of TRP channels,Neuroactive ligand-receptor interaction
ENST00000565433.1	ENSG00000260401.1	RP11-800A3.4	chr11:73238974-73242335	0.765788	1.48637	-0.956781	0.0228	0.999477	Annotated_lncRNA	co_expression	ENSG00000122359	ANXA11	Annexin repeat, conserved site||Annexin, type XI||Annexin||Annexin repeat	GO:0044446,GO:0044422,GO:0043233,GO:0005515,GO:0043226,GO:0031981,GO:0005654,GO:0031974,GO:0070013,GO:0044428,GO:0032991,GO:0005737,GO:0044424,GO:0043227,GO:0005622,GO:0043229,GO:0005634,GO:0043231,GO:0044444,GO:0005488,GO:0043234,GO:0005623,GO:0044464,GO:0044763,GO:0031982,GO:0031988,GO:0050896,GO:0008429,GO:0003674,GO:0008289,GO:0007049,GO:0044699,GO:0043168,GO:0044765,GO:0009987,GO:0070062,GO:…	intracellular organelle part,organelle part,organelle lumen,protein binding,organelle,nuclear lumen,nucleoplasm,membrane-enclosed lumen,intracellular organelle lumen,nuclear part,macromolecular complex,cytoplasm,intracellular part,membrane-bounded organelle,intracellular,intracellular organelle,nucleus,intracellular membrane-bounded organelle,cytoplasmic part,binding,protein complex,cell,cell par…	--	--
ENST00000565433.1	ENSG00000260401.1	RP11-800A3.4	chr11:73238974-73242335	0.765788	1.48637	-0.956781	0.0228	0.999477	Annotated_lncRNA	co_expression	ENSG00000145990	GFOD1	Oxidoreductase, N-terminal||Oxidoreductase, C-terminal||NAD(P)-binding domain	GO:0005515,GO:0005488,GO:0008152,GO:0005576,GO:0003674,GO:0008150,GO:0003824,GO:0044710,GO:0055114,GO:0016491,GO:0005575	protein binding,binding,metabolic process,extracellular region,molecular_function,biological_process,catalytic activity,single-organism metabolic process,oxidation-reduction process,oxidoreductase activity,cellular_component	--	--
ENST00000565433.1	ENSG00000260401.1	RP11-800A3.4	chr11:73238974-73242335	0.765788	1.48637	-0.956781	0.0228	0.999477	Annotated_lncRNA	co_expression	ENSG00000186376	ZNF75D	Krueppel-associated box||Zinc finger C2H2-type/integrase DNA-binding domain||SCAN domain||Zinc finger, C2H2||Zinc finger, C2H2-like||Retrovirus capsid, C-terminal	GO:0043226,GO:0044424,GO:0043227,GO:0005622,GO:0043229,GO:0005634,GO:0043231,GO:0005488,GO:1901363,GO:0097159,GO:0005623,GO:0044237,GO:0008152,GO:0044238,GO:0044464,GO:0044260,GO:0065007,GO:0071704,GO:0043170,GO:0050789,GO:0034641,GO:0090304,GO:0019222,GO:0003674,GO:0050794,GO:0046483,GO:1901360,GO:0031323,GO:0006139,GO:0060255,GO:0080090,GO:0006807,GO:0009987,GO:0003676,GO:0010467,GO:0006725,GO:…	organelle,intracellular part,membrane-bounded organelle,intracellular,intracellular organelle,nucleus,intracellular membrane-bounded organelle,binding,heterocyclic compound binding,organic cyclic compound binding,cell,cellular metabolic process,metabolic process,primary metabolic process,cell part,cellular macromolecule metabolic process,biological regulation,organic substance metabolic process,m…	--	--
ENST00000565433.1	ENSG00000260401.1	RP11-800A3.4	chr11:73238974-73242335	0.765788	1.48637	-0.956781	0.0228	0.999477	Annotated_lncRNA	co_expression	ENSG00000131018	SYNE1	KASH domain||Nesprin-1||Actinin-type actin-binding domain, conserved site||-||Calponin homology domain||Spectrin/alpha-actinin||Spectrin repeat	GO:0044446,GO:0044422,GO:0005515,GO:0031974,GO:0043233,GO:0044428,GO:0070013,GO:0043227,GO:0043226,GO:0031981,GO:0005488,GO:0005622,GO:0044424,GO:0033036,GO:0008104,GO:0005737,GO:0003674,GO:0043229,GO:0008150,GO:0043231,GO:0051179,GO:0051641,GO:0032991,GO:0044763,GO:0016020,GO:0009987,GO:0044444,GO:0005634,GO:0071840,GO:0005654,GO:0012505,GO:0034613,GO:0046983,GO:0070727,GO:0065008,GO:0044464,GO:…	intracellular organelle part,organelle part,protein binding,membrane-enclosed lumen,organelle lumen,nuclear part,intracellular organelle lumen,membrane-bounded organelle,organelle,nuclear lumen,binding,intracellular,intracellular part,macromolecule localization,protein localization,cytoplasm,molecular_function,intracellular organelle,biological_process,intracellular membrane-bounded organelle,loc…	--	--
ENST00000565433.1	ENSG00000260401.1	RP11-800A3.4	chr11:73238974-73242335	0.765788	1.48637	-0.956781	0.0228	0.999477	Annotated_lncRNA	co_expression	ENSG00000141068	KSR1	Serine-threonine/tyrosine-protein kinase catalytic domain||Kinase suppressor of RAS, SAM-like domain||Protein kinase C-like, phorbol ester/diacylglycerol-binding domain||-||Protein kinase domain||Serine/threonine-protein kinase, active site||Protein kinase-like domain	GO:0044446,GO:0044422,GO:0005515,GO:0043226,GO:0005829,GO:0032991,GO:0005737,GO:0044424,GO:0043227,GO:0005622,GO:0043229,GO:0048518,GO:0044267,GO:0043231,GO:0044444,GO:0048583,GO:0005488,GO:1901363,GO:0097159,GO:0043234,GO:0019538,GO:0005623,GO:0044237,GO:0008152,GO:0043412,GO:0044238,GO:0044464,GO:0048522,GO:0044260,GO:0006464,GO:0036211,GO:0036094,GO:0048584,GO:1901265,GO:0065007,GO:0071704,GO:…	intracellular organelle part,organelle part,protein binding,organelle,cytosol,macromolecular complex,cytoplasm,intracellular part,membrane-bounded organelle,intracellular,intracellular organelle,positive regulation of biological process,cellular protein metabolic process,intracellular membrane-bounded organelle,cytoplasmic part,regulation of response to stimulus,binding,heterocyclic compound bind…	--	--
ENST00000565433.1	ENSG00000260401.1	RP11-800A3.4	chr11:73238974-73242335	0.765788	1.48637	-0.956781	0.0228	0.999477	Annotated_lncRNA	co_expression	ENSG00000020256	ZFP64	Zinc finger C2H2-type/integrase DNA-binding domain||-||Zinc finger, C2H2-like||Zinc finger, C2H2	GO:0005515,GO:0043226,GO:0044424,GO:0043227,GO:0005622,GO:0043229,GO:0005634,GO:0043231,GO:0005488,GO:1901363,GO:0097159,GO:0005623,GO:0044237,GO:0008152,GO:0044238,GO:0044464,GO:0044260,GO:0065007,GO:0071704,GO:0043170,GO:0050789,GO:0034641,GO:0090304,GO:0019222,GO:0003674,GO:0050794,GO:0046483,GO:1901360,GO:0031323,GO:0006139,GO:0060255,GO:0080090,GO:0006807,GO:0009987,GO:0003676,GO:0010467,GO:…	protein binding,organelle,intracellular part,membrane-bounded organelle,intracellular,intracellular organelle,nucleus,intracellular membrane-bounded organelle,binding,heterocyclic compound binding,organic cyclic compound binding,cell,cellular metabolic process,metabolic process,primary metabolic process,cell part,cellular macromolecule metabolic process,biological regulation,organic substance met…	--	--
ENST00000565433.1	ENSG00000260401.1	RP11-800A3.4	chr11:73238974-73242335	0.765788	1.48637	-0.956781	0.0228	0.999477	Annotated_lncRNA	co_expression	ENSG00000255587	RAB44	Small GTP-binding protein domain||EF-hand domain||EF-hand domain pair||Small GTPase superfamily||P-loop containing nucleoside triphosphate hydrolase	GO:0050896,GO:0005488,GO:0005622,GO:0051716,GO:0003674,GO:0008150,GO:0044763,GO:0016020,GO:0009987,GO:1901363,GO:0097159,GO:0032553,GO:0044464,GO:0044699,GO:0017076,GO:0032550,GO:0032549,GO:0001883,GO:0032555,GO:0005623,GO:0001882,GO:0035639,GO:0035556,GO:0000166,GO:1901265,GO:0065007,GO:0036094,GO:0007165,GO:0044700,GO:0023052,GO:0007154,GO:0050789,GO:0050794,GO:0043168,GO:0032561,GO:0019001,GO:…	response to stimulus,binding,intracellular,cellular response to stimulus,molecular_function,biological_process,single-organism cellular process,membrane,cellular process,heterocyclic compound binding,organic cyclic compound binding,ribonucleotide binding,cell part,single-organism process,purine nucleotide binding,purine ribonucleoside binding,ribonucleoside binding,purine nucleoside binding,purin…	--	--
ENST00000565433.1	ENSG00000260401.1	RP11-800A3.4	chr11:73238974-73242335	0.765788	1.48637	-0.956781	0.0228	0.999477	Annotated_lncRNA	co_expression	ENSG00000130803	ZNF317	Zinc finger C2H2-type/integrase DNA-binding domain||Krueppel-associated box||Zinc finger, C2H2||Zinc finger, C2H2-like||-	GO:0043226,GO:0044424,GO:0043227,GO:0005622,GO:0043229,GO:0005634,GO:0043231,GO:0005488,GO:1901363,GO:0097159,GO:0005623,GO:0044237,GO:0008152,GO:0044238,GO:0044464,GO:0044260,GO:0065007,GO:0071704,GO:0043170,GO:0050789,GO:0034641,GO:0090304,GO:0019222,GO:0003674,GO:0050794,GO:0046483,GO:1901360,GO:0031323,GO:0006139,GO:0060255,GO:0080090,GO:0006807,GO:0009987,GO:0003676,GO:0010467,GO:0006725,GO:…	organelle,intracellular part,membrane-bounded organelle,intracellular,intracellular organelle,nucleus,intracellular membrane-bounded organelle,binding,heterocyclic compound binding,organic cyclic compound binding,cell,cellular metabolic process,metabolic process,primary metabolic process,cell part,cellular macromolecule metabolic process,biological regulation,organic substance metabolic process,m…	--	--
ENST00000565433.1	ENSG00000260401.1	RP11-800A3.4	chr11:73238974-73242335	0.765788	1.48637	-0.956781	0.0228	0.999477	Annotated_lncRNA	co_expression	ENSG00000099337	KCNK6	Two pore domain potassium channel, TWIK family||Two pore domain potassium channel, TWIK-2||Potassium channel domain||Two pore domain potassium channel||Two pore domain potassium channel, TASK family	GO:0032991,GO:0043234,GO:0005623,GO:0044464,GO:0065007,GO:0044763,GO:0050789,GO:0003674,GO:0050794,GO:0044699,GO:0044765,GO:0009987,GO:0032879,GO:0065008,GO:0051234,GO:0051179,GO:0006810,GO:0016020,GO:0008150,GO:0051239,GO:0005575,GO:0044700,GO:0023052,GO:0051049,GO:0030322,GO:0022841,GO:0022840,GO:0022842,GO:0060075,GO:0045776,GO:0003085,GO:0008015,GO:0003013,GO:0060047,GO:0043269,GO:0003015,GO:…	macromolecular complex,protein complex,cell,cell part,biological regulation,single-organism cellular process,regulation of biological process,molecular_function,regulation of cellular process,single-organism process,single-organism transport,cellular process,regulation of localization,regulation of biological quality,establishment of localization,localization,transport,membrane,biological_process…	--	--
ENST00000565433.1	ENSG00000260401.1	RP11-800A3.4	chr11:73238974-73242335	0.765788	1.48637	-0.956781	0.0228	0.999477	Annotated_lncRNA	co_expression	ENSG00000174837	ADGRE1	GPS motif||GPCR, family 2, secretin-like||EGF-like calcium-binding domain||Growth factor receptor cysteine-rich domain||Complement Clr-like EGF domain||GPCR, family 2-like||EGF-like domain||EGF-like, conserved site||EGF-like calcium-binding, conserved site||GPCR family 2, EMR1-like receptor||EGF-type aspartate/asparagine hydroxylation site||GPCR, family 2, secretin-like, conserved site	GO:0002376,GO:0006955,GO:0009897,GO:0050896,GO:0005488,GO:0051716,GO:0009986,GO:0003674,GO:0002250,GO:0008150,GO:0044763,GO:0016020,GO:0009987,GO:0044464,GO:0044699,GO:0005623,GO:0065007,GO:0007165,GO:0044700,GO:0023052,GO:0007154,GO:0050789,GO:0050794,GO:0007166,GO:0044459,GO:0022610,GO:0005575,GO:0007155,GO:0044425,GO:0043167,GO:0005886,GO:0004872,GO:0046872,GO:0071944,GO:0005509,GO:0004871,GO:…	immune system process,immune response,external side of plasma membrane,response to stimulus,binding,cellular response to stimulus,cell surface,molecular_function,adaptive immune response,biological_process,single-organism cellular process,membrane,cellular process,cell part,single-organism process,cell,biological regulation,signal transduction,single organism signaling,signaling,cell communicatio…	--	--
ENST00000565433.1	ENSG00000260401.1	RP11-800A3.4	chr11:73238974-73242335	0.765788	1.48637	-0.956781	0.0228	0.999477	Annotated_lncRNA	co_expression	ENSG00000091181	IL5RA	Type I cytokine receptor, cytokine-binding domain||Short hematopoietin receptor, family 2, conserved site||Fibronectin type III||Immunoglobulin-like fold	GO:0002376,GO:0006955,GO:0006952,GO:0006950,GO:0034097,GO:0071345,GO:0001816,GO:0010033,GO:0001817,GO:0019221,GO:0070887,GO:0050896,GO:0071310,GO:0044421,GO:0042221,GO:0034641,GO:0005622,GO:0006807,GO:0071704,GO:0044238,GO:0051716,GO:0044237,GO:0002437,GO:0008152,GO:0005576,GO:0003674,GO:1901360,GO:0019538,GO:0006139,GO:0008150,GO:0046483,GO:0044260,GO:0044763,GO:0016020,GO:0009987,GO:0051239,GO:…	immune system process,immune response,defense response,response to stress,response to cytokine stimulus,cellular response to cytokine stimulus,cytokine production,response to organic substance,regulation of cytokine production,cytokine-mediated signaling pathway,cellular response to chemical stimulus,response to stimulus,cellular response to organic substance,extracellular region part,response to…	hsa04640,hsa04060,hsa04630	Hematopoietic cell lineage,Cytokine-cytokine receptor interaction,Jak-STAT signaling pathway
ENST00000565433.1	ENSG00000260401.1	RP11-800A3.4	chr11:73238974-73242335	0.765788	1.48637	-0.956781	0.0228	0.999477	Annotated_lncRNA	co_expression	ENSG00000276231	PIK3R6	-||Phosphoinositide 3-kinase regulatory subunit 5/6	GO:0002376,GO:0006955,GO:0006952,GO:0002682,GO:0045087,GO:0006950,GO:0002684,GO:0002252,GO:0050776,GO:0045321,GO:0002697,GO:0001775,GO:0031347,GO:0050870,GO:0002694,GO:0050896,GO:0046649,GO:0050865,GO:0051251,GO:0045088,GO:0050863,GO:0080134,GO:0050867,GO:0042110,GO:0051249,GO:0002696,GO:0048584,GO:0002520,GO:0048583,GO:0005622,GO:0048518,GO:0044424,GO:0030097,GO:0048534,GO:0044445,GO:0002443,GO:…	immune system process,immune response,defense response,regulation of immune system process,innate immune response,response to stress,positive regulation of immune system process,immune effector process,regulation of immune response,leukocyte activation,regulation of immune effector process,cell activation,regulation of defense response,positive regulation of T cell activation,regulation of leukoc…	--	--
ENST00000565433.1	ENSG00000260401.1	RP11-800A3.4	chr11:73238974-73242335	0.765788	1.48637	-0.956781	0.0228	0.999477	Annotated_lncRNA	co_expression	ENSG00000132600	PRMT7	Protein arginine N-methyltransferase PRMT7||Protein arginine N-methyltransferase||S-adenosyl-L-methionine-dependent methyltransferase	GO:0044446,GO:0044422,GO:0043233,GO:0005515,GO:0043226,GO:0031981,GO:0005654,GO:0031974,GO:0070013,GO:0005829,GO:0044428,GO:0005737,GO:0044424,GO:0043227,GO:0005622,GO:0043229,GO:0044267,GO:0005634,GO:0043231,GO:0044444,GO:0005488,GO:0019538,GO:0005623,GO:0044237,GO:0008152,GO:0043412,GO:0044238,GO:0044464,GO:0044260,GO:0006464,GO:0036211,GO:0065007,GO:0071704,GO:0043933,GO:0043170,GO:0044763,GO:…	intracellular organelle part,organelle part,organelle lumen,protein binding,organelle,nuclear lumen,nucleoplasm,membrane-enclosed lumen,intracellular organelle lumen,cytosol,nuclear part,cytoplasm,intracellular part,membrane-bounded organelle,intracellular,intracellular organelle,cellular protein metabolic process,nucleus,intracellular membrane-bounded organelle,cytoplasmic part,binding,protein m…	--	--
ENST00000565433.1	ENSG00000260401.1	RP11-800A3.4	chr11:73238974-73242335	0.765788	1.48637	-0.956781	0.0228	0.999477	Annotated_lncRNA	co_expression	ENSG00000176595	KBTBD11	Kelch-type beta propeller||Kelch repeat type 1||SKP1/BTB/POZ domain||BTB/POZ domain	GO:0032991,GO:0044267,GO:0044260,GO:0019538,GO:0043170,GO:0005622,GO:0003674,GO:0008152,GO:0044424,GO:0044237,GO:0044238,GO:0071704,GO:0009987,GO:0008150,GO:0043234,GO:0044464,GO:0005623,GO:0006464,GO:0036211,GO:0043412,GO:0003824,GO:0032446,GO:0005575,GO:0070647,GO:0016567,GO:0004842,GO:0031461,GO:0019787,GO:0016881,GO:0016879,GO:0031463,GO:0016874,GO:0000151	macromolecular complex,cellular protein metabolic process,cellular macromolecule metabolic process,protein metabolic process,macromolecule metabolic process,intracellular,molecular_function,metabolic process,intracellular part,cellular metabolic process,primary metabolic process,organic substance metabolic process,cellular process,biological_process,protein complex,cell part,cell,cellular protein…	--	--
ENST00000565433.1	ENSG00000260401.1	RP11-800A3.4	chr11:73238974-73242335	0.765788	1.48637	-0.956781	0.0228	0.999477	Annotated_lncRNA	co_expression	ENSG00000159618	ADGRG5	GPCR, family 2, secretin-like||GPCR, family 2, orphan receptor, GPR56/AGRG3/AGRG5||GPS motif||GPCR, family 2-like||-	GO:0005623,GO:0044464,GO:0065007,GO:0044763,GO:0050789,GO:0051716,GO:0050896,GO:0003674,GO:0050794,GO:0044699,GO:0009987,GO:0016020,GO:0008150,GO:0007165,GO:0005575,GO:0007154,GO:0044700,GO:0023052,GO:0007166,GO:0044425,GO:0004871,GO:0060089,GO:0005886,GO:0071944,GO:0016021,GO:0031224,GO:0007186,GO:0038023,GO:0004888,GO:0004872,GO:0004930	cell,cell part,biological regulation,single-organism cellular process,regulation of biological process,cellular response to stimulus,response to stimulus,molecular_function,regulation of cellular process,single-organism process,cellular process,membrane,biological_process,signal transduction,cellular_component,cell communication,single organism signaling,signaling,cell surface receptor signaling …	--	--
LNC_000015	XLOC_003061	-	chr1:47179928-47181104	4.50072	9.02754	-1.00418	0.0203	0.999477	Novel_lncRNA	co_location	ENSG00000186160	CYP4Z1	Cytochrome P450, conserved site||Cytochrome P450, E-class, group I||Cytochrome P450	GO:0031224,GO:0016021,GO:0044425,GO:0016020,GO:0044710,GO:0031090,GO:0005506,GO:0005575,GO:0012505,GO:0004497,GO:0070330,GO:0016712,GO:0005783,GO:0020037,GO:0055114,GO:0046906,GO:0046914,GO:0016705,GO:0044444,GO:0044432,GO:0005789,GO:0005737,GO:0042175,GO:0003824,GO:0044464,GO:0005623,GO:0046872,GO:0043226,GO:0043169,GO:0043231,GO:0043227,GO:0005622,GO:0044446,GO:0043229,GO:0044424,GO:0044422,GO:…	intrinsic to membrane,integral to membrane,membrane part,membrane,single-organism metabolic process,organelle membrane,iron ion binding,cellular_component,endomembrane system,monooxygenase activity,aromatase activity,oxidoreductase activity, acting on paired donors, with incorporation or reduction of molecular oxygen, reduced flavin or flavoprotein as one donor, and incorporation of one atom of o…	--	--
LNC_000015	XLOC_003061	-	chr1:47179928-47181104	4.50072	9.02754	-1.00418	0.0203	0.999477	Novel_lncRNA	co_location	ENSG00000123473	STIL	SCL-interrupting locus protein	GO:0044446,GO:0044422,GO:0005515,GO:0043933,GO:0043226,GO:0043228,GO:0043232,GO:0071840,GO:0033365,GO:0043229,GO:0005622,GO:0005488,GO:0003674,GO:0044424,GO:0050896,GO:0033036,GO:0044763,GO:0009987,GO:0008150,GO:0005829,GO:0071822,GO:0034613,GO:0070727,GO:0048523,GO:0008104,GO:0048519,GO:0044699,GO:0005737,GO:0051179,GO:0044464,GO:0044444,GO:0005623,GO:0051641,GO:0016043,GO:0006996,GO:0051716,GO:…	intracellular organelle part,organelle part,protein binding,macromolecular complex subunit organization,organelle,non-membrane-bounded organelle,intracellular non-membrane-bounded organelle,cellular component organization or biogenesis,protein localization to organelle,intracellular organelle,intracellular,binding,molecular_function,intracellular part,response to stimulus,macromolecule localizati…	--	--
LNC_000015	XLOC_003061	-	chr1:47179928-47181104	4.50072	9.02754	-1.00418	0.0203	0.999477	Novel_lncRNA	co_location	ENSG00000162365	CYP4A22	Cytochrome P450||Cytochrome P450, E-class, group II||Cytochrome P450, E-class, group I||Cytochrome P450, conserved site	GO:0031224,GO:0016021,GO:0044425,GO:0016020,GO:0044710,GO:0031090,GO:0005506,GO:0005575,GO:0012505,GO:0004497,GO:0005783,GO:0020037,GO:0055114,GO:0046906,GO:0046914,GO:0016705,GO:0044444,GO:0044432,GO:0005789,GO:0005737,GO:0042175,GO:0003824,GO:0044464,GO:0005623,GO:0046872,GO:0043226,GO:0043169,GO:0043231,GO:0043227,GO:0005622,GO:0044446,GO:0043229,GO:0044424,GO:0044422,GO:0043167,GO:0003674,GO:…	intrinsic to membrane,integral to membrane,membrane part,membrane,single-organism metabolic process,organelle membrane,iron ion binding,cellular_component,endomembrane system,monooxygenase activity,endoplasmic reticulum,heme binding,oxidation-reduction process,tetrapyrrole binding,transition metal ion binding,oxidoreductase activity, acting on paired donors, with incorporation or reduction of mol…	hsa00071,hsa04270	Fatty acid degradation,Vascular smooth muscle contraction
LNC_000015	XLOC_003061	-	chr1:47179928-47181104	4.50072	9.02754	-1.00418	0.0203	0.999477	Novel_lncRNA	co_location	ENSG00000162366	PDZK1IP1	PDZK1-interacting protein 1/SMIM24||PDZK1-interacting protein 1	GO:0031224,GO:0016021,GO:0044425,GO:0016020,GO:0005575,GO:0043226,GO:0043227,GO:0070062,GO:0043230,GO:0065010,GO:0031982,GO:0031988,GO:0044421,GO:0005576	intrinsic to membrane,integral to membrane,membrane part,membrane,cellular_component,organelle,membrane-bounded organelle,extracellular vesicular exosome,extracellular organelle,extracellular membrane-bounded organelle,vesicle,membrane-bounded vesicle,extracellular region part,extracellular region	--	--
LNC_000015	XLOC_003061	-	chr1:47179928-47181104	4.50072	9.02754	-1.00418	0.0203	0.999477	Novel_lncRNA	co_location	ENSG00000162367	TAL1	Myc-type, basic helix-loop-helix (bHLH) domain	GO:0035855,GO:0060216,GO:0033193,GO:0060217,GO:0060375,GO:0045799,GO:0030221,GO:0061515,GO:0060374,GO:0060018,GO:0030219,GO:0001672,GO:0060215,GO:0048864,GO:0045787,GO:0043249,GO:2000036,GO:0021781,GO:0001944,GO:0021527,GO:0005667,GO:0060218,GO:0033043,GO:0005575,GO:0048863,GO:0030220,GO:0035162,GO:0036344,GO:0001525,GO:0021516,GO:0021510,GO:0045648,GO:0042826,GO:0006333,GO:0031334,GO:0048821,GO:…	megakaryocyte development,definitive hemopoiesis,Lsd1/2 complex,hemangioblast cell differentiation,regulation of mast cell differentiation,positive regulation of chromatin assembly or disassembly,basophil differentiation,myeloid cell development,mast cell differentiation,astrocyte fate commitment,megakaryocyte differentiation,regulation of chromatin assembly or disassembly,primitive hemopoiesis,s…	--	--
LNC_000015	XLOC_003061	-	chr1:47179928-47181104	4.50072	9.02754	-1.00418	0.0203	0.999477	Novel_lncRNA	co_expression	ENSG00000166548	TK2	-||P-loop containing nucleoside triphosphate hydrolase||Deoxynucleoside kinase domain||Deoxynucleoside kinase	GO:0044446,GO:0044422,GO:0043233,GO:0043226,GO:0031974,GO:0070013,GO:0005737,GO:0044424,GO:0043227,GO:0005622,GO:0043229,GO:0043231,GO:0044444,GO:0005488,GO:1901363,GO:0097159,GO:0005623,GO:0044237,GO:0008152,GO:0044238,GO:0044464,GO:0044260,GO:0036094,GO:1901265,GO:0071704,GO:0000166,GO:0043170,GO:0034641,GO:0090304,GO:0017076,GO:0035639,GO:0001882,GO:0032550,GO:0032549,GO:0001883,GO:0032555,GO:…	intracellular organelle part,organelle part,organelle lumen,organelle,membrane-enclosed lumen,intracellular organelle lumen,cytoplasm,intracellular part,membrane-bounded organelle,intracellular,intracellular organelle,intracellular membrane-bounded organelle,cytoplasmic part,binding,heterocyclic compound binding,organic cyclic compound binding,cell,cellular metabolic process,metabolic process,pri…	hsa00983,hsa01100,hsa00240	Drug metabolism - other enzymes,Metabolic pathways,Pyrimidine metabolism
LNC_000015	XLOC_003061	-	chr1:47179928-47181104	4.50072	9.02754	-1.00418	0.0203	0.999477	Novel_lncRNA	co_expression	ENSG00000196787	HIST1H2AG	Histone H2A conserved site||Histone H2A||Histone H2A, C-terminal domain||Histone-fold||Histone H2A/H2B/H3	GO:0070062,GO:0043230,GO:0065010,GO:0031982,GO:0044446,GO:0031988,GO:0044422,GO:0005515,GO:0031974,GO:0043233,GO:0044428,GO:0070013,GO:0043227,GO:0043226,GO:0000786,GO:0044421,GO:0032993,GO:0034641,GO:0031981,GO:0005488,GO:0005622,GO:0044424,GO:0048519,GO:0006807,GO:0071704,GO:0044238,GO:0044237,GO:0008152,GO:0005576,GO:0003674,GO:1901360,GO:0043229,GO:0006139,GO:0008150,GO:0046483,GO:0043231,GO:…	extracellular vesicular exosome,extracellular organelle,extracellular membrane-bounded organelle,vesicle,intracellular organelle part,membrane-bounded vesicle,organelle part,protein binding,membrane-enclosed lumen,organelle lumen,nuclear part,intracellular organelle lumen,membrane-bounded organelle,organelle,nucleosome,extracellular region part,protein-DNA complex,cellular nitrogen compound metab…	hsa05322,hsa05034	Systemic lupus erythematosus,Alcoholism
LNC_000015	XLOC_003061	-	chr1:47179928-47181104	4.50072	9.02754	-1.00418	0.0203	0.999477	Novel_lncRNA	co_expression	ENSG00000196150	ZNF250	Zinc finger C2H2-type/integrase DNA-binding domain||Krueppel-associated box||Zinc finger, C2H2||Zinc finger, C2H2-like	GO:0005634,GO:0044238,GO:0044260,GO:0071704,GO:0043170,GO:0043226,GO:0097159,GO:0043229,GO:1901363,GO:0044424,GO:0090304,GO:0008152,GO:0005488,GO:0010467,GO:1901360,GO:0043227,GO:0034641,GO:0043231,GO:0050789,GO:0044237,GO:0005622,GO:0006139,GO:0046483,GO:0065007,GO:0019222,GO:0003676,GO:0006725,GO:0060255,GO:0050794,GO:0005623,GO:0006807,GO:0044464,GO:0010468,GO:0009059,GO:0080090,GO:0044249,GO:…	nucleus,primary metabolic process,cellular macromolecule metabolic process,organic substance metabolic process,macromolecule metabolic process,organelle,organic cyclic compound binding,intracellular organelle,heterocyclic compound binding,intracellular part,nucleic acid metabolic process,metabolic process,binding,gene expression,organic cyclic compound metabolic process,membrane-bounded organelle…	--	--
LNC_000015	XLOC_003061	-	chr1:47179928-47181104	4.50072	9.02754	-1.00418	0.0203	0.999477	Novel_lncRNA	co_expression	ENSG00000033627	ATP6V0A1	ATPase, V0 complex, subunit 116kDa, eukaryotic||V-type ATPase, V0 complex, 116kDa subunit family	GO:0006950,GO:0044446,GO:0044422,GO:0043233,GO:0005515,GO:0043226,GO:0031981,GO:0005654,GO:0031974,GO:0070013,GO:0044428,GO:0032991,GO:0005737,GO:0080134,GO:0044424,GO:0043227,GO:0005622,GO:0043229,GO:0044248,GO:0005634,GO:0043231,GO:0044444,GO:0048583,GO:0005488,GO:0009056,GO:0033554,GO:0043234,GO:0005623,GO:0031329,GO:0044237,GO:0008152,GO:0044238,GO:0009894,GO:0044464,GO:0033036,GO:0015031,GO:…	response to stress,intracellular organelle part,organelle part,organelle lumen,protein binding,organelle,nuclear lumen,nucleoplasm,membrane-enclosed lumen,intracellular organelle lumen,nuclear part,macromolecular complex,cytoplasm,regulation of response to stress,intracellular part,membrane-bounded organelle,intracellular,intracellular organelle,cellular catabolic process,nucleus,intracellular me…	hsa04145,hsa04721,hsa04966,hsa05323,hsa05110,hsa04142,hsa00190,hsa05152,hsa05120,hsa01100	Phagosome,Synaptic vesicle cycle,Collecting duct acid secretion,Rheumatoid arthritis,Vibrio cholerae infection,Lysosome,Oxidative phosphorylation,Tuberculosis,Epithelial cell signaling in Helicobacter pylori infection,Metabolic pathways
LNC_000015	XLOC_003061	-	chr1:47179928-47181104	4.50072	9.02754	-1.00418	0.0203	0.999477	Novel_lncRNA	co_expression	ENSG00000171067	C11orf24	-	GO:0043226,GO:0005737,GO:0044424,GO:0043227,GO:0005622,GO:0043229,GO:0043231,GO:0044444,GO:0005623,GO:0044464,GO:0016020,GO:0005575,GO:0005794,GO:0044425,GO:0005886,GO:0071944,GO:0016021,GO:0031224	organelle,cytoplasm,intracellular part,membrane-bounded organelle,intracellular,intracellular organelle,intracellular membrane-bounded organelle,cytoplasmic part,cell,cell part,membrane,cellular_component,Golgi apparatus,membrane part,plasma membrane,cell periphery,integral to membrane,intrinsic to membrane	--	--
LNC_000015	XLOC_003061	-	chr1:47179928-47181104	4.50072	9.02754	-1.00418	0.0203	0.999477	Novel_lncRNA	co_expression	ENSG00000138018	SELENOI	CDP-alcohol phosphatidyltransferase||Choline/ethanolamine phosphotransferase	GO:0044446,GO:0044422,GO:0043227,GO:0043226,GO:0005488,GO:0005622,GO:0044424,GO:0071704,GO:0044238,GO:0044237,GO:0005737,GO:0008152,GO:0003674,GO:0043229,GO:0008150,GO:0043231,GO:0016020,GO:0009987,GO:0044444,GO:0012505,GO:0003824,GO:0044464,GO:0016780,GO:0044249,GO:0016772,GO:0005623,GO:0009058,GO:0031090,GO:1901576,GO:0016740,GO:0017169,GO:0006796,GO:0006793,GO:0044710,GO:0019637,GO:0044432,GO:…	intracellular organelle part,organelle part,membrane-bounded organelle,organelle,binding,intracellular,intracellular part,organic substance metabolic process,primary metabolic process,cellular metabolic process,cytoplasm,metabolic process,molecular_function,intracellular organelle,biological_process,intracellular membrane-bounded organelle,membrane,cellular process,cytoplasmic part,endomembrane s…	hsa00564,hsa00565,hsa01100	Glycerophospholipid metabolism,Ether lipid metabolism,Metabolic pathways
LNC_000015	XLOC_003061	-	chr1:47179928-47181104	4.50072	9.02754	-1.00418	0.0203	0.999477	Novel_lncRNA	co_expression	ENSG00000274618	HIST1H4F	Histone H4, conserved site||Histone H4||Histone-fold||TATA box binding protein associated factor (TAF)	GO:0000786,GO:0070062,GO:0043230,GO:0065010,GO:0032993,GO:0002376,GO:0006335,GO:0034723,GO:0031982,GO:0031988,GO:0044085,GO:0051290,GO:0006342,GO:0006334,GO:0000183,GO:0044446,GO:0044422,GO:0034728,GO:0031497,GO:0045814,GO:0051262,GO:0002682,GO:0034622,GO:0006333,GO:0006323,GO:0044421,GO:0032991,GO:0071103,GO:0046982,GO:0065004,GO:0045653,GO:0000785,GO:0065003,GO:0071824,GO:0006950,GO:0044428,GO:…	nucleosome,extracellular vesicular exosome,extracellular organelle,extracellular membrane-bounded organelle,protein-DNA complex,immune system process,DNA replication-dependent nucleosome assembly,DNA replication-dependent nucleosome organization,vesicle,membrane-bounded vesicle,cellular component biogenesis,protein heterotetramerization,chromatin silencing,nucleosome assembly,chromatin silencing …	hsa05322,hsa05034,hsa05203	Systemic lupus erythematosus,Alcoholism,Viral carcinogenesis
LNC_000015	XLOC_003061	-	chr1:47179928-47181104	4.50072	9.02754	-1.00418	0.0203	0.999477	Novel_lncRNA	co_expression	ENSG00000278588	HIST1H2BI	Histone H2A/H2B/H3||Histone-fold||Histone H2B	GO:0000786,GO:0070062,GO:0043230,GO:0065010,GO:0032993,GO:0002376,GO:0031982,GO:0031988,GO:0044085,GO:0006334,GO:0044446,GO:0051704,GO:0044422,GO:0034728,GO:0031497,GO:0034622,GO:0006333,GO:0000788,GO:0006323,GO:0044421,GO:0032991,GO:0071103,GO:0046982,GO:0065004,GO:0006955,GO:0000785,GO:0065003,GO:0071824,GO:0006950,GO:0044428,GO:0031974,GO:0005515,GO:0043233,GO:0043933,GO:0006952,GO:0022607,GO:…	nucleosome,extracellular vesicular exosome,extracellular organelle,extracellular membrane-bounded organelle,protein-DNA complex,immune system process,vesicle,membrane-bounded vesicle,cellular component biogenesis,nucleosome assembly,intracellular organelle part,multi-organism process,organelle part,nucleosome organization,chromatin assembly,cellular macromolecular complex assembly,chromatin assem…	hsa05322,hsa05034,hsa05203	Systemic lupus erythematosus,Alcoholism,Viral carcinogenesis
LNC_000015	XLOC_003061	-	chr1:47179928-47181104	4.50072	9.02754	-1.00418	0.0203	0.999477	Novel_lncRNA	co_expression	ENSG00000138606	SHF	SH2 domain||-	GO:0005515,GO:0048518,GO:0048583,GO:0005488,GO:0012501,GO:0008219,GO:0016265,GO:0006915,GO:0048522,GO:0048584,GO:0065007,GO:0044763,GO:0050789,GO:0051716,GO:0050896,GO:0003674,GO:0050794,GO:0044699,GO:0009987,GO:0009967,GO:0060090,GO:0010646,GO:0010647,GO:0008150,GO:0009966,GO:0030674,GO:0007165,GO:0005070,GO:0035591,GO:0023056,GO:0023051,GO:0007154,GO:0044700,GO:0023052	protein binding,positive regulation of biological process,regulation of response to stimulus,binding,programmed cell death,cell death,death,apoptotic process,positive regulation of cellular process,positive regulation of response to stimulus,biological regulation,single-organism cellular process,regulation of biological process,cellular response to stimulus,response to stimulus,molecular_function…	--	--
LNC_000015	XLOC_003061	-	chr1:47179928-47181104	4.50072	9.02754	-1.00418	0.0203	0.999477	Novel_lncRNA	co_expression	ENSG00000278677	HIST1H2AM	Histone H2A conserved site||Histone H2A||Histone H2A, C-terminal domain||Histone-fold||Histone H2A/H2B/H3	GO:0000786,GO:0070062,GO:0043230,GO:0065010,GO:0032993,GO:0031982,GO:0031988,GO:0006342,GO:0044446,GO:0044422,GO:0045814,GO:0044421,GO:0032991,GO:0046982,GO:0000785,GO:0044428,GO:0031974,GO:0005515,GO:0016458,GO:0043233,GO:0070013,GO:0031981,GO:0043226,GO:0005576,GO:0000228,GO:0044454,GO:0043228,GO:0043232,GO:0044260,GO:0034641,GO:0043227,GO:0046983,GO:0044427,GO:0005694,GO:0000790,GO:0090304,GO:…	nucleosome,extracellular vesicular exosome,extracellular organelle,extracellular membrane-bounded organelle,protein-DNA complex,vesicle,membrane-bounded vesicle,chromatin silencing,intracellular organelle part,organelle part,negative regulation of gene expression, epigenetic,extracellular region part,macromolecular complex,protein heterodimerization activity,chromatin,nuclear part,membrane-enclos…	hsa05322,hsa05034	Systemic lupus erythematosus,Alcoholism
ENST00000540171.2	ENSG00000256050.2	RP11-982M15.6	chr14:104681145-104684932	0.255939	0.779495	-1.60674	0.0244	0.999477	Annotated_lncRNA	co_location	ENSG00000184990	SIVA1	Siva||2Fe-2S ferredoxin, iron-sulphur binding site	GO:0051701,GO:0046718,GO:0030260,GO:0044409,GO:0051806,GO:0051828,GO:0052126,GO:0052192,GO:0001618,GO:0005175,GO:0032813,GO:0051704,GO:0097191,GO:0005102,GO:0007154,GO:0007166,GO:0005575,GO:0044700,GO:0023052,GO:0007165,GO:0044403,GO:0044419,GO:0051537,GO:0004872,GO:0016032,GO:0044764,GO:0051716,GO:0040011,GO:0005126,GO:0097190,GO:0050896,GO:0051536,GO:0051540,GO:0005737,GO:0044763,GO:0044699,GO:…	interaction with host,viral entry into host cell,entry into host cell,entry into host,entry into cell of other organism involved in symbiotic interaction,entry into other organism involved in symbiotic interaction,movement in host environment,movement in environment of other organism involved in symbiotic interaction,virus receptor activity,CD27 receptor binding,tumor necrosis factor receptor sup…	--	--
ENST00000540171.2	ENSG00000256050.2	RP11-982M15.6	chr14:104681145-104684932	0.255939	0.779495	-1.60674	0.0244	0.999477	Annotated_lncRNA	co_location	ENSG00000203485	INF2	Armadillo-like helical||Formin, FH2 domain||Inverted formin-2||Formin, FH3 domain||Rho GTPase-binding/formin homology 3 (GBD/FH3) domain||WH2 domain||Formin, GTPase-binding domain||-||Armadillo-type fold	GO:0010821,GO:0008092,GO:0033043,GO:0005575,GO:0090140,GO:0007005,GO:0051128,GO:0000266,GO:0048285,GO:0006996,GO:0044444,GO:0017048,GO:0007010,GO:0003779,GO:0022603,GO:0009653,GO:0005737,GO:0044763,GO:0044699,GO:0016043,GO:0044464,GO:0005623,GO:0005515,GO:0050793,GO:0050794,GO:0050789,GO:0071840,GO:0005622,GO:0030036,GO:0044424,GO:0065007,GO:0030029,GO:0048471,GO:0048856,GO:0019899,GO:0017016,GO:…	regulation of mitochondrion organization,cytoskeletal protein binding,regulation of organelle organization,cellular_component,regulation of mitochondrial fission,mitochondrion organization,regulation of cellular component organization,mitochondrial fission,organelle fission,organelle organization,cytoplasmic part,Rho GTPase binding,cytoskeleton organization,actin binding,regulation of anatomical …	--	--
ENST00000540171.2	ENSG00000256050.2	RP11-982M15.6	chr14:104681145-104684932	0.255939	0.779495	-1.60674	0.0244	0.999477	Annotated_lncRNA	co_location	ENSG00000185100	ADSSL1	Adenylosuccinate synthetase||Adenylosuccinate synthetase isozyme 1, chordates||P-loop containing nucleoside triphosphate hydrolase||Adenylosuccinate synthase, active site||Adenylosuccinate synthase, GTP-binding site	GO:0071214,GO:0003924,GO:0042301,GO:0071257,GO:0014850,GO:0014823,GO:0004019,GO:0005525,GO:0044208,GO:0032561,GO:0019001,GO:1901135,GO:0031224,GO:0009628,GO:1901137,GO:0031667,GO:0016021,GO:0051602,GO:1901564,GO:0044425,GO:0009991,GO:0006167,GO:0009605,GO:0016020,GO:0042594,GO:0044710,GO:1901566,GO:0008092,GO:0035690,GO:0006531,GO:0046033,GO:0046040,GO:0005575,GO:0042221,GO:0070887,GO:0009127,GO:…	cellular response to abiotic stimulus,GTPase activity,phosphate ion binding,cellular response to electrical stimulus,response to muscle activity,response to activity,adenylosuccinate synthase activity,GTP binding,'de novo' AMP biosynthetic process,guanyl ribonucleotide binding,guanyl nucleotide binding,carbohydrate derivative metabolic process,intrinsic to membrane,response to abiotic stimulus,ca…	hsa00250,hsa00230,hsa01100	Alanine, aspartate and glutamate metabolism,Purine metabolism,Metabolic pathways
ENST00000540171.2	ENSG00000256050.2	RP11-982M15.6	chr14:104681145-104684932	0.255939	0.779495	-1.60674	0.0244	0.999477	Annotated_lncRNA	co_location	ENSG00000258986	TMEM179	-||Transmembrane protein 179	GO:0031224,GO:0016021,GO:0044425,GO:0016020,GO:0005575	intrinsic to membrane,integral to membrane,membrane part,membrane,cellular_component	--	--
ENST00000540171.2	ENSG00000256050.2	RP11-982M15.6	chr14:104681145-104684932	0.255939	0.779495	-1.60674	0.0244	0.999477	Annotated_lncRNA	co_location	ENSG00000142208	AKT1	Protein kinase, C-terminal||Serine/threonine-protein kinase, active site||Protein kinase, ATP binding site||PH domain-like||AGC-kinase, C-terminal||Protein kinase domain||Pleckstrin homology domain||Protein kinase-like domain	GO:0030212,GO:0071345,GO:0034097,GO:0071214,GO:0010761,GO:0009607,GO:1902001,GO:0030203,GO:0051707,GO:0001667,GO:0071398,GO:0019221,GO:0006022,GO:0071380,GO:0060709,GO:0009411,GO:0071379,GO:0008361,GO:0009416,GO:0034695,GO:0010762,GO:0005975,GO:0043409,GO:0034766,GO:0070542,GO:0034694,GO:1901135,GO:0033673,GO:0006952,GO:0034763,GO:0031999,GO:0010746,GO:0010748,GO:0009628,GO:0031667,GO:0032079,GO:…	hyaluronan metabolic process,cellular response to cytokine stimulus,response to cytokine stimulus,cellular response to abiotic stimulus,fibroblast migration,response to biotic stimulus,fatty acid transmembrane transport,glycosaminoglycan metabolic process,response to other organism,ameboidal cell migration,cellular response to fatty acid,cytokine-mediated signaling pathway,aminoglycan metabolic p…	hsa04210,hsa04630,hsa05164,hsa05223,hsa04611,hsa05162,hsa04920,hsa04662,hsa04261,hsa04914,hsa04666,hsa04915,hsa05142,hsa04725,hsa04015,hsa04919,hsa05145,hsa04152,hsa05200,hsa04728,hsa04530,hsa04068,hsa04973,hsa04550,hsa05213,hsa04010,hsa05221,hsa04150,hsa04370,hsa05210,hsa04022,hsa05214,hsa05212,hsa05211,hsa04664,hsa05218,hsa04917,hsa05220,hsa04062,hsa04024,hsa05169,hsa05222,hsa04510,hsa04012,hsa…	Apoptosis,Jak-STAT signaling pathway,Influenza A,Non-small cell lung cancer,Platelet activation,Measles,Adipocytokine signaling pathway,B cell receptor signaling pathway,Adrenergic signaling in cardiomyocytes,Progesterone-mediated oocyte maturation,Fc gamma R-mediated phagocytosis,Estrogen signaling pathway,Chagas disease (American trypanosomiasis),Cholinergic synapse,Rap1 signaling pathway,Thyro…
ENST00000540171.2	ENSG00000256050.2	RP11-982M15.6	chr14:104681145-104684932	0.255939	0.779495	-1.60674	0.0244	0.999477	Annotated_lncRNA	co_location	ENSG00000184601	C14orf180	Protein of unknown function DUF4658	GO:0031224,GO:0016021,GO:0044425,GO:0016020,GO:0005575,GO:0044464,GO:0005623,GO:0071944,GO:0005886	intrinsic to membrane,integral to membrane,membrane part,membrane,cellular_component,cell part,cell,cell periphery,plasma membrane	--	--
ENST00000540171.2	ENSG00000256050.2	RP11-982M15.6	chr14:104681145-104684932	0.255939	0.779495	-1.60674	0.0244	0.999477	Annotated_lncRNA	co_expression	ENSG00000138468	SENP7	Ulp1 protease family, C-terminal catalytic domain||-	GO:0043226,GO:0044424,GO:0043227,GO:0005622,GO:0043229,GO:0005634,GO:0043231,GO:0019538,GO:0005623,GO:0008152,GO:0044238,GO:0044464,GO:0071704,GO:0043170,GO:0003674,GO:0003824,GO:0016787,GO:0008150,GO:0005575,GO:0006508,GO:0008234,GO:0070011,GO:0008233	organelle,intracellular part,membrane-bounded organelle,intracellular,intracellular organelle,nucleus,intracellular membrane-bounded organelle,protein metabolic process,cell,metabolic process,primary metabolic process,cell part,organic substance metabolic process,macromolecule metabolic process,molecular_function,catalytic activity,hydrolase activity,biological_process,cellular_component,proteoly…	--	--
LNC_000029	XLOC_005154	-	chr10:46091681-46103623	1.3226	2.63692	-0.995476	0.03125	0.999477	Novel_lncRNA	co_location	ENSG00000265354	TIMM23	Mitochondrial inner membrane translocase complex, subunit Tim23||Mitochondrial inner membrane translocase subunit Tim17/Tim22/Tim23/peroxisomal protein PMP24	GO:0044446,GO:0044422,GO:0005515,GO:0031974,GO:0043227,GO:0043226,GO:0005488,GO:0005622,GO:0044424,GO:0045184,GO:0033036,GO:0008104,GO:0005737,GO:0015031,GO:0051649,GO:0003674,GO:0043229,GO:0072594,GO:0008150,GO:0043231,GO:0051179,GO:0051641,GO:0032991,GO:0044763,GO:0016020,GO:0009987,GO:0044444,GO:0071840,GO:0034613,GO:0070727,GO:0051234,GO:0006886,GO:0071702,GO:0006810,GO:0046907,GO:0044765,GO:…	intracellular organelle part,organelle part,protein binding,membrane-enclosed lumen,membrane-bounded organelle,organelle,binding,intracellular,intracellular part,establishment of protein localization,macromolecule localization,protein localization,cytoplasm,protein transport,establishment of localization in cell,molecular_function,intracellular organelle,establishment of protein localization to o…	--	--
LNC_000029	XLOC_005154	-	chr10:46091681-46103623	1.3226	2.63692	-0.995476	0.03125	0.999477	Novel_lncRNA	co_location	ENSG00000266412	NCOA4	Nuclear coactivator	GO:0044754,GO:0000323,GO:0005764,GO:0005767,GO:0005773,GO:0005737,GO:0005575,GO:0044424,GO:0005622,GO:0043229,GO:0006605,GO:0043231,GO:0005515,GO:0006886,GO:0030521,GO:0006622,GO:0033365,GO:0005102,GO:0072594,GO:0043226,GO:0043227,GO:0005776,GO:0006623,GO:0072666,GO:0015031,GO:0051649,GO:0044444,GO:0003713,GO:0072665,GO:0050681,GO:0030518,GO:0035257,GO:0008406,GO:0034613,GO:0070727,GO:0044464,GO:…	autolysosome,lytic vacuole,lysosome,secondary lysosome,vacuole,cytoplasm,cellular_component,intracellular part,intracellular,intracellular organelle,protein targeting,intracellular membrane-bounded organelle,protein binding,intracellular protein transport,androgen receptor signaling pathway,protein targeting to lysosome,protein localization to organelle,receptor binding,establishment of protein l…	hsa05216,hsa05200	Thyroid cancer,Pathways in cancer
LNC_000029	XLOC_005154	-	chr10:46091681-46103623	1.3226	2.63692	-0.995476	0.03125	0.999477	Novel_lncRNA	co_location	ENSG00000263639	MSMB	-||Beta-microseminoprotein	GO:0005575,GO:0044424,GO:0005622,GO:0043229,GO:0043231,GO:0043226,GO:0043227,GO:0044464,GO:0005623,GO:0005634,GO:0005615,GO:0044421,GO:0003674,GO:0005576,GO:0008150	cellular_component,intracellular part,intracellular,intracellular organelle,intracellular membrane-bounded organelle,organelle,membrane-bounded organelle,cell part,cell,nucleus,extracellular space,extracellular region part,molecular_function,extracellular region,biological_process	--	--
ENST00000452622.1	ENSG00000223855.1	HRAT92	chr7:520390-525232	0.341627	0.658803	-0.947423	0.04145	0.999477	Annotated_lncRNA	co_location	ENSG00000197461	PDGFA	Cystine-knot cytokine||PDGF/VEGF domain||Platelet-derived growth factor, N-terminal||Platelet-derived growth factor, conserved site	GO:0060683,GO:0014910,GO:0050878,GO:0010512,GO:0014909,GO:0001568,GO:0035793,GO:1900238,GO:2000591,GO:0014812,GO:0001944,GO:0035788,GO:0035789,GO:2000589,GO:0071072,GO:0045833,GO:0035787,GO:0072358,GO:0072359,GO:0051781,GO:0010511,GO:0033043,GO:0060684,GO:0010544,GO:0060693,GO:0072124,GO:0035791,GO:0072110,GO:0048407,GO:0071071,GO:0007010,GO:0030036,GO:1901722,GO:0046890,GO:0051302,GO:0090192,GO:…	regulation of branching involved in salivary gland morphogenesis by epithelial-mesenchymal signaling,regulation of smooth muscle cell migration,regulation of body fluid levels,negative regulation of phosphatidylinositol biosynthetic process,smooth muscle cell migration,blood vessel development,positive regulation of metanephric mesenchymal cell migration by platelet-derived growth factor receptor…	hsa05214,hsa05218,hsa05215,hsa05200,hsa04510,hsa04015,hsa04014,hsa04010,hsa05166,hsa04540,hsa04151,hsa05202,hsa04810,hsa04060,hsa05206	Glioma,Melanoma,Prostate cancer,Pathways in cancer,Focal adhesion,Rap1 signaling pathway,Ras signaling pathway,MAPK signaling pathway,HTLV-I infection,Gap junction,PI3K-Akt signaling pathway,Transcriptional misregulation in cancer,Regulation of actin cytoskeleton,Cytokine-cytokine receptor interaction,MicroRNAs in cancer
ENST00000452622.1	ENSG00000223855.1	HRAT92	chr7:520390-525232	0.341627	0.658803	-0.947423	0.04145	0.999477	Annotated_lncRNA	co_location	ENSG00000188191	PRKAR1B	Cyclic nucleotide-binding-like||Cyclic nucleotide-binding, conserved site||Cyclic nucleotide-binding domain||cAMP-dependent protein kinase regulatory subunit, dimerization-anchoring domain||cAMP-dependent protein kinase regulatory subunit||RmlC-like jelly roll fold	GO:0050878,GO:0008603,GO:0005952,GO:2000480,GO:0004862,GO:0034236,GO:2000479,GO:0034199,GO:0007596,GO:0050817,GO:0007599,GO:0010563,GO:0045936,GO:0030552,GO:0071900,GO:0030291,GO:0045860,GO:0044708,GO:0003091,GO:0030551,GO:0033674,GO:0006469,GO:0071377,GO:0051018,GO:0010562,GO:0045937,GO:0033673,GO:0032870,GO:0009725,GO:0051347,GO:0065008,GO:0042060,GO:0033762,GO:0051348,GO:0071375,GO:0042592,GO:…	regulation of body fluid levels,cAMP-dependent protein kinase regulator activity,cAMP-dependent protein kinase complex,negative regulation of cAMP-dependent protein kinase activity,cAMP-dependent protein kinase inhibitor activity,protein kinase A catalytic subunit binding,regulation of cAMP-dependent protein kinase activity,activation of protein kinase A activity,blood coagulation,coagulation,hem…	hsa04210,hsa04910	Apoptosis,Insulin signaling pathway
LNC_000246	XLOC_048423	-	chrX:81310675-81340998	0.282569	0.469773	-0.733357	0.0416	0.999477	Novel_lncRNA	co_location	ENSG00000131171	SH3BGRL	SH3-binding, glutamic acid-rich protein||Thioredoxin-like fold	GO:0007154,GO:0035591,GO:0005575,GO:0044700,GO:0023052,GO:0007165,GO:0051716,GO:0005070,GO:0060090,GO:0048518,GO:0050896,GO:0048583,GO:0005737,GO:0017124,GO:0044763,GO:0044699,GO:0044464,GO:0009966,GO:0005623,GO:0005515,GO:0043226,GO:0030674,GO:0050794,GO:0050789,GO:0005615,GO:0043231,GO:0023051,GO:0043227,GO:0005622,GO:0043229,GO:0044424,GO:0010646,GO:0048522,GO:0070062,GO:0043230,GO:0065010,GO:…	cell communication,signaling adaptor activity,cellular_component,single organism signaling,signaling,signal transduction,cellular response to stimulus,SH3/SH2 adaptor activity,binding, bridging,positive regulation of biological process,response to stimulus,regulation of response to stimulus,cytoplasm,SH3 domain binding,single-organism cellular process,single-organism process,cell part,regulation …	--	--
LNC_000246	XLOC_048423	-	chrX:81310675-81340998	0.282569	0.469773	-0.733357	0.0416	0.999477	Novel_lncRNA	co_expression	ENSG00000186298	PPP1CC	Calcineurin-like phosphoesterase domain, apaH type||Metallo-dependent phosphatase-like||Serine/threonine-specific protein phosphatase/bis(5-nucleosyl)-tetraphosphatase||Serine-threonine protein phosphatase, N-terminal	GO:0044446,GO:0044422,GO:0043233,GO:0005515,GO:0043226,GO:0031981,GO:0005654,GO:0031974,GO:0070013,GO:0005829,GO:0044428,GO:0032991,GO:0005737,GO:0044424,GO:0043227,GO:0005622,GO:0043229,GO:0044267,GO:0005634,GO:0043231,GO:0044444,GO:0005488,GO:0043234,GO:0019538,GO:0005623,GO:0044237,GO:0008152,GO:0043412,GO:0044238,GO:0044464,GO:0044260,GO:0006464,GO:0036211,GO:0065007,GO:0005912,GO:0071704,GO:…	intracellular organelle part,organelle part,organelle lumen,protein binding,organelle,nuclear lumen,nucleoplasm,membrane-enclosed lumen,intracellular organelle lumen,cytosol,nuclear part,macromolecular complex,cytoplasm,intracellular part,membrane-bounded organelle,intracellular,intracellular organelle,cellular protein metabolic process,nucleus,intracellular membrane-bounded organelle,cytoplasmic…	hsa05168,hsa04611,hsa04720,hsa04114,hsa04390,hsa04810,hsa04750,hsa04270,hsa03015,hsa04510,hsa05034,hsa04022,hsa05205,hsa04921,hsa04910,hsa05031,hsa04024,hsa04728,hsa04261	Herpes simplex infection,Platelet activation,Long-term potentiation,Oocyte meiosis,Hippo signaling pathway,Regulation of actin cytoskeleton,Inflammatory mediator regulation of TRP channels,Vascular smooth muscle contraction,mRNA surveillance pathway,Focal adhesion,Alcoholism,cGMP-PKG signaling pathway,Proteoglycans in cancer,Oxytocin signaling pathway,Insulin signaling pathway,Amphetamine addicti…
LNC_000246	XLOC_048423	-	chrX:81310675-81340998	0.282569	0.469773	-0.733357	0.0416	0.999477	Novel_lncRNA	co_expression	ENSG00000237515	SHISA9	Shisa family	GO:0005515,GO:0032991,GO:0048583,GO:0005488,GO:0043234,GO:0005623,GO:0044464,GO:0065007,GO:0044763,GO:0050789,GO:0051716,GO:0050896,GO:0003674,GO:0050794,GO:0044699,GO:0044765,GO:0009987,GO:0032879,GO:0065009,GO:0065008,GO:0051234,GO:0051179,GO:0006810,GO:0016020,GO:0010646,GO:0008150,GO:0009966,GO:0007165,GO:0051239,GO:0005575,GO:0023051,GO:0007154,GO:0044700,GO:0023052,GO:0051049,GO:0007166,GO:…	protein binding,macromolecular complex,regulation of response to stimulus,binding,protein complex,cell,cell part,biological regulation,single-organism cellular process,regulation of biological process,cellular response to stimulus,response to stimulus,molecular_function,regulation of cellular process,single-organism process,single-organism transport,cellular process,regulation of localization,reg…	--	--
ENST00000446091.1	ENSG00000224187.1	RP11-132N15.3	chr3:187965767-187976407	0.849186	0.126611	2.74568	0.0043	0.999477	Annotated_lncRNA	co_expression	ENSG00000198157	HMGN5	High mobility group protein HMGN	GO:0044428,GO:0005654,GO:0031981,GO:0044446,GO:0043233,GO:0031974,GO:0070013,GO:0044422,GO:0043226,GO:0043229,GO:0005634,GO:0043227,GO:0043231,GO:0044424,GO:0097159,GO:0048519,GO:1901363,GO:0005488,GO:0005622,GO:0048523,GO:0003676,GO:0090304,GO:0005623,GO:0071704,GO:0010467,GO:0044464,GO:0044260,GO:0044238,GO:0034641,GO:0044237,GO:0060255,GO:1901360,GO:0043170,GO:0006139,GO:0003677,GO:0007049,GO:…	nuclear part,nucleoplasm,nuclear lumen,intracellular organelle part,organelle lumen,membrane-enclosed lumen,intracellular organelle lumen,organelle part,organelle,intracellular organelle,nucleus,membrane-bounded organelle,intracellular membrane-bounded organelle,intracellular part,organic cyclic compound binding,negative regulation of biological process,heterocyclic compound binding,binding,intra…	--	--
ENST00000446091.1	ENSG00000224187.1	RP11-132N15.3	chr3:187965767-187976407	0.849186	0.126611	2.74568	0.0043	0.999477	Annotated_lncRNA	co_expression	ENSG00000164934	DCAF13	Sof1-like protein||WD40-repeat-containing domain||WD40/YVTN repeat-like-containing domain||WD40 repeat, conserved site||Translation initiation factor, beta propellor-like domain||WD40 repeat	GO:0044428,GO:0005654,GO:0031981,GO:0044446,GO:0043233,GO:0031974,GO:0070013,GO:0044422,GO:0043226,GO:0043229,GO:0005634,GO:0043227,GO:0043231,GO:0032991,GO:0044424,GO:0005622,GO:0005737,GO:0090304,GO:0005623,GO:0071704,GO:0010467,GO:0044464,GO:0044260,GO:0044238,GO:0034641,GO:0044237,GO:1901360,GO:0043170,GO:0006139,GO:0043234,GO:0046483,GO:0008152,GO:0006725,GO:0071840,GO:0006807,GO:0044267,GO:…	nuclear part,nucleoplasm,nuclear lumen,intracellular organelle part,organelle lumen,membrane-enclosed lumen,intracellular organelle lumen,organelle part,organelle,intracellular organelle,nucleus,membrane-bounded organelle,intracellular membrane-bounded organelle,macromolecular complex,intracellular part,intracellular,cytoplasm,nucleic acid metabolic process,cell,organic substance metabolic proces…	--	--
ENST00000446091.1	ENSG00000224187.1	RP11-132N15.3	chr3:187965767-187976407	0.849186	0.126611	2.74568	0.0043	0.999477	Annotated_lncRNA	co_expression	ENSG00000104870	FCGRT	MHC classes I/II-like antigen recognition protein||Immunoglobulin-like fold||MHC class I-like antigen recognition-like||-||Immunoglobulin C1-set||MHC class I alpha chain, alpha1 alpha2 domains||Immunoglobulin/major histocompatibility complex, conserved site||Immunoglobulin-like domain	GO:0006955,GO:0002376,GO:0002682,GO:0050776,GO:0005515,GO:0048583,GO:0002764,GO:0005488,GO:0002768,GO:0050789,GO:0065007,GO:0051716,GO:0050794,GO:0005623,GO:0050896,GO:0044464,GO:0019864,GO:0038093,GO:0019763,GO:0030881,GO:0019865,GO:0044763,GO:0019882,GO:0003674,GO:0032403,GO:0007165,GO:0016020,GO:0044765,GO:0009987,GO:0038094,GO:0007154,GO:0044699,GO:0005575,GO:0006810,GO:0044700,GO:0023052,GO:…	immune response,immune system process,regulation of immune system process,regulation of immune response,protein binding,regulation of response to stimulus,immune response-regulating signaling pathway,binding,immune response-regulating cell surface receptor signaling pathway,regulation of biological process,biological regulation,cellular response to stimulus,regulation of cellular process,cell,res…	--	--
ENST00000446091.1	ENSG00000224187.1	RP11-132N15.3	chr3:187965767-187976407	0.849186	0.126611	2.74568	0.0043	0.999477	Annotated_lncRNA	co_expression	ENSG00000167699	GLOD4	-||Glyoxalase/Bleomycin resistance protein/Dihydroxybiphenyl dioxygenase	GO:0043226,GO:0043229,GO:0043227,GO:0043231,GO:0044424,GO:0044444,GO:0005622,GO:0005737,GO:0005623,GO:0044464,GO:0005913,GO:0005575,GO:0005912,GO:0005911,GO:0070161,GO:0031988,GO:0031982,GO:0070062,GO:0043230,GO:0065010,GO:0005739,GO:0030054,GO:0044421,GO:0005576	organelle,intracellular organelle,membrane-bounded organelle,intracellular membrane-bounded organelle,intracellular part,cytoplasmic part,intracellular,cytoplasm,cell,cell part,cell-cell adherens junction,cellular_component,adherens junction,cell-cell junction,anchoring junction,membrane-bounded vesicle,vesicle,extracellular vesicular exosome,extracellular organelle,extracellular membrane-bounded…	--	--
ENST00000446091.1	ENSG00000224187.1	RP11-132N15.3	chr3:187965767-187976407	0.849186	0.126611	2.74568	0.0043	0.999477	Annotated_lncRNA	co_expression	ENSG00000040341	STAU2	Staufen, C-terminal||Double-stranded RNA-binding domain	GO:0044446,GO:0044422,GO:0031974,GO:0043233,GO:0044428,GO:0070013,GO:0043227,GO:0043226,GO:0031981,GO:0005488,GO:0005622,GO:0044424,GO:0005737,GO:0003723,GO:0003674,GO:0043229,GO:0008150,GO:0043231,GO:0051179,GO:0032991,GO:0016020,GO:0044444,GO:0005634,GO:1901363,GO:0097159,GO:0003725,GO:0051234,GO:0006810,GO:0044464,GO:0043228,GO:0043232,GO:0003676,GO:0005623,GO:0043234,GO:0005730,GO:0005783,GO:…	intracellular organelle part,organelle part,membrane-enclosed lumen,organelle lumen,nuclear part,intracellular organelle lumen,membrane-bounded organelle,organelle,nuclear lumen,binding,intracellular,intracellular part,cytoplasm,RNA binding,molecular_function,intracellular organelle,biological_process,intracellular membrane-bounded organelle,localization,macromolecular complex,membrane,cytoplasmi…	--	--
ENST00000446091.1	ENSG00000224187.1	RP11-132N15.3	chr3:187965767-187976407	0.849186	0.126611	2.74568	0.0043	0.999477	Annotated_lncRNA	co_expression	ENSG00000111596	CNOT2	-||NOT2/NOT3/NOT5	GO:0006950,GO:0032991,GO:0048519,GO:0005829,GO:0005515,GO:0048583,GO:0048523,GO:0005634,GO:0044238,GO:0044267,GO:0044260,GO:0071704,GO:0043170,GO:0043226,GO:0048518,GO:0043229,GO:0044424,GO:0090304,GO:0008152,GO:0033554,GO:0019538,GO:0044444,GO:0005488,GO:0010467,GO:1901360,GO:0043227,GO:0010608,GO:0043234,GO:0034641,GO:0043231,GO:0050789,GO:0044237,GO:0005622,GO:0006139,GO:0046483,GO:0004532,GO:…	response to stress,macromolecular complex,negative regulation of biological process,cytosol,protein binding,regulation of response to stimulus,negative regulation of cellular process,nucleus,primary metabolic process,cellular protein metabolic process,cellular macromolecule metabolic process,organic substance metabolic process,macromolecule metabolic process,organelle,positive regulation of biolo…	hsa03018	RNA degradation
ENST00000446091.1	ENSG00000224187.1	RP11-132N15.3	chr3:187965767-187976407	0.849186	0.126611	2.74568	0.0043	0.999477	Annotated_lncRNA	co_expression	ENSG00000138381	ASNSD1	Prefoldin||Rossmann-like alpha/beta/alpha sandwich fold||-||Glutamine amidotransferase type 2 domain||Nucleophile aminohydrolases, N-terminal||Asparagine synthase	GO:0005515,GO:0044424,GO:0005829,GO:0044444,GO:0005488,GO:0005622,GO:0005737,GO:0005623,GO:0071704,GO:0044464,GO:0044238,GO:0034641,GO:0044237,GO:0008152,GO:0006807,GO:0044249,GO:0005575,GO:1901576,GO:0044271,GO:0009058,GO:0003674,GO:0009987,GO:0042802,GO:0008150,GO:0044710,GO:0003824,GO:0016879,GO:0016874,GO:0042803,GO:0004066,GO:0006529,GO:0044281,GO:0043603,GO:0019752,GO:0016053,GO:0046394,GO:…	protein binding,intracellular part,cytosol,cytoplasmic part,binding,intracellular,cytoplasm,cell,organic substance metabolic process,cell part,primary metabolic process,cellular nitrogen compound metabolic process,cellular metabolic process,metabolic process,nitrogen compound metabolic process,cellular biosynthetic process,cellular_component,organic substance biosynthetic process,cellular nitroge…	--	--
ENST00000446091.1	ENSG00000224187.1	RP11-132N15.3	chr3:187965767-187976407	0.849186	0.126611	2.74568	0.0043	0.999477	Annotated_lncRNA	co_expression	ENSG00000205336	ADGRG1	-||GPCR, family 2-like||GPS motif||GPCR, family 2, secretin-like||GPCR, family 2, orphan receptor, GPR56/AGRG3/AGRG5	GO:0043226,GO:0005515,GO:0043227,GO:0048519,GO:0005488,GO:0005622,GO:0048583,GO:0048523,GO:0005623,GO:0044464,GO:0051716,GO:0048584,GO:0050896,GO:0065007,GO:0048518,GO:0050789,GO:0035556,GO:0050794,GO:0005575,GO:0009966,GO:0048522,GO:0001816,GO:0051179,GO:0043168,GO:0009967,GO:0003674,GO:0007165,GO:0007265,GO:0009987,GO:0043167,GO:0010647,GO:0031988,GO:0031982,GO:0070062,GO:0043230,GO:0065010,GO:…	organelle,protein binding,membrane-bounded organelle,negative regulation of biological process,binding,intracellular,regulation of response to stimulus,negative regulation of cellular process,cell,cell part,cellular response to stimulus,positive regulation of response to stimulus,response to stimulus,biological regulation,positive regulation of biological process,regulation of biological process,…	--	--
ENST00000446091.1	ENSG00000224187.1	RP11-132N15.3	chr3:187965767-187976407	0.849186	0.126611	2.74568	0.0043	0.999477	Annotated_lncRNA	co_expression	ENSG00000274874	RP11-214K3.25	-	--	--	--	--
ENST00000446091.1	ENSG00000224187.1	RP11-132N15.3	chr3:187965767-187976407	0.849186	0.126611	2.74568	0.0043	0.999477	Annotated_lncRNA	co_expression	ENSG00000214063	TSPAN4	Tetraspanin, conserved site||Tetraspanin/Peripherin||Tetraspanin||Tetraspanin, EC2 domain	GO:0043226,GO:0005515,GO:0005488,GO:0005623,GO:0044464,GO:0051716,GO:0065003,GO:0043933,GO:0050896,GO:0065007,GO:0050789,GO:0071840,GO:0006461,GO:0070271,GO:0016043,GO:0071822,GO:0050794,GO:0044085,GO:0022607,GO:0005575,GO:0005912,GO:0070161,GO:0005924,GO:0030055,GO:0003674,GO:0005925,GO:0007165,GO:0009987,GO:0031982,GO:0044763,GO:0007154,GO:0044700,GO:0023052,GO:0003823,GO:0044699,GO:0016020,GO:…	organelle,protein binding,binding,cell,cell part,cellular response to stimulus,macromolecular complex assembly,macromolecular complex subunit organization,response to stimulus,biological regulation,regulation of biological process,cellular component organization or biogenesis,protein complex assembly,protein complex biogenesis,cellular component organization,protein complex subunit organization,r…	--	--
ENST00000446091.1	ENSG00000224187.1	RP11-132N15.3	chr3:187965767-187976407	0.849186	0.126611	2.74568	0.0043	0.999477	Annotated_lncRNA	co_expression	ENSG00000119403	PHF19	Zinc finger, PHD-type||Polycomb-like MTF2 factor 2, C-terminal domain||Zinc finger, PHD-type, conserved site||Tudor domain||Zinc finger, PHD-finger||Zinc finger, RING/FYVE/PHD-type||Zinc finger, FYVE/PHD-type	GO:0044428,GO:0005654,GO:0031981,GO:0044446,GO:0043233,GO:0031974,GO:0070013,GO:0044422,GO:0043226,GO:0005515,GO:0043229,GO:0005634,GO:0043227,GO:0043231,GO:0032991,GO:0044424,GO:0048519,GO:0005488,GO:0005622,GO:0048523,GO:0090304,GO:0005623,GO:0071704,GO:0010467,GO:0044464,GO:0044260,GO:0044238,GO:0034641,GO:0044237,GO:0060255,GO:1901360,GO:0043170,GO:0006139,GO:0043234,GO:0046483,GO:0019222,GO:…	nuclear part,nucleoplasm,nuclear lumen,intracellular organelle part,organelle lumen,membrane-enclosed lumen,intracellular organelle lumen,organelle part,organelle,protein binding,intracellular organelle,nucleus,membrane-bounded organelle,intracellular membrane-bounded organelle,macromolecular complex,intracellular part,negative regulation of biological process,binding,intracellular,negative regul…	--	--
ENST00000446091.1	ENSG00000224187.1	RP11-132N15.3	chr3:187965767-187976407	0.849186	0.126611	2.74568	0.0043	0.999477	Annotated_lncRNA	co_expression	ENSG00000001631	KRIT1	Ankyrin repeat-containing domain||Band 4.1 domain||FERM domain||Ankyrin repeat||-||FERM/acyl-CoA-binding protein, 3-helical bundle||KRIT, N-terminal NPxY motif-rich region||FERM central domain	GO:0044446,GO:0044422,GO:0043226,GO:0005515,GO:0043229,GO:0032991,GO:0044424,GO:0048519,GO:0005488,GO:0005622,GO:0005737,GO:0048523,GO:0005623,GO:0044464,GO:0051716,GO:0043234,GO:0019222,GO:0050896,GO:0065007,GO:0008152,GO:0050789,GO:0006915,GO:0012501,GO:0035556,GO:0050794,GO:0005575,GO:0008219,GO:0016265,GO:0005911,GO:0043228,GO:0043232,GO:0042981,GO:0043067,GO:0008289,GO:0051179,GO:0050790,GO:…	intracellular organelle part,organelle part,organelle,protein binding,intracellular organelle,macromolecular complex,intracellular part,negative regulation of biological process,binding,intracellular,cytoplasm,negative regulation of cellular process,cell,cell part,cellular response to stimulus,protein complex,regulation of metabolic process,response to stimulus,biological regulation,metabolic pro…	hsa04015	Rap1 signaling pathway
ENST00000446091.1	ENSG00000224187.1	RP11-132N15.3	chr3:187965767-187976407	0.849186	0.126611	2.74568	0.0043	0.999477	Annotated_lncRNA	co_expression	ENSG00000172336	POP7	DNA/RNA-binding protein Alba-like||Ribonucleases P/MRP protein subunit Rpp20	GO:0044428,GO:0005654,GO:0031981,GO:0044446,GO:0043233,GO:0031974,GO:0070013,GO:0044422,GO:0043226,GO:0005515,GO:0043229,GO:0005634,GO:0043227,GO:0043231,GO:0032991,GO:0044424,GO:0097159,GO:1901363,GO:0005488,GO:0005622,GO:0005737,GO:0003676,GO:0090304,GO:0005623,GO:0071704,GO:0010467,GO:0044464,GO:0044260,GO:0044238,GO:0034641,GO:0044237,GO:1901360,GO:0043170,GO:0006139,GO:0046483,GO:0008152,GO:…	nuclear part,nucleoplasm,nuclear lumen,intracellular organelle part,organelle lumen,membrane-enclosed lumen,intracellular organelle lumen,organelle part,organelle,protein binding,intracellular organelle,nucleus,membrane-bounded organelle,intracellular membrane-bounded organelle,macromolecular complex,intracellular part,organic cyclic compound binding,heterocyclic compound binding,binding,intracel…	hsa03013,hsa03008	RNA transport,Ribosome biogenesis in eukaryotes
ENST00000446091.1	ENSG00000224187.1	RP11-132N15.3	chr3:187965767-187976407	0.849186	0.126611	2.74568	0.0043	0.999477	Annotated_lncRNA	co_expression	ENSG00000157349	DDX19B	RNA helicase, DEAD-box type, Q motif||Helicase, C-terminal||P-loop containing nucleoside triphosphate hydrolase||DEAD/DEAH box helicase domain||-||Helicase superfamily 1/2, ATP-binding domain	GO:0044428,GO:0044446,GO:0044422,GO:0043226,GO:0043229,GO:0005634,GO:0043227,GO:0043231,GO:0032991,GO:0044424,GO:0097159,GO:1901363,GO:0005488,GO:0005622,GO:0005737,GO:0003676,GO:0090304,GO:0005623,GO:0071704,GO:0044464,GO:0044260,GO:0044238,GO:0034641,GO:0044237,GO:1901360,GO:0043170,GO:0006139,GO:0043234,GO:0046483,GO:0008152,GO:0006725,GO:0006807,GO:0033036,GO:0016482,GO:0051169,GO:0016070,GO:…	nuclear part,intracellular organelle part,organelle part,organelle,intracellular organelle,nucleus,membrane-bounded organelle,intracellular membrane-bounded organelle,macromolecular complex,intracellular part,organic cyclic compound binding,heterocyclic compound binding,binding,intracellular,cytoplasm,nucleic acid binding,nucleic acid metabolic process,cell,organic substance metabolic process,cel…	--	--
ENST00000446091.1	ENSG00000224187.1	RP11-132N15.3	chr3:187965767-187976407	0.849186	0.126611	2.74568	0.0043	0.999477	Annotated_lncRNA	co_expression	ENSG00000183023	SLC8A1	Sodium/calcium exchanger domain, C-terminal extension||DnaJ domain||Na-Ca exchanger/integrin-beta4||Sodium/calcium exchanger membrane region||Sodium/calcium exchanger, isoform 1||Sodium/calcium exchanger protein	GO:0006950,GO:0044446,GO:0044422,GO:0043226,GO:0005515,GO:0043229,GO:0043227,GO:0043231,GO:0032991,GO:0044424,GO:0033554,GO:0044444,GO:0048519,GO:0005488,GO:0005622,GO:0005737,GO:0005623,GO:0044464,GO:0051716,GO:0043234,GO:0050896,GO:0065007,GO:0048518,GO:0050789,GO:0035556,GO:0050794,GO:0016482,GO:0005575,GO:0051641,GO:0010033,GO:0051649,GO:0005911,GO:0048522,GO:0071310,GO:0043228,GO:0043232,GO:…	response to stress,intracellular organelle part,organelle part,organelle,protein binding,intracellular organelle,membrane-bounded organelle,intracellular membrane-bounded organelle,macromolecular complex,intracellular part,cellular response to stress,cytoplasmic part,negative regulation of biological process,binding,intracellular,cytoplasm,cell,cell part,cellular response to stimulus,protein comp…	hsa05410,hsa05412,hsa05414,hsa04961,hsa04261,hsa04974,hsa04022,hsa04260,hsa04978,hsa04020	Hypertrophic cardiomyopathy (HCM),Arrhythmogenic right ventricular cardiomyopathy (ARVC),Dilated cardiomyopathy,Endocrine and other factor-regulated calcium reabsorption,Adrenergic signaling in cardiomyocytes,Protein digestion and absorption,cGMP-PKG signaling pathway,Cardiac muscle contraction,Mineral absorption,Calcium signaling pathway
ENST00000446091.1	ENSG00000224187.1	RP11-132N15.3	chr3:187965767-187976407	0.849186	0.126611	2.74568	0.0043	0.999477	Annotated_lncRNA	co_expression	ENSG00000164683	HEY1	Myc-type, basic helix-loop-helix (bHLH) domain||Orange domain	GO:0044428,GO:0005654,GO:0031981,GO:0044446,GO:0043233,GO:0031974,GO:0070013,GO:0044422,GO:0043226,GO:0005515,GO:0043229,GO:0005634,GO:0043227,GO:0043231,GO:0044424,GO:0097159,GO:0048519,GO:1901363,GO:0005488,GO:0005622,GO:0048583,GO:0005737,GO:0048523,GO:0003676,GO:0090304,GO:0005623,GO:0071704,GO:0010467,GO:0044464,GO:0044260,GO:0044238,GO:0051716,GO:0034641,GO:0044237,GO:0060255,GO:1901360,GO:…	nuclear part,nucleoplasm,nuclear lumen,intracellular organelle part,organelle lumen,membrane-enclosed lumen,intracellular organelle lumen,organelle part,organelle,protein binding,intracellular organelle,nucleus,membrane-bounded organelle,intracellular membrane-bounded organelle,intracellular part,organic cyclic compound binding,negative regulation of biological process,heterocyclic compound bindi…	--	--
ENST00000446091.1	ENSG00000224187.1	RP11-132N15.3	chr3:187965767-187976407	0.849186	0.126611	2.74568	0.0043	0.999477	Annotated_lncRNA	co_expression	ENSG00000137497	NUMA1	-||Nuclear mitotic apparatus protein 1	GO:0044428,GO:0005654,GO:0031981,GO:0044446,GO:0043233,GO:0031974,GO:0070013,GO:0044422,GO:0043226,GO:0005515,GO:0043229,GO:0005634,GO:0043227,GO:0043231,GO:0032991,GO:0044424,GO:0005829,GO:0044444,GO:0005488,GO:0005622,GO:0005737,GO:0005623,GO:0044464,GO:0043234,GO:0007049,GO:0022402,GO:0006996,GO:0071840,GO:0016043,GO:0033036,GO:0005575,GO:0051641,GO:0051649,GO:0008104,GO:0043228,GO:0043232,GO:…	nuclear part,nucleoplasm,nuclear lumen,intracellular organelle part,organelle lumen,membrane-enclosed lumen,intracellular organelle lumen,organelle part,organelle,protein binding,intracellular organelle,nucleus,membrane-bounded organelle,intracellular membrane-bounded organelle,macromolecular complex,intracellular part,cytosol,cytoplasmic part,binding,intracellular,cytoplasm,cell,cell part,protei…	--	--
ENST00000446091.1	ENSG00000224187.1	RP11-132N15.3	chr3:187965767-187976407	0.849186	0.126611	2.74568	0.0043	0.999477	Annotated_lncRNA	co_expression	ENSG00000168883	USP39	Zinc finger, RING/FYVE/PHD-type||Ubiquitin specific protease domain||Zinc finger, UBP-type||-||Peptidase C19, ubiquitin carboxyl-terminal hydrolase	GO:0044428,GO:0005654,GO:0031981,GO:0044446,GO:0043233,GO:0031974,GO:0070013,GO:0044422,GO:0043226,GO:0043229,GO:0005634,GO:0043227,GO:0043231,GO:0032991,GO:0044424,GO:0005488,GO:0005622,GO:0090304,GO:0005623,GO:0071704,GO:0010467,GO:0044464,GO:0044260,GO:0044238,GO:0034641,GO:0044237,GO:1901360,GO:0065003,GO:0043170,GO:0043933,GO:0006139,GO:0007049,GO:0046483,GO:0008152,GO:0006725,GO:0071840,GO:…	nuclear part,nucleoplasm,nuclear lumen,intracellular organelle part,organelle lumen,membrane-enclosed lumen,intracellular organelle lumen,organelle part,organelle,intracellular organelle,nucleus,membrane-bounded organelle,intracellular membrane-bounded organelle,macromolecular complex,intracellular part,binding,intracellular,nucleic acid metabolic process,cell,organic substance metabolic process,…	hsa03040	Spliceosome
ENST00000446091.1	ENSG00000224187.1	RP11-132N15.3	chr3:187965767-187976407	0.849186	0.126611	2.74568	0.0043	0.999477	Annotated_lncRNA	co_expression	ENSG00000137225	CAPN11	EF-hand domain pair||EF-Hand 1, calcium-binding site||Peptidase C2, calpain, domain III||Peptidase C2, calpain, large subunit, domain III||Peptidase C2, calpain family||Peptidase C2, calpain, catalytic domain||Cysteine peptidase, cysteine active site||-||EF-hand domain	GO:0043226,GO:0043229,GO:0043227,GO:0043231,GO:0044424,GO:0044444,GO:0005488,GO:0005622,GO:0005737,GO:0005623,GO:0071704,GO:0044464,GO:0044238,GO:0043170,GO:0008152,GO:0005575,GO:0019538,GO:0003674,GO:0043167,GO:0031988,GO:0031982,GO:0016787,GO:0008150,GO:0003824,GO:0043169,GO:0046872,GO:0008234,GO:0016023,GO:0031410,GO:0004197,GO:0006508,GO:0030141,GO:0008233,GO:0004175,GO:0004198,GO:0070011,GO:…	organelle,intracellular organelle,membrane-bounded organelle,intracellular membrane-bounded organelle,intracellular part,cytoplasmic part,binding,intracellular,cytoplasm,cell,organic substance metabolic process,cell part,primary metabolic process,macromolecule metabolic process,metabolic process,cellular_component,protein metabolic process,molecular_function,ion binding,membrane-bounded vesicle,v…	--	--
ENST00000446091.1	ENSG00000224187.1	RP11-132N15.3	chr3:187965767-187976407	0.849186	0.126611	2.74568	0.0043	0.999477	Annotated_lncRNA	co_expression	ENSG00000180739	S1PR5	EDG-8 sphingosine 1-phosphate receptor||Sphingosine 1-phosphate receptor||GPCR, rhodopsin-like, 7TM||G protein-coupled receptor, rhodopsin-like	GO:0050896,GO:0051716,GO:0003674,GO:0008150,GO:0044763,GO:0016020,GO:0009987,GO:0051239,GO:0044464,GO:0044699,GO:0005623,GO:0065007,GO:0007165,GO:0044700,GO:0023052,GO:0007154,GO:0050789,GO:0050793,GO:0050794,GO:0045125,GO:0007166,GO:2000026,GO:0003376,GO:0090520,GO:0005575,GO:0048731,GO:0045595,GO:0030154,GO:0048856,GO:0048869,GO:0038036,GO:0044425,GO:0044767,GO:0032502,GO:0005886,GO:0004872,GO:…	response to stimulus,cellular response to stimulus,molecular_function,biological_process,single-organism cellular process,membrane,cellular process,regulation of multicellular organismal process,cell part,single-organism process,cell,biological regulation,signal transduction,single organism signaling,signaling,cell communication,regulation of biological process,regulation of developmental process…	hsa04080	Neuroactive ligand-receptor interaction
ENST00000446091.1	ENSG00000224187.1	RP11-132N15.3	chr3:187965767-187976407	0.849186	0.126611	2.74568	0.0043	0.999477	Annotated_lncRNA	co_expression	ENSG00000088826	SMOX	Amine oxidase||NAD(P)-binding domain||FAD/NAD(P)-binding domain	GO:0043226,GO:0043229,GO:0005634,GO:0043227,GO:0043231,GO:0044424,GO:0005829,GO:0044444,GO:0005622,GO:0005737,GO:0005623,GO:0071704,GO:0044464,GO:0034641,GO:0044237,GO:0008152,GO:0006807,GO:0044249,GO:0005575,GO:1901576,GO:0044271,GO:0009058,GO:1901575,GO:0009056,GO:0003674,GO:0009987,GO:0046208,GO:0008150,GO:0044710,GO:0003824,GO:0006598,GO:0008215,GO:0052894,GO:0052895,GO:1901565,GO:0046592,GO:…	organelle,intracellular organelle,nucleus,membrane-bounded organelle,intracellular membrane-bounded organelle,intracellular part,cytosol,cytoplasmic part,intracellular,cytoplasm,cell,organic substance metabolic process,cell part,cellular nitrogen compound metabolic process,cellular metabolic process,metabolic process,nitrogen compound metabolic process,cellular biosynthetic process,cellular_compo…	hsa00410,hsa00330	beta-Alanine metabolism,Arginine and proline metabolism
ENST00000446091.1	ENSG00000224187.1	RP11-132N15.3	chr3:187965767-187976407	0.849186	0.126611	2.74568	0.0043	0.999477	Annotated_lncRNA	co_expression	ENSG00000125900	SIRPD	Immunoglobulin-like fold||Immunoglobulin V-set domain||Immunoglobulin-like domain||-||Immunoglobulin subtype	GO:0005575,GO:0005576	cellular_component,extracellular region	--	--
ENST00000446091.1	ENSG00000224187.1	RP11-132N15.3	chr3:187965767-187976407	0.849186	0.126611	2.74568	0.0043	0.999477	Annotated_lncRNA	co_expression	ENSG00000100003	SEC14L2	CRAL/TRIO, N-terminal domain||GOLD domain||-||CRAL-TRIO lipid binding domain||Cellular retinaldehyde binding/alpha-tocopherol transport	GO:0043226,GO:0043229,GO:0005634,GO:0043227,GO:0043231,GO:0044424,GO:0097159,GO:1901363,GO:0005488,GO:0005622,GO:0005737,GO:0090304,GO:0005623,GO:0071704,GO:0010467,GO:0044464,GO:0044260,GO:0044238,GO:0034641,GO:0044237,GO:0060255,GO:1901360,GO:0043170,GO:0006139,GO:0046483,GO:0019222,GO:0065007,GO:0008152,GO:0048518,GO:0050789,GO:0010468,GO:0006725,GO:0010604,GO:0006807,GO:0009059,GO:0009893,GO:…	organelle,intracellular organelle,nucleus,membrane-bounded organelle,intracellular membrane-bounded organelle,intracellular part,organic cyclic compound binding,heterocyclic compound binding,binding,intracellular,cytoplasm,nucleic acid metabolic process,cell,organic substance metabolic process,gene expression,cell part,cellular macromolecule metabolic process,primary metabolic process,cellular ni…	--	--
ENST00000446091.1	ENSG00000224187.1	RP11-132N15.3	chr3:187965767-187976407	0.849186	0.126611	2.74568	0.0043	0.999477	Annotated_lncRNA	co_expression	ENSG00000196365	LONP1	AAA+ ATPase domain||-||Lon protease, bacterial/eukaryotic-type||PUA-like domain||Peptidase S16, active site||Peptidase S16, Lon C-terminal||Ribosomal protein S5 domain 2-type fold||ATPase, AAA-type, core||Ribosomal protein S5 domain 2-type fold, subgroup||Lon protease||Lon protease homolog, chloroplastic/mitochondrial||ATP-dependent protease La (LON), substrate-binding domain||P-loop containing n…	GO:0006950,GO:0044428,GO:0005654,GO:0031981,GO:0044446,GO:0043233,GO:0031974,GO:0070013,GO:0044422,GO:0043226,GO:0005515,GO:0043229,GO:0005634,GO:0043227,GO:0043231,GO:0044424,GO:0033554,GO:0044444,GO:0097159,GO:1901363,GO:0005488,GO:0005622,GO:0005737,GO:0003676,GO:0090304,GO:0005623,GO:0071704,GO:0044464,GO:0044260,GO:0044238,GO:0051716,GO:0034641,GO:0044237,GO:0060255,GO:1901360,GO:0065003,GO:…	response to stress,nuclear part,nucleoplasm,nuclear lumen,intracellular organelle part,organelle lumen,membrane-enclosed lumen,intracellular organelle lumen,organelle part,organelle,protein binding,intracellular organelle,nucleus,membrane-bounded organelle,intracellular membrane-bounded organelle,intracellular part,cellular response to stress,cytoplasmic part,organic cyclic compound binding,heter…	--	--
ENST00000446091.1	ENSG00000224187.1	RP11-132N15.3	chr3:187965767-187976407	0.849186	0.126611	2.74568	0.0043	0.999477	Annotated_lncRNA	co_expression	ENSG00000100558	PLEK2	DEP domain||Pleckstrin homology domain||PH domain-like||Winged helix-turn-helix DNA-binding domain	GO:0050896,GO:0044699,GO:0044763,GO:0065007,GO:0071840,GO:0043228,GO:0043232,GO:0043226,GO:0007165,GO:0050794,GO:0050789,GO:0005737,GO:0044700,GO:0023052,GO:0051716,GO:0005622,GO:0007154,GO:0035556,GO:0044459,GO:0016020,GO:0005623,GO:0009987,GO:0044464,GO:0016043,GO:0008150,GO:0031258,GO:0006996,GO:0030027,GO:0031253,GO:0030029,GO:0030036,GO:0042995,GO:0007010,GO:0044463,GO:0043229,GO:0044424,GO:…	response to stimulus,single-organism process,single-organism cellular process,biological regulation,cellular component organization or biogenesis,non-membrane-bounded organelle,intracellular non-membrane-bounded organelle,organelle,signal transduction,regulation of cellular process,regulation of biological process,cytoplasm,single organism signaling,signaling,cellular response to stimulus,intrace…	--	--
ENST00000446091.1	ENSG00000224187.1	RP11-132N15.3	chr3:187965767-187976407	0.849186	0.126611	2.74568	0.0043	0.999477	Annotated_lncRNA	co_expression	ENSG00000106397	PLOD3	-||Nucleotide-diphospho-sugar transferases||Oxoglutarate/iron-dependent dioxygenase||Prolyl 4-hydroxylase, alpha subunit||Procollagen-lysine 5-dioxygenase	GO:0044446,GO:0044422,GO:0043226,GO:0005515,GO:0043229,GO:0043227,GO:0043231,GO:0044424,GO:0044444,GO:0005488,GO:0005622,GO:0005737,GO:0005623,GO:0044464,GO:0051716,GO:0050896,GO:0065007,GO:0008152,GO:0071840,GO:0016043,GO:0033036,GO:0044085,GO:0022607,GO:0005575,GO:0010033,GO:0036094,GO:0008104,GO:0071310,GO:0070887,GO:0051179,GO:0043168,GO:0003674,GO:0009987,GO:0043167,GO:0031988,GO:0031982,GO:…	intracellular organelle part,organelle part,organelle,protein binding,intracellular organelle,membrane-bounded organelle,intracellular membrane-bounded organelle,intracellular part,cytoplasmic part,binding,intracellular,cytoplasm,cell,cell part,cellular response to stimulus,response to stimulus,biological regulation,metabolic process,cellular component organization or biogenesis,cellular componen…	hsa00514,hsa00310	Other types of O-glycan biosynthesis,Lysine degradation
ENST00000446091.1	ENSG00000224187.1	RP11-132N15.3	chr3:187965767-187976407	0.849186	0.126611	2.74568	0.0043	0.999477	Annotated_lncRNA	co_expression	ENSG00000141179	PCTP	START domain||START-like domain	GO:0044424,GO:0005829,GO:0044444,GO:0005488,GO:0005622,GO:0005737,GO:0005623,GO:0044464,GO:0033036,GO:0005575,GO:0036094,GO:0006810,GO:0051234,GO:0008289,GO:0071702,GO:0051179,GO:0043168,GO:0003674,GO:0043167,GO:0044765,GO:0005543,GO:0031210,GO:0044699,GO:0043178,GO:0015748,GO:0008150,GO:0043169,GO:0006869,GO:0050997,GO:0010876,GO:1901618,GO:0015914,GO:0015651,GO:1901677,GO:0008514,GO:0005548,GO:…	intracellular part,cytosol,cytoplasmic part,binding,intracellular,cytoplasm,cell,cell part,macromolecule localization,cellular_component,small molecule binding,transport,establishment of localization,lipid binding,organic substance transport,localization,anion binding,molecular_function,ion binding,single-organism transport,phospholipid binding,phosphatidylcholine binding,single-organism process,…	--	--
ENST00000446091.1	ENSG00000224187.1	RP11-132N15.3	chr3:187965767-187976407	0.849186	0.126611	2.74568	0.0043	0.999477	Annotated_lncRNA	co_expression	ENSG00000101849	TBL1X	LIS1 homology motif||-||Quinoprotein alcohol dehydrogenase-like superfamily||WD40 repeat||G-protein beta WD-40 repeat||WD40-repeat-containing domain||WD40/YVTN repeat-like-containing domain||WD40 repeat, conserved site	GO:0044428,GO:0005654,GO:0031981,GO:0044446,GO:0043233,GO:0031974,GO:0070013,GO:0044422,GO:0043226,GO:0005515,GO:0043229,GO:0005634,GO:0043227,GO:0043231,GO:0032991,GO:0044424,GO:0097159,GO:0048519,GO:1901363,GO:0005488,GO:0005622,GO:0048523,GO:0003676,GO:0090304,GO:0005623,GO:0071704,GO:0010467,GO:0044464,GO:0044260,GO:0044238,GO:0051716,GO:0034641,GO:0044237,GO:0060255,GO:1901360,GO:0043170,GO:…	nuclear part,nucleoplasm,nuclear lumen,intracellular organelle part,organelle lumen,membrane-enclosed lumen,intracellular organelle lumen,organelle part,organelle,protein binding,intracellular organelle,nucleus,membrane-bounded organelle,intracellular membrane-bounded organelle,macromolecular complex,intracellular part,organic cyclic compound binding,negative regulation of biological process,hete…	hsa04310	Wnt signaling pathway
ENST00000446091.1	ENSG00000224187.1	RP11-132N15.3	chr3:187965767-187976407	0.849186	0.126611	2.74568	0.0043	0.999477	Annotated_lncRNA	co_expression	ENSG00000198521	ZNF43	-||Zinc finger, C2H2-like||Zinc finger, C2H2||Krueppel-associated box||Zinc finger C2H2-type/integrase DNA-binding domain	GO:0043226,GO:0043229,GO:0005634,GO:0043227,GO:0043231,GO:0044424,GO:0097159,GO:1901363,GO:0005488,GO:0005622,GO:0003676,GO:0090304,GO:0005623,GO:0071704,GO:0010467,GO:0044464,GO:0044260,GO:0044238,GO:0034641,GO:0044237,GO:0060255,GO:1901360,GO:0043170,GO:0006139,GO:0003677,GO:0046483,GO:0019222,GO:0065007,GO:0008152,GO:0050789,GO:0010468,GO:0006725,GO:0006807,GO:0009059,GO:0050794,GO:0034645,GO:…	organelle,intracellular organelle,nucleus,membrane-bounded organelle,intracellular membrane-bounded organelle,intracellular part,organic cyclic compound binding,heterocyclic compound binding,binding,intracellular,nucleic acid binding,nucleic acid metabolic process,cell,organic substance metabolic process,gene expression,cell part,cellular macromolecule metabolic process,primary metabolic process,…	--	--
ENST00000446091.1	ENSG00000224187.1	RP11-132N15.3	chr3:187965767-187976407	0.849186	0.126611	2.74568	0.0043	0.999477	Annotated_lncRNA	co_expression	ENSG00000178980	SELENOW	Thioredoxin-like fold||Selenoprotein, Rdx type	GO:0005622,GO:0044424,GO:0005737,GO:0003674,GO:0044464,GO:0005623,GO:0016209,GO:0005575	intracellular,intracellular part,cytoplasm,molecular_function,cell part,cell,antioxidant activity,cellular_component	--	--
ENST00000446091.1	ENSG00000224187.1	RP11-132N15.3	chr3:187965767-187976407	0.849186	0.126611	2.74568	0.0043	0.999477	Annotated_lncRNA	co_expression	ENSG00000159403	C1R	Serine proteases, trypsin family, serine active site||Serine proteases, trypsin domain||EGF-like calcium-binding domain||EGF-type aspartate/asparagine hydroxylation site||Peptidase S1A, chymotrypsin family||EGF-like, conserved site||EGF-like calcium-binding, conserved site||Sushi/SCR/CCP domain||CUB domain||Peptidase S1A, complement C1r/C1S/mannan-binding||Peptidase S1, PA clan||EGF-like domain	GO:0006950,GO:0006955,GO:0043226,GO:0002376,GO:0043227,GO:0045087,GO:0005488,GO:0048583,GO:0006952,GO:0071704,GO:0002682,GO:0050776,GO:0044238,GO:0048584,GO:0043170,GO:0002684,GO:0002252,GO:0050896,GO:0065007,GO:0050778,GO:0008152,GO:0002253,GO:0048518,GO:0050789,GO:0005575,GO:0019538,GO:0003674,GO:0043167,GO:0031988,GO:0031982,GO:0070062,GO:0043230,GO:0065010,GO:0072562,GO:0044699,GO:0002443,GO:…	response to stress,immune response,organelle,immune system process,membrane-bounded organelle,innate immune response,binding,regulation of response to stimulus,defense response,organic substance metabolic process,regulation of immune system process,regulation of immune response,primary metabolic process,positive regulation of response to stimulus,macromolecule metabolic process,positive regulatio…	hsa05133,hsa04145,hsa04610,hsa05150,hsa05322	Pertussis,Phagosome,Complement and coagulation cascades,Staphylococcus aureus infection,Systemic lupus erythematosus
ENST00000446091.1	ENSG00000224187.1	RP11-132N15.3	chr3:187965767-187976407	0.849186	0.126611	2.74568	0.0043	0.999477	Annotated_lncRNA	co_expression	ENSG00000185946	RNPC3	RNA recognition motif domain||Nucleotide-binding alpha-beta plait domain||-	GO:0044428,GO:0005654,GO:0031981,GO:0044446,GO:0043233,GO:0031974,GO:0070013,GO:0044422,GO:0043226,GO:0043229,GO:0005634,GO:0043227,GO:0043231,GO:0032991,GO:0044424,GO:0097159,GO:1901363,GO:0005488,GO:0005622,GO:0003676,GO:0090304,GO:0005623,GO:0071704,GO:0010467,GO:0044464,GO:0044260,GO:0044238,GO:0034641,GO:0044237,GO:1901360,GO:0043170,GO:0006139,GO:0046483,GO:0008152,GO:0006725,GO:0006807,GO:…	nuclear part,nucleoplasm,nuclear lumen,intracellular organelle part,organelle lumen,membrane-enclosed lumen,intracellular organelle lumen,organelle part,organelle,intracellular organelle,nucleus,membrane-bounded organelle,intracellular membrane-bounded organelle,macromolecular complex,intracellular part,organic cyclic compound binding,heterocyclic compound binding,binding,intracellular,nucleic ac…	--	--
ENST00000446091.1	ENSG00000224187.1	RP11-132N15.3	chr3:187965767-187976407	0.849186	0.126611	2.74568	0.0043	0.999477	Annotated_lncRNA	co_expression	ENSG00000213923	CSNK1E	-||Protein kinase, ATP binding site||Protein kinase-like domain||Serine/threonine-protein kinase, active site||Protein kinase domain	GO:0006950,GO:0044428,GO:0005654,GO:0031981,GO:0044446,GO:0043233,GO:0031974,GO:0070013,GO:0044422,GO:0043226,GO:0005515,GO:0043229,GO:0005634,GO:0043227,GO:0043231,GO:0032991,GO:0044424,GO:0033554,GO:0005829,GO:0044444,GO:0097159,GO:0048519,GO:1901363,GO:0005488,GO:0005622,GO:0048583,GO:0005737,GO:0048523,GO:0090304,GO:0005623,GO:0071704,GO:0010467,GO:0044464,GO:0044260,GO:0044238,GO:0051716,GO:…	response to stress,nuclear part,nucleoplasm,nuclear lumen,intracellular organelle part,organelle lumen,membrane-enclosed lumen,intracellular organelle lumen,organelle part,organelle,protein binding,intracellular organelle,nucleus,membrane-bounded organelle,intracellular membrane-bounded organelle,macromolecular complex,intracellular part,cellular response to stress,cytosol,cytoplasmic part,organi…	hsa04710,hsa04068,hsa04390,hsa04340,hsa04310	Circadian rhythm,FoxO signaling pathway,Hippo signaling pathway,Hedgehog signaling pathway,Wnt signaling pathway
ENST00000446091.1	ENSG00000224187.1	RP11-132N15.3	chr3:187965767-187976407	0.849186	0.126611	2.74568	0.0043	0.999477	Annotated_lncRNA	co_expression	ENSG00000283245	SCHIP1	Schwannomin interacting protein 1	GO:0044424,GO:0005622,GO:0005737,GO:0005623,GO:0044464,GO:0005575,GO:0008150	intracellular part,intracellular,cytoplasm,cell,cell part,cellular_component,biological_process	--	--
ENST00000446091.1	ENSG00000224187.1	RP11-132N15.3	chr3:187965767-187976407	0.849186	0.126611	2.74568	0.0043	0.999477	Annotated_lncRNA	co_expression	ENSG00000155506	LARP1	RNA-binding protein Lupus La||Protein of unknown function DM15||Winged helix-turn-helix DNA-binding domain||-	GO:0006950,GO:0080134,GO:0005654,GO:0043233,GO:0031981,GO:0070013,GO:0031974,GO:0044403,GO:0044419,GO:0044428,GO:0032991,GO:0044764,GO:0044446,GO:0016032,GO:0005515,GO:0044422,GO:0045069,GO:0048583,GO:0051704,GO:0005634,GO:0044238,GO:0044267,GO:0044260,GO:0071704,GO:0043170,GO:0043226,GO:0097159,GO:0048518,GO:0043229,GO:0019079,GO:1901363,GO:0044424,GO:0008152,GO:0033554,GO:0019538,GO:0003723,GO:…	response to stress,regulation of response to stress,nucleoplasm,organelle lumen,nuclear lumen,intracellular organelle lumen,membrane-enclosed lumen,symbiosis, encompassing mutualism through parasitism,interspecies interaction between organisms,nuclear part,macromolecular complex,multi-organism cellular process,intracellular organelle part,viral process,protein binding,organelle part,regulation of…	--	--
ENST00000446091.1	ENSG00000224187.1	RP11-132N15.3	chr3:187965767-187976407	0.849186	0.126611	2.74568	0.0043	0.999477	Annotated_lncRNA	co_expression	ENSG00000197563	PIGN	Alkaline-phosphatase-like, core domain||Alkaline phosphatase-like, alpha/beta/alpha||-||GPI ethanolamine phosphate transferase 1, C-terminal||Type I phosphodiesterase/nucleotide pyrophosphatase/phosphate transferase||GPI ethanolamine phosphate transferase 1	GO:0044446,GO:0044422,GO:0043227,GO:0043226,GO:0005622,GO:0044424,GO:0071704,GO:0044238,GO:0044237,GO:0005737,GO:0008152,GO:0003674,GO:0019538,GO:0043229,GO:0008150,GO:0043231,GO:0044260,GO:0016020,GO:0009987,GO:0044444,GO:0012505,GO:0003824,GO:0044267,GO:0043170,GO:0044464,GO:0016780,GO:0044249,GO:0016772,GO:0005623,GO:0009058,GO:0031090,GO:1901576,GO:0016740,GO:0006796,GO:0006793,GO:0044710,GO:…	intracellular organelle part,organelle part,membrane-bounded organelle,organelle,intracellular,intracellular part,organic substance metabolic process,primary metabolic process,cellular metabolic process,cytoplasm,metabolic process,molecular_function,protein metabolic process,intracellular organelle,biological_process,intracellular membrane-bounded organelle,cellular macromolecule metabolic proces…	hsa00563,hsa01100	Glycosylphosphatidylinositol(GPI)-anchor biosynthesis,Metabolic pathways
ENST00000446091.1	ENSG00000224187.1	RP11-132N15.3	chr3:187965767-187976407	0.849186	0.126611	2.74568	0.0043	0.999477	Annotated_lncRNA	co_expression	ENSG00000167528	ZNF641	Zinc finger, C2H2||Zinc finger, C2H2-like||-||Zinc finger C2H2-type/integrase DNA-binding domain||C2H2- zinc finger protein family||Krueppel-associated box	GO:0044428,GO:0005654,GO:0031981,GO:0044446,GO:0043233,GO:0031974,GO:0070013,GO:0044422,GO:0043226,GO:0043229,GO:0005634,GO:0043227,GO:0043231,GO:0044424,GO:0097159,GO:1901363,GO:0005488,GO:0005622,GO:0005737,GO:0003676,GO:0090304,GO:0005623,GO:0071704,GO:0010467,GO:0044464,GO:0044260,GO:0044238,GO:0034641,GO:0044237,GO:0060255,GO:1901360,GO:0043170,GO:0006139,GO:0003677,GO:0046483,GO:0019222,GO:…	nuclear part,nucleoplasm,nuclear lumen,intracellular organelle part,organelle lumen,membrane-enclosed lumen,intracellular organelle lumen,organelle part,organelle,intracellular organelle,nucleus,membrane-bounded organelle,intracellular membrane-bounded organelle,intracellular part,organic cyclic compound binding,heterocyclic compound binding,binding,intracellular,cytoplasm,nucleic acid binding,nu…	--	--
ENST00000446091.1	ENSG00000224187.1	RP11-132N15.3	chr3:187965767-187976407	0.849186	0.126611	2.74568	0.0043	0.999477	Annotated_lncRNA	co_expression	ENSG00000130635	COL5A1	Fibrillar collagen, C-terminal||Laminin G domain||Concanavalin A-like lectin/glucanase domain||Fibrinogen, alpha/beta/gamma chain, C-terminal globular, subdomain 1||Collagen triple helix repeat	GO:0006950,GO:0044446,GO:0043233,GO:0031974,GO:0070013,GO:0044422,GO:0043226,GO:0005515,GO:0043229,GO:0043227,GO:0043231,GO:0044424,GO:0044444,GO:0005488,GO:0005622,GO:0005737,GO:0005623,GO:0071704,GO:0044464,GO:0043170,GO:0050896,GO:0065007,GO:0008152,GO:0050789,GO:0071840,GO:0016043,GO:0009059,GO:0005575,GO:1901576,GO:0009058,GO:0009056,GO:0009611,GO:0042060,GO:0051179,GO:0043168,GO:0003674,GO:…	response to stress,intracellular organelle part,organelle lumen,membrane-enclosed lumen,intracellular organelle lumen,organelle part,organelle,protein binding,intracellular organelle,membrane-bounded organelle,intracellular membrane-bounded organelle,intracellular part,cytoplasmic part,binding,intracellular,cytoplasm,cell,organic substance metabolic process,cell part,macromolecule metabolic proce…	hsa04611,hsa04510,hsa04512,hsa04974,hsa04151,hsa05146	Platelet activation,Focal adhesion,ECM-receptor interaction,Protein digestion and absorption,PI3K-Akt signaling pathway,Amoebiasis
ENST00000446091.1	ENSG00000224187.1	RP11-132N15.3	chr3:187965767-187976407	0.849186	0.126611	2.74568	0.0043	0.999477	Annotated_lncRNA	co_expression	ENSG00000168610	STAT3	STAT transcription factor, coiled coil||Transcription factor STAT||STAT transcription factor, all-alpha domain||STAT transcription factor, protein interaction||p53-like transcription factor, DNA-binding||STAT transcription factor, DNA-binding, subdomain||SH2 domain||EF-hand domain pair||STAT transcription factor, DNA-binding	GO:0006950,GO:0044428,GO:0005654,GO:0031981,GO:0044446,GO:0043233,GO:0031974,GO:0070013,GO:0044422,GO:0043226,GO:0005515,GO:0043229,GO:0005634,GO:0043227,GO:0043231,GO:0044424,GO:0044403,GO:0044419,GO:0005829,GO:0044444,GO:0097159,GO:0048519,GO:1901363,GO:0005488,GO:0005622,GO:0048583,GO:0006952,GO:0044764,GO:0005737,GO:0016032,GO:0048523,GO:0003676,GO:0090304,GO:0034097,GO:0005623,GO:0071704,GO:…	response to stress,nuclear part,nucleoplasm,nuclear lumen,intracellular organelle part,organelle lumen,membrane-enclosed lumen,intracellular organelle lumen,organelle part,organelle,protein binding,intracellular organelle,nucleus,membrane-bounded organelle,intracellular membrane-bounded organelle,intracellular part,symbiosis, encompassing mutualism through parasitism,interspecies interaction betw…	hsa05212,hsa05145,hsa05162,hsa05221,hsa05200,hsa04920,hsa04917,hsa05169,hsa05161,hsa04062,hsa05205,hsa05160,hsa04068,hsa04066,hsa05203,hsa05321,hsa04630,hsa04550,hsa05206	Pancreatic cancer,Toxoplasmosis,Measles,Acute myeloid leukemia,Pathways in cancer,Adipocytokine signaling pathway,Prolactin signaling pathway,Epstein-Barr virus infection,Hepatitis B,Chemokine signaling pathway,Proteoglycans in cancer,Hepatitis C,FoxO signaling pathway,HIF-1 signaling pathway,Viral carcinogenesis,Inflammatory bowel disease (IBD),Jak-STAT signaling pathway,Signaling pathways regul…
ENST00000446091.1	ENSG00000224187.1	RP11-132N15.3	chr3:187965767-187976407	0.849186	0.126611	2.74568	0.0043	0.999477	Annotated_lncRNA	co_expression	ENSG00000196405	EVL	-||VASP tetramerisation||Vasodilator-stimulated phosphoprotein||PH domain-like||WH1/EVH1 domain	GO:0043226,GO:0005515,GO:0043229,GO:0044424,GO:0005829,GO:0044444,GO:0048519,GO:0005488,GO:0005622,GO:0005737,GO:0048523,GO:0005623,GO:0044464,GO:0051716,GO:0065003,GO:0043933,GO:0050896,GO:0065007,GO:0048518,GO:0050789,GO:0006996,GO:0071840,GO:0006461,GO:0070271,GO:0016043,GO:0071822,GO:0050794,GO:0044085,GO:0022607,GO:0005575,GO:0005912,GO:0048522,GO:0070161,GO:0043228,GO:0043232,GO:0005924,GO:…	organelle,protein binding,intracellular organelle,intracellular part,cytosol,cytoplasmic part,negative regulation of biological process,binding,intracellular,cytoplasm,negative regulation of cellular process,cell,cell part,cellular response to stimulus,macromolecular complex assembly,macromolecular complex subunit organization,response to stimulus,biological regulation,positive regulation of biol…	--	--
ENST00000446091.1	ENSG00000224187.1	RP11-132N15.3	chr3:187965767-187976407	0.849186	0.126611	2.74568	0.0043	0.999477	Annotated_lncRNA	co_expression	ENSG00000186063	AIDA	Axin interactor dorsalization-associated protein, C-terminal domain||Axin interactor, dorsalization-associated protein, N-terminal	GO:0006950,GO:0005515,GO:0080134,GO:0044424,GO:0033554,GO:0048519,GO:0005488,GO:0005622,GO:0048583,GO:0005737,GO:0048523,GO:0005623,GO:0071704,GO:0044464,GO:0044260,GO:0044238,GO:0051716,GO:0044237,GO:0060255,GO:0043170,GO:0080135,GO:0019222,GO:0050896,GO:0065007,GO:0008152,GO:0050789,GO:0035556,GO:0044267,GO:0050794,GO:0080090,GO:0005575,GO:0010605,GO:0009966,GO:0031323,GO:0009892,GO:0019538,GO:…	response to stress,protein binding,regulation of response to stress,intracellular part,cellular response to stress,negative regulation of biological process,binding,intracellular,regulation of response to stimulus,cytoplasm,negative regulation of cellular process,cell,organic substance metabolic process,cell part,cellular macromolecule metabolic process,primary metabolic process,cellular response…	--	--
ENST00000446091.1	ENSG00000224187.1	RP11-132N15.3	chr3:187965767-187976407	0.849186	0.126611	2.74568	0.0043	0.999477	Annotated_lncRNA	co_expression	ENSG00000133265	HSPBP1	Armadillo-like helical||Nucleotide exchange factor Fes1||Armadillo-type fold||-	GO:0005515,GO:0005488,GO:0071704,GO:0044260,GO:0044238,GO:0044237,GO:0060255,GO:0043170,GO:0019222,GO:0065007,GO:0008152,GO:0048518,GO:0050789,GO:0010604,GO:0044265,GO:0009893,GO:0044267,GO:0050794,GO:0080090,GO:0044248,GO:0031323,GO:0048522,GO:0019538,GO:0031325,GO:1901575,GO:0009056,GO:0009057,GO:0070647,GO:0050790,GO:0031329,GO:0051246,GO:0003674,GO:0009894,GO:0009987,GO:0065009,GO:0006464,GO:…	protein binding,binding,organic substance metabolic process,cellular macromolecule metabolic process,primary metabolic process,cellular metabolic process,regulation of macromolecule metabolic process,macromolecule metabolic process,regulation of metabolic process,biological regulation,metabolic process,positive regulation of biological process,regulation of biological process,positive regulation …	hsa04141	Protein processing in endoplasmic reticulum
ENST00000446091.1	ENSG00000224187.1	RP11-132N15.3	chr3:187965767-187976407	0.849186	0.126611	2.74568	0.0043	0.999477	Annotated_lncRNA	co_expression	ENSG00000095777	MYO3A	Protein kinase-like domain||Protein kinase domain||P-loop containing nucleoside triphosphate hydrolase||Myosin head, motor domain||IQ motif, EF-hand binding site||Protein kinase, ATP binding site	GO:0044446,GO:0044422,GO:0043226,GO:0005515,GO:0043229,GO:0032991,GO:0044424,GO:0097159,GO:1901363,GO:0005488,GO:0005622,GO:0005737,GO:0005623,GO:0071704,GO:0044464,GO:0044260,GO:0044238,GO:0044237,GO:0043170,GO:0043234,GO:0050896,GO:0008152,GO:0044267,GO:0005575,GO:0036094,GO:0019538,GO:0043228,GO:0043232,GO:0032550,GO:0001883,GO:0032549,GO:0035639,GO:0017076,GO:0032555,GO:0001882,GO:0000166,GO:…	intracellular organelle part,organelle part,organelle,protein binding,intracellular organelle,macromolecular complex,intracellular part,organic cyclic compound binding,heterocyclic compound binding,binding,intracellular,cytoplasm,cell,organic substance metabolic process,cell part,cellular macromolecule metabolic process,primary metabolic process,cellular metabolic process,macromolecule metabolic …	--	--
ENST00000446091.1	ENSG00000224187.1	RP11-132N15.3	chr3:187965767-187976407	0.849186	0.126611	2.74568	0.0043	0.999477	Annotated_lncRNA	co_expression	ENSG00000196588	MKL1	-||SAP domain||RPEL repeat||MKL/myocardin-like protein 1	GO:0044428,GO:0005654,GO:0031981,GO:0044446,GO:0043233,GO:0031974,GO:0070013,GO:0044422,GO:0043226,GO:0005515,GO:0043229,GO:0005634,GO:0043227,GO:0043231,GO:0044424,GO:0005829,GO:0044444,GO:0097159,GO:0048519,GO:1901363,GO:0005488,GO:0005622,GO:0048583,GO:0005737,GO:0048523,GO:0003676,GO:0090304,GO:0005623,GO:0071704,GO:0010467,GO:0044464,GO:0044260,GO:0044238,GO:0051716,GO:0034641,GO:0044237,GO:…	nuclear part,nucleoplasm,nuclear lumen,intracellular organelle part,organelle lumen,membrane-enclosed lumen,intracellular organelle lumen,organelle part,organelle,protein binding,intracellular organelle,nucleus,membrane-bounded organelle,intracellular membrane-bounded organelle,intracellular part,cytosol,cytoplasmic part,organic cyclic compound binding,negative regulation of biological process,he…	--	--
ENST00000446091.1	ENSG00000224187.1	RP11-132N15.3	chr3:187965767-187976407	0.849186	0.126611	2.74568	0.0043	0.999477	Annotated_lncRNA	co_expression	ENSG00000157017	GHRL	Motilin/ghrelin||Preproghrelin peptide||-||Motilin/ghrelin-associated peptide	GO:0006950,GO:0044446,GO:0043233,GO:0031974,GO:0070013,GO:0044422,GO:0043226,GO:0005515,GO:0043229,GO:0080134,GO:0043227,GO:0043231,GO:0044424,GO:0044444,GO:0048519,GO:0005488,GO:0005622,GO:0048583,GO:0006952,GO:0005737,GO:0048523,GO:0005623,GO:0071704,GO:0044464,GO:0044260,GO:0044238,GO:0051716,GO:0051704,GO:0048584,GO:0044237,GO:0060255,GO:0043170,GO:0043933,GO:0019222,GO:0050896,GO:0065007,GO:…	response to stress,intracellular organelle part,organelle lumen,membrane-enclosed lumen,intracellular organelle lumen,organelle part,organelle,protein binding,intracellular organelle,regulation of response to stress,membrane-bounded organelle,intracellular membrane-bounded organelle,intracellular part,cytoplasmic part,negative regulation of biological process,binding,intracellular,regulation of r…	hsa04024	cAMP signaling pathway
ENST00000446091.1	ENSG00000224187.1	RP11-132N15.3	chr3:187965767-187976407	0.849186	0.126611	2.74568	0.0043	0.999477	Annotated_lncRNA	co_expression	ENSG00000105290	APLP1	Beta-amyloid precursor protein C-terminal||Amyloidogenic glycoprotein, copper-binding||Amyloidogenic glycoprotein, heparin-binding||-||Amyloidogenic glycoprotein, intracellular domain, conserved site||Amyloidogenic glycoprotein, extracellular||Amyloidogenic glycoprotein, E2 domain||Amyloidogenic glycoprotein||Amyloidogenic glycoprotein, extracellular domain conserved site	GO:0005515,GO:0044424,GO:0044444,GO:0048519,GO:0005488,GO:0005622,GO:0005737,GO:0048523,GO:0005623,GO:0071704,GO:0044464,GO:0044238,GO:0051716,GO:0034641,GO:0044237,GO:1901360,GO:0006139,GO:0046483,GO:0019222,GO:0050896,GO:0065007,GO:0008152,GO:0050789,GO:0006725,GO:0006807,GO:0006915,GO:0012501,GO:0050794,GO:0080090,GO:0044249,GO:0005575,GO:0008219,GO:0016265,GO:1901576,GO:0010033,GO:0031323,GO:…	protein binding,intracellular part,cytoplasmic part,negative regulation of biological process,binding,intracellular,cytoplasm,negative regulation of cellular process,cell,organic substance metabolic process,cell part,primary metabolic process,cellular response to stimulus,cellular nitrogen compound metabolic process,cellular metabolic process,organic cyclic compound metabolic process,nucleobase-c…	--	--
ENST00000446091.1	ENSG00000224187.1	RP11-132N15.3	chr3:187965767-187976407	0.849186	0.126611	2.74568	0.0043	0.999477	Annotated_lncRNA	co_expression	ENSG00000171867	PRNP	Prion/Doppel protein, beta-ribbon domain||Major prion protein N-terminal domain||Prion protein	GO:0006950,GO:0006955,GO:0043226,GO:0005515,GO:0043229,GO:0002376,GO:0005634,GO:0043227,GO:0043231,GO:0044424,GO:0044444,GO:0048519,GO:0005488,GO:0005622,GO:0048583,GO:0005737,GO:0048523,GO:0090304,GO:0005623,GO:0071704,GO:0010467,GO:0002682,GO:0044464,GO:0050776,GO:0044260,GO:0044238,GO:0051716,GO:0034641,GO:0048584,GO:0044237,GO:0060255,GO:1901360,GO:0065003,GO:0043170,GO:0002684,GO:0043933,GO:…	response to stress,immune response,organelle,protein binding,intracellular organelle,immune system process,nucleus,membrane-bounded organelle,intracellular membrane-bounded organelle,intracellular part,cytoplasmic part,negative regulation of biological process,binding,intracellular,regulation of response to stimulus,cytoplasm,negative regulation of cellular process,nucleic acid metabolic process,…	hsa05020	Prion diseases
ENST00000446091.1	ENSG00000224187.1	RP11-132N15.3	chr3:187965767-187976407	0.849186	0.126611	2.74568	0.0043	0.999477	Annotated_lncRNA	co_expression	ENSG00000187764	SEMA4D	Plexin-like fold||Semaphorin||-||Plexin repeat||Immunoglobulin-like fold||Immunoglobulin||Immunoglobulin-like domain||WD40/YVTN repeat-like-containing domain||Sema domain||Immunoglobulin subtype||Immunoglobulin subtype 2	GO:0006955,GO:0005515,GO:0002376,GO:0048519,GO:0005488,GO:0048583,GO:0048523,GO:0090304,GO:0005623,GO:0071704,GO:0010467,GO:0044464,GO:0044260,GO:0044238,GO:0051716,GO:0034641,GO:0048584,GO:0044237,GO:0060255,GO:1901360,GO:0043170,GO:0006139,GO:0046483,GO:0019222,GO:0050896,GO:0065007,GO:0008152,GO:0048518,GO:0050789,GO:0010468,GO:0006725,GO:0010604,GO:0071840,GO:0006807,GO:0006915,GO:0016043,GO:…	immune response,protein binding,immune system process,negative regulation of biological process,binding,regulation of response to stimulus,negative regulation of cellular process,nucleic acid metabolic process,cell,organic substance metabolic process,gene expression,cell part,cellular macromolecule metabolic process,primary metabolic process,cellular response to stimulus,cellular nitrogen compoun…	hsa04360	Axon guidance
ENST00000446091.1	ENSG00000224187.1	RP11-132N15.3	chr3:187965767-187976407	0.849186	0.126611	2.74568	0.0043	0.999477	Annotated_lncRNA	co_expression	ENSG00000105750	ZNF85	Zinc finger, C2H2||Zinc finger, C2H2-like||Zinc finger C2H2-type/integrase DNA-binding domain||Krueppel-associated box	GO:0043226,GO:0043229,GO:0005634,GO:0043227,GO:0043231,GO:0044424,GO:0097159,GO:1901363,GO:0005488,GO:0005622,GO:0003676,GO:0090304,GO:0005623,GO:0071704,GO:0010467,GO:0044464,GO:0044260,GO:0044238,GO:0034641,GO:0044237,GO:0060255,GO:1901360,GO:0043170,GO:0006139,GO:0003677,GO:0046483,GO:0019222,GO:0065007,GO:0008152,GO:0050789,GO:0010468,GO:0006725,GO:0006807,GO:0009059,GO:0050794,GO:0034645,GO:…	organelle,intracellular organelle,nucleus,membrane-bounded organelle,intracellular membrane-bounded organelle,intracellular part,organic cyclic compound binding,heterocyclic compound binding,binding,intracellular,nucleic acid binding,nucleic acid metabolic process,cell,organic substance metabolic process,gene expression,cell part,cellular macromolecule metabolic process,primary metabolic process,…	--	--
ENST00000446091.1	ENSG00000224187.1	RP11-132N15.3	chr3:187965767-187976407	0.849186	0.126611	2.74568	0.0043	0.999477	Annotated_lncRNA	co_expression	ENSG00000132613	MTSS1L	I-BAR domain containing protein MIM/ABBA||I-BAR domain containing protein ABBA||IMD/I-BAR domain	GO:0044446,GO:0044422,GO:0043226,GO:0005515,GO:0043229,GO:0044424,GO:0044444,GO:0005488,GO:0005622,GO:0005737,GO:0005623,GO:0044464,GO:0071840,GO:0016043,GO:0005575,GO:0019899,GO:0043228,GO:0043232,GO:0008289,GO:0043168,GO:0003674,GO:0009987,GO:0043167,GO:0044763,GO:0005543,GO:0007009,GO:0003785,GO:0044699,GO:0016020,GO:0061024,GO:0016044,GO:0008150,GO:0008092,GO:0030027,GO:0017016,GO:0031267,GO:…	intracellular organelle part,organelle part,organelle,protein binding,intracellular organelle,intracellular part,cytoplasmic part,binding,intracellular,cytoplasm,cell,cell part,cellular component organization or biogenesis,cellular component organization,cellular_component,enzyme binding,non-membrane-bounded organelle,intracellular non-membrane-bounded organelle,lipid binding,anion binding,molecu…	--	--
ENST00000446091.1	ENSG00000224187.1	RP11-132N15.3	chr3:187965767-187976407	0.849186	0.126611	2.74568	0.0043	0.999477	Annotated_lncRNA	co_expression	ENSG00000185619	PCGF3	Zinc finger, RING-type||RAWUL domain||Zinc finger, RING/FYVE/PHD-type||Zinc finger, C3HC4 RING-type||-||Zinc finger, RING-type, conserved site	GO:0044428,GO:0044446,GO:0044422,GO:0043226,GO:0043229,GO:0005634,GO:0043227,GO:0043231,GO:0032991,GO:0044424,GO:0005488,GO:0005622,GO:0090304,GO:0005623,GO:0071704,GO:0010467,GO:0044464,GO:0044260,GO:0044238,GO:0034641,GO:0044237,GO:0060255,GO:1901360,GO:0043170,GO:0006139,GO:0043234,GO:0046483,GO:0019222,GO:0065007,GO:0008152,GO:0050789,GO:0010468,GO:0006725,GO:0006807,GO:0009059,GO:0050794,GO:…	nuclear part,intracellular organelle part,organelle part,organelle,intracellular organelle,nucleus,membrane-bounded organelle,intracellular membrane-bounded organelle,macromolecular complex,intracellular part,binding,intracellular,nucleic acid metabolic process,cell,organic substance metabolic process,gene expression,cell part,cellular macromolecule metabolic process,primary metabolic process,cel…	hsa04550	Signaling pathways regulating pluripotency of stem cells
ENST00000446091.1	ENSG00000224187.1	RP11-132N15.3	chr3:187965767-187976407	0.849186	0.126611	2.74568	0.0043	0.999477	Annotated_lncRNA	co_expression	ENSG00000079385	CEACAM1	Immunoglobulin subtype||Immunoglobulin-like domain||Immunoglobulin subtype 2||Immunoglobulin||Immunoglobulin-like fold||Immunoglobulin V-set domain	GO:0006955,GO:0045087,GO:0002376,GO:0006950,GO:0034097,GO:0080134,GO:0071345,GO:0006952,GO:0019221,GO:0032991,GO:0002684,GO:0002682,GO:0048519,GO:0050776,GO:0044446,GO:0005515,GO:0002252,GO:0044422,GO:0048583,GO:0002253,GO:0048523,GO:0044238,GO:0044267,GO:0044260,GO:0050778,GO:0071704,GO:0002757,GO:0043170,GO:0002764,GO:0043226,GO:0048518,GO:0043229,GO:0045088,GO:0044424,GO:0008152,GO:0019538,GO:…	immune response,innate immune response,immune system process,response to stress,response to cytokine stimulus,regulation of response to stress,cellular response to cytokine stimulus,defense response,cytokine-mediated signaling pathway,macromolecular complex,positive regulation of immune system process,regulation of immune system process,negative regulation of biological process,regulation of immu…	--	--
ENST00000446091.1	ENSG00000224187.1	RP11-132N15.3	chr3:187965767-187976407	0.849186	0.126611	2.74568	0.0043	0.999477	Annotated_lncRNA	co_expression	ENSG00000274443	C8orf89	-	--	--	--	--
ENST00000446091.1	ENSG00000224187.1	RP11-132N15.3	chr3:187965767-187976407	0.849186	0.126611	2.74568	0.0043	0.999477	Annotated_lncRNA	co_expression	ENSG00000108469	RECQL5	DNA helicase, ATP-dependent, RecQ type||Helicase superfamily 1/2, ATP-binding domain||DNA/RNA helicase, ATP-dependent, DEAH-box type, conserved site||Winged helix-turn-helix DNA-binding domain||DEAD/DEAH box helicase domain||Helicase, C-terminal||P-loop containing nucleoside triphosphate hydrolase||ATP-dependent DNA helicase RecQ, zinc-binding domain||RecQ helicase-like 5	GO:0006950,GO:0044428,GO:0005654,GO:0031981,GO:0044446,GO:0043233,GO:0031974,GO:0070013,GO:0044422,GO:0043226,GO:0005515,GO:0043229,GO:0005634,GO:0080134,GO:0043227,GO:0043231,GO:0032991,GO:0044424,GO:0033554,GO:0097159,GO:0048519,GO:1901363,GO:0005488,GO:0005622,GO:0048583,GO:0005737,GO:0048523,GO:0003676,GO:0090304,GO:0005623,GO:0071704,GO:0010467,GO:0044464,GO:0044260,GO:0044238,GO:0051716,GO:…	response to stress,nuclear part,nucleoplasm,nuclear lumen,intracellular organelle part,organelle lumen,membrane-enclosed lumen,intracellular organelle lumen,organelle part,organelle,protein binding,intracellular organelle,nucleus,regulation of response to stress,membrane-bounded organelle,intracellular membrane-bounded organelle,macromolecular complex,intracellular part,cellular response to stres…	--	--
ENST00000446091.1	ENSG00000224187.1	RP11-132N15.3	chr3:187965767-187976407	0.849186	0.126611	2.74568	0.0043	0.999477	Annotated_lncRNA	co_expression	ENSG00000128989	ARPP19	Endosulphine	GO:0044446,GO:0044422,GO:0005515,GO:0050896,GO:0031974,GO:0043233,GO:0044428,GO:0070013,GO:0043227,GO:0043226,GO:0048584,GO:0031981,GO:0048583,GO:0005488,GO:0005622,GO:0048518,GO:0044424,GO:0048519,GO:0071704,GO:0044238,GO:0051716,GO:0044237,GO:0005737,GO:0008152,GO:0003674,GO:0019538,GO:0043229,GO:0008150,GO:0043231,GO:0051179,GO:0044260,GO:0044763,GO:0009987,GO:0005634,GO:0048523,GO:0071840,GO:…	intracellular organelle part,organelle part,protein binding,response to stimulus,membrane-enclosed lumen,organelle lumen,nuclear part,intracellular organelle lumen,membrane-bounded organelle,organelle,positive regulation of response to stimulus,nuclear lumen,regulation of response to stimulus,binding,intracellular,positive regulation of biological process,intracellular part,negative regulation of…	--	--
ENST00000446091.1	ENSG00000224187.1	RP11-132N15.3	chr3:187965767-187976407	0.849186	0.126611	2.74568	0.0043	0.999477	Annotated_lncRNA	co_expression	ENSG00000184937	WT1	Zinc finger, C2H2||Wilm's tumour protein, N-terminal||Zinc finger, C2H2-like||Zinc finger C2H2-type/integrase DNA-binding domain||Wilm's tumour protein	GO:0044428,GO:0005654,GO:0031981,GO:0044446,GO:0043233,GO:0031974,GO:0070013,GO:0044422,GO:0043226,GO:0005515,GO:0043229,GO:0005634,GO:0043227,GO:0043231,GO:0044424,GO:0097159,GO:0048519,GO:1901363,GO:0005488,GO:0005622,GO:0005737,GO:0048523,GO:0003676,GO:0090304,GO:0005623,GO:0071704,GO:0010467,GO:0044464,GO:0044260,GO:0044238,GO:0051716,GO:0034641,GO:0044237,GO:0060255,GO:1901360,GO:0043170,GO:…	nuclear part,nucleoplasm,nuclear lumen,intracellular organelle part,organelle lumen,membrane-enclosed lumen,intracellular organelle lumen,organelle part,organelle,protein binding,intracellular organelle,nucleus,membrane-bounded organelle,intracellular membrane-bounded organelle,intracellular part,organic cyclic compound binding,negative regulation of biological process,heterocyclic compound bindi…	hsa05202	Transcriptional misregulation in cancer
ENST00000446091.1	ENSG00000224187.1	RP11-132N15.3	chr3:187965767-187976407	0.849186	0.126611	2.74568	0.0043	0.999477	Annotated_lncRNA	co_expression	ENSG00000143801	PSEN2	Presenilin/signal peptide peptidase||Peptidase A22A, presenilin 2||-||Peptidase A22A, presenilin	GO:0006950,GO:0044428,GO:0044446,GO:0044422,GO:0043226,GO:0005515,GO:0043229,GO:0005634,GO:0043227,GO:0043231,GO:0032991,GO:0044424,GO:0044444,GO:0048519,GO:0005488,GO:0005622,GO:0005737,GO:0048523,GO:0005623,GO:0071704,GO:0010467,GO:0044464,GO:0044260,GO:0044238,GO:0051716,GO:0034641,GO:0044237,GO:0043170,GO:0043234,GO:0019222,GO:0050896,GO:0065007,GO:0008152,GO:0048518,GO:0050789,GO:0006807,GO:…	response to stress,nuclear part,intracellular organelle part,organelle part,organelle,protein binding,intracellular organelle,nucleus,membrane-bounded organelle,intracellular membrane-bounded organelle,macromolecular complex,intracellular part,cytoplasmic part,negative regulation of biological process,binding,intracellular,cytoplasm,negative regulation of cellular process,cell,organic substance m…	hsa04722,hsa05010,hsa04330	Neurotrophin signaling pathway,Alzheimer's disease,Notch signaling pathway
ENST00000446091.1	ENSG00000224187.1	RP11-132N15.3	chr3:187965767-187976407	0.849186	0.126611	2.74568	0.0043	0.999477	Annotated_lncRNA	co_expression	ENSG00000140829	DHX38	DNA/RNA helicase, ATP-dependent, DEAH-box type, conserved site||-||Helicase superfamily 1/2, ATP-binding domain||Domain of unknown function DUF1605||Helicase, C-terminal||P-loop containing nucleoside triphosphate hydrolase||Helicase-associated domain||DEAD/DEAH box helicase domain	GO:0044428,GO:0005654,GO:0031981,GO:0044446,GO:0043233,GO:0031974,GO:0070013,GO:0044422,GO:0043226,GO:0043229,GO:0005634,GO:0043227,GO:0043231,GO:0032991,GO:0044424,GO:0097159,GO:1901363,GO:0005488,GO:0005622,GO:0005737,GO:0003676,GO:0090304,GO:0005623,GO:0071704,GO:0010467,GO:0044464,GO:0044260,GO:0044238,GO:0034641,GO:0044237,GO:1901360,GO:0043170,GO:0006139,GO:0046483,GO:0008152,GO:0006725,GO:…	nuclear part,nucleoplasm,nuclear lumen,intracellular organelle part,organelle lumen,membrane-enclosed lumen,intracellular organelle lumen,organelle part,organelle,intracellular organelle,nucleus,membrane-bounded organelle,intracellular membrane-bounded organelle,macromolecular complex,intracellular part,organic cyclic compound binding,heterocyclic compound binding,binding,intracellular,cytoplasm,…	hsa03040	Spliceosome
ENST00000446091.1	ENSG00000224187.1	RP11-132N15.3	chr3:187965767-187976407	0.849186	0.126611	2.74568	0.0043	0.999477	Annotated_lncRNA	co_expression	ENSG00000133318	RTN3	-||Reticulon	GO:0044446,GO:0044422,GO:0043226,GO:0005515,GO:0043229,GO:0043227,GO:0043231,GO:0044424,GO:0044403,GO:0044419,GO:0044444,GO:0005488,GO:0005622,GO:0044764,GO:0005737,GO:0016032,GO:0005623,GO:0044464,GO:0051704,GO:0006996,GO:0071840,GO:0006915,GO:0016043,GO:0012501,GO:0044085,GO:0022607,GO:0005575,GO:0008219,GO:0016265,GO:0006810,GO:0051234,GO:0051179,GO:0016192,GO:0003674,GO:0009987,GO:0031988,GO:…	intracellular organelle part,organelle part,organelle,protein binding,intracellular organelle,membrane-bounded organelle,intracellular membrane-bounded organelle,intracellular part,symbiosis, encompassing mutualism through parasitism,interspecies interaction between organisms,cytoplasmic part,binding,intracellular,multi-organism cellular process,cytoplasm,viral process,cell,cell part,multi-organi…	--	--
ENST00000446091.1	ENSG00000224187.1	RP11-132N15.3	chr3:187965767-187976407	0.849186	0.126611	2.74568	0.0043	0.999477	Annotated_lncRNA	co_expression	ENSG00000234444	ZNF736	Zinc finger C2H2-type/integrase DNA-binding domain||Krueppel-associated box||Zinc finger, C2H2-like||-||Zinc finger, C2H2	GO:0043227,GO:0043226,GO:0034641,GO:0005488,GO:0005622,GO:0044424,GO:0006807,GO:0071704,GO:0044238,GO:0044237,GO:0008152,GO:0003674,GO:1901360,GO:0043229,GO:0006139,GO:0008150,GO:0046483,GO:0043231,GO:0044260,GO:0009987,GO:0005634,GO:1901363,GO:0097159,GO:0006725,GO:0090304,GO:0043170,GO:0016070,GO:0044464,GO:0010467,GO:0044249,GO:0003676,GO:0005623,GO:0009058,GO:0019222,GO:0044271,GO:1901576,GO:…	membrane-bounded organelle,organelle,cellular nitrogen compound metabolic process,binding,intracellular,intracellular part,nitrogen compound metabolic process,organic substance metabolic process,primary metabolic process,cellular metabolic process,metabolic process,molecular_function,organic cyclic compound metabolic process,intracellular organelle,nucleobase-containing compound metabolic process…	--	--
ENST00000446091.1	ENSG00000224187.1	RP11-132N15.3	chr3:187965767-187976407	0.849186	0.126611	2.74568	0.0043	0.999477	Annotated_lncRNA	co_expression	ENSG00000187607	ZNF286A	Zinc finger C2H2-type/integrase DNA-binding domain||Krueppel-associated box||Zinc finger, C2H2||-||Zinc finger, C2H2-like	GO:0043226,GO:0043229,GO:0005634,GO:0043227,GO:0043231,GO:0044424,GO:0097159,GO:1901363,GO:0005488,GO:0005622,GO:0003676,GO:0090304,GO:0005623,GO:0071704,GO:0010467,GO:0044464,GO:0044260,GO:0044238,GO:0034641,GO:0044237,GO:0060255,GO:1901360,GO:0043170,GO:0006139,GO:0003677,GO:0046483,GO:0019222,GO:0065007,GO:0008152,GO:0050789,GO:0010468,GO:0006725,GO:0006807,GO:0009059,GO:0050794,GO:0034645,GO:…	organelle,intracellular organelle,nucleus,membrane-bounded organelle,intracellular membrane-bounded organelle,intracellular part,organic cyclic compound binding,heterocyclic compound binding,binding,intracellular,nucleic acid binding,nucleic acid metabolic process,cell,organic substance metabolic process,gene expression,cell part,cellular macromolecule metabolic process,primary metabolic process,…	--	--
ENST00000446091.1	ENSG00000224187.1	RP11-132N15.3	chr3:187965767-187976407	0.849186	0.126611	2.74568	0.0043	0.999477	Annotated_lncRNA	co_expression	ENSG00000182158	CREB3L2	Basic-leucine zipper domain||cAMP-responsive element-binding protein 3-like protein 2||-	GO:0006950,GO:0044428,GO:0005654,GO:0031981,GO:0044446,GO:0043233,GO:0031974,GO:0070013,GO:0044422,GO:0043226,GO:0043229,GO:0005634,GO:0043227,GO:0043231,GO:0044424,GO:0033554,GO:0044444,GO:0097159,GO:1901363,GO:0005488,GO:0005622,GO:0005737,GO:0003676,GO:0090304,GO:0005623,GO:0071704,GO:0010467,GO:0044464,GO:0044260,GO:0044238,GO:0051716,GO:0034641,GO:0044237,GO:0060255,GO:1901360,GO:0043170,GO:…	response to stress,nuclear part,nucleoplasm,nuclear lumen,intracellular organelle part,organelle lumen,membrane-enclosed lumen,intracellular organelle lumen,organelle part,organelle,intracellular organelle,nucleus,membrane-bounded organelle,intracellular membrane-bounded organelle,intracellular part,cellular response to stress,cytoplasmic part,organic cyclic compound binding,heterocyclic compound…	hsa04152,hsa04668,hsa04725,hsa05161,hsa04962,hsa04915,hsa05016,hsa05215,hsa05203,hsa04261,hsa05031,hsa04024,hsa04911,hsa05030,hsa04151,hsa04916,hsa04022,hsa04728,hsa04918,hsa05034	AMPK signaling pathway,TNF signaling pathway,Cholinergic synapse,Hepatitis B,Vasopressin-regulated water reabsorption,Estrogen signaling pathway,Huntington's disease,Prostate cancer,Viral carcinogenesis,Adrenergic signaling in cardiomyocytes,Amphetamine addiction,cAMP signaling pathway,Insulin secretion,Cocaine addiction,PI3K-Akt signaling pathway,Melanogenesis,cGMP-PKG signaling pathway,Dopamine…
ENST00000446091.1	ENSG00000224187.1	RP11-132N15.3	chr3:187965767-187976407	0.849186	0.126611	2.74568	0.0043	0.999477	Annotated_lncRNA	co_expression	ENSG00000134824	FADS2	Fatty acid desaturase||-||Cytochrome b5-like heme/steroid binding domain||Fatty acid desaturase domain	GO:0044446,GO:0044422,GO:0043226,GO:0043229,GO:0043227,GO:0043231,GO:0044424,GO:0044444,GO:0005622,GO:0005737,GO:0005623,GO:0071704,GO:0044464,GO:0044238,GO:0044237,GO:0008152,GO:0044249,GO:0005575,GO:1901576,GO:0009058,GO:0003674,GO:0009987,GO:0031090,GO:0016020,GO:0005783,GO:0012505,GO:0005789,GO:0044432,GO:0042175,GO:0008150,GO:0044710,GO:0003824,GO:0016717,GO:0036109,GO:0016213,GO:0008610,GO:…	intracellular organelle part,organelle part,organelle,intracellular organelle,membrane-bounded organelle,intracellular membrane-bounded organelle,intracellular part,cytoplasmic part,intracellular,cytoplasm,cell,organic substance metabolic process,cell part,primary metabolic process,cellular metabolic process,metabolic process,cellular biosynthetic process,cellular_component,organic substance bios…	hsa03320,hsa01040,hsa01212,hsa00592	PPAR signaling pathway,Biosynthesis of unsaturated fatty acids,Fatty acid metabolism,alpha-Linolenic acid metabolism
ENST00000446091.1	ENSG00000224187.1	RP11-132N15.3	chr3:187965767-187976407	0.849186	0.126611	2.74568	0.0043	0.999477	Annotated_lncRNA	co_expression	ENSG00000157570	TSPAN18	Tetraspanin, conserved site||Tetraspanin/Peripherin||Tetraspanin||Tetraspanin, EC2 domain	GO:0005623,GO:0044464,GO:0051716,GO:0050896,GO:0065007,GO:0050789,GO:0050794,GO:0005575,GO:0007165,GO:0009987,GO:0044763,GO:0007154,GO:0044700,GO:0023052,GO:0044699,GO:0016020,GO:0007166,GO:0008150,GO:0044425,GO:0044459,GO:0016021,GO:0031224,GO:0071944,GO:0005886,GO:0005887,GO:0031226	cell,cell part,cellular response to stimulus,response to stimulus,biological regulation,regulation of biological process,regulation of cellular process,cellular_component,signal transduction,cellular process,single-organism cellular process,cell communication,single organism signaling,signaling,single-organism process,membrane,cell surface receptor signaling pathway,biological_process,membrane pa…	--	--
ENST00000446091.1	ENSG00000224187.1	RP11-132N15.3	chr3:187965767-187976407	0.849186	0.126611	2.74568	0.0043	0.999477	Annotated_lncRNA	co_expression	ENSG00000204179	PTPN20	-||Protein-tyrosine phosphatase, catalytic||Tyrosine specific protein phosphatases domain||PTP type protein phosphatase||Protein-tyrosine phosphatase, active site||Protein-tyrosine phosphatase-like	GO:0032991,GO:0044446,GO:0044422,GO:0005634,GO:0044238,GO:0044267,GO:0044260,GO:0071704,GO:0043170,GO:0043226,GO:0043229,GO:0044424,GO:0008152,GO:0019538,GO:0043227,GO:0043234,GO:0043231,GO:0044237,GO:0005622,GO:0005737,GO:0006464,GO:0036211,GO:0005623,GO:0043412,GO:0044464,GO:0016787,GO:0003824,GO:0003674,GO:0006796,GO:0006793,GO:0016788,GO:0009987,GO:0043228,GO:0043232,GO:0005575,GO:0016311,GO:…	macromolecular complex,intracellular organelle part,organelle part,nucleus,primary metabolic process,cellular protein metabolic process,cellular macromolecule metabolic process,organic substance metabolic process,macromolecule metabolic process,organelle,intracellular organelle,intracellular part,metabolic process,protein metabolic process,membrane-bounded organelle,protein complex,intracellular …	--	--
ENST00000446091.1	ENSG00000224187.1	RP11-132N15.3	chr3:187965767-187976407	0.849186	0.126611	2.74568	0.0043	0.999477	Annotated_lncRNA	co_expression	ENSG00000147257	GPC3	Glypican-3||Glypican, conserved site||Glypican	GO:0044446,GO:0043233,GO:0031974,GO:0070013,GO:0044422,GO:0043226,GO:0005515,GO:0043229,GO:0002376,GO:0043227,GO:0043231,GO:0044424,GO:0044444,GO:0048519,GO:0005488,GO:0005622,GO:0048583,GO:0005737,GO:0048523,GO:0090304,GO:0005623,GO:0071704,GO:0010467,GO:0044464,GO:0044260,GO:0044238,GO:0051716,GO:0034641,GO:0048584,GO:0044237,GO:0060255,GO:1901360,GO:0043170,GO:0006139,GO:0046483,GO:0019222,GO:…	intracellular organelle part,organelle lumen,membrane-enclosed lumen,intracellular organelle lumen,organelle part,organelle,protein binding,intracellular organelle,immune system process,membrane-bounded organelle,intracellular membrane-bounded organelle,intracellular part,cytoplasmic part,negative regulation of biological process,binding,intracellular,regulation of response to stimulus,cytoplasm,…	hsa05205	Proteoglycans in cancer
ENST00000446091.1	ENSG00000224187.1	RP11-132N15.3	chr3:187965767-187976407	0.849186	0.126611	2.74568	0.0043	0.999477	Annotated_lncRNA	co_expression	ENSG00000101773	RBBP8	-||DNA endonuclease Ctp1, N-terminal||DNA endonuclease Ctp1, C-terminal||DNA endonuclease RBBP8-like	GO:0006950,GO:0044428,GO:0005654,GO:0031981,GO:0044446,GO:0043233,GO:0031974,GO:0070013,GO:0044422,GO:0043226,GO:0005515,GO:0043229,GO:0005634,GO:0043227,GO:0043231,GO:0032991,GO:0044424,GO:0033554,GO:0097159,GO:0048519,GO:1901363,GO:0005488,GO:0005622,GO:0048583,GO:0048523,GO:0003676,GO:0090304,GO:0005623,GO:0071704,GO:0010467,GO:0044464,GO:0044260,GO:0044238,GO:0051716,GO:0034641,GO:0044237,GO:…	response to stress,nuclear part,nucleoplasm,nuclear lumen,intracellular organelle part,organelle lumen,membrane-enclosed lumen,intracellular organelle lumen,organelle part,organelle,protein binding,intracellular organelle,nucleus,membrane-bounded organelle,intracellular membrane-bounded organelle,macromolecular complex,intracellular part,cellular response to stress,organic cyclic compound binding…	--	--
ENST00000446091.1	ENSG00000224187.1	RP11-132N15.3	chr3:187965767-187976407	0.849186	0.126611	2.74568	0.0043	0.999477	Annotated_lncRNA	co_expression	ENSG00000137726	FXYD6	Ion-transport regulator, FXYD motif	GO:0005623,GO:0044464,GO:0005575,GO:0006810,GO:0051234,GO:0051179,GO:0003674,GO:0009987,GO:0044763,GO:0044765,GO:0044699,GO:0016020,GO:0008150,GO:0044425,GO:0016021,GO:0031224,GO:0022892,GO:0071944,GO:0005886,GO:0005215,GO:0022891,GO:0006811,GO:0015075,GO:0022857,GO:0015267,GO:0022803,GO:0005216,GO:0055085,GO:0022838,GO:0034220	cell,cell part,cellular_component,transport,establishment of localization,localization,molecular_function,cellular process,single-organism cellular process,single-organism transport,single-organism process,membrane,biological_process,membrane part,integral to membrane,intrinsic to membrane,substrate-specific transporter activity,cell periphery,plasma membrane,transporter activity,substrate-specif…	--	--
ENST00000446091.1	ENSG00000224187.1	RP11-132N15.3	chr3:187965767-187976407	0.849186	0.126611	2.74568	0.0043	0.999477	Annotated_lncRNA	co_expression	ENSG00000140853	NLRC5	Leucine rich repeat 4||NACHT nucleoside triphosphatase||Leucine-rich repeat, cysteine-containing subtype||P-loop containing nucleoside triphosphate hydrolase||Leucine-rich repeat domain, L domain-like||-||Leucine-rich repeat	GO:0006950,GO:0006955,GO:0043226,GO:0005515,GO:0043229,GO:0002376,GO:0005634,GO:0080134,GO:0043227,GO:0043231,GO:0044424,GO:0045087,GO:0005829,GO:0044444,GO:0097159,GO:0048519,GO:1901363,GO:0005488,GO:0005622,GO:0034341,GO:0048583,GO:0006952,GO:0005737,GO:0048523,GO:0003676,GO:0090304,GO:0034097,GO:0005623,GO:0071704,GO:0010467,GO:0002682,GO:0071346,GO:0044464,GO:0050776,GO:0044260,GO:0044238,GO:…	response to stress,immune response,organelle,protein binding,intracellular organelle,immune system process,nucleus,regulation of response to stress,membrane-bounded organelle,intracellular membrane-bounded organelle,intracellular part,innate immune response,cytosol,cytoplasmic part,organic cyclic compound binding,negative regulation of biological process,heterocyclic compound binding,binding,intr…	--	--
ENST00000446091.1	ENSG00000224187.1	RP11-132N15.3	chr3:187965767-187976407	0.849186	0.126611	2.74568	0.0043	0.999477	Annotated_lncRNA	co_expression	ENSG00000183010	PYCR1	Pyrroline-5-carboxylate reductase, catalytic, N-terminal||Pyrroline-5-carboxylate reductase||NAD(P)-binding domain||6-phosphogluconate dehydrogenase C-terminal domain-like||Pyrroline-5-carboxylate reductase, dimerisation domain	GO:0006950,GO:0043233,GO:0070013,GO:0031974,GO:0044446,GO:0005515,GO:0044422,GO:0044238,GO:0071704,GO:0043226,GO:0043229,GO:0044424,GO:0008152,GO:0033554,GO:0044444,GO:0005488,GO:1901360,GO:0043227,GO:0043231,GO:0044237,GO:0005622,GO:0046483,GO:0065007,GO:0051716,GO:0005737,GO:0070887,GO:0005623,GO:0050896,GO:0006807,GO:0044464,GO:0044249,GO:0003824,GO:1901576,GO:0042221,GO:0009058,GO:0044763,GO:…	response to stress,organelle lumen,intracellular organelle lumen,membrane-enclosed lumen,intracellular organelle part,protein binding,organelle part,primary metabolic process,organic substance metabolic process,organelle,intracellular organelle,intracellular part,metabolic process,cellular response to stress,cytoplasmic part,binding,organic cyclic compound metabolic process,membrane-bounded organ…	hsa00330,hsa01100,hsa01230	Arginine and proline metabolism,Metabolic pathways,Biosynthesis of amino acids
ENST00000446091.1	ENSG00000224187.1	RP11-132N15.3	chr3:187965767-187976407	0.849186	0.126611	2.74568	0.0043	0.999477	Annotated_lncRNA	co_expression	ENSG00000156127	BATF	Basic leucine zipper transcriptional factor ATF-like||AP-1 transcription factor||Basic-leucine zipper domain	GO:0006950,GO:0006955,GO:0043226,GO:0005515,GO:0043229,GO:0002376,GO:0005634,GO:0043227,GO:0043231,GO:0044424,GO:0033554,GO:0097159,GO:1901363,GO:0005488,GO:0005622,GO:0006952,GO:0005737,GO:0003676,GO:0090304,GO:0005623,GO:0071704,GO:0010467,GO:0044464,GO:0044260,GO:0044238,GO:0051716,GO:0051704,GO:0034641,GO:0044237,GO:0060255,GO:1901360,GO:0006974,GO:0043170,GO:0006139,GO:0003677,GO:0046483,GO:…	response to stress,immune response,organelle,protein binding,intracellular organelle,immune system process,nucleus,membrane-bounded organelle,intracellular membrane-bounded organelle,intracellular part,cellular response to stress,organic cyclic compound binding,heterocyclic compound binding,binding,intracellular,defense response,cytoplasm,nucleic acid binding,nucleic acid metabolic process,cell,o…	--	--
ENST00000446091.1	ENSG00000224187.1	RP11-132N15.3	chr3:187965767-187976407	0.849186	0.126611	2.74568	0.0043	0.999477	Annotated_lncRNA	co_expression	ENSG00000174038	C9orf131	Uncharacterised protein C9orf131||-	--	--	--	--
ENST00000446091.1	ENSG00000224187.1	RP11-132N15.3	chr3:187965767-187976407	0.849186	0.126611	2.74568	0.0043	0.999477	Annotated_lncRNA	co_expression	ENSG00000135299	ANKRD6	-||Ankyrin repeat-containing domain||Ankyrin repeat	GO:0006950,GO:0043226,GO:0043229,GO:0005634,GO:0080134,GO:0043227,GO:0043231,GO:0044424,GO:0033554,GO:0048519,GO:0005622,GO:0048583,GO:0005737,GO:0048523,GO:0005623,GO:0044464,GO:0051716,GO:0048584,GO:0080135,GO:0050896,GO:0065007,GO:0048518,GO:0050789,GO:0035556,GO:0050794,GO:0005575,GO:0009966,GO:0048522,GO:0009967,GO:0048585,GO:0007165,GO:0009987,GO:0010647,GO:0023056,GO:0044763,GO:0007154,GO:…	response to stress,organelle,intracellular organelle,nucleus,regulation of response to stress,membrane-bounded organelle,intracellular membrane-bounded organelle,intracellular part,cellular response to stress,negative regulation of biological process,intracellular,regulation of response to stimulus,cytoplasm,negative regulation of cellular process,cell,cell part,cellular response to stimulus,posi…	--	--
ENST00000446091.1	ENSG00000224187.1	RP11-132N15.3	chr3:187965767-187976407	0.849186	0.126611	2.74568	0.0043	0.999477	Annotated_lncRNA	co_expression	ENSG00000133961	NUMB	PTB/PI domain||NUMB domain||PH domain-like||Numb/numb-like	GO:0043226,GO:0005515,GO:0043229,GO:0005634,GO:0043227,GO:0043231,GO:0044424,GO:0044444,GO:0048519,GO:0005488,GO:0005622,GO:0048583,GO:0005737,GO:0048523,GO:0005623,GO:0044464,GO:0051716,GO:0050896,GO:0065007,GO:0048518,GO:0050789,GO:0071840,GO:0016043,GO:0050794,GO:0005913,GO:0005575,GO:0005912,GO:0009966,GO:0005911,GO:0048522,GO:0070161,GO:0005924,GO:0051179,GO:0030055,GO:0003674,GO:0048585,GO:…	organelle,protein binding,intracellular organelle,nucleus,membrane-bounded organelle,intracellular membrane-bounded organelle,intracellular part,cytoplasmic part,negative regulation of biological process,binding,intracellular,regulation of response to stimulus,cytoplasm,negative regulation of cellular process,cell,cell part,cellular response to stimulus,response to stimulus,biological regulation,…	hsa04330	Notch signaling pathway
ENST00000446091.1	ENSG00000224187.1	RP11-132N15.3	chr3:187965767-187976407	0.849186	0.126611	2.74568	0.0043	0.999477	Annotated_lncRNA	co_expression	ENSG00000184203	PPP1R2	Protein phosphatase inhibitor 2 (IPP-2)	GO:0005515,GO:0032991,GO:0044424,GO:0044444,GO:0005488,GO:0005622,GO:0048583,GO:0005737,GO:0005623,GO:0071704,GO:0044464,GO:0044260,GO:0044238,GO:0051716,GO:0044237,GO:0043170,GO:0043234,GO:0019222,GO:0050896,GO:0065007,GO:0008152,GO:0050789,GO:0050794,GO:0005575,GO:0009966,GO:0031323,GO:0050790,GO:0003674,GO:0007165,GO:0009987,GO:0006796,GO:0065009,GO:0006793,GO:0051336,GO:0044763,GO:0007154,GO:…	protein binding,macromolecular complex,intracellular part,cytoplasmic part,binding,intracellular,regulation of response to stimulus,cytoplasm,cell,organic substance metabolic process,cell part,cellular macromolecule metabolic process,primary metabolic process,cellular response to stimulus,cellular metabolic process,macromolecule metabolic process,protein complex,regulation of metabolic process,re…	--	--
ENST00000446091.1	ENSG00000224187.1	RP11-132N15.3	chr3:187965767-187976407	0.849186	0.126611	2.74568	0.0043	0.999477	Annotated_lncRNA	co_expression	ENSG00000105821	DNAJC2	DnaJ domain, conserved site||DnaJ domain||Ribosome-associated complex head domain||Homeodomain-like||SANT/Myb domain||SANT domain	GO:0006950,GO:0044428,GO:0005654,GO:0031981,GO:0044446,GO:0043233,GO:0031974,GO:0070013,GO:0044422,GO:0043226,GO:0005515,GO:0043229,GO:0005634,GO:0080134,GO:0043227,GO:0043231,GO:0044424,GO:0033554,GO:0005829,GO:0044444,GO:0097159,GO:0048519,GO:1901363,GO:0005488,GO:0005622,GO:0048583,GO:0005737,GO:0048523,GO:0003676,GO:0090304,GO:0005623,GO:0071704,GO:0010467,GO:0044464,GO:0044260,GO:0044238,GO:…	response to stress,nuclear part,nucleoplasm,nuclear lumen,intracellular organelle part,organelle lumen,membrane-enclosed lumen,intracellular organelle lumen,organelle part,organelle,protein binding,intracellular organelle,nucleus,regulation of response to stress,membrane-bounded organelle,intracellular membrane-bounded organelle,intracellular part,cellular response to stress,cytosol,cytoplasmic p…	--	--
ENST00000446091.1	ENSG00000224187.1	RP11-132N15.3	chr3:187965767-187976407	0.849186	0.126611	2.74568	0.0043	0.999477	Annotated_lncRNA	co_expression	ENSG00000115947	ORC4	AAA+ ATPase domain||Origin recognition complex subunit 4, C-terminal||Origin recognition complex subunit 4||ATPase, AAA-type, core||P-loop containing nucleoside triphosphate hydrolase	GO:0044428,GO:0005654,GO:0031981,GO:0044446,GO:0043233,GO:0031974,GO:0070013,GO:0044422,GO:0043226,GO:0005515,GO:0043229,GO:0005634,GO:0043227,GO:0043231,GO:0032991,GO:0044424,GO:0097159,GO:1901363,GO:0005488,GO:0005622,GO:0005737,GO:0003676,GO:0090304,GO:0005623,GO:0071704,GO:0044464,GO:0044260,GO:0044238,GO:0034641,GO:0044237,GO:1901360,GO:0043170,GO:0006139,GO:0043234,GO:0003677,GO:0007049,GO:…	nuclear part,nucleoplasm,nuclear lumen,intracellular organelle part,organelle lumen,membrane-enclosed lumen,intracellular organelle lumen,organelle part,organelle,protein binding,intracellular organelle,nucleus,membrane-bounded organelle,intracellular membrane-bounded organelle,macromolecular complex,intracellular part,organic cyclic compound binding,heterocyclic compound binding,binding,intracel…	hsa04110	Cell cycle
ENST00000446091.1	ENSG00000224187.1	RP11-132N15.3	chr3:187965767-187976407	0.849186	0.126611	2.74568	0.0043	0.999477	Annotated_lncRNA	co_expression	ENSG00000105829	BET1	Target SNARE coiled-coil homology domain	GO:0044446,GO:0044422,GO:0043226,GO:0005515,GO:0043229,GO:0043227,GO:0043231,GO:0032991,GO:0044424,GO:0044444,GO:0005488,GO:0005622,GO:0005737,GO:0005623,GO:0044464,GO:0065003,GO:0043933,GO:0043234,GO:0006996,GO:0071840,GO:0006461,GO:0070271,GO:0016043,GO:0071822,GO:0033036,GO:0016482,GO:0044085,GO:0022607,GO:0005575,GO:0051641,GO:0051649,GO:0008104,GO:0045184,GO:0006810,GO:0051234,GO:0015031,GO:…	intracellular organelle part,organelle part,organelle,protein binding,intracellular organelle,membrane-bounded organelle,intracellular membrane-bounded organelle,macromolecular complex,intracellular part,cytoplasmic part,binding,intracellular,cytoplasm,cell,cell part,macromolecular complex assembly,macromolecular complex subunit organization,protein complex,organelle organization,cellular compone…	hsa04130	SNARE interactions in vesicular transport
ENST00000446091.1	ENSG00000224187.1	RP11-132N15.3	chr3:187965767-187976407	0.849186	0.126611	2.74568	0.0043	0.999477	Annotated_lncRNA	co_expression	ENSG00000180287	PLD5	Phospholipase D/Transphosphatidylase||-||PLD-like domain	GO:0005575,GO:0003674,GO:0016020,GO:0003824,GO:0044425,GO:0016021,GO:0031224	cellular_component,molecular_function,membrane,catalytic activity,membrane part,integral to membrane,intrinsic to membrane	--	--
ENST00000446091.1	ENSG00000224187.1	RP11-132N15.3	chr3:187965767-187976407	0.849186	0.126611	2.74568	0.0043	0.999477	Annotated_lncRNA	co_expression	ENSG00000163703	CRELD1	EGF-type aspartate/asparagine hydroxylation site||Laminin EGF domain||EGF-like calcium-binding, conserved site||EGF-like, conserved site||EGF-like domain||-||Growth factor receptor cysteine-rich domain||EGF-like calcium-binding domain||Furin-like repeat||Domain of unknown function DUF3456	GO:0005488,GO:0005575,GO:0003674,GO:0043167,GO:0044699,GO:0016020,GO:0008150,GO:0043169,GO:0046872,GO:0003197,GO:0048731,GO:0044707,GO:0048513,GO:0009888,GO:0044767,GO:0032502,GO:0060485,GO:0072358,GO:0072359,GO:0032501,GO:0003279,GO:0048856,GO:0007275,GO:0007507,GO:0044425,GO:0016021,GO:0003205,GO:0031224,GO:0005509	binding,cellular_component,molecular_function,ion binding,single-organism process,membrane,biological_process,cation binding,metal ion binding,endocardial cushion development,system development,single-multicellular organism process,organ development,tissue development,single-organism developmental process,developmental process,mesenchyme development,cardiovascular system development,circulatory s…	--	--
ENST00000446091.1	ENSG00000224187.1	RP11-132N15.3	chr3:187965767-187976407	0.849186	0.126611	2.74568	0.0043	0.999477	Annotated_lncRNA	co_expression	ENSG00000168439	STIP1	Tetratricopeptide repeat-containing domain||Tetratricopeptide repeat 2||Tetratricopeptide-like helical domain||Heat shock chaperonin-binding||Tetratricopeptide repeat||Tetratricopeptide repeat 1	GO:0006950,GO:0050896,GO:0005515,GO:0005488,GO:0032991,GO:0043226,GO:0005737,GO:0043227,GO:0044444,GO:0005622,GO:0005623,GO:0044464,GO:0008150,GO:0003674,GO:0005634,GO:0043229,GO:0044424,GO:0005575,GO:0043231,GO:0030544,GO:0043234,GO:0043209,GO:0008022,GO:0051087,GO:0031072,GO:0005794	response to stress,response to stimulus,protein binding,binding,macromolecular complex,organelle,cytoplasm,membrane-bounded organelle,cytoplasmic part,intracellular,cell,cell part,biological_process,molecular_function,nucleus,intracellular organelle,intracellular part,cellular_component,intracellular membrane-bounded organelle,Hsp70 protein binding,protein complex,myelin sheath,protein C-terminus…	hsa05020	Prion diseases
ENST00000446091.1	ENSG00000224187.1	RP11-132N15.3	chr3:187965767-187976407	0.849186	0.126611	2.74568	0.0043	0.999477	Annotated_lncRNA	co_expression	ENSG00000006744	ELAC2	Metallo-beta-lactamase||tRNase Z endonuclease||-	GO:0044428,GO:0005654,GO:0031981,GO:0044446,GO:0043233,GO:0031974,GO:0070013,GO:0044422,GO:0043226,GO:0043229,GO:0005634,GO:0043227,GO:0043231,GO:0044424,GO:0044444,GO:0005488,GO:0005622,GO:0005737,GO:0090304,GO:0005623,GO:0071704,GO:0010467,GO:0044464,GO:0044260,GO:0044238,GO:0034641,GO:0044237,GO:1901360,GO:0043170,GO:0006139,GO:0046483,GO:0008152,GO:0006725,GO:0006996,GO:0071840,GO:0006807,GO:…	nuclear part,nucleoplasm,nuclear lumen,intracellular organelle part,organelle lumen,membrane-enclosed lumen,intracellular organelle lumen,organelle part,organelle,intracellular organelle,nucleus,membrane-bounded organelle,intracellular membrane-bounded organelle,intracellular part,cytoplasmic part,binding,intracellular,cytoplasm,nucleic acid metabolic process,cell,organic substance metabolic proc…	hsa03013	RNA transport
ENST00000446091.1	ENSG00000224187.1	RP11-132N15.3	chr3:187965767-187976407	0.849186	0.126611	2.74568	0.0043	0.999477	Annotated_lncRNA	co_expression	ENSG00000123131	PRDX4	Peroxiredoxin, AhpC-type||Thioredoxin-like fold||Alkyl hydroperoxide reductase subunit C/ Thiol specific antioxidant||Peroxiredoxin, C-terminal	GO:0043226,GO:0005515,GO:0043229,GO:0005634,GO:0043227,GO:0043231,GO:0044424,GO:0005829,GO:0044444,GO:0048519,GO:0005488,GO:0005622,GO:0005737,GO:0048523,GO:0005623,GO:0071704,GO:0010467,GO:0044464,GO:0044260,GO:0044238,GO:0051716,GO:0044237,GO:1901360,GO:0043170,GO:0046483,GO:0050896,GO:0065007,GO:0008152,GO:0050789,GO:0071840,GO:0006807,GO:0016043,GO:0035556,GO:0044267,GO:0050794,GO:0005575,GO:…	organelle,protein binding,intracellular organelle,nucleus,membrane-bounded organelle,intracellular membrane-bounded organelle,intracellular part,cytosol,cytoplasmic part,negative regulation of biological process,binding,intracellular,cytoplasm,negative regulation of cellular process,cell,organic substance metabolic process,gene expression,cell part,cellular macromolecule metabolic process,primary…	--	--
ENST00000446091.1	ENSG00000224187.1	RP11-132N15.3	chr3:187965767-187976407	0.849186	0.126611	2.74568	0.0043	0.999477	Annotated_lncRNA	co_expression	ENSG00000131686	CA6	Carbonic anhydrase, CA-VI||Alpha carbonic anhydrase||Carbonic anhydrase, alpha-class||Carbonic anhydrase, alpha-class, conserved site	GO:0043226,GO:0043227,GO:0044424,GO:0005829,GO:0044444,GO:0005488,GO:0005622,GO:0005737,GO:0005623,GO:0044464,GO:0044237,GO:0050896,GO:0008152,GO:0005575,GO:0006810,GO:0051234,GO:0071702,GO:0051179,GO:0003674,GO:0009987,GO:0043167,GO:0031988,GO:0031982,GO:0070062,GO:0043230,GO:0065010,GO:0044765,GO:0044699,GO:0042221,GO:0016835,GO:0008150,GO:0044710,GO:0003824,GO:0043169,GO:0016829,GO:0046872,GO:…	organelle,membrane-bounded organelle,intracellular part,cytosol,cytoplasmic part,binding,intracellular,cytoplasm,cell,cell part,cellular metabolic process,response to stimulus,metabolic process,cellular_component,transport,establishment of localization,organic substance transport,localization,molecular_function,cellular process,ion binding,membrane-bounded vesicle,vesicle,extracellular vesicular …	hsa00910	Nitrogen metabolism
ENST00000446091.1	ENSG00000224187.1	RP11-132N15.3	chr3:187965767-187976407	0.849186	0.126611	2.74568	0.0043	0.999477	Annotated_lncRNA	co_expression	ENSG00000099331	MYO9B	-||Protein kinase C-like, phorbol ester/diacylglycerol-binding domain||Rho GTPase-activating protein domain||Ras-associating (RA) domain||Rho GTPase activation protein||Ubiquitin-related domain||Myosin head, motor domain||Unconventional myosin-IXb||IQ mot	GO:0044446,GO:0044422,GO:0043226,GO:0005515,GO:0043229,GO:0032991,GO:0044424,GO:0005829,GO:0044444,GO:0097159,GO:1901363,GO:0005488,GO:0005622,GO:0048583,GO:0005737,GO:0005623,GO:0071704,GO:0044464,GO:0044238,GO:0051716,GO:0034641,GO:0044237,GO:1901360,GO:0006139,GO:0043234,GO:0046483,GO:0019222,GO:0050896,GO:0065007,GO:0008152,GO:0050789,GO:0006725,GO:0006807,GO:0035556,GO:0050794,GO:0080090,GO:…	intracellular organelle part,organelle part,organelle,protein binding,intracellular organelle,macromolecular complex,intracellular part,cytosol,cytoplasmic part,organic cyclic compound binding,heterocyclic compound binding,binding,intracellular,regulation of response to stimulus,cytoplasm,cell,organic substance metabolic process,cell part,primary metabolic process,cellular response to stimulus,ce…	--	--
ENST00000446091.1	ENSG00000224187.1	RP11-132N15.3	chr3:187965767-187976407	0.849186	0.126611	2.74568	0.0043	0.999477	Annotated_lncRNA	co_expression	ENSG00000017483	SLC38A5	-||Amino acid transporter, transmembrane domain	GO:0005623,GO:0044464,GO:0005575,GO:0006810,GO:0051234,GO:0071702,GO:0051179,GO:0003674,GO:0009987,GO:0044763,GO:0044765,GO:0044699,GO:0016020,GO:0008150,GO:0008514,GO:0008509,GO:0046943,GO:0015171,GO:0005342,GO:0015807,GO:0071705,GO:0015179,GO:0003333,GO:0015187,GO:0015711,GO:0015816,GO:0006820,GO:0015849,GO:0046942,GO:0044425,GO:0015175,GO:0044459,GO:0015804,GO:0006865,GO:0016021,GO:0031224,GO:…	cell,cell part,cellular_component,transport,establishment of localization,organic substance transport,localization,molecular_function,cellular process,single-organism cellular process,single-organism transport,single-organism process,membrane,biological_process,organic anion transmembrane transporter activity,anion transmembrane transporter activity,carboxylic acid transmembrane transporter activ…	hsa04727	GABAergic synapse
ENST00000446091.1	ENSG00000224187.1	RP11-132N15.3	chr3:187965767-187976407	0.849186	0.126611	2.74568	0.0043	0.999477	Annotated_lncRNA	co_expression	ENSG00000267179	CTD-2006C1.13	Krueppel-associated box||Zinc finger C2H2-type/integrase DNA-binding domain||Zinc finger, C2H2-like||-||Zinc finger, C2H2	GO:0097159,GO:1901363,GO:0005488,GO:0005622,GO:0003676,GO:0090304,GO:0005623,GO:0071704,GO:0010467,GO:0044464,GO:0044260,GO:0044238,GO:0034641,GO:0044237,GO:0060255,GO:1901360,GO:0043170,GO:0006139,GO:0046483,GO:0019222,GO:0065007,GO:0008152,GO:0050789,GO:0010468,GO:0006725,GO:0006807,GO:0009059,GO:0050794,GO:0034645,GO:0080090,GO:0016070,GO:0044249,GO:0005575,GO:1901576,GO:0031323,GO:0032774,GO:…	organic cyclic compound binding,heterocyclic compound binding,binding,intracellular,nucleic acid binding,nucleic acid metabolic process,cell,organic substance metabolic process,gene expression,cell part,cellular macromolecule metabolic process,primary metabolic process,cellular nitrogen compound metabolic process,cellular metabolic process,regulation of macromolecule metabolic process,organic cyc…	--	--
ENST00000446091.1	ENSG00000224187.1	RP11-132N15.3	chr3:187965767-187976407	0.849186	0.126611	2.74568	0.0043	0.999477	Annotated_lncRNA	co_expression	ENSG00000115310	RTN4	-||Reticulon	GO:0044428,GO:0044446,GO:0044422,GO:0043226,GO:0005515,GO:0043229,GO:0005634,GO:0043227,GO:0043231,GO:0044424,GO:0044444,GO:0048519,GO:0005488,GO:0005622,GO:0005737,GO:0048523,GO:0005623,GO:0044464,GO:0065003,GO:0043933,GO:0065007,GO:0050789,GO:0006996,GO:0071840,GO:0006915,GO:0006461,GO:0070271,GO:0016043,GO:0012501,GO:0071822,GO:0050794,GO:0005913,GO:0044085,GO:0022607,GO:0005575,GO:0008219,GO:…	nuclear part,intracellular organelle part,organelle part,organelle,protein binding,intracellular organelle,nucleus,membrane-bounded organelle,intracellular membrane-bounded organelle,intracellular part,cytoplasmic part,negative regulation of biological process,binding,intracellular,cytoplasm,negative regulation of cellular process,cell,cell part,macromolecular complex assembly,macromolecular comp…	--	--
ENST00000446091.1	ENSG00000224187.1	RP11-132N15.3	chr3:187965767-187976407	0.849186	0.126611	2.74568	0.0043	0.999477	Annotated_lncRNA	co_expression	ENSG00000172005	MAL	Myelin and lymphocyte (MAL) protein||Marvel domain||-	GO:0043226,GO:0005515,GO:0043229,GO:0043227,GO:0043231,GO:0044424,GO:0044444,GO:0005488,GO:0005622,GO:0048583,GO:0005737,GO:0005623,GO:0044464,GO:0051716,GO:0048584,GO:0050896,GO:0065007,GO:0048518,GO:0050789,GO:0071840,GO:0006915,GO:0016043,GO:0012501,GO:0033036,GO:0050794,GO:0005575,GO:0008219,GO:0016265,GO:0051641,GO:0009966,GO:0048522,GO:0008104,GO:0042981,GO:0006810,GO:0051234,GO:0043067,GO:…	organelle,protein binding,intracellular organelle,membrane-bounded organelle,intracellular membrane-bounded organelle,intracellular part,cytoplasmic part,binding,intracellular,regulation of response to stimulus,cytoplasm,cell,cell part,cellular response to stimulus,positive regulation of response to stimulus,response to stimulus,biological regulation,positive regulation of biological process,regu…	--	--
ENST00000446091.1	ENSG00000224187.1	RP11-132N15.3	chr3:187965767-187976407	0.849186	0.126611	2.74568	0.0043	0.999477	Annotated_lncRNA	co_expression	ENSG00000040633	PHF23	Zinc finger, PHD-finger||Zinc finger, RING/FYVE/PHD-type||Zinc finger, FYVE/PHD-type||-||Zinc finger, PHD-type	GO:0048519,GO:0005515,GO:0048523,GO:0005634,GO:0044238,GO:0044267,GO:0044260,GO:0071704,GO:0043170,GO:0043226,GO:0048518,GO:0043229,GO:0044424,GO:0008152,GO:0019538,GO:0005488,GO:0043227,GO:0043231,GO:0050789,GO:0044237,GO:0005622,GO:0065007,GO:0019222,GO:0005737,GO:0060255,GO:0044248,GO:0050794,GO:0006464,GO:0036211,GO:0005623,GO:0043412,GO:0051246,GO:0044464,GO:0048522,GO:0010604,GO:0006996,GO:…	negative regulation of biological process,protein binding,negative regulation of cellular process,nucleus,primary metabolic process,cellular protein metabolic process,cellular macromolecule metabolic process,organic substance metabolic process,macromolecule metabolic process,organelle,positive regulation of biological process,intracellular organelle,intracellular part,metabolic process,protein me…	--	--
ENST00000446091.1	ENSG00000224187.1	RP11-132N15.3	chr3:187965767-187976407	0.849186	0.126611	2.74568	0.0043	0.999477	Annotated_lncRNA	co_expression	ENSG00000197958	RPL12	Ribosomal protein L11, N-terminal||Ribosomal protein L11, conserved site||Ribosomal protein L11, C-terminal||Ribosomal protein L11/L12	GO:0070062,GO:0043230,GO:0065010,GO:0019080,GO:0019083,GO:0006614,GO:0045047,GO:0072599,GO:0006613,GO:0022626,GO:0019058,GO:0000184,GO:0031982,GO:0070972,GO:0031988,GO:0006612,GO:0044085,GO:0006413,GO:0006364,GO:0016072,GO:0016032,GO:0044764,GO:0044446,GO:0044445,GO:0051704,GO:0070161,GO:0005912,GO:0044422,GO:0042254,GO:0044403,GO:0044419,GO:0022613,GO:0000956,GO:0034622,GO:0044391,GO:0044421,GO:…	extracellular vesicular exosome,extracellular organelle,extracellular membrane-bounded organelle,viral genome expression,viral transcription,SRP-dependent cotranslational protein targeting to membrane,protein targeting to ER,establishment of protein localization to endoplasmic reticulum,cotranslational protein targeting to membrane,cytosolic ribosome,viral infectious cycle,nuclear-transcribed mRN…	hsa03010	Ribosome
ENST00000446091.1	ENSG00000224187.1	RP11-132N15.3	chr3:187965767-187976407	0.849186	0.126611	2.74568	0.0043	0.999477	Annotated_lncRNA	co_expression	ENSG00000171136	RLN3	Insulin-like||Insulin family||Insulin, conserved site	GO:0005515,GO:0005488,GO:0005575,GO:0003674,GO:0001664,GO:0005102,GO:0005576,GO:0005179	protein binding,binding,cellular_component,molecular_function,G-protein coupled receptor binding,receptor binding,extracellular region,hormone activity	--	--
ENST00000446091.1	ENSG00000224187.1	RP11-132N15.3	chr3:187965767-187976407	0.849186	0.126611	2.74568	0.0043	0.999477	Annotated_lncRNA	co_expression	ENSG00000106799	TGFBR1	Protein kinase, ATP binding site||GS domain||Protein kinase domain||Protein kinase-like domain||Serine-threonine/tyrosine-protein kinase catalytic domain||Ser/Thr protein kinase, TGFB receptor||Activin types I and II receptor domain||Serine/threonine-protein kinase, active site	GO:0006950,GO:0043226,GO:0005515,GO:0043229,GO:0002376,GO:0043227,GO:0043231,GO:0032991,GO:0044424,GO:0044444,GO:0097159,GO:0048519,GO:1901363,GO:0005488,GO:0005622,GO:0048583,GO:0005737,GO:0048523,GO:0090304,GO:0005623,GO:0071704,GO:0010467,GO:0044464,GO:0044260,GO:0044238,GO:0051716,GO:0034641,GO:0048584,GO:0044237,GO:0060255,GO:1901360,GO:0043170,GO:0043933,GO:0006139,GO:0043234,GO:0007049,GO:…	response to stress,organelle,protein binding,intracellular organelle,immune system process,membrane-bounded organelle,intracellular membrane-bounded organelle,macromolecular complex,intracellular part,cytoplasmic part,organic cyclic compound binding,negative regulation of biological process,heterocyclic compound binding,binding,intracellular,regulation of response to stimulus,cytoplasm,negative r…	hsa05212,hsa05210,hsa05200,hsa04380,hsa04520,hsa04010,hsa05220,hsa05161,hsa04068,hsa05142,hsa05166,hsa04390,hsa04144,hsa04350,hsa04060	Pancreatic cancer,Colorectal cancer,Pathways in cancer,Osteoclast differentiation,Adherens junction,MAPK signaling pathway,Chronic myeloid leukemia,Hepatitis B,FoxO signaling pathway,Chagas disease (American trypanosomiasis),HTLV-I infection,Hippo signaling pathway,Endocytosis,TGF-beta signaling pathway,Cytokine-cytokine receptor interaction
ENST00000446091.1	ENSG00000224187.1	RP11-132N15.3	chr3:187965767-187976407	0.849186	0.126611	2.74568	0.0043	0.999477	Annotated_lncRNA	co_expression	ENSG00000110025	SNX15	-||Phox homologous domain||MIT	GO:0044428,GO:0031981,GO:0044446,GO:0043233,GO:0031974,GO:0070013,GO:0044422,GO:0043226,GO:0005515,GO:0043229,GO:0005634,GO:0043227,GO:0043231,GO:0044424,GO:0005829,GO:0044444,GO:0005488,GO:0005622,GO:0005737,GO:0005623,GO:0071704,GO:0044464,GO:0044260,GO:0044238,GO:0051716,GO:0044237,GO:0043170,GO:0050896,GO:0065007,GO:0008152,GO:0050789,GO:0044267,GO:0033036,GO:0050794,GO:0005575,GO:0051641,GO:…	nuclear part,nuclear lumen,intracellular organelle part,organelle lumen,membrane-enclosed lumen,intracellular organelle lumen,organelle part,organelle,protein binding,intracellular organelle,nucleus,membrane-bounded organelle,intracellular membrane-bounded organelle,intracellular part,cytosol,cytoplasmic part,binding,intracellular,cytoplasm,cell,organic substance metabolic process,cell part,cellu…	--	--
ENST00000446091.1	ENSG00000224187.1	RP11-132N15.3	chr3:187965767-187976407	0.849186	0.126611	2.74568	0.0043	0.999477	Annotated_lncRNA	co_expression	ENSG00000269711	CTD-3214H19.16	-	--	--	--	--
ENST00000446091.1	ENSG00000224187.1	RP11-132N15.3	chr3:187965767-187976407	0.849186	0.126611	2.74568	0.0043	0.999477	Annotated_lncRNA	co_expression	ENSG00000102984	ZNF821	Zinc finger C2H2-type/integrase DNA-binding domain||Zinc finger, C2H2||-||Zinc finger, C2H2-like	GO:0043226,GO:0043229,GO:0005634,GO:0043227,GO:0043231,GO:0044424,GO:0097159,GO:1901363,GO:0005488,GO:0005622,GO:0003676,GO:0090304,GO:0005623,GO:0071704,GO:0010467,GO:0044464,GO:0044260,GO:0044238,GO:0034641,GO:0044237,GO:0060255,GO:1901360,GO:0043170,GO:0006139,GO:0003677,GO:0046483,GO:0019222,GO:0065007,GO:0008152,GO:0048518,GO:0050789,GO:0010468,GO:0006725,GO:0010604,GO:0006807,GO:0009059,GO:…	organelle,intracellular organelle,nucleus,membrane-bounded organelle,intracellular membrane-bounded organelle,intracellular part,organic cyclic compound binding,heterocyclic compound binding,binding,intracellular,nucleic acid binding,nucleic acid metabolic process,cell,organic substance metabolic process,gene expression,cell part,cellular macromolecule metabolic process,primary metabolic process,…	--	--
ENST00000446091.1	ENSG00000224187.1	RP11-132N15.3	chr3:187965767-187976407	0.849186	0.126611	2.74568	0.0043	0.999477	Annotated_lncRNA	co_expression	ENSG00000099341	PSMD8	CSN8/PSMD8/EIF3K||26S proteasome non-ATPase regulatory subunit Rpn12	GO:0006950,GO:0044428,GO:0005654,GO:0031981,GO:0044446,GO:0043233,GO:0031974,GO:0070013,GO:0044422,GO:0006955,GO:0043226,GO:0043229,GO:0002376,GO:0005634,GO:0080134,GO:0043227,GO:0043231,GO:0032991,GO:0044424,GO:0045087,GO:0005829,GO:0044444,GO:0048519,GO:0005622,GO:0048583,GO:0006952,GO:0005737,GO:0048523,GO:0034097,GO:0005623,GO:0071704,GO:0010467,GO:0002682,GO:0044464,GO:0050776,GO:0044260,GO:…	response to stress,nuclear part,nucleoplasm,nuclear lumen,intracellular organelle part,organelle lumen,membrane-enclosed lumen,intracellular organelle lumen,organelle part,immune response,organelle,intracellular organelle,immune system process,nucleus,regulation of response to stress,membrane-bounded organelle,intracellular membrane-bounded organelle,macromolecular complex,intracellular part,inna…	hsa03050,hsa05169	Proteasome,Epstein-Barr virus infection
ENST00000446091.1	ENSG00000224187.1	RP11-132N15.3	chr3:187965767-187976407	0.849186	0.126611	2.74568	0.0043	0.999477	Annotated_lncRNA	co_expression	ENSG00000139629	GALNT6	Ricin B, lectin domain||-||Glycosyltransferase 2-like||Nucleotide-diphospho-sugar transferases	GO:0044446,GO:0044422,GO:0043226,GO:0043229,GO:0043227,GO:0043231,GO:0044424,GO:0044444,GO:0005488,GO:0005622,GO:0005737,GO:0005623,GO:0071704,GO:0044464,GO:0044260,GO:0044238,GO:0044237,GO:0043170,GO:0008152,GO:0009059,GO:0044267,GO:0034645,GO:0044249,GO:0005575,GO:1901576,GO:0019538,GO:0009058,GO:0003674,GO:0009987,GO:0043167,GO:0006464,GO:0036211,GO:0043412,GO:0031090,GO:0016020,GO:0012505,GO:…	intracellular organelle part,organelle part,organelle,intracellular organelle,membrane-bounded organelle,intracellular membrane-bounded organelle,intracellular part,cytoplasmic part,binding,intracellular,cytoplasm,cell,organic substance metabolic process,cell part,cellular macromolecule metabolic process,primary metabolic process,cellular metabolic process,macromolecule metabolic process,metaboli…	hsa00512,hsa01100	Mucin type O-Glycan biosynthesis,Metabolic pathways
ENST00000446091.1	ENSG00000224187.1	RP11-132N15.3	chr3:187965767-187976407	0.849186	0.126611	2.74568	0.0043	0.999477	Annotated_lncRNA	co_expression	ENSG00000118997	DNAH7	Dynein heavy chain 7, axonemal||AAA+ ATPase domain||-||EF-hand domain||Dynein heavy chain, coiled coil stalk||Dynein heavy chain domain||Dynein heavy chain||EF-Hand 1, calcium-binding site||Dynein heavy chain, P-loop containing D4 domain||Dynein heavy chain, domain-2||P-loop containing nucleoside triphosphate hydrolase	GO:0044446,GO:0044422,GO:0043226,GO:0043229,GO:0043227,GO:0043231,GO:0032991,GO:0044424,GO:0097159,GO:1901363,GO:0005488,GO:0005622,GO:0005737,GO:0005623,GO:0044464,GO:0065003,GO:0043933,GO:0043234,GO:0071840,GO:0006461,GO:0070271,GO:0016043,GO:0071822,GO:0044085,GO:0022607,GO:0005575,GO:0036094,GO:0043228,GO:0043232,GO:0032550,GO:0001883,GO:0032549,GO:0035639,GO:0017076,GO:0032555,GO:0034622,GO:…	intracellular organelle part,organelle part,organelle,intracellular organelle,membrane-bounded organelle,intracellular membrane-bounded organelle,macromolecular complex,intracellular part,organic cyclic compound binding,heterocyclic compound binding,binding,intracellular,cytoplasm,cell,cell part,macromolecular complex assembly,macromolecular complex subunit organization,protein complex,cellular c…	--	--
ENST00000446091.1	ENSG00000224187.1	RP11-132N15.3	chr3:187965767-187976407	0.849186	0.126611	2.74568	0.0043	0.999477	Annotated_lncRNA	co_expression	ENSG00000114491	UMPS	Phosphoribosyltransferase domain||Orotidine 5'-phosphate decarboxylase||Phosphoribosyltransferase-like||Ribulose-phosphate binding barrel||Orotate phosphoribosyltransferase||Aldolase-type TIM barrel||Orotate phosphoribosyl transferase domain||Orotidine 5'-phosphate decarboxylase domain||Orotidine 5'-phosphate decarboxylase, active site	GO:0043226,GO:0043229,GO:0005634,GO:0043227,GO:0043231,GO:0044424,GO:0005829,GO:0044444,GO:0005622,GO:0005737,GO:0005623,GO:0071704,GO:0044464,GO:0044238,GO:0051716,GO:0051704,GO:0034641,GO:0044237,GO:1901360,GO:0006139,GO:0046483,GO:0050896,GO:0065007,GO:0008152,GO:0006725,GO:0006807,GO:0044249,GO:0005575,GO:1901576,GO:0019438,GO:0018130,GO:0034654,GO:0044271,GO:0009058,GO:1901362,GO:0006810,GO:…	organelle,intracellular organelle,nucleus,membrane-bounded organelle,intracellular membrane-bounded organelle,intracellular part,cytosol,cytoplasmic part,intracellular,cytoplasm,cell,organic substance metabolic process,cell part,primary metabolic process,cellular response to stimulus,multi-organism process,cellular nitrogen compound metabolic process,cellular metabolic process,organic cyclic comp…	hsa00240,hsa00983,hsa01100	Pyrimidine metabolism,Drug metabolism - other enzymes,Metabolic pathways
ENST00000446091.1	ENSG00000224187.1	RP11-132N15.3	chr3:187965767-187976407	0.849186	0.126611	2.74568	0.0043	0.999477	Annotated_lncRNA	co_expression	ENSG00000161203	AP2M1	Longin-like domain||Clathrin adaptor, mu subunit||AP complex, mu/sigma subunit||Clathrin adaptor, mu subunit, conserved site||Mu homology domain	GO:0070062,GO:0043230,GO:0065010,GO:0002376,GO:0031982,GO:0031988,GO:0044446,GO:0051704,GO:0044422,GO:0002682,GO:0044421,GO:0032991,GO:0006950,GO:0005515,GO:0006952,GO:0043226,GO:0005576,GO:0043227,GO:0006886,GO:0043229,GO:0005622,GO:0005488,GO:0003674,GO:0044424,GO:0015031,GO:0045184,GO:0050896,GO:0033036,GO:0044763,GO:0009987,GO:0008150,GO:0005829,GO:0043231,GO:0051649,GO:0034613,GO:0031347,GO:…	extracellular vesicular exosome,extracellular organelle,extracellular membrane-bounded organelle,immune system process,vesicle,membrane-bounded vesicle,intracellular organelle part,multi-organism process,organelle part,regulation of immune system process,extracellular region part,macromolecular complex,response to stress,protein binding,defense response,organelle,extracellular region,membrane-bou…	hsa04721,hsa04961,hsa05016,hsa04144	Synaptic vesicle cycle,Endocrine and other factor-regulated calcium reabsorption,Huntington's disease,Endocytosis
ENST00000446091.1	ENSG00000224187.1	RP11-132N15.3	chr3:187965767-187976407	0.849186	0.126611	2.74568	0.0043	0.999477	Annotated_lncRNA	co_expression	ENSG00000137710	RDX	FERM domain||Moesin tail domain||Ezrin/radixin/moesin-like||Ezrin/radixin/moesin||Ubiquitin-related domain||FERM, N-terminal||Band 4.1 domain||-||Ezrin/radixin/moesin, C-terminal||FERM conserved site||FERM/acyl-CoA-binding protein, 3-helical bundle||PH domain-like||FERM central domain||FERM, C-terminal PH-like domain	GO:0044446,GO:0044422,GO:0043226,GO:0005515,GO:0043229,GO:0043227,GO:0044424,GO:0044444,GO:0048519,GO:0005488,GO:0005622,GO:0048583,GO:0005737,GO:0048523,GO:0005623,GO:0071704,GO:0010467,GO:0044464,GO:0044238,GO:0051716,GO:0034641,GO:0044237,GO:0060255,GO:1901360,GO:0065003,GO:0043170,GO:0043933,GO:0006139,GO:0007049,GO:0046483,GO:0019222,GO:0050896,GO:0065007,GO:0008152,GO:0048518,GO:0022402,GO:…	intracellular organelle part,organelle part,organelle,protein binding,intracellular organelle,membrane-bounded organelle,intracellular part,cytoplasmic part,negative regulation of biological process,binding,intracellular,regulation of response to stimulus,cytoplasm,negative regulation of cellular process,cell,organic substance metabolic process,gene expression,cell part,primary metabolic process,…	hsa05205,hsa04810,hsa05206	Proteoglycans in cancer,Regulation of actin cytoskeleton,MicroRNAs in cancer
ENST00000446091.1	ENSG00000224187.1	RP11-132N15.3	chr3:187965767-187976407	0.849186	0.126611	2.74568	0.0043	0.999477	Annotated_lncRNA	co_expression	ENSG00000268750	CTD-2583A14.10	Zinc finger C2H2-type/integrase DNA-binding domain||Krueppel-associated box||-||Zinc finger, C2H2	GO:0097159,GO:1901363,GO:0005488,GO:0005622,GO:0003676,GO:0090304,GO:0005623,GO:0071704,GO:0010467,GO:0044464,GO:0044260,GO:0044238,GO:0034641,GO:0044237,GO:0060255,GO:1901360,GO:0043170,GO:0006139,GO:0046483,GO:0019222,GO:0065007,GO:0008152,GO:0050789,GO:0010468,GO:0006725,GO:0006807,GO:0009059,GO:0050794,GO:0034645,GO:0080090,GO:0016070,GO:0044249,GO:0005575,GO:1901576,GO:0031323,GO:0032774,GO:…	organic cyclic compound binding,heterocyclic compound binding,binding,intracellular,nucleic acid binding,nucleic acid metabolic process,cell,organic substance metabolic process,gene expression,cell part,cellular macromolecule metabolic process,primary metabolic process,cellular nitrogen compound metabolic process,cellular metabolic process,regulation of macromolecule metabolic process,organic cyc…	--	--
ENST00000446091.1	ENSG00000224187.1	RP11-132N15.3	chr3:187965767-187976407	0.849186	0.126611	2.74568	0.0043	0.999477	Annotated_lncRNA	co_expression	ENSG00000198081	ZBTB14	Zinc finger C2H2-type/integrase DNA-binding domain||SKP1/BTB/POZ domain||Zinc finger, C2H2-like||Zinc finger, C2H2||BTB/POZ domain	GO:0044428,GO:0005654,GO:0031981,GO:0044446,GO:0043233,GO:0031974,GO:0070013,GO:0044422,GO:0043226,GO:0005515,GO:0043229,GO:0005634,GO:0043227,GO:0043231,GO:0044424,GO:0097159,GO:0048519,GO:1901363,GO:0005488,GO:0005622,GO:0005737,GO:0048523,GO:0003676,GO:0090304,GO:0005623,GO:0071704,GO:0010467,GO:0044464,GO:0044260,GO:0044238,GO:0034641,GO:0044237,GO:0060255,GO:1901360,GO:0043170,GO:0006139,GO:…	nuclear part,nucleoplasm,nuclear lumen,intracellular organelle part,organelle lumen,membrane-enclosed lumen,intracellular organelle lumen,organelle part,organelle,protein binding,intracellular organelle,nucleus,membrane-bounded organelle,intracellular membrane-bounded organelle,intracellular part,organic cyclic compound binding,negative regulation of biological process,heterocyclic compound bindi…	--	--
ENST00000446091.1	ENSG00000224187.1	RP11-132N15.3	chr3:187965767-187976407	0.849186	0.126611	2.74568	0.0043	0.999477	Annotated_lncRNA	co_expression	ENSG00000125733	TRIP10	FCH domain||F-BAR domain||SH3 domain||Cdc42-interacting protein 4	GO:0044428,GO:0005654,GO:0031981,GO:0044446,GO:0043233,GO:0031974,GO:0070013,GO:0044422,GO:0043226,GO:0005515,GO:0043229,GO:0005634,GO:0043227,GO:0043231,GO:0044424,GO:0005829,GO:0044444,GO:0005488,GO:0005622,GO:0048583,GO:0005737,GO:0005623,GO:0071704,GO:0044464,GO:0044238,GO:0051716,GO:0034641,GO:0044237,GO:1901360,GO:0006139,GO:0046483,GO:0019222,GO:0050896,GO:0065007,GO:0008152,GO:0050789,GO:…	nuclear part,nucleoplasm,nuclear lumen,intracellular organelle part,organelle lumen,membrane-enclosed lumen,intracellular organelle lumen,organelle part,organelle,protein binding,intracellular organelle,nucleus,membrane-bounded organelle,intracellular membrane-bounded organelle,intracellular part,cytosol,cytoplasmic part,binding,intracellular,regulation of response to stimulus,cytoplasm,cell,orga…	hsa04910	Insulin signaling pathway
ENST00000446091.1	ENSG00000224187.1	RP11-132N15.3	chr3:187965767-187976407	0.849186	0.126611	2.74568	0.0043	0.999477	Annotated_lncRNA	co_expression	ENSG00000155926	SLA	SH2 domain||-||SH3 domain	GO:0043226,GO:0005515,GO:0043229,GO:0043227,GO:0043231,GO:0044424,GO:0044444,GO:0005488,GO:0005622,GO:0048583,GO:0005737,GO:0005623,GO:0044464,GO:0051716,GO:0048584,GO:0050896,GO:0065007,GO:0048518,GO:0050789,GO:0050794,GO:0005575,GO:0009966,GO:0048522,GO:0009967,GO:0003674,GO:0007165,GO:0009987,GO:0010647,GO:0023056,GO:0044763,GO:0007154,GO:0023051,GO:0010646,GO:0044700,GO:0023052,GO:0044699,GO:…	organelle,protein binding,intracellular organelle,membrane-bounded organelle,intracellular membrane-bounded organelle,intracellular part,cytoplasmic part,binding,intracellular,regulation of response to stimulus,cytoplasm,cell,cell part,cellular response to stimulus,positive regulation of response to stimulus,response to stimulus,biological regulation,positive regulation of biological process,regu…	--	--
ENST00000446091.1	ENSG00000224187.1	RP11-132N15.3	chr3:187965767-187976407	0.849186	0.126611	2.74568	0.0043	0.999477	Annotated_lncRNA	co_expression	ENSG00000136425	CIB2	EF-Hand 1, calcium-binding site||-||EF-hand domain||EF-hand domain pair	GO:0044422,GO:0043226,GO:0005515,GO:0043229,GO:0043227,GO:0043231,GO:0044424,GO:0005488,GO:0005622,GO:0005737,GO:0005623,GO:0044464,GO:0051716,GO:0050896,GO:0065007,GO:0005575,GO:0010033,GO:0005912,GO:0071310,GO:0070161,GO:0043228,GO:0043232,GO:0070887,GO:0005924,GO:0030055,GO:0003674,GO:0009987,GO:0043167,GO:0044763,GO:1901699,GO:0071417,GO:0072562,GO:0060249,GO:0044699,GO:0016020,GO:0010243,GO:…	organelle part,organelle,protein binding,intracellular organelle,membrane-bounded organelle,intracellular membrane-bounded organelle,intracellular part,binding,intracellular,cytoplasm,cell,cell part,cellular response to stimulus,response to stimulus,biological regulation,cellular_component,response to organic substance,adherens junction,cellular response to organic substance,anchoring junction,no…	--	--
ENST00000446091.1	ENSG00000224187.1	RP11-132N15.3	chr3:187965767-187976407	0.849186	0.126611	2.74568	0.0043	0.999477	Annotated_lncRNA	co_expression	ENSG00000122390	NAA60	-||GNAT domain||Acyl-CoA N-acyltransferase	GO:0044446,GO:0044422,GO:0044238,GO:0044267,GO:0044260,GO:0071704,GO:0043170,GO:0043226,GO:0043229,GO:0044424,GO:0090304,GO:0008152,GO:0019538,GO:0044444,GO:1901360,GO:0043227,GO:0034641,GO:0043231,GO:0044237,GO:0005622,GO:0006139,GO:0046483,GO:0005737,GO:0006725,GO:0006464,GO:0036211,GO:0005623,GO:0043412,GO:0006807,GO:0044464,GO:0034622,GO:0006259,GO:0043933,GO:0065003,GO:0006996,GO:0022607,GO:…	intracellular organelle part,organelle part,primary metabolic process,cellular protein metabolic process,cellular macromolecule metabolic process,organic substance metabolic process,macromolecule metabolic process,organelle,intracellular organelle,intracellular part,nucleic acid metabolic process,metabolic process,protein metabolic process,cytoplasmic part,organic cyclic compound metabolic proces…	--	--
ENST00000446091.1	ENSG00000224187.1	RP11-132N15.3	chr3:187965767-187976407	0.849186	0.126611	2.74568	0.0043	0.999477	Annotated_lncRNA	co_expression	ENSG00000107611	CUBN	EGF domain||EGF-like calcium-binding domain||Growth factor receptor cysteine-rich domain||EGF-like domain||CUB domain||EGF-like calcium-binding, conserved site||EGF-like, conserved site||Cubilin||EGF-type aspartate/asparagine hydroxylation site	GO:0044446,GO:0043233,GO:0031974,GO:0070013,GO:0044422,GO:0043226,GO:0005515,GO:0043229,GO:0043227,GO:0043231,GO:0044424,GO:0005829,GO:0044444,GO:0097159,GO:1901363,GO:0005488,GO:0005622,GO:0005737,GO:0005623,GO:0071704,GO:0044464,GO:0044238,GO:0044237,GO:1901360,GO:0043170,GO:0046483,GO:0065007,GO:0008152,GO:0006725,GO:0006807,GO:0033036,GO:0005575,GO:0036094,GO:0008104,GO:0019538,GO:0045184,GO:…	intracellular organelle part,organelle lumen,membrane-enclosed lumen,intracellular organelle lumen,organelle part,organelle,protein binding,intracellular organelle,membrane-bounded organelle,intracellular membrane-bounded organelle,intracellular part,cytosol,cytoplasmic part,organic cyclic compound binding,heterocyclic compound binding,binding,intracellular,cytoplasm,cell,organic substance metabo…	hsa04977	Vitamin digestion and absorption
ENST00000446091.1	ENSG00000224187.1	RP11-132N15.3	chr3:187965767-187976407	0.849186	0.126611	2.74568	0.0043	0.999477	Annotated_lncRNA	co_expression	ENSG00000167900	TK1	Thymidine kinase||Thymidine kinase, conserved site||P-loop containing nucleoside triphosphate hydrolase	GO:0044424,GO:0005829,GO:0044444,GO:0097159,GO:1901363,GO:0005488,GO:0005622,GO:0005737,GO:0090304,GO:0005623,GO:0071704,GO:0044464,GO:0044260,GO:0044238,GO:0034641,GO:0044237,GO:1901360,GO:0065003,GO:0043170,GO:0043933,GO:0006139,GO:0046483,GO:0008152,GO:0006725,GO:0071840,GO:0006807,GO:0006461,GO:0070271,GO:0016043,GO:0071822,GO:0009059,GO:0034645,GO:0044085,GO:0022607,GO:0044249,GO:0005575,GO:…	intracellular part,cytosol,cytoplasmic part,organic cyclic compound binding,heterocyclic compound binding,binding,intracellular,cytoplasm,nucleic acid metabolic process,cell,organic substance metabolic process,cell part,cellular macromolecule metabolic process,primary metabolic process,cellular nitrogen compound metabolic process,cellular metabolic process,organic cyclic compound metabolic proces…	hsa00240,hsa00983,hsa01100	Pyrimidine metabolism,Drug metabolism - other enzymes,Metabolic pathways
ENST00000446091.1	ENSG00000224187.1	RP11-132N15.3	chr3:187965767-187976407	0.849186	0.126611	2.74568	0.0043	0.999477	Annotated_lncRNA	co_expression	ENSG00000119004	CYP20A1	Cytochrome P450||Cytochrome P450, E-class, group I||-	GO:0097159,GO:1901363,GO:0005488,GO:0008152,GO:0005575,GO:0003674,GO:0043167,GO:0016020,GO:0008150,GO:0044710,GO:0003824,GO:0043169,GO:0046872,GO:0046914,GO:0055114,GO:0044425,GO:0016021,GO:0016491,GO:0031224,GO:0016705,GO:0046906,GO:0020037,GO:0004497,GO:0005506	organic cyclic compound binding,heterocyclic compound binding,binding,metabolic process,cellular_component,molecular_function,ion binding,membrane,biological_process,single-organism metabolic process,catalytic activity,cation binding,metal ion binding,transition metal ion binding,oxidation-reduction process,membrane part,integral to membrane,oxidoreductase activity,intrinsic to membrane,oxidoredu…	--	--
ENST00000446091.1	ENSG00000224187.1	RP11-132N15.3	chr3:187965767-187976407	0.849186	0.126611	2.74568	0.0043	0.999477	Annotated_lncRNA	co_expression	ENSG00000108799	EZH1	SET domain||Histone-lysine N-methyltransferase EZH1||Tesmin/TSO1-like CXC domain||SANT/Myb domain||Histone-lysine N-methyltransferase EZH1/EZH2||CXC domain	GO:0044428,GO:0005654,GO:0031981,GO:0044446,GO:0043233,GO:0031974,GO:0070013,GO:0044422,GO:0043226,GO:0043229,GO:0005634,GO:0043227,GO:0043231,GO:0032991,GO:0044424,GO:0005488,GO:0005622,GO:0090304,GO:0005623,GO:0071704,GO:0010467,GO:0044464,GO:0044260,GO:0044238,GO:0034641,GO:0044237,GO:0060255,GO:1901360,GO:0043170,GO:0006139,GO:0043234,GO:0046483,GO:0019222,GO:0065007,GO:0008152,GO:0048518,GO:…	nuclear part,nucleoplasm,nuclear lumen,intracellular organelle part,organelle lumen,membrane-enclosed lumen,intracellular organelle lumen,organelle part,organelle,intracellular organelle,nucleus,membrane-bounded organelle,intracellular membrane-bounded organelle,macromolecular complex,intracellular part,binding,intracellular,nucleic acid metabolic process,cell,organic substance metabolic process,…	--	--
ENST00000446091.1	ENSG00000224187.1	RP11-132N15.3	chr3:187965767-187976407	0.849186	0.126611	2.74568	0.0043	0.999477	Annotated_lncRNA	co_expression	ENSG00000256061	DYX1C1	Tetratricopeptide repeat||Tetratricopeptide-like helical domain||Tetratricopeptide repeat-containing domain||HSP20-like chaperone||CS domain	GO:0044446,GO:0044422,GO:0043226,GO:0005515,GO:0043229,GO:0005634,GO:0043227,GO:0043231,GO:0044424,GO:0005488,GO:0005622,GO:0048583,GO:0005737,GO:0005623,GO:0071704,GO:0044464,GO:0044260,GO:0044238,GO:0051716,GO:0044237,GO:0060255,GO:0065003,GO:0043170,GO:0043933,GO:0019222,GO:0050896,GO:0065007,GO:0008152,GO:0050789,GO:0071840,GO:0006461,GO:0070271,GO:0016043,GO:0044265,GO:0071822,GO:0044267,GO:…	intracellular organelle part,organelle part,organelle,protein binding,intracellular organelle,nucleus,membrane-bounded organelle,intracellular membrane-bounded organelle,intracellular part,binding,intracellular,regulation of response to stimulus,cytoplasm,cell,organic substance metabolic process,cell part,cellular macromolecule metabolic process,primary metabolic process,cellular response to stim…	--	--
ENST00000446091.1	ENSG00000224187.1	RP11-132N15.3	chr3:187965767-187976407	0.849186	0.126611	2.74568	0.0043	0.999477	Annotated_lncRNA	co_expression	ENSG00000213160	KLHL23	Kelch-type beta propeller||BTB-kelch protein||BTB/POZ domain||Kelch repeat type 1||-||Galactose oxidase, beta-propeller||SKP1/BTB/POZ domain||BTB/Kelch-associated	GO:0032991,GO:0044424,GO:0005622,GO:0005623,GO:0071704,GO:0044464,GO:0044260,GO:0044238,GO:0044237,GO:0043170,GO:0043234,GO:0008152,GO:0044267,GO:0005575,GO:0019538,GO:0070647,GO:0003674,GO:0009987,GO:0006464,GO:0036211,GO:0043412,GO:0032446,GO:0016567,GO:0008150,GO:0003824,GO:0004842,GO:0019787,GO:0016881,GO:0016879,GO:0016874,GO:0000151,GO:0031461,GO:0031463	macromolecular complex,intracellular part,intracellular,cell,organic substance metabolic process,cell part,cellular macromolecule metabolic process,primary metabolic process,cellular metabolic process,macromolecule metabolic process,protein complex,metabolic process,cellular protein metabolic process,cellular_component,protein metabolic process,protein modification by small protein conjugation or…	--	--
ENST00000446091.1	ENSG00000224187.1	RP11-132N15.3	chr3:187965767-187976407	0.849186	0.126611	2.74568	0.0043	0.999477	Annotated_lncRNA	co_expression	ENSG00000080503	SMARCA2	-||Helicase superfamily 1/2, ATP-binding domain||BRK domain||Bromodomain, conserved site||Snf2, ATP coupling domain||SNF2-related, N-terminal domain||Bromodomain||SWI/SNF complex subunit SMARCA2||Glutamine-Leucine-Glutamine, QLQ||Helicase, C-terminal||P-l	GO:0044428,GO:0005654,GO:0031981,GO:0044446,GO:0043233,GO:0031974,GO:0070013,GO:0044422,GO:0043226,GO:0005515,GO:0043229,GO:0005634,GO:0043227,GO:0043231,GO:0032991,GO:0044424,GO:0097159,GO:0048519,GO:1901363,GO:0005488,GO:0005622,GO:0048523,GO:0003676,GO:0090304,GO:0005623,GO:0071704,GO:0010467,GO:0044464,GO:0044260,GO:0044238,GO:0034641,GO:0044237,GO:0060255,GO:1901360,GO:0043170,GO:0006139,GO:…	nuclear part,nucleoplasm,nuclear lumen,intracellular organelle part,organelle lumen,membrane-enclosed lumen,intracellular organelle lumen,organelle part,organelle,protein binding,intracellular organelle,nucleus,membrane-bounded organelle,intracellular membrane-bounded organelle,macromolecular complex,intracellular part,organic cyclic compound binding,negative regulation of biological process,hete…	--	--
ENST00000446091.1	ENSG00000224187.1	RP11-132N15.3	chr3:187965767-187976407	0.849186	0.126611	2.74568	0.0043	0.999477	Annotated_lncRNA	co_expression	ENSG00000174371	EXO1	PIN domain-like||5'-3' exonuclease, C-terminal domain||XPG/Rad2 endonuclease||XPG N-terminal||Exonuclease 1||Tetratricopeptide-like helical domain||Helix-hairpin-helix motif, class 2||XPG-I domain||XPG conserved site||-	GO:0006950,GO:0044428,GO:0005654,GO:0031981,GO:0044446,GO:0043233,GO:0031974,GO:0070013,GO:0044422,GO:0006955,GO:0043226,GO:0005515,GO:0043229,GO:0002376,GO:0005634,GO:0043227,GO:0043231,GO:0044424,GO:0033554,GO:0097159,GO:1901363,GO:0005488,GO:0005622,GO:0048583,GO:0005737,GO:0003676,GO:0090304,GO:0005623,GO:0071704,GO:0044464,GO:0044260,GO:0044238,GO:0051716,GO:0034641,GO:0044237,GO:1901360,GO:…	response to stress,nuclear part,nucleoplasm,nuclear lumen,intracellular organelle part,organelle lumen,membrane-enclosed lumen,intracellular organelle lumen,organelle part,immune response,organelle,protein binding,intracellular organelle,immune system process,nucleus,membrane-bounded organelle,intracellular membrane-bounded organelle,intracellular part,cellular response to stress,organic cyclic c…	hsa03430	Mismatch repair
ENST00000446091.1	ENSG00000224187.1	RP11-132N15.3	chr3:187965767-187976407	0.849186	0.126611	2.74568	0.0043	0.999477	Annotated_lncRNA	co_expression	ENSG00000143387	CTSK	Cysteine peptidase, cysteine active site||Cysteine peptidase, histidine active site||Peptidase C1A||Cathepsin propeptide inhibitor domain (I29)||Peptidase C1A, cathepsin K||Cysteine peptidase, asparagine active site||Peptidase C1A, papain C-terminal	GO:0006950,GO:0044446,GO:0043233,GO:0031974,GO:0070013,GO:0044422,GO:0006955,GO:0043226,GO:0005515,GO:0043229,GO:0002376,GO:0080134,GO:0043227,GO:0043231,GO:0044424,GO:0045087,GO:0044444,GO:0005488,GO:0005622,GO:0048583,GO:0006952,GO:0005737,GO:0005623,GO:0071704,GO:0002682,GO:0044464,GO:0050776,GO:0044260,GO:0044238,GO:0051716,GO:0048584,GO:0044237,GO:0043170,GO:0002684,GO:0050896,GO:0065007,GO:…	response to stress,intracellular organelle part,organelle lumen,membrane-enclosed lumen,intracellular organelle lumen,organelle part,immune response,organelle,protein binding,intracellular organelle,immune system process,regulation of response to stress,membrane-bounded organelle,intracellular membrane-bounded organelle,intracellular part,innate immune response,cytoplasmic part,binding,intracellu…	hsa04380,hsa04620,hsa04142,hsa05323	Osteoclast differentiation,Toll-like receptor signaling pathway,Lysosome,Rheumatoid arthritis
ENST00000446091.1	ENSG00000224187.1	RP11-132N15.3	chr3:187965767-187976407	0.849186	0.126611	2.74568	0.0043	0.999477	Annotated_lncRNA	co_expression	ENSG00000106330	MOSPD3	PapD-like||Major sperm protein (MSP) domain||Vesicle-associated membrane-protein-associated protein	GO:0044446,GO:0044422,GO:0043226,GO:0043229,GO:0043227,GO:0043231,GO:0044424,GO:0044444,GO:0005622,GO:0005737,GO:0005623,GO:0044464,GO:0005575,GO:0031090,GO:0044699,GO:0016020,GO:0005783,GO:0012505,GO:0005789,GO:0044432,GO:0042175,GO:0008150,GO:0048731,GO:0044707,GO:0048513,GO:0044767,GO:0032502,GO:0072358,GO:0072359,GO:0032501,GO:0048856,GO:0007275,GO:0007507,GO:0044425,GO:0016021,GO:0031224	intracellular organelle part,organelle part,organelle,intracellular organelle,membrane-bounded organelle,intracellular membrane-bounded organelle,intracellular part,cytoplasmic part,intracellular,cytoplasm,cell,cell part,cellular_component,organelle membrane,single-organism process,membrane,endoplasmic reticulum,endomembrane system,endoplasmic reticulum membrane,endoplasmic reticulum part,nuclear…	--	--
ENST00000446091.1	ENSG00000224187.1	RP11-132N15.3	chr3:187965767-187976407	0.849186	0.126611	2.74568	0.0043	0.999477	Annotated_lncRNA	co_expression	ENSG00000122786	CALD1	Caldesmon||Caldesmon/lymphocyte specific protein	GO:0044446,GO:0044422,GO:0043226,GO:0005515,GO:0043229,GO:0044424,GO:0005829,GO:0044444,GO:0005488,GO:0005622,GO:0005737,GO:0005623,GO:0044464,GO:0005913,GO:0005575,GO:0005912,GO:0005911,GO:0070161,GO:0043228,GO:0043232,GO:0003674,GO:0009987,GO:0044763,GO:0044699,GO:0016020,GO:0008150,GO:0006928,GO:0008092,GO:0030054,GO:0043292,GO:0044430,GO:0005856,GO:0015629,GO:0044448,GO:0005938,GO:0030016,GO:…	intracellular organelle part,organelle part,organelle,protein binding,intracellular organelle,intracellular part,cytosol,cytoplasmic part,binding,intracellular,cytoplasm,cell,cell part,cell-cell adherens junction,cellular_component,adherens junction,cell-cell junction,anchoring junction,non-membrane-bounded organelle,intracellular non-membrane-bounded organelle,molecular_function,cellular process…	hsa04270	Vascular smooth muscle contraction
ENST00000446091.1	ENSG00000224187.1	RP11-132N15.3	chr3:187965767-187976407	0.849186	0.126611	2.74568	0.0043	0.999477	Annotated_lncRNA	co_expression	ENSG00000113810	SMC4	P-loop containing nucleoside triphosphate hydrolase||RecF/RecN/SMC, N-terminal||Structural maintenance of chromosomes protein||SMCs flexible hinge||-	GO:0005654,GO:0043233,GO:0031981,GO:0070013,GO:0031974,GO:0044428,GO:0032991,GO:0044446,GO:0005829,GO:0005515,GO:0044422,GO:0005634,GO:0044238,GO:0044260,GO:0071704,GO:0043170,GO:0043226,GO:0097159,GO:0043229,GO:1901363,GO:0044424,GO:0090304,GO:0008152,GO:0044444,GO:0005488,GO:1901360,GO:0043227,GO:0043234,GO:0034641,GO:0043231,GO:0044237,GO:0005622,GO:0006139,GO:0046483,GO:0005737,GO:0006725,GO:…	nucleoplasm,organelle lumen,nuclear lumen,intracellular organelle lumen,membrane-enclosed lumen,nuclear part,macromolecular complex,intracellular organelle part,cytosol,protein binding,organelle part,nucleus,primary metabolic process,cellular macromolecule metabolic process,organic substance metabolic process,macromolecule metabolic process,organelle,organic cyclic compound binding,intracellular …	--	--
ENST00000446091.1	ENSG00000224187.1	RP11-132N15.3	chr3:187965767-187976407	0.849186	0.126611	2.74568	0.0043	0.999477	Annotated_lncRNA	co_expression	ENSG00000087460	GNAS	G protein alpha subunit, helical insertion||P-loop containing nucleoside triphosphate hydrolase||Guanine nucleotide binding protein (G-protein), alpha subunit||G-protein alpha subunit, group S||-||Neuroendocrine secretory protein 55	GO:0006950,GO:0044422,GO:0043226,GO:0005515,GO:0043229,GO:0002376,GO:0005634,GO:0043227,GO:0043231,GO:0032991,GO:0044424,GO:0005829,GO:0044444,GO:0097159,GO:0048519,GO:1901363,GO:0005488,GO:0005622,GO:0048583,GO:0005737,GO:0090304,GO:0005623,GO:0071704,GO:0010467,GO:0002682,GO:0044464,GO:0044260,GO:0044238,GO:0051716,GO:0051704,GO:0034641,GO:0048584,GO:0044237,GO:0060255,GO:1901360,GO:0043170,GO:…	response to stress,organelle part,organelle,protein binding,intracellular organelle,immune system process,nucleus,membrane-bounded organelle,intracellular membrane-bounded organelle,macromolecular complex,intracellular part,cytosol,cytoplasmic part,organic cyclic compound binding,negative regulation of biological process,heterocyclic compound binding,binding,intracellular,regulation of response t…	hsa04611,hsa05414,hsa04962,hsa04015,hsa04750,hsa04915,hsa05142,hsa04961,hsa04921,hsa05110,hsa04261,hsa05031,hsa04024,hsa04270,hsa04911,hsa05030,hsa04724,hsa04912,hsa05146,hsa04916,hsa04971,hsa04728,hsa05032,hsa04972,hsa04713,hsa04918,hsa04970,hsa04020,hsa04913,hsa04742,hsa04540,hsa04730,hsa04726,hsa04976,hsa05034	Platelet activation,Dilated cardiomyopathy,Vasopressin-regulated water reabsorption,Rap1 signaling pathway,Inflammatory mediator regulation of TRP channels,Estrogen signaling pathway,Chagas disease (American trypanosomiasis),Endocrine and other factor-regulated calcium reabsorption,Oxytocin signaling pathway,Vibrio cholerae infection,Adrenergic signaling in cardiomyocytes,Amphetamine addiction,cA…
ENST00000446091.1	ENSG00000224187.1	RP11-132N15.3	chr3:187965767-187976407	0.849186	0.126611	2.74568	0.0043	0.999477	Annotated_lncRNA	co_expression	ENSG00000121579	NAA50	-||GNAT domain||Acyl-CoA N-acyltransferase	GO:0032991,GO:0005515,GO:0044238,GO:0044267,GO:0044260,GO:0071704,GO:0043170,GO:0043226,GO:0044424,GO:0008152,GO:0019538,GO:0044444,GO:0005488,GO:0043227,GO:0043234,GO:0044237,GO:0005622,GO:0005737,GO:0006464,GO:0036211,GO:0005623,GO:0043412,GO:0044464,GO:0007049,GO:0022402,GO:0006996,GO:0000278,GO:0016043,GO:0071840,GO:0003824,GO:0044763,GO:0003674,GO:0009987,GO:0043967,GO:0051276,GO:0043543,GO:…	macromolecular complex,protein binding,primary metabolic process,cellular protein metabolic process,cellular macromolecule metabolic process,organic substance metabolic process,macromolecule metabolic process,organelle,intracellular part,metabolic process,protein metabolic process,cytoplasmic part,binding,membrane-bounded organelle,protein complex,cellular metabolic process,intracellular,cytoplas…	--	--
ENST00000446091.1	ENSG00000224187.1	RP11-132N15.3	chr3:187965767-187976407	0.849186	0.126611	2.74568	0.0043	0.999477	Annotated_lncRNA	co_expression	ENSG00000110200	ANAPC15	Anaphase-promoting complex subunit 15||-	GO:0005654,GO:0043233,GO:0031981,GO:0070013,GO:0031974,GO:0044428,GO:0032991,GO:0048519,GO:0044446,GO:0005829,GO:0044422,GO:0048523,GO:0005634,GO:0044238,GO:0044267,GO:0044260,GO:0071704,GO:0043170,GO:0043226,GO:0048518,GO:0043229,GO:0044424,GO:0008152,GO:0019538,GO:0044444,GO:0043227,GO:0043234,GO:0043231,GO:0050789,GO:0044237,GO:0005622,GO:0065007,GO:0019222,GO:0005737,GO:0044265,GO:0060255,GO:…	nucleoplasm,organelle lumen,nuclear lumen,intracellular organelle lumen,membrane-enclosed lumen,nuclear part,macromolecular complex,negative regulation of biological process,intracellular organelle part,cytosol,organelle part,negative regulation of cellular process,nucleus,primary metabolic process,cellular protein metabolic process,cellular macromolecule metabolic process,organic substance metab…	--	--
ENST00000446091.1	ENSG00000224187.1	RP11-132N15.3	chr3:187965767-187976407	0.849186	0.126611	2.74568	0.0043	0.999477	Annotated_lncRNA	co_expression	ENSG00000135365	PHF21A	Zinc finger, PHD-type||-||Zinc finger, PHD-type, conserved site||Zinc finger, FYVE/PHD-type||Zinc finger, PHD-finger||Zinc finger, RING/FYVE/PHD-type	GO:0006950,GO:0044428,GO:0005654,GO:0031981,GO:0044446,GO:0043233,GO:0031974,GO:0070013,GO:0044422,GO:0043226,GO:0005515,GO:0043229,GO:0005634,GO:0043227,GO:0043231,GO:0032991,GO:0044424,GO:0097159,GO:1901363,GO:0005488,GO:0005622,GO:0003676,GO:0090304,GO:0005623,GO:0071704,GO:0010467,GO:0044464,GO:0044260,GO:0044238,GO:0034641,GO:0044237,GO:0060255,GO:1901360,GO:0043170,GO:0006139,GO:0043234,GO:…	response to stress,nuclear part,nucleoplasm,nuclear lumen,intracellular organelle part,organelle lumen,membrane-enclosed lumen,intracellular organelle lumen,organelle part,organelle,protein binding,intracellular organelle,nucleus,membrane-bounded organelle,intracellular membrane-bounded organelle,macromolecular complex,intracellular part,organic cyclic compound binding,heterocyclic compound bindi…	--	--
ENST00000446091.1	ENSG00000224187.1	RP11-132N15.3	chr3:187965767-187976407	0.849186	0.126611	2.74568	0.0043	0.999477	Annotated_lncRNA	co_expression	ENSG00000154227	CERS3	Homeobox domain||-||Ceramide synthase component Lag1/Lac1||Homeodomain-like||TRAM/LAG1/CLN8 homology domain	GO:0044428,GO:0044446,GO:0044422,GO:0043226,GO:0043229,GO:0005634,GO:0043227,GO:0043231,GO:0044424,GO:0044444,GO:0097159,GO:1901363,GO:0005488,GO:0005622,GO:0005737,GO:0003676,GO:0005623,GO:0071704,GO:0044464,GO:0044238,GO:0044237,GO:0003677,GO:0008152,GO:0006807,GO:0044249,GO:0005575,GO:1901576,GO:0009058,GO:0003674,GO:0009987,GO:0044763,GO:0031965,GO:0031090,GO:0044699,GO:0016020,GO:0005635,GO:…	nuclear part,intracellular organelle part,organelle part,organelle,intracellular organelle,nucleus,membrane-bounded organelle,intracellular membrane-bounded organelle,intracellular part,cytoplasmic part,organic cyclic compound binding,heterocyclic compound binding,binding,intracellular,cytoplasm,nucleic acid binding,cell,organic substance metabolic process,cell part,primary metabolic process,cell…	hsa00600,hsa01100	Sphingolipid metabolism,Metabolic pathways
ENST00000446091.1	ENSG00000224187.1	RP11-132N15.3	chr3:187965767-187976407	0.849186	0.126611	2.74568	0.0043	0.999477	Annotated_lncRNA	co_expression	ENSG00000165806	CASP7	Peptidase C14, caspase non-catalytic subunit p10||Peptidase C14A, interleukin-1 beta convertase type||Peptidase C14A, caspase catalytic domain||Peptidase family C14A, cysteine active site||Peptidase family C14A, His active site||Peptidase C14, p20 domain||Caspase-like domain	GO:0005654,GO:0043233,GO:0031981,GO:0070013,GO:0031974,GO:0044428,GO:0044446,GO:0005829,GO:0005515,GO:0044422,GO:0005634,GO:0044238,GO:0071704,GO:0043170,GO:0043226,GO:0043229,GO:0044424,GO:0008152,GO:0019538,GO:0044444,GO:0005488,GO:0010467,GO:0043227,GO:0043231,GO:0050789,GO:0005622,GO:0006915,GO:0012501,GO:0065007,GO:0008219,GO:0016265,GO:0019222,GO:0005737,GO:0050794,GO:0005623,GO:0050896,GO:…	nucleoplasm,organelle lumen,nuclear lumen,intracellular organelle lumen,membrane-enclosed lumen,nuclear part,intracellular organelle part,cytosol,protein binding,organelle part,nucleus,primary metabolic process,organic substance metabolic process,macromolecule metabolic process,organelle,intracellular organelle,intracellular part,metabolic process,protein metabolic process,cytoplasmic part,bindin…	hsa04932,hsa04668,hsa04210,hsa05133,hsa05010,hsa05134	Non-alcoholic fatty liver disease (NAFLD),TNF signaling pathway,Apoptosis,Pertussis,Alzheimer's disease,Legionellosis
ENST00000446091.1	ENSG00000224187.1	RP11-132N15.3	chr3:187965767-187976407	0.849186	0.126611	2.74568	0.0043	0.999477	Annotated_lncRNA	co_expression	ENSG00000169118	CSNK1G1	Casein kinase 1 gamma C-terminal||-||Protein kinase, ATP binding site||Serine/threonine-protein kinase, active site||Protein kinase-like domain||Protein kinase domain	GO:0005634,GO:0044238,GO:0044267,GO:0044260,GO:0071704,GO:0043170,GO:0043226,GO:0097159,GO:0043229,GO:1901363,GO:0044424,GO:0008152,GO:0019538,GO:0005488,GO:0043227,GO:0043231,GO:0050789,GO:0044237,GO:0005622,GO:0065007,GO:0051716,GO:0005737,GO:0050794,GO:0006464,GO:0036211,GO:0005623,GO:0050896,GO:0043412,GO:0044464,GO:0016773,GO:0036094,GO:0016043,GO:0071840,GO:0016301,GO:0017076,GO:0003824,GO:…	nucleus,primary metabolic process,cellular protein metabolic process,cellular macromolecule metabolic process,organic substance metabolic process,macromolecule metabolic process,organelle,organic cyclic compound binding,intracellular organelle,heterocyclic compound binding,intracellular part,metabolic process,protein metabolic process,binding,membrane-bounded organelle,intracellular membrane-boun…	hsa04340	Hedgehog signaling pathway
ENST00000446091.1	ENSG00000224187.1	RP11-132N15.3	chr3:187965767-187976407	0.849186	0.126611	2.74568	0.0043	0.999477	Annotated_lncRNA	co_expression	ENSG00000132199	ENOSF1	Mandelate racemase/muconate lactonizing enzyme, conserved site||Mandelate racemase/muconate lactonizing enzyme, C-terminal||Mandelate racemase/muconate lactonizing enzyme, N-terminal domain||Enolase C-terminal domain-like||Enolase N-terminal domain-like||Mandelate racemase/muconate lactonizing enzyme/methylaspartate ammonia-lyase	GO:0043226,GO:0043229,GO:0043227,GO:0043231,GO:0044424,GO:0044444,GO:0005488,GO:0005622,GO:0005737,GO:0005623,GO:0071704,GO:0044464,GO:0044238,GO:0044237,GO:0008152,GO:0006807,GO:0044248,GO:0005575,GO:1901575,GO:0009056,GO:0003674,GO:0009987,GO:0043167,GO:0016835,GO:0005739,GO:0008150,GO:0044710,GO:0003824,GO:0043169,GO:0016829,GO:0046872,GO:0044262,GO:0050023,GO:1901565,GO:0016836,GO:0044724,GO:…	organelle,intracellular organelle,membrane-bounded organelle,intracellular membrane-bounded organelle,intracellular part,cytoplasmic part,binding,intracellular,cytoplasm,cell,organic substance metabolic process,cell part,primary metabolic process,cellular metabolic process,metabolic process,nitrogen compound metabolic process,cellular catabolic process,cellular_component,organic substance catabol…	--	--
ENST00000446091.1	ENSG00000224187.1	RP11-132N15.3	chr3:187965767-187976407	0.849186	0.126611	2.74568	0.0043	0.999477	Annotated_lncRNA	co_expression	ENSG00000120784	ZFP30	Zinc finger C2H2-type/integrase DNA-binding domain||Krueppel-associated box||-||Zinc finger, C2H2-like||Zinc finger, C2H2	GO:0043226,GO:0043229,GO:0005634,GO:0043227,GO:0043231,GO:0044424,GO:0097159,GO:1901363,GO:0005488,GO:0005622,GO:0003676,GO:0090304,GO:0005623,GO:0071704,GO:0010467,GO:0044464,GO:0044260,GO:0044238,GO:0034641,GO:0044237,GO:0060255,GO:1901360,GO:0043170,GO:0006139,GO:0003677,GO:0046483,GO:0019222,GO:0065007,GO:0008152,GO:0050789,GO:0010468,GO:0006725,GO:0006807,GO:0009059,GO:0050794,GO:0034645,GO:…	organelle,intracellular organelle,nucleus,membrane-bounded organelle,intracellular membrane-bounded organelle,intracellular part,organic cyclic compound binding,heterocyclic compound binding,binding,intracellular,nucleic acid binding,nucleic acid metabolic process,cell,organic substance metabolic process,gene expression,cell part,cellular macromolecule metabolic process,primary metabolic process,…	--	--
ENST00000446091.1	ENSG00000224187.1	RP11-132N15.3	chr3:187965767-187976407	0.849186	0.126611	2.74568	0.0043	0.999477	Annotated_lncRNA	co_expression	ENSG00000065054	SLC9A3R2	Na(+)/H(+) exchange regulatory cofactor NHERF||Na(+)/H(+) exchange regulatory cofactor NHERF-2||EBP50, C-terminal||PDZ domain	GO:0043226,GO:0005515,GO:0043229,GO:0005634,GO:0043227,GO:0043231,GO:0044424,GO:0005488,GO:0005622,GO:0005623,GO:0044464,GO:0065003,GO:0043933,GO:0071840,GO:0006461,GO:0070271,GO:0016043,GO:0071822,GO:0005913,GO:0044085,GO:0022607,GO:0005575,GO:0005912,GO:0005911,GO:0019899,GO:0070161,GO:0005924,GO:0030055,GO:0003674,GO:0005925,GO:0031988,GO:0031982,GO:0070062,GO:0043230,GO:0065010,GO:0008022,GO:…	organelle,protein binding,intracellular organelle,nucleus,membrane-bounded organelle,intracellular membrane-bounded organelle,intracellular part,binding,intracellular,cell,cell part,macromolecular complex assembly,macromolecular complex subunit organization,cellular component organization or biogenesis,protein complex assembly,protein complex biogenesis,cellular component organization,protein com…	hsa04960	Aldosterone-regulated sodium reabsorption
ENST00000446091.1	ENSG00000224187.1	RP11-132N15.3	chr3:187965767-187976407	0.849186	0.126611	2.74568	0.0043	0.999477	Annotated_lncRNA	co_expression	ENSG00000185813	PCYT2	Cytidyltransferase-like domain||-||Rossmann-like alpha/beta/alpha sandwich fold	GO:0044446,GO:0044422,GO:0043226,GO:0043229,GO:0043227,GO:0043231,GO:0044424,GO:0044444,GO:0005622,GO:0005737,GO:0005623,GO:0071704,GO:0044464,GO:0044238,GO:0044237,GO:0008152,GO:0044249,GO:0005575,GO:1901576,GO:0009058,GO:0003674,GO:0009987,GO:0006796,GO:0006793,GO:0031090,GO:0016020,GO:0008654,GO:0005783,GO:0012505,GO:0045017,GO:0005789,GO:0044432,GO:0046474,GO:0042175,GO:0016772,GO:0008150,GO:…	intracellular organelle part,organelle part,organelle,intracellular organelle,membrane-bounded organelle,intracellular membrane-bounded organelle,intracellular part,cytoplasmic part,intracellular,cytoplasm,cell,organic substance metabolic process,cell part,primary metabolic process,cellular metabolic process,metabolic process,cellular biosynthetic process,cellular_component,organic substance bios…	hsa00564,hsa01100	Glycerophospholipid metabolism,Metabolic pathways
ENST00000446091.1	ENSG00000224187.1	RP11-132N15.3	chr3:187965767-187976407	0.849186	0.126611	2.74568	0.0043	0.999477	Annotated_lncRNA	co_expression	ENSG00000122971	ACADS	Acyl-CoA dehydrogenase, conserved site||Acyl-CoA dehydrogenase/oxidase, N-terminal and middle domain||Acyl-CoA oxidase/dehydrogenase, central domain||Acyl-CoA dehydrogenase/oxidase, N-terminal||Acyl-CoA dehydrogenase/oxidase C-terminal	GO:0044446,GO:0043233,GO:0031974,GO:0070013,GO:0044422,GO:0043226,GO:0043229,GO:0005634,GO:0043227,GO:0043231,GO:0044424,GO:0044444,GO:0097159,GO:1901363,GO:0005488,GO:0005622,GO:0005737,GO:0005623,GO:0071704,GO:0044464,GO:0044238,GO:0044237,GO:0065007,GO:0008152,GO:0044248,GO:0005575,GO:0036094,GO:1901575,GO:0009056,GO:0000166,GO:1901265,GO:0043168,GO:0003674,GO:0009987,GO:0043167,GO:0019626,GO:…	intracellular organelle part,organelle lumen,membrane-enclosed lumen,intracellular organelle lumen,organelle part,organelle,intracellular organelle,nucleus,membrane-bounded organelle,intracellular membrane-bounded organelle,intracellular part,cytoplasmic part,organic cyclic compound binding,heterocyclic compound binding,binding,intracellular,cytoplasm,cell,organic substance metabolic process,cell…	hsa00280,hsa01212,hsa01200,hsa00071,hsa00650,hsa01100	Valine, leucine and isoleucine degradation,Fatty acid metabolism,Carbon metabolism,Fatty acid degradation,Butanoate metabolism,Metabolic pathways
ENST00000446091.1	ENSG00000224187.1	RP11-132N15.3	chr3:187965767-187976407	0.849186	0.126611	2.74568	0.0043	0.999477	Annotated_lncRNA	co_expression	ENSG00000105699	LSR	LISCH7||Immunoglobulin-like fold||Immunoglobulin subtype||-||Immunoglobulin-like domain	GO:0043226,GO:0043227,GO:0032991,GO:0005623,GO:0071704,GO:0044464,GO:0044238,GO:0019222,GO:0065007,GO:0008152,GO:0050789,GO:0032994,GO:0080090,GO:0005575,GO:0034358,GO:0034361,GO:0034385,GO:0009987,GO:0031988,GO:0031982,GO:0070062,GO:0043230,GO:0065010,GO:0044763,GO:0042627,GO:0034362,GO:0044699,GO:0016020,GO:0008150,GO:0044710,GO:0044421,GO:0006629,GO:0060856,GO:0030154,GO:0048731,GO:0044707,GO:…	organelle,membrane-bounded organelle,macromolecular complex,cell,organic substance metabolic process,cell part,primary metabolic process,regulation of metabolic process,biological regulation,metabolic process,regulation of biological process,protein-lipid complex,regulation of primary metabolic process,cellular_component,plasma lipoprotein particle,very-low-density lipoprotein particle,triglyceri…	--	--
ENST00000446091.1	ENSG00000224187.1	RP11-132N15.3	chr3:187965767-187976407	0.849186	0.126611	2.74568	0.0043	0.999477	Annotated_lncRNA	co_expression	ENSG00000197457	STMN3	Stathmin-3||Stathmin, conserved site||Stathmin family	GO:0043226,GO:0005515,GO:0043229,GO:0043227,GO:0043231,GO:0044424,GO:0044444,GO:0048519,GO:0005488,GO:0005622,GO:0048583,GO:0005737,GO:0048523,GO:0005623,GO:0071704,GO:0044464,GO:0044238,GO:0051716,GO:0034641,GO:0044237,GO:1901360,GO:0043933,GO:0006139,GO:0046483,GO:0019222,GO:0050896,GO:0065007,GO:0008152,GO:0050789,GO:0006725,GO:0006996,GO:0071840,GO:0006807,GO:0016043,GO:0071822,GO:0035556,GO:…	organelle,protein binding,intracellular organelle,membrane-bounded organelle,intracellular membrane-bounded organelle,intracellular part,cytoplasmic part,negative regulation of biological process,binding,intracellular,regulation of response to stimulus,cytoplasm,negative regulation of cellular process,cell,organic substance metabolic process,cell part,primary metabolic process,cellular response t…	--	--
ENST00000446091.1	ENSG00000224187.1	RP11-132N15.3	chr3:187965767-187976407	0.849186	0.126611	2.74568	0.0043	0.999477	Annotated_lncRNA	co_expression	ENSG00000147145	LPAR4	G protein-coupled receptor, rhodopsin-like||-||GPCR, rhodopsin-like, 7TM	GO:0005488,GO:0048583,GO:0005623,GO:0044464,GO:0051716,GO:0048584,GO:0050896,GO:0065007,GO:0048518,GO:0050789,GO:0035556,GO:0050794,GO:0005575,GO:0009966,GO:0048522,GO:0008289,GO:0045125,GO:0043168,GO:0009967,GO:0003674,GO:0007165,GO:0007265,GO:0009987,GO:0043167,GO:0010647,GO:0023056,GO:0044763,GO:0007154,GO:0023051,GO:0010646,GO:0044700,GO:0023052,GO:0044699,GO:0016020,GO:0007166,GO:0046578,GO:…	binding,regulation of response to stimulus,cell,cell part,cellular response to stimulus,positive regulation of response to stimulus,response to stimulus,biological regulation,positive regulation of biological process,regulation of biological process,intracellular signal transduction,regulation of cellular process,cellular_component,regulation of signal transduction,positive regulation of cellular…	hsa04015,hsa04151,hsa04080	Rap1 signaling pathway,PI3K-Akt signaling pathway,Neuroactive ligand-receptor interaction
ENST00000446091.1	ENSG00000224187.1	RP11-132N15.3	chr3:187965767-187976407	0.849186	0.126611	2.74568	0.0043	0.999477	Annotated_lncRNA	co_expression	ENSG00000105696	TMEM59L	Uncharacterised protein family, TMEM59	GO:0044446,GO:0044422,GO:0043226,GO:0043229,GO:0043227,GO:0043231,GO:0044424,GO:0044444,GO:0005622,GO:0005737,GO:0005623,GO:0044464,GO:0005575,GO:0031090,GO:0016020,GO:0012505,GO:0000139,GO:0005794,GO:0044431,GO:0044425,GO:0016021,GO:0031224	intracellular organelle part,organelle part,organelle,intracellular organelle,membrane-bounded organelle,intracellular membrane-bounded organelle,intracellular part,cytoplasmic part,intracellular,cytoplasm,cell,cell part,cellular_component,organelle membrane,membrane,endomembrane system,Golgi membrane,Golgi apparatus,Golgi apparatus part,membrane part,integral to membrane,intrinsic to membrane	--	--
ENST00000446091.1	ENSG00000224187.1	RP11-132N15.3	chr3:187965767-187976407	0.849186	0.126611	2.74568	0.0043	0.999477	Annotated_lncRNA	co_expression	ENSG00000135218	CD36	CD36 family||CD36||CD36/scavenger receptor class B member 1	GO:0006950,GO:0044446,GO:0044422,GO:0006955,GO:0043226,GO:0005515,GO:0043229,GO:0002376,GO:0080134,GO:0043227,GO:0043231,GO:0044424,GO:0045087,GO:0044403,GO:0044419,GO:0033554,GO:0044444,GO:0048519,GO:0005488,GO:0005622,GO:0048583,GO:0006952,GO:0005737,GO:0048523,GO:0090304,GO:0005623,GO:0071704,GO:0010467,GO:0002682,GO:0044464,GO:0050776,GO:0044260,GO:0044238,GO:0051716,GO:0051704,GO:0034641,GO:…	response to stress,intracellular organelle part,organelle part,immune response,organelle,protein binding,intracellular organelle,immune system process,regulation of response to stress,membrane-bounded organelle,intracellular membrane-bounded organelle,intracellular part,innate immune response,symbiosis, encompassing mutualism through parasitism,interspecies interaction between organisms,cellular …	hsa03320,hsa04920,hsa04152,hsa04640,hsa04145,hsa04512,hsa04975,hsa05144	PPAR signaling pathway,Adipocytokine signaling pathway,AMPK signaling pathway,Hematopoietic cell lineage,Phagosome,ECM-receptor interaction,Fat digestion and absorption,Malaria
ENST00000446091.1	ENSG00000224187.1	RP11-132N15.3	chr3:187965767-187976407	0.849186	0.126611	2.74568	0.0043	0.999477	Annotated_lncRNA	co_expression	ENSG00000269026	AC003006.7	Krueppel-associated box	GO:0097159,GO:1901363,GO:0005488,GO:0005622,GO:0003676,GO:0090304,GO:0005623,GO:0071704,GO:0010467,GO:0044464,GO:0044260,GO:0044238,GO:0034641,GO:0044237,GO:0060255,GO:1901360,GO:0043170,GO:0006139,GO:0046483,GO:0019222,GO:0065007,GO:0008152,GO:0050789,GO:0010468,GO:0006725,GO:0006807,GO:0009059,GO:0050794,GO:0034645,GO:0080090,GO:0016070,GO:0044249,GO:0005575,GO:1901576,GO:0031323,GO:0032774,GO:…	organic cyclic compound binding,heterocyclic compound binding,binding,intracellular,nucleic acid binding,nucleic acid metabolic process,cell,organic substance metabolic process,gene expression,cell part,cellular macromolecule metabolic process,primary metabolic process,cellular nitrogen compound metabolic process,cellular metabolic process,regulation of macromolecule metabolic process,organic cyc…	--	--
ENST00000446091.1	ENSG00000224187.1	RP11-132N15.3	chr3:187965767-187976407	0.849186	0.126611	2.74568	0.0043	0.999477	Annotated_lncRNA	co_expression	ENSG00000105048	TNNT1	Troponin T||Troponin||-	GO:0044446,GO:0044422,GO:0043226,GO:0005515,GO:0043229,GO:0032991,GO:0044424,GO:0005829,GO:0044444,GO:0048519,GO:0005488,GO:0005622,GO:0048583,GO:0005737,GO:0005623,GO:0044464,GO:0043234,GO:0050896,GO:0065007,GO:0050789,GO:0005575,GO:0043228,GO:0043232,GO:0003674,GO:0009987,GO:0044763,GO:0044699,GO:0008150,GO:0006928,GO:0014733,GO:0051239,GO:0008092,GO:0003010,GO:0014721,GO:0043292,GO:0044430,GO:…	intracellular organelle part,organelle part,organelle,protein binding,intracellular organelle,macromolecular complex,intracellular part,cytosol,cytoplasmic part,negative regulation of biological process,binding,intracellular,regulation of response to stimulus,cytoplasm,cell,cell part,protein complex,response to stimulus,biological regulation,regulation of biological process,cellular_component,non…	--	--
ENST00000446091.1	ENSG00000224187.1	RP11-132N15.3	chr3:187965767-187976407	0.849186	0.126611	2.74568	0.0043	0.999477	Annotated_lncRNA	co_expression	ENSG00000142949	PTPRF	Immunoglobulin subtype||PTP type protein phosphatase||Protein-tyrosine phosphatase, catalytic||Tyrosine specific protein phosphatases domain||Protein-tyrosine phosphatase, active site||Immunoglobulin-like domain||Immunoglobulin subtype 2||Protein-tyrosine phosphatase-like||Fibronectin type III||Immunoglobulin I-set||Immunoglobulin-like fold	GO:0006950,GO:0043226,GO:0005515,GO:0080134,GO:0043227,GO:0033554,GO:0005488,GO:0048583,GO:0005623,GO:0071704,GO:0044464,GO:0044260,GO:0044238,GO:0051716,GO:0044237,GO:0043170,GO:0080135,GO:0050896,GO:0065007,GO:0008152,GO:0050789,GO:0071840,GO:0016043,GO:0044267,GO:0050794,GO:0005575,GO:0019538,GO:0009611,GO:0051179,GO:0043168,GO:0003674,GO:0007165,GO:0009987,GO:0006796,GO:0043167,GO:0065009,GO:…	response to stress,organelle,protein binding,regulation of response to stress,membrane-bounded organelle,cellular response to stress,binding,regulation of response to stimulus,cell,organic substance metabolic process,cell part,cellular macromolecule metabolic process,primary metabolic process,cellular response to stimulus,cellular metabolic process,macromolecule metabolic process,regulation of ce…	hsa04520,hsa04910,hsa04514	Adherens junction,Insulin signaling pathway,Cell adhesion molecules (CAMs)
ENST00000446091.1	ENSG00000224187.1	RP11-132N15.3	chr3:187965767-187976407	0.849186	0.126611	2.74568	0.0043	0.999477	Annotated_lncRNA	co_expression	ENSG00000079134	THOC1	THO complex, subunit THOC1||Death domain||Death-like domain||-	GO:0006950,GO:0044428,GO:0005654,GO:0031981,GO:0044446,GO:0043233,GO:0031974,GO:0070013,GO:0044422,GO:0006955,GO:0043226,GO:0005515,GO:0043229,GO:0002376,GO:0005634,GO:0080134,GO:0043227,GO:0043231,GO:0032991,GO:0044424,GO:0044403,GO:0044419,GO:0033554,GO:0097159,GO:0048519,GO:1901363,GO:0005488,GO:0005622,GO:0048583,GO:0044764,GO:0005737,GO:0016032,GO:0048523,GO:0003676,GO:0090304,GO:0005623,GO:…	response to stress,nuclear part,nucleoplasm,nuclear lumen,intracellular organelle part,organelle lumen,membrane-enclosed lumen,intracellular organelle lumen,organelle part,immune response,organelle,protein binding,intracellular organelle,immune system process,nucleus,regulation of response to stress,membrane-bounded organelle,intracellular membrane-bounded organelle,macromolecular complex,intrace…	hsa03040,hsa03013	Spliceosome,RNA transport
ENST00000446091.1	ENSG00000224187.1	RP11-132N15.3	chr3:187965767-187976407	0.849186	0.126611	2.74568	0.0043	0.999477	Annotated_lncRNA	co_expression	ENSG00000197734	C14orf178	-||Gasdermin	--	--	--	--
ENST00000446091.1	ENSG00000224187.1	RP11-132N15.3	chr3:187965767-187976407	0.849186	0.126611	2.74568	0.0043	0.999477	Annotated_lncRNA	co_expression	ENSG00000073578	SDHA	-||Succinate dehydrogenase/fumarate reductase, alpha/adenylylsulphate reductase subunit||Fumarate reductase/succinate dehydrogenase flavoprotein-like, C-terminal||Succinate dehydrogenase, flavoprotein subunit||FAD/NAD(P)-binding domain||FAD-dependent oxid	GO:0044446,GO:0044422,GO:0043226,GO:0005515,GO:0043229,GO:0043227,GO:0043231,GO:0032991,GO:0044424,GO:0044444,GO:0097159,GO:1901363,GO:0005488,GO:0005622,GO:0005737,GO:0005623,GO:0071704,GO:0044464,GO:0044238,GO:0044237,GO:0043234,GO:0008152,GO:0005575,GO:0036094,GO:0043209,GO:0000166,GO:1901265,GO:0043168,GO:0003674,GO:0009987,GO:0006796,GO:0043167,GO:0006793,GO:0016310,GO:0031090,GO:0008177,GO:…	intracellular organelle part,organelle part,organelle,protein binding,intracellular organelle,membrane-bounded organelle,intracellular membrane-bounded organelle,macromolecular complex,intracellular part,cytoplasmic part,organic cyclic compound binding,heterocyclic compound binding,binding,intracellular,cytoplasm,cell,organic substance metabolic process,cell part,primary metabolic process,cellula…	hsa04932,hsa00020,hsa05010,hsa01200,hsa05016,hsa05012,hsa00190,hsa01100	Non-alcoholic fatty liver disease (NAFLD),Citrate cycle (TCA cycle),Alzheimer's disease,Carbon metabolism,Huntington's disease,Parkinson's disease,Oxidative phosphorylation,Metabolic pathways
ENST00000446091.1	ENSG00000224187.1	RP11-132N15.3	chr3:187965767-187976407	0.849186	0.126611	2.74568	0.0043	0.999477	Annotated_lncRNA	co_expression	ENSG00000196597	ZNF782	-||Zinc finger, C2H2-like||Zinc finger, C2H2||Krueppel-associated box||Zinc finger C2H2-type/integrase DNA-binding domain	GO:0043226,GO:0043229,GO:0005634,GO:0043227,GO:0043231,GO:0044424,GO:0097159,GO:1901363,GO:0005488,GO:0005622,GO:0003676,GO:0090304,GO:0005623,GO:0071704,GO:0010467,GO:0044464,GO:0044260,GO:0044238,GO:0034641,GO:0044237,GO:0060255,GO:1901360,GO:0043170,GO:0006139,GO:0003677,GO:0046483,GO:0019222,GO:0065007,GO:0008152,GO:0050789,GO:0010468,GO:0006725,GO:0006807,GO:0009059,GO:0050794,GO:0034645,GO:…	organelle,intracellular organelle,nucleus,membrane-bounded organelle,intracellular membrane-bounded organelle,intracellular part,organic cyclic compound binding,heterocyclic compound binding,binding,intracellular,nucleic acid binding,nucleic acid metabolic process,cell,organic substance metabolic process,gene expression,cell part,cellular macromolecule metabolic process,primary metabolic process,…	--	--
ENST00000446091.1	ENSG00000224187.1	RP11-132N15.3	chr3:187965767-187976407	0.849186	0.126611	2.74568	0.0043	0.999477	Annotated_lncRNA	co_expression	ENSG00000204420	C6orf25	G6B family	GO:0006950,GO:0043226,GO:0043229,GO:0002376,GO:0043227,GO:0043231,GO:0044424,GO:0044444,GO:0005488,GO:0005622,GO:0005737,GO:0005623,GO:0044464,GO:0051716,GO:0050896,GO:0065007,GO:0050789,GO:0071840,GO:0016043,GO:0050794,GO:0005575,GO:0009611,GO:0007599,GO:0042060,GO:0001775,GO:0007596,GO:0043168,GO:0003674,GO:0050817,GO:0007165,GO:0009987,GO:0043167,GO:0030168,GO:0044763,GO:0007154,GO:0050878,GO:…	response to stress,organelle,intracellular organelle,immune system process,membrane-bounded organelle,intracellular membrane-bounded organelle,intracellular part,cytoplasmic part,binding,intracellular,cytoplasm,cell,cell part,cellular response to stimulus,response to stimulus,biological regulation,regulation of biological process,cellular component organization or biogenesis,cellular component or…	--	--
ENST00000446091.1	ENSG00000224187.1	RP11-132N15.3	chr3:187965767-187976407	0.849186	0.126611	2.74568	0.0043	0.999477	Annotated_lncRNA	co_expression	ENSG00000170142	UBE2E1	Ubiquitin-conjugating enzyme E2||Ubiquitin-conjugating enzyme, active site||Ubiquitin-conjugating enzyme/RWD-like	GO:0044428,GO:0005654,GO:0031981,GO:0044446,GO:0043233,GO:0031974,GO:0070013,GO:0044422,GO:0043226,GO:0043229,GO:0005634,GO:0043227,GO:0043231,GO:0032991,GO:0044424,GO:0005829,GO:0044444,GO:0097159,GO:0048519,GO:1901363,GO:0005488,GO:0005622,GO:0005737,GO:0048523,GO:0005623,GO:0071704,GO:0044464,GO:0044260,GO:0044238,GO:0044237,GO:0060255,GO:0043170,GO:0043234,GO:0007049,GO:0019222,GO:0065007,GO:…	nuclear part,nucleoplasm,nuclear lumen,intracellular organelle part,organelle lumen,membrane-enclosed lumen,intracellular organelle lumen,organelle part,organelle,intracellular organelle,nucleus,membrane-bounded organelle,intracellular membrane-bounded organelle,macromolecular complex,intracellular part,cytosol,cytoplasmic part,organic cyclic compound binding,negative regulation of biological pro…	hsa04120,hsa04141	Ubiquitin mediated proteolysis,Protein processing in endoplasmic reticulum
ENST00000446091.1	ENSG00000224187.1	RP11-132N15.3	chr3:187965767-187976407	0.849186	0.126611	2.74568	0.0043	0.999477	Annotated_lncRNA	co_expression	ENSG00000177238	TRIM72	Concanavalin A-like lectin/glucanase domain||Butyrophylin-like||Zinc finger, RING-type, conserved site||SPRY domain||SPRY-associated||Zinc finger, RING/FYVE/PHD-type||B-box-type zinc finger||B30.2/SPRY domain||Zinc finger, RING-type	GO:0006950,GO:0044446,GO:0044422,GO:0043226,GO:0005515,GO:0043229,GO:0043227,GO:0043231,GO:0044424,GO:0044444,GO:0048519,GO:0005488,GO:0005622,GO:0048583,GO:0005737,GO:0048523,GO:0005623,GO:0071704,GO:0044464,GO:0044260,GO:0044238,GO:0051716,GO:0044237,GO:0065003,GO:0043170,GO:0043933,GO:0050896,GO:0065007,GO:0008152,GO:0050789,GO:0071840,GO:0006461,GO:0070271,GO:0016043,GO:0044265,GO:0071822,GO:…	response to stress,intracellular organelle part,organelle part,organelle,protein binding,intracellular organelle,membrane-bounded organelle,intracellular membrane-bounded organelle,intracellular part,cytoplasmic part,negative regulation of biological process,binding,intracellular,regulation of response to stimulus,cytoplasm,negative regulation of cellular process,cell,organic substance metabolic …	--	--
ENST00000446091.1	ENSG00000224187.1	RP11-132N15.3	chr3:187965767-187976407	0.849186	0.126611	2.74568	0.0043	0.999477	Annotated_lncRNA	co_expression	ENSG00000162585	FAAP20	FAAP20, FANCA interaction domain||FAAP20 ubiquitin-binding zinc-finger||-	GO:0006950,GO:0044428,GO:0005654,GO:0031981,GO:0044446,GO:0043233,GO:0031974,GO:0070013,GO:0044422,GO:0043226,GO:0005515,GO:0043229,GO:0005634,GO:0043227,GO:0043231,GO:0032991,GO:0044424,GO:0033554,GO:0005488,GO:0005622,GO:0090304,GO:0005623,GO:0071704,GO:0044464,GO:0044260,GO:0044238,GO:0051716,GO:0034641,GO:0044237,GO:1901360,GO:0006974,GO:0043170,GO:0006139,GO:0043234,GO:0046483,GO:0050896,GO:…	response to stress,nuclear part,nucleoplasm,nuclear lumen,intracellular organelle part,organelle lumen,membrane-enclosed lumen,intracellular organelle lumen,organelle part,organelle,protein binding,intracellular organelle,nucleus,membrane-bounded organelle,intracellular membrane-bounded organelle,macromolecular complex,intracellular part,cellular response to stress,binding,intracellular,nucleic a…	--	--
ENST00000446091.1	ENSG00000224187.1	RP11-132N15.3	chr3:187965767-187976407	0.849186	0.126611	2.74568	0.0043	0.999477	Annotated_lncRNA	co_expression	ENSG00000100949	RABGGTA	Protein prenyltransferase, alpha subunit||Geranylgeranyl transferase type-2 subunit alpha||Leucine-rich repeat||Rab geranylgeranyltransferase, alpha subunit, insert-domain||Leucine-rich repeat domain, L domain-like	GO:0005515,GO:0032991,GO:0044424,GO:0044444,GO:0005488,GO:0005622,GO:0005737,GO:0005623,GO:0071704,GO:0044464,GO:0044260,GO:0044238,GO:0044237,GO:0043170,GO:0043234,GO:0065007,GO:0008152,GO:0050789,GO:0006915,GO:0012501,GO:0044267,GO:0050794,GO:0005575,GO:0008219,GO:0016265,GO:0019899,GO:0019538,GO:0042981,GO:0043067,GO:0003674,GO:0009987,GO:0043167,GO:0010941,GO:0006464,GO:0036211,GO:0044763,GO:…	protein binding,macromolecular complex,intracellular part,cytoplasmic part,binding,intracellular,cytoplasm,cell,organic substance metabolic process,cell part,cellular macromolecule metabolic process,primary metabolic process,cellular metabolic process,macromolecule metabolic process,protein complex,biological regulation,metabolic process,regulation of biological process,apoptotic process,programm…	--	--
ENST00000446091.1	ENSG00000224187.1	RP11-132N15.3	chr3:187965767-187976407	0.849186	0.126611	2.74568	0.0043	0.999477	Annotated_lncRNA	co_expression	ENSG00000170791	CHCHD7	Ricin B, lectin domain||Cysteine alpha-hairpin motif superfamily||-	GO:0044446,GO:0031974,GO:0044422,GO:0043226,GO:0043229,GO:0043227,GO:0043231,GO:0044424,GO:0044444,GO:0005622,GO:0005737,GO:0005623,GO:0044464,GO:0005575,GO:0031967,GO:0031975,GO:0005739,GO:0044429,GO:0005740,GO:0005758,GO:0031970	intracellular organelle part,membrane-enclosed lumen,organelle part,organelle,intracellular organelle,membrane-bounded organelle,intracellular membrane-bounded organelle,intracellular part,cytoplasmic part,intracellular,cytoplasm,cell,cell part,cellular_component,organelle envelope,envelope,mitochondrion,mitochondrial part,mitochondrial envelope,mitochondrial intermembrane space,organelle envelop…	--	--
ENST00000446091.1	ENSG00000224187.1	RP11-132N15.3	chr3:187965767-187976407	0.849186	0.126611	2.74568	0.0043	0.999477	Annotated_lncRNA	co_expression	ENSG00000150048	CLEC1A	C-type lectin||C-type lectin-like||C-type lectin fold||-	GO:0006950,GO:0005488,GO:0005622,GO:0006952,GO:0005623,GO:0044464,GO:0051716,GO:0050896,GO:0065007,GO:0050789,GO:0050794,GO:0005575,GO:0003674,GO:0007165,GO:0009987,GO:0044763,GO:0007154,GO:0044700,GO:0023052,GO:0044699,GO:0016020,GO:0007166,GO:0008150,GO:0030246,GO:0044425,GO:0044459,GO:0004871,GO:0060089,GO:0016021,GO:0031224,GO:0071944,GO:0005886,GO:0038023,GO:0005887,GO:0004872,GO:0031226,GO:…	response to stress,binding,intracellular,defense response,cell,cell part,cellular response to stimulus,response to stimulus,biological regulation,regulation of biological process,regulation of cellular process,cellular_component,molecular_function,signal transduction,cellular process,single-organism cellular process,cell communication,single organism signaling,signaling,single-organism process,me…	--	--
ENST00000446091.1	ENSG00000224187.1	RP11-132N15.3	chr3:187965767-187976407	0.849186	0.126611	2.74568	0.0043	0.999477	Annotated_lncRNA	co_expression	ENSG00000174292	TNK1	Protein kinase-like domain||Tyrosine-protein kinase, active site||Protein kinase domain||SH3 domain||Protein kinase, ATP binding site||Tyrosine-protein kinase, catalytic domain||Serine-threonine/tyrosine-protein kinase catalytic domain||-	GO:0006950,GO:0006955,GO:0005515,GO:0002376,GO:0044424,GO:0045087,GO:0005829,GO:0044444,GO:0097159,GO:0048519,GO:1901363,GO:0005488,GO:0005622,GO:0048583,GO:0006952,GO:0005737,GO:0048523,GO:0005623,GO:0071704,GO:0044464,GO:0044260,GO:0044238,GO:0051716,GO:0044237,GO:0043170,GO:0050896,GO:0065007,GO:0008152,GO:0050789,GO:0071840,GO:0016043,GO:0035556,GO:0044267,GO:0050794,GO:0005575,GO:0036094,GO:…	response to stress,immune response,protein binding,immune system process,intracellular part,innate immune response,cytosol,cytoplasmic part,organic cyclic compound binding,negative regulation of biological process,heterocyclic compound binding,binding,intracellular,regulation of response to stimulus,defense response,cytoplasm,negative regulation of cellular process,cell,organic substance metaboli…	--	--
ENST00000446091.1	ENSG00000224187.1	RP11-132N15.3	chr3:187965767-187976407	0.849186	0.126611	2.74568	0.0043	0.999477	Annotated_lncRNA	co_expression	ENSG00000151067	CACNA1C	Voltage-dependent calcium channel, L-type, alpha-1C subunit||Voltage-dependent calcium channel, L-type, alpha-1 subunit||Voltage-dependent calcium channel, alpha-1 subunit||Ion transport domain||Voltage-dependent channel, four helix bundle domain||Voltage-dependent calcium channel, alpha-1 subunit, IQ domain||Voltage-dependent L-type calcium channel, IQ-associated domain||Voltage-gated calcium ch…	GO:0044446,GO:0044422,GO:0043226,GO:0005515,GO:0043229,GO:0002376,GO:0032991,GO:0044424,GO:0044444,GO:0048519,GO:0005488,GO:0005622,GO:0005737,GO:0005623,GO:0044464,GO:0051716,GO:0043234,GO:0050896,GO:0065007,GO:0050789,GO:0035556,GO:0050794,GO:0016482,GO:0005575,GO:0051641,GO:0051649,GO:0043228,GO:0043232,GO:0006810,GO:0051234,GO:0071702,GO:0051179,GO:0003674,GO:0046907,GO:0007165,GO:0009987,GO:…	intracellular organelle part,organelle part,organelle,protein binding,intracellular organelle,immune system process,macromolecular complex,intracellular part,cytoplasmic part,negative regulation of biological process,binding,intracellular,cytoplasm,cell,cell part,cellular response to stimulus,protein complex,response to stimulus,biological regulation,regulation of biological process,intracellular…	hsa04930,hsa05410,hsa05412,hsa04720,hsa05010,hsa05414,hsa04010,hsa04725,hsa04921,hsa04261,hsa05031,hsa04024,hsa04270,hsa04911,hsa04727,hsa04724,hsa04912,hsa04022,hsa04728,hsa04260,hsa04713,hsa04020,hsa04723,hsa04726	Type II diabetes mellitus,Hypertrophic cardiomyopathy (HCM),Arrhythmogenic right ventricular cardiomyopathy (ARVC),Long-term potentiation,Alzheimer's disease,Dilated cardiomyopathy,MAPK signaling pathway,Cholinergic synapse,Oxytocin signaling pathway,Adrenergic signaling in cardiomyocytes,Amphetamine addiction,cAMP signaling pathway,Vascular smooth muscle contraction,Insulin secretion,GABAergic s…
ENST00000446091.1	ENSG00000224187.1	RP11-132N15.3	chr3:187965767-187976407	0.849186	0.126611	2.74568	0.0043	0.999477	Annotated_lncRNA	co_expression	ENSG00000107249	GLIS3	Zinc finger protein GLIS3||Zinc finger C2H2-type/integrase DNA-binding domain||Zinc finger, C2H2-like||Zinc finger, C2H2	GO:0044428,GO:0005654,GO:0031981,GO:0044446,GO:0043233,GO:0031974,GO:0070013,GO:0044422,GO:0043226,GO:0043229,GO:0005634,GO:0043227,GO:0043231,GO:0044424,GO:0044444,GO:0097159,GO:0048519,GO:1901363,GO:0005488,GO:0005622,GO:0005737,GO:0048523,GO:0003676,GO:0090304,GO:0005623,GO:0071704,GO:0010467,GO:0044464,GO:0044260,GO:0044238,GO:0034641,GO:0044237,GO:0060255,GO:1901360,GO:0043170,GO:0006139,GO:…	nuclear part,nucleoplasm,nuclear lumen,intracellular organelle part,organelle lumen,membrane-enclosed lumen,intracellular organelle lumen,organelle part,organelle,intracellular organelle,nucleus,membrane-bounded organelle,intracellular membrane-bounded organelle,intracellular part,cytoplasmic part,organic cyclic compound binding,negative regulation of biological process,heterocyclic compound bind…	--	--
ENST00000446091.1	ENSG00000224187.1	RP11-132N15.3	chr3:187965767-187976407	0.849186	0.126611	2.74568	0.0043	0.999477	Annotated_lncRNA	co_expression	ENSG00000170873	MTSS1	I-BAR domain containing protein MIM/ABBA||I-BAR domain containing protein MIM||IMD/I-BAR domain||WH2 domain	GO:0006950,GO:0043226,GO:0005515,GO:0043229,GO:0043227,GO:0043231,GO:0044424,GO:0033554,GO:0044444,GO:0048519,GO:0005488,GO:0005622,GO:0005737,GO:0048523,GO:0005623,GO:0044464,GO:0051716,GO:0050896,GO:0065007,GO:0050789,GO:0006996,GO:0071840,GO:0016043,GO:0050794,GO:0044085,GO:0022607,GO:0005575,GO:0043228,GO:0043232,GO:0003674,GO:0007165,GO:0009987,GO:0031988,GO:0031982,GO:0044763,GO:0007154,GO:…	response to stress,organelle,protein binding,intracellular organelle,membrane-bounded organelle,intracellular membrane-bounded organelle,intracellular part,cellular response to stress,cytoplasmic part,negative regulation of biological process,binding,intracellular,cytoplasm,negative regulation of cellular process,cell,cell part,cellular response to stimulus,response to stimulus,biological regulat…	--	--
ENST00000446091.1	ENSG00000224187.1	RP11-132N15.3	chr3:187965767-187976407	0.849186	0.126611	2.74568	0.0043	0.999477	Annotated_lncRNA	co_expression	ENSG00000125454	SLC25A19	Mitochondrial carrier protein||Mitochondrial carrier domain||-||Mitochondrial substrate/solute carrier	GO:0044446,GO:0044422,GO:0043226,GO:0043229,GO:0005634,GO:0043227,GO:0043231,GO:0044424,GO:0044444,GO:0005622,GO:0005737,GO:0005623,GO:0044464,GO:0005575,GO:0006810,GO:0051234,GO:0071702,GO:0051179,GO:0003674,GO:0009987,GO:0044763,GO:0044765,GO:0031090,GO:0044699,GO:0016020,GO:0031967,GO:0031975,GO:0005739,GO:0015931,GO:0015748,GO:0008150,GO:0006862,GO:0030233,GO:0030302,GO:0044429,GO:0015215,GO:…	intracellular organelle part,organelle part,organelle,intracellular organelle,nucleus,membrane-bounded organelle,intracellular membrane-bounded organelle,intracellular part,cytoplasmic part,intracellular,cytoplasm,cell,cell part,cellular_component,transport,establishment of localization,organic substance transport,localization,molecular_function,cellular process,single-organism cellular process,s…	--	--
ENST00000446091.1	ENSG00000224187.1	RP11-132N15.3	chr3:187965767-187976407	0.849186	0.126611	2.74568	0.0043	0.999477	Annotated_lncRNA	co_expression	ENSG00000137055	PLAA	Armadillo-type fold||WD40/YVTN repeat-like-containing domain||G-protein beta WD-40 repeat||WD40-repeat-containing domain||PUL domain||PLAA family ubiquitin binding, PFU||WD40 repeat	GO:0006950,GO:0043226,GO:0043227,GO:0006952,GO:0071704,GO:0044238,GO:0051716,GO:0044237,GO:0019222,GO:0050896,GO:0065007,GO:0008152,GO:0050789,GO:0050794,GO:0005575,GO:0009611,GO:0050790,GO:0003674,GO:0007165,GO:0009987,GO:0006796,GO:0065009,GO:0031988,GO:0031982,GO:0070062,GO:0043230,GO:0065010,GO:0006793,GO:0044763,GO:0007154,GO:0044700,GO:0023052,GO:0044699,GO:0044093,GO:0043085,GO:0006954,GO:…	response to stress,organelle,membrane-bounded organelle,defense response,organic substance metabolic process,primary metabolic process,cellular response to stimulus,cellular metabolic process,regulation of metabolic process,response to stimulus,biological regulation,metabolic process,regulation of biological process,regulation of cellular process,cellular_component,response to wounding,regulation…	hsa04141	Protein processing in endoplasmic reticulum
ENST00000446091.1	ENSG00000224187.1	RP11-132N15.3	chr3:187965767-187976407	0.849186	0.126611	2.74568	0.0043	0.999477	Annotated_lncRNA	co_expression	ENSG00000099910	KLHL22	BTB/POZ domain||SKP1/BTB/POZ domain||Kelch repeat type 1||Kelch-type beta propeller||Kelch-like protein 22||BTB/Kelch-associated||BTB-kelch protein	GO:0044446,GO:0044422,GO:0043226,GO:0005515,GO:0043229,GO:0032991,GO:0044424,GO:0048519,GO:0005488,GO:0005622,GO:0005737,GO:0048523,GO:0005623,GO:0071704,GO:0044464,GO:0044260,GO:0044238,GO:0044237,GO:0043170,GO:0043234,GO:0007049,GO:0065007,GO:0008152,GO:0022402,GO:0050789,GO:0006996,GO:0071840,GO:0016043,GO:0044267,GO:0050794,GO:0045786,GO:0005575,GO:0019538,GO:0043228,GO:0043232,GO:0000278,GO:…	intracellular organelle part,organelle part,organelle,protein binding,intracellular organelle,macromolecular complex,intracellular part,negative regulation of biological process,binding,intracellular,cytoplasm,negative regulation of cellular process,cell,organic substance metabolic process,cell part,cellular macromolecule metabolic process,primary metabolic process,cellular metabolic process,macr…	--	--
ENST00000446091.1	ENSG00000224187.1	RP11-132N15.3	chr3:187965767-187976407	0.849186	0.126611	2.74568	0.0043	0.999477	Annotated_lncRNA	co_expression	ENSG00000187098	MITF	Myc-type, basic helix-loop-helix (bHLH) domain||MiT/TFE transcription factors, C-terminal||MiT/TFE transcription factors, N-terminal||Microphthalmia-associated transcription factor	GO:0044428,GO:0005654,GO:0031981,GO:0044446,GO:0043233,GO:0031974,GO:0070013,GO:0044422,GO:0043226,GO:0005515,GO:0043229,GO:0002376,GO:0005634,GO:0043227,GO:0043231,GO:0032991,GO:0044424,GO:0097159,GO:0048519,GO:1901363,GO:0005488,GO:0005622,GO:0048523,GO:0003676,GO:0090304,GO:0005623,GO:0071704,GO:0010467,GO:0002682,GO:0044464,GO:0044260,GO:0044238,GO:0034641,GO:0044237,GO:0060255,GO:1901360,GO:…	nuclear part,nucleoplasm,nuclear lumen,intracellular organelle part,organelle lumen,membrane-enclosed lumen,intracellular organelle lumen,organelle part,organelle,protein binding,intracellular organelle,immune system process,nucleus,membrane-bounded organelle,intracellular membrane-bounded organelle,macromolecular complex,intracellular part,organic cyclic compound binding,negative regulation of b…	hsa05200,hsa04380,hsa05218,hsa04916	Pathways in cancer,Osteoclast differentiation,Melanoma,Melanogenesis
ENST00000446091.1	ENSG00000224187.1	RP11-132N15.3	chr3:187965767-187976407	0.849186	0.126611	2.74568	0.0043	0.999477	Annotated_lncRNA	co_expression	ENSG00000108381	ASPA	Succinylglutamate desuccinylase/aspartoacylase||Aspartoacylase	GO:0043226,GO:0005515,GO:0043229,GO:0005634,GO:0043227,GO:0043231,GO:0044424,GO:0005829,GO:0044444,GO:0005488,GO:0005622,GO:0005737,GO:0005623,GO:0071704,GO:0044464,GO:0044238,GO:0044237,GO:0008152,GO:0006807,GO:0044248,GO:0044249,GO:0005575,GO:1901576,GO:0009058,GO:1901575,GO:0009056,GO:0003674,GO:0009987,GO:0043167,GO:0031988,GO:0031982,GO:0070062,GO:0043230,GO:0065010,GO:0016787,GO:0008150,GO:…	organelle,protein binding,intracellular organelle,nucleus,membrane-bounded organelle,intracellular membrane-bounded organelle,intracellular part,cytosol,cytoplasmic part,binding,intracellular,cytoplasm,cell,organic substance metabolic process,cell part,primary metabolic process,cellular metabolic process,metabolic process,nitrogen compound metabolic process,cellular catabolic process,cellular bio…	hsa00250,hsa00340,hsa01100	Alanine, aspartate and glutamate metabolism,Histidine metabolism,Metabolic pathways
ENST00000446091.1	ENSG00000224187.1	RP11-132N15.3	chr3:187965767-187976407	0.849186	0.126611	2.74568	0.0043	0.999477	Annotated_lncRNA	co_expression	ENSG00000107831	FGF8	Cytokine, IL-1-like||-||Fibroblast growth factor 8||IL-1 family/FGF family||Fibroblast growth factor family	GO:0006950,GO:0005515,GO:0048519,GO:0005488,GO:0005622,GO:0048583,GO:0048523,GO:0090304,GO:0005623,GO:0071704,GO:0010467,GO:0044464,GO:0044260,GO:0044238,GO:0051716,GO:0034641,GO:0048584,GO:0044237,GO:0060255,GO:1901360,GO:0043170,GO:0006139,GO:0007049,GO:0046483,GO:0019222,GO:0050896,GO:0065007,GO:0008152,GO:0048518,GO:0022402,GO:0050789,GO:0010468,GO:0006725,GO:0006996,GO:0010604,GO:0071840,GO:…	response to stress,protein binding,negative regulation of biological process,binding,intracellular,regulation of response to stimulus,negative regulation of cellular process,nucleic acid metabolic process,cell,organic substance metabolic process,gene expression,cell part,cellular macromolecule metabolic process,primary metabolic process,cellular response to stimulus,cellular nitrogen compound met…	hsa05200,hsa04010,hsa04015,hsa04014,hsa05218,hsa04810,hsa04151	Pathways in cancer,MAPK signaling pathway,Rap1 signaling pathway,Ras signaling pathway,Melanoma,Regulation of actin cytoskeleton,PI3K-Akt signaling pathway
ENST00000446091.1	ENSG00000224187.1	RP11-132N15.3	chr3:187965767-187976407	0.849186	0.126611	2.74568	0.0043	0.999477	Annotated_lncRNA	co_expression	ENSG00000174996	KLC2	Kinesin light chain repeat||Tetratricopeptide repeat||Tetratricopeptide-like helical domain||-||Tetratricopeptide repeat-containing domain||Kinesin light chain	GO:0002376,GO:0032991,GO:0044446,GO:0005829,GO:0005515,GO:0044422,GO:0043226,GO:0043229,GO:0044424,GO:0044444,GO:0005488,GO:0043234,GO:0005622,GO:0005737,GO:0005623,GO:0044464,GO:0019884,GO:0016787,GO:0016818,GO:0016817,GO:0017111,GO:0002478,GO:0016462,GO:0003824,GO:0051641,GO:0048002,GO:0051649,GO:0005911,GO:0044763,GO:0019882,GO:0003674,GO:0005913,GO:0016020,GO:0044765,GO:0009987,GO:0043228,GO:…	immune system process,macromolecular complex,intracellular organelle part,cytosol,protein binding,organelle part,organelle,intracellular organelle,intracellular part,cytoplasmic part,binding,protein complex,intracellular,cytoplasm,cell,cell part,antigen processing and presentation of exogenous antigen,hydrolase activity,hydrolase activity, acting on acid anhydrides, in phosphorus-containing anhyd…	hsa05132	Salmonella infection
ENST00000446091.1	ENSG00000224187.1	RP11-132N15.3	chr3:187965767-187976407	0.849186	0.126611	2.74568	0.0043	0.999477	Annotated_lncRNA	co_expression	ENSG00000157593	SLC35B2	UAA transporter||-	GO:0044446,GO:0044422,GO:0048583,GO:0044238,GO:0071704,GO:0043226,GO:0048518,GO:0043229,GO:0044424,GO:0008152,GO:0044444,GO:1901360,GO:0043227,GO:0034641,GO:0048584,GO:0043231,GO:0050789,GO:0044237,GO:0005622,GO:0006139,GO:0046483,GO:0065007,GO:0051716,GO:0005737,GO:0006725,GO:0050794,GO:0005623,GO:0050896,GO:0006807,GO:0044464,GO:0048522,GO:0035556,GO:0044249,GO:1901576,GO:0071702,GO:0009058,GO:…	intracellular organelle part,organelle part,regulation of response to stimulus,primary metabolic process,organic substance metabolic process,organelle,positive regulation of biological process,intracellular organelle,intracellular part,metabolic process,cytoplasmic part,organic cyclic compound metabolic process,membrane-bounded organelle,cellular nitrogen compound metabolic process,positive regul…	--	--
ENST00000446091.1	ENSG00000224187.1	RP11-132N15.3	chr3:187965767-187976407	0.849186	0.126611	2.74568	0.0043	0.999477	Annotated_lncRNA	co_expression	ENSG00000012822	CALCOCO1	Calcium binding and coiled-coil domain-like	GO:0044428,GO:0031981,GO:0044446,GO:0043233,GO:0031974,GO:0070013,GO:0044422,GO:0043226,GO:0005515,GO:0043229,GO:0005634,GO:0043227,GO:0043231,GO:0044424,GO:0097159,GO:1901363,GO:0005488,GO:0005622,GO:0005737,GO:0003676,GO:0090304,GO:0005623,GO:0071704,GO:0010467,GO:0044464,GO:0044260,GO:0044238,GO:0051716,GO:0034641,GO:0044237,GO:0060255,GO:1901360,GO:0043170,GO:0006139,GO:0003677,GO:0046483,GO:…	nuclear part,nuclear lumen,intracellular organelle part,organelle lumen,membrane-enclosed lumen,intracellular organelle lumen,organelle part,organelle,protein binding,intracellular organelle,nucleus,membrane-bounded organelle,intracellular membrane-bounded organelle,intracellular part,organic cyclic compound binding,heterocyclic compound binding,binding,intracellular,cytoplasm,nucleic acid bindin…	--	--
ENST00000446091.1	ENSG00000224187.1	RP11-132N15.3	chr3:187965767-187976407	0.849186	0.126611	2.74568	0.0043	0.999477	Annotated_lncRNA	co_expression	ENSG00000141627	DYM	-||Dymeclin	GO:0043226,GO:0005515,GO:0043229,GO:0043227,GO:0043231,GO:0044424,GO:0044444,GO:0005488,GO:0005622,GO:0005737,GO:0005623,GO:0044464,GO:0006996,GO:0071840,GO:0016043,GO:0005575,GO:0019899,GO:0003674,GO:0009987,GO:0044763,GO:0044699,GO:0016020,GO:0008150,GO:0007030,GO:0005794,GO:0048731,GO:0044707,GO:0044767,GO:0032502,GO:0032501,GO:0060348,GO:0048856,GO:0007275,GO:0001501	organelle,protein binding,intracellular organelle,membrane-bounded organelle,intracellular membrane-bounded organelle,intracellular part,cytoplasmic part,binding,intracellular,cytoplasm,cell,cell part,organelle organization,cellular component organization or biogenesis,cellular component organization,cellular_component,enzyme binding,molecular_function,cellular process,single-organism cellular pr…	--	--
ENST00000446091.1	ENSG00000224187.1	RP11-132N15.3	chr3:187965767-187976407	0.849186	0.126611	2.74568	0.0043	0.999477	Annotated_lncRNA	co_expression	ENSG00000140995	DEF8	Putative zinc-RING and/or ribbon||Multihaem cytochrome||Protein kinase C-like, phorbol ester/diacylglycerol-binding domain||-	GO:0005488,GO:0005622,GO:0005623,GO:0044464,GO:0051716,GO:0050896,GO:0065007,GO:0050789,GO:0035556,GO:0050794,GO:0005575,GO:0003674,GO:0007165,GO:0009987,GO:0043167,GO:0044763,GO:0007154,GO:0044700,GO:0023052,GO:0044699,GO:0008150,GO:0043169,GO:0046872	binding,intracellular,cell,cell part,cellular response to stimulus,response to stimulus,biological regulation,regulation of biological process,intracellular signal transduction,regulation of cellular process,cellular_component,molecular_function,signal transduction,cellular process,ion binding,single-organism cellular process,cell communication,single organism signaling,signaling,single-organism …	--	--
ENST00000446091.1	ENSG00000224187.1	RP11-132N15.3	chr3:187965767-187976407	0.849186	0.126611	2.74568	0.0043	0.999477	Annotated_lncRNA	co_expression	ENSG00000120438	TCP1	Chaperonin TCP-1, conserved site||T-complex protein 1, alpha subunit||Chaperone tailless complex polypeptide 1 (TCP-1)||GroEL-like apical domain||GroEL-like equatorial domain||TCP-1-like chaperonin intermediate domain||Chaperonin Cpn60/TCP-1 family	GO:0070062,GO:0043230,GO:0065010,GO:0031982,GO:0031988,GO:0044085,GO:0044446,GO:0044445,GO:0051704,GO:0044422,GO:0044403,GO:0044419,GO:0034622,GO:0044421,GO:0032991,GO:0000785,GO:0065003,GO:0044428,GO:0031974,GO:0005515,GO:0043233,GO:0043933,GO:0022607,GO:0070013,GO:0031981,GO:0043226,GO:0005576,GO:0000228,GO:0044454,GO:0043228,GO:0043232,GO:0044267,GO:0044260,GO:0034641,GO:0019538,GO:0032200,GO:…	extracellular vesicular exosome,extracellular organelle,extracellular membrane-bounded organelle,vesicle,membrane-bounded vesicle,cellular component biogenesis,intracellular organelle part,cytosolic part,multi-organism process,organelle part,symbiosis, encompassing mutualism through parasitism,interspecies interaction between organisms,cellular macromolecular complex assembly,extracellular region…	--	--
ENST00000446091.1	ENSG00000224187.1	RP11-132N15.3	chr3:187965767-187976407	0.849186	0.126611	2.74568	0.0043	0.999477	Annotated_lncRNA	co_expression	ENSG00000138757	G3BP2	NTF2-like domain||-||Nuclear transport factor 2||RNA recognition motif domain||Nucleotide-binding alpha-beta plait domain||Nuclear transport factor 2, eukaryote	GO:0005515,GO:0032991,GO:0044424,GO:0005829,GO:0044444,GO:0097159,GO:0048519,GO:1901363,GO:0005488,GO:0005622,GO:0048583,GO:0005737,GO:0048523,GO:0003676,GO:0005623,GO:0044464,GO:0051716,GO:0050896,GO:0065007,GO:0050789,GO:0035556,GO:0033036,GO:0050794,GO:0032880,GO:0016482,GO:0051169,GO:0070201,GO:0005575,GO:0051641,GO:0006913,GO:0030529,GO:0036094,GO:0009966,GO:0051649,GO:0003723,GO:0008104,GO:…	protein binding,macromolecular complex,intracellular part,cytosol,cytoplasmic part,organic cyclic compound binding,negative regulation of biological process,heterocyclic compound binding,binding,intracellular,regulation of response to stimulus,cytoplasm,negative regulation of cellular process,nucleic acid binding,cell,cell part,cellular response to stimulus,response to stimulus,biological regulat…	--	--
ENST00000446091.1	ENSG00000224187.1	RP11-132N15.3	chr3:187965767-187976407	0.849186	0.126611	2.74568	0.0043	0.999477	Annotated_lncRNA	co_expression	ENSG00000053747	LAMA3	-||Laminin IV||Concanavalin A-like lectin/glucanase domain||Laminin G domain||Laminin, N-terminal||Laminin domain II||Laminin EGF domain||EGF-like domain||Laminin alpha, domain I||EGF-like, conserved site	GO:0043226,GO:0005515,GO:0043227,GO:0032991,GO:0005488,GO:0043234,GO:0065007,GO:0050789,GO:0071840,GO:0016043,GO:0050794,GO:0044085,GO:0022607,GO:0005575,GO:0051179,GO:0003674,GO:0009987,GO:0031988,GO:0031982,GO:0070062,GO:0043230,GO:0065010,GO:0044763,GO:0016477,GO:0044699,GO:0040012,GO:0030334,GO:0022411,GO:0048870,GO:0051674,GO:2000145,GO:0032879,GO:0050793,GO:0008150,GO:0006928,GO:0051239,GO:…	organelle,protein binding,membrane-bounded organelle,macromolecular complex,binding,protein complex,biological regulation,regulation of biological process,cellular component organization or biogenesis,cellular component organization,regulation of cellular process,cellular component biogenesis,cellular component assembly,cellular_component,localization,molecular_function,cellular process,membrane-…	hsa05222,hsa05145,hsa05200,hsa04510,hsa04512,hsa04151,hsa05146	Small cell lung cancer,Toxoplasmosis,Pathways in cancer,Focal adhesion,ECM-receptor interaction,PI3K-Akt signaling pathway,Amoebiasis
ENST00000446091.1	ENSG00000224187.1	RP11-132N15.3	chr3:187965767-187976407	0.849186	0.126611	2.74568	0.0043	0.999477	Annotated_lncRNA	co_expression	ENSG00000060718	COL11A1	Laminin G domain||Fibrillar collagen, C-terminal||Collagen triple helix repeat||Concanavalin A-like lectin/glucanase domain	GO:0044446,GO:0043233,GO:0031974,GO:0070013,GO:0044422,GO:0043226,GO:0005515,GO:0043229,GO:0043227,GO:0043231,GO:0044424,GO:0044444,GO:0005488,GO:0005622,GO:0005737,GO:0005623,GO:0071704,GO:0044464,GO:0044260,GO:0044238,GO:0044237,GO:0043170,GO:0050896,GO:0008152,GO:0071840,GO:0016043,GO:0005575,GO:0019538,GO:0009056,GO:0003674,GO:0009987,GO:0043167,GO:0044763,GO:0044699,GO:0005783,GO:0044432,GO:…	intracellular organelle part,organelle lumen,membrane-enclosed lumen,intracellular organelle lumen,organelle part,organelle,protein binding,intracellular organelle,membrane-bounded organelle,intracellular membrane-bounded organelle,intracellular part,cytoplasmic part,binding,intracellular,cytoplasm,cell,organic substance metabolic process,cell part,cellular macromolecule metabolic process,primary…	hsa04611,hsa04510,hsa04512,hsa04974,hsa04151,hsa05146	Platelet activation,Focal adhesion,ECM-receptor interaction,Protein digestion and absorption,PI3K-Akt signaling pathway,Amoebiasis
ENST00000446091.1	ENSG00000224187.1	RP11-132N15.3	chr3:187965767-187976407	0.849186	0.126611	2.74568	0.0043	0.999477	Annotated_lncRNA	co_expression	ENSG00000131471	AOC3	Copper amine oxidase, N2-terminal||Copper amine oxidase||Copper amine oxidase, C-terminal||Copper amine oxidase, N3-terminal||Copper amine oxidase, N-terminal	GO:0006950,GO:0043226,GO:0005515,GO:0043229,GO:0043227,GO:0043231,GO:0044424,GO:0044444,GO:0005488,GO:0005622,GO:0006952,GO:0005737,GO:0005623,GO:0071704,GO:0044464,GO:0051716,GO:0044237,GO:0050896,GO:0008152,GO:0006807,GO:0005575,GO:0009611,GO:0070887,GO:0003674,GO:0009987,GO:0043167,GO:0044763,GO:0044699,GO:0016020,GO:0005783,GO:0042221,GO:0006954,GO:0042802,GO:0008150,GO:0044710,GO:0003824,GO:…	response to stress,organelle,protein binding,intracellular organelle,membrane-bounded organelle,intracellular membrane-bounded organelle,intracellular part,cytoplasmic part,binding,intracellular,defense response,cytoplasm,cell,organic substance metabolic process,cell part,cellular response to stimulus,cellular metabolic process,response to stimulus,metabolic process,nitrogen compound metabolic pr…	--	--
ENST00000446091.1	ENSG00000224187.1	RP11-132N15.3	chr3:187965767-187976407	0.849186	0.126611	2.74568	0.0043	0.999477	Annotated_lncRNA	co_expression	ENSG00000171425	ZNF581	Zinc finger C2H2-type/integrase DNA-binding domain||Zinc finger, C2H2||Zinc finger, C2H2-like	GO:0043226,GO:0005515,GO:0043229,GO:0005634,GO:0043227,GO:0043231,GO:0044424,GO:0097159,GO:1901363,GO:0005488,GO:0005622,GO:0003676,GO:0090304,GO:0005623,GO:0071704,GO:0010467,GO:0044464,GO:0044260,GO:0044238,GO:0034641,GO:0044237,GO:0060255,GO:1901360,GO:0043170,GO:0006139,GO:0003677,GO:0046483,GO:0019222,GO:0065007,GO:0008152,GO:0050789,GO:0010468,GO:0006725,GO:0006807,GO:0009059,GO:0050794,GO:…	organelle,protein binding,intracellular organelle,nucleus,membrane-bounded organelle,intracellular membrane-bounded organelle,intracellular part,organic cyclic compound binding,heterocyclic compound binding,binding,intracellular,nucleic acid binding,nucleic acid metabolic process,cell,organic substance metabolic process,gene expression,cell part,cellular macromolecule metabolic process,primary me…	--	--
ENST00000446091.1	ENSG00000224187.1	RP11-132N15.3	chr3:187965767-187976407	0.849186	0.126611	2.74568	0.0043	0.999477	Annotated_lncRNA	co_expression	ENSG00000125952	MAX	-||Myc-type, basic helix-loop-helix (bHLH) domain	GO:0006950,GO:0044428,GO:0005654,GO:0031981,GO:0044446,GO:0043233,GO:0031974,GO:0070013,GO:0044422,GO:0043226,GO:0005515,GO:0043229,GO:0005634,GO:0043227,GO:0043231,GO:0032991,GO:0044424,GO:0033554,GO:0097159,GO:0048519,GO:1901363,GO:0005488,GO:0005622,GO:0005737,GO:0003676,GO:0090304,GO:0005623,GO:0071704,GO:0010467,GO:0044464,GO:0044260,GO:0044238,GO:0051716,GO:0034641,GO:0044237,GO:0060255,GO:…	response to stress,nuclear part,nucleoplasm,nuclear lumen,intracellular organelle part,organelle lumen,membrane-enclosed lumen,intracellular organelle lumen,organelle part,organelle,protein binding,intracellular organelle,nucleus,membrane-bounded organelle,intracellular membrane-bounded organelle,macromolecular complex,intracellular part,cellular response to stress,organic cyclic compound binding…	hsa05222,hsa05200,hsa05202,hsa04010	Small cell lung cancer,Pathways in cancer,Transcriptional misregulation in cancer,MAPK signaling pathway
ENST00000446091.1	ENSG00000224187.1	RP11-132N15.3	chr3:187965767-187976407	0.849186	0.126611	2.74568	0.0043	0.999477	Annotated_lncRNA	co_expression	ENSG00000273173	SNURF	SNURF family	GO:0043226,GO:0043229,GO:0005634,GO:0043227,GO:0043231,GO:0044424,GO:0005622,GO:0005623,GO:0044464,GO:0005575,GO:0003674,GO:0008150	organelle,intracellular organelle,nucleus,membrane-bounded organelle,intracellular membrane-bounded organelle,intracellular part,intracellular,cell,cell part,cellular_component,molecular_function,biological_process	--	--
ENST00000446091.1	ENSG00000224187.1	RP11-132N15.3	chr3:187965767-187976407	0.849186	0.126611	2.74568	0.0043	0.999477	Annotated_lncRNA	co_expression	ENSG00000139209	SLC38A4	Amino acid transporter, transmembrane domain	GO:0005623,GO:0044464,GO:0005575,GO:0006810,GO:0051234,GO:0071702,GO:0051179,GO:0003674,GO:0009987,GO:0044763,GO:0044765,GO:0044699,GO:0016020,GO:0008150,GO:0008514,GO:0008509,GO:0046943,GO:0015293,GO:0015171,GO:0005342,GO:0071705,GO:0003333,GO:0015711,GO:0006820,GO:0015849,GO:0046942,GO:0044425,GO:0044459,GO:0006865,GO:0016021,GO:0015291,GO:0031224,GO:0022892,GO:0071944,GO:0005886,GO:0005215,GO:…	cell,cell part,cellular_component,transport,establishment of localization,organic substance transport,localization,molecular_function,cellular process,single-organism cellular process,single-organism transport,single-organism process,membrane,biological_process,organic anion transmembrane transporter activity,anion transmembrane transporter activity,carboxylic acid transmembrane transporter activ…	--	--
ENST00000446091.1	ENSG00000224187.1	RP11-132N15.3	chr3:187965767-187976407	0.849186	0.126611	2.74568	0.0043	0.999477	Annotated_lncRNA	co_expression	ENSG00000104324	CPQ	Peptidase M28||-	GO:0006950,GO:0043226,GO:0005515,GO:0043229,GO:0043227,GO:0043231,GO:0044424,GO:0044444,GO:0005488,GO:0005622,GO:0005737,GO:0005623,GO:0071704,GO:0044464,GO:0044238,GO:0034641,GO:0044237,GO:1901360,GO:0043170,GO:0050896,GO:0065007,GO:0008152,GO:0006725,GO:0006807,GO:0044248,GO:0005575,GO:0019538,GO:1901575,GO:0009056,GO:0009611,GO:0042060,GO:0003674,GO:0009987,GO:0043167,GO:0031988,GO:0031982,GO:…	response to stress,organelle,protein binding,intracellular organelle,membrane-bounded organelle,intracellular membrane-bounded organelle,intracellular part,cytoplasmic part,binding,intracellular,cytoplasm,cell,organic substance metabolic process,cell part,primary metabolic process,cellular nitrogen compound metabolic process,cellular metabolic process,organic cyclic compound metabolic process,mac…	--	--
ENST00000446091.1	ENSG00000224187.1	RP11-132N15.3	chr3:187965767-187976407	0.849186	0.126611	2.74568	0.0043	0.999477	Annotated_lncRNA	co_expression	ENSG00000168386	FILIP1L	-||Cortactin-binding protein-2, N-terminal	GO:0043226,GO:0043229,GO:0005634,GO:0043227,GO:0043231,GO:0044424,GO:0005622,GO:0005737,GO:0005623,GO:0044464,GO:0005575,GO:0003674,GO:0016020,GO:0008150	organelle,intracellular organelle,nucleus,membrane-bounded organelle,intracellular membrane-bounded organelle,intracellular part,intracellular,cytoplasm,cell,cell part,cellular_component,molecular_function,membrane,biological_process	--	--
ENST00000446091.1	ENSG00000224187.1	RP11-132N15.3	chr3:187965767-187976407	0.849186	0.126611	2.74568	0.0043	0.999477	Annotated_lncRNA	co_expression	ENSG00000110245	APOC3	Apolipoprotein CIII	GO:0043226,GO:0005515,GO:0043229,GO:0043227,GO:0043231,GO:0032991,GO:0044424,GO:0044444,GO:0097159,GO:0048519,GO:0005488,GO:0005622,GO:0048583,GO:0005737,GO:0048523,GO:0005623,GO:0071704,GO:0044464,GO:0044238,GO:0051716,GO:0044237,GO:0065003,GO:0043170,GO:0043933,GO:0019222,GO:0050896,GO:0065007,GO:0008152,GO:0050789,GO:0071840,GO:0016043,GO:0035556,GO:0033036,GO:0050794,GO:0051004,GO:0044085,GO:…	organelle,protein binding,intracellular organelle,membrane-bounded organelle,intracellular membrane-bounded organelle,macromolecular complex,intracellular part,cytoplasmic part,organic cyclic compound binding,negative regulation of biological process,binding,intracellular,regulation of response to stimulus,cytoplasm,negative regulation of cellular process,cell,organic substance metabolic process,…	hsa03320	PPAR signaling pathway
ENST00000446091.1	ENSG00000224187.1	RP11-132N15.3	chr3:187965767-187976407	0.849186	0.126611	2.74568	0.0043	0.999477	Annotated_lncRNA	co_expression	ENSG00000204387	C6orf48	-	--	--	--	--
ENST00000446091.1	ENSG00000224187.1	RP11-132N15.3	chr3:187965767-187976407	0.849186	0.126611	2.74568	0.0043	0.999477	Annotated_lncRNA	co_expression	ENSG00000242498	ARPIN	Uncharacterised protein family UPF0552	GO:0048519,GO:0048523,GO:0005623,GO:0044464,GO:0065003,GO:0043933,GO:0065007,GO:0048518,GO:0050789,GO:0006996,GO:0071840,GO:0006461,GO:0070271,GO:0016043,GO:0071822,GO:0050794,GO:0044085,GO:0022607,GO:0005575,GO:0048522,GO:0034622,GO:0051179,GO:0009987,GO:0044763,GO:0016477,GO:0043623,GO:0044699,GO:0043254,GO:0040012,GO:0030334,GO:0051129,GO:0051128,GO:0040013,GO:0031334,GO:0048870,GO:0051674,GO:…	negative regulation of biological process,negative regulation of cellular process,cell,cell part,macromolecular complex assembly,macromolecular complex subunit organization,biological regulation,positive regulation of biological process,regulation of biological process,organelle organization,cellular component organization or biogenesis,protein complex assembly,protein complex biogenesis,cellular…	--	--
ENST00000446091.1	ENSG00000224187.1	RP11-132N15.3	chr3:187965767-187976407	0.849186	0.126611	2.74568	0.0043	0.999477	Annotated_lncRNA	co_expression	ENSG00000090097	PCBP4	K Homology domain, type 1||K Homology domain||Poly(rC)-binding protein 4	GO:0006950,GO:0032991,GO:0044424,GO:0033554,GO:0005829,GO:0044444,GO:0097159,GO:0048519,GO:1901363,GO:0005488,GO:0005622,GO:0005737,GO:0048523,GO:0003676,GO:0005623,GO:0071704,GO:0010467,GO:0044464,GO:0051716,GO:0060255,GO:0006974,GO:0043170,GO:0003677,GO:0007049,GO:0019222,GO:0050896,GO:0065007,GO:0008152,GO:0048518,GO:0022402,GO:0050789,GO:0010468,GO:0035556,GO:0050794,GO:0045786,GO:0005575,GO:…	response to stress,macromolecular complex,intracellular part,cellular response to stress,cytosol,cytoplasmic part,organic cyclic compound binding,negative regulation of biological process,heterocyclic compound binding,binding,intracellular,cytoplasm,negative regulation of cellular process,nucleic acid binding,cell,organic substance metabolic process,gene expression,cell part,cellular response to …	--	--
ENST00000446091.1	ENSG00000224187.1	RP11-132N15.3	chr3:187965767-187976407	0.849186	0.126611	2.74568	0.0043	0.999477	Annotated_lncRNA	co_expression	ENSG00000167646	DNAAF3	Dynein assembly factor 3, C-terminal domain||Domain of unknown function DUF4470	GO:0044424,GO:0005622,GO:0005737,GO:0005623,GO:0044464,GO:0065003,GO:0043933,GO:0071840,GO:0006461,GO:0070271,GO:0016043,GO:0071822,GO:0044085,GO:0022607,GO:0005575,GO:0034622,GO:0009987,GO:0044763,GO:0043623,GO:0044699,GO:0008150,GO:0070286,GO:0030030	intracellular part,intracellular,cytoplasm,cell,cell part,macromolecular complex assembly,macromolecular complex subunit organization,cellular component organization or biogenesis,protein complex assembly,protein complex biogenesis,cellular component organization,protein complex subunit organization,cellular component biogenesis,cellular component assembly,cellular_component,cellular macromolecul…	--	--
ENST00000446091.1	ENSG00000224187.1	RP11-132N15.3	chr3:187965767-187976407	0.849186	0.126611	2.74568	0.0043	0.999477	Annotated_lncRNA	co_expression	ENSG00000164961	KIAA0196	WASH complex, subunit strumpellin	GO:0043226,GO:0005515,GO:0043229,GO:0043227,GO:0043231,GO:0032991,GO:0044424,GO:0005829,GO:0044444,GO:0005488,GO:0005622,GO:0005737,GO:0005623,GO:0044464,GO:0065003,GO:0043933,GO:0043234,GO:0007049,GO:0022402,GO:0006996,GO:0071840,GO:0006461,GO:0070271,GO:0016043,GO:0071822,GO:0033036,GO:0044085,GO:0022607,GO:0005575,GO:0051641,GO:0051649,GO:0008104,GO:0045184,GO:0006810,GO:0051234,GO:0015031,GO:…	organelle,protein binding,intracellular organelle,membrane-bounded organelle,intracellular membrane-bounded organelle,macromolecular complex,intracellular part,cytosol,cytoplasmic part,binding,intracellular,cytoplasm,cell,cell part,macromolecular complex assembly,macromolecular complex subunit organization,protein complex,cell cycle,cell cycle process,organelle organization,cellular component org…	--	--
ENST00000446091.1	ENSG00000224187.1	RP11-132N15.3	chr3:187965767-187976407	0.849186	0.126611	2.74568	0.0043	0.999477	Annotated_lncRNA	co_expression	ENSG00000169727	GPS1	COP9 signalosome complex subunit 1||Winged helix-turn-helix DNA-binding domain||-||Tetratricopeptide-like helical domain||Proteasome component (PCI) domain||26S proteasome regulatory subunit Rpn7/COP9 signalosome complex subunit 1	GO:0006950,GO:0044428,GO:0005654,GO:0031981,GO:0044446,GO:0043233,GO:0031974,GO:0070013,GO:0044422,GO:0043226,GO:0043229,GO:0005634,GO:0043227,GO:0043231,GO:0032991,GO:0044424,GO:0033554,GO:0048519,GO:0005622,GO:0048583,GO:0005737,GO:0048523,GO:0090304,GO:0005623,GO:0071704,GO:0044464,GO:0044260,GO:0044238,GO:0051716,GO:0034641,GO:0044237,GO:0060255,GO:1901360,GO:0006974,GO:0065003,GO:0043170,GO:…	response to stress,nuclear part,nucleoplasm,nuclear lumen,intracellular organelle part,organelle lumen,membrane-enclosed lumen,intracellular organelle lumen,organelle part,organelle,intracellular organelle,nucleus,membrane-bounded organelle,intracellular membrane-bounded organelle,macromolecular complex,intracellular part,cellular response to stress,negative regulation of biological process,intra…	--	--
ENST00000446091.1	ENSG00000224187.1	RP11-132N15.3	chr3:187965767-187976407	0.849186	0.126611	2.74568	0.0043	0.999477	Annotated_lncRNA	co_expression	ENSG00000133895	MEN1	Menin	GO:0006950,GO:0044428,GO:0005654,GO:0031981,GO:0044446,GO:0043233,GO:0031974,GO:0070013,GO:0044422,GO:0043226,GO:0005515,GO:0043229,GO:0005634,GO:0080134,GO:0043227,GO:0043231,GO:0032991,GO:0044424,GO:0033554,GO:0005829,GO:0044444,GO:0097159,GO:0048519,GO:1901363,GO:0005488,GO:0005622,GO:0048583,GO:0005737,GO:0048523,GO:0003676,GO:0090304,GO:0005623,GO:0071704,GO:0010467,GO:0044464,GO:0044260,GO:…	response to stress,nuclear part,nucleoplasm,nuclear lumen,intracellular organelle part,organelle lumen,membrane-enclosed lumen,intracellular organelle lumen,organelle part,organelle,protein binding,intracellular organelle,nucleus,regulation of response to stress,membrane-bounded organelle,intracellular membrane-bounded organelle,macromolecular complex,intracellular part,cellular response to stres…	hsa05202	Transcriptional misregulation in cancer
ENST00000446091.1	ENSG00000224187.1	RP11-132N15.3	chr3:187965767-187976407	0.849186	0.126611	2.74568	0.0043	0.999477	Annotated_lncRNA	co_expression	ENSG00000109079	TNFAIP1	BTB/POZ domain||SKP1/BTB/POZ domain||-||Potassium channel tetramerisation-type BTB domain	GO:0044428,GO:0031981,GO:0044446,GO:0043233,GO:0031974,GO:0070013,GO:0044422,GO:0006955,GO:0043226,GO:0005515,GO:0043229,GO:0002376,GO:0005634,GO:0043227,GO:0043231,GO:0032991,GO:0044424,GO:0044444,GO:0048519,GO:0005488,GO:0005622,GO:0048583,GO:0005737,GO:0048523,GO:0090304,GO:0005623,GO:0071704,GO:0044464,GO:0044260,GO:0044238,GO:0051716,GO:0034641,GO:0044237,GO:0060255,GO:1901360,GO:0065003,GO:…	nuclear part,nuclear lumen,intracellular organelle part,organelle lumen,membrane-enclosed lumen,intracellular organelle lumen,organelle part,immune response,organelle,protein binding,intracellular organelle,immune system process,nucleus,membrane-bounded organelle,intracellular membrane-bounded organelle,macromolecular complex,intracellular part,cytoplasmic part,negative regulation of biological p…	--	--
ENST00000446091.1	ENSG00000224187.1	RP11-132N15.3	chr3:187965767-187976407	0.849186	0.126611	2.74568	0.0043	0.999477	Annotated_lncRNA	co_expression	ENSG00000054392	HHAT	Protein-cysteine N-palmitoyltransferase HHAT||Membrane bound O-acyl transferase, MBOAT	GO:0044446,GO:0044422,GO:0043226,GO:0043229,GO:0043227,GO:0043231,GO:0044424,GO:0044444,GO:0097159,GO:1901363,GO:0005488,GO:0005622,GO:0005737,GO:0005623,GO:0071704,GO:0044464,GO:0044260,GO:0044238,GO:0051716,GO:0044237,GO:0043170,GO:0050896,GO:0065007,GO:0008152,GO:0050789,GO:0009059,GO:0044267,GO:0050794,GO:0034645,GO:0044249,GO:0005575,GO:1901576,GO:0036094,GO:0019538,GO:0009058,GO:0042157,GO:…	intracellular organelle part,organelle part,organelle,intracellular organelle,membrane-bounded organelle,intracellular membrane-bounded organelle,intracellular part,cytoplasmic part,organic cyclic compound binding,heterocyclic compound binding,binding,intracellular,cytoplasm,cell,organic substance metabolic process,cell part,cellular macromolecule metabolic process,primary metabolic process,cellu…	--	--
ENST00000446091.1	ENSG00000224187.1	RP11-132N15.3	chr3:187965767-187976407	0.849186	0.126611	2.74568	0.0043	0.999477	Annotated_lncRNA	co_expression	ENSG00000166793	YPEL4	Yippee/Mis18/Cereblon||-	GO:0044428,GO:0031981,GO:0044446,GO:0043233,GO:0031974,GO:0070013,GO:0044422,GO:0043226,GO:0043229,GO:0005634,GO:0043227,GO:0043231,GO:0044424,GO:0005488,GO:0005622,GO:0005623,GO:0044464,GO:0005575,GO:0043228,GO:0043232,GO:0003674,GO:0043167,GO:0005730,GO:0043169,GO:0046872	nuclear part,nuclear lumen,intracellular organelle part,organelle lumen,membrane-enclosed lumen,intracellular organelle lumen,organelle part,organelle,intracellular organelle,nucleus,membrane-bounded organelle,intracellular membrane-bounded organelle,intracellular part,binding,intracellular,cell,cell part,cellular_component,non-membrane-bounded organelle,intracellular non-membrane-bounded organel…	--	--
ENST00000446091.1	ENSG00000224187.1	RP11-132N15.3	chr3:187965767-187976407	0.849186	0.126611	2.74568	0.0043	0.999477	Annotated_lncRNA	co_expression	ENSG00000178826	TMEM139	-	GO:0016020,GO:0005515,GO:0044425,GO:0016021,GO:0031224,GO:0005575,GO:0005488,GO:0003674	membrane,protein binding,membrane part,integral to membrane,intrinsic to membrane,cellular_component,binding,molecular_function	--	--
ENST00000446091.1	ENSG00000224187.1	RP11-132N15.3	chr3:187965767-187976407	0.849186	0.126611	2.74568	0.0043	0.999477	Annotated_lncRNA	co_expression	ENSG00000042062	FAM65C	Protein FAM65||FAM65, N-terminal||Armadillo-like helical	GO:0044424,GO:0005622,GO:0005737,GO:0005623,GO:0044464,GO:0005575	intracellular part,intracellular,cytoplasm,cell,cell part,cellular_component	--	--
ENST00000446091.1	ENSG00000224187.1	RP11-132N15.3	chr3:187965767-187976407	0.849186	0.126611	2.74568	0.0043	0.999477	Annotated_lncRNA	co_expression	ENSG00000113838	TBCCD1	CARP motif||Cyclase-associated protein CAP/septum formation inhibitor MinC, C-terminal||C-CAP/cofactor C-like domain||Adenylate cyclase-associated CAP, C-terminal||Tubulin binding cofactor C-like domain||-	GO:0044446,GO:0044422,GO:0043226,GO:0005515,GO:0043229,GO:0032991,GO:0044424,GO:0005488,GO:0005622,GO:0005737,GO:0005623,GO:0044464,GO:0043234,GO:0065007,GO:0050789,GO:0006996,GO:0071840,GO:0016043,GO:0050794,GO:0005575,GO:0051641,GO:0043228,GO:0043232,GO:0051179,GO:0003674,GO:0009987,GO:0044763,GO:0051657,GO:0016477,GO:0044699,GO:0051645,GO:0040012,GO:0030334,GO:0051128,GO:0051684,GO:0048870,GO:…	intracellular organelle part,organelle part,organelle,protein binding,intracellular organelle,macromolecular complex,intracellular part,binding,intracellular,cytoplasm,cell,cell part,protein complex,biological regulation,regulation of biological process,organelle organization,cellular component organization or biogenesis,cellular component organization,regulation of cellular process,cellular_comp…	--	--
ENST00000446091.1	ENSG00000224187.1	RP11-132N15.3	chr3:187965767-187976407	0.849186	0.126611	2.74568	0.0043	0.999477	Annotated_lncRNA	co_expression	ENSG00000112715	VEGFA	Cystine-knot cytokine||PDGF/VEGF domain||Vascular endothelial growth factor, heparin-binding domain||Platelet-derived growth factor, conserved site	GO:0006950,GO:0044446,GO:0043233,GO:0031974,GO:0044422,GO:0043226,GO:0005515,GO:0043229,GO:0002376,GO:0080134,GO:0043227,GO:0043231,GO:0044424,GO:0033554,GO:0044444,GO:0048519,GO:0005488,GO:0005622,GO:0048583,GO:0005737,GO:0048523,GO:0090304,GO:0005623,GO:0071704,GO:0010467,GO:0002682,GO:0044464,GO:0044260,GO:0044238,GO:0051716,GO:0034641,GO:0048584,GO:0044237,GO:0060255,GO:1901360,GO:0065003,GO:…	response to stress,intracellular organelle part,organelle lumen,membrane-enclosed lumen,organelle part,organelle,protein binding,intracellular organelle,immune system process,regulation of response to stress,membrane-bounded organelle,intracellular membrane-bounded organelle,intracellular part,cellular response to stress,cytoplasmic part,negative regulation of biological process,binding,intracell…	hsa05212,hsa04150,hsa05200,hsa04510,hsa04015,hsa05205,hsa04014,hsa04066,hsa05211,hsa04370,hsa04151,hsa05323,hsa05219,hsa04060,hsa05206	Pancreatic cancer,mTOR signaling pathway,Pathways in cancer,Focal adhesion,Rap1 signaling pathway,Proteoglycans in cancer,Ras signaling pathway,HIF-1 signaling pathway,Renal cell carcinoma,VEGF signaling pathway,PI3K-Akt signaling pathway,Rheumatoid arthritis,Bladder cancer,Cytokine-cytokine receptor interaction,MicroRNAs in cancer
ENST00000446091.1	ENSG00000224187.1	RP11-132N15.3	chr3:187965767-187976407	0.849186	0.126611	2.74568	0.0043	0.999477	Annotated_lncRNA	co_expression	ENSG00000234776	C11orf94	Protein of unknown function DUF4733	GO:0005575,GO:0005576	cellular_component,extracellular region	--	--
ENST00000446091.1	ENSG00000224187.1	RP11-132N15.3	chr3:187965767-187976407	0.849186	0.126611	2.74568	0.0043	0.999477	Annotated_lncRNA	co_expression	ENSG00000008710	PKD1	Polycystin cation channel, PKD1/PKD2||PKD domain||C-type lectin fold||Leucine-rich repeat domain, L domain-like||Leucine-rich repeat, typical subtype||C-type lectin||Polycystin cation channel||Polycystic kidney disease type 1 protein||Cysteine-rich flanking region, C-terminal||PLAT/LH2 domain||Carbohydrate-binding WSC||Leucine-rich repeat N-terminal domain||REJ domain||PKD/REJ-like domain||PKD/Ch…	GO:0006950,GO:0032991,GO:0048519,GO:0044446,GO:0005515,GO:0044422,GO:0048523,GO:0005634,GO:0044238,GO:0044267,GO:0044260,GO:0071704,GO:0043170,GO:0043226,GO:0048518,GO:0043229,GO:0044424,GO:0090304,GO:0008152,GO:0019538,GO:0044444,GO:0005488,GO:0010467,GO:1901360,GO:0043227,GO:0043234,GO:0034641,GO:0043231,GO:0050789,GO:0044237,GO:0005622,GO:0006139,GO:0046483,GO:0065007,GO:0051716,GO:0032880,GO:…	response to stress,macromolecular complex,negative regulation of biological process,intracellular organelle part,protein binding,organelle part,negative regulation of cellular process,nucleus,primary metabolic process,cellular protein metabolic process,cellular macromolecule metabolic process,organic substance metabolic process,macromolecule metabolic process,organelle,positive regulation of biol…	--	--
ENST00000446091.1	ENSG00000224187.1	RP11-132N15.3	chr3:187965767-187976407	0.849186	0.126611	2.74568	0.0043	0.999477	Annotated_lncRNA	co_expression	ENSG00000104783	KCNN4	Potassium channel domain||Calmodulin-binding domain||Potassium channel, calcium-activated, SK	GO:0006950,GO:0006955,GO:0043226,GO:0005515,GO:0002376,GO:0032991,GO:0005488,GO:0048583,GO:0006952,GO:0005623,GO:0002682,GO:0044464,GO:0050776,GO:0051716,GO:0048584,GO:0002684,GO:0043234,GO:0050896,GO:0065007,GO:0050778,GO:0002253,GO:0048518,GO:0050789,GO:0071840,GO:0002764,GO:0016043,GO:0002757,GO:0033036,GO:0050794,GO:0032880,GO:0002768,GO:0070201,GO:0005575,GO:0051641,GO:0009966,GO:0051649,GO:…	response to stress,immune response,organelle,protein binding,immune system process,macromolecular complex,binding,regulation of response to stimulus,defense response,cell,regulation of immune system process,cell part,regulation of immune response,cellular response to stimulus,positive regulation of response to stimulus,positive regulation of immune system process,protein complex,response to stimu…	hsa04911,hsa04974,hsa04970	Insulin secretion,Protein digestion and absorption,Salivary secretion
ENST00000446091.1	ENSG00000224187.1	RP11-132N15.3	chr3:187965767-187976407	0.849186	0.126611	2.74568	0.0043	0.999477	Annotated_lncRNA	co_expression	ENSG00000141873	SLC39A3	Zinc/iron permease	GO:0002376,GO:0044763,GO:0051179,GO:0016020,GO:0003674,GO:0071840,GO:0008150,GO:0009987,GO:0051234,GO:0065008,GO:0006810,GO:0048872,GO:0065007,GO:0005623,GO:0044464,GO:0044699,GO:0044765,GO:0042592,GO:0016043,GO:0002260,GO:0001776,GO:0005575,GO:0032502,GO:0048869,GO:0071944,GO:0005886,GO:0048856,GO:0048731,GO:0000902,GO:0044767,GO:0044425,GO:0032989,GO:0048513,GO:0044707,GO:0009653,GO:0046915,GO:…	immune system process,single-organism cellular process,localization,membrane,molecular_function,cellular component organization or biogenesis,biological_process,cellular process,establishment of localization,regulation of biological quality,transport,homeostasis of number of cells,biological regulation,cell,cell part,single-organism process,single-organism transport,homeostatic process,cellular c…	--	--
ENST00000446091.1	ENSG00000224187.1	RP11-132N15.3	chr3:187965767-187976407	0.849186	0.126611	2.74568	0.0043	0.999477	Annotated_lncRNA	co_expression	ENSG00000123415	SMUG1	Uracil-DNA glycosylase-like	GO:0006950,GO:0044428,GO:0005654,GO:0031981,GO:0044446,GO:0043233,GO:0031974,GO:0070013,GO:0044422,GO:0043226,GO:0043229,GO:0005634,GO:0043227,GO:0043231,GO:0044424,GO:0033554,GO:0097159,GO:1901363,GO:0005488,GO:0005622,GO:0003676,GO:0090304,GO:0005623,GO:0071704,GO:0044464,GO:0044260,GO:0044238,GO:0051716,GO:0034641,GO:0044237,GO:1901360,GO:0006974,GO:0043170,GO:0006139,GO:0003677,GO:0046483,GO:…	response to stress,nuclear part,nucleoplasm,nuclear lumen,intracellular organelle part,organelle lumen,membrane-enclosed lumen,intracellular organelle lumen,organelle part,organelle,intracellular organelle,nucleus,membrane-bounded organelle,intracellular membrane-bounded organelle,intracellular part,cellular response to stress,organic cyclic compound binding,heterocyclic compound binding,binding,…	hsa03410	Base excision repair
ENST00000446091.1	ENSG00000224187.1	RP11-132N15.3	chr3:187965767-187976407	0.849186	0.126611	2.74568	0.0043	0.999477	Annotated_lncRNA	co_expression	ENSG00000187736	NHEJ1	DNA double-strand break repair and VJ recombination XRCC4, N-terminal||XLF family	GO:0006950,GO:0044428,GO:0005654,GO:0031981,GO:0044446,GO:0043233,GO:0031974,GO:0070013,GO:0044422,GO:0043226,GO:0005515,GO:0043229,GO:0002376,GO:0005634,GO:0043227,GO:0043231,GO:0032991,GO:0044424,GO:0033554,GO:0097159,GO:1901363,GO:0005488,GO:0005622,GO:0003676,GO:0090304,GO:0005623,GO:0071704,GO:0044464,GO:0044260,GO:0044238,GO:0051716,GO:0034641,GO:0044237,GO:1901360,GO:0006974,GO:0043170,GO:…	response to stress,nuclear part,nucleoplasm,nuclear lumen,intracellular organelle part,organelle lumen,membrane-enclosed lumen,intracellular organelle lumen,organelle part,organelle,protein binding,intracellular organelle,immune system process,nucleus,membrane-bounded organelle,intracellular membrane-bounded organelle,macromolecular complex,intracellular part,cellular response to stress,organic c…	hsa03450	Non-homologous end-joining
ENST00000446091.1	ENSG00000224187.1	RP11-132N15.3	chr3:187965767-187976407	0.849186	0.126611	2.74568	0.0043	0.999477	Annotated_lncRNA	co_expression	ENSG00000188690	UROS	Tetrapyrrole biosynthesis, uroporphyrinogen III synthase	GO:0043226,GO:0043229,GO:0043227,GO:0043231,GO:0044424,GO:0005829,GO:0044444,GO:0005488,GO:0005622,GO:0005737,GO:0005623,GO:0071704,GO:0044464,GO:0051716,GO:0034641,GO:0044237,GO:1901360,GO:0046483,GO:0050896,GO:0008152,GO:0006725,GO:0006807,GO:0044249,GO:0005575,GO:1901576,GO:0010033,GO:0019438,GO:0071310,GO:0018130,GO:0044271,GO:0009058,GO:1901362,GO:0070887,GO:0003674,GO:0009987,GO:0044763,GO:…	organelle,intracellular organelle,membrane-bounded organelle,intracellular membrane-bounded organelle,intracellular part,cytosol,cytoplasmic part,binding,intracellular,cytoplasm,cell,organic substance metabolic process,cell part,cellular response to stimulus,cellular nitrogen compound metabolic process,cellular metabolic process,organic cyclic compound metabolic process,heterocycle metabolic proc…	hsa00860,hsa01100	Porphyrin and chlorophyll metabolism,Metabolic pathways
ENST00000446091.1	ENSG00000224187.1	RP11-132N15.3	chr3:187965767-187976407	0.849186	0.126611	2.74568	0.0043	0.999477	Annotated_lncRNA	co_expression	ENSG00000172748	ZNF596	Zinc finger C2H2-type/integrase DNA-binding domain||Krueppel-associated box||Zinc finger, C2H2||Zinc finger, C2H2-like||-	GO:0043226,GO:0043229,GO:0005634,GO:0043227,GO:0043231,GO:0044424,GO:0097159,GO:1901363,GO:0005488,GO:0005622,GO:0003676,GO:0090304,GO:0005623,GO:0071704,GO:0010467,GO:0044464,GO:0044260,GO:0044238,GO:0034641,GO:0044237,GO:0060255,GO:1901360,GO:0043170,GO:0006139,GO:0003677,GO:0046483,GO:0019222,GO:0065007,GO:0008152,GO:0050789,GO:0010468,GO:0006725,GO:0006807,GO:0009059,GO:0050794,GO:0034645,GO:…	organelle,intracellular organelle,nucleus,membrane-bounded organelle,intracellular membrane-bounded organelle,intracellular part,organic cyclic compound binding,heterocyclic compound binding,binding,intracellular,nucleic acid binding,nucleic acid metabolic process,cell,organic substance metabolic process,gene expression,cell part,cellular macromolecule metabolic process,primary metabolic process,…	--	--
ENST00000446091.1	ENSG00000224187.1	RP11-132N15.3	chr3:187965767-187976407	0.849186	0.126611	2.74568	0.0043	0.999477	Annotated_lncRNA	co_expression	ENSG00000099817	POLR2E	RNA polymerase, Rpb5, N-terminal||Archaeal RpoH /eukaryotic RPB5 RNA polymerase subunit||RNA polymerase, subunit H/Rpb5 C-terminal||RNA polymerase, subunit H/Rpb5, conserved site||DNA-directed RNA polymerase RPB5 subunit, eukaryote/virus	GO:0006950,GO:0044428,GO:0005654,GO:0031981,GO:0044446,GO:0043233,GO:0031974,GO:0070013,GO:0044422,GO:0043226,GO:0005515,GO:0043229,GO:0005634,GO:0043227,GO:0043231,GO:0032991,GO:0044424,GO:0044403,GO:0044419,GO:0033554,GO:0005829,GO:0044444,GO:0097159,GO:0048519,GO:1901363,GO:0005488,GO:0005622,GO:0044764,GO:0005737,GO:0016032,GO:0048523,GO:0003676,GO:0090304,GO:0005623,GO:0071704,GO:0010467,GO:…	response to stress,nuclear part,nucleoplasm,nuclear lumen,intracellular organelle part,organelle lumen,membrane-enclosed lumen,intracellular organelle lumen,organelle part,organelle,protein binding,intracellular organelle,nucleus,membrane-bounded organelle,intracellular membrane-bounded organelle,macromolecular complex,intracellular part,symbiosis, encompassing mutualism through parasitism,inters…	hsa05169,hsa05016,hsa04623,hsa00240,hsa03020,hsa00230,hsa01100	Epstein-Barr virus infection,Huntington's disease,Cytosolic DNA-sensing pathway,Pyrimidine metabolism,RNA polymerase,Purine metabolism,Metabolic pathways
ENST00000446091.1	ENSG00000224187.1	RP11-132N15.3	chr3:187965767-187976407	0.849186	0.126611	2.74568	0.0043	0.999477	Annotated_lncRNA	co_expression	ENSG00000256980	KHDC1L	KH-like RNA-binding domain	--	--	--	--
ENST00000446091.1	ENSG00000224187.1	RP11-132N15.3	chr3:187965767-187976407	0.849186	0.126611	2.74568	0.0043	0.999477	Annotated_lncRNA	co_expression	ENSG00000147050	KDM6A	Tetratricopeptide-like helical domain||JmjC domain||Tetratricopeptide repeat||Tetratricopeptide repeat 1||Lysine-specific demethylase 6A (UTX)||Tetratricopeptide repeat-containing domain	GO:0044428,GO:0005654,GO:0031981,GO:0044446,GO:0043233,GO:0031974,GO:0070013,GO:0044422,GO:0043226,GO:0005515,GO:0043229,GO:0005634,GO:0043227,GO:0043231,GO:0032991,GO:0044424,GO:0097159,GO:1901363,GO:0005488,GO:0005622,GO:0003676,GO:0005623,GO:0071704,GO:0010467,GO:0044464,GO:0044260,GO:0044238,GO:0051716,GO:0044237,GO:0060255,GO:0043170,GO:0043234,GO:0003677,GO:0019222,GO:0050896,GO:0065007,GO:…	nuclear part,nucleoplasm,nuclear lumen,intracellular organelle part,organelle lumen,membrane-enclosed lumen,intracellular organelle lumen,organelle part,organelle,protein binding,intracellular organelle,nucleus,membrane-bounded organelle,intracellular membrane-bounded organelle,macromolecular complex,intracellular part,organic cyclic compound binding,heterocyclic compound binding,binding,intracel…	hsa05202	Transcriptional misregulation in cancer
ENST00000446091.1	ENSG00000224187.1	RP11-132N15.3	chr3:187965767-187976407	0.849186	0.126611	2.74568	0.0043	0.999477	Annotated_lncRNA	co_expression	ENSG00000184640	9-Sep	-||Septin||Small GTP-binding protein domain||Septin-type guanine nucleotide-binding (G) domain||Septin 9||P-loop containing nucleoside triphosphate hydrolase	GO:0044446,GO:0044422,GO:0043226,GO:0005515,GO:0043229,GO:0043227,GO:0043231,GO:0032991,GO:0044424,GO:0044444,GO:0097159,GO:1901363,GO:0005488,GO:0005622,GO:0005737,GO:0005623,GO:0044464,GO:0065003,GO:0043933,GO:0043234,GO:0007049,GO:0071840,GO:0006461,GO:0070271,GO:0016043,GO:0071822,GO:0005913,GO:0044085,GO:0022607,GO:0005575,GO:0005912,GO:0036094,GO:0005911,GO:0070161,GO:0043228,GO:0043232,GO:…	intracellular organelle part,organelle part,organelle,protein binding,intracellular organelle,membrane-bounded organelle,intracellular membrane-bounded organelle,macromolecular complex,intracellular part,cytoplasmic part,organic cyclic compound binding,heterocyclic compound binding,binding,intracellular,cytoplasm,cell,cell part,macromolecular complex assembly,macromolecular complex subunit organi…	hsa05100	Bacterial invasion of epithelial cells
ENST00000446091.1	ENSG00000224187.1	RP11-132N15.3	chr3:187965767-187976407	0.849186	0.126611	2.74568	0.0043	0.999477	Annotated_lncRNA	co_expression	ENSG00000007372	PAX6	Winged helix-turn-helix DNA-binding domain||Homeodomain-like||Homeobox, conserved site||-||Homeobox domain||Paired domain	GO:0006950,GO:0044428,GO:0005654,GO:0031981,GO:0044446,GO:0043233,GO:0031974,GO:0070013,GO:0044422,GO:0043226,GO:0005515,GO:0043229,GO:0005634,GO:0043227,GO:0043231,GO:0044424,GO:0097159,GO:0048519,GO:1901363,GO:0005488,GO:0005622,GO:0005737,GO:0048523,GO:0003676,GO:0090304,GO:0005623,GO:0071704,GO:0010467,GO:0044464,GO:0044260,GO:0044238,GO:0051716,GO:0034641,GO:0044237,GO:0060255,GO:1901360,GO:…	response to stress,nuclear part,nucleoplasm,nuclear lumen,intracellular organelle part,organelle lumen,membrane-enclosed lumen,intracellular organelle lumen,organelle part,organelle,protein binding,intracellular organelle,nucleus,membrane-bounded organelle,intracellular membrane-bounded organelle,intracellular part,organic cyclic compound binding,negative regulation of biological process,heterocy…	hsa04950,hsa04550	Maturity onset diabetes of the young,Signaling pathways regulating pluripotency of stem cells
ENST00000446091.1	ENSG00000224187.1	RP11-132N15.3	chr3:187965767-187976407	0.849186	0.126611	2.74568	0.0043	0.999477	Annotated_lncRNA	co_expression	ENSG00000149547	EI24	-||Etoposide-induced 2.4	GO:0006950,GO:0044428,GO:0044446,GO:0044422,GO:0043226,GO:0043229,GO:0005634,GO:0043227,GO:0043231,GO:0044424,GO:0033554,GO:0044444,GO:0048519,GO:0005622,GO:0005737,GO:0048523,GO:0005623,GO:0044464,GO:0051716,GO:0044237,GO:0050896,GO:0065007,GO:0008152,GO:0050789,GO:0071840,GO:0006915,GO:0016043,GO:0012501,GO:0050794,GO:0044248,GO:0005575,GO:0008219,GO:0016265,GO:0009056,GO:0009987,GO:0044763,GO:…	response to stress,nuclear part,intracellular organelle part,organelle part,organelle,intracellular organelle,nucleus,membrane-bounded organelle,intracellular membrane-bounded organelle,intracellular part,cellular response to stress,cytoplasmic part,negative regulation of biological process,intracellular,cytoplasm,negative regulation of cellular process,cell,cell part,cellular response to stimulu…	hsa04115	p53 signaling pathway
ENST00000446091.1	ENSG00000224187.1	RP11-132N15.3	chr3:187965767-187976407	0.849186	0.126611	2.74568	0.0043	0.999477	Annotated_lncRNA	co_expression	ENSG00000079102	RUNX1T1	Protein CBFA2T1||TAFH/NHR1||-||NHR2-like||Zinc finger, MYND-type||CBFA2T family	GO:0044428,GO:0005654,GO:0031981,GO:0044446,GO:0043233,GO:0031974,GO:0070013,GO:0044422,GO:0043226,GO:0005515,GO:0043229,GO:0005634,GO:0043227,GO:0043231,GO:0044424,GO:0044444,GO:0097159,GO:0048519,GO:1901363,GO:0005488,GO:0005622,GO:0005737,GO:0048523,GO:0003676,GO:0090304,GO:0005623,GO:0071704,GO:0010467,GO:0044464,GO:0044260,GO:0044238,GO:0034641,GO:0044237,GO:0060255,GO:1901360,GO:0043170,GO:…	nuclear part,nucleoplasm,nuclear lumen,intracellular organelle part,organelle lumen,membrane-enclosed lumen,intracellular organelle lumen,organelle part,organelle,protein binding,intracellular organelle,nucleus,membrane-bounded organelle,intracellular membrane-bounded organelle,intracellular part,cytoplasmic part,organic cyclic compound binding,negative regulation of biological process,heterocycl…	hsa05221,hsa05200,hsa05202	Acute myeloid leukemia,Pathways in cancer,Transcriptional misregulation in cancer
ENST00000446091.1	ENSG00000224187.1	RP11-132N15.3	chr3:187965767-187976407	0.849186	0.126611	2.74568	0.0043	0.999477	Annotated_lncRNA	co_expression	ENSG00000156958	GALK2	Ribosomal protein S5 domain 2-type fold, subgroup||Ribosomal protein S5 domain 2-type fold||GHMP kinase, C-terminal domain||Galactokinase galactose-binding domain||Mevalonate/galactokinase||GHMP kinase N-terminal domain||GHMP kinase, ATP-binding, conserved site||Galactokinase||Galactokinase, conserved site||-	GO:0044238,GO:0071704,GO:0097159,GO:1901363,GO:0044424,GO:0008152,GO:0005488,GO:0044237,GO:0005622,GO:0005737,GO:0005623,GO:0044464,GO:0016773,GO:0036094,GO:0016301,GO:0017076,GO:0003824,GO:0032555,GO:0032550,GO:0032549,GO:0001883,GO:0000166,GO:1901265,GO:0035639,GO:0001882,GO:0032553,GO:0016310,GO:0003674,GO:0006796,GO:0006793,GO:0030554,GO:0016772,GO:0032559,GO:0009987,GO:0005524,GO:0043168,GO:…	primary metabolic process,organic substance metabolic process,organic cyclic compound binding,heterocyclic compound binding,intracellular part,metabolic process,binding,cellular metabolic process,intracellular,cytoplasm,cell,cell part,phosphotransferase activity, alcohol group as acceptor,small molecule binding,kinase activity,purine nucleotide binding,catalytic activity,purine ribonucleotide bin…	hsa00052,hsa01100,hsa00520	Galactose metabolism,Metabolic pathways,Amino sugar and nucleotide sugar metabolism
ENST00000446091.1	ENSG00000224187.1	RP11-132N15.3	chr3:187965767-187976407	0.849186	0.126611	2.74568	0.0043	0.999477	Annotated_lncRNA	co_expression	ENSG00000104872	PIH1D1	-||PIH1 family	GO:0044428,GO:0031981,GO:0044446,GO:0043233,GO:0031974,GO:0070013,GO:0044422,GO:0043226,GO:0005515,GO:0043229,GO:0005634,GO:0043227,GO:0043231,GO:0032991,GO:0044424,GO:0097159,GO:0048519,GO:1901363,GO:0005488,GO:0005622,GO:0048583,GO:0005737,GO:0048523,GO:0003676,GO:0090304,GO:0005623,GO:0071704,GO:0010467,GO:0044464,GO:0044260,GO:0044238,GO:0051716,GO:0034641,GO:0044237,GO:0060255,GO:1901360,GO:…	nuclear part,nuclear lumen,intracellular organelle part,organelle lumen,membrane-enclosed lumen,intracellular organelle lumen,organelle part,organelle,protein binding,intracellular organelle,nucleus,membrane-bounded organelle,intracellular membrane-bounded organelle,macromolecular complex,intracellular part,organic cyclic compound binding,negative regulation of biological process,heterocyclic com…	--	--
ENST00000446091.1	ENSG00000224187.1	RP11-132N15.3	chr3:187965767-187976407	0.849186	0.126611	2.74568	0.0043	0.999477	Annotated_lncRNA	co_expression	ENSG00000104972	LILRB1	Immunoglobulin subtype 2||Immunoglobulin-like fold||Alpha-1B-glycoprotein/leukocyte immunoglobulin-like receptor||Immunoglobulin subtype||Immunoglobulin-like domain	GO:0005575,GO:0016020,GO:0044425,GO:0016021,GO:0031224	cellular_component,membrane,membrane part,integral to membrane,intrinsic to membrane	hsa04380	Osteoclast differentiation
ENST00000446091.1	ENSG00000224187.1	RP11-132N15.3	chr3:187965767-187976407	0.849186	0.126611	2.74568	0.0043	0.999477	Annotated_lncRNA	co_expression	ENSG00000177575	CD163	Concanavalin A-like lectin/glucanase domain||SRCR-like domain||LPXTG cell wall anchor domain||SRCR domain	GO:0006950,GO:0044446,GO:0044422,GO:0043226,GO:0005515,GO:0043229,GO:0043227,GO:0043231,GO:0044424,GO:0044444,GO:0005488,GO:0005622,GO:0006952,GO:0005737,GO:0005623,GO:0044464,GO:0050896,GO:0005575,GO:0006810,GO:0051234,GO:0009611,GO:0051179,GO:0016192,GO:0003674,GO:0006897,GO:0031988,GO:0031982,GO:0031090,GO:0016020,GO:0044433,GO:0006954,GO:0012506,GO:0030659,GO:0008150,GO:0030139,GO:0016023,GO:…	response to stress,intracellular organelle part,organelle part,organelle,protein binding,intracellular organelle,membrane-bounded organelle,intracellular membrane-bounded organelle,intracellular part,cytoplasmic part,binding,intracellular,defense response,cytoplasm,cell,cell part,response to stimulus,cellular_component,transport,establishment of localization,response to wounding,localization,vesi…	--	--
ENST00000446091.1	ENSG00000224187.1	RP11-132N15.3	chr3:187965767-187976407	0.849186	0.126611	2.74568	0.0043	0.999477	Annotated_lncRNA	co_expression	ENSG00000197265	GTF2E2	Transcription initiation factor TFIIE, beta subunit||-||Winged helix-turn-helix DNA-binding domain||Transcription factor TFIIE beta subunit, DNA-binding domain	GO:0044428,GO:0005654,GO:0031981,GO:0044446,GO:0043233,GO:0031974,GO:0070013,GO:0044422,GO:0043226,GO:0005515,GO:0043229,GO:0005634,GO:0043227,GO:0043231,GO:0032991,GO:0044424,GO:0097159,GO:1901363,GO:0005488,GO:0005622,GO:0005737,GO:0003676,GO:0090304,GO:0005623,GO:0071704,GO:0010467,GO:0044464,GO:0044260,GO:0044238,GO:0034641,GO:0044237,GO:0060255,GO:1901360,GO:0043170,GO:0006139,GO:0043234,GO:…	nuclear part,nucleoplasm,nuclear lumen,intracellular organelle part,organelle lumen,membrane-enclosed lumen,intracellular organelle lumen,organelle part,organelle,protein binding,intracellular organelle,nucleus,membrane-bounded organelle,intracellular membrane-bounded organelle,macromolecular complex,intracellular part,organic cyclic compound binding,heterocyclic compound binding,binding,intracel…	hsa05169,hsa05203,hsa03022	Epstein-Barr virus infection,Viral carcinogenesis,Basal transcription factors
ENST00000446091.1	ENSG00000224187.1	RP11-132N15.3	chr3:187965767-187976407	0.849186	0.126611	2.74568	0.0043	0.999477	Annotated_lncRNA	co_expression	ENSG00000180035	ZNF48	Zinc finger, C2H2-like||-||Zinc finger, C2H2||Zinc finger C2H2-type/integrase DNA-binding domain	GO:0043226,GO:0043229,GO:0005634,GO:0043227,GO:0043231,GO:0044424,GO:0097159,GO:1901363,GO:0005488,GO:0005622,GO:0003676,GO:0090304,GO:0005623,GO:0071704,GO:0010467,GO:0044464,GO:0044260,GO:0044238,GO:0034641,GO:0044237,GO:0060255,GO:1901360,GO:0043170,GO:0006139,GO:0003677,GO:0046483,GO:0019222,GO:0065007,GO:0008152,GO:0050789,GO:0010468,GO:0006725,GO:0006807,GO:0009059,GO:0050794,GO:0034645,GO:…	organelle,intracellular organelle,nucleus,membrane-bounded organelle,intracellular membrane-bounded organelle,intracellular part,organic cyclic compound binding,heterocyclic compound binding,binding,intracellular,nucleic acid binding,nucleic acid metabolic process,cell,organic substance metabolic process,gene expression,cell part,cellular macromolecule metabolic process,primary metabolic process,…	--	--
ENST00000446091.1	ENSG00000224187.1	RP11-132N15.3	chr3:187965767-187976407	0.849186	0.126611	2.74568	0.0043	0.999477	Annotated_lncRNA	co_expression	ENSG00000105085	MED26	Transcription elongation factor, TFIIS/CRSP70, N-terminal, sub-type||Mediator complex subunit 26, C-terminal domain||Transcription factor IIS, N-terminal||Mediator complex subunit 26, middle domain	GO:0044428,GO:0005654,GO:0031981,GO:0044446,GO:0043233,GO:0031974,GO:0070013,GO:0044422,GO:0043226,GO:0005515,GO:0043229,GO:0005634,GO:0043227,GO:0043231,GO:0032991,GO:0044424,GO:0097159,GO:1901363,GO:0005488,GO:0005622,GO:0003676,GO:0090304,GO:0005623,GO:0071704,GO:0010467,GO:0044464,GO:0044260,GO:0044238,GO:0034641,GO:0044237,GO:0060255,GO:1901360,GO:0043170,GO:0006139,GO:0043234,GO:0003677,GO:…	nuclear part,nucleoplasm,nuclear lumen,intracellular organelle part,organelle lumen,membrane-enclosed lumen,intracellular organelle lumen,organelle part,organelle,protein binding,intracellular organelle,nucleus,membrane-bounded organelle,intracellular membrane-bounded organelle,macromolecular complex,intracellular part,organic cyclic compound binding,heterocyclic compound binding,binding,intracel…	--	--
ENST00000446091.1	ENSG00000224187.1	RP11-132N15.3	chr3:187965767-187976407	0.849186	0.126611	2.74568	0.0043	0.999477	Annotated_lncRNA	co_expression	ENSG00000115756	HPCAL1	EF-hand domain||EF-Hand 1, calcium-binding site||Recoverin family||EF-hand domain pair	GO:0043226,GO:0005515,GO:0043227,GO:0005488,GO:0005575,GO:0003674,GO:0043167,GO:0031988,GO:0031982,GO:0070062,GO:0043230,GO:0065010,GO:0016020,GO:0043169,GO:0046872,GO:0044421,GO:0005576,GO:0005509	organelle,protein binding,membrane-bounded organelle,binding,cellular_component,molecular_function,ion binding,membrane-bounded vesicle,vesicle,extracellular vesicular exosome,extracellular organelle,extracellular membrane-bounded organelle,membrane,cation binding,metal ion binding,extracellular region part,extracellular region,calcium ion binding	--	--
ENST00000446091.1	ENSG00000224187.1	RP11-132N15.3	chr3:187965767-187976407	0.849186	0.126611	2.74568	0.0043	0.999477	Annotated_lncRNA	co_expression	ENSG00000110077	MS4A6A	Membrane-spanning 4-domains subfamily A||CD20-like family||Membrane-spanning 4-domains subfamily A member 6A/6E||-	GO:0005575,GO:0016020,GO:0044425,GO:0016021,GO:0031224	cellular_component,membrane,membrane part,integral to membrane,intrinsic to membrane	--	--
ENST00000446091.1	ENSG00000224187.1	RP11-132N15.3	chr3:187965767-187976407	0.849186	0.126611	2.74568	0.0043	0.999477	Annotated_lncRNA	co_expression	ENSG00000073969	NSF	ATPase, AAA-type, conserved site||CDC48 domain 2-like||AAA+ ATPase domain||P-loop containing nucleoside triphosphate hydrolase||CDC48, domain 2||CDC48, N-terminal subdomain||ATPase, AAA-type, core||Aspartate decarboxylase-like domain	GO:0044446,GO:0044422,GO:0043226,GO:0005515,GO:0043229,GO:0043227,GO:0043231,GO:0044424,GO:0005829,GO:0044444,GO:0097159,GO:1901363,GO:0005488,GO:0005622,GO:0005737,GO:0005623,GO:0071704,GO:0044464,GO:0044260,GO:0044238,GO:0044237,GO:0060255,GO:0065003,GO:0043170,GO:0043933,GO:0019222,GO:0065007,GO:0008152,GO:0048518,GO:0050789,GO:0006996,GO:0010604,GO:0071840,GO:0006461,GO:0070271,GO:0016043,GO:…	intracellular organelle part,organelle part,organelle,protein binding,intracellular organelle,membrane-bounded organelle,intracellular membrane-bounded organelle,intracellular part,cytosol,cytoplasmic part,organic cyclic compound binding,heterocyclic compound binding,binding,intracellular,cytoplasm,cell,organic substance metabolic process,cell part,cellular macromolecule metabolic process,primary…	hsa04962,hsa04721,hsa04727	Vasopressin-regulated water reabsorption,Synaptic vesicle cycle,GABAergic synapse
ENST00000446091.1	ENSG00000224187.1	RP11-132N15.3	chr3:187965767-187976407	0.849186	0.126611	2.74568	0.0043	0.999477	Annotated_lncRNA	co_expression	ENSG00000066697	MSANTD3	Myb/SANT-like DNA-binding domain-containing protein 3||Myb/SANT-like DNA-binding domain	GO:0005515,GO:0005488,GO:0003674,GO:0042802	protein binding,binding,molecular_function,identical protein binding	--	--
ENST00000446091.1	ENSG00000224187.1	RP11-132N15.3	chr3:187965767-187976407	0.849186	0.126611	2.74568	0.0043	0.999477	Annotated_lncRNA	co_expression	ENSG00000181031	RPH3AL	Rab-binding domain||Rab effector Noc2||Zinc finger, FYVE-related||Zinc finger, RING/FYVE/PHD-type||Zinc finger, FYVE/PHD-type	GO:0044446,GO:0044422,GO:0043226,GO:0005515,GO:0043229,GO:0043227,GO:0043231,GO:0044424,GO:0044444,GO:0048519,GO:0005488,GO:0005622,GO:0048583,GO:0005737,GO:0048523,GO:0005623,GO:0044464,GO:0051716,GO:0050896,GO:0065007,GO:0048518,GO:0050789,GO:0006996,GO:0071840,GO:0016043,GO:0033036,GO:0050794,GO:0032880,GO:0070201,GO:0005575,GO:0051641,GO:0009966,GO:0051649,GO:0048522,GO:0008104,GO:0019899,GO:…	intracellular organelle part,organelle part,organelle,protein binding,intracellular organelle,membrane-bounded organelle,intracellular membrane-bounded organelle,intracellular part,cytoplasmic part,negative regulation of biological process,binding,intracellular,regulation of response to stimulus,cytoplasm,negative regulation of cellular process,cell,cell part,cellular response to stimulus,respons…	--	--
ENST00000446091.1	ENSG00000224187.1	RP11-132N15.3	chr3:187965767-187976407	0.849186	0.126611	2.74568	0.0043	0.999477	Annotated_lncRNA	co_expression	ENSG00000113719	ERGIC1	-||Endoplasmic reticulum vesicle transporter, C-terminal	GO:0044446,GO:0005515,GO:0044422,GO:0043226,GO:0043229,GO:0044424,GO:0044444,GO:0005488,GO:0043227,GO:0043231,GO:0005622,GO:0005737,GO:0005623,GO:0044464,GO:0033116,GO:0016482,GO:0051641,GO:0051649,GO:0044763,GO:0005793,GO:0003674,GO:0031090,GO:0016020,GO:0044765,GO:0009987,GO:0044699,GO:0005575,GO:0006810,GO:0016192,GO:0051234,GO:0051179,GO:0046907,GO:0012505,GO:0042175,GO:0005789,GO:0044432,GO:…	intracellular organelle part,protein binding,organelle part,organelle,intracellular organelle,intracellular part,cytoplasmic part,binding,membrane-bounded organelle,intracellular membrane-bounded organelle,intracellular,cytoplasm,cell,cell part,endoplasmic reticulum-Golgi intermediate compartment membrane,cytoplasmic transport,cellular localization,establishment of localization in cell,single-org…	--	--
ENST00000446091.1	ENSG00000224187.1	RP11-132N15.3	chr3:187965767-187976407	0.849186	0.126611	2.74568	0.0043	0.999477	Annotated_lncRNA	co_expression	ENSG00000088053	GP6	Immunoglobulin-like domain||Immunoglobulin subtype||Immunoglobulin-like fold||Immunoglobulin subtype 2	GO:0006950,GO:0043226,GO:0005515,GO:0002376,GO:0043227,GO:0005488,GO:0005623,GO:0044464,GO:0051716,GO:0050896,GO:0065007,GO:0050789,GO:0050794,GO:0005575,GO:0009611,GO:0007599,GO:0042060,GO:0001775,GO:0051179,GO:0007596,GO:0003674,GO:0050817,GO:0007165,GO:0009987,GO:0031988,GO:0031982,GO:0070062,GO:0043230,GO:0065010,GO:0030168,GO:0044763,GO:0007154,GO:0050878,GO:0044700,GO:0023052,GO:0016477,GO:…	response to stress,organelle,protein binding,immune system process,membrane-bounded organelle,binding,cell,cell part,cellular response to stimulus,response to stimulus,biological regulation,regulation of biological process,regulation of cellular process,cellular_component,response to wounding,hemostasis,wound healing,cell activation,localization,blood coagulation,molecular_function,coagulation,si…	hsa04611,hsa04512	Platelet activation,ECM-receptor interaction
ENST00000446091.1	ENSG00000224187.1	RP11-132N15.3	chr3:187965767-187976407	0.849186	0.126611	2.74568	0.0043	0.999477	Annotated_lncRNA	co_expression	ENSG00000185022	MAFF	Basic-leucine zipper domain||Basic leucine zipper domain, Maf-type||Transcription factor Maf||Transcription factor, Skn-1-like, DNA-binding domain	GO:0006950,GO:0044428,GO:0005654,GO:0031981,GO:0044446,GO:0043233,GO:0031974,GO:0070013,GO:0044422,GO:0043226,GO:0043229,GO:0005634,GO:0043227,GO:0043231,GO:0044424,GO:0044444,GO:0097159,GO:1901363,GO:0005488,GO:0005622,GO:0005737,GO:0003676,GO:0090304,GO:0005623,GO:0071704,GO:0010467,GO:0044464,GO:0044260,GO:0044238,GO:0051704,GO:0034641,GO:0044237,GO:0060255,GO:1901360,GO:0043170,GO:0006139,GO:…	response to stress,nuclear part,nucleoplasm,nuclear lumen,intracellular organelle part,organelle lumen,membrane-enclosed lumen,intracellular organelle lumen,organelle part,organelle,intracellular organelle,nucleus,membrane-bounded organelle,intracellular membrane-bounded organelle,intracellular part,cytoplasmic part,organic cyclic compound binding,heterocyclic compound binding,binding,intracellul…	--	--
ENST00000446091.1	ENSG00000224187.1	RP11-132N15.3	chr3:187965767-187976407	0.849186	0.126611	2.74568	0.0043	0.999477	Annotated_lncRNA	co_expression	ENSG00000092529	CAPN3	Calpain-3||Peptidase C2, calpain, catalytic domain||Peptidase C2, calpain family||EF-hand domain||Cysteine peptidase, cysteine active site||EF-hand domain pair||Peptidase C2, calpain, large subunit, domain III||Peptidase C2, calpain, domain III||EF-Hand 1, calcium-binding site	GO:0006950,GO:0044422,GO:0043226,GO:0005515,GO:0043229,GO:0005634,GO:0080134,GO:0043227,GO:0043231,GO:0032991,GO:0044424,GO:0033554,GO:0005829,GO:0044444,GO:0048519,GO:0005488,GO:0005622,GO:0048583,GO:0005737,GO:0048523,GO:0090304,GO:0005623,GO:0071704,GO:0010467,GO:0044464,GO:0044260,GO:0044238,GO:0051716,GO:0034641,GO:0044237,GO:0060255,GO:1901360,GO:0065003,GO:0043170,GO:0043933,GO:0006139,GO:…	response to stress,organelle part,organelle,protein binding,intracellular organelle,nucleus,regulation of response to stress,membrane-bounded organelle,intracellular membrane-bounded organelle,macromolecular complex,intracellular part,cellular response to stress,cytosol,cytoplasmic part,negative regulation of biological process,binding,intracellular,regulation of response to stimulus,cytoplasm,ne…	--	--
ENST00000446091.1	ENSG00000224187.1	RP11-132N15.3	chr3:187965767-187976407	0.849186	0.126611	2.74568	0.0043	0.999477	Annotated_lncRNA	co_expression	ENSG00000134802	SLC43A3	-||Solute carrier family 43 member 3||Major facilitator superfamily||Major facilitator superfamily domain	GO:0005575,GO:0006810,GO:0051234,GO:0051179,GO:0003674,GO:0009987,GO:0044763,GO:0044765,GO:0044699,GO:0016020,GO:0008150,GO:0044425,GO:0016021,GO:0031224,GO:0055085	cellular_component,transport,establishment of localization,localization,molecular_function,cellular process,single-organism cellular process,single-organism transport,single-organism process,membrane,biological_process,membrane part,integral to membrane,intrinsic to membrane,transmembrane transport	--	--
ENST00000446091.1	ENSG00000224187.1	RP11-132N15.3	chr3:187965767-187976407	0.849186	0.126611	2.74568	0.0043	0.999477	Annotated_lncRNA	co_expression	ENSG00000123416	TUBA1B	Tubulin/FtsZ, C-terminal||Alpha tubulin||Tubulin||Tubulin, conserved site||Tubulin/FtsZ, 2-layer sandwich domain||Tubulin/FtsZ, GTPase domain||Tubulin, C-terminal||-	GO:0044446,GO:0044422,GO:0043226,GO:0005515,GO:0043229,GO:0043227,GO:0032991,GO:0044424,GO:0044444,GO:0097159,GO:1901363,GO:0005488,GO:0005622,GO:0005737,GO:0003676,GO:0034097,GO:0005623,GO:0044464,GO:0051716,GO:0071345,GO:0043234,GO:0050896,GO:0006996,GO:0071840,GO:0016043,GO:0005575,GO:0051641,GO:0010033,GO:0036094,GO:0051649,GO:0003723,GO:0071310,GO:0019899,GO:0043228,GO:0043232,GO:0006810,GO:…	intracellular organelle part,organelle part,organelle,protein binding,intracellular organelle,membrane-bounded organelle,macromolecular complex,intracellular part,cytoplasmic part,organic cyclic compound binding,heterocyclic compound binding,binding,intracellular,cytoplasm,nucleic acid binding,response to cytokine stimulus,cell,cell part,cellular response to stimulus,cellular response to cytokine…	hsa05130,hsa04145,hsa04540	Pathogenic Escherichia coli infection,Phagosome,Gap junction
ENST00000446091.1	ENSG00000224187.1	RP11-132N15.3	chr3:187965767-187976407	0.849186	0.126611	2.74568	0.0043	0.999477	Annotated_lncRNA	co_expression	ENSG00000136153	LMO7	Domain of unknown function DUF4757||-||Calponin homology domain||LIM domain only protein 7||Smooth muscle protein/calponin||PDZ domain||Zinc finger, LIM-type	GO:0043226,GO:0005515,GO:0043229,GO:0005634,GO:0043227,GO:0043231,GO:0032991,GO:0044424,GO:0005488,GO:0005622,GO:0005737,GO:0005623,GO:0071704,GO:0044464,GO:0044260,GO:0044238,GO:0044237,GO:0043170,GO:0043234,GO:0065007,GO:0008152,GO:0050789,GO:0044267,GO:0050794,GO:0005913,GO:0005575,GO:0005912,GO:0005911,GO:0019538,GO:0070161,GO:0005924,GO:0070647,GO:0030055,GO:0003674,GO:0005925,GO:0009987,GO:…	organelle,protein binding,intracellular organelle,nucleus,membrane-bounded organelle,intracellular membrane-bounded organelle,macromolecular complex,intracellular part,binding,intracellular,cytoplasm,cell,organic substance metabolic process,cell part,cellular macromolecule metabolic process,primary metabolic process,cellular metabolic process,macromolecule metabolic process,protein complex,biolog…	hsa04520	Adherens junction
ENST00000446091.1	ENSG00000224187.1	RP11-132N15.3	chr3:187965767-187976407	0.849186	0.126611	2.74568	0.0043	0.999477	Annotated_lncRNA	co_expression	ENSG00000070087	PFN2	Profilin conserved site||Profilin1/2/3, vertebrate||Profilin||Profilin-2	GO:0048519,GO:0005515,GO:0048523,GO:0044238,GO:0044267,GO:0044260,GO:0071704,GO:0043170,GO:0043226,GO:0097159,GO:0048518,GO:0043229,GO:1901363,GO:0044424,GO:0008152,GO:0019538,GO:0005488,GO:0010467,GO:1901360,GO:0043227,GO:0010608,GO:0034641,GO:0050789,GO:0044237,GO:0005622,GO:0006139,GO:0046483,GO:0065007,GO:0019222,GO:0005737,GO:0006725,GO:0060255,GO:0044248,GO:0050794,GO:0006464,GO:0036211,GO:…	negative regulation of biological process,protein binding,negative regulation of cellular process,primary metabolic process,cellular protein metabolic process,cellular macromolecule metabolic process,organic substance metabolic process,macromolecule metabolic process,organelle,organic cyclic compound binding,positive regulation of biological process,intracellular organelle,heterocyclic compound b…	hsa05132,hsa04810,hsa04015,hsa05131	Salmonella infection,Regulation of actin cytoskeleton,Rap1 signaling pathway,Shigellosis
ENST00000446091.1	ENSG00000224187.1	RP11-132N15.3	chr3:187965767-187976407	0.849186	0.126611	2.74568	0.0043	0.999477	Annotated_lncRNA	co_expression	ENSG00000162441	LZIC	Beta-catenin-interacting ICAT	GO:0005515,GO:0050896,GO:0005488,GO:0003674,GO:0008150,GO:0009628,GO:0009314,GO:0010212,GO:0008013	protein binding,response to stimulus,binding,molecular_function,biological_process,response to abiotic stimulus,response to radiation,response to ionizing radiation,beta-catenin binding	--	--
ENST00000446091.1	ENSG00000224187.1	RP11-132N15.3	chr3:187965767-187976407	0.849186	0.126611	2.74568	0.0043	0.999477	Annotated_lncRNA	co_expression	ENSG00000162910	MRPL55	-||Ribosomal protein L55, mitochondrial	GO:0043233,GO:0070013,GO:0031974,GO:0032991,GO:0044446,GO:0044422,GO:0044238,GO:0044267,GO:0044260,GO:0071704,GO:0043170,GO:0043226,GO:0043229,GO:0044424,GO:0008152,GO:0019538,GO:0044444,GO:0010467,GO:0043227,GO:0043231,GO:0044237,GO:0005622,GO:0005737,GO:0005623,GO:0044464,GO:0043933,GO:0006996,GO:0009059,GO:0044249,GO:0034645,GO:0030529,GO:0016043,GO:0071840,GO:1901576,GO:0006412,GO:0009058,GO:…	organelle lumen,intracellular organelle lumen,membrane-enclosed lumen,macromolecular complex,intracellular organelle part,organelle part,primary metabolic process,cellular protein metabolic process,cellular macromolecule metabolic process,organic substance metabolic process,macromolecule metabolic process,organelle,intracellular organelle,intracellular part,metabolic process,protein metabolic pro…	--	--
ENST00000446091.1	ENSG00000224187.1	RP11-132N15.3	chr3:187965767-187976407	0.849186	0.126611	2.74568	0.0043	0.999477	Annotated_lncRNA	co_expression	ENSG00000149485	FADS1	Fatty acid desaturase domain||-||Cytochrome b5-like heme/steroid binding domain||Fatty acid desaturase	GO:0006950,GO:0044446,GO:0044422,GO:0043226,GO:0043229,GO:0005634,GO:0043227,GO:0043231,GO:0044424,GO:0033554,GO:0044444,GO:0005622,GO:0005737,GO:0090304,GO:0005623,GO:0071704,GO:0010467,GO:0044464,GO:0044260,GO:0044238,GO:0051716,GO:0034641,GO:0044237,GO:0060255,GO:1901360,GO:0043170,GO:0006139,GO:0046483,GO:0019222,GO:0050896,GO:0065007,GO:0008152,GO:0050789,GO:0010468,GO:0006725,GO:0006807,GO:…	response to stress,intracellular organelle part,organelle part,organelle,intracellular organelle,nucleus,membrane-bounded organelle,intracellular membrane-bounded organelle,intracellular part,cellular response to stress,cytoplasmic part,intracellular,cytoplasm,nucleic acid metabolic process,cell,organic substance metabolic process,gene expression,cell part,cellular macromolecule metabolic process…	hsa01040,hsa01212	Biosynthesis of unsaturated fatty acids,Fatty acid metabolism
ENST00000446091.1	ENSG00000224187.1	RP11-132N15.3	chr3:187965767-187976407	0.849186	0.126611	2.74568	0.0043	0.999477	Annotated_lncRNA	co_expression	ENSG00000141127	PRPSAP2	-||Phosphoribosyltransferase-like||Ribose-phosphate pyrophosphokinase, N-terminal domain||Ribose-phosphate diphosphokinase	GO:0032991,GO:0005515,GO:0044238,GO:0071704,GO:0008152,GO:0005488,GO:1901360,GO:0043234,GO:0034641,GO:0050789,GO:0044237,GO:0006139,GO:0046483,GO:0065007,GO:0019222,GO:0006725,GO:0006807,GO:0044249,GO:0003824,GO:1901576,GO:0009058,GO:0065009,GO:0003674,GO:0006796,GO:0006793,GO:0016772,GO:0009987,GO:1901362,GO:0044699,GO:0018130,GO:0019438,GO:0005575,GO:0034654,GO:0044271,GO:0044092,GO:0043167,GO:…	macromolecular complex,protein binding,primary metabolic process,organic substance metabolic process,metabolic process,binding,organic cyclic compound metabolic process,protein complex,cellular nitrogen compound metabolic process,regulation of biological process,cellular metabolic process,nucleobase-containing compound metabolic process,heterocycle metabolic process,biological regulation,regulati…	--	--
ENST00000446091.1	ENSG00000224187.1	RP11-132N15.3	chr3:187965767-187976407	0.849186	0.126611	2.74568	0.0043	0.999477	Annotated_lncRNA	co_expression	ENSG00000164985	PSIP1	Lens epithelium-derived growth factor (LEDGF)||Treacle-like, Treacher Collins Syndrome||PWWP domain||-	GO:0006950,GO:0044428,GO:0005654,GO:0031981,GO:0044446,GO:0043233,GO:0031974,GO:0070013,GO:0044422,GO:0043226,GO:0005515,GO:0043229,GO:0005634,GO:0043227,GO:0043231,GO:0044424,GO:0044403,GO:0044419,GO:0005829,GO:0044444,GO:0097159,GO:1901363,GO:0005488,GO:0005622,GO:0044764,GO:0005737,GO:0016032,GO:0003676,GO:0090304,GO:0005623,GO:0071704,GO:0010467,GO:0044464,GO:0044260,GO:0044238,GO:0051704,GO:…	response to stress,nuclear part,nucleoplasm,nuclear lumen,intracellular organelle part,organelle lumen,membrane-enclosed lumen,intracellular organelle lumen,organelle part,organelle,protein binding,intracellular organelle,nucleus,membrane-bounded organelle,intracellular membrane-bounded organelle,intracellular part,symbiosis, encompassing mutualism through parasitism,interspecies interaction betw…	--	--
ENST00000446091.1	ENSG00000224187.1	RP11-132N15.3	chr3:187965767-187976407	0.849186	0.126611	2.74568	0.0043	0.999477	Annotated_lncRNA	co_expression	ENSG00000111481	COPZ1	Clathrin adaptor complex, small chain||AP complex, mu/sigma subunit||Longin-like domain	GO:0044446,GO:0044422,GO:0043226,GO:0043229,GO:0043227,GO:0043231,GO:0032991,GO:0044424,GO:0005829,GO:0044444,GO:0005622,GO:0005737,GO:0005623,GO:0044464,GO:0043234,GO:0033036,GO:0016482,GO:0005575,GO:0051641,GO:0051649,GO:0008104,GO:0070727,GO:0034613,GO:0045184,GO:0006810,GO:0051234,GO:0006886,GO:0015031,GO:0071702,GO:0051179,GO:0016192,GO:0046907,GO:0009987,GO:0031988,GO:0031982,GO:0044763,GO:…	intracellular organelle part,organelle part,organelle,intracellular organelle,membrane-bounded organelle,intracellular membrane-bounded organelle,macromolecular complex,intracellular part,cytosol,cytoplasmic part,intracellular,cytoplasm,cell,cell part,protein complex,macromolecule localization,cytoplasmic transport,cellular_component,cellular localization,establishment of localization in cell,pro…	--	--
ENST00000446091.1	ENSG00000224187.1	RP11-132N15.3	chr3:187965767-187976407	0.849186	0.126611	2.74568	0.0043	0.999477	Annotated_lncRNA	co_expression	ENSG00000156973	PDE6D	Retinal rod rhodopsin-sensitive cGMP 3', 5'-cyclic phosphodiesterase, delta subunit||Immunoglobulin E-set||GMP phosphodiesterase, delta subunit	GO:0044446,GO:0044422,GO:0043226,GO:0005515,GO:0043229,GO:0043227,GO:0043231,GO:0044424,GO:0005829,GO:0044444,GO:0005488,GO:0005622,GO:0005737,GO:0005623,GO:0071704,GO:0044464,GO:0044238,GO:0034641,GO:0044237,GO:1901360,GO:0006139,GO:0046483,GO:0019222,GO:0050896,GO:0065007,GO:0008152,GO:0050789,GO:0006725,GO:0006807,GO:0050794,GO:0080090,GO:0044248,GO:0005575,GO:0031323,GO:0051171,GO:0019899,GO:…	intracellular organelle part,organelle part,organelle,protein binding,intracellular organelle,membrane-bounded organelle,intracellular membrane-bounded organelle,intracellular part,cytosol,cytoplasmic part,binding,intracellular,cytoplasm,cell,organic substance metabolic process,cell part,primary metabolic process,cellular nitrogen compound metabolic process,cellular metabolic process,organic cycl…	hsa00230	Purine metabolism
ENST00000446091.1	ENSG00000224187.1	RP11-132N15.3	chr3:187965767-187976407	0.849186	0.126611	2.74568	0.0043	0.999477	Annotated_lncRNA	co_expression	ENSG00000137842	TMEM62	-||Metallo-dependent phosphatase-like||Calcineurin-like phosphoesterase domain, apaH type	GO:0005575,GO:0003674,GO:0016020,GO:0016787,GO:0003824,GO:0044425,GO:0016021,GO:0031224	cellular_component,molecular_function,membrane,hydrolase activity,catalytic activity,membrane part,integral to membrane,intrinsic to membrane	--	--
ENST00000446091.1	ENSG00000224187.1	RP11-132N15.3	chr3:187965767-187976407	0.849186	0.126611	2.74568	0.0043	0.999477	Annotated_lncRNA	co_expression	ENSG00000126214	KLC1	Tetratricopeptide repeat||Kinesin light chain repeat||Tetratricopeptide-like helical domain||-||Tetratricopeptide repeat-containing domain||Kinesin light chain	GO:0044446,GO:0044422,GO:0043226,GO:0005515,GO:0043229,GO:0002376,GO:0043227,GO:0043231,GO:0032991,GO:0044424,GO:0044403,GO:0044419,GO:0005829,GO:0044444,GO:0005488,GO:0005622,GO:0044764,GO:0005737,GO:0016032,GO:0005623,GO:0044464,GO:0051704,GO:0043933,GO:0043234,GO:0071840,GO:0016043,GO:0005575,GO:0051641,GO:0051649,GO:0043228,GO:0043232,GO:0019884,GO:0006810,GO:0051234,GO:0002478,GO:0048002,GO:…	intracellular organelle part,organelle part,organelle,protein binding,intracellular organelle,immune system process,membrane-bounded organelle,intracellular membrane-bounded organelle,macromolecular complex,intracellular part,symbiosis, encompassing mutualism through parasitism,interspecies interaction between organisms,cytosol,cytoplasmic part,binding,intracellular,multi-organism cellular proces…	hsa05132	Salmonella infection
ENST00000446091.1	ENSG00000224187.1	RP11-132N15.3	chr3:187965767-187976407	0.849186	0.126611	2.74568	0.0043	0.999477	Annotated_lncRNA	co_expression	ENSG00000184983	NDUFA6	Complex 1 LYR protein||NADH dehydrogenase [ubiquinone] (complex I), alpha subcomplex, subunit 6	GO:0006950,GO:0044446,GO:0044422,GO:0043226,GO:0043229,GO:0043227,GO:0043231,GO:0032991,GO:0044424,GO:0044444,GO:0005622,GO:0005737,GO:0005623,GO:0044464,GO:0044237,GO:0065003,GO:0043933,GO:0043234,GO:0050896,GO:0008152,GO:0006996,GO:0071840,GO:0006461,GO:0070271,GO:0016043,GO:0071822,GO:0044085,GO:0022607,GO:0005575,GO:0034622,GO:0003674,GO:0009987,GO:0006796,GO:0006793,GO:0044763,GO:0016310,GO:…	response to stress,intracellular organelle part,organelle part,organelle,intracellular organelle,membrane-bounded organelle,intracellular membrane-bounded organelle,macromolecular complex,intracellular part,cytoplasmic part,intracellular,cytoplasm,cell,cell part,cellular metabolic process,macromolecular complex assembly,macromolecular complex subunit organization,protein complex,response to stimu…	hsa04932,hsa05010,hsa05016,hsa05012,hsa00190,hsa01100	Non-alcoholic fatty liver disease (NAFLD),Alzheimer's disease,Huntington's disease,Parkinson's disease,Oxidative phosphorylation,Metabolic pathways
ENST00000446091.1	ENSG00000224187.1	RP11-132N15.3	chr3:187965767-187976407	0.849186	0.126611	2.74568	0.0043	0.999477	Annotated_lncRNA	co_expression	ENSG00000062485	CS	Citrate synthase active site||Citrate synthase-like, small alpha subdomain||-||Citrate synthase, eukaryotic-type||Citrate synthase-like, large alpha subdomain||Citrate synthase	GO:0044446,GO:0043233,GO:0031974,GO:0070013,GO:0044422,GO:0043226,GO:0043229,GO:0005634,GO:0043227,GO:0043231,GO:0044424,GO:0044444,GO:0005622,GO:0005737,GO:0005623,GO:0071704,GO:0044464,GO:0044238,GO:0044237,GO:0008152,GO:0005575,GO:0003674,GO:0009987,GO:0031988,GO:0031982,GO:0070062,GO:0043230,GO:0065010,GO:0016020,GO:0005739,GO:0008150,GO:0044710,GO:0003824,GO:0005759,GO:0045333,GO:0015980,GO:…	intracellular organelle part,organelle lumen,membrane-enclosed lumen,intracellular organelle lumen,organelle part,organelle,intracellular organelle,nucleus,membrane-bounded organelle,intracellular membrane-bounded organelle,intracellular part,cytoplasmic part,intracellular,cytoplasm,cell,organic substance metabolic process,cell part,primary metabolic process,cellular metabolic process,metabolic p…	hsa00020,hsa00630,hsa01200,hsa01230,hsa01210,hsa01100	Citrate cycle (TCA cycle),Glyoxylate and dicarboxylate metabolism,Carbon metabolism,Biosynthesis of amino acids,2-Oxocarboxylic acid metabolism,Metabolic pathways
ENST00000446091.1	ENSG00000224187.1	RP11-132N15.3	chr3:187965767-187976407	0.849186	0.126611	2.74568	0.0043	0.999477	Annotated_lncRNA	co_expression	ENSG00000177830	CHID1	Glycoside hydrolase superfamily||-||Glycoside hydrolase, catalytic domain||Chitinase II||Glycoside hydrolase family 18, catalytic domain	GO:0006950,GO:0006955,GO:0043226,GO:0005515,GO:0043229,GO:0002376,GO:0005634,GO:0080134,GO:0043227,GO:0043231,GO:0044424,GO:0045087,GO:0044444,GO:0048519,GO:0005488,GO:0005622,GO:0048583,GO:0006952,GO:0005737,GO:0005623,GO:0071704,GO:0044464,GO:0044238,GO:0043170,GO:0050896,GO:0065007,GO:0008152,GO:0050789,GO:0006807,GO:0031347,GO:0005575,GO:0001816,GO:1901575,GO:0009056,GO:0009611,GO:0009057,GO:…	response to stress,immune response,organelle,protein binding,intracellular organelle,immune system process,nucleus,regulation of response to stress,membrane-bounded organelle,intracellular membrane-bounded organelle,intracellular part,innate immune response,cytoplasmic part,negative regulation of biological process,binding,intracellular,regulation of response to stimulus,defense response,cytoplas…	--	--
ENST00000446091.1	ENSG00000224187.1	RP11-132N15.3	chr3:187965767-187976407	0.849186	0.126611	2.74568	0.0043	0.999477	Annotated_lncRNA	co_expression	ENSG00000103253	HAGHL	Hydroxyacylglutathione hydrolase||Metallo-beta-lactamase||Hydroxyacylglutathione hydrolase, C-terminal domain||-	GO:0005488,GO:0071704,GO:0044237,GO:0008152,GO:0044248,GO:1901575,GO:0009056,GO:0003674,GO:0009987,GO:0043167,GO:0016787,GO:0008150,GO:0044710,GO:0003824,GO:0043169,GO:0046872,GO:0016788,GO:0044281,GO:0004416,GO:0006089,GO:0019243,GO:0051596,GO:1901615,GO:0019752,GO:0009438,GO:0043436,GO:0006082,GO:0032787,GO:0046185,GO:0006081,GO:0016790	binding,organic substance metabolic process,cellular metabolic process,metabolic process,cellular catabolic process,organic substance catabolic process,catabolic process,molecular_function,cellular process,ion binding,hydrolase activity,biological_process,single-organism metabolic process,catalytic activity,cation binding,metal ion binding,hydrolase activity, acting on ester bonds,small molecule …	hsa00620	Pyruvate metabolism
ENST00000446091.1	ENSG00000224187.1	RP11-132N15.3	chr3:187965767-187976407	0.849186	0.126611	2.74568	0.0043	0.999477	Annotated_lncRNA	co_expression	ENSG00000115677	HDLBP	-||K Homology domain||K Homology domain, type 1	GO:0032991,GO:0005634,GO:0044238,GO:0071704,GO:0043226,GO:0097159,GO:0043229,GO:1901363,GO:0044424,GO:0008152,GO:0003723,GO:0005488,GO:1901360,GO:0043227,GO:0043231,GO:0005622,GO:0005737,GO:0003676,GO:0033036,GO:0005623,GO:0032994,GO:0044464,GO:0034364,GO:0034358,GO:0071702,GO:0005911,GO:0008289,GO:0003674,GO:0005913,GO:0016020,GO:0044765,GO:0044699,GO:0005575,GO:0006810,GO:0008203,GO:0005912,GO:…	macromolecular complex,nucleus,primary metabolic process,organic substance metabolic process,organelle,organic cyclic compound binding,intracellular organelle,heterocyclic compound binding,intracellular part,metabolic process,RNA binding,binding,organic cyclic compound metabolic process,membrane-bounded organelle,intracellular membrane-bounded organelle,intracellular,cytoplasm,nucleic acid bindin…	--	--
ENST00000446091.1	ENSG00000224187.1	RP11-132N15.3	chr3:187965767-187976407	0.849186	0.126611	2.74568	0.0043	0.999477	Annotated_lncRNA	co_expression	ENSG00000175221	MED16	-||Mediator complex, subunit Med16||Soluble quinoprotein glucose/sorbosone dehydrogenase||WD40/YVTN repeat-like-containing domain||WD40-repeat-containing domain||WD40 repeat	GO:0044428,GO:0005654,GO:0031981,GO:0044446,GO:0043233,GO:0031974,GO:0070013,GO:0044422,GO:0043226,GO:0005515,GO:0043229,GO:0005634,GO:0043227,GO:0043231,GO:0032991,GO:0044424,GO:0005488,GO:0005622,GO:0048583,GO:0090304,GO:0005623,GO:0071704,GO:0010467,GO:0044464,GO:0044260,GO:0044238,GO:0051716,GO:0034641,GO:0044237,GO:0060255,GO:1901360,GO:0043170,GO:0006139,GO:0043234,GO:0046483,GO:0019222,GO:…	nuclear part,nucleoplasm,nuclear lumen,intracellular organelle part,organelle lumen,membrane-enclosed lumen,intracellular organelle lumen,organelle part,organelle,protein binding,intracellular organelle,nucleus,membrane-bounded organelle,intracellular membrane-bounded organelle,macromolecular complex,intracellular part,binding,intracellular,regulation of response to stimulus,nucleic acid metaboli…	hsa04919	Thyroid hormone signaling pathway
ENST00000446091.1	ENSG00000224187.1	RP11-132N15.3	chr3:187965767-187976407	0.849186	0.126611	2.74568	0.0043	0.999477	Annotated_lncRNA	co_expression	ENSG00000166398	KIAA0355	Domain of unknown function DUF4745||-	--	--	--	--
ENST00000446091.1	ENSG00000224187.1	RP11-132N15.3	chr3:187965767-187976407	0.849186	0.126611	2.74568	0.0043	0.999477	Annotated_lncRNA	co_expression	ENSG00000108666	C17orf75	Protein Njmu-R1||-	GO:0005575,GO:0003674	cellular_component,molecular_function	--	--
ENST00000446091.1	ENSG00000224187.1	RP11-132N15.3	chr3:187965767-187976407	0.849186	0.126611	2.74568	0.0043	0.999477	Annotated_lncRNA	co_expression	ENSG00000152556	PFKM	ATP-dependent 6-phosphofructokinase||ATP-dependent 6-phosphofructokinase, eukaryotic-type||-||Phosphofructokinase, conserved site||Phosphofructokinase domain	GO:0044446,GO:0044422,GO:0043226,GO:0005515,GO:0043229,GO:0043227,GO:0043231,GO:0032991,GO:0044424,GO:0005829,GO:0044444,GO:0097159,GO:1901363,GO:0005488,GO:0005622,GO:0005737,GO:0005623,GO:0071704,GO:0044464,GO:0044260,GO:0044238,GO:0044237,GO:0065003,GO:0043170,GO:0043933,GO:0043234,GO:0065007,GO:0008152,GO:0048518,GO:0050789,GO:0071840,GO:0006461,GO:0070271,GO:0016043,GO:0071822,GO:0050794,GO:…	intracellular organelle part,organelle part,organelle,protein binding,intracellular organelle,membrane-bounded organelle,intracellular membrane-bounded organelle,macromolecular complex,intracellular part,cytosol,cytoplasmic part,organic cyclic compound binding,heterocyclic compound binding,binding,intracellular,cytoplasm,cell,organic substance metabolic process,cell part,cellular macromolecule me…	hsa04152,hsa01200,hsa00030,hsa00052,hsa00051,hsa01230,hsa00010,hsa01100	AMPK signaling pathway,Carbon metabolism,Pentose phosphate pathway,Galactose metabolism,Fructose and mannose metabolism,Biosynthesis of amino acids,Glycolysis / Gluconeogenesis,Metabolic pathways
ENST00000446091.1	ENSG00000224187.1	RP11-132N15.3	chr3:187965767-187976407	0.849186	0.126611	2.74568	0.0043	0.999477	Annotated_lncRNA	co_expression	ENSG00000160321	ZNF208	Zinc finger, C2H2||Zinc finger, C2H2-like||Krueppel-associated box||Zinc finger C2H2-type/integrase DNA-binding domain	GO:0043226,GO:0044260,GO:0034641,GO:0043227,GO:0090304,GO:0006139,GO:0046483,GO:0043170,GO:0043229,GO:0034654,GO:0018130,GO:0019438,GO:0044271,GO:0005622,GO:0006807,GO:0006725,GO:0005634,GO:0005488,GO:1901360,GO:1901362,GO:0003674,GO:0008152,GO:0032774,GO:0044424,GO:0044237,GO:0044238,GO:0003676,GO:0016070,GO:0010467,GO:0009059,GO:0071704,GO:1901576,GO:0009987,GO:0008150,GO:0043231,GO:0044249,GO:…	organelle,cellular macromolecule metabolic process,cellular nitrogen compound metabolic process,membrane-bounded organelle,nucleic acid metabolic process,nucleobase-containing compound metabolic process,heterocycle metabolic process,macromolecule metabolic process,intracellular organelle,nucleobase-containing compound biosynthetic process,heterocycle biosynthetic process,aromatic compound biosynt…	--	--
ENST00000446091.1	ENSG00000224187.1	RP11-132N15.3	chr3:187965767-187976407	0.849186	0.126611	2.74568	0.0043	0.999477	Annotated_lncRNA	co_expression	ENSG00000153113	CAST	Calpastatin||Proteinase inhibitor I27, calpastatin	GO:0043226,GO:0043229,GO:0043227,GO:0043231,GO:0044424,GO:0005829,GO:0044444,GO:0048519,GO:0005622,GO:0005737,GO:0048523,GO:0005623,GO:0044464,GO:0019222,GO:0065007,GO:0008152,GO:0050789,GO:0006915,GO:0012501,GO:0050794,GO:0005913,GO:0005575,GO:0008219,GO:0016265,GO:0005912,GO:0005911,GO:0070161,GO:0042981,GO:0043067,GO:0050790,GO:0043066,GO:0043069,GO:0003674,GO:0009987,GO:0065009,GO:0010941,GO:…	organelle,intracellular organelle,membrane-bounded organelle,intracellular membrane-bounded organelle,intracellular part,cytosol,cytoplasmic part,negative regulation of biological process,intracellular,cytoplasm,negative regulation of cellular process,cell,cell part,regulation of metabolic process,biological regulation,metabolic process,regulation of biological process,apoptotic process,programme…	--	--
ENST00000446091.1	ENSG00000224187.1	RP11-132N15.3	chr3:187965767-187976407	0.849186	0.126611	2.74568	0.0043	0.999477	Annotated_lncRNA	co_expression	ENSG00000170906	NDUFA3	NADH dehydrogenase [ubiquinone] 1 alpha subcomplex subunit 3||-	GO:0044446,GO:0044422,GO:0043226,GO:0043229,GO:0043227,GO:0043231,GO:0032991,GO:0044424,GO:0044444,GO:0005622,GO:0005737,GO:0005623,GO:0044464,GO:0044237,GO:0065003,GO:0043933,GO:0043234,GO:0008152,GO:0006996,GO:0071840,GO:0006461,GO:0070271,GO:0016043,GO:0071822,GO:0044085,GO:0022607,GO:0005575,GO:0034622,GO:0003674,GO:0009987,GO:0006796,GO:0006793,GO:0044763,GO:0016310,GO:0031090,GO:0043623,GO:…	intracellular organelle part,organelle part,organelle,intracellular organelle,membrane-bounded organelle,intracellular membrane-bounded organelle,macromolecular complex,intracellular part,cytoplasmic part,intracellular,cytoplasm,cell,cell part,cellular metabolic process,macromolecular complex assembly,macromolecular complex subunit organization,protein complex,metabolic process,organelle organiza…	hsa04932,hsa05010,hsa05016,hsa05012,hsa00190,hsa01100	Non-alcoholic fatty liver disease (NAFLD),Alzheimer's disease,Huntington's disease,Parkinson's disease,Oxidative phosphorylation,Metabolic pathways
ENST00000446091.1	ENSG00000224187.1	RP11-132N15.3	chr3:187965767-187976407	0.849186	0.126611	2.74568	0.0043	0.999477	Annotated_lncRNA	co_expression	ENSG00000196683	TOMM7	Mitochondrial import receptor subunit TOM7||-	GO:0006950,GO:0044446,GO:0044422,GO:0043226,GO:0043229,GO:0043227,GO:0043231,GO:0032991,GO:0044424,GO:0033554,GO:0044444,GO:0005622,GO:0005737,GO:0005623,GO:0071704,GO:0010467,GO:0044464,GO:0051716,GO:0044237,GO:0060255,GO:0043170,GO:0043234,GO:0019222,GO:0050896,GO:0065007,GO:0008152,GO:0050789,GO:0010468,GO:0006996,GO:0071840,GO:0016043,GO:0033036,GO:0016482,GO:0044248,GO:0005575,GO:0010608,GO:…	response to stress,intracellular organelle part,organelle part,organelle,intracellular organelle,membrane-bounded organelle,intracellular membrane-bounded organelle,macromolecular complex,intracellular part,cellular response to stress,cytoplasmic part,intracellular,cytoplasm,cell,organic substance metabolic process,gene expression,cell part,cellular response to stimulus,cellular metabolic process…	--	--
ENST00000446091.1	ENSG00000224187.1	RP11-132N15.3	chr3:187965767-187976407	0.849186	0.126611	2.74568	0.0043	0.999477	Annotated_lncRNA	co_expression	ENSG00000110436	SLC1A2	Sodium:dicarboxylate symporter, conserved site||Sodium:dicarboxylate symporter	GO:0006950,GO:0005623,GO:0044464,GO:0051716,GO:0050896,GO:0065007,GO:0048518,GO:0050789,GO:0005575,GO:0051641,GO:0010033,GO:0051649,GO:0006810,GO:0051234,GO:0009611,GO:0071702,GO:0051179,GO:0003674,GO:0009987,GO:0032940,GO:0044763,GO:0007154,GO:0044765,GO:0044700,GO:0023052,GO:0044699,GO:0016020,GO:0046903,GO:0010243,GO:0031668,GO:0009314,GO:1901698,GO:0007568,GO:0042221,GO:0071496,GO:0001101,GO:…	response to stress,cell,cell part,cellular response to stimulus,response to stimulus,biological regulation,positive regulation of biological process,regulation of biological process,cellular_component,cellular localization,response to organic substance,establishment of localization in cell,transport,establishment of localization,response to wounding,organic substance transport,localization,molecu…	hsa05014,hsa04724	Amyotrophic lateral sclerosis (ALS),Glutamatergic synapse
ENST00000446091.1	ENSG00000224187.1	RP11-132N15.3	chr3:187965767-187976407	0.849186	0.126611	2.74568	0.0043	0.999477	Annotated_lncRNA	co_expression	ENSG00000014641	MDH1	Malate dehydrogenase, active site||NAD(P)-binding domain||Lactate/malate dehydrogenase, N-terminal||Lactate/malate dehydrogenase, C-terminal||Lactate dehydrogenase/glycoside hydrolase, family 4, C-terminal||L-lactate/malate dehydrogenase||Malate dehydrogenase, type 2||Malate dehydrogenase, NAD-dependent, cytosolic	GO:0044446,GO:0044422,GO:0043226,GO:0043229,GO:0043227,GO:0043231,GO:0044424,GO:0005829,GO:0044444,GO:0097159,GO:1901363,GO:0005488,GO:0005622,GO:0005737,GO:0005623,GO:0071704,GO:0044464,GO:0044238,GO:0034641,GO:0044237,GO:1901360,GO:0006139,GO:0046483,GO:0008152,GO:0006725,GO:0006807,GO:0005575,GO:1901576,GO:0036094,GO:0043228,GO:0043232,GO:0009058,GO:0043209,GO:0000166,GO:1901265,GO:0003674,GO:…	intracellular organelle part,organelle part,organelle,intracellular organelle,membrane-bounded organelle,intracellular membrane-bounded organelle,intracellular part,cytosol,cytoplasmic part,organic cyclic compound binding,heterocyclic compound binding,binding,intracellular,cytoplasm,cell,organic substance metabolic process,cell part,primary metabolic process,cellular nitrogen compound metabolic p…	hsa00020,hsa00620,hsa00630,hsa01200,hsa00270,hsa04964,hsa01100	Citrate cycle (TCA cycle),Pyruvate metabolism,Glyoxylate and dicarboxylate metabolism,Carbon metabolism,Cysteine and methionine metabolism,Proximal tubule bicarbonate reclamation,Metabolic pathways
ENST00000446091.1	ENSG00000224187.1	RP11-132N15.3	chr3:187965767-187976407	0.849186	0.126611	2.74568	0.0043	0.999477	Annotated_lncRNA	co_expression	ENSG00000140988	RPS2	Ribosomal protein S5 domain 2-type fold, subgroup||Ribosomal protein S5, N-terminal, conserved site||Ribosomal protein S5 domain 2-type fold||Ribosomal protein S5, C-terminal||Ribosomal protein S5, N-terminal||Ribosomal protein S5||Ribosomal protein S5, eukaryotic/archaeal||Double-stranded RNA-binding domain	GO:0044428,GO:0005654,GO:0031981,GO:0044446,GO:0043233,GO:0031974,GO:0070013,GO:0044422,GO:0043226,GO:0005515,GO:0043229,GO:0005634,GO:0043227,GO:0043231,GO:0032991,GO:0044424,GO:0044403,GO:0044419,GO:0005829,GO:0044444,GO:0097159,GO:1901363,GO:0005488,GO:0005622,GO:0044764,GO:0005737,GO:0016032,GO:0003676,GO:0090304,GO:0005623,GO:0071704,GO:0010467,GO:0044464,GO:0044260,GO:0044238,GO:0051704,GO:…	nuclear part,nucleoplasm,nuclear lumen,intracellular organelle part,organelle lumen,membrane-enclosed lumen,intracellular organelle lumen,organelle part,organelle,protein binding,intracellular organelle,nucleus,membrane-bounded organelle,intracellular membrane-bounded organelle,macromolecular complex,intracellular part,symbiosis, encompassing mutualism through parasitism,interspecies interaction …	hsa03010	Ribosome
ENST00000446091.1	ENSG00000224187.1	RP11-132N15.3	chr3:187965767-187976407	0.849186	0.126611	2.74568	0.0043	0.999477	Annotated_lncRNA	co_expression	ENSG00000160216	AGPAT3	Phospholipid/glycerol acyltransferase||-||Acyltransferase, C-terminal domain	GO:0071617,GO:0008374,GO:0003841,GO:0031967,GO:0016747,GO:0031975,GO:0016020,GO:0042171,GO:0016746,GO:0016411,GO:0012505,GO:0044425,GO:0005737,GO:0005575,GO:0044424,GO:0031090,GO:0016740,GO:0016021,GO:0031224,GO:0005622,GO:0043229,GO:0043231,GO:0016024,GO:0006650,GO:0046341,GO:0043226,GO:0005635,GO:0005783,GO:0008654,GO:0043227,GO:0006644,GO:0044446,GO:0044255,GO:0046486,GO:0005789,GO:0044444,GO:…	lysophospholipid acyltransferase activity,O-acyltransferase activity,1-acylglycerol-3-phosphate O-acyltransferase activity,organelle envelope,transferase activity, transferring acyl groups other than amino-acyl groups,envelope,membrane,lysophosphatidic acid acyltransferase activity,transferase activity, transferring acyl groups,acylglycerol O-acyltransferase activity,endomembrane system,membrane …	hsa00564,hsa01100,hsa00561	Glycerophospholipid metabolism,Metabolic pathways,Glycerolipid metabolism
ENST00000446091.1	ENSG00000224187.1	RP11-132N15.3	chr3:187965767-187976407	0.849186	0.126611	2.74568	0.0043	0.999477	Annotated_lncRNA	co_expression	ENSG00000182389	CACNB4	P-loop containing nucleoside triphosphate hydrolase||Guanylate kinase/L-type calcium channel beta subunit||Voltage-dependent calcium channel, L-type, beta-3 subunit||Voltage-dependent calcium channel, L-type, beta subunit||-||SH3 domain	GO:0032991,GO:0044424,GO:0005829,GO:0044444,GO:0005622,GO:0005737,GO:0005623,GO:0044464,GO:0043234,GO:0065007,GO:0050789,GO:0071840,GO:0016043,GO:0050794,GO:0005575,GO:0006810,GO:0051234,GO:0051179,GO:0003674,GO:0009987,GO:0065009,GO:0044763,GO:0007154,GO:0044765,GO:0044700,GO:0023052,GO:0044699,GO:0016020,GO:0032879,GO:0008150,GO:0051239,GO:0005891,GO:0034704,GO:0051049,GO:0065008,GO:0009898,GO:…	macromolecular complex,intracellular part,cytosol,cytoplasmic part,intracellular,cytoplasm,cell,cell part,protein complex,biological regulation,regulation of biological process,cellular component organization or biogenesis,cellular component organization,regulation of cellular process,cellular_component,transport,establishment of localization,localization,molecular_function,cellular process,regul…	hsa05410,hsa05412,hsa05414,hsa04010,hsa04921,hsa04261,hsa04260	Hypertrophic cardiomyopathy (HCM),Arrhythmogenic right ventricular cardiomyopathy (ARVC),Dilated cardiomyopathy,MAPK signaling pathway,Oxytocin signaling pathway,Adrenergic signaling in cardiomyocytes,Cardiac muscle contraction
ENST00000446091.1	ENSG00000224187.1	RP11-132N15.3	chr3:187965767-187976407	0.849186	0.126611	2.74568	0.0043	0.999477	Annotated_lncRNA	co_expression	ENSG00000013364	MVP	Major vault protein, N-terminal||-||Shoulder domain	GO:0044428,GO:0044446,GO:0044422,GO:0043226,GO:0005515,GO:0043229,GO:0005634,GO:0043227,GO:0043231,GO:0032991,GO:0044424,GO:0044444,GO:0048519,GO:0005488,GO:0005622,GO:0005737,GO:0048523,GO:0005623,GO:0071704,GO:0044464,GO:0044260,GO:0044238,GO:0051716,GO:0044237,GO:0060255,GO:0043170,GO:0043234,GO:0019222,GO:0050896,GO:0065007,GO:0008152,GO:0050789,GO:0044267,GO:0033036,GO:0050794,GO:0080090,GO:…	nuclear part,intracellular organelle part,organelle part,organelle,protein binding,intracellular organelle,nucleus,membrane-bounded organelle,intracellular membrane-bounded organelle,macromolecular complex,intracellular part,cytoplasmic part,negative regulation of biological process,binding,intracellular,cytoplasm,negative regulation of cellular process,cell,organic substance metabolic process,ce…	--	--
ENST00000446091.1	ENSG00000224187.1	RP11-132N15.3	chr3:187965767-187976407	0.849186	0.126611	2.74568	0.0043	0.999477	Annotated_lncRNA	co_expression	ENSG00000164002	EXO5	-||Exonuclease V	GO:0006950,GO:0044428,GO:0005654,GO:0031981,GO:0044446,GO:0043233,GO:0031974,GO:0070013,GO:0044422,GO:0043226,GO:0005515,GO:0043229,GO:0005634,GO:0043227,GO:0043231,GO:0044424,GO:0033554,GO:0005829,GO:0044444,GO:0097159,GO:1901363,GO:0005488,GO:0005622,GO:0005737,GO:0003676,GO:0090304,GO:0005623,GO:0071704,GO:0044464,GO:0044260,GO:0044238,GO:0051716,GO:0034641,GO:0044237,GO:1901360,GO:0006974,GO:…	response to stress,nuclear part,nucleoplasm,nuclear lumen,intracellular organelle part,organelle lumen,membrane-enclosed lumen,intracellular organelle lumen,organelle part,organelle,protein binding,intracellular organelle,nucleus,membrane-bounded organelle,intracellular membrane-bounded organelle,intracellular part,cellular response to stress,cytosol,cytoplasmic part,organic cyclic compound bindi…	--	--
ENST00000446091.1	ENSG00000224187.1	RP11-132N15.3	chr3:187965767-187976407	0.849186	0.126611	2.74568	0.0043	0.999477	Annotated_lncRNA	co_expression	ENSG00000198046	ZNF667	Zinc finger, C2H2||Zinc finger, C2H2-like||Zinc finger C2H2-type/integrase DNA-binding domain||Krueppel-associated box	GO:0043226,GO:0043229,GO:0005634,GO:0043227,GO:0043231,GO:0044424,GO:0097159,GO:1901363,GO:0005488,GO:0005622,GO:0003676,GO:0090304,GO:0005623,GO:0071704,GO:0010467,GO:0044464,GO:0044260,GO:0044238,GO:0034641,GO:0044237,GO:0060255,GO:1901360,GO:0043170,GO:0006139,GO:0003677,GO:0046483,GO:0019222,GO:0065007,GO:0008152,GO:0050789,GO:0010468,GO:0006725,GO:0006807,GO:0009059,GO:0050794,GO:0034645,GO:…	organelle,intracellular organelle,nucleus,membrane-bounded organelle,intracellular membrane-bounded organelle,intracellular part,organic cyclic compound binding,heterocyclic compound binding,binding,intracellular,nucleic acid binding,nucleic acid metabolic process,cell,organic substance metabolic process,gene expression,cell part,cellular macromolecule metabolic process,primary metabolic process,…	--	--
ENST00000446091.1	ENSG00000224187.1	RP11-132N15.3	chr3:187965767-187976407	0.849186	0.126611	2.74568	0.0043	0.999477	Annotated_lncRNA	co_expression	ENSG00000183963	SMTN	Smoothelin||-||Calponin homology domain	GO:0044428,GO:0005654,GO:0031981,GO:0044446,GO:0043233,GO:0031974,GO:0070013,GO:0044422,GO:0043226,GO:0005515,GO:0043229,GO:0005634,GO:0043227,GO:0043231,GO:0044424,GO:0005488,GO:0005622,GO:0005737,GO:0005623,GO:0044464,GO:0005575,GO:0043228,GO:0043232,GO:0003674,GO:0044699,GO:0008150,GO:0008092,GO:0005856,GO:0015629,GO:0003779,GO:0005198,GO:0006936,GO:0048731,GO:0044707,GO:0048513,GO:0044767,GO:…	nuclear part,nucleoplasm,nuclear lumen,intracellular organelle part,organelle lumen,membrane-enclosed lumen,intracellular organelle lumen,organelle part,organelle,protein binding,intracellular organelle,nucleus,membrane-bounded organelle,intracellular membrane-bounded organelle,intracellular part,binding,intracellular,cytoplasm,cell,cell part,cellular_component,non-membrane-bounded organelle,intr…	--	--
ENST00000446091.1	ENSG00000224187.1	RP11-132N15.3	chr3:187965767-187976407	0.849186	0.126611	2.74568	0.0043	0.999477	Annotated_lncRNA	co_expression	ENSG00000101197	BIRC7	Zinc finger, RING/FYVE/PHD-type||Zinc finger, RING-type||BIR repeat||Zinc finger, RING-type, conserved site	GO:0006950,GO:0044446,GO:0044422,GO:0043226,GO:0005515,GO:0043229,GO:0005634,GO:0080134,GO:0043227,GO:0043231,GO:0032991,GO:0044424,GO:0033554,GO:0044444,GO:0048519,GO:0005488,GO:0005622,GO:0048583,GO:0005737,GO:0048523,GO:0005623,GO:0071704,GO:0044464,GO:0044260,GO:0044238,GO:0051716,GO:0048584,GO:0044237,GO:0060255,GO:0065003,GO:0043170,GO:0080135,GO:0043933,GO:0043234,GO:0007049,GO:0019222,GO:…	response to stress,intracellular organelle part,organelle part,organelle,protein binding,intracellular organelle,nucleus,regulation of response to stress,membrane-bounded organelle,intracellular membrane-bounded organelle,macromolecular complex,intracellular part,cellular response to stress,cytoplasmic part,negative regulation of biological process,binding,intracellular,regulation of response to …	hsa05222,hsa05145,hsa04210,hsa05200,hsa04120	Small cell lung cancer,Toxoplasmosis,Apoptosis,Pathways in cancer,Ubiquitin mediated proteolysis
ENST00000446091.1	ENSG00000224187.1	RP11-132N15.3	chr3:187965767-187976407	0.849186	0.126611	2.74568	0.0043	0.999477	Annotated_lncRNA	co_expression	ENSG00000182986	ZNF320	Krueppel-associated box||Zinc finger C2H2-type/integrase DNA-binding domain||Zinc finger, C2H2||Zinc finger, C2H2-like	GO:0043226,GO:0043229,GO:0005634,GO:0043227,GO:0043231,GO:0044424,GO:0097159,GO:1901363,GO:0005488,GO:0005622,GO:0003676,GO:0090304,GO:0005623,GO:0071704,GO:0010467,GO:0044464,GO:0044260,GO:0044238,GO:0034641,GO:0044237,GO:0060255,GO:1901360,GO:0043170,GO:0006139,GO:0003677,GO:0046483,GO:0019222,GO:0065007,GO:0008152,GO:0050789,GO:0010468,GO:0006725,GO:0006807,GO:0009059,GO:0050794,GO:0034645,GO:…	organelle,intracellular organelle,nucleus,membrane-bounded organelle,intracellular membrane-bounded organelle,intracellular part,organic cyclic compound binding,heterocyclic compound binding,binding,intracellular,nucleic acid binding,nucleic acid metabolic process,cell,organic substance metabolic process,gene expression,cell part,cellular macromolecule metabolic process,primary metabolic process,…	--	--
ENST00000446091.1	ENSG00000224187.1	RP11-132N15.3	chr3:187965767-187976407	0.849186	0.126611	2.74568	0.0043	0.999477	Annotated_lncRNA	co_expression	ENSG00000171604	CXXC5	Zinc finger, CXXC-type||-	GO:0044428,GO:0005654,GO:0031981,GO:0044446,GO:0043233,GO:0031974,GO:0070013,GO:0044422,GO:0043226,GO:0005515,GO:0043229,GO:0005634,GO:0043227,GO:0043231,GO:0044424,GO:0097159,GO:0048519,GO:1901363,GO:0005488,GO:0005622,GO:0048583,GO:0005737,GO:0048523,GO:0003676,GO:0090304,GO:0005623,GO:0071704,GO:0010467,GO:0044464,GO:0044260,GO:0044238,GO:0051716,GO:0034641,GO:0048584,GO:0044237,GO:0060255,GO:…	nuclear part,nucleoplasm,nuclear lumen,intracellular organelle part,organelle lumen,membrane-enclosed lumen,intracellular organelle lumen,organelle part,organelle,protein binding,intracellular organelle,nucleus,membrane-bounded organelle,intracellular membrane-bounded organelle,intracellular part,organic cyclic compound binding,negative regulation of biological process,heterocyclic compound bindi…	--	--
ENST00000446091.1	ENSG00000224187.1	RP11-132N15.3	chr3:187965767-187976407	0.849186	0.126611	2.74568	0.0043	0.999477	Annotated_lncRNA	co_expression	ENSG00000080822	CLDND1	PMP-22/EMP/MP20/Claudin superfamily||-	GO:0005623,GO:0044464,GO:0005575,GO:0016020,GO:0009986,GO:0045177,GO:0016324,GO:0044425,GO:0044459,GO:0016021,GO:0031224,GO:0071944,GO:0005886	cell,cell part,cellular_component,membrane,cell surface,apical part of cell,apical plasma membrane,membrane part,plasma membrane part,integral to membrane,intrinsic to membrane,cell periphery,plasma membrane	--	--
ENST00000446091.1	ENSG00000224187.1	RP11-132N15.3	chr3:187965767-187976407	0.849186	0.126611	2.74568	0.0043	0.999477	Annotated_lncRNA	co_expression	ENSG00000171552	BCL2L1	Bcl2-like||Apoptosis regulator, Bcl-2, BH1 motif, conserved site||Apoptosis regulator, Bcl-X||Apoptosis regulator, Bcl-2, BH2 motif, conserved site||Apoptosis regulator, Bcl-2/ BclX||Apoptosis regulator, Bcl-2, BH3 motif, conserved site||Apoptosis regulator, Bcl-2 protein, BH4||Blc2 family||Apoptosis regulator, Bcl-2, BH4 motif, conserved site	GO:0006950,GO:0044428,GO:0044446,GO:0043233,GO:0031974,GO:0070013,GO:0044422,GO:0043226,GO:0005515,GO:0043229,GO:0005634,GO:0080134,GO:0043227,GO:0043231,GO:0032991,GO:0044424,GO:0044403,GO:0044419,GO:0033554,GO:0005829,GO:0044444,GO:0048519,GO:0005488,GO:0005622,GO:0048583,GO:0044764,GO:0005737,GO:0016032,GO:0048523,GO:0034097,GO:0005623,GO:0044464,GO:0051716,GO:0051704,GO:0048584,GO:0006974,GO:…	response to stress,nuclear part,intracellular organelle part,organelle lumen,membrane-enclosed lumen,intracellular organelle lumen,organelle part,organelle,protein binding,intracellular organelle,nucleus,regulation of response to stress,membrane-bounded organelle,intracellular membrane-bounded organelle,macromolecular complex,intracellular part,symbiosis, encompassing mutualism through parasitism…	hsa05212,hsa05222,hsa05145,hsa04210,hsa05200,hsa05202,hsa04064,hsa05220,hsa04014,hsa05166,hsa04630,hsa05014,hsa04151	Pancreatic cancer,Small cell lung cancer,Toxoplasmosis,Apoptosis,Pathways in cancer,Transcriptional misregulation in cancer,NF-kappa B signaling pathway,Chronic myeloid leukemia,Ras signaling pathway,HTLV-I infection,Jak-STAT signaling pathway,Amyotrophic lateral sclerosis (ALS),PI3K-Akt signaling pathway
ENST00000446091.1	ENSG00000224187.1	RP11-132N15.3	chr3:187965767-187976407	0.849186	0.126611	2.74568	0.0043	0.999477	Annotated_lncRNA	co_expression	ENSG00000204580	DDR1	Protein kinase-like domain||Protein kinase domain||Tyrosine-protein kinase, active site||Tyrosine-protein kinase, receptor class II, conserved site||Coagulation factor 5/8 C-terminal domain||Tyrosine-protein kinase, catalytic domain||Galactose-binding domain-like||-||Serine-threonine/tyrosine-protein kinase catalytic domain||Discoidin domain-containing receptor	GO:0006950,GO:0032991,GO:0048519,GO:0005515,GO:0048523,GO:0051704,GO:0044238,GO:0044267,GO:0044260,GO:0071704,GO:0043170,GO:0043226,GO:0097159,GO:1901363,GO:0008152,GO:0019538,GO:0005488,GO:0043227,GO:0043234,GO:0050789,GO:0044237,GO:0065007,GO:0051716,GO:0050794,GO:0006464,GO:0036211,GO:0005623,GO:0050896,GO:0043412,GO:0044464,GO:0042060,GO:0038083,GO:0016773,GO:0036094,GO:0016043,GO:0071840,GO:…	response to stress,macromolecular complex,negative regulation of biological process,protein binding,negative regulation of cellular process,multi-organism process,primary metabolic process,cellular protein metabolic process,cellular macromolecule metabolic process,organic substance metabolic process,macromolecule metabolic process,organelle,organic cyclic compound binding,heterocyclic compound bi…	--	--
ENST00000446091.1	ENSG00000224187.1	RP11-132N15.3	chr3:187965767-187976407	0.849186	0.126611	2.74568	0.0043	0.999477	Annotated_lncRNA	co_expression	ENSG00000204859	ZBTB48	Zinc finger C2H2-type/integrase DNA-binding domain||BTB/POZ domain||Zinc finger, C2H2||-||SKP1/BTB/POZ domain||Zinc finger, C2H2-like	GO:0044428,GO:0005654,GO:0031981,GO:0044446,GO:0043233,GO:0031974,GO:0070013,GO:0044422,GO:0043226,GO:0005515,GO:0043229,GO:0005634,GO:0043227,GO:0043231,GO:0044424,GO:0097159,GO:1901363,GO:0005488,GO:0005622,GO:0005737,GO:0003676,GO:0090304,GO:0005623,GO:0071704,GO:0010467,GO:0044464,GO:0044260,GO:0044238,GO:0034641,GO:0044237,GO:0060255,GO:1901360,GO:0043170,GO:0006139,GO:0003677,GO:0046483,GO:…	nuclear part,nucleoplasm,nuclear lumen,intracellular organelle part,organelle lumen,membrane-enclosed lumen,intracellular organelle lumen,organelle part,organelle,protein binding,intracellular organelle,nucleus,membrane-bounded organelle,intracellular membrane-bounded organelle,intracellular part,organic cyclic compound binding,heterocyclic compound binding,binding,intracellular,cytoplasm,nucleic…	--	--
ENST00000446091.1	ENSG00000224187.1	RP11-132N15.3	chr3:187965767-187976407	0.849186	0.126611	2.74568	0.0043	0.999477	Annotated_lncRNA	co_expression	ENSG00000166478	ZNF143	Zinc finger C2H2-type/integrase DNA-binding domain||Zinc finger, C2H2||-||Zinc finger, C2H2-like	GO:0044428,GO:0005654,GO:0031981,GO:0044446,GO:0043233,GO:0031974,GO:0070013,GO:0044422,GO:0043226,GO:0005515,GO:0043229,GO:0005634,GO:0043227,GO:0043231,GO:0044424,GO:0097159,GO:1901363,GO:0005488,GO:0005622,GO:0003676,GO:0090304,GO:0005623,GO:0071704,GO:0010467,GO:0044464,GO:0044260,GO:0044238,GO:0034641,GO:0044237,GO:0060255,GO:1901360,GO:0043170,GO:0006139,GO:0003677,GO:0046483,GO:0019222,GO:…	nuclear part,nucleoplasm,nuclear lumen,intracellular organelle part,organelle lumen,membrane-enclosed lumen,intracellular organelle lumen,organelle part,organelle,protein binding,intracellular organelle,nucleus,membrane-bounded organelle,intracellular membrane-bounded organelle,intracellular part,organic cyclic compound binding,heterocyclic compound binding,binding,intracellular,nucleic acid bind…	--	--
ENST00000446091.1	ENSG00000224187.1	RP11-132N15.3	chr3:187965767-187976407	0.849186	0.126611	2.74568	0.0043	0.999477	Annotated_lncRNA	co_expression	ENSG00000068615	REEP1	TB2/DP1/HVA22-related protein	GO:0044446,GO:0044422,GO:0043226,GO:0005515,GO:0043229,GO:0043227,GO:0043231,GO:0044424,GO:0044444,GO:0005488,GO:0005622,GO:0005737,GO:0005623,GO:0044464,GO:0065007,GO:0050789,GO:0006996,GO:0071840,GO:0016043,GO:0033036,GO:0050794,GO:0005575,GO:0051641,GO:0051649,GO:0008104,GO:0070727,GO:0034613,GO:0006810,GO:0051234,GO:0051179,GO:0003674,GO:0046907,GO:0009987,GO:0060341,GO:0044763,GO:0031090,GO:…	intracellular organelle part,organelle part,organelle,protein binding,intracellular organelle,membrane-bounded organelle,intracellular membrane-bounded organelle,intracellular part,cytoplasmic part,binding,intracellular,cytoplasm,cell,cell part,biological regulation,regulation of biological process,organelle organization,cellular component organization or biogenesis,cellular component organizatio…	--	--
ENST00000446091.1	ENSG00000224187.1	RP11-132N15.3	chr3:187965767-187976407	0.849186	0.126611	2.74568	0.0043	0.999477	Annotated_lncRNA	co_expression	ENSG00000128891	C15orf57	Coiled-coil domain containing protein 32	--	--	--	--
ENST00000446091.1	ENSG00000224187.1	RP11-132N15.3	chr3:187965767-187976407	0.849186	0.126611	2.74568	0.0043	0.999477	Annotated_lncRNA	co_expression	ENSG00000276043	UHRF1	Zinc finger, RING-type||Ubiquitin domain||Zinc finger, FYVE/PHD-type||Ubiquitin-related domain||Zinc finger, PHD-finger||Zinc finger, RING/FYVE/PHD-type||Zinc finger, PHD-type||Ribosomal protein L2 domain 2||PUA-like domain||SRA-YDG||UHRF1, tandem tudor domain||Zinc finger, RING-type, conserved site	GO:0006950,GO:0044428,GO:0031981,GO:0044446,GO:0043233,GO:0031974,GO:0070013,GO:0044422,GO:0043226,GO:0005515,GO:0043229,GO:0005634,GO:0043227,GO:0043231,GO:0044424,GO:0033554,GO:0097159,GO:0048519,GO:1901363,GO:0005488,GO:0005622,GO:0048523,GO:0003676,GO:0090304,GO:0005623,GO:0071704,GO:0010467,GO:0044464,GO:0044260,GO:0044238,GO:0051716,GO:0034641,GO:0044237,GO:0060255,GO:1901360,GO:0006974,GO:…	response to stress,nuclear part,nuclear lumen,intracellular organelle part,organelle lumen,membrane-enclosed lumen,intracellular organelle lumen,organelle part,organelle,protein binding,intracellular organelle,nucleus,membrane-bounded organelle,intracellular membrane-bounded organelle,intracellular part,cellular response to stress,organic cyclic compound binding,negative regulation of biological …	--	--
ENST00000446091.1	ENSG00000224187.1	RP11-132N15.3	chr3:187965767-187976407	0.849186	0.126611	2.74568	0.0043	0.999477	Annotated_lncRNA	co_expression	ENSG00000119574	ZBTB45	Zinc finger C2H2-type/integrase DNA-binding domain||Zinc finger, C2H2||BTB/POZ domain||Zinc finger, C2H2-like||SKP1/BTB/POZ domain||-	GO:0043227,GO:0043226,GO:0034641,GO:0005488,GO:0005622,GO:0044424,GO:0006807,GO:0071704,GO:0044238,GO:0044237,GO:0008152,GO:0003674,GO:1901360,GO:0043229,GO:0006139,GO:0008150,GO:0046483,GO:0043231,GO:0044260,GO:0009987,GO:0005634,GO:1901363,GO:0097159,GO:0006725,GO:0090304,GO:0043170,GO:0016070,GO:0044464,GO:0010467,GO:0044249,GO:0003676,GO:0005623,GO:0009058,GO:0019222,GO:0044271,GO:1901576,GO:…	membrane-bounded organelle,organelle,cellular nitrogen compound metabolic process,binding,intracellular,intracellular part,nitrogen compound metabolic process,organic substance metabolic process,primary metabolic process,cellular metabolic process,metabolic process,molecular_function,organic cyclic compound metabolic process,intracellular organelle,nucleobase-containing compound metabolic process…	--	--
ENST00000446091.1	ENSG00000224187.1	RP11-132N15.3	chr3:187965767-187976407	0.849186	0.126611	2.74568	0.0043	0.999477	Annotated_lncRNA	co_expression	ENSG00000106069	CHN2	SH2 domain||Diacylglycerol/phorbol-ester binding||Rho GTPase activation protein||Protein kinase C-like, phorbol ester/diacylglycerol-binding domain||-||Chimaerin||Rho GTPase-activating protein domain	GO:0005515,GO:0044424,GO:0005829,GO:0044444,GO:0005488,GO:0005622,GO:0048583,GO:0005737,GO:0005623,GO:0071704,GO:0044464,GO:0044238,GO:0051716,GO:0034641,GO:0048584,GO:0044237,GO:1901360,GO:0006139,GO:0046483,GO:0019222,GO:0050896,GO:0065007,GO:0008152,GO:0048518,GO:0050789,GO:0006725,GO:0006807,GO:0035556,GO:0050794,GO:0080090,GO:0044248,GO:0005575,GO:0009966,GO:0031323,GO:0048522,GO:0051171,GO:…	protein binding,intracellular part,cytosol,cytoplasmic part,binding,intracellular,regulation of response to stimulus,cytoplasm,cell,organic substance metabolic process,cell part,primary metabolic process,cellular response to stimulus,cellular nitrogen compound metabolic process,positive regulation of response to stimulus,cellular metabolic process,organic cyclic compound metabolic process,nucleob…	--	--
ENST00000446091.1	ENSG00000224187.1	RP11-132N15.3	chr3:187965767-187976407	0.849186	0.126611	2.74568	0.0043	0.999477	Annotated_lncRNA	co_expression	ENSG00000075624	ACTB	Actin/actin-like conserved site||Actin family||Actin, conserved site	GO:0006950,GO:0044428,GO:0005654,GO:0031981,GO:0044446,GO:0043233,GO:0031974,GO:0070013,GO:0044422,GO:0006955,GO:0043226,GO:0005515,GO:0043229,GO:0002376,GO:0005634,GO:0043227,GO:0043231,GO:0032991,GO:0044424,GO:0005829,GO:0044444,GO:0097159,GO:1901363,GO:0005488,GO:0005622,GO:0048583,GO:0005737,GO:0003676,GO:0005623,GO:0071704,GO:0010467,GO:0002682,GO:0044464,GO:0050776,GO:0051716,GO:0048584,GO:…	response to stress,nuclear part,nucleoplasm,nuclear lumen,intracellular organelle part,organelle lumen,membrane-enclosed lumen,intracellular organelle lumen,organelle part,immune response,organelle,protein binding,intracellular organelle,immune system process,nucleus,membrane-bounded organelle,intracellular membrane-bounded organelle,macromolecular complex,intracellular part,cytosol,cytoplasmic p…	hsa04520,hsa04611,hsa05410,hsa05412,hsa05414,hsa04510,hsa04015,hsa05132,hsa05100,hsa05205,hsa05164,hsa04919,hsa05130,hsa04145,hsa05131,hsa04530,hsa04921,hsa05110,hsa04670,hsa04390,hsa04810,hsa05416,hsa04971	Adherens junction,Platelet activation,Hypertrophic cardiomyopathy (HCM),Arrhythmogenic right ventricular cardiomyopathy (ARVC),Dilated cardiomyopathy,Focal adhesion,Rap1 signaling pathway,Salmonella infection,Bacterial invasion of epithelial cells,Proteoglycans in cancer,Influenza A,Thyroid hormone signaling pathway,Pathogenic Escherichia coli infection,Phagosome,Shigellosis,Tight junction,Oxytoc…
ENST00000446091.1	ENSG00000224187.1	RP11-132N15.3	chr3:187965767-187976407	0.849186	0.126611	2.74568	0.0043	0.999477	Annotated_lncRNA	co_expression	ENSG00000109846	CRYAB	Alpha crystallin/Hsp20 domain||HSP20-like chaperone||Alpha-crystallin, subunit B||Alpha-crystallin, N-terminal||Alpha crystallin/Heat shock protein||Small heat shock protein HSP20	GO:0006950,GO:0044428,GO:0005654,GO:0031981,GO:0044446,GO:0043233,GO:0031974,GO:0070013,GO:0044422,GO:0043226,GO:0005515,GO:0043229,GO:0005634,GO:0080134,GO:0043227,GO:0043231,GO:0044424,GO:0033554,GO:0005829,GO:0044444,GO:0048519,GO:0005488,GO:0005622,GO:0048583,GO:0005737,GO:0048523,GO:0005623,GO:0071704,GO:0010467,GO:0044464,GO:0044260,GO:0044238,GO:0051716,GO:0044237,GO:0060255,GO:0065003,GO:…	response to stress,nuclear part,nucleoplasm,nuclear lumen,intracellular organelle part,organelle lumen,membrane-enclosed lumen,intracellular organelle lumen,organelle part,organelle,protein binding,intracellular organelle,nucleus,regulation of response to stress,membrane-bounded organelle,intracellular membrane-bounded organelle,intracellular part,cellular response to stress,cytosol,cytoplasmic p…	hsa04141	Protein processing in endoplasmic reticulum
ENST00000446091.1	ENSG00000224187.1	RP11-132N15.3	chr3:187965767-187976407	0.849186	0.126611	2.74568	0.0043	0.999477	Annotated_lncRNA	co_expression	ENSG00000173391	OLR1	-||Ly49-like, N-terminal||C-type lectin-like||C-type lectin||C-type lectin fold	GO:0006950,GO:0044428,GO:0005654,GO:0031981,GO:0044446,GO:0043233,GO:0031974,GO:0070013,GO:0044422,GO:0043226,GO:0043229,GO:0002376,GO:0005634,GO:0043227,GO:0043231,GO:0032991,GO:0044424,GO:0005488,GO:0005622,GO:0006952,GO:0005623,GO:0071704,GO:0044464,GO:0044238,GO:0043170,GO:0043234,GO:0050896,GO:0008152,GO:0005575,GO:0019538,GO:0006810,GO:0051234,GO:0009611,GO:0051179,GO:0016192,GO:0003674,GO:…	response to stress,nuclear part,nucleoplasm,nuclear lumen,intracellular organelle part,organelle lumen,membrane-enclosed lumen,intracellular organelle lumen,organelle part,organelle,intracellular organelle,immune system process,nucleus,membrane-bounded organelle,intracellular membrane-bounded organelle,macromolecular complex,intracellular part,binding,intracellular,defense response,cell,organic s…	hsa03320,hsa04145	PPAR signaling pathway,Phagosome
ENST00000446091.1	ENSG00000224187.1	RP11-132N15.3	chr3:187965767-187976407	0.849186	0.126611	2.74568	0.0043	0.999477	Annotated_lncRNA	co_expression	ENSG00000178567	EPM2AIP1	-||EPM2A-interacting protein 1	GO:0010033,GO:0044446,GO:0044422,GO:0005515,GO:0050896,GO:0031974,GO:0043233,GO:0044428,GO:0070013,GO:0043227,GO:0043226,GO:0042221,GO:0034641,GO:0031981,GO:0005488,GO:0005622,GO:0048518,GO:0044424,GO:0006807,GO:0071704,GO:0044238,GO:0044237,GO:0005737,GO:0008152,GO:0003674,GO:1901360,GO:0043229,GO:0006139,GO:0008150,GO:0046483,GO:0043231,GO:0044260,GO:0009987,GO:0044444,GO:0005634,GO:0005654,GO:…	response to organic substance,intracellular organelle part,organelle part,protein binding,response to stimulus,membrane-enclosed lumen,organelle lumen,nuclear part,intracellular organelle lumen,membrane-bounded organelle,organelle,response to chemical stimulus,cellular nitrogen compound metabolic process,nuclear lumen,binding,intracellular,positive regulation of biological process,intracellular p…	--	--
ENST00000446091.1	ENSG00000224187.1	RP11-132N15.3	chr3:187965767-187976407	0.849186	0.126611	2.74568	0.0043	0.999477	Annotated_lncRNA	co_expression	ENSG00000160124	CCDC58	Caffeine-induced death protein 2	GO:0043226,GO:0043229,GO:0043227,GO:0043231,GO:0044424,GO:0044444,GO:0005622,GO:0005737,GO:0005623,GO:0044464,GO:0005575,GO:0005739	organelle,intracellular organelle,membrane-bounded organelle,intracellular membrane-bounded organelle,intracellular part,cytoplasmic part,intracellular,cytoplasm,cell,cell part,cellular_component,mitochondrion	--	--
ENST00000446091.1	ENSG00000224187.1	RP11-132N15.3	chr3:187965767-187976407	0.849186	0.126611	2.74568	0.0043	0.999477	Annotated_lncRNA	co_expression	ENSG00000248487	ABHD14A	Alpha/Beta hydrolase fold||Alpha/beta hydrolase fold-1||-	GO:0043226,GO:0043227,GO:0044424,GO:0005622,GO:0005737,GO:0005623,GO:0044464,GO:0005575,GO:0003674,GO:0031988,GO:0031982,GO:0070062,GO:0043230,GO:0065010,GO:0016020,GO:0016787,GO:0003824,GO:0044421,GO:0005576,GO:0044425,GO:0016021,GO:0031224	organelle,membrane-bounded organelle,intracellular part,intracellular,cytoplasm,cell,cell part,cellular_component,molecular_function,membrane-bounded vesicle,vesicle,extracellular vesicular exosome,extracellular organelle,extracellular membrane-bounded organelle,membrane,hydrolase activity,catalytic activity,extracellular region part,extracellular region,membrane part,integral to membrane,intrins…	--	--
ENST00000446091.1	ENSG00000224187.1	RP11-132N15.3	chr3:187965767-187976407	0.849186	0.126611	2.74568	0.0043	0.999477	Annotated_lncRNA	co_expression	ENSG00000100401	RANGAP1	Leucine-rich repeat domain, L domain-like||-||Leucine-rich repeat||Ran GTPase-activating protein||Ran-GTPase activating protein 1, C-terminal	GO:0006950,GO:0010033,GO:0044446,GO:0044422,GO:0005515,GO:0070887,GO:0050896,GO:0044428,GO:0043227,GO:0071310,GO:0043226,GO:0042221,GO:0034641,GO:0005488,GO:0005622,GO:0005912,GO:0044424,GO:0045184,GO:0070161,GO:0033036,GO:0048519,GO:0006807,GO:0071704,GO:0044238,GO:0051716,GO:0008104,GO:0044237,GO:0005737,GO:0015031,GO:0008152,GO:0051649,GO:0003674,GO:1901360,GO:0019538,GO:0043229,GO:0006139,GO:…	response to stress,response to organic substance,intracellular organelle part,organelle part,protein binding,cellular response to chemical stimulus,response to stimulus,nuclear part,membrane-bounded organelle,cellular response to organic substance,organelle,response to chemical stimulus,cellular nitrogen compound metabolic process,binding,intracellular,adherens junction,intracellular part,establi…	hsa03013	RNA transport
ENST00000446091.1	ENSG00000224187.1	RP11-132N15.3	chr3:187965767-187976407	0.849186	0.126611	2.74568	0.0043	0.999477	Annotated_lncRNA	co_expression	ENSG00000179364	PACS2	-||Phosphofurin acidic cluster sorting protein 1	GO:0006950,GO:0044446,GO:0043233,GO:0031974,GO:0070013,GO:0044422,GO:0043226,GO:0005515,GO:0043229,GO:0043227,GO:0043231,GO:0044424,GO:0044403,GO:0044419,GO:0033554,GO:0044444,GO:0005488,GO:0005622,GO:0044764,GO:0005737,GO:0016032,GO:0005623,GO:0044464,GO:0051716,GO:0051704,GO:0044237,GO:0050896,GO:0008152,GO:0006996,GO:0071840,GO:0006915,GO:0016043,GO:0012501,GO:0033036,GO:0044085,GO:0044248,GO:…	response to stress,intracellular organelle part,organelle lumen,membrane-enclosed lumen,intracellular organelle lumen,organelle part,organelle,protein binding,intracellular organelle,membrane-bounded organelle,intracellular membrane-bounded organelle,intracellular part,symbiosis, encompassing mutualism through parasitism,interspecies interaction between organisms,cellular response to stress,cytop…	--	--
ENST00000446091.1	ENSG00000224187.1	RP11-132N15.3	chr3:187965767-187976407	0.849186	0.126611	2.74568	0.0043	0.999477	Annotated_lncRNA	co_expression	ENSG00000156709	AIFM1	Mitochondrial apoptosis-inducing factor, C-terminal domain||FAD/NAD-linked reductase, dimerisation domain||FAD/NAD(P)-binding domain||-||Protein MGARP, N-terminal||Pyridine nucleotide-disulphide oxidoreductase, dimerisation domain	GO:0006950,GO:0044446,GO:0031974,GO:0044422,GO:0043226,GO:0005515,GO:0043229,GO:0005634,GO:0043227,GO:0043231,GO:0044424,GO:0033554,GO:0005829,GO:0044444,GO:0097159,GO:1901363,GO:0005488,GO:0005622,GO:0005737,GO:0003676,GO:0090304,GO:0005623,GO:0071704,GO:0044464,GO:0044260,GO:0044238,GO:0051716,GO:0034641,GO:0044237,GO:1901360,GO:0043170,GO:0006139,GO:0003677,GO:0046483,GO:0019222,GO:0050896,GO:…	response to stress,intracellular organelle part,membrane-enclosed lumen,organelle part,organelle,protein binding,intracellular organelle,nucleus,membrane-bounded organelle,intracellular membrane-bounded organelle,intracellular part,cellular response to stress,cytosol,cytoplasmic part,organic cyclic compound binding,heterocyclic compound binding,binding,intracellular,cytoplasm,nucleic acid binding…	hsa04210	Apoptosis
ENST00000446091.1	ENSG00000224187.1	RP11-132N15.3	chr3:187965767-187976407	0.849186	0.126611	2.74568	0.0043	0.999477	Annotated_lncRNA	co_expression	ENSG00000198382	UVRAG	UV radiation resistance protein/autophagy-related protein 14||-||C2 domain	GO:0006950,GO:0044428,GO:0044446,GO:0044422,GO:0043226,GO:0005515,GO:0043229,GO:0005634,GO:0043227,GO:0043231,GO:0032991,GO:0044424,GO:0044403,GO:0044419,GO:0033554,GO:0044444,GO:0005488,GO:0005622,GO:0044764,GO:0005737,GO:0016032,GO:0090304,GO:0005623,GO:0071704,GO:0044464,GO:0044260,GO:0044238,GO:0051716,GO:0051704,GO:0034641,GO:0044237,GO:0060255,GO:1901360,GO:0006974,GO:0065003,GO:0043170,GO:…	response to stress,nuclear part,intracellular organelle part,organelle part,organelle,protein binding,intracellular organelle,nucleus,membrane-bounded organelle,intracellular membrane-bounded organelle,macromolecular complex,intracellular part,symbiosis, encompassing mutualism through parasitism,interspecies interaction between organisms,cellular response to stress,cytoplasmic part,binding,intrac…	--	--
ENST00000446091.1	ENSG00000224187.1	RP11-132N15.3	chr3:187965767-187976407	0.849186	0.126611	2.74568	0.0043	0.999477	Annotated_lncRNA	co_expression	ENSG00000158747	NBL1	Neuroblastoma suppressor of tumourigenicity 1||Cystine-knot cytokine||Cystine knot, C-terminal||DAN	GO:0005515,GO:0002376,GO:0048519,GO:0005488,GO:0048583,GO:0048523,GO:0090304,GO:0071704,GO:0010467,GO:0002682,GO:0044260,GO:0044238,GO:0051716,GO:0034641,GO:0044237,GO:0060255,GO:1901360,GO:0043170,GO:0006139,GO:0046483,GO:0019222,GO:0050896,GO:0065007,GO:0008152,GO:0048518,GO:0050789,GO:0010468,GO:0006725,GO:0071840,GO:0006807,GO:0016043,GO:0009059,GO:0033036,GO:0050794,GO:0034645,GO:0080090,GO:…	protein binding,immune system process,negative regulation of biological process,binding,regulation of response to stimulus,negative regulation of cellular process,nucleic acid metabolic process,organic substance metabolic process,gene expression,regulation of immune system process,cellular macromolecule metabolic process,primary metabolic process,cellular response to stimulus,cellular nitrogen co…	--	--
ENST00000446091.1	ENSG00000224187.1	RP11-132N15.3	chr3:187965767-187976407	0.849186	0.126611	2.74568	0.0043	0.999477	Annotated_lncRNA	co_expression	ENSG00000116857	TMEM9	TMEM9	GO:0044446,GO:0044422,GO:0043226,GO:0043229,GO:0043227,GO:0043231,GO:0044424,GO:0044444,GO:0005622,GO:0005737,GO:0005623,GO:0044464,GO:0005575,GO:0006810,GO:0051234,GO:0051179,GO:0003674,GO:0031090,GO:0016020,GO:0008150,GO:0000323,GO:0005764,GO:0005768,GO:0005770,GO:0005773,GO:0044437,GO:0005774,GO:0005765,GO:0044440,GO:0031902,GO:0010008,GO:0044425,GO:0016021,GO:0031224	intracellular organelle part,organelle part,organelle,intracellular organelle,membrane-bounded organelle,intracellular membrane-bounded organelle,intracellular part,cytoplasmic part,intracellular,cytoplasm,cell,cell part,cellular_component,transport,establishment of localization,localization,molecular_function,organelle membrane,membrane,biological_process,lytic vacuole,lysosome,endosome,late end…	--	--
ENST00000446091.1	ENSG00000224187.1	RP11-132N15.3	chr3:187965767-187976407	0.849186	0.126611	2.74568	0.0043	0.999477	Annotated_lncRNA	co_expression	ENSG00000170632	ARMC10	-||Armadillo-type fold||Armadillo repeat-containing domain||Armadillo-like helical	GO:0044446,GO:0044422,GO:0043226,GO:0043229,GO:0043227,GO:0043231,GO:0044424,GO:0044444,GO:0005622,GO:0005737,GO:0005623,GO:0044464,GO:0065007,GO:0050789,GO:0005575,GO:0031090,GO:0040008,GO:0016020,GO:0005783,GO:0012505,GO:0005789,GO:0044432,GO:0005739,GO:0042175,GO:0008150,GO:0040007,GO:0044425,GO:0016021,GO:0031224	intracellular organelle part,organelle part,organelle,intracellular organelle,membrane-bounded organelle,intracellular membrane-bounded organelle,intracellular part,cytoplasmic part,intracellular,cytoplasm,cell,cell part,biological regulation,regulation of biological process,cellular_component,organelle membrane,regulation of growth,membrane,endoplasmic reticulum,endomembrane system,endoplasmic r…	--	--
ENST00000446091.1	ENSG00000224187.1	RP11-132N15.3	chr3:187965767-187976407	0.849186	0.126611	2.74568	0.0043	0.999477	Annotated_lncRNA	co_expression	ENSG00000111837	MAK	Protein kinase-like domain||Serine/threonine-protein kinase, active site||Protein kinase domain||Protein kinase, ATP binding site	GO:0044446,GO:0044422,GO:0043226,GO:0005515,GO:0043229,GO:0005634,GO:0043227,GO:0043231,GO:0032991,GO:0044424,GO:0097159,GO:1901363,GO:0005488,GO:0005622,GO:0005737,GO:0090304,GO:0005623,GO:0071704,GO:0010467,GO:0044464,GO:0044260,GO:0044238,GO:0034641,GO:0044237,GO:0060255,GO:1901360,GO:0043170,GO:0006139,GO:0043234,GO:0007049,GO:0046483,GO:0019222,GO:0065007,GO:0008152,GO:0050789,GO:0010468,GO:…	intracellular organelle part,organelle part,organelle,protein binding,intracellular organelle,nucleus,membrane-bounded organelle,intracellular membrane-bounded organelle,macromolecular complex,intracellular part,organic cyclic compound binding,heterocyclic compound binding,binding,intracellular,cytoplasm,nucleic acid metabolic process,cell,organic substance metabolic process,gene expression,cell …	--	--
ENST00000446091.1	ENSG00000224187.1	RP11-132N15.3	chr3:187965767-187976407	0.849186	0.126611	2.74568	0.0043	0.999477	Annotated_lncRNA	co_expression	ENSG00000167196	FBXO22	F-box domain||FIST, C-domain||-	GO:0006950,GO:0044422,GO:0043226,GO:0043229,GO:0005634,GO:0043227,GO:0043231,GO:0044424,GO:0033554,GO:0044444,GO:0005622,GO:0005737,GO:0005623,GO:0071704,GO:0044464,GO:0044260,GO:0044238,GO:0051716,GO:0044237,GO:0060255,GO:0043170,GO:0019222,GO:0050896,GO:0065007,GO:0008152,GO:0048518,GO:0050789,GO:0010604,GO:0044265,GO:0009893,GO:0044267,GO:0050794,GO:0051169,GO:0080090,GO:0044248,GO:0005575,GO:…	response to stress,organelle part,organelle,intracellular organelle,nucleus,membrane-bounded organelle,intracellular membrane-bounded organelle,intracellular part,cellular response to stress,cytoplasmic part,intracellular,cytoplasm,cell,organic substance metabolic process,cell part,cellular macromolecule metabolic process,primary metabolic process,cellular response to stimulus,cellular metabolic …	--	--
ENST00000446091.1	ENSG00000224187.1	RP11-132N15.3	chr3:187965767-187976407	0.849186	0.126611	2.74568	0.0043	0.999477	Annotated_lncRNA	co_expression	ENSG00000140067	FAM181A	FAM181	--	--	--	--
ENST00000446091.1	ENSG00000224187.1	RP11-132N15.3	chr3:187965767-187976407	0.849186	0.126611	2.74568	0.0043	0.999477	Annotated_lncRNA	co_expression	ENSG00000168807	SNTB2	PDZ domain||Pleckstrin homology domain||PH domain-like||Beta-2-syntrophin||Syntrophin	GO:0044446,GO:0044422,GO:0043226,GO:0005515,GO:0043229,GO:0043227,GO:0043231,GO:0032991,GO:0044424,GO:0044444,GO:0005488,GO:0005622,GO:0005737,GO:0005623,GO:0044464,GO:0043234,GO:0005575,GO:0005912,GO:0070161,GO:0043228,GO:0043232,GO:0005924,GO:0030055,GO:0003674,GO:0005925,GO:0031988,GO:0031982,GO:0070062,GO:0043230,GO:0065010,GO:0031090,GO:0005874,GO:0016020,GO:0044433,GO:0012505,GO:0012506,GO:…	intracellular organelle part,organelle part,organelle,protein binding,intracellular organelle,membrane-bounded organelle,intracellular membrane-bounded organelle,macromolecular complex,intracellular part,cytoplasmic part,binding,intracellular,cytoplasm,cell,cell part,protein complex,cellular_component,adherens junction,anchoring junction,non-membrane-bounded organelle,intracellular non-membrane-b…	--	--
ENST00000446091.1	ENSG00000224187.1	RP11-132N15.3	chr3:187965767-187976407	0.849186	0.126611	2.74568	0.0043	0.999477	Annotated_lncRNA	co_expression	ENSG00000142405	NLRP12	Leucine-rich repeat||DAPIN domain||NACHT-associated domain||Death-like domain||Leucine-rich repeat domain, L domain-like||P-loop containing nucleoside triphosphate hydrolase||NACHT nucleoside triphosphatase	GO:0006950,GO:0043226,GO:0005515,GO:0043229,GO:0002376,GO:0005634,GO:0080134,GO:0043227,GO:0043231,GO:0044424,GO:0097159,GO:0048519,GO:1901363,GO:0005488,GO:0005622,GO:0048583,GO:0006952,GO:0005737,GO:0048523,GO:0090304,GO:0034097,GO:0005623,GO:0071704,GO:0010467,GO:0044464,GO:0044260,GO:0044238,GO:0051716,GO:0034641,GO:0048584,GO:0044237,GO:0060255,GO:1901360,GO:0043170,GO:0071345,GO:0006139,GO:…	response to stress,organelle,protein binding,intracellular organelle,immune system process,nucleus,regulation of response to stress,membrane-bounded organelle,intracellular membrane-bounded organelle,intracellular part,organic cyclic compound binding,negative regulation of biological process,heterocyclic compound binding,binding,intracellular,regulation of response to stimulus,defense response,cy…	--	--
ENST00000446091.1	ENSG00000224187.1	RP11-132N15.3	chr3:187965767-187976407	0.849186	0.126611	2.74568	0.0043	0.999477	Annotated_lncRNA	co_expression	ENSG00000058272	PPP1R12A	Ankyrin repeat||Protein phosphatase 1 regulatory subunit 12A/B, chordates||Ankyrin repeat-containing domain||-||cGMP-dependent protein kinase, interacting domain	GO:0044428,GO:0005654,GO:0031981,GO:0044446,GO:0043233,GO:0031974,GO:0070013,GO:0044422,GO:0043226,GO:0005515,GO:0043229,GO:0005634,GO:0043227,GO:0043231,GO:0032991,GO:0044424,GO:0005829,GO:0044444,GO:0005488,GO:0005622,GO:0005737,GO:0090304,GO:0005623,GO:0071704,GO:0010467,GO:0044464,GO:0044260,GO:0044238,GO:0051716,GO:0034641,GO:0044237,GO:0060255,GO:1901360,GO:0043170,GO:0006139,GO:0043234,GO:…	nuclear part,nucleoplasm,nuclear lumen,intracellular organelle part,organelle lumen,membrane-enclosed lumen,intracellular organelle lumen,organelle part,organelle,protein binding,intracellular organelle,nucleus,membrane-bounded organelle,intracellular membrane-bounded organelle,macromolecular complex,intracellular part,cytosol,cytoplasmic part,binding,intracellular,cytoplasm,nucleic acid metaboli…	hsa04611,hsa04510,hsa05205,hsa04921,hsa04024,hsa04810,hsa04270,hsa04022	Platelet activation,Focal adhesion,Proteoglycans in cancer,Oxytocin signaling pathway,cAMP signaling pathway,Regulation of actin cytoskeleton,Vascular smooth muscle contraction,cGMP-PKG signaling pathway
ENST00000446091.1	ENSG00000224187.1	RP11-132N15.3	chr3:187965767-187976407	0.849186	0.126611	2.74568	0.0043	0.999477	Annotated_lncRNA	co_expression	ENSG00000163870	TPRA1	Transmembrane protein adipocyte-associated 1||-	GO:0048519,GO:0048523,GO:0071704,GO:0044238,GO:0051716,GO:0007049,GO:0050896,GO:0065007,GO:0008152,GO:0022402,GO:0050789,GO:0050794,GO:0005575,GO:0000278,GO:0051726,GO:0003674,GO:0007165,GO:0009987,GO:0010948,GO:0044770,GO:0044763,GO:1901988,GO:0007154,GO:0044700,GO:0023052,GO:1901987,GO:0044699,GO:0044772,GO:0016020,GO:0010564,GO:0007568,GO:0007166,GO:1901991,GO:0008150,GO:0044710,GO:1901990,GO:…	negative regulation of biological process,negative regulation of cellular process,organic substance metabolic process,primary metabolic process,cellular response to stimulus,cell cycle,response to stimulus,biological regulation,metabolic process,cell cycle process,regulation of biological process,regulation of cellular process,cellular_component,mitotic cell cycle,regulation of cell cycle,molecul…	--	--
ENST00000446091.1	ENSG00000224187.1	RP11-132N15.3	chr3:187965767-187976407	0.849186	0.126611	2.74568	0.0043	0.999477	Annotated_lncRNA	co_expression	ENSG00000133112	TPT1	Mss4-like||Mss4/translationally controlled tumour-associated TCTP||Translationally controlled tumour protein||Translationally controlled tumour protein, conserved site	GO:0006950,GO:0044428,GO:0005654,GO:0031981,GO:0044446,GO:0043233,GO:0031974,GO:0070013,GO:0044422,GO:0043226,GO:0005515,GO:0043229,GO:0005634,GO:0080134,GO:0043227,GO:0043231,GO:0032991,GO:0044424,GO:0033554,GO:0044444,GO:0048519,GO:0005488,GO:0005622,GO:0048583,GO:0005737,GO:0048523,GO:0005623,GO:0044464,GO:0051716,GO:0051704,GO:0006974,GO:0080135,GO:0043234,GO:0050896,GO:0065007,GO:0050789,GO:…	response to stress,nuclear part,nucleoplasm,nuclear lumen,intracellular organelle part,organelle lumen,membrane-enclosed lumen,intracellular organelle lumen,organelle part,organelle,protein binding,intracellular organelle,nucleus,regulation of response to stress,membrane-bounded organelle,intracellular membrane-bounded organelle,macromolecular complex,intracellular part,cellular response to stres…	--	--
ENST00000446091.1	ENSG00000224187.1	RP11-132N15.3	chr3:187965767-187976407	0.849186	0.126611	2.74568	0.0043	0.999477	Annotated_lncRNA	co_expression	ENSG00000138674	SEC31A	Ancestral coatomer element 1, Sec16/Sec31||WD40 repeat||-||WD40/YVTN repeat-like-containing domain||WD40-repeat-containing domain	GO:0002376,GO:0032991,GO:0044446,GO:0005829,GO:0005515,GO:0044422,GO:0043226,GO:0043229,GO:0044424,GO:0044444,GO:0005488,GO:0043227,GO:0043234,GO:0043231,GO:0005622,GO:0005737,GO:0033036,GO:0005623,GO:0050896,GO:0044464,GO:0008104,GO:0015031,GO:0043933,GO:0065003,GO:0006996,GO:0019884,GO:0022607,GO:0002474,GO:0044085,GO:0045184,GO:0002478,GO:0016482,GO:0016043,GO:0071840,GO:0051641,GO:0048002,GO:…	immune system process,macromolecular complex,intracellular organelle part,cytosol,protein binding,organelle part,organelle,intracellular organelle,intracellular part,cytoplasmic part,binding,membrane-bounded organelle,protein complex,intracellular membrane-bounded organelle,intracellular,cytoplasm,macromolecule localization,cell,response to stimulus,cell part,protein localization,protein transpor…	hsa04141	Protein processing in endoplasmic reticulum
ENST00000446091.1	ENSG00000224187.1	RP11-132N15.3	chr3:187965767-187976407	0.849186	0.126611	2.74568	0.0043	0.999477	Annotated_lncRNA	co_expression	ENSG00000108523	RNF167	Zinc finger, RING-type||Zinc finger, RING/FYVE/PHD-type||PA domain||-||Zinc finger, RING-CH-type	GO:0005515,GO:0044424,GO:0048519,GO:0005488,GO:0005622,GO:0005737,GO:0048523,GO:0005623,GO:0071704,GO:0044464,GO:0044260,GO:0044238,GO:0044237,GO:0043170,GO:0007049,GO:0065007,GO:0008152,GO:0050789,GO:0044267,GO:0050794,GO:0045786,GO:0005575,GO:0019538,GO:0051726,GO:0070647,GO:0003674,GO:0009987,GO:0043167,GO:0006464,GO:0036211,GO:0044763,GO:0043412,GO:0032446,GO:0044699,GO:0016020,GO:0000209,GO:…	protein binding,intracellular part,negative regulation of biological process,binding,intracellular,cytoplasm,negative regulation of cellular process,cell,organic substance metabolic process,cell part,cellular macromolecule metabolic process,primary metabolic process,cellular metabolic process,macromolecule metabolic process,cell cycle,biological regulation,metabolic process,regulation of biologic…	--	--
ENST00000446091.1	ENSG00000224187.1	RP11-132N15.3	chr3:187965767-187976407	0.849186	0.126611	2.74568	0.0043	0.999477	Annotated_lncRNA	co_expression	ENSG00000175274	TP53I11	Tumor protein p53-inducible protein 11	GO:0006950,GO:0048519,GO:0048523,GO:0050896,GO:0065007,GO:0050789,GO:0050794,GO:0005575,GO:0009987,GO:0044699,GO:0016020,GO:0008150,GO:0008285,GO:0008283,GO:0042127,GO:0044425,GO:0016021,GO:0031224	response to stress,negative regulation of biological process,negative regulation of cellular process,response to stimulus,biological regulation,regulation of biological process,regulation of cellular process,cellular_component,cellular process,single-organism process,membrane,biological_process,negative regulation of cell proliferation,cell proliferation,regulation of cell proliferation,membrane …	--	--
ENST00000446091.1	ENSG00000224187.1	RP11-132N15.3	chr3:187965767-187976407	0.849186	0.126611	2.74568	0.0043	0.999477	Annotated_lncRNA	co_expression	ENSG00000244414	CFHR1	Sushi/SCR/CCP domain	GO:0006955,GO:0043226,GO:0002376,GO:0043227,GO:0048583,GO:0071704,GO:0002682,GO:0050776,GO:0044238,GO:0048584,GO:0043170,GO:0002684,GO:0002252,GO:0050896,GO:0065007,GO:0050778,GO:0008152,GO:0002253,GO:0048518,GO:0050789,GO:0005575,GO:0019538,GO:0031988,GO:0031982,GO:0070062,GO:0043230,GO:0065010,GO:0072562,GO:0044699,GO:0008150,GO:0044421,GO:0006959,GO:0072376,GO:0006956,GO:0005576,GO:0005615	immune response,organelle,immune system process,membrane-bounded organelle,regulation of response to stimulus,organic substance metabolic process,regulation of immune system process,regulation of immune response,primary metabolic process,positive regulation of response to stimulus,macromolecule metabolic process,positive regulation of immune system process,immune effector process,response to stim…	--	--
ENST00000446091.1	ENSG00000224187.1	RP11-132N15.3	chr3:187965767-187976407	0.849186	0.126611	2.74568	0.0043	0.999477	Annotated_lncRNA	co_expression	ENSG00000143549	TPM3	Tropomyosin||-	GO:0044446,GO:0044422,GO:0043226,GO:0005515,GO:0043229,GO:0043227,GO:0044424,GO:0005829,GO:0044444,GO:0005488,GO:0005622,GO:0005737,GO:0005623,GO:0044464,GO:0005575,GO:0043228,GO:0043232,GO:0003674,GO:0009987,GO:0031988,GO:0031982,GO:0070062,GO:0043230,GO:0065010,GO:0044763,GO:0044699,GO:0008150,GO:0006928,GO:0008092,GO:0043292,GO:0044421,GO:0044430,GO:0005856,GO:0015629,GO:0044449,GO:0030016,GO:…	intracellular organelle part,organelle part,organelle,protein binding,intracellular organelle,membrane-bounded organelle,intracellular part,cytosol,cytoplasmic part,binding,intracellular,cytoplasm,cell,cell part,cellular_component,non-membrane-bounded organelle,intracellular non-membrane-bounded organelle,molecular_function,cellular process,membrane-bounded vesicle,vesicle,extracellular vesicular…	hsa05200,hsa05410,hsa05414,hsa05216,hsa04261,hsa04260	Pathways in cancer,Hypertrophic cardiomyopathy (HCM),Dilated cardiomyopathy,Thyroid cancer,Adrenergic signaling in cardiomyocytes,Cardiac muscle contraction
ENST00000446091.1	ENSG00000224187.1	RP11-132N15.3	chr3:187965767-187976407	0.849186	0.126611	2.74568	0.0043	0.999477	Annotated_lncRNA	co_expression	ENSG00000260537	RP11-529K1.3	DEAD/DEAH box helicase domain||P-loop containing nucleoside triphosphate hydrolase||Helicase, C-terminal||RNA helicase, DEAD-box type, Q motif||Helicase superfamily 1/2, ATP-binding domain||-	GO:0097159,GO:1901363,GO:0005488,GO:0003676,GO:0036094,GO:0032550,GO:0001883,GO:0032549,GO:0035639,GO:0017076,GO:0032555,GO:0001882,GO:0000166,GO:1901265,GO:0043168,GO:0003674,GO:0032553,GO:0043167,GO:0030554,GO:0032559,GO:0005524	organic cyclic compound binding,heterocyclic compound binding,binding,nucleic acid binding,small molecule binding,purine ribonucleoside binding,purine nucleoside binding,ribonucleoside binding,purine ribonucleoside triphosphate binding,purine nucleotide binding,purine ribonucleotide binding,nucleoside binding,nucleotide binding,nucleoside phosphate binding,anion binding,molecular_function,ribonuc…	--	--
ENST00000446091.1	ENSG00000224187.1	RP11-132N15.3	chr3:187965767-187976407	0.849186	0.126611	2.74568	0.0043	0.999477	Annotated_lncRNA	co_expression	ENSG00000164045	CDC25A	M-phase inducer phosphatase||Rhodanese-like domain	GO:0044428,GO:0005654,GO:0031981,GO:0044446,GO:0043233,GO:0031974,GO:0070013,GO:0044422,GO:0043226,GO:0005515,GO:0043229,GO:0005634,GO:0043227,GO:0043231,GO:0044424,GO:0005829,GO:0044444,GO:0005488,GO:0005622,GO:0005737,GO:0090304,GO:0005623,GO:0071704,GO:0044464,GO:0044260,GO:0044238,GO:0051716,GO:0034641,GO:0044237,GO:0060255,GO:1901360,GO:0043170,GO:0006139,GO:0007049,GO:0046483,GO:0019222,GO:…	nuclear part,nucleoplasm,nuclear lumen,intracellular organelle part,organelle lumen,membrane-enclosed lumen,intracellular organelle lumen,organelle part,organelle,protein binding,intracellular organelle,nucleus,membrane-bounded organelle,intracellular membrane-bounded organelle,intracellular part,cytosol,cytoplasmic part,binding,intracellular,cytoplasm,nucleic acid metabolic process,cell,organic …	hsa04914,hsa04110,hsa05206	Progesterone-mediated oocyte maturation,Cell cycle,MicroRNAs in cancer
ENST00000446091.1	ENSG00000224187.1	RP11-132N15.3	chr3:187965767-187976407	0.849186	0.126611	2.74568	0.0043	0.999477	Annotated_lncRNA	co_expression	ENSG00000164125	FAM198B	FAM198 family||-	GO:0044446,GO:0044422,GO:0043226,GO:0043229,GO:0043227,GO:0043231,GO:0044424,GO:0044444,GO:0005622,GO:0005737,GO:0005623,GO:0044464,GO:0005575,GO:0031090,GO:0016020,GO:0012505,GO:0000139,GO:0005794,GO:0044431,GO:0044425,GO:0016021,GO:0031224	intracellular organelle part,organelle part,organelle,intracellular organelle,membrane-bounded organelle,intracellular membrane-bounded organelle,intracellular part,cytoplasmic part,intracellular,cytoplasm,cell,cell part,cellular_component,organelle membrane,membrane,endomembrane system,Golgi membrane,Golgi apparatus,Golgi apparatus part,membrane part,integral to membrane,intrinsic to membrane	--	--
ENST00000446091.1	ENSG00000224187.1	RP11-132N15.3	chr3:187965767-187976407	0.849186	0.126611	2.74568	0.0043	0.999477	Annotated_lncRNA	co_expression	ENSG00000214688	C10orf105	-	GO:0005575,GO:0016020,GO:0044425,GO:0016021,GO:0031224	cellular_component,membrane,membrane part,integral to membrane,intrinsic to membrane	--	--
ENST00000446091.1	ENSG00000224187.1	RP11-132N15.3	chr3:187965767-187976407	0.849186	0.126611	2.74568	0.0043	0.999477	Annotated_lncRNA	co_expression	ENSG00000172113	NME6	Nucleoside diphosphate kinase||Nucleoside diphosphate kinase, active site	GO:0043226,GO:0043229,GO:0043227,GO:0043231,GO:0044424,GO:0044444,GO:0097159,GO:0048519,GO:1901363,GO:0005488,GO:0005622,GO:0005737,GO:0048523,GO:0005623,GO:0071704,GO:0044464,GO:0044238,GO:0034641,GO:0044237,GO:1901360,GO:0006139,GO:0007049,GO:0046483,GO:0065007,GO:0008152,GO:0022402,GO:0050789,GO:0006725,GO:0006996,GO:0071840,GO:0006807,GO:0006915,GO:0016043,GO:0012501,GO:0050794,GO:0045786,GO:…	organelle,intracellular organelle,membrane-bounded organelle,intracellular membrane-bounded organelle,intracellular part,cytoplasmic part,organic cyclic compound binding,negative regulation of biological process,heterocyclic compound binding,binding,intracellular,cytoplasm,negative regulation of cellular process,cell,organic substance metabolic process,cell part,primary metabolic process,cellular…	hsa00240,hsa00230,hsa01100	Pyrimidine metabolism,Purine metabolism,Metabolic pathways
ENST00000446091.1	ENSG00000224187.1	RP11-132N15.3	chr3:187965767-187976407	0.849186	0.126611	2.74568	0.0043	0.999477	Annotated_lncRNA	co_expression	ENSG00000239857	GET4	Uncharacterised protein family UPF0363	GO:0005515,GO:0032991,GO:0044424,GO:0005829,GO:0044444,GO:0048519,GO:0005488,GO:0005622,GO:0005737,GO:0005623,GO:0044464,GO:0043234,GO:0065007,GO:0050789,GO:0006996,GO:0071840,GO:0016043,GO:0033036,GO:0032880,GO:0070201,GO:0005575,GO:0051641,GO:0008104,GO:0070727,GO:0034613,GO:0051223,GO:0045184,GO:0006810,GO:0051234,GO:0015031,GO:0071702,GO:0051179,GO:0003674,GO:0009987,GO:0044445,GO:0044763,GO:…	protein binding,macromolecular complex,intracellular part,cytosol,cytoplasmic part,negative regulation of biological process,binding,intracellular,cytoplasm,cell,cell part,protein complex,biological regulation,regulation of biological process,organelle organization,cellular component organization or biogenesis,cellular component organization,macromolecule localization,regulation of protein locali…	--	--
ENST00000446091.1	ENSG00000224187.1	RP11-132N15.3	chr3:187965767-187976407	0.849186	0.126611	2.74568	0.0043	0.999477	Annotated_lncRNA	co_expression	ENSG00000138079	SLC3A1	Glycoside hydrolase superfamily||Glycosyl hydrolase, family 13, catalytic domain||Glycoside hydrolase, catalytic domain||Glycoside hydrolase, family 13	GO:0044446,GO:0044422,GO:0043226,GO:0005515,GO:0043229,GO:0043227,GO:0043231,GO:0044424,GO:0044444,GO:0005488,GO:0005622,GO:0005737,GO:0005623,GO:0071704,GO:0044464,GO:0044238,GO:0044237,GO:0008152,GO:0006807,GO:0005575,GO:0006810,GO:0051234,GO:0071702,GO:0051179,GO:0003674,GO:0009987,GO:0031988,GO:0031982,GO:0070062,GO:0043230,GO:0065010,GO:0044763,GO:0044765,GO:0031090,GO:0044699,GO:0016020,GO:…	intracellular organelle part,organelle part,organelle,protein binding,intracellular organelle,membrane-bounded organelle,intracellular membrane-bounded organelle,intracellular part,cytoplasmic part,binding,intracellular,cytoplasm,cell,organic substance metabolic process,cell part,primary metabolic process,cellular metabolic process,metabolic process,nitrogen compound metabolic process,cellular_co…	hsa04974	Protein digestion and absorption
ENST00000446091.1	ENSG00000224187.1	RP11-132N15.3	chr3:187965767-187976407	0.849186	0.126611	2.74568	0.0043	0.999477	Annotated_lncRNA	co_expression	ENSG00000060971	ACAA1	Thiolase, active site||Thiolase, conserved site||Thiolase||Thiolase, acyl-enzyme intermediate active site||Thiolase, N-terminal||Thiolase-like||Thiolase, C-terminal	GO:0044446,GO:0043233,GO:0031974,GO:0070013,GO:0044422,GO:0043226,GO:0005515,GO:0043229,GO:0043227,GO:0043231,GO:0044424,GO:0044444,GO:0005488,GO:0005622,GO:0005737,GO:0005623,GO:0071704,GO:0044464,GO:0044238,GO:0044237,GO:1901360,GO:0008152,GO:0044248,GO:0005575,GO:1901575,GO:0009056,GO:0003674,GO:0009987,GO:0016020,GO:0008150,GO:0044710,GO:0003824,GO:0036109,GO:0003988,GO:0008775,GO:0009062,GO:…	intracellular organelle part,organelle lumen,membrane-enclosed lumen,intracellular organelle lumen,organelle part,organelle,protein binding,intracellular organelle,membrane-bounded organelle,intracellular membrane-bounded organelle,intracellular part,cytoplasmic part,binding,intracellular,cytoplasm,cell,organic substance metabolic process,cell part,primary metabolic process,cellular metabolic pro…	hsa00280,hsa03320,hsa01040,hsa01212,hsa00071,hsa04146,hsa00592,hsa01100	Valine, leucine and isoleucine degradation,PPAR signaling pathway,Biosynthesis of unsaturated fatty acids,Fatty acid metabolism,Fatty acid degradation,Peroxisome,alpha-Linolenic acid metabolism,Metabolic pathways
ENST00000446091.1	ENSG00000224187.1	RP11-132N15.3	chr3:187965767-187976407	0.849186	0.126611	2.74568	0.0043	0.999477	Annotated_lncRNA	co_expression	ENSG00000172270	BSG	Immunoglobulin subtype||-||Basigin||Immunoglobulin-like domain||Immunoglobulin subtype 2||Immunoglobulin-like fold	GO:0044446,GO:0044422,GO:0043226,GO:0005515,GO:0043229,GO:0002376,GO:0043227,GO:0043231,GO:0044424,GO:0044444,GO:0005488,GO:0005622,GO:0005737,GO:0005623,GO:0071704,GO:0044464,GO:0051716,GO:0051704,GO:0044237,GO:0050896,GO:0065007,GO:0008152,GO:0050789,GO:0071840,GO:0016043,GO:0033036,GO:0050794,GO:0005913,GO:0005575,GO:0051641,GO:0010033,GO:0005912,GO:0051649,GO:0005911,GO:0008104,GO:0006605,GO:…	intracellular organelle part,organelle part,organelle,protein binding,intracellular organelle,immune system process,membrane-bounded organelle,intracellular membrane-bounded organelle,intracellular part,cytoplasmic part,binding,intracellular,cytoplasm,cell,organic substance metabolic process,cell part,cellular response to stimulus,multi-organism process,cellular metabolic process,response to stim…	--	--
ENST00000446091.1	ENSG00000224187.1	RP11-132N15.3	chr3:187965767-187976407	0.849186	0.126611	2.74568	0.0043	0.999477	Annotated_lncRNA	co_expression	ENSG00000115841	RMDN2	Tetratricopeptide-like helical domain||-	GO:0016020,GO:0044425,GO:0005737,GO:0005575,GO:0044424,GO:0016021,GO:0031224,GO:0005622,GO:0043229,GO:0043231,GO:0043226,GO:0015630,GO:0043227,GO:0043228,GO:0043232,GO:0044446,GO:0044444,GO:0044422,GO:0000922,GO:0044464,GO:0005623,GO:0032991,GO:0005819,GO:0005856,GO:0043234,GO:0005739,GO:0005874,GO:0044430	membrane,membrane part,cytoplasm,cellular_component,intracellular part,integral to membrane,intrinsic to membrane,intracellular,intracellular organelle,intracellular membrane-bounded organelle,organelle,microtubule cytoskeleton,membrane-bounded organelle,non-membrane-bounded organelle,intracellular non-membrane-bounded organelle,intracellular organelle part,cytoplasmic part,organelle part,spindle…	--	--
ENST00000446091.1	ENSG00000224187.1	RP11-132N15.3	chr3:187965767-187976407	0.849186	0.126611	2.74568	0.0043	0.999477	Annotated_lncRNA	co_expression	ENSG00000107819	SFXN3	Tricarboxylate/iron carrier	GO:0044446,GO:0044422,GO:0043226,GO:0043229,GO:0043227,GO:0043231,GO:0044424,GO:0044444,GO:0005622,GO:0005737,GO:0005623,GO:0044464,GO:0065007,GO:0005575,GO:0006810,GO:0051234,GO:0051179,GO:0003674,GO:0009987,GO:0044763,GO:0044765,GO:0031090,GO:0044699,GO:0016020,GO:0031967,GO:0031975,GO:0005739,GO:0008150,GO:0044429,GO:0042592,GO:0065008,GO:0005740,GO:0031966,GO:0055065,GO:0048878,GO:0044425,GO:…	intracellular organelle part,organelle part,organelle,intracellular organelle,membrane-bounded organelle,intracellular membrane-bounded organelle,intracellular part,cytoplasmic part,intracellular,cytoplasm,cell,cell part,biological regulation,cellular_component,transport,establishment of localization,localization,molecular_function,cellular process,single-organism cellular process,single-organism…	--	--
ENST00000446091.1	ENSG00000224187.1	RP11-132N15.3	chr3:187965767-187976407	0.849186	0.126611	2.74568	0.0043	0.999477	Annotated_lncRNA	co_expression	ENSG00000181027	FKRP	LicD family||-	GO:0044446,GO:0044422,GO:0043226,GO:0043229,GO:0043227,GO:0043231,GO:0032991,GO:0044424,GO:0044444,GO:0005622,GO:0005737,GO:0005623,GO:0071704,GO:0010467,GO:0044464,GO:0044260,GO:0044238,GO:0044237,GO:0043170,GO:0043234,GO:0008152,GO:0009059,GO:0044267,GO:0034645,GO:0044249,GO:0005575,GO:1901576,GO:0019538,GO:0009058,GO:0003674,GO:0009987,GO:0006464,GO:0036211,GO:0043412,GO:0031090,GO:0016020,GO:…	intracellular organelle part,organelle part,organelle,intracellular organelle,membrane-bounded organelle,intracellular membrane-bounded organelle,macromolecular complex,intracellular part,cytoplasmic part,intracellular,cytoplasm,cell,organic substance metabolic process,gene expression,cell part,cellular macromolecule metabolic process,primary metabolic process,cellular metabolic process,macromole…	--	--
ENST00000446091.1	ENSG00000224187.1	RP11-132N15.3	chr3:187965767-187976407	0.849186	0.126611	2.74568	0.0043	0.999477	Annotated_lncRNA	co_expression	ENSG00000205707	ETFRF1	Complex 1 LYR protein||-	GO:0043226,GO:0005515,GO:0043229,GO:0043227,GO:0043231,GO:0044424,GO:0044444,GO:0005488,GO:0005622,GO:0005737,GO:0005623,GO:0044464,GO:0044237,GO:0008152,GO:0005575,GO:0003674,GO:0009987,GO:0005739,GO:0008150,GO:0044710,GO:0022904,GO:0022900,GO:0045333,GO:0015980,GO:0006091,GO:0055114	organelle,protein binding,intracellular organelle,membrane-bounded organelle,intracellular membrane-bounded organelle,intracellular part,cytoplasmic part,binding,intracellular,cytoplasm,cell,cell part,cellular metabolic process,metabolic process,cellular_component,molecular_function,cellular process,mitochondrion,biological_process,single-organism metabolic process,respiratory electron transport …	--	--
ENST00000446091.1	ENSG00000224187.1	RP11-132N15.3	chr3:187965767-187976407	0.849186	0.126611	2.74568	0.0043	0.999477	Annotated_lncRNA	co_expression	ENSG00000103449	SALL1	Zinc finger C2H2-type/integrase DNA-binding domain||-||Zinc finger, C2H2-like||Zinc finger, C2H2	GO:0044428,GO:0005654,GO:0031981,GO:0044446,GO:0043233,GO:0031974,GO:0070013,GO:0044422,GO:0043226,GO:0005515,GO:0043229,GO:0005634,GO:0043227,GO:0043231,GO:0032991,GO:0044424,GO:0097159,GO:0048519,GO:1901363,GO:0005488,GO:0005622,GO:0048583,GO:0005737,GO:0048523,GO:0003676,GO:0090304,GO:0005623,GO:0071704,GO:0010467,GO:0044464,GO:0044260,GO:0044238,GO:0051716,GO:0034641,GO:0048584,GO:0044237,GO:…	nuclear part,nucleoplasm,nuclear lumen,intracellular organelle part,organelle lumen,membrane-enclosed lumen,intracellular organelle lumen,organelle part,organelle,protein binding,intracellular organelle,nucleus,membrane-bounded organelle,intracellular membrane-bounded organelle,macromolecular complex,intracellular part,organic cyclic compound binding,negative regulation of biological process,hete…	--	--
ENST00000446091.1	ENSG00000224187.1	RP11-132N15.3	chr3:187965767-187976407	0.849186	0.126611	2.74568	0.0043	0.999477	Annotated_lncRNA	co_expression	ENSG00000186575	NF2	FERM conserved site||FERM/acyl-CoA-binding protein, 3-helical bundle||FERM central domain||PH domain-like||FERM, C-terminal PH-like domain||Ezrin/radixin/moesin||Moesin tail domain||FERM domain||Ezrin/radixin/moesin-like||FERM, N-terminal||Ubiquitin-related domain||Band 4.1 domain||Ezrin/radixin/moesin, C-terminal	GO:0044446,GO:0044422,GO:0005515,GO:0050896,GO:0031974,GO:0043233,GO:0044428,GO:0070013,GO:0043227,GO:0043226,GO:0034641,GO:0031981,GO:0048583,GO:0005488,GO:0005622,GO:0048518,GO:0005912,GO:0044424,GO:0044085,GO:0070161,GO:0033036,GO:0048519,GO:0006807,GO:0071704,GO:0044238,GO:0051716,GO:0008104,GO:0044237,GO:0005737,GO:0008152,GO:0040011,GO:0003674,GO:1901360,GO:0031647,GO:0019538,GO:0043229,GO:…	intracellular organelle part,organelle part,protein binding,response to stimulus,membrane-enclosed lumen,organelle lumen,nuclear part,intracellular organelle lumen,membrane-bounded organelle,organelle,cellular nitrogen compound metabolic process,nuclear lumen,regulation of response to stimulus,binding,intracellular,positive regulation of biological process,adherens junction,intracellular part,cel…	hsa04390	Hippo signaling pathway
ENST00000446091.1	ENSG00000224187.1	RP11-132N15.3	chr3:187965767-187976407	0.849186	0.126611	2.74568	0.0043	0.999477	Annotated_lncRNA	co_expression	ENSG00000140368	PSTPIP1	MIF4G-like domain||-||SH3 domain||Spectrin alpha chain, SH3 domain||F-BAR domain||FCH domain||Proline-serine-threonine phosphatase-interacting protein 1	GO:0006950,GO:0006955,GO:0043226,GO:0005515,GO:0043229,GO:0002376,GO:0044424,GO:0045087,GO:0005829,GO:0044444,GO:0005488,GO:0005622,GO:0006952,GO:0005737,GO:0005623,GO:0044464,GO:0051716,GO:0050896,GO:0065007,GO:0050789,GO:0050794,GO:0005575,GO:0043228,GO:0043232,GO:0006810,GO:0051234,GO:0009611,GO:0051179,GO:0016192,GO:0003674,GO:0007165,GO:0009987,GO:0006897,GO:0044763,GO:0007154,GO:0032154,GO:…	response to stress,immune response,organelle,protein binding,intracellular organelle,immune system process,intracellular part,innate immune response,cytosol,cytoplasmic part,binding,intracellular,defense response,cytoplasm,cell,cell part,cellular response to stimulus,response to stimulus,biological regulation,regulation of biological process,regulation of cellular process,cellular_component,non-m…	hsa04621	NOD-like receptor signaling pathway
ENST00000446091.1	ENSG00000224187.1	RP11-132N15.3	chr3:187965767-187976407	0.849186	0.126611	2.74568	0.0043	0.999477	Annotated_lncRNA	co_expression	ENSG00000138772	ANXA3	Annexin||Annexin repeat||Annexin, type III||Annexin repeat, conserved site	GO:0070062,GO:0043230,GO:0065010,GO:0002376,GO:0031982,GO:0031988,GO:0044446,GO:0051704,GO:0044422,GO:0044421,GO:0006955,GO:0006950,GO:0005515,GO:0006952,GO:0043226,GO:0005576,GO:0001775,GO:0044260,GO:0034641,GO:0043227,GO:0090304,GO:0006139,GO:0046483,GO:0043170,GO:0043229,GO:0034654,GO:0018130,GO:0019438,GO:0044271,GO:0005622,GO:0006807,GO:0006725,GO:0045321,GO:0005488,GO:1901360,GO:1901362,GO:…	extracellular vesicular exosome,extracellular organelle,extracellular membrane-bounded organelle,immune system process,vesicle,membrane-bounded vesicle,intracellular organelle part,multi-organism process,organelle part,extracellular region part,immune response,response to stress,protein binding,defense response,organelle,extracellular region,cell activation,cellular macromolecule metabolic proces…	--	--
ENST00000446091.1	ENSG00000224187.1	RP11-132N15.3	chr3:187965767-187976407	0.849186	0.126611	2.74568	0.0043	0.999477	Annotated_lncRNA	co_expression	ENSG00000157483	MYO1E	-||Myosin head, motor domain||Class I myosin tail homology domain||SH3 domain||IQ motif, EF-hand binding site||P-loop containing nucleoside triphosphate hydrolase	GO:0044446,GO:0044422,GO:0043226,GO:0005515,GO:0043229,GO:0002376,GO:0043227,GO:0043231,GO:0032991,GO:0044424,GO:0044444,GO:0097159,GO:1901363,GO:0005488,GO:0005622,GO:0005737,GO:0005623,GO:0044464,GO:0051716,GO:0043234,GO:0050896,GO:0065007,GO:0008152,GO:0050789,GO:0071840,GO:0006807,GO:0016043,GO:0050794,GO:0005575,GO:0005912,GO:0036094,GO:0005911,GO:0070161,GO:0043228,GO:0043232,GO:0006810,GO:…	intracellular organelle part,organelle part,organelle,protein binding,intracellular organelle,immune system process,membrane-bounded organelle,intracellular membrane-bounded organelle,macromolecular complex,intracellular part,cytoplasmic part,organic cyclic compound binding,heterocyclic compound binding,binding,intracellular,cytoplasm,cell,cell part,cellular response to stimulus,protein complex,r…	--	--
ENST00000446091.1	ENSG00000224187.1	RP11-132N15.3	chr3:187965767-187976407	0.849186	0.126611	2.74568	0.0043	0.999477	Annotated_lncRNA	co_expression	ENSG00000147394	ZNF185	Zinc finger, LIM-type||-	GO:0043226,GO:0043229,GO:0044424,GO:0005488,GO:0005622,GO:0005737,GO:0005623,GO:0044464,GO:0005575,GO:0005912,GO:0070161,GO:0043228,GO:0043232,GO:0005924,GO:0030055,GO:0003674,GO:0005925,GO:0043167,GO:0016020,GO:0043169,GO:0046872,GO:0030054,GO:0005856,GO:0015629,GO:0008270,GO:0046914,GO:0071944,GO:0005886	organelle,intracellular organelle,intracellular part,binding,intracellular,cytoplasm,cell,cell part,cellular_component,adherens junction,anchoring junction,non-membrane-bounded organelle,intracellular non-membrane-bounded organelle,cell-substrate adherens junction,cell-substrate junction,molecular_function,focal adhesion,ion binding,membrane,cation binding,metal ion binding,cell junction,cytoskel…	--	--
ENST00000446091.1	ENSG00000224187.1	RP11-132N15.3	chr3:187965767-187976407	0.849186	0.126611	2.74568	0.0043	0.999477	Annotated_lncRNA	co_expression	ENSG00000009790	TRAF3IP3	-	GO:0005515,GO:0005488,GO:0005575,GO:0003674,GO:0016020,GO:0044425,GO:0016021,GO:0031224	protein binding,binding,cellular_component,molecular_function,membrane,membrane part,integral to membrane,intrinsic to membrane	--	--
ENST00000446091.1	ENSG00000224187.1	RP11-132N15.3	chr3:187965767-187976407	0.849186	0.126611	2.74568	0.0043	0.999477	Annotated_lncRNA	co_expression	ENSG00000138459	SLC35A5	Nucleotide-sugar transporter	GO:0044446,GO:0044422,GO:0043226,GO:0043229,GO:0043227,GO:0043231,GO:0044424,GO:0044444,GO:0005622,GO:0005737,GO:0005623,GO:0044464,GO:0005575,GO:0006810,GO:0051234,GO:0071702,GO:0051179,GO:0003674,GO:0044765,GO:0031090,GO:0044699,GO:0016020,GO:0012505,GO:0008150,GO:0000139,GO:0005794,GO:0015293,GO:0044431,GO:0015294,GO:0008643,GO:0005351,GO:0005402,GO:0044425,GO:0016021,GO:0015992,GO:0006818,GO:…	intracellular organelle part,organelle part,organelle,intracellular organelle,membrane-bounded organelle,intracellular membrane-bounded organelle,intracellular part,cytoplasmic part,intracellular,cytoplasm,cell,cell part,cellular_component,transport,establishment of localization,organic substance transport,localization,molecular_function,single-organism transport,organelle membrane,single-organis…	--	--
ENST00000446091.1	ENSG00000224187.1	RP11-132N15.3	chr3:187965767-187976407	0.849186	0.126611	2.74568	0.0043	0.999477	Annotated_lncRNA	co_expression	ENSG00000080854	IGSF9B	Immunoglobulin-like domain||Fibronectin type III||Immunoglobulin subtype||Immunoglobulin-like fold||Immunoglobulin V-set domain||Immunoglobulin subtype 2	GO:0044446,GO:0044422,GO:0043226,GO:0005515,GO:0043229,GO:0044424,GO:0005488,GO:0005622,GO:0005623,GO:0044464,GO:0065007,GO:0005575,GO:0019899,GO:0043228,GO:0043232,GO:0003674,GO:0009987,GO:0044763,GO:0007154,GO:0044700,GO:0023052,GO:0019900,GO:0044699,GO:0016020,GO:0008150,GO:0030054,GO:0044430,GO:0005856,GO:0065008,GO:0048731,GO:0044707,GO:0032502,GO:0014069,GO:0097151,GO:0032501,GO:0044297,GO:…	intracellular organelle part,organelle part,organelle,protein binding,intracellular organelle,intracellular part,binding,intracellular,cell,cell part,biological regulation,cellular_component,enzyme binding,non-membrane-bounded organelle,intracellular non-membrane-bounded organelle,molecular_function,cellular process,single-organism cellular process,cell communication,single organism signaling,sig…	--	--
ENST00000446091.1	ENSG00000224187.1	RP11-132N15.3	chr3:187965767-187976407	0.849186	0.126611	2.74568	0.0043	0.999477	Annotated_lncRNA	co_expression	ENSG00000100567	PSMA3	Proteasome alpha-subunit, N-terminal domain||Proteasome A-type subunit||Nucleophile aminohydrolases, N-terminal||Proteasome, subunit alpha/beta	GO:0006950,GO:0044428,GO:0005654,GO:0031981,GO:0044446,GO:0043233,GO:0031974,GO:0070013,GO:0044422,GO:0006955,GO:0043226,GO:0005515,GO:0043229,GO:0002376,GO:0005634,GO:0080134,GO:0043227,GO:0043231,GO:0032991,GO:0044424,GO:0045087,GO:0044403,GO:0044419,GO:0005829,GO:0044444,GO:0048519,GO:0005488,GO:0005622,GO:0048583,GO:0006952,GO:0044764,GO:0005737,GO:0016032,GO:0048523,GO:0034097,GO:0005623,GO:…	response to stress,nuclear part,nucleoplasm,nuclear lumen,intracellular organelle part,organelle lumen,membrane-enclosed lumen,intracellular organelle lumen,organelle part,immune response,organelle,protein binding,intracellular organelle,immune system process,nucleus,regulation of response to stress,membrane-bounded organelle,intracellular membrane-bounded organelle,macromolecular complex,intrace…	hsa03050	Proteasome
[truncated: 264 more rows]
