# Supplementary material for: Peripheral whole blood lncRNA expression analysis in patients with eosinophilic asthma
Source: Medicine (Baltimore). 2018 Feb 23;97(8):e9817. doi: 10.1097/MD.0000000000009817 (PMC5842023; doi:10.1097/MD.0000000000009817)
Supplement: Supplemental Digital Content [file medi-97-e9817-s009.xls]

Table E9 presents KEGG pathway analysis for lncRNAs that differed between EA and Control samples.
##Databases: KEGG PATHWAY
##Statistical test method: hypergeometric test / Fisher's exact test
##FDR correction method: Benjamini and Hochberg
#Term	Database	ID	Input number	Background number	P-Value	Corrected P-Value	Input	KO	Entrez_ID	KO_name	Hyperlink
Measles	KEGG PATHWAY	hsa05162	18	134	0.000985264	0.244345514	ENSG00000112576|ENSG00000173039|ENSG00000121858|ENSG00000185507|ENSG00000134460|ENSG00000126803|ENSG00000055332|ENSG00000105810|ENSG00000167286|ENSG00000117020|ENSG00000105327|ENSG00000096968|ENSG00000145675|ENSG00000089127|ENSG00000169194|ENSG00000055208|ENSG00000010810|ENSG00000126561	hsa:896|hsa:5970|hsa:8743|hsa:3665|hsa:3559|hsa:3306|hsa:5610|hsa:1021|hsa:915|hsa:10000|hsa:27113|hsa:3717|hsa:8503|hsa:4938|hsa:3596|hsa:23118|hsa:2534|hsa:6776|	896|5970|8743|3665|3559|3306|5610|1021|915|10000|27113|3717|8503|4938|3596|23118|2534|6776|	CCND3|RELA, NFKB3, p65|TNFSF10, APO2L, Apo-2L, CD253, TL2, TRAIL|IRF7, IRF-7H, IRF7A, IRF7B, IRF7C, IRF7H|IL2RA, CD25, IDDM10, IL2R, TCGFR|HSPA2, HSP70-2, HSP70-3|EIF2AK2, EIF2AK1, PKR, PPP1R83, PRKR|CDK6, PLSTIRE|CD3D, CD3-DELTA, IMD19, T3D|AKT3, MPPH, PKB-GAMMA, PKBG, PRKBG, RAC-PK-gamma, RAC-gamma, STK-2|BBC3, JFY-1, JFY1, PUMA|JAK2, JTK10, THCYT3|PIK3R3, p55, p55-GAMMA|OAS1, IFI-4, OIAS, OIAS…	http://www.genome.jp/kegg-bin/show_pathway?hsa05162/hsa:6776%09red/hsa:896%09red/hsa:3665%09red/hsa:3596%09red/hsa:8503%09red/hsa:10000%09red/hsa:1021%09red/hsa:3559%09red/hsa:3717%09red/hsa:3306%09red/hsa:2534%09red/hsa:915%09red/hsa:27113%09red/hsa:4938%09red/hsa:5610%09red/hsa:5970%09red/hsa:8743%09red/hsa:23118%09red
Valine, leucine and isoleucine degradation	KEGG PATHWAY	hsa00280	8	44	0.005212109	0.646301568	ENSG00000072210|ENSG00000131844|ENSG00000114054|ENSG00000072506|ENSG00000117054|ENSG00000175198|ENSG00000128928|ENSG00000138029	hsa:224|hsa:64087|hsa:5096|hsa:3028|hsa:34|hsa:5095|hsa:3712|hsa:3032|	224|64087|5096|3028|34|5095|3712|3032|	ALDH3A2, ALDH10, FALDH, SLS|MCCC2, MCCB|PCCB|HSD17B10, 17b-HSD10, ABAD, CAMR, DUPXp11.22, ERAB, HADH2, HCD2, MHBD, MRPP2, MRX17, MRX31, MRXS10, SCHAD, SDR5C1|ACADM, ACAD1, MCAD, MCADH|PCCA|IVD, ACAD2|HADHB, ECHB, MTPB, TP-BETA|	http://www.genome.jp/kegg-bin/show_pathway?hsa00280/hsa:224%09red/hsa:64087%09red/hsa:34%09red/hsa:3032%09red/hsa:3712%09red/hsa:5096%09red/hsa:5095%09red/hsa:3028%09red
T cell receptor signaling pathway	KEGG PATHWAY	hsa04660	12	104	0.017990425	0.735100083	ENSG00000010810|ENSG00000043462|ENSG00000113263|ENSG00000115085|ENSG00000167286|ENSG00000117020|ENSG00000135605|ENSG00000182866|ENSG00000145675|ENSG00000081237|ENSG00000137843|ENSG00000173039	hsa:2534|hsa:3937|hsa:3702|hsa:7535|hsa:915|hsa:10000|hsa:7006|hsa:3932|hsa:8503|hsa:5788|hsa:56924|hsa:5970|	2534|3937|3702|7535|915|10000|7006|3932|8503|5788|56924|5970|	FYN, SLK, SYN, p59-FYN|LCP2, SLP-76, SLP76|ITK, EMT, LPFS1, LYK, PSCTK2|ZAP70, SRK, STCD, STD, TZK, ZAP-70|CD3D, CD3-DELTA, IMD19, T3D|AKT3, MPPH, PKB-GAMMA, PKBG, PRKBG, RAC-PK-gamma, RAC-gamma, STK-2|TEC, PSCTK4|LCK, IMD22, LSK, YT16, p56lck, pp58lck|PIK3R3, p55, p55-GAMMA|PTPRC, B220, CD45, CD45R, GP180, L-CA, LCA, LY5, T200|PAK6, PAK5|RELA, NFKB3, p65|	http://www.genome.jp/kegg-bin/show_pathway?hsa04660/hsa:8503%09red/hsa:7535%09red/hsa:10000%09red/hsa:3702%09red/hsa:2534%09red/hsa:915%09red/hsa:3932%09red/hsa:5970%09red/hsa:3937%09red/hsa:5788%09red/hsa:7006%09red/hsa:56924%09red
Osteoclast differentiation	KEGG PATHWAY	hsa04380	14	131	0.019486446	0.735100083	ENSG00000150337|ENSG00000083799|ENSG00000010810|ENSG00000161011|ENSG00000043462|ENSG00000185338|ENSG00000117020|ENSG00000158517|ENSG00000135605|ENSG00000182866|ENSG00000145675|ENSG00000055208|ENSG00000198019|ENSG00000173039	hsa:2209|hsa:1540|hsa:2534|hsa:8878|hsa:3937|hsa:8651|hsa:10000|hsa:653361|hsa:7006|hsa:3932|hsa:8503|hsa:23118|hsa:2209|hsa:5970|	2209|1540|2534|8878|3937|8651|10000|653361|7006|3932|8503|23118|2209|5970|	FCGR1A, CD64, CD64A, FCRI, IGFR1|CYLD, BRSS, CDMT, CYLD1, CYLDI, EAC, MFT, MFT1, SBS, TEM, USPL2|FYN, SLK, SYN, p59-FYN|SQSTM1, A170, OSIL, PDB3, ZIP3, p60, p62, p62B|LCP2, SLP-76, SLP76|SOCS1, CIS1, CISH1, JAB, SOCS-1, SSI-1, SSI1, TIP3|AKT3, MPPH, PKB-GAMMA, PKBG, PRKBG, RAC-PK-gamma, RAC-gamma, STK-2|NCF1, NCF1A, NOXO2, SH3PXD1A, p47phox|TEC, PSCTK4|LCK, IMD22, LSK, YT16, p56lck, pp58lck|PIK3R…	http://www.genome.jp/kegg-bin/show_pathway?hsa04380/hsa:8651%09red/hsa:8503%09red/hsa:23118%09red/hsa:10000%09red/hsa:2534%09red/hsa:3932%09red/hsa:3937%09red/hsa:5970%09red/hsa:2209%09red/hsa:653361%09red/hsa:8878%09red/hsa:1540%09red/hsa:7006%09red
PPAR signaling pathway	KEGG PATHWAY	hsa03320	9	69	0.020027143	0.735100083	ENSG00000068366|ENSG00000167772|ENSG00000198814|ENSG00000025434|ENSG00000118137|ENSG00000117054|ENSG00000186951|ENSG00000095637|ENSG00000131408	hsa:2182|hsa:51129|hsa:2710|hsa:10062|hsa:335|hsa:34|hsa:5465|hsa:10580|hsa:10062|	2182|51129|2710|10062|335|34|5465|10580|10062|	ACSL4, ACS4, FACL4, LACS4, MRX63, MRX68|ANGPTL4, ANGPTL2, ARP4, FIAF, HARP, HFARP, NL2, PGAR, TGQTL, UNQ171, pp1158|GK, GK1, GKD|NR1H3, LXR-a, LXRA, RLD-1|APOA1|ACADM, ACAD1, MCAD, MCADH|PPARA, NR1C1, PPAR, PPARalpha, hPPAR|SORBS1, CAP, FLAF2, R85FL, SH3D5, SH3P12, SORB1|NR1H3, LXR-a, LXRA, RLD-1|	http://www.genome.jp/kegg-bin/show_pathway?hsa03320/hsa:10062%09red/hsa:34%09red/hsa:2710%09red/hsa:51129%09red/hsa:5465%09red/hsa:10580%09red/hsa:335%09red/hsa:2182%09red
Hepatitis C	KEGG PATHWAY	hsa05160	14	133	0.021669872	0.735100083	ENSG00000125347|ENSG00000131323|ENSG00000185507|ENSG00000106404|ENSG00000025434|ENSG00000131408|ENSG00000055332|ENSG00000117020|ENSG00000186951|ENSG00000181885|ENSG00000145675|ENSG00000089127|ENSG00000104408|ENSG00000173039	hsa:3659|hsa:7187|hsa:3665|hsa:24146|hsa:10062|hsa:10062|hsa:5610|hsa:10000|hsa:5465|hsa:1366|hsa:8503|hsa:4938|hsa:3646|hsa:5970|	3659|7187|3665|24146|10062|10062|5610|10000|5465|1366|8503|4938|3646|5970|	IRF1, IRF-1, MAR|TRAF3, CAP-1, CAP1, CD40bp, CRAF1, IIAE5, LAP1|IRF7, IRF-7H, IRF7A, IRF7B, IRF7C, IRF7H|CLDN15|NR1H3, LXR-a, LXRA, RLD-1|NR1H3, LXR-a, LXRA, RLD-1|EIF2AK2, EIF2AK1, PKR, PPP1R83, PRKR|AKT3, MPPH, PKB-GAMMA, PKBG, PRKBG, RAC-PK-gamma, RAC-gamma, STK-2|PPARA, NR1C1, PPAR, PPARalpha, hPPAR|CLDN7, CEPTRL2, CLDN-7, CPETRL2, Hs.84359, claudin-1|PIK3R3, p55, p55-GAMMA|OAS1, IFI-4, OIAS,…	http://www.genome.jp/kegg-bin/show_pathway?hsa05160/hsa:10062%09red/hsa:8503%09red/hsa:10000%09red/hsa:1366%09red/hsa:3665%09red/hsa:7187%09red/hsa:4938%09red/hsa:3659%09red/hsa:5610%09red/hsa:5970%09red/hsa:5465%09red/hsa:3646%09red/hsa:24146%09red
Neurotrophin signaling pathway	KEGG PATHWAY	hsa04722	13	120	0.021744316	0.735100083	ENSG00000071242|ENSG00000177189|ENSG00000163932|ENSG00000134243|ENSG00000007264|ENSG00000171791|ENSG00000198400|ENSG00000117676|ENSG00000117020|ENSG00000145675|ENSG00000127314|ENSG00000148660|ENSG00000173039	hsa:6196|hsa:6197|hsa:5580|hsa:6272|hsa:4145|hsa:596|hsa:4914|hsa:6195|hsa:10000|hsa:8503|hsa:5908|hsa:818|hsa:5970|	6196|6197|5580|6272|4145|596|4914|6195|10000|8503|5908|818|5970|	RPS6KA2, HU-2, MAPKAPK1C, RSK, RSK3, S6K-alpha, S6K-alpha2, p90-RSK3, pp90RSK3|RPS6KA3, CLS, HU-3, ISPK-1, MAPKAPK1B, MRX19, RSK, RSK2, S6K-alpha3, p90-RSK2, pp90RSK2|PRKCD, CVID9, MAY1, PKCD, nPKC-delta|SORT1, Gp95, LDLCQ6, NT3|MATK, CHK, CTK, HHYLTK, HYL, HYLTK, Lsk|BCL2, Bcl-2, PPP1R50|NTRK1, MTC, TRK, TRK1, TRKA, Trk-A, p140-TrkA|RPS6KA1, HU-1, MAPKAPK1A, RSK, RSK1|AKT3, MPPH, PKB-GAMMA, PKBG…	http://www.genome.jp/kegg-bin/show_pathway?hsa04722/hsa:4914%09red/hsa:8503%09red/hsa:4145%09red/hsa:10000%09red/hsa:5908%09red/hsa:6197%09red/hsa:6195%09red/hsa:818%09red/hsa:6272%09red/hsa:5970%09red/hsa:596%09red/hsa:6196%09red/hsa:5580%09red
Propanoate metabolism	KEGG PATHWAY	hsa00640	5	28	0.026942905	0.735100083	ENSG00000114054|ENSG00000117054|ENSG00000175198|ENSG00000103150|ENSG00000134333	hsa:5096|hsa:34|hsa:5095|hsa:23417|hsa:3945|	5096|34|5095|23417|3945|	PCCB|ACADM, ACAD1, MCAD, MCADH|PCCA|MLYCD, MCD|LDHB, HEL-S-281, LDH-B, LDH-H, LDHBD, TRG-5|	http://www.genome.jp/kegg-bin/show_pathway?hsa00640/hsa:23417%09red/hsa:5096%09red/hsa:5095%09red/hsa:34%09red/hsa:3945%09red
Homologous recombination	KEGG PATHWAY	hsa03440	5	28	0.026942905	0.735100083	ENSG00000104320|ENSG00000085999|ENSG00000132383|ENSG00000020922|ENSG00000051180	hsa:4683|hsa:8438|hsa:6117|hsa:4361|hsa:5888|	4683|8438|6117|4361|5888|	NBN, AT-V1, AT-V2, ATV, NBS, NBS1, P95|RAD54L, HR54, RAD54A, hHR54, hRAD54|RPA1, HSSB, MST075, REPA1, RF-A, RP-A, RPA70|MRE11A, ATLD, HNGS1, MRE11, MRE11B|RAD51, BRCC5, HRAD51, HsRad51, HsT16930, MRMV2, RAD51A, RECA|	http://www.genome.jp/kegg-bin/show_pathway?hsa03440/hsa:6117%09red/hsa:4361%09red/hsa:8438%09red/hsa:4683%09red/hsa:5888%09red
beta-Alanine metabolism	KEGG PATHWAY	hsa00410	5	30	0.033854987	0.735100083	ENSG00000103150|ENSG00000117054|ENSG00000128683|ENSG00000072210|ENSG00000147647	hsa:23417|hsa:34|hsa:2571|hsa:224|hsa:1807|	23417|34|2571|224|1807|	MLYCD, MCD|ACADM, ACAD1, MCAD, MCADH|GAD1, CPSQ1, GAD, SCP|ALDH3A2, ALDH10, FALDH, SLS|DPYS, DHP, DHPase|	http://www.genome.jp/kegg-bin/show_pathway?hsa00410/hsa:23417%09red/hsa:224%09red/hsa:1807%09red/hsa:34%09red/hsa:2571%09red
Fc gamma R-mediated phagocytosis	KEGG PATHWAY	hsa04666	10	91	0.037915985	0.735100083	ENSG00000150337|ENSG00000163932|ENSG00000176170|ENSG00000165410|ENSG00000182541|ENSG00000117020|ENSG00000158517|ENSG00000145675|ENSG00000081237|ENSG00000198019	hsa:2209|hsa:5580|hsa:8877|hsa:1073|hsa:3985|hsa:10000|hsa:653361|hsa:8503|hsa:5788|hsa:2209|	2209|5580|8877|1073|3985|10000|653361|8503|5788|2209|	FCGR1A, CD64, CD64A, FCRI, IGFR1|PRKCD, CVID9, MAY1, PKCD, nPKC-delta|SPHK1, SPHK|CFL2, NEM7|LIMK2|AKT3, MPPH, PKB-GAMMA, PKBG, PRKBG, RAC-PK-gamma, RAC-gamma, STK-2|NCF1, NCF1A, NOXO2, SH3PXD1A, p47phox|PIK3R3, p55, p55-GAMMA|PTPRC, B220, CD45, CD45R, GP180, L-CA, LCA, LY5, T200|FCGR1A, CD64, CD64A, FCRI, IGFR1|	http://www.genome.jp/kegg-bin/show_pathway?hsa04666/hsa:3985%09red/hsa:8503%09red/hsa:10000%09red/hsa:1073%09red/hsa:5788%09red/hsa:8877%09red/hsa:2209%09red/hsa:5580%09red/hsa:653361%09red
NF-kappa B signaling pathway	KEGG PATHWAY	hsa04064	10	91	0.037915985	0.735100083	ENSG00000131323|ENSG00000171791|ENSG00000227507|ENSG00000115085|ENSG00000102524|ENSG00000173039|ENSG00000182866|ENSG00000082512|ENSG00000055208|ENSG00000276070	hsa:7187|hsa:596|hsa:4050|hsa:7535|hsa:10673|hsa:5970|hsa:3932|hsa:7188|hsa:23118|hsa:6351|	7187|596|4050|7535|10673|5970|3932|7188|23118|6351|	TRAF3, CAP-1, CAP1, CD40bp, CRAF1, IIAE5, LAP1|BCL2, Bcl-2, PPP1R50|LTB, TNFC, TNFSF3, p33|ZAP70, SRK, STCD, STD, TZK, ZAP-70|TNFSF13B, BAFF, BLYS, CD257, DTL, TALL-1, TALL1, THANK, TNFSF20, ZTNF4|RELA, NFKB3, p65|LCK, IMD22, LSK, YT16, p56lck, pp58lck|TRAF5, MGC:39780, RNF84|TAB2, CHTD2, MAP3K7IP2, TAB-2|CCL4, ACT2, AT744.1, G-26, HC21, LAG-1, LAG1, MIP-1-beta, MIP1B, MIP1B1, SCYA2, SCYA4|	http://www.genome.jp/kegg-bin/show_pathway?hsa04064/hsa:5970%09red/hsa:7535%09red/hsa:23118%09red/hsa:596%09red/hsa:3932%09red/hsa:7188%09red/hsa:6351%09red/hsa:10673%09red/hsa:7187%09red/hsa:4050%09red
Pancreatic cancer	KEGG PATHWAY	hsa05212	8	66	0.038533472	0.735100083	ENSG00000129675|ENSG00000051180|ENSG00000105810|ENSG00000117020|ENSG00000145675|ENSG00000175387|ENSG00000006451|ENSG00000173039	hsa:9459|hsa:5888|hsa:1021|hsa:10000|hsa:8503|hsa:4087|hsa:5898|hsa:5970|	9459|5888|1021|10000|8503|4087|5898|5970|	ARHGEF6, COOL2, Cool-2, MRX46, PIXA, alpha-PIX, alphaPIX|RAD51, BRCC5, HRAD51, HsRad51, HsT16930, MRMV2, RAD51A, RECA|CDK6, PLSTIRE|AKT3, MPPH, PKB-GAMMA, PKBG, PRKBG, RAC-PK-gamma, RAC-gamma, STK-2|PIK3R3, p55, p55-GAMMA|SMAD2, JV18, JV18-1, MADH2, MADR2, hMAD-2, hSMAD2|RALA, RAL|RELA, NFKB3, p65|	http://www.genome.jp/kegg-bin/show_pathway?hsa05212/hsa:9459%09red/hsa:8503%09red/hsa:1021%09red/hsa:10000%09red/hsa:5970%09red/hsa:5898%09red/hsa:5888%09red/hsa:4087%09red
Chemokine signaling pathway	KEGG PATHWAY	hsa04062	17	189	0.041895542	0.742149598	ENSG00000183625|ENSG00000108700|ENSG00000163932|ENSG00000172354|ENSG00000006210|ENSG00000148498|ENSG00000169245|ENSG00000096968|ENSG00000145675|ENSG00000113263|ENSG00000100077|ENSG00000158517|ENSG00000117020|ENSG00000127314|ENSG00000125388|ENSG00000276070|ENSG00000173039	hsa:1232|hsa:6355|hsa:5580|hsa:2783|hsa:6376|hsa:56288|hsa:3627|hsa:3717|hsa:8503|hsa:3702|hsa:157|hsa:653361|hsa:10000|hsa:5908|hsa:2868|hsa:6351|hsa:5970|	1232|6355|5580|2783|6376|56288|3627|3717|8503|3702|157|653361|10000|5908|2868|6351|5970|	CCR3, CC-CKR-3, CD193, CKR3, CMKBR3|CCL8, HC14, MCP-2, MCP2, SCYA10, SCYA8|PRKCD, CVID9, MAY1, PKCD, nPKC-delta|GNB2|CX3CL1, ABCD-3, C3Xkine, CXC3, CXC3C, NTN, NTT, SCYD1, fractalkine, neurotactin|PARD3, ASIP, Baz, PAR3, PAR3alpha, PARD-3, PARD3A, PPP1R118, SE2-5L16, SE2-5LT1, SE2-5T2|CXCL10, C7, IFI10, INP10, IP-10, SCYB10, crg-2, gIP-10, mob-1|JAK2, JTK10, THCYT3|PIK3R3, p55, p55-GAMMA|ITK, EMT…	http://www.genome.jp/kegg-bin/show_pathway?hsa04062/hsa:1232%09red/hsa:2783%09red/hsa:10000%09red/hsa:2868%09red/hsa:5908%09red/hsa:3717%09red/hsa:3702%09red/hsa:6376%09red/hsa:3627%09red/hsa:6355%09red/hsa:157%09red/hsa:6351%09red/hsa:56288%09red/hsa:5580%09red/hsa:8503%09red/hsa:653361%09red/hsa:5970%09red
Primary immunodeficiency	KEGG PATHWAY	hsa05340	5	36	0.060697932	0.958335304	ENSG00000081237|ENSG00000167286|ENSG00000182866|ENSG00000115085|ENSG00000168394	hsa:5788|hsa:915|hsa:3932|hsa:7535|hsa:6890|	5788|915|3932|7535|6890|	PTPRC, B220, CD45, CD45R, GP180, L-CA, LCA, LY5, T200|CD3D, CD3-DELTA, IMD19, T3D|LCK, IMD22, LSK, YT16, p56lck, pp58lck|ZAP70, SRK, STCD, STD, TZK, ZAP-70|TAP1, ABC17, ABCB2, APT1, D6S114E, PSF-1, PSF1, RING4, TAP1*0102N, TAP1N|	http://www.genome.jp/kegg-bin/show_pathway?hsa05340/hsa:3932%09red/hsa:5788%09red/hsa:6890%09red/hsa:915%09red/hsa:7535%09red
RNA degradation	KEGG PATHWAY	hsa03018	8	74	0.063768146	0.958335304	ENSG00000152520|ENSG00000155508|ENSG00000198791|ENSG00000123737|ENSG00000114127|ENSG00000171311|ENSG00000111596|ENSG00000138767	hsa:255967|hsa:9337|hsa:29883|hsa:5393|hsa:54464|hsa:51013|hsa:4848|hsa:246175|	255967|9337|29883|5393|54464|51013|4848|246175|	PAN3|CNOT8, CAF1, CALIF, Caf1b, POP2, hCAF1|CNOT7, CAF1, Caf1a, hCAF-1|EXOSC9, PM/Scl-75, PMSCL1, RRP45, Rrp45p, p5, p6|XRN1, SEP1|EXOSC1, CGI-108, CSL4, Csl4p, SKI4, Ski4p, hCsl4p, p13|CNOT2, CDC36, NOT2, NOT2H|CNOT6L, CCR4b|	http://www.genome.jp/kegg-bin/show_pathway?hsa03018/hsa:5393%09red/hsa:255967%09red/hsa:9337%09red/hsa:54464%09red/hsa:4848%09red/hsa:246175%09red/hsa:51013%09red/hsa:29883%09red
Spliceosome	KEGG PATHWAY	hsa03040	12	130	0.067930032	0.958335304	ENSG00000084072|ENSG00000198231|ENSG00000147274|ENSG00000145833|ENSG00000161265|ENSG00000126803|ENSG00000108654|ENSG00000174231|ENSG00000153187|ENSG00000125676|ENSG00000124193|ENSG00000135486	hsa:10450|hsa:11325|hsa:494115|hsa:9879|hsa:7307|hsa:3306|hsa:1655|hsa:10594|hsa:3192|hsa:57187|hsa:6431|hsa:3178|	10450|11325|494115|9879|7307|3306|1655|10594|3192|57187|6431|3178|	PPIE, CYP-33, CYP33|DDX42, DDX42P, RHELP, RNAHP, SF3B8, SF3b125|RBMXL1, RBM1|DDX46, PRPF5, Prp5|U2AF1, FP793, RN, RNU2AF1, U2AF35, U2AFBP|HSPA2, HSP70-2, HSP70-3|DDX5, G17P1, HLR1, HUMP68, p68|PRPF8, HPRP8, PRP8, PRPC8, RP13, SNRNP220|HNRNPU, HNRPU, SAF-A, U21.1, hnRNP_U|THOC2, CXorf3, THO2, dJ506G2.1, hTREX120|SRSF6, B52, HEL-S-91, SFRS6, SRP55|HNRNPA1, ALS19, ALS20, HNRPA1, HNRPA1L3, IBMPFD3, h…	http://www.genome.jp/kegg-bin/show_pathway?hsa03040/hsa:1655%09red/hsa:3306%09red/hsa:6431%09red/hsa:57187%09red/hsa:10594%09red/hsa:9879%09red/hsa:7307%09red/hsa:11325%09red/hsa:494115%09red/hsa:3192%09red/hsa:10450%09red/hsa:3178%09red
Viral carcinogenesis	KEGG PATHWAY	hsa05203	17	206	0.075991281	0.958335304	ENSG00000112576|ENSG00000108840|ENSG00000131323|ENSG00000185507|ENSG00000159720|ENSG00000183625|ENSG00000145675|ENSG00000114062|ENSG00000206503|ENSG00000105810|ENSG00000147099|ENSG00000173039|ENSG00000155903|ENSG00000082512|ENSG00000164924|ENSG00000055332|ENSG00000126561	hsa:896|hsa:10014|hsa:7187|hsa:3665|hsa:9114|hsa:1232|hsa:8503|hsa:7337|hsa:3105|hsa:1021|hsa:55869|hsa:5970|hsa:5922|hsa:7188|hsa:7534|hsa:5610|hsa:6776|	896|10014|7187|3665|9114|1232|8503|7337|3105|1021|55869|5970|5922|7188|7534|5610|6776|	CCND3|HDAC5, HD5, NY-CO-9|TRAF3, CAP-1, CAP1, CD40bp, CRAF1, IIAE5, LAP1|IRF7, IRF-7H, IRF7A, IRF7B, IRF7C, IRF7H|ATP6V0D1, ATP6D, ATP6DV, P39, VATX, VMA6, VPATPD|CCR3, CC-CKR-3, CD193, CKR3, CMKBR3|PIK3R3, p55, p55-GAMMA|UBE3A, ANCR, AS, E6-AP, EPVE6AP, HPVE6A|HLA-A, HLAA|CDK6, PLSTIRE|HDAC8, CDLS5, HD8, HDACL1, MRXS6, RPD3, WTS|RELA, NFKB3, p65|RASA2, GAP1M|TRAF5, MGC:39780, RNF84|YWHAZ, 14-3-3…	http://www.genome.jp/kegg-bin/show_pathway?hsa05203/hsa:6776%09red/hsa:10014%09red/hsa:3665%09red/hsa:9114%09red/hsa:8503%09red/hsa:1021%09red/hsa:7534%09red/hsa:896%09red/hsa:7337%09red/hsa:7188%09red/hsa:5610%09red/hsa:55869%09red/hsa:1232%09red/hsa:5922%09red/hsa:3105%09red/hsa:7187%09red/hsa:5970%09red
Fanconi anemia pathway	KEGG PATHWAY	hsa03460	6	53	0.086146899	0.958335304	ENSG00000175643|ENSG00000115392|ENSG00000162607|ENSG00000051180|ENSG00000131944|ENSG00000132383	hsa:116028|hsa:55120|hsa:7398|hsa:5888|hsa:91442|hsa:6117|	116028|55120|7398|5888|91442|6117|	RMI2, BLAP18, C16orf75|FANCL, FAAP43, PHF9, POG|USP1, UBP|RAD51, BRCC5, HRAD51, HsRad51, HsT16930, MRMV2, RAD51A, RECA|C19orf40, FAAP24|RPA1, HSSB, MST075, REPA1, RF-A, RP-A, RPA70|	http://www.genome.jp/kegg-bin/show_pathway?hsa03460/hsa:7398%09red/hsa:6117%09red/hsa:116028%09red/hsa:55120%09red/hsa:5888%09red/hsa:91442%09red
Non-alcoholic fatty liver disease (NAFLD)	KEGG PATHWAY	hsa04932	13	151	0.087774507	0.958335304	ENSG00000165806|ENSG00000025434|ENSG00000117118|ENSG00000136521|ENSG00000117020|ENSG00000186951|ENSG00000090266|ENSG00000119013|ENSG00000145675|ENSG00000183648|ENSG00000111725|ENSG00000131408|ENSG00000173039	hsa:840|hsa:10062|hsa:6390|hsa:4711|hsa:10000|hsa:5465|hsa:4708|hsa:4709|hsa:8503|hsa:4707|hsa:5564|hsa:10062|hsa:5970|	840|10062|6390|4711|10000|5465|4708|4709|8503|4707|5564|10062|5970|	CASP7, CASP-7, CMH-1, ICE-LAP3, LICE2, MCH3|NR1H3, LXR-a, LXRA, RLD-1|SDHB, CWS2, IP, PGL4, SDH, SDH1, SDH2, SDHIP|NDUFB5, CISGDH, SGDH|AKT3, MPPH, PKB-GAMMA, PKBG, PRKBG, RAC-PK-gamma, RAC-gamma, STK-2|PPARA, NR1C1, PPAR, PPARalpha, hPPAR|NDUFB2, AGGG, CI-AGGG|NDUFB3, B12, CI-B12|PIK3R3, p55, p55-GAMMA|NDUFB1, CI-MNLL, CI-SGDH, MNLL|PRKAB1, AMPK, HAMPKb|NR1H3, LXR-a, LXRA, RLD-1|RELA, NFKB3, p65|	http://www.genome.jp/kegg-bin/show_pathway?hsa04932/hsa:6390%09red/hsa:4709%09red/hsa:10062%09red/hsa:8503%09red/hsa:10000%09red/hsa:4708%09red/hsa:4707%09red/hsa:5564%09red/hsa:840%09red/hsa:5465%09red/hsa:4711%09red/hsa:5970%09red
MAPK signaling pathway	KEGG PATHWAY	hsa04010	20	257	0.089257058	0.958335304	ENSG00000109756|ENSG00000196924|ENSG00000142408|ENSG00000071242|ENSG00000177189|ENSG00000129682|ENSG00000283147|ENSG00000126803|ENSG00000158186|ENSG00000198400|ENSG00000117020|ENSG00000160551|ENSG00000155903|ENSG00000117676|ENSG00000100614|ENSG00000127314|ENSG00000198216|ENSG00000173039|ENSG00000157388|ENSG00000055208	hsa:9693|hsa:2316|hsa:59283|hsa:6196|hsa:6197|hsa:2258|hsa:2258|hsa:3306|hsa:22808|hsa:4914|hsa:10000|hsa:57551|hsa:5922|hsa:6195|hsa:5494|hsa:5908|hsa:777|hsa:5970|hsa:776|hsa:23118|	9693|2316|59283|6196|6197|2258|2258|3306|22808|4914|10000|57551|5922|6195|5494|5908|777|5970|776|23118|	RAPGEF2, CNrasGEF, NRAPGEP, PDZ-GEF1, PDZGEF1, RA-GEF, RA-GEF-1, Rap-GEP, nRap_GEP|FLNA, ABP-280, ABPX, CSBS, CVD1, FLN, FLN-A, FLN1, FMD, MNS, NHBP, OPD, OPD1, OPD2, XLVD, XMVD|CACNG8|RPS6KA2, HU-2, MAPKAPK1C, RSK, RSK3, S6K-alpha, S6K-alpha2, p90-RSK3, pp90RSK3|RPS6KA3, CLS, HU-3, ISPK-1, MAPKAPK1B, MRX19, RSK, RSK2, S6K-alpha3, p90-RSK2, pp90RSK2|FGF13, FGF-13, FGF2, FHF-2, FHF2|FGF13, FGF-13,…	http://www.genome.jp/kegg-bin/show_pathway?hsa04010/hsa:4914%09red/hsa:59283%09red/hsa:9693%09red/hsa:5922%09red/hsa:2258%09red/hsa:10000%09red/hsa:5908%09red/hsa:6197%09red/hsa:3306%09red/hsa:6195%09red/hsa:6196%09red/hsa:2316%09red/hsa:5970%09red/hsa:57551%09red/hsa:777%09red/hsa:22808%09red/hsa:23118%09red/hsa:5494%09red/hsa:776%09red
TNF signaling pathway	KEGG PATHWAY	hsa04668	10	110	0.096623285	0.958335304	ENSG00000131323|ENSG00000168404|ENSG00000006210|ENSG00000165806|ENSG00000169245|ENSG00000145675|ENSG00000117020|ENSG00000082512|ENSG00000055208|ENSG00000173039	hsa:7187|hsa:197259|hsa:6376|hsa:840|hsa:3627|hsa:8503|hsa:10000|hsa:7188|hsa:23118|hsa:5970|	7187|197259|6376|840|3627|8503|10000|7188|23118|5970|	TRAF3, CAP-1, CAP1, CD40bp, CRAF1, IIAE5, LAP1|MLKL, hMLKL|CX3CL1, ABCD-3, C3Xkine, CXC3, CXC3C, NTN, NTT, SCYD1, fractalkine, neurotactin|CASP7, CASP-7, CMH-1, ICE-LAP3, LICE2, MCH3|CXCL10, C7, IFI10, INP10, IP-10, SCYB10, crg-2, gIP-10, mob-1|PIK3R3, p55, p55-GAMMA|AKT3, MPPH, PKB-GAMMA, PKBG, PRKBG, RAC-PK-gamma, RAC-gamma, STK-2|TRAF5, MGC:39780, RNF84|TAB2, CHTD2, MAP3K7IP2, TAB-2|RELA, NFKB…	http://www.genome.jp/kegg-bin/show_pathway?hsa04668/hsa:8503%09red/hsa:23118%09red/hsa:10000%09red/hsa:197259%09red/hsa:6376%09red/hsa:3627%09red/hsa:7188%09red/hsa:840%09red/hsa:7187%09red/hsa:5970%09red
Herpes simplex infection	KEGG PATHWAY	hsa05168	15	186	0.104294351	0.958335304	ENSG00000055332|ENSG00000131323|ENSG00000185507|ENSG00000096968|ENSG00000263001|ENSG00000104529|ENSG00000206503|ENSG00000140464|ENSG00000173039|ENSG00000124193|ENSG00000082512|ENSG00000089127|ENSG00000055208|ENSG00000105373|ENSG00000168394	hsa:5610|hsa:7187|hsa:3665|hsa:3717|hsa:2969|hsa:1936|hsa:3105|hsa:5371|hsa:5970|hsa:6431|hsa:7188|hsa:4938|hsa:23118|hsa:29997|hsa:6890|	5610|7187|3665|3717|2969|1936|3105|5371|5970|6431|7188|4938|23118|29997|6890|	EIF2AK2, EIF2AK1, PKR, PPP1R83, PRKR|TRAF3, CAP-1, CAP1, CD40bp, CRAF1, IIAE5, LAP1|IRF7, IRF-7H, IRF7A, IRF7B, IRF7C, IRF7H|JAK2, JTK10, THCYT3|GTF2I, BAP135, BTKAP1, DIWS, GTFII-I, IB291, SPIN, TFII-I, WBS, WBSCR6|EEF1D, EF-1D, EF1D, FP1047|HLA-A, HLAA|PML, MYL, PP8675, RNF71, TRIM19|RELA, NFKB3, p65|SRSF6, B52, HEL-S-91, SFRS6, SRP55|TRAF5, MGC:39780, RNF84|OAS1, IFI-4, OIAS, OIASI|TAB2, CHTD2…	http://www.genome.jp/kegg-bin/show_pathway?hsa05168/hsa:2969%09red/hsa:1936%09red/hsa:23118%09red/hsa:3717%09red/hsa:5371%09red/hsa:6431%09red/hsa:4938%09red/hsa:3665%09red/hsa:7188%09red/hsa:6890%09red/hsa:5610%09red/hsa:5970%09red/hsa:29997%09red/hsa:3105%09red/hsa:7187%09red
Fc epsilon RI signaling pathway	KEGG PATHWAY	hsa04664	7	70	0.10637263	0.958335304	ENSG00000010810|ENSG00000043462|ENSG00000163932|ENSG00000117020|ENSG00000145675|ENSG00000169194|ENSG00000158869	hsa:2534|hsa:3937|hsa:5580|hsa:10000|hsa:8503|hsa:3596|hsa:2207|	2534|3937|5580|10000|8503|3596|2207|	FYN, SLK, SYN, p59-FYN|LCP2, SLP-76, SLP76|PRKCD, CVID9, MAY1, PKCD, nPKC-delta|AKT3, MPPH, PKB-GAMMA, PKBG, PRKBG, RAC-PK-gamma, RAC-gamma, STK-2|PIK3R3, p55, p55-GAMMA|IL13, IL-13, P600|FCER1G, FCRG|	http://www.genome.jp/kegg-bin/show_pathway?hsa04664/hsa:3596%09red/hsa:8503%09red/hsa:10000%09red/hsa:2534%09red/hsa:3937%09red/hsa:5580%09red/hsa:2207%09red
Cholinergic synapse	KEGG PATHWAY	hsa04725	10	113	0.109121429	0.958335304	ENSG00000182324|ENSG00000172354|ENSG00000171791|ENSG00000096968|ENSG00000010810|ENSG00000117020|ENSG00000145675|ENSG00000157388|ENSG00000123104|ENSG00000148660	hsa:3770|hsa:2783|hsa:596|hsa:3717|hsa:2534|hsa:10000|hsa:8503|hsa:776|hsa:3709|hsa:818|	3770|2783|596|3717|2534|10000|8503|776|3709|818|	KCNJ14, IRK4, KIR2.4|GNB2|BCL2, Bcl-2, PPP1R50|JAK2, JTK10, THCYT3|FYN, SLK, SYN, p59-FYN|AKT3, MPPH, PKB-GAMMA, PKBG, PRKBG, RAC-PK-gamma, RAC-gamma, STK-2|PIK3R3, p55, p55-GAMMA|CACNA1D, CACH3, CACN4, CACNL1A2, CCHL1A2, Cav1.3, PASNA, SANDD|ITPR2, CFAP48, IP3R2|CAMK2G, CAMK, CAMK-II, CAMKG|	http://www.genome.jp/kegg-bin/show_pathway?hsa04725/hsa:3709%09red/hsa:8503%09red/hsa:818%09red/hsa:10000%09red/hsa:2783%09red/hsa:596%09red/hsa:2534%09red/hsa:3717%09red/hsa:3770%09red/hsa:776%09red
Acute myeloid leukemia	KEGG PATHWAY	hsa05221	6	57	0.109597672	0.958335304	ENSG00000148737|ENSG00000117020|ENSG00000140464|ENSG00000145675|ENSG00000126561|ENSG00000173039	hsa:6934|hsa:10000|hsa:5371|hsa:8503|hsa:6776|hsa:5970|	6934|10000|5371|8503|6776|5970|	TCF7L2, TCF-4, TCF4|AKT3, MPPH, PKB-GAMMA, PKBG, PRKBG, RAC-PK-gamma, RAC-gamma, STK-2|PML, MYL, PP8675, RNF71, TRIM19|PIK3R3, p55, p55-GAMMA|STAT5A, MGF, STAT5|RELA, NFKB3, p65|	http://www.genome.jp/kegg-bin/show_pathway?hsa05221/hsa:6776%09red/hsa:8503%09red/hsa:10000%09red/hsa:5371%09red/hsa:5970%09red/hsa:6934%09red
Proteasome	KEGG PATHWAY	hsa03050	5	44	0.110745053	0.958335304	ENSG00000204264|ENSG00000165916|ENSG00000041357|ENSG00000108344|ENSG00000240065	hsa:5696|hsa:5702|hsa:5685|hsa:5709|hsa:5698|	5696|5702|5685|5709|5698|	PSMB8, ALDD, D6S216, D6S216E, JMP, LMP7, NKJO, PSMB5i, RING10|PSMC3, TBP1|PSMA4, HC9, HsT17706, PSC9|PSMD3, P58, RPN3, S3, TSTA2|PSMB9, LMP2, PSMB6i, RING12, beta1i|	http://www.genome.jp/kegg-bin/show_pathway?hsa03050/hsa:5698%09red/hsa:5685%09red/hsa:5702%09red/hsa:5696%09red/hsa:5709%09red
Steroid biosynthesis	KEGG PATHWAY	hsa00100	3	20	0.115547612	0.958335304	ENSG00000147383|ENSG00000052802|ENSG00000079459	hsa:50814|hsa:6307|hsa:2222|	50814|6307|2222|	NSDHL, H105E3, SDR31E1, XAP104|MSMO1, DESP4, ERG25, SC4MOL|FDFT1, DGPT, ERG9, SQS, SS|	http://www.genome.jp/kegg-bin/show_pathway?hsa00100/hsa:2222%09red/hsa:6307%09red/hsa:50814%09red
Prolactin signaling pathway	KEGG PATHWAY	hsa04917	7	72	0.117612564	0.958335304	ENSG00000125347|ENSG00000096968|ENSG00000185338|ENSG00000117020|ENSG00000145675|ENSG00000126561|ENSG00000173039	hsa:3659|hsa:3717|hsa:8651|hsa:10000|hsa:8503|hsa:6776|hsa:5970|	3659|3717|8651|10000|8503|6776|5970|	IRF1, IRF-1, MAR|JAK2, JTK10, THCYT3|SOCS1, CIS1, CISH1, JAB, SOCS-1, SSI-1, SSI1, TIP3|AKT3, MPPH, PKB-GAMMA, PKBG, PRKBG, RAC-PK-gamma, RAC-gamma, STK-2|PIK3R3, p55, p55-GAMMA|STAT5A, MGF, STAT5|RELA, NFKB3, p65|	http://www.genome.jp/kegg-bin/show_pathway?hsa04917/hsa:6776%09red/hsa:8651%09red/hsa:8503%09red/hsa:10000%09red/hsa:3717%09red/hsa:3659%09red/hsa:5970%09red
Base excision repair	KEGG PATHWAY	hsa03410	4	33	0.125181793	0.958335304	ENSG00000154328|ENSG00000114026|ENSG00000189403|ENSG00000073050	hsa:252969|hsa:4968|hsa:3146|hsa:7515|	252969|4968|3146|7515|	NEIL2, NEH2, NEI2|OGG1, HMMH, HOGG1, MUTM, OGH1|HMGB1, HMG1, HMG3, SBP-1|XRCC1, RCC|	http://www.genome.jp/kegg-bin/show_pathway?hsa03410/hsa:4968%09red/hsa:7515%09red/hsa:252969%09red/hsa:3146%09red
Hematopoietic cell lineage	KEGG PATHWAY	hsa04640	8	88	0.128015886	0.958335304	ENSG00000091181|ENSG00000150337|ENSG00000134460|ENSG00000167286|ENSG00000196549|ENSG00000115232|ENSG00000158488|ENSG00000198019	hsa:3568|hsa:2209|hsa:3559|hsa:915|hsa:4311|hsa:3676|hsa:913|hsa:2209|	3568|2209|3559|915|4311|3676|913|2209|	IL5RA, CD125, CDw125, HSIL5R3, IL5R|FCGR1A, CD64, CD64A, FCRI, IGFR1|IL2RA, CD25, IDDM10, IL2R, TCGFR|CD3D, CD3-DELTA, IMD19, T3D|MME, CALLA, CD10, NEP, SFE|ITGA4, CD49D, IA4|CD1E, CD1A, R2|FCGR1A, CD64, CD64A, FCRI, IGFR1|	http://www.genome.jp/kegg-bin/show_pathway?hsa04640/hsa:3568%09red/hsa:3676%09red/hsa:913%09red/hsa:4311%09red/hsa:915%09red/hsa:3559%09red/hsa:2209%09red
mTOR signaling pathway	KEGG PATHWAY	hsa04150	6	60	0.129107863	0.958335304	ENSG00000071242|ENSG00000177189|ENSG00000266173|ENSG00000117676|ENSG00000117020|ENSG00000145675	hsa:6196|hsa:6197|hsa:92335|hsa:6195|hsa:10000|hsa:8503|	6196|6197|92335|6195|10000|8503|	RPS6KA2, HU-2, MAPKAPK1C, RSK, RSK3, S6K-alpha, S6K-alpha2, p90-RSK3, pp90RSK3|RPS6KA3, CLS, HU-3, ISPK-1, MAPKAPK1B, MRX19, RSK, RSK2, S6K-alpha3, p90-RSK2, pp90RSK2|STRADA, LYK5, NY-BR-96, PMSE, STRAD, Stlk|RPS6KA1, HU-1, MAPKAPK1A, RSK, RSK1|AKT3, MPPH, PKB-GAMMA, PKBG, PRKBG, RAC-PK-gamma, RAC-gamma, STK-2|PIK3R3, p55, p55-GAMMA|	http://www.genome.jp/kegg-bin/show_pathway?hsa04150/hsa:8503%09red/hsa:10000%09red/hsa:6196%09red/hsa:6197%09red/hsa:6195%09red/hsa:92335%09red
Leishmaniasis	KEGG PATHWAY	hsa05140	7	74	0.129441716	0.958335304	ENSG00000150337|ENSG00000096968|ENSG00000173039|ENSG00000158517|ENSG00000115232|ENSG00000055208|ENSG00000198019	hsa:2209|hsa:3717|hsa:5970|hsa:653361|hsa:3676|hsa:23118|hsa:2209|	2209|3717|5970|653361|3676|23118|2209|	FCGR1A, CD64, CD64A, FCRI, IGFR1|JAK2, JTK10, THCYT3|RELA, NFKB3, p65|NCF1, NCF1A, NOXO2, SH3PXD1A, p47phox|ITGA4, CD49D, IA4|TAB2, CHTD2, MAP3K7IP2, TAB-2|FCGR1A, CD64, CD64A, FCRI, IGFR1|	http://www.genome.jp/kegg-bin/show_pathway?hsa05140/hsa:3676%09red/hsa:23118%09red/hsa:3717%09red/hsa:5970%09red/hsa:2209%09red/hsa:653361%09red
Sphingolipid metabolism	KEGG PATHWAY	hsa00600	5	47	0.133417298	0.958335304	ENSG00000162139|ENSG00000103056|ENSG00000078124|ENSG00000104763|ENSG00000176170	hsa:10825|hsa:55512|hsa:55331|hsa:427|hsa:8877|	10825|55512|55331|427|8877|	NEU3, SIAL3|SMPD3, NSMASE2|ACER3, APHC, PHCA|ASAH1, AC, ACDase, ASAH, PHP, PHP32, SMAPME|SPHK1, SPHK|	http://www.genome.jp/kegg-bin/show_pathway?hsa00600/hsa:8877%09red/hsa:55331%09red/hsa:427%09red/hsa:55512%09red/hsa:10825%09red
Tight junction	KEGG PATHWAY	hsa04530	11	134	0.136758515	0.958335304	ENSG00000180104|ENSG00000258989|ENSG00000082397|ENSG00000163932|ENSG00000148498|ENSG00000106404|ENSG00000158186|ENSG00000117020|ENSG00000180209|ENSG00000181885|ENSG00000027075	hsa:11336|hsa:5583|hsa:23136|hsa:5580|hsa:56288|hsa:24146|hsa:22808|hsa:10000|hsa:29895|hsa:1366|hsa:5583|	11336|5583|23136|5580|56288|24146|22808|10000|29895|1366|5583|	EXOC3, SEC6, SEC6L1, Sec6p|PRKCH, PKC-L, PKCL, PRKCL, nPKC-eta|EPB41L3, 4.1B, DAL-1, DAL1|PRKCD, CVID9, MAY1, PKCD, nPKC-delta|PARD3, ASIP, Baz, PAR3, PAR3alpha, PARD-3, PARD3A, PPP1R118, SE2-5L16, SE2-5LT1, SE2-5T2|CLDN15|MRAS, M-RAs, R-RAS3, RRAS3|AKT3, MPPH, PKB-GAMMA, PKBG, PRKBG, RAC-PK-gamma, RAC-gamma, STK-2|MYLPF, HUMMLC2B, MRLC2, MYL11|CLDN7, CEPTRL2, CLDN-7, CPETRL2, Hs.84359, claudin-1…	http://www.genome.jp/kegg-bin/show_pathway?hsa04530/hsa:23136%09red/hsa:5580%09red/hsa:10000%09red/hsa:5583%09red/hsa:24146%09red/hsa:11336%09red/hsa:29895%09red/hsa:56288%09red/hsa:22808%09red/hsa:1366%09red
Type II diabetes mellitus	KEGG PATHWAY	hsa04930	5	48	0.141402629	0.958335304	ENSG00000185338|ENSG00000145675|ENSG00000157388|ENSG00000163932|ENSG00000198216	hsa:8651|hsa:8503|hsa:776|hsa:5580|hsa:777|	8651|8503|776|5580|777|	SOCS1, CIS1, CISH1, JAB, SOCS-1, SSI-1, SSI1, TIP3|PIK3R3, p55, p55-GAMMA|CACNA1D, CACH3, CACN4, CACNL1A2, CCHL1A2, Cav1.3, PASNA, SANDD|PRKCD, CVID9, MAY1, PKCD, nPKC-delta|CACNA1E, BII, CACH6, CACNL1A6, Cav2.3|	http://www.genome.jp/kegg-bin/show_pathway?hsa04930/hsa:777%09red/hsa:5580%09red/hsa:8651%09red/hsa:8503%09red/hsa:776%09red
Colorectal cancer	KEGG PATHWAY	hsa05210	6	62	0.142977445	0.958335304	ENSG00000148737|ENSG00000171791|ENSG00000117020|ENSG00000145675|ENSG00000175387|ENSG00000095002	hsa:6934|hsa:596|hsa:10000|hsa:8503|hsa:4087|hsa:4436|	6934|596|10000|8503|4087|4436|	TCF7L2, TCF-4, TCF4|BCL2, Bcl-2, PPP1R50|AKT3, MPPH, PKB-GAMMA, PKBG, PRKBG, RAC-PK-gamma, RAC-gamma, STK-2|PIK3R3, p55, p55-GAMMA|SMAD2, JV18, JV18-1, MADH2, MADR2, hMAD-2, hSMAD2|MSH2, COCA1, FCC1, HNPCC, HNPCC1, LCFS2|	http://www.genome.jp/kegg-bin/show_pathway?hsa05210/hsa:8503%09red/hsa:10000%09red/hsa:596%09red/hsa:4436%09red/hsa:4087%09red/hsa:6934%09red
Cytosolic DNA-sensing pathway	KEGG PATHWAY	hsa04623	6	64	0.15749748	0.999999993	ENSG00000213689|ENSG00000185507|ENSG00000163568|ENSG00000169245|ENSG00000173039|ENSG00000276070	hsa:11277|hsa:3665|hsa:9447|hsa:3627|hsa:5970|hsa:6351|	11277|3665|9447|3627|5970|6351|	TREX1, AGS1, CRV, DRN3, HERNS|IRF7, IRF-7H, IRF7A, IRF7B, IRF7C, IRF7H|AIM2, PYHIN4|CXCL10, C7, IFI10, INP10, IP-10, SCYB10, crg-2, gIP-10, mob-1|RELA, NFKB3, p65|CCL4, ACT2, AT744.1, G-26, HC21, LAG-1, LAG1, MIP-1-beta, MIP1B, MIP1B1, SCYA2, SCYA4|	http://www.genome.jp/kegg-bin/show_pathway?hsa04623/hsa:11277%09red/hsa:3665%09red/hsa:9447%09red/hsa:3627%09red/hsa:6351%09red/hsa:5970%09red
Epstein-Barr virus infection	KEGG PATHWAY	hsa05169	15	202	0.163356559	0.999999993	ENSG00000164924|ENSG00000108840|ENSG00000131323|ENSG00000186184|ENSG00000171791|ENSG00000126803|ENSG00000206503|ENSG00000145675|ENSG00000117020|ENSG00000165916|ENSG00000082512|ENSG00000055208|ENSG00000055332|ENSG00000108344|ENSG00000173039	hsa:7534|hsa:10014|hsa:7187|hsa:5439|hsa:596|hsa:3306|hsa:3105|hsa:8503|hsa:10000|hsa:5702|hsa:7188|hsa:23118|hsa:5610|hsa:5709|hsa:5970|	7534|10014|7187|5439|596|3306|3105|8503|10000|5702|7188|23118|5610|5709|5970|	YWHAZ, 14-3-3-zeta, HEL-S-3, HEL4, KCIP-1, YWHAD|HDAC5, HD5, NY-CO-9|TRAF3, CAP-1, CAP1, CD40bp, CRAF1, IIAE5, LAP1|POLR2J, POLR2J1, RPB11, RPB11A, RPB11m, hRPB14|BCL2, Bcl-2, PPP1R50|HSPA2, HSP70-2, HSP70-3|HLA-A, HLAA|PIK3R3, p55, p55-GAMMA|AKT3, MPPH, PKB-GAMMA, PKBG, PRKBG, RAC-PK-gamma, RAC-gamma, STK-2|PSMC3, TBP1|TRAF5, MGC:39780, RNF84|TAB2, CHTD2, MAP3K7IP2, TAB-2|EIF2AK2, EIF2AK1, PKR, …	http://www.genome.jp/kegg-bin/show_pathway?hsa05169/hsa:10014%09red/hsa:8503%09red/hsa:5439%09red/hsa:10000%09red/hsa:7534%09red/hsa:596%09red/hsa:3306%09red/hsa:23118%09red/hsa:7188%09red/hsa:5610%09red/hsa:5970%09red/hsa:5709%09red/hsa:3105%09red/hsa:5702%09red/hsa:7187%09red
Long-term potentiation	KEGG PATHWAY	hsa04720	6	67	0.180412417	0.999999993	ENSG00000071242|ENSG00000177189|ENSG00000117676|ENSG00000127314|ENSG00000123104|ENSG00000148660	hsa:6196|hsa:6197|hsa:6195|hsa:5908|hsa:3709|hsa:818|	6196|6197|6195|5908|3709|818|	RPS6KA2, HU-2, MAPKAPK1C, RSK, RSK3, S6K-alpha, S6K-alpha2, p90-RSK3, pp90RSK3|RPS6KA3, CLS, HU-3, ISPK-1, MAPKAPK1B, MRX19, RSK, RSK2, S6K-alpha3, p90-RSK2, pp90RSK2|RPS6KA1, HU-1, MAPKAPK1A, RSK, RSK1|RAP1B, K-REV, RAL1B|ITPR2, CFAP48, IP3R2|CAMK2G, CAMK, CAMK-II, CAMKG|	http://www.genome.jp/kegg-bin/show_pathway?hsa04720/hsa:3709%09red/hsa:818%09red/hsa:5908%09red/hsa:6197%09red/hsa:6195%09red/hsa:6196%09red
Inflammatory mediator regulation of TRP channels	KEGG PATHWAY	hsa04750	8	99	0.195266853	0.999999993	ENSG00000258989|ENSG00000163932|ENSG00000175591|ENSG00000148660|ENSG00000198400|ENSG00000145675|ENSG00000123104|ENSG00000027075	hsa:5583|hsa:5580|hsa:5029|hsa:818|hsa:4914|hsa:8503|hsa:3709|hsa:5583|	5583|5580|5029|818|4914|8503|3709|5583|	PRKCH, PKC-L, PKCL, PRKCL, nPKC-eta|PRKCD, CVID9, MAY1, PKCD, nPKC-delta|P2RY2, HP2U, P2RU1, P2U, P2U1, P2UR, P2Y2, P2Y2R|CAMK2G, CAMK, CAMK-II, CAMKG|NTRK1, MTC, TRK, TRK1, TRKA, Trk-A, p140-TrkA|PIK3R3, p55, p55-GAMMA|ITPR2, CFAP48, IP3R2|PRKCH, PKC-L, PKCL, PRKCL, nPKC-eta|	http://www.genome.jp/kegg-bin/show_pathway?hsa04750/hsa:4914%09red/hsa:3709%09red/hsa:5029%09red/hsa:8503%09red/hsa:818%09red/hsa:5583%09red/hsa:5580%09red
Pyruvate metabolism	KEGG PATHWAY	hsa00620	4	40	0.195503353	0.999999993	ENSG00000173599|ENSG00000170634|ENSG00000072210|ENSG00000134333	hsa:5091|hsa:98|hsa:224|hsa:3945|	5091|98|224|3945|	PC, PCB|ACYP2, ACYM, ACYP|ALDH3A2, ALDH10, FALDH, SLS|LDHB, HEL-S-281, LDH-B, LDH-H, LDHBD, TRG-5|	http://www.genome.jp/kegg-bin/show_pathway?hsa00620/hsa:98%09red/hsa:224%09red/hsa:3945%09red/hsa:5091%09red
Complement and coagulation cascades	KEGG PATHWAY	hsa04610	6	69	0.196384111	0.999999993	ENSG00000185010|ENSG00000011422|ENSG00000159189|ENSG00000175899|ENSG00000171860|ENSG00000149131	hsa:2157|hsa:5329|hsa:714|hsa:2|hsa:719|hsa:710|	2157|5329|714|2|719|710|	F8, AHF, DXS1253E, F8B, F8C, FVIII, HEMA|PLAUR, CD87, U-PAR, UPAR, URKR|C1QC, C1Q-C, C1QG|A2M, A2MD, CPAMD5, FWP007, S863-7|C3AR1, AZ3B, C3AR, HNFAG09|SERPING1, C1IN, C1INH, C1NH, HAE1, HAE2|	http://www.genome.jp/kegg-bin/show_pathway?hsa04610/hsa:5329%09red/hsa:719%09red/hsa:2157%09red/hsa:2%09red/hsa:710%09red/hsa:714%09red
Glycerolipid metabolism	KEGG PATHWAY	hsa00561	5	55	0.202518648	0.999999993	ENSG00000065357|ENSG00000198814|ENSG00000172954|ENSG00000072210|ENSG00000143797	hsa:1606|hsa:2710|hsa:253558|hsa:224|hsa:129642|	1606|2710|253558|224|129642|	DGKA, DAGK, DAGK1, DGK-alpha|GK, GK1, GKD|LCLAT1, 1AGPAT8, AGPAT8, ALCAT1, HSRG1849, LYCAT, UNQ1849|ALDH3A2, ALDH10, FALDH, SLS|MBOAT2, LPCAT4, OACT2|	http://www.genome.jp/kegg-bin/show_pathway?hsa00561/hsa:2710%09red/hsa:224%09red/hsa:253558%09red/hsa:1606%09red/hsa:129642%09red
RNA transport	KEGG PATHWAY	hsa03013	12	163	0.203710939	0.999999993	ENSG00000184575|ENSG00000110321|ENSG00000153201|ENSG00000184900|ENSG00000102900|ENSG00000273749|ENSG00000107581|ENSG00000125676|ENSG00000251184|ENSG00000100296|ENSG00000104408|ENSG00000198692	hsa:11260|hsa:1982|hsa:5903|hsa:6612|hsa:9688|hsa:23191|hsa:8661|hsa:57187|hsa:23511|hsa:8563|hsa:3646|hsa:9086|	11260|1982|5903|6612|9688|23191|8661|57187|23511|8563|3646|9086|	XPOT, XPO3|EIF4G2, AAG1, DAP5, NAT1, P97|RANBP2, ADANE, ANE1, IIAE3, NUP358, TRP1, TRP2|SUMO3, SMT3A, SMT3H1, SUMO-3, Smt3B|NUP93, NIC96|CYFIP1, P140SRA-1, SHYC, SRA-1, SRA1|EIF3A, EIF3, EIF3S10, P167, TIF32, eIF3-p170, eIF3-theta, p180, p185|THOC2, CXorf3, THO2, dJ506G2.1, hTREX120|NUP188, KIAA0169, hNup188|THOC5, C22orf19, Fmip, PK1.3, fSAP79|EIF3E, EIF3-P48, EIF3S6, INT6, eIF3-p46|EIF1AY, eIF-…	http://www.genome.jp/kegg-bin/show_pathway?hsa03013/hsa:8563%09red/hsa:9086%09red/hsa:11260%09red/hsa:1982%09red/hsa:8661%09red/hsa:23511%09red/hsa:57187%09red/hsa:3646%09red/hsa:9688%09red/hsa:23191%09red/hsa:5903%09red/hsa:6612%09red
Transcriptional misregulation in cancer	KEGG PATHWAY	hsa05202	13	179	0.203835928	0.999999993	ENSG00000108654|ENSG00000116809|ENSG00000150337|ENSG00000196092|ENSG00000141380|ENSG00000169375|ENSG00000198400|ENSG00000140464|ENSG00000173039|ENSG00000010030|ENSG00000118058|ENSG00000198019|ENSG00000144802	hsa:1655|hsa:7709|hsa:2209|hsa:5079|hsa:6760|hsa:25942|hsa:4914|hsa:5371|hsa:5970|hsa:51513|hsa:4297|hsa:2209|hsa:64332|	1655|7709|2209|5079|6760|25942|4914|5371|5970|51513|4297|2209|64332|	DDX5, G17P1, HLR1, HUMP68, p68|ZBTB17, MIZ-1, ZNF151, ZNF60, pHZ-67|FCGR1A, CD64, CD64A, FCRI, IGFR1|PAX5, ALL3, BSAP|SS18, SSXT, SYT|SIN3A|NTRK1, MTC, TRK, TRK1, TRKA, Trk-A, p140-TrkA|PML, MYL, PP8675, RNF71, TRIM19|RELA, NFKB3, p65|ETV7, TEL-2, TEL2, TELB|KMT2A, ALL-1, CXXC7, HRX, HTRX1, MLL, MLL/GAS7, MLL1, MLL1A, TET1-MLL, TRX1, WDSTS|FCGR1A, CD64, CD64A, FCRI, IGFR1|NFKBIZ, IKBZ, INAP, MAIL|	http://www.genome.jp/kegg-bin/show_pathway?hsa05202/hsa:4914%09red/hsa:1655%09red/hsa:64332%09red/hsa:5371%09red/hsa:5079%09red/hsa:51513%09red/hsa:25942%09red/hsa:2209%09red/hsa:4297%09red/hsa:6760%09red/hsa:7709%09red/hsa:5970%09red
Adipocytokine signaling pathway	KEGG PATHWAY	hsa04920	6	70	0.204561705	0.999999993	ENSG00000117020|ENSG00000068366|ENSG00000096968|ENSG00000111725|ENSG00000173039|ENSG00000186951	hsa:10000|hsa:2182|hsa:3717|hsa:5564|hsa:5970|hsa:5465|	10000|2182|3717|5564|5970|5465|	AKT3, MPPH, PKB-GAMMA, PKBG, PRKBG, RAC-PK-gamma, RAC-gamma, STK-2|ACSL4, ACS4, FACL4, LACS4, MRX63, MRX68|JAK2, JTK10, THCYT3|PRKAB1, AMPK, HAMPKb|RELA, NFKB3, p65|PPARA, NR1C1, PPAR, PPARalpha, hPPAR|	http://www.genome.jp/kegg-bin/show_pathway?hsa04920/hsa:10000%09red/hsa:3717%09red/hsa:5564%09red/hsa:5970%09red/hsa:5465%09red/hsa:2182%09red
Apoptosis	KEGG PATHWAY	hsa04210	7	86	0.211495618	0.999999993	ENSG00000121858|ENSG00000165806|ENSG00000171791|ENSG00000198400|ENSG00000117020|ENSG00000145675|ENSG00000173039	hsa:8743|hsa:840|hsa:596|hsa:4914|hsa:10000|hsa:8503|hsa:5970|	8743|840|596|4914|10000|8503|5970|	TNFSF10, APO2L, Apo-2L, CD253, TL2, TRAIL|CASP7, CASP-7, CMH-1, ICE-LAP3, LICE2, MCH3|BCL2, Bcl-2, PPP1R50|NTRK1, MTC, TRK, TRK1, TRKA, Trk-A, p140-TrkA|AKT3, MPPH, PKB-GAMMA, PKBG, PRKBG, RAC-PK-gamma, RAC-gamma, STK-2|PIK3R3, p55, p55-GAMMA|RELA, NFKB3, p65|	http://www.genome.jp/kegg-bin/show_pathway?hsa04210/hsa:4914%09red/hsa:8503%09red/hsa:10000%09red/hsa:596%09red/hsa:840%09red/hsa:8743%09red/hsa:5970%09red
Small cell lung cancer	KEGG PATHWAY	hsa05222	7	86	0.211495618	0.999999993	ENSG00000131323|ENSG00000145675|ENSG00000171791|ENSG00000105810|ENSG00000117020|ENSG00000082512|ENSG00000173039	hsa:7187|hsa:8503|hsa:596|hsa:1021|hsa:10000|hsa:7188|hsa:5970|	7187|8503|596|1021|10000|7188|5970|	TRAF3, CAP-1, CAP1, CD40bp, CRAF1, IIAE5, LAP1|PIK3R3, p55, p55-GAMMA|BCL2, Bcl-2, PPP1R50|CDK6, PLSTIRE|AKT3, MPPH, PKB-GAMMA, PKBG, PRKBG, RAC-PK-gamma, RAC-gamma, STK-2|TRAF5, MGC:39780, RNF84|RELA, NFKB3, p65|	http://www.genome.jp/kegg-bin/show_pathway?hsa05222/hsa:8503%09red/hsa:1021%09red/hsa:10000%09red/hsa:596%09red/hsa:7188%09red/hsa:5970%09red/hsa:7187%09red
Salmonella infection	KEGG PATHWAY	hsa05132	7	86	0.211495618	0.999999993	ENSG00000196924|ENSG00000137171|ENSG00000174996|ENSG00000173039|ENSG00000070087|ENSG00000276070|ENSG00000077380	hsa:2316|hsa:89953|hsa:64837|hsa:5970|hsa:5217|hsa:6351|hsa:1781|	2316|89953|64837|5970|5217|6351|1781|	FLNA, ABP-280, ABPX, CSBS, CVD1, FLN, FLN-A, FLN1, FMD, MNS, NHBP, OPD, OPD1, OPD2, XLVD, XMVD|KLC4, KNSL8, bA387M24.3|KLC2|RELA, NFKB3, p65|PFN2, D3S1319E, PFL|CCL4, ACT2, AT744.1, G-26, HC21, LAG-1, LAG1, MIP-1-beta, MIP1B, MIP1B1, SCYA2, SCYA4|DYNC1I2, DNCI2, IC2|	http://www.genome.jp/kegg-bin/show_pathway?hsa05132/hsa:1781%09red/hsa:2316%09red/hsa:5970%09red/hsa:5217%09red/hsa:64837%09red/hsa:89953%09red/hsa:6351%09red
NOD-like receptor signaling pathway	KEGG PATHWAY	hsa04621	5	57	0.221408045	0.999999993	ENSG00000105483|ENSG00000055208|ENSG00000173039|ENSG00000137757|ENSG00000165416	hsa:22900|hsa:23118|hsa:5970|hsa:838|hsa:10910|	22900|23118|5970|838|10910|	CARD8, CARDINAL, DACAR, DAKAR, NDPP, NDPP1, TUCAN|TAB2, CHTD2, MAP3K7IP2, TAB-2|RELA, NFKB3, p65|CASP5, ICE(rel)III, ICEREL-III, ICH-3|SUGT1, SGT1|	http://www.genome.jp/kegg-bin/show_pathway?hsa04621/hsa:10910%09red/hsa:22900%09red/hsa:838%09red/hsa:5970%09red/hsa:23118%09red
Adherens junction	KEGG PATHWAY	hsa04520	6	73	0.229791052	0.999999993	ENSG00000006607|ENSG00000010810|ENSG00000148498|ENSG00000148737|ENSG00000095637|ENSG00000175387	hsa:9855|hsa:2534|hsa:56288|hsa:6934|hsa:10580|hsa:4087|	9855|2534|56288|6934|10580|4087|	FARP2, FIR, FRG, PLEKHC3|FYN, SLK, SYN, p59-FYN|PARD3, ASIP, Baz, PAR3, PAR3alpha, PARD-3, PARD3A, PPP1R118, SE2-5L16, SE2-5LT1, SE2-5T2|TCF7L2, TCF-4, TCF4|SORBS1, CAP, FLAF2, R85FL, SH3D5, SH3P12, SORB1|SMAD2, JV18, JV18-1, MADH2, MADR2, hMAD-2, hSMAD2|	http://www.genome.jp/kegg-bin/show_pathway?hsa04520/hsa:2534%09red/hsa:10580%09red/hsa:56288%09red/hsa:4087%09red/hsa:9855%09red/hsa:6934%09red
Fatty acid degradation	KEGG PATHWAY	hsa00071	4	44	0.240080775	0.999999993	ENSG00000117054|ENSG00000068366|ENSG00000138029|ENSG00000072210	hsa:34|hsa:2182|hsa:3032|hsa:224|	34|2182|3032|224|	ACADM, ACAD1, MCAD, MCADH|ACSL4, ACS4, FACL4, LACS4, MRX63, MRX68|HADHB, ECHB, MTPB, TP-BETA|ALDH3A2, ALDH10, FALDH, SLS|	http://www.genome.jp/kegg-bin/show_pathway?hsa00071/hsa:3032%09red/hsa:224%09red/hsa:34%09red/hsa:2182%09red
Toll-like receptor signaling pathway	KEGG PATHWAY	hsa04620	8	106	0.244259779	0.999999993	ENSG00000131323|ENSG00000185507|ENSG00000169245|ENSG00000117020|ENSG00000145675|ENSG00000055208|ENSG00000276070|ENSG00000173039	hsa:7187|hsa:3665|hsa:3627|hsa:10000|hsa:8503|hsa:23118|hsa:6351|hsa:5970|	7187|3665|3627|10000|8503|23118|6351|5970|	TRAF3, CAP-1, CAP1, CD40bp, CRAF1, IIAE5, LAP1|IRF7, IRF-7H, IRF7A, IRF7B, IRF7C, IRF7H|CXCL10, C7, IFI10, INP10, IP-10, SCYB10, crg-2, gIP-10, mob-1|AKT3, MPPH, PKB-GAMMA, PKBG, PRKBG, RAC-PK-gamma, RAC-gamma, STK-2|PIK3R3, p55, p55-GAMMA|TAB2, CHTD2, MAP3K7IP2, TAB-2|CCL4, ACT2, AT744.1, G-26, HC21, LAG-1, LAG1, MIP-1-beta, MIP1B, MIP1B1, SCYA2, SCYA4|RELA, NFKB3, p65|	http://www.genome.jp/kegg-bin/show_pathway?hsa04620/hsa:3665%09red/hsa:8503%09red/hsa:10000%09red/hsa:23118%09red/hsa:3627%09red/hsa:6351%09red/hsa:7187%09red/hsa:5970%09red
Pertussis	KEGG PATHWAY	hsa05133	6	75	0.24713062	0.999999993	ENSG00000125347|ENSG00000165806|ENSG00000159189|ENSG00000165410|ENSG00000149131|ENSG00000173039	hsa:3659|hsa:840|hsa:714|hsa:1073|hsa:710|hsa:5970|	3659|840|714|1073|710|5970|	IRF1, IRF-1, MAR|CASP7, CASP-7, CMH-1, ICE-LAP3, LICE2, MCH3|C1QC, C1Q-C, C1QG|CFL2, NEM7|SERPING1, C1IN, C1INH, C1NH, HAE1, HAE2|RELA, NFKB3, p65|	http://www.genome.jp/kegg-bin/show_pathway?hsa05133/hsa:1073%09red/hsa:3659%09red/hsa:840%09red/hsa:710%09red/hsa:714%09red/hsa:5970%09red
Jak-STAT signaling pathway	KEGG PATHWAY	hsa04630	11	156	0.255636324	0.999999993	ENSG00000112576|ENSG00000091181|ENSG00000134460|ENSG00000134470|ENSG00000096968|ENSG00000185338|ENSG00000117020|ENSG00000145675|ENSG00000169194|ENSG00000138378|ENSG00000126561	hsa:896|hsa:3568|hsa:3559|hsa:3601|hsa:3717|hsa:8651|hsa:10000|hsa:8503|hsa:3596|hsa:6775|hsa:6776|	896|3568|3559|3601|3717|8651|10000|8503|3596|6775|6776|	CCND3|IL5RA, CD125, CDw125, HSIL5R3, IL5R|IL2RA, CD25, IDDM10, IL2R, TCGFR|IL15RA, CD215|JAK2, JTK10, THCYT3|SOCS1, CIS1, CISH1, JAB, SOCS-1, SSI-1, SSI1, TIP3|AKT3, MPPH, PKB-GAMMA, PKBG, PRKBG, RAC-PK-gamma, RAC-gamma, STK-2|PIK3R3, p55, p55-GAMMA|IL13, IL-13, P600|STAT4, SLEB11|STAT5A, MGF, STAT5|	http://www.genome.jp/kegg-bin/show_pathway?hsa04630/hsa:6776%09red/hsa:896%09red/hsa:8651%09red/hsa:3596%09red/hsa:8503%09red/hsa:10000%09red/hsa:3559%09red/hsa:3568%09red/hsa:3717%09red/hsa:3601%09red/hsa:6775%09red
Pantothenate and CoA biosynthesis	KEGG PATHWAY	hsa00770	2	17	0.26070734	0.999999993	ENSG00000138621|ENSG00000147647	hsa:60490|hsa:1807|	60490|1807|	PPCDC|DPYS, DHP, DHPase|	http://www.genome.jp/kegg-bin/show_pathway?hsa00770/hsa:1807%09red/hsa:60490%09red
Fatty acid metabolism	KEGG PATHWAY	hsa01212	4	47	0.274891474	0.999999993	ENSG00000117054|ENSG00000068366|ENSG00000138029|ENSG00000206527	hsa:34|hsa:2182|hsa:3032|hsa:201562|	34|2182|3032|201562|	ACADM, ACAD1, MCAD, MCADH|ACSL4, ACS4, FACL4, LACS4, MRX63, MRX68|HADHB, ECHB, MTPB, TP-BETA|PTPLB, HACD2|	http://www.genome.jp/kegg-bin/show_pathway?hsa01212/hsa:3032%09red/hsa:201562%09red/hsa:34%09red/hsa:2182%09red
Other glycan degradation	KEGG PATHWAY	hsa00511	2	18	0.280420742	0.999999993	ENSG00000162139|ENSG00000104774	hsa:10825|hsa:4125|	10825|4125|	NEU3, SIAL3|MAN2B1, LAMAN, MANB|	http://www.genome.jp/kegg-bin/show_pathway?hsa00511/hsa:4125%09red/hsa:10825%09red
Synaptic vesicle cycle	KEGG PATHWAY	hsa04721	5	63	0.280821439	0.999999993	ENSG00000161203|ENSG00000197959|ENSG00000136854|ENSG00000185344|ENSG00000159720	hsa:1173|hsa:26052|hsa:6812|hsa:23545|hsa:9114|	1173|26052|6812|23545|9114|	AP2M1, AP50, CLAPM1, mu2|DNM3, Dyna_III|STXBP1, MUNC18-1, NSEC1, P67, RBSEC1, UNC18|ATP6V0A2, A2, ARCL, ARCL2A, ATP6A2, ATP6N1D, J6B7, RTF, STV1, TJ6, TJ6M, TJ6S, VPH1, WSS|ATP6V0D1, ATP6D, ATP6DV, P39, VATX, VMA6, VPATPD|	http://www.genome.jp/kegg-bin/show_pathway?hsa04721/hsa:23545%09red/hsa:6812%09red/hsa:1173%09red/hsa:9114%09red/hsa:26052%09red
Influenza A	KEGG PATHWAY	hsa05164	12	177	0.283057049	0.999999993	ENSG00000117020|ENSG00000121858|ENSG00000185507|ENSG00000169245|ENSG00000258643|ENSG00000126803|ENSG00000055332|ENSG00000140464|ENSG00000096968|ENSG00000145675|ENSG00000089127|ENSG00000173039	hsa:10000|hsa:8743|hsa:3665|hsa:3627|hsa:100529063|hsa:3306|hsa:5610|hsa:5371|hsa:3717|hsa:8503|hsa:4938|hsa:5970|	10000|8743|3665|3627|100529063|3306|5610|5371|3717|8503|4938|5970|	AKT3, MPPH, PKB-GAMMA, PKBG, PRKBG, RAC-PK-gamma, RAC-gamma, STK-2|TNFSF10, APO2L, Apo-2L, CD253, TL2, TRAIL|IRF7, IRF-7H, IRF7A, IRF7B, IRF7C, IRF7H|CXCL10, C7, IFI10, INP10, IP-10, SCYB10, crg-2, gIP-10, mob-1|BCL2L2-PABPN1|HSPA2, HSP70-2, HSP70-3|EIF2AK2, EIF2AK1, PKR, PPP1R83, PRKR|PML, MYL, PP8675, RNF71, TRIM19|JAK2, JTK10, THCYT3|PIK3R3, p55, p55-GAMMA|OAS1, IFI-4, OIAS, OIASI|RELA, NFKB3,…	http://www.genome.jp/kegg-bin/show_pathway?hsa05164/hsa:3665%09red/hsa:8503%09red/hsa:10000%09red/hsa:3717%09red/hsa:3306%09red/hsa:3627%09red/hsa:100529063%09red/hsa:4938%09red/hsa:5610%09red/hsa:5970%09red/hsa:8743%09red/hsa:5371%09red
Tuberculosis	KEGG PATHWAY	hsa05152	12	179	0.295120236	0.999999993	ENSG00000171791|ENSG00000150337|ENSG00000159720|ENSG00000185344|ENSG00000078142|ENSG00000176170|ENSG00000096968|ENSG00000117020|ENSG00000173039|ENSG00000148660|ENSG00000198019|ENSG00000158869	hsa:596|hsa:2209|hsa:9114|hsa:23545|hsa:5289|hsa:8877|hsa:3717|hsa:10000|hsa:5970|hsa:818|hsa:2209|hsa:2207|	596|2209|9114|23545|5289|8877|3717|10000|5970|818|2209|2207|	BCL2, Bcl-2, PPP1R50|FCGR1A, CD64, CD64A, FCRI, IGFR1|ATP6V0D1, ATP6D, ATP6DV, P39, VATX, VMA6, VPATPD|ATP6V0A2, A2, ARCL, ARCL2A, ATP6A2, ATP6N1D, J6B7, RTF, STV1, TJ6, TJ6M, TJ6S, VPH1, WSS|PIK3C3, VPS34, hVps34|SPHK1, SPHK|JAK2, JTK10, THCYT3|AKT3, MPPH, PKB-GAMMA, PKBG, PRKBG, RAC-PK-gamma, RAC-gamma, STK-2|RELA, NFKB3, p65|CAMK2G, CAMK, CAMK-II, CAMKG|FCGR1A, CD64, CD64A, FCRI, IGFR1|FCER1G,…	http://www.genome.jp/kegg-bin/show_pathway?hsa05152/hsa:23545%09red/hsa:5289%09red/hsa:818%09red/hsa:10000%09red/hsa:596%09red/hsa:3717%09red/hsa:8877%09red/hsa:5970%09red/hsa:2209%09red/hsa:2207%09red/hsa:9114%09red
African trypanosomiasis	KEGG PATHWAY	hsa05143	3	34	0.303684106	0.999999993	ENSG00000100342|ENSG00000131203|ENSG00000118137	hsa:8542|hsa:3620|hsa:335|	8542|3620|335|	APOL1, APO-L, APOL, APOL-I, FSGS4|IDO1, IDO, IDO-1, INDO|APOA1|	http://www.genome.jp/kegg-bin/show_pathway?hsa05143/hsa:8542%09red/hsa:3620%09red/hsa:335%09red
Regulation of actin cytoskeleton	KEGG PATHWAY	hsa04810	14	215	0.308881763	0.999999993	ENSG00000129675|ENSG00000065534|ENSG00000180209|ENSG00000283147|ENSG00000129682|ENSG00000273749|ENSG00000158186|ENSG00000145675|ENSG00000182541|ENSG00000165410|ENSG00000115232|ENSG00000123338|ENSG00000070087|ENSG00000137843	hsa:9459|hsa:4638|hsa:29895|hsa:2258|hsa:2258|hsa:23191|hsa:22808|hsa:8503|hsa:3985|hsa:1073|hsa:3676|hsa:3071|hsa:5217|hsa:56924|	9459|4638|29895|2258|2258|23191|22808|8503|3985|1073|3676|3071|5217|56924|	ARHGEF6, COOL2, Cool-2, MRX46, PIXA, alpha-PIX, alphaPIX|MYLK, AAT7, KRP, MLCK, MLCK1, MLCK108, MLCK210, MSTP083, MYLK1, smMLCK|MYLPF, HUMMLC2B, MRLC2, MYL11|FGF13, FGF-13, FGF2, FHF-2, FHF2|FGF13, FGF-13, FGF2, FHF-2, FHF2|CYFIP1, P140SRA-1, SHYC, SRA-1, SRA1|MRAS, M-RAs, R-RAS3, RRAS3|PIK3R3, p55, p55-GAMMA|LIMK2|CFL2, NEM7|ITGA4, CD49D, IA4|NCKAP1L, HEM1|PFN2, D3S1319E, PFL|PAK6, PAK5|	http://www.genome.jp/kegg-bin/show_pathway?hsa04810/hsa:4638%09red/hsa:3676%09red/hsa:3985%09red/hsa:8503%09red/hsa:2258%09red/hsa:23191%09red/hsa:1073%09red/hsa:29895%09red/hsa:9459%09red/hsa:56924%09red/hsa:5217%09red/hsa:22808%09red/hsa:3071%09red
Renal cell carcinoma	KEGG PATHWAY	hsa05211	5	66	0.311627812	0.999999993	ENSG00000134954|ENSG00000145675|ENSG00000127314|ENSG00000117020|ENSG00000137843	hsa:2113|hsa:8503|hsa:5908|hsa:10000|hsa:56924|	2113|8503|5908|10000|56924|	ETS1, ETS-1, EWSR2, p54|PIK3R3, p55, p55-GAMMA|RAP1B, K-REV, RAL1B|AKT3, MPPH, PKB-GAMMA, PKBG, PRKBG, RAC-PK-gamma, RAC-gamma, STK-2|PAK6, PAK5|	http://www.genome.jp/kegg-bin/show_pathway?hsa05211/hsa:5908%09red/hsa:2113%09red/hsa:8503%09red/hsa:10000%09red/hsa:56924%09red
Alzheimer's disease	KEGG PATHWAY	hsa05010	11	168	0.331882493	0.999999993	ENSG00000166313|ENSG00000165806|ENSG00000136521|ENSG00000117118|ENSG00000072506|ENSG00000196549|ENSG00000090266|ENSG00000119013|ENSG00000183648|ENSG00000123104|ENSG00000157388	hsa:322|hsa:840|hsa:4711|hsa:6390|hsa:3028|hsa:4311|hsa:4708|hsa:4709|hsa:4707|hsa:3709|hsa:776|	322|840|4711|6390|3028|4311|4708|4709|4707|3709|776|	APBB1, FE65, MGC:9072, RIR|CASP7, CASP-7, CMH-1, ICE-LAP3, LICE2, MCH3|NDUFB5, CISGDH, SGDH|SDHB, CWS2, IP, PGL4, SDH, SDH1, SDH2, SDHIP|HSD17B10, 17b-HSD10, ABAD, CAMR, DUPXp11.22, ERAB, HADH2, HCD2, MHBD, MRPP2, MRX17, MRX31, MRXS10, SCHAD, SDR5C1|MME, CALLA, CD10, NEP, SFE|NDUFB2, AGGG, CI-AGGG|NDUFB3, B12, CI-B12|NDUFB1, CI-MNLL, CI-SGDH, MNLL|ITPR2, CFAP48, IP3R2|CACNA1D, CACH3, CACN4, CACNL…	http://www.genome.jp/kegg-bin/show_pathway?hsa05010/hsa:6390%09red/hsa:4709%09red/hsa:3028%09red/hsa:4708%09red/hsa:4311%09red/hsa:4707%09red/hsa:840%09red/hsa:4711%09red/hsa:3709%09red/hsa:322%09red/hsa:776%09red
DNA replication	KEGG PATHWAY	hsa03030	3	36	0.332697844	0.999999993	ENSG00000255767|ENSG00000166508|ENSG00000132383	hsa:246243|hsa:4176|hsa:6117|	246243|4176|6117|	RNASEH1, H1RNA, RNH1|MCM7, CDC47, MCM2, P1.1-MCM3, P1CDC47, P85MCM, PNAS146, PPP1R104|RPA1, HSSB, MST075, REPA1, RF-A, RP-A, RPA70|	http://www.genome.jp/kegg-bin/show_pathway?hsa03030/hsa:4176%09red/hsa:6117%09red/hsa:246243%09red
Leukocyte transendothelial migration	KEGG PATHWAY	hsa04670	8	118	0.335762516	0.999999993	ENSG00000180209|ENSG00000106404|ENSG00000113263|ENSG00000158517|ENSG00000115232|ENSG00000181885|ENSG00000145675|ENSG00000127314	hsa:29895|hsa:24146|hsa:3702|hsa:653361|hsa:3676|hsa:1366|hsa:8503|hsa:5908|	29895|24146|3702|653361|3676|1366|8503|5908|	MYLPF, HUMMLC2B, MRLC2, MYL11|CLDN15|ITK, EMT, LPFS1, LYK, PSCTK2|NCF1, NCF1A, NOXO2, SH3PXD1A, p47phox|ITGA4, CD49D, IA4|CLDN7, CEPTRL2, CLDN-7, CPETRL2, Hs.84359, claudin-1|PIK3R3, p55, p55-GAMMA|RAP1B, K-REV, RAL1B|	http://www.genome.jp/kegg-bin/show_pathway?hsa04670/hsa:3676%09red/hsa:8503%09red/hsa:5908%09red/hsa:1366%09red/hsa:3702%09red/hsa:29895%09red/hsa:653361%09red/hsa:24146%09red
Terpenoid backbone biosynthesis	KEGG PATHWAY	hsa00900	2	21	0.339106797	0.999999993	ENSG00000117682|ENSG00000110921	hsa:79947|hsa:4598|	79947|4598|	DHDDS, CIT, CPT, DS, HDS, RP59|MVK, LRBP, MK, MVLK, POROK3|	http://www.genome.jp/kegg-bin/show_pathway?hsa00900/hsa:4598%09red/hsa:79947%09red
Toxoplasmosis	KEGG PATHWAY	hsa05145	8	120	0.351585498	0.999999993	ENSG00000171791|ENSG00000126803|ENSG00000185338|ENSG00000117020|ENSG00000096968|ENSG00000145675|ENSG00000055208|ENSG00000173039	hsa:596|hsa:3306|hsa:8651|hsa:10000|hsa:3717|hsa:8503|hsa:23118|hsa:5970|	596|3306|8651|10000|3717|8503|23118|5970|	BCL2, Bcl-2, PPP1R50|HSPA2, HSP70-2, HSP70-3|SOCS1, CIS1, CISH1, JAB, SOCS-1, SSI-1, SSI1, TIP3|AKT3, MPPH, PKB-GAMMA, PKBG, PRKBG, RAC-PK-gamma, RAC-gamma, STK-2|JAK2, JTK10, THCYT3|PIK3R3, p55, p55-GAMMA|TAB2, CHTD2, MAP3K7IP2, TAB-2|RELA, NFKB3, p65|	http://www.genome.jp/kegg-bin/show_pathway?hsa05145/hsa:8651%09red/hsa:8503%09red/hsa:10000%09red/hsa:23118%09red/hsa:596%09red/hsa:3306%09red/hsa:3717%09red/hsa:5970%09red
Ubiquitin mediated proteolysis	KEGG PATHWAY	hsa04120	9	137	0.352126468	0.999999993	ENSG00000115392|ENSG00000103266|ENSG00000156587|ENSG00000158290|ENSG00000104517|ENSG00000114062|ENSG00000185338|ENSG00000140464|ENSG00000086758	hsa:55120|hsa:10273|hsa:9246|hsa:8450|hsa:51366|hsa:7337|hsa:8651|hsa:5371|hsa:10075|	55120|10273|9246|8450|51366|7337|8651|5371|10075|	FANCL, FAAP43, PHF9, POG|STUB1, CHIP, HSPABP2, NY-CO-7, SCAR16, SDCCAG7, UBOX1|UBE2L6, RIG-B, UBCH8|CUL4B, CUL-4B, MRXHF2, MRXS15, MRXSC, SFM2|UBR5, DD5, EDD, EDD1, HYD|UBE3A, ANCR, AS, E6-AP, EPVE6AP, HPVE6A|SOCS1, CIS1, CISH1, JAB, SOCS-1, SSI-1, SSI1, TIP3|PML, MYL, PP8675, RNF71, TRIM19|HUWE1, ARF-BP1, HECTH9, HSPC272, Ib772, LASU1, MULE, URE-B1, UREB1|	http://www.genome.jp/kegg-bin/show_pathway?hsa04120/hsa:8651%09red/hsa:5371%09red/hsa:10273%09red/hsa:7337%09red/hsa:8450%09red/hsa:51366%09red/hsa:55120%09red/hsa:9246%09red/hsa:10075%09red
RIG-I-like receptor signaling pathway	KEGG PATHWAY	hsa04622	5	70	0.353314259	0.999999993	ENSG00000169245|ENSG00000131323|ENSG00000185507|ENSG00000083799|ENSG00000173039	hsa:3627|hsa:7187|hsa:3665|hsa:1540|hsa:5970|	3627|7187|3665|1540|5970|	CXCL10, C7, IFI10, INP10, IP-10, SCYB10, crg-2, gIP-10, mob-1|TRAF3, CAP-1, CAP1, CD40bp, CRAF1, IIAE5, LAP1|IRF7, IRF-7H, IRF7A, IRF7B, IRF7C, IRF7H|CYLD, BRSS, CDMT, CYLD1, CYLDI, EAC, MFT, MFT1, SBS, TEM, USPL2|RELA, NFKB3, p65|	http://www.genome.jp/kegg-bin/show_pathway?hsa04622/hsa:1540%09red/hsa:3665%09red/hsa:3627%09red/hsa:7187%09red/hsa:5970%09red
Phagosome	KEGG PATHWAY	hsa04145	10	155	0.359103866	0.999999993	ENSG00000150337|ENSG00000159720|ENSG00000078142|ENSG00000206503|ENSG00000038945|ENSG00000168394|ENSG00000158517|ENSG00000077380|ENSG00000198019|ENSG00000185344	hsa:2209|hsa:9114|hsa:5289|hsa:3105|hsa:4481|hsa:6890|hsa:653361|hsa:1781|hsa:2209|hsa:23545|	2209|9114|5289|3105|4481|6890|653361|1781|2209|23545|	FCGR1A, CD64, CD64A, FCRI, IGFR1|ATP6V0D1, ATP6D, ATP6DV, P39, VATX, VMA6, VPATPD|PIK3C3, VPS34, hVps34|HLA-A, HLAA|MSR1, CD204, SCARA1, SR-A, SRA, phSR1, phSR2|TAP1, ABC17, ABCB2, APT1, D6S114E, PSF-1, PSF1, RING4, TAP1*0102N, TAP1N|NCF1, NCF1A, NOXO2, SH3PXD1A, p47phox|DYNC1I2, DNCI2, IC2|FCGR1A, CD64, CD64A, FCRI, IGFR1|ATP6V0A2, A2, ARCL, ARCL2A, ATP6A2, ATP6N1D, J6B7, RTF, STV1, TJ6, TJ6M, T…	http://www.genome.jp/kegg-bin/show_pathway?hsa04145/hsa:23545%09red/hsa:4481%09red/hsa:5289%09red/hsa:9114%09red/hsa:1781%09red/hsa:6890%09red/hsa:2209%09red/hsa:653361%09red/hsa:3105%09red
Melanoma	KEGG PATHWAY	hsa05218	5	71	0.363789791	0.999999993	ENSG00000145675|ENSG00000105810|ENSG00000117020|ENSG00000129682|ENSG00000283147	hsa:8503|hsa:1021|hsa:10000|hsa:2258|hsa:2258|	8503|1021|10000|2258|2258|	PIK3R3, p55, p55-GAMMA|CDK6, PLSTIRE|AKT3, MPPH, PKB-GAMMA, PKBG, PRKBG, RAC-PK-gamma, RAC-gamma, STK-2|FGF13, FGF-13, FGF2, FHF-2, FHF2|FGF13, FGF-13, FGF2, FHF-2, FHF2|	http://www.genome.jp/kegg-bin/show_pathway?hsa05218/hsa:8503%09red/hsa:10000%09red/hsa:2258%09red/hsa:1021%09red
Lysosome	KEGG PATHWAY	hsa04142	8	122	0.367495258	0.999999993	ENSG00000172543|ENSG00000078081|ENSG00000185344|ENSG00000159720|ENSG00000134243|ENSG00000182287|ENSG00000104763|ENSG00000104774	hsa:1521|hsa:27074|hsa:23545|hsa:9114|hsa:6272|hsa:8905|hsa:427|hsa:4125|	1521|27074|23545|9114|6272|8905|427|4125|	CTSW, LYPN|LAMP3, CD208, DC_LAMP, DC-LAMP, DCLAMP, LAMP, LAMP-3, TSC403|ATP6V0A2, A2, ARCL, ARCL2A, ATP6A2, ATP6N1D, J6B7, RTF, STV1, TJ6, TJ6M, TJ6S, VPH1, WSS|ATP6V0D1, ATP6D, ATP6DV, P39, VATX, VMA6, VPATPD|SORT1, Gp95, LDLCQ6, NT3|AP1S2, MGC:1902, MRX59, MRXS21, MRXS5, MRXSF, PGS, SIGMA1B|ASAH1, AC, ACDase, ASAH, PHP, PHP32, SMAPME|MAN2B1, LAMAN, MANB|	http://www.genome.jp/kegg-bin/show_pathway?hsa04142/hsa:23545%09red/hsa:427%09red/hsa:1521%09red/hsa:27074%09red/hsa:4125%09red/hsa:6272%09red/hsa:9114%09red/hsa:8905%09red
HTLV-I infection	KEGG PATHWAY	hsa05166	16	261	0.373497494	0.999999993	ENSG00000134954|ENSG00000112576|ENSG00000162772|ENSG00000134460|ENSG00000134470|ENSG00000165637|ENSG00000175387|ENSG00000158186|ENSG00000206503|ENSG00000167286|ENSG00000117020|ENSG00000173039|ENSG00000182866|ENSG00000145675|ENSG00000118513|ENSG00000126561	hsa:2113|hsa:896|hsa:467|hsa:3559|hsa:3601|hsa:7417|hsa:4087|hsa:22808|hsa:3105|hsa:915|hsa:10000|hsa:5970|hsa:3932|hsa:8503|hsa:4602|hsa:6776|	2113|896|467|3559|3601|7417|4087|22808|3105|915|10000|5970|3932|8503|4602|6776|	ETS1, ETS-1, EWSR2, p54|CCND3|ATF3|IL2RA, CD25, IDDM10, IL2R, TCGFR|IL15RA, CD215|VDAC2, POR|SMAD2, JV18, JV18-1, MADH2, MADR2, hMAD-2, hSMAD2|MRAS, M-RAs, R-RAS3, RRAS3|HLA-A, HLAA|CD3D, CD3-DELTA, IMD19, T3D|AKT3, MPPH, PKB-GAMMA, PKBG, PRKBG, RAC-PK-gamma, RAC-gamma, STK-2|RELA, NFKB3, p65|LCK, IMD22, LSK, YT16, p56lck, pp58lck|PIK3R3, p55, p55-GAMMA|MYB, Cmyb, c-myb, c-myb_CDS, efg|STAT5A, MG…	http://www.genome.jp/kegg-bin/show_pathway?hsa05166/hsa:6776%09red/hsa:2113%09red/hsa:22808%09red/hsa:8503%09red/hsa:10000%09red/hsa:3601%09red/hsa:3559%09red/hsa:7417%09red/hsa:915%09red/hsa:3932%09red/hsa:4602%09red/hsa:896%09red/hsa:5970%09red/hsa:467%09red/hsa:4087%09red/hsa:3105%09red
HIF-1 signaling pathway	KEGG PATHWAY	hsa04066	7	106	0.375998503	0.999999993	ENSG00000114268|ENSG00000171791|ENSG00000152256|ENSG00000117020|ENSG00000145675|ENSG00000148660|ENSG00000173039	hsa:5210|hsa:596|hsa:5163|hsa:10000|hsa:8503|hsa:818|hsa:5970|	5210|596|5163|10000|8503|818|5970|	PFKFB4|BCL2, Bcl-2, PPP1R50|PDK1|AKT3, MPPH, PKB-GAMMA, PKBG, PRKBG, RAC-PK-gamma, RAC-gamma, STK-2|PIK3R3, p55, p55-GAMMA|CAMK2G, CAMK, CAMK-II, CAMKG|RELA, NFKB3, p65|	http://www.genome.jp/kegg-bin/show_pathway?hsa04066/hsa:8503%09red/hsa:818%09red/hsa:10000%09red/hsa:596%09red/hsa:5210%09red/hsa:5970%09red/hsa:5163%09red
Carbon metabolism	KEGG PATHWAY	hsa01200	7	106	0.375998503	0.999999993	ENSG00000130313|ENSG00000114054|ENSG00000173599|ENSG00000117054|ENSG00000175198|ENSG00000165140|ENSG00000117118	hsa:25796|hsa:5096|hsa:5091|hsa:34|hsa:5095|hsa:2203|hsa:6390|	25796|5096|5091|34|5095|2203|6390|	PGLS, 6PGL|PCCB|PC, PCB|ACADM, ACAD1, MCAD, MCADH|PCCA|FBP1, FBP|SDHB, CWS2, IP, PGL4, SDH, SDH1, SDH2, SDHIP|	http://www.genome.jp/kegg-bin/show_pathway?hsa01200/hsa:6390%09red/hsa:5096%09red/hsa:34%09red/hsa:25796%09red/hsa:5095%09red/hsa:5091%09red/hsa:2203%09red
Fatty acid elongation	KEGG PATHWAY	hsa00062	2	23	0.377425144	0.999999993	ENSG00000206527|ENSG00000138029	hsa:201562|hsa:3032|	201562|3032|	PTPLB, HACD2|HADHB, ECHB, MTPB, TP-BETA|	http://www.genome.jp/kegg-bin/show_pathway?hsa00062/hsa:3032%09red/hsa:201562%09red
Mismatch repair	KEGG PATHWAY	hsa03430	2	23	0.377425144	0.999999993	ENSG00000132383|ENSG00000095002	hsa:6117|hsa:4436|	6117|4436|	RPA1, HSSB, MST075, REPA1, RF-A, RP-A, RPA70|MSH2, COCA1, FCC1, HNPCC, HNPCC1, LCFS2|	http://www.genome.jp/kegg-bin/show_pathway?hsa03430/hsa:6117%09red/hsa:4436%09red
Protein export	KEGG PATHWAY	hsa03060	2	23	0.377425144	0.999999993	ENSG00000129128|ENSG00000025796	hsa:60559|hsa:11231|	60559|11231|	SPCS3, PRO3567, SPC22/23, SPC3, YLR066W|SEC63, DNAJC23, ERdj2, PRO2507, SEC63L|	http://www.genome.jp/kegg-bin/show_pathway?hsa03060/hsa:11231%09red/hsa:60559%09red
Non-small cell lung cancer	KEGG PATHWAY	hsa05223	4	56	0.382435772	0.999999993	ENSG00000145675|ENSG00000105810|ENSG00000117020|ENSG00000143924	hsa:8503|hsa:1021|hsa:10000|hsa:27436|	8503|1021|10000|27436|	PIK3R3, p55, p55-GAMMA|CDK6, PLSTIRE|AKT3, MPPH, PKB-GAMMA, PKBG, PRKBG, RAC-PK-gamma, RAC-gamma, STK-2|EML4, C2orf2, ELP120, EMAP-4, EMAPL4, ROPP120|	http://www.genome.jp/kegg-bin/show_pathway?hsa05223/hsa:27436%09red/hsa:8503%09red/hsa:10000%09red/hsa:1021%09red
Taurine and hypotaurine metabolism	KEGG PATHWAY	hsa00430	1	8	0.382537787	0.999999993	ENSG00000128683	hsa:2571|	2571|	GAD1, CPSQ1, GAD, SCP|	http://www.genome.jp/kegg-bin/show_pathway?hsa00430/hsa:2571%09red
AMPK signaling pathway	KEGG PATHWAY	hsa04152	8	124	0.383463694	0.999999993	ENSG00000114268|ENSG00000165140|ENSG00000266173|ENSG00000111725|ENSG00000117020|ENSG00000145675|ENSG00000101076|ENSG00000103150	hsa:5210|hsa:2203|hsa:92335|hsa:5564|hsa:10000|hsa:8503|hsa:3172|hsa:23417|	5210|2203|92335|5564|10000|8503|3172|23417|	PFKFB4|FBP1, FBP|STRADA, LYK5, NY-BR-96, PMSE, STRAD, Stlk|PRKAB1, AMPK, HAMPKb|AKT3, MPPH, PKB-GAMMA, PKBG, PRKBG, RAC-PK-gamma, RAC-gamma, STK-2|PIK3R3, p55, p55-GAMMA|HNF4A, HNF4, HNF4a7, HNF4a8, HNF4a9, HNF4alpha, MODY, MODY1, NR2A1, NR2A21, TCF, TCF14|MLYCD, MCD|	http://www.genome.jp/kegg-bin/show_pathway?hsa04152/hsa:8503%09red/hsa:10000%09red/hsa:23417%09red/hsa:92335%09red/hsa:5210%09red/hsa:5564%09red/hsa:3172%09red/hsa:2203%09red
Chronic myeloid leukemia	KEGG PATHWAY	hsa05220	5	73	0.384750515	0.999999993	ENSG00000145675|ENSG00000105810|ENSG00000117020|ENSG00000173039|ENSG00000126561	hsa:8503|hsa:1021|hsa:10000|hsa:5970|hsa:6776|	8503|1021|10000|5970|6776|	PIK3R3, p55, p55-GAMMA|CDK6, PLSTIRE|AKT3, MPPH, PKB-GAMMA, PKBG, PRKBG, RAC-PK-gamma, RAC-gamma, STK-2|RELA, NFKB3, p65|STAT5A, MGF, STAT5|	http://www.genome.jp/kegg-bin/show_pathway?hsa05220/hsa:6776%09red/hsa:8503%09red/hsa:10000%09red/hsa:1021%09red/hsa:5970%09red
Rap1 signaling pathway	KEGG PATHWAY	hsa04015	13	211	0.386543365	0.999999993	ENSG00000109756|ENSG00000006607|ENSG00000158987|ENSG00000283147|ENSG00000129682|ENSG00000148498|ENSG00000043462|ENSG00000158186|ENSG00000117020|ENSG00000145675|ENSG00000127314|ENSG00000070087|ENSG00000006451	hsa:9693|hsa:9855|hsa:51735|hsa:2258|hsa:2258|hsa:56288|hsa:3937|hsa:22808|hsa:10000|hsa:8503|hsa:5908|hsa:5217|hsa:5898|	9693|9855|51735|2258|2258|56288|3937|22808|10000|8503|5908|5217|5898|	RAPGEF2, CNrasGEF, NRAPGEP, PDZ-GEF1, PDZGEF1, RA-GEF, RA-GEF-1, Rap-GEP, nRap_GEP|FARP2, FIR, FRG, PLEKHC3|RAPGEF6, KIA001LB, PDZ-GEF2, PDZGEF2, RA-GEF-2, RAGEF2|FGF13, FGF-13, FGF2, FHF-2, FHF2|FGF13, FGF-13, FGF2, FHF-2, FHF2|PARD3, ASIP, Baz, PAR3, PAR3alpha, PARD-3, PARD3A, PPP1R118, SE2-5L16, SE2-5LT1, SE2-5T2|LCP2, SLP-76, SLP76|MRAS, M-RAs, R-RAS3, RRAS3|AKT3, MPPH, PKB-GAMMA, PKBG, PRKBG…	http://www.genome.jp/kegg-bin/show_pathway?hsa04015/hsa:22808%09red/hsa:8503%09red/hsa:2258%09red/hsa:10000%09red/hsa:5908%09red/hsa:9693%09red/hsa:3937%09red/hsa:5898%09red/hsa:5217%09red/hsa:56288%09red/hsa:9855%09red/hsa:51735%09red
Staphylococcus aureus infection	KEGG PATHWAY	hsa05150	4	57	0.3944035	0.999999993	ENSG00000159189|ENSG00000150337|ENSG00000198019|ENSG00000171860	hsa:714|hsa:2209|hsa:2209|hsa:719|	714|2209|2209|719|	C1QC, C1Q-C, C1QG|FCGR1A, CD64, CD64A, FCRI, IGFR1|FCGR1A, CD64, CD64A, FCRI, IGFR1|C3AR1, AZ3B, C3AR, HNFAG09|	http://www.genome.jp/kegg-bin/show_pathway?hsa05150/hsa:719%09red/hsa:714%09red/hsa:2209%09red
Dorso-ventral axis formation	KEGG PATHWAY	hsa04320	2	24	0.396238554	0.999999993	ENSG00000134954|ENSG00000010030	hsa:2113|hsa:51513|	2113|51513|	ETS1, ETS-1, EWSR2, p54|ETV7, TEL-2, TEL2, TELB|	http://www.genome.jp/kegg-bin/show_pathway?hsa04320/hsa:51513%09red/hsa:2113%09red
Endocytosis	KEGG PATHWAY	hsa04144	13	213	0.398810333	0.999999993	ENSG00000198400|ENSG00000197959|ENSG00000125388|ENSG00000134460|ENSG00000100077|ENSG00000148498|ENSG00000131242|ENSG00000126803|ENSG00000206503|ENSG00000140464|ENSG00000161203|ENSG00000181852|ENSG00000175387	hsa:4914|hsa:26052|hsa:2868|hsa:3559|hsa:157|hsa:56288|hsa:84440|hsa:3306|hsa:3105|hsa:5371|hsa:1173|hsa:10193|hsa:4087|	4914|26052|2868|3559|157|56288|84440|3306|3105|5371|1173|10193|4087|	NTRK1, MTC, TRK, TRK1, TRKA, Trk-A, p140-TrkA|DNM3, Dyna_III|GRK4, GPRK2L, GPRK4, GRK4a, IT11|IL2RA, CD25, IDDM10, IL2R, TCGFR|ADRBK2, BARK2, GRK3|PARD3, ASIP, Baz, PAR3, PAR3alpha, PARD-3, PARD3A, PPP1R118, SE2-5L16, SE2-5LT1, SE2-5T2|RAB11FIP4, RAB11-FIP4|HSPA2, HSP70-2, HSP70-3|HLA-A, HLAA|PML, MYL, PP8675, RNF71, TRIM19|AP2M1, AP50, CLAPM1, mu2|RNF41, FLRF, NRDP1|SMAD2, JV18, JV18-1, MADH2, M…	http://www.genome.jp/kegg-bin/show_pathway?hsa04144/hsa:4914%09red/hsa:1173%09red/hsa:84440%09red/hsa:2868%09red/hsa:3559%09red/hsa:3306%09red/hsa:10193%09red/hsa:157%09red/hsa:56288%09red/hsa:4087%09red/hsa:3105%09red/hsa:5371%09red/hsa:26052%09red
Glycosylphosphatidylinositol(GPI)-anchor biosynthesis	KEGG PATHWAY	hsa00563	2	25	0.414784578	0.999999993	ENSG00000100564|ENSG00000185808	hsa:5283|hsa:51227|	5283|51227|	PIGH, GPI-H|PIGP, DCRC, DCRC-S, DSCR5, DSRC|	http://www.genome.jp/kegg-bin/show_pathway?hsa00563/hsa:5283%09red/hsa:51227%09red
Glyoxylate and dicarboxylate metabolism	KEGG PATHWAY	hsa00630	2	25	0.414784578	0.999999993	ENSG00000114054|ENSG00000175198	hsa:5096|hsa:5095|	5096|5095|	PCCB|PCCA|	http://www.genome.jp/kegg-bin/show_pathway?hsa00630/hsa:5096%09red/hsa:5095%09red
Hepatitis B	KEGG PATHWAY	hsa05161	9	146	0.419432651	0.999999993	ENSG00000164924|ENSG00000185507|ENSG00000171791|ENSG00000105810|ENSG00000117020|ENSG00000173039|ENSG00000145675|ENSG00000138378|ENSG00000126561	hsa:7534|hsa:3665|hsa:596|hsa:1021|hsa:10000|hsa:5970|hsa:8503|hsa:6775|hsa:6776|	7534|3665|596|1021|10000|5970|8503|6775|6776|	YWHAZ, 14-3-3-zeta, HEL-S-3, HEL4, KCIP-1, YWHAD|IRF7, IRF-7H, IRF7A, IRF7B, IRF7C, IRF7H|BCL2, Bcl-2, PPP1R50|CDK6, PLSTIRE|AKT3, MPPH, PKB-GAMMA, PKBG, PRKBG, RAC-PK-gamma, RAC-gamma, STK-2|RELA, NFKB3, p65|PIK3R3, p55, p55-GAMMA|STAT4, SLEB11|STAT5A, MGF, STAT5|	http://www.genome.jp/kegg-bin/show_pathway?hsa05161/hsa:6776%09red/hsa:3665%09red/hsa:6775%09red/hsa:8503%09red/hsa:1021%09red/hsa:10000%09red/hsa:7534%09red/hsa:596%09red/hsa:5970%09red
Huntington's disease	KEGG PATHWAY	hsa05016	11	183	0.432080266	0.999999993	ENSG00000186184|ENSG00000169375|ENSG00000165637|ENSG00000117118|ENSG00000136521|ENSG00000204843|ENSG00000105327|ENSG00000090266|ENSG00000119013|ENSG00000161203|ENSG00000183648	hsa:5439|hsa:25942|hsa:7417|hsa:6390|hsa:4711|hsa:1639|hsa:27113|hsa:4708|hsa:4709|hsa:1173|hsa:4707|	5439|25942|7417|6390|4711|1639|27113|4708|4709|1173|4707|	POLR2J, POLR2J1, RPB11, RPB11A, RPB11m, hRPB14|SIN3A|VDAC2, POR|SDHB, CWS2, IP, PGL4, SDH, SDH1, SDH2, SDHIP|NDUFB5, CISGDH, SGDH|DCTN1, DAP-150, DP-150, P135|BBC3, JFY-1, JFY1, PUMA|NDUFB2, AGGG, CI-AGGG|NDUFB3, B12, CI-B12|AP2M1, AP50, CLAPM1, mu2|NDUFB1, CI-MNLL, CI-SGDH, MNLL|	http://www.genome.jp/kegg-bin/show_pathway?hsa05016/hsa:6390%09red/hsa:4709%09red/hsa:1173%09red/hsa:5439%09red/hsa:4708%09red/hsa:1639%09red/hsa:4707%09red/hsa:27113%09red/hsa:25942%09red/hsa:4711%09red/hsa:7417%09red
Platelet activation	KEGG PATHWAY	hsa04611	8	131	0.439424324	0.999999993	ENSG00000065534|ENSG00000010810|ENSG00000043462|ENSG00000117020|ENSG00000145675|ENSG00000127314|ENSG00000123104|ENSG00000158869	hsa:4638|hsa:2534|hsa:3937|hsa:10000|hsa:8503|hsa:5908|hsa:3709|hsa:2207|	4638|2534|3937|10000|8503|5908|3709|2207|	MYLK, AAT7, KRP, MLCK, MLCK1, MLCK108, MLCK210, MSTP083, MYLK1, smMLCK|FYN, SLK, SYN, p59-FYN|LCP2, SLP-76, SLP76|AKT3, MPPH, PKB-GAMMA, PKBG, PRKBG, RAC-PK-gamma, RAC-gamma, STK-2|PIK3R3, p55, p55-GAMMA|RAP1B, K-REV, RAL1B|ITPR2, CFAP48, IP3R2|FCER1G, FCRG|	http://www.genome.jp/kegg-bin/show_pathway?hsa04611/hsa:4638%09red/hsa:8503%09red/hsa:10000%09red/hsa:3709%09red/hsa:5908%09red/hsa:2534%09red/hsa:3937%09red/hsa:2207%09red
Arginine and proline metabolism	KEGG PATHWAY	hsa00330	4	61	0.441808273	0.999999993	ENSG00000002549|ENSG00000183010|ENSG00000130066|ENSG00000072210	hsa:51056|hsa:5831|hsa:6303|hsa:224|	51056|5831|6303|224|	LAP3, HEL-S-106, LAP, LAPEP, PEPS|PYCR1, ARCL2B, ARCL3B, P5C, P5CR, PIG45, PP222, PRO3, PYCR|SAT1, DC21, KFSD, KFSDX, SAT, SSAT, SSAT-1|ALDH3A2, ALDH10, FALDH, SLS|	http://www.genome.jp/kegg-bin/show_pathway?hsa00330/hsa:51056%09red/hsa:224%09red/hsa:6303%09red/hsa:5831%09red
Pathways in cancer	KEGG PATHWAY	hsa05200	19	327	0.44204468	0.999999993	ENSG00000134954|ENSG00000129682|ENSG00000117020|ENSG00000131323|ENSG00000283147|ENSG00000145675|ENSG00000148737|ENSG00000171791|ENSG00000051180|ENSG00000198400|ENSG00000105810|ENSG00000140464|ENSG00000173039|ENSG00000035664|ENSG00000095002|ENSG00000082512|ENSG00000175387|ENSG00000006451|ENSG00000126561	hsa:2113|hsa:2258|hsa:10000|hsa:7187|hsa:2258|hsa:8503|hsa:6934|hsa:596|hsa:5888|hsa:4914|hsa:1021|hsa:5371|hsa:5970|hsa:23604|hsa:4436|hsa:7188|hsa:4087|hsa:5898|hsa:6776|	2113|2258|10000|7187|2258|8503|6934|596|5888|4914|1021|5371|5970|23604|4436|7188|4087|5898|6776|	ETS1, ETS-1, EWSR2, p54|FGF13, FGF-13, FGF2, FHF-2, FHF2|AKT3, MPPH, PKB-GAMMA, PKBG, PRKBG, RAC-PK-gamma, RAC-gamma, STK-2|TRAF3, CAP-1, CAP1, CD40bp, CRAF1, IIAE5, LAP1|FGF13, FGF-13, FGF2, FHF-2, FHF2|PIK3R3, p55, p55-GAMMA|TCF7L2, TCF-4, TCF4|BCL2, Bcl-2, PPP1R50|RAD51, BRCC5, HRAD51, HsRad51, HsT16930, MRMV2, RAD51A, RECA|NTRK1, MTC, TRK, TRK1, TRKA, Trk-A, p140-TrkA|CDK6, PLSTIRE|PML, MYL, …	http://www.genome.jp/kegg-bin/show_pathway?hsa05200/hsa:6776%09red/hsa:2113%09red/hsa:8503%09red/hsa:23604%09red/hsa:1021%09red/hsa:4914%09red/hsa:4436%09red/hsa:5371%09red/hsa:10000%09red/hsa:7188%09red/hsa:5970%09red/hsa:5898%09red/hsa:596%09red/hsa:5888%09red/hsa:4087%09red/hsa:6934%09red/hsa:7187%09red/hsa:2258%09red
Sulfur metabolism	KEGG PATHWAY	hsa00920	1	10	0.445286212	0.999999993	ENSG00000137767	hsa:58472|	58472|	SQRDL, PRO1975|	http://www.genome.jp/kegg-bin/show_pathway?hsa00920/hsa:58472%09red
Collecting duct acid secretion	KEGG PATHWAY	hsa04966	2	27	0.450984479	0.999999993	ENSG00000185344|ENSG00000159720	hsa:23545|hsa:9114|	23545|9114|	ATP6V0A2, A2, ARCL, ARCL2A, ATP6A2, ATP6N1D, J6B7, RTF, STV1, TJ6, TJ6M, TJ6S, VPH1, WSS|ATP6V0D1, ATP6D, ATP6DV, P39, VATX, VMA6, VPATPD|	http://www.genome.jp/kegg-bin/show_pathway?hsa04966/hsa:23545%09red/hsa:9114%09red
Carbohydrate digestion and absorption	KEGG PATHWAY	hsa04973	3	45	0.46060233	0.999999993	ENSG00000145675|ENSG00000157388|ENSG00000117020	hsa:8503|hsa:776|hsa:10000|	8503|776|10000|	PIK3R3, p55, p55-GAMMA|CACNA1D, CACH3, CACN4, CACNL1A2, CCHL1A2, Cav1.3, PASNA, SANDD|AKT3, MPPH, PKB-GAMMA, PKBG, PRKBG, RAC-PK-gamma, RAC-gamma, STK-2|	http://www.genome.jp/kegg-bin/show_pathway?hsa04973/hsa:8503%09red/hsa:776%09red/hsa:10000%09red
Natural killer cell mediated cytotoxicity	KEGG PATHWAY	hsa04650	8	134	0.463248567	0.999999993	ENSG00000121858|ENSG00000010810|ENSG00000043462|ENSG00000115085|ENSG00000206503|ENSG00000182866|ENSG00000145675|ENSG00000158869	hsa:8743|hsa:2534|hsa:3937|hsa:7535|hsa:3105|hsa:3932|hsa:8503|hsa:2207|	8743|2534|3937|7535|3105|3932|8503|2207|	TNFSF10, APO2L, Apo-2L, CD253, TL2, TRAIL|FYN, SLK, SYN, p59-FYN|LCP2, SLP-76, SLP76|ZAP70, SRK, STCD, STD, TZK, ZAP-70|HLA-A, HLAA|LCK, IMD22, LSK, YT16, p56lck, pp58lck|PIK3R3, p55, p55-GAMMA|FCER1G, FCRG|	http://www.genome.jp/kegg-bin/show_pathway?hsa04650/hsa:8503%09red/hsa:7535%09red/hsa:2534%09red/hsa:3932%09red/hsa:3937%09red/hsa:2207%09red/hsa:8743%09red/hsa:3105%09red
Phosphatidylinositol signaling system	KEGG PATHWAY	hsa04070	5	81	0.467680326	0.999999993	ENSG00000145675|ENSG00000065357|ENSG00000078142|ENSG00000123104|ENSG00000109452	hsa:8503|hsa:1606|hsa:5289|hsa:3709|hsa:8821|	8503|1606|5289|3709|8821|	PIK3R3, p55, p55-GAMMA|DGKA, DAGK, DAGK1, DGK-alpha|PIK3C3, VPS34, hVps34|ITPR2, CFAP48, IP3R2|INPP4B|	http://www.genome.jp/kegg-bin/show_pathway?hsa04070/hsa:3709%09red/hsa:5289%09red/hsa:8503%09red/hsa:8821%09red/hsa:1606%09red
Peroxisome	KEGG PATHWAY	hsa04146	5	81	0.467680326	0.999999993	ENSG00000068366|ENSG00000110921|ENSG00000117450|ENSG00000103150|ENSG00000133835	hsa:2182|hsa:4598|hsa:5052|hsa:23417|hsa:3295|	2182|4598|5052|23417|3295|	ACSL4, ACS4, FACL4, LACS4, MRX63, MRX68|MVK, LRBP, MK, MVLK, POROK3|PRDX1, MSP23, NKEF-A, NKEFA, PAG, PAGA, PAGB, PRX1, PRXI, TDPX2|MLYCD, MCD|HSD17B4, DBP, MFE-2, MPF-2, PRLTS1, SDR8C1|	http://www.genome.jp/kegg-bin/show_pathway?hsa04146/hsa:4598%09red/hsa:23417%09red/hsa:2182%09red/hsa:5052%09red/hsa:3295%09red
Nicotinate and nicotinamide metabolism	KEGG PATHWAY	hsa00760	2	28	0.468600979	0.999999993	ENSG00000122643|ENSG00000125458	hsa:51251|hsa:30833|	51251|30833|	NT5C3A, NT5C3, P5'N-1, P5N-1, PN-I, POMP, PSN1, UMPH, UMPH1, cN-III, hUMP1, p36|NT5C, DNT, DNT1, HEL74, P5N2, PN-I, PN-II, UMPH2, cdN, dNT-1|	http://www.genome.jp/kegg-bin/show_pathway?hsa00760/hsa:51251%09red/hsa:30833%09red
Pentose phosphate pathway	KEGG PATHWAY	hsa00030	2	28	0.468600979	0.999999993	ENSG00000130313|ENSG00000165140	hsa:25796|hsa:2203|	25796|2203|	PGLS, 6PGL|FBP1, FBP|	http://www.genome.jp/kegg-bin/show_pathway?hsa00030/hsa:25796%09red/hsa:2203%09red
Hippo signaling pathway	KEGG PATHWAY	hsa04390	9	154	0.479065109	0.999999993	ENSG00000112576|ENSG00000164924|ENSG00000148737|ENSG00000074219|ENSG00000148498|ENSG00000107779|ENSG00000186575|ENSG00000105327|ENSG00000175387	hsa:896|hsa:7534|hsa:6934|hsa:8463|hsa:56288|hsa:657|hsa:4771|hsa:27113|hsa:4087|	896|7534|6934|8463|56288|657|4771|27113|4087|	CCND3|YWHAZ, 14-3-3-zeta, HEL-S-3, HEL4, KCIP-1, YWHAD|TCF7L2, TCF-4, TCF4|TEAD2, ETF, TEAD-2, TEF-4, TEF4|PARD3, ASIP, Baz, PAR3, PAR3alpha, PARD-3, PARD3A, PPP1R118, SE2-5L16, SE2-5LT1, SE2-5T2|BMPR1A, 10q23del, ACVRLK3, ALK3, CD292, SKR5|NF2, ACN, BANF, SCH|BBC3, JFY-1, JFY1, PUMA|SMAD2, JV18, JV18-1, MADH2, MADR2, hMAD-2, hSMAD2|	http://www.genome.jp/kegg-bin/show_pathway?hsa04390/hsa:896%09red/hsa:8463%09red/hsa:7534%09red/hsa:657%09red/hsa:4771%09red/hsa:27113%09red/hsa:56288%09red/hsa:4087%09red/hsa:6934%09red
Thyroid cancer	KEGG PATHWAY	hsa05216	2	29	0.485874825	0.999999993	ENSG00000148737|ENSG00000198400	hsa:6934|hsa:4914|	6934|4914|	TCF7L2, TCF-4, TCF4|NTRK1, MTC, TRK, TRK1, TRKA, Trk-A, p140-TrkA|	http://www.genome.jp/kegg-bin/show_pathway?hsa05216/hsa:4914%09red/hsa:6934%09red
Nucleotide excision repair	KEGG PATHWAY	hsa03420	3	47	0.487705599	0.999999993	ENSG00000132383|ENSG00000158290|ENSG00000154767	hsa:6117|hsa:8450|hsa:7508|	6117|8450|7508|	RPA1, HSSB, MST075, REPA1, RF-A, RP-A, RPA70|CUL4B, CUL-4B, MRXHF2, MRXS15, MRXSC, SFM2|XPC, RAD4, XP3, XPCC|	http://www.genome.jp/kegg-bin/show_pathway?hsa03420/hsa:6117%09red/hsa:8450%09red/hsa:7508%09red
Glioma	KEGG PATHWAY	hsa05214	4	65	0.48804289	0.999999993	ENSG00000145675|ENSG00000105810|ENSG00000117020|ENSG00000148660	hsa:8503|hsa:1021|hsa:10000|hsa:818|	8503|1021|10000|818|	PIK3R3, p55, p55-GAMMA|CDK6, PLSTIRE|AKT3, MPPH, PKB-GAMMA, PKBG, PRKBG, RAC-PK-gamma, RAC-gamma, STK-2|CAMK2G, CAMK, CAMK-II, CAMKG|	http://www.genome.jp/kegg-bin/show_pathway?hsa05214/hsa:8503%09red/hsa:10000%09red/hsa:1021%09red/hsa:818%09red
Ras signaling pathway	KEGG PATHWAY	hsa04014	13	228	0.490812492	0.999999993	ENSG00000134954|ENSG00000283147|ENSG00000172354|ENSG00000115085|ENSG00000158186|ENSG00000129682|ENSG00000117020|ENSG00000155903|ENSG00000145675|ENSG00000127314|ENSG00000137843|ENSG00000006451|ENSG00000173039	hsa:2113|hsa:2258|hsa:2783|hsa:7535|hsa:22808|hsa:2258|hsa:10000|hsa:5922|hsa:8503|hsa:5908|hsa:56924|hsa:5898|hsa:5970|	2113|2258|2783|7535|22808|2258|10000|5922|8503|5908|56924|5898|5970|	ETS1, ETS-1, EWSR2, p54|FGF13, FGF-13, FGF2, FHF-2, FHF2|GNB2|ZAP70, SRK, STCD, STD, TZK, ZAP-70|MRAS, M-RAs, R-RAS3, RRAS3|FGF13, FGF-13, FGF2, FHF-2, FHF2|AKT3, MPPH, PKB-GAMMA, PKBG, PRKBG, RAC-PK-gamma, RAC-gamma, STK-2|RASA2, GAP1M|PIK3R3, p55, p55-GAMMA|RAP1B, K-REV, RAL1B|PAK6, PAK5|RALA, RAL|RELA, NFKB3, p65|	http://www.genome.jp/kegg-bin/show_pathway?hsa04014/hsa:2113%09red/hsa:8503%09red/hsa:2258%09red/hsa:7535%09red/hsa:5908%09red/hsa:10000%09red/hsa:2783%09red/hsa:5970%09red/hsa:5898%09red/hsa:5922%09red/hsa:22808%09red/hsa:56924%09red
Glycolysis / Gluconeogenesis	KEGG PATHWAY	hsa00010	4	66	0.499360569	0.999999993	ENSG00000165140|ENSG00000143891|ENSG00000072210|ENSG00000134333	hsa:2203|hsa:130589|hsa:224|hsa:3945|	2203|130589|224|3945|	FBP1, FBP|GALM, HEL-S-63p, IBD1|ALDH3A2, ALDH10, FALDH, SLS|LDHB, HEL-S-281, LDH-B, LDH-H, LDHBD, TRG-5|	http://www.genome.jp/kegg-bin/show_pathway?hsa00010/hsa:130589%09red/hsa:224%09red/hsa:2203%09red/hsa:3945%09red
Aminoacyl-tRNA biosynthesis	KEGG PATHWAY	hsa00970	4	66	0.499360569	0.999999993	ENSG00000145982|ENSG00000134440|ENSG00000140105|ENSG00000162396	hsa:10667|hsa:4677|hsa:7453|hsa:25973|	10667|4677|7453|25973|	FARS2, COXPD14, FARS1, HSPC320, PheRS, dJ520B18.2|NARS, ASNRS, NARS1|WARS, GAMMA-2, IFI53, IFP53|PARS2, MT-PRORS|	http://www.genome.jp/kegg-bin/show_pathway?hsa00970/hsa:10667%09red/hsa:4677%09red/hsa:7453%09red/hsa:25973%09red
Citrate cycle (TCA cycle)	KEGG PATHWAY	hsa00020	2	30	0.502793826	0.999999993	ENSG00000173599|ENSG00000117118	hsa:5091|hsa:6390|	5091|6390|	PC, PCB|SDHB, CWS2, IP, PGL4, SDH, SDH1, SDH2, SDHIP|	http://www.genome.jp/kegg-bin/show_pathway?hsa00020/hsa:6390%09red/hsa:5091%09red
Vascular smooth muscle contraction	KEGG PATHWAY	hsa04270	7	121	0.503978935	0.999999993	ENSG00000065534|ENSG00000258989|ENSG00000163932|ENSG00000156113|ENSG00000157388|ENSG00000123104|ENSG00000027075	hsa:4638|hsa:5583|hsa:5580|hsa:3778|hsa:776|hsa:3709|hsa:5583|	4638|5583|5580|3778|776|3709|5583|	MYLK, AAT7, KRP, MLCK, MLCK1, MLCK108, MLCK210, MSTP083, MYLK1, smMLCK|PRKCH, PKC-L, PKCL, PRKCL, nPKC-eta|PRKCD, CVID9, MAY1, PKCD, nPKC-delta|KCNMA1, BKTM, KCa1.1, MaxiK, SAKCA, SLO, SLO-ALPHA, SLO1, bA205K10.1, mSLO1|CACNA1D, CACH3, CACN4, CACNL1A2, CCHL1A2, Cav1.3, PASNA, SANDD|ITPR2, CFAP48, IP3R2|PRKCH, PKC-L, PKCL, PRKCL, nPKC-eta|	http://www.genome.jp/kegg-bin/show_pathway?hsa04270/hsa:3709%09red/hsa:5580%09red/hsa:776%09red/hsa:4638%09red/hsa:5583%09red/hsa:3778%09red
Inflammatory bowel disease (IBD)	KEGG PATHWAY	hsa05321	4	67	0.510568495	0.999999993	ENSG00000169194|ENSG00000173039|ENSG00000138378|ENSG00000175387	hsa:3596|hsa:5970|hsa:6775|hsa:4087|	3596|5970|6775|4087|	IL13, IL-13, P600|RELA, NFKB3, p65|STAT4, SLEB11|SMAD2, JV18, JV18-1, MADH2, MADR2, hMAD-2, hSMAD2|	http://www.genome.jp/kegg-bin/show_pathway?hsa05321/hsa:3596%09red/hsa:6775%09red/hsa:5970%09red/hsa:4087%09red
Intestinal immune network for IgA production	KEGG PATHWAY	hsa04672	3	49	0.51412845	0.999999993	ENSG00000102524|ENSG00000134470|ENSG00000115232	hsa:10673|hsa:3601|hsa:3676|	10673|3601|3676|	TNFSF13B, BAFF, BLYS, CD257, DTL, TALL-1, TALL1, THANK, TNFSF20, ZTNF4|IL15RA, CD215|ITGA4, CD49D, IA4|	http://www.genome.jp/kegg-bin/show_pathway?hsa04672/hsa:3601%09red/hsa:3676%09red/hsa:10673%09red
Chagas disease (American trypanosomiasis)	KEGG PATHWAY	hsa05142	6	104	0.514733983	0.999999993	ENSG00000159189|ENSG00000167286|ENSG00000117020|ENSG00000145675|ENSG00000175387|ENSG00000173039	hsa:714|hsa:915|hsa:10000|hsa:8503|hsa:4087|hsa:5970|	714|915|10000|8503|4087|5970|	C1QC, C1Q-C, C1QG|CD3D, CD3-DELTA, IMD19, T3D|AKT3, MPPH, PKB-GAMMA, PKBG, PRKBG, RAC-PK-gamma, RAC-gamma, STK-2|PIK3R3, p55, p55-GAMMA|SMAD2, JV18, JV18-1, MADH2, MADR2, hMAD-2, hSMAD2|RELA, NFKB3, p65|	http://www.genome.jp/kegg-bin/show_pathway?hsa05142/hsa:8503%09red/hsa:10000%09red/hsa:915%09red/hsa:5970%09red/hsa:4087%09red/hsa:714%09red
Oxytocin signaling pathway	KEGG PATHWAY	hsa04921	9	159	0.515644184	0.999999993	ENSG00000183049|ENSG00000065534|ENSG00000182324|ENSG00000111725|ENSG00000145675|ENSG00000157388|ENSG00000123104|ENSG00000148660|ENSG00000142408	hsa:57118|hsa:4638|hsa:3770|hsa:5564|hsa:8503|hsa:776|hsa:3709|hsa:818|hsa:59283|	57118|4638|3770|5564|8503|776|3709|818|59283|	CAMK1D, CKLiK, CaM-K1, CaMKID|MYLK, AAT7, KRP, MLCK, MLCK1, MLCK108, MLCK210, MSTP083, MYLK1, smMLCK|KCNJ14, IRK4, KIR2.4|PRKAB1, AMPK, HAMPKb|PIK3R3, p55, p55-GAMMA|CACNA1D, CACH3, CACN4, CACNL1A2, CCHL1A2, Cav1.3, PASNA, SANDD|ITPR2, CFAP48, IP3R2|CAMK2G, CAMK, CAMK-II, CAMKG|CACNG8|	http://www.genome.jp/kegg-bin/show_pathway?hsa04921/hsa:3709%09red/hsa:8503%09red/hsa:776%09red/hsa:818%09red/hsa:4638%09red/hsa:59283%09red/hsa:5564%09red/hsa:57118%09red/hsa:3770%09red
Progesterone-mediated oocyte maturation	KEGG PATHWAY	hsa04914	5	86	0.517761589	0.999999993	ENSG00000145675|ENSG00000117676|ENSG00000117020|ENSG00000071242|ENSG00000177189	hsa:8503|hsa:6195|hsa:10000|hsa:6196|hsa:6197|	8503|6195|10000|6196|6197|	PIK3R3, p55, p55-GAMMA|RPS6KA1, HU-1, MAPKAPK1A, RSK, RSK1|AKT3, MPPH, PKB-GAMMA, PKBG, PRKBG, RAC-PK-gamma, RAC-gamma, STK-2|RPS6KA2, HU-2, MAPKAPK1C, RSK, RSK3, S6K-alpha, S6K-alpha2, p90-RSK3, pp90RSK3|RPS6KA3, CLS, HU-3, ISPK-1, MAPKAPK1B, MRX19, RSK, RSK2, S6K-alpha3, p90-RSK2, pp90RSK2|	http://www.genome.jp/kegg-bin/show_pathway?hsa04914/hsa:6196%09red/hsa:6197%09red/hsa:6195%09red/hsa:8503%09red/hsa:10000%09red
Mucin type O-Glycan biosynthesis	KEGG PATHWAY	hsa00512	2	31	0.51934799	0.999999993	ENSG00000141429|ENSG00000176928	hsa:2589|hsa:51301|	2589|51301|	GALNT1, GALNAC-T1|GCNT4, C2GNT3|	http://www.genome.jp/kegg-bin/show_pathway?hsa00512/hsa:2589%09red/hsa:51301%09red
Galactose metabolism	KEGG PATHWAY	hsa00052	2	31	0.51934799	0.999999993	ENSG00000156958|ENSG00000143891	hsa:2585|hsa:130589|	2585|130589|	GALK2, GK2|GALM, HEL-S-63p, IBD1|	http://www.genome.jp/kegg-bin/show_pathway?hsa00052/hsa:130589%09red/hsa:2585%09red
p53 signaling pathway	KEGG PATHWAY	hsa04115	4	68	0.521660712	0.999999993	ENSG00000112576|ENSG00000105810|ENSG00000105327|ENSG00000138764	hsa:896|hsa:1021|hsa:27113|hsa:901|	896|1021|27113|901|	CCND3|CDK6, PLSTIRE|BBC3, JFY-1, JFY1, PUMA|CCNG2|	http://www.genome.jp/kegg-bin/show_pathway?hsa04115/hsa:896%09red/hsa:27113%09red/hsa:1021%09red/hsa:901%09red
ErbB signaling pathway	KEGG PATHWAY	hsa04012	5	87	0.527542611	0.999999993	ENSG00000145675|ENSG00000117020|ENSG00000137843|ENSG00000148660|ENSG00000126561	hsa:8503|hsa:10000|hsa:56924|hsa:818|hsa:6776|	8503|10000|56924|818|6776|	PIK3R3, p55, p55-GAMMA|AKT3, MPPH, PKB-GAMMA, PKBG, PRKBG, RAC-PK-gamma, RAC-gamma, STK-2|PAK6, PAK5|CAMK2G, CAMK, CAMK-II, CAMKG|STAT5A, MGF, STAT5|	http://www.genome.jp/kegg-bin/show_pathway?hsa04012/hsa:6776%09red/hsa:8503%09red/hsa:10000%09red/hsa:818%09red/hsa:56924%09red
Non-homologous end-joining	KEGG PATHWAY	hsa03450	1	13	0.52766543	0.999999993	ENSG00000020922	hsa:4361|	4361|	MRE11A, ATLD, HNGS1, MRE11, MRE11B|	http://www.genome.jp/kegg-bin/show_pathway?hsa03450/hsa:4361%09red
Fatty acid biosynthesis	KEGG PATHWAY	hsa00061	1	13	0.52766543	0.999999993	ENSG00000068366	hsa:2182|	2182|	ACSL4, ACS4, FACL4, LACS4, MRX63, MRX68|	http://www.genome.jp/kegg-bin/show_pathway?hsa00061/hsa:2182%09red
Cell cycle	KEGG PATHWAY	hsa04110	7	124	0.528693246	0.999999993	ENSG00000112576|ENSG00000164924|ENSG00000116809|ENSG00000101972|ENSG00000105810|ENSG00000166508|ENSG00000175387	hsa:896|hsa:7534|hsa:7709|hsa:10735|hsa:1021|hsa:4176|hsa:4087|	896|7534|7709|10735|1021|4176|4087|	CCND3|YWHAZ, 14-3-3-zeta, HEL-S-3, HEL4, KCIP-1, YWHAD|ZBTB17, MIZ-1, ZNF151, ZNF60, pHZ-67|STAG2, SA-2, SA2, SCC3B, bA517O1.1|CDK6, PLSTIRE|MCM7, CDC47, MCM2, P1.1-MCM3, P1CDC47, P85MCM, PNAS146, PPP1R104|SMAD2, JV18, JV18-1, MADH2, MADR2, hMAD-2, hSMAD2|	http://www.genome.jp/kegg-bin/show_pathway?hsa04110/hsa:896%09red/hsa:4176%09red/hsa:1021%09red/hsa:7534%09red/hsa:10735%09red/hsa:4087%09red/hsa:7709%09red
Fructose and mannose metabolism	KEGG PATHWAY	hsa00051	2	32	0.535529332	0.999999993	ENSG00000165140|ENSG00000114268	hsa:2203|hsa:5210|	2203|5210|	FBP1, FBP|PFKFB4|	http://www.genome.jp/kegg-bin/show_pathway?hsa00051/hsa:5210%09red/hsa:2203%09red
Asthma	KEGG PATHWAY	hsa05310	2	32	0.535529332	0.999999993	ENSG00000169194|ENSG00000158869	hsa:3596|hsa:2207|	3596|2207|	IL13, IL-13, P600|FCER1G, FCRG|	http://www.genome.jp/kegg-bin/show_pathway?hsa05310/hsa:2207%09red/hsa:3596%09red
Lysine degradation	KEGG PATHWAY	hsa00310	3	51	0.539805334	0.999999993	ENSG00000118058|ENSG00000165671|ENSG00000072210	hsa:4297|hsa:64324|hsa:224|	4297|64324|224|	KMT2A, ALL-1, CXXC7, HRX, HTRX1, MLL, MLL/GAS7, MLL1, MLL1A, TET1-MLL, TRX1, WDSTS|NSD1, ARA267, KMT3B, SOTOS, SOTOS1, STO|ALDH3A2, ALDH10, FALDH, SLS|	http://www.genome.jp/kegg-bin/show_pathway?hsa00310/hsa:64324%09red/hsa:224%09red/hsa:4297%09red
Prostate cancer	KEGG PATHWAY	hsa05215	5	89	0.54683488	0.999999993	ENSG00000145675|ENSG00000148737|ENSG00000117020|ENSG00000171791|ENSG00000173039	hsa:8503|hsa:6934|hsa:10000|hsa:596|hsa:5970|	8503|6934|10000|596|5970|	PIK3R3, p55, p55-GAMMA|TCF7L2, TCF-4, TCF4|AKT3, MPPH, PKB-GAMMA, PKBG, PRKBG, RAC-PK-gamma, RAC-gamma, STK-2|BCL2, Bcl-2, PPP1R50|RELA, NFKB3, p65|	http://www.genome.jp/kegg-bin/show_pathway?hsa05215/hsa:6934%09red/hsa:8503%09red/hsa:5970%09red/hsa:10000%09red/hsa:596%09red
Cell adhesion molecules (CAMs)	KEGG PATHWAY	hsa04514	8	145	0.548247398	0.999999993	ENSG00000106404|ENSG00000150637|ENSG00000197646|ENSG00000206503|ENSG00000120217|ENSG00000115232|ENSG00000181885|ENSG00000081237	hsa:24146|hsa:10666|hsa:80380|hsa:3105|hsa:29126|hsa:3676|hsa:1366|hsa:5788|	24146|10666|80380|3105|29126|3676|1366|5788|	CLDN15|CD226, DNAM-1, DNAM1, PTA1, TLiSA1|PDCD1LG2, B7DC, Btdc, CD273, PD-L2, PDCD1L2, PDL2, bA574F11.2|HLA-A, HLAA|CD274, B7-H, B7H1, PD-L1, PDCD1L1, PDCD1LG1, PDL1|ITGA4, CD49D, IA4|CLDN7, CEPTRL2, CLDN-7, CPETRL2, Hs.84359, claudin-1|PTPRC, B220, CD45, CD45R, GP180, L-CA, LCA, LY5, T200|	http://www.genome.jp/kegg-bin/show_pathway?hsa04514/hsa:3676%09red/hsa:24146%09red/hsa:5788%09red/hsa:29126%09red/hsa:10666%09red/hsa:3105%09red/hsa:80380%09red/hsa:1366%09red
Folate biosynthesis	KEGG PATHWAY	hsa00790	1	14	0.55231271	0.999999993	ENSG00000131979	hsa:2643|	2643|	GCH1, DYT14, DYT5, DYT5a, GCH, GTP-CH-1, GTPCH1, HPABH4B|	http://www.genome.jp/kegg-bin/show_pathway?hsa00790/hsa:2643%09red
Endometrial cancer	KEGG PATHWAY	hsa05213	3	52	0.552347025	0.999999993	ENSG00000145675|ENSG00000148737|ENSG00000117020	hsa:8503|hsa:6934|hsa:10000|	8503|6934|10000|	PIK3R3, p55, p55-GAMMA|TCF7L2, TCF-4, TCF4|AKT3, MPPH, PKB-GAMMA, PKBG, PRKBG, RAC-PK-gamma, RAC-gamma, STK-2|	http://www.genome.jp/kegg-bin/show_pathway?hsa05213/hsa:6934%09red/hsa:8503%09red/hsa:10000%09red
B cell receptor signaling pathway	KEGG PATHWAY	hsa04662	4	72	0.56476732	0.999999993	ENSG00000145675|ENSG00000185885|ENSG00000117020|ENSG00000173039	hsa:8503|hsa:8519|hsa:10000|hsa:5970|	8503|8519|10000|5970|	PIK3R3, p55, p55-GAMMA|IFITM1, 9-27, CD225, DSPA2a, IFI17, LEU13|AKT3, MPPH, PKB-GAMMA, PKBG, PRKBG, RAC-PK-gamma, RAC-gamma, STK-2|RELA, NFKB3, p65|	http://www.genome.jp/kegg-bin/show_pathway?hsa04662/hsa:8503%09red/hsa:5970%09red/hsa:10000%09red/hsa:8519%09red
SNARE interactions in vesicular transport	KEGG PATHWAY	hsa04130	2	34	0.566750558	0.999999993	ENSG00000168899|ENSG00000135604	hsa:10791|hsa:8676|	10791|8676|	VAMP5|STX11, FHL4, HLH4, HPLH4|	http://www.genome.jp/kegg-bin/show_pathway?hsa04130/hsa:10791%09red/hsa:8676%09red
Oocyte meiosis	KEGG PATHWAY	hsa04114	6	110	0.567143576	0.999999993	ENSG00000164924|ENSG00000071242|ENSG00000177189|ENSG00000117676|ENSG00000123104|ENSG00000148660	hsa:7534|hsa:6196|hsa:6197|hsa:6195|hsa:3709|hsa:818|	7534|6196|6197|6195|3709|818|	YWHAZ, 14-3-3-zeta, HEL-S-3, HEL4, KCIP-1, YWHAD|RPS6KA2, HU-2, MAPKAPK1C, RSK, RSK3, S6K-alpha, S6K-alpha2, p90-RSK3, pp90RSK3|RPS6KA3, CLS, HU-3, ISPK-1, MAPKAPK1B, MRX19, RSK, RSK2, S6K-alpha3, p90-RSK2, pp90RSK2|RPS6KA1, HU-1, MAPKAPK1A, RSK, RSK1|ITPR2, CFAP48, IP3R2|CAMK2G, CAMK, CAMK-II, CAMKG|	http://www.genome.jp/kegg-bin/show_pathway?hsa04114/hsa:3709%09red/hsa:818%09red/hsa:7534%09red/hsa:6196%09red/hsa:6197%09red/hsa:6195%09red
cGMP-PKG signaling pathway	KEGG PATHWAY	hsa04022	9	167	0.572286002	0.999999993	ENSG00000116604|ENSG00000065534|ENSG00000165637|ENSG00000263001|ENSG00000156113|ENSG00000117020|ENSG00000145675|ENSG00000157388|ENSG00000123104	hsa:4209|hsa:4638|hsa:7417|hsa:2969|hsa:3778|hsa:10000|hsa:8503|hsa:776|hsa:3709|	4209|4638|7417|2969|3778|10000|8503|776|3709|	MEF2D|MYLK, AAT7, KRP, MLCK, MLCK1, MLCK108, MLCK210, MSTP083, MYLK1, smMLCK|VDAC2, POR|GTF2I, BAP135, BTKAP1, DIWS, GTFII-I, IB291, SPIN, TFII-I, WBS, WBSCR6|KCNMA1, BKTM, KCa1.1, MaxiK, SAKCA, SLO, SLO-ALPHA, SLO1, bA205K10.1, mSLO1|AKT3, MPPH, PKB-GAMMA, PKBG, PRKBG, RAC-PK-gamma, RAC-gamma, STK-2|PIK3R3, p55, p55-GAMMA|CACNA1D, CACH3, CACN4, CACNL1A2, CCHL1A2, Cav1.3, PASNA, SANDD|ITPR2, CFAP…	http://www.genome.jp/kegg-bin/show_pathway?hsa04022/hsa:4638%09red/hsa:2969%09red/hsa:8503%09red/hsa:776%09red/hsa:10000%09red/hsa:3709%09red/hsa:3778%09red/hsa:7417%09red/hsa:4209%09red
Glycerophospholipid metabolism	KEGG PATHWAY	hsa00564	5	92	0.575043603	0.999999993	ENSG00000065357|ENSG00000143797|ENSG00000139163|ENSG00000172954|ENSG00000105223	hsa:1606|hsa:129642|hsa:55224|hsa:253558|hsa:23646|	1606|129642|55224|253558|23646|	DGKA, DAGK, DAGK1, DGK-alpha|MBOAT2, LPCAT4, OACT2|ETNK2, EKI2, HMFT1716|LCLAT1, 1AGPAT8, AGPAT8, ALCAT1, HSRG1849, LYCAT, UNQ1849|PLD3, AD19, HU-K4, HUK4|	http://www.genome.jp/kegg-bin/show_pathway?hsa00564/hsa:23646%09red/hsa:253558%09red/hsa:55224%09red/hsa:129642%09red/hsa:1606%09red
Glycosaminoglycan biosynthesis - keratan sulfate	KEGG PATHWAY	hsa00533	1	15	0.575674775	0.999999993	ENSG00000121578	hsa:8702|	8702|	B4GALT4, B4Gal-T4, beta4Gal-T4|	http://www.genome.jp/kegg-bin/show_pathway?hsa00533/hsa:8702%09red
Vibrio cholerae infection	KEGG PATHWAY	hsa05110	3	54	0.576809287	0.999999993	ENSG00000105438|ENSG00000185344|ENSG00000159720	hsa:10945|hsa:23545|hsa:9114|	10945|23545|9114|	KDELR1, ERD2, ERD2.1, HDEL, PM23|ATP6V0A2, A2, ARCL, ARCL2A, ATP6A2, ATP6N1D, J6B7, RTF, STV1, TJ6, TJ6M, TJ6S, VPH1, WSS|ATP6V0D1, ATP6D, ATP6DV, P39, VATX, VMA6, VPATPD|	http://www.genome.jp/kegg-bin/show_pathway?hsa05110/hsa:23545%09red/hsa:9114%09red/hsa:10945%09red
Alanine, aspartate and glutamate metabolism	KEGG PATHWAY	hsa00250	2	35	0.581782927	0.999999993	ENSG00000128059|ENSG00000128683	hsa:5471|hsa:2571|	5471|2571|	PPAT, ATASE, GPAT, PRAT|GAD1, CPSQ1, GAD, SCP|	http://www.genome.jp/kegg-bin/show_pathway?hsa00250/hsa:5471%09red/hsa:2571%09red
Arrhythmogenic right ventricular cardiomyopathy (ARVC)	KEGG PATHWAY	hsa05412	4	74	0.585500333	0.999999993	ENSG00000148737|ENSG00000157388|ENSG00000142408|ENSG00000115232	hsa:6934|hsa:776|hsa:59283|hsa:3676|	6934|776|59283|3676|	TCF7L2, TCF-4, TCF4|CACNA1D, CACH3, CACN4, CACNL1A2, CCHL1A2, Cav1.3, PASNA, SANDD|CACNG8|ITGA4, CD49D, IA4|	http://www.genome.jp/kegg-bin/show_pathway?hsa05412/hsa:59283%09red/hsa:3676%09red/hsa:6934%09red/hsa:776%09red
Focal adhesion	KEGG PATHWAY	hsa04510	11	207	0.588294209	0.999999993	ENSG00000112576|ENSG00000196924|ENSG00000065534|ENSG00000180209|ENSG00000010810|ENSG00000171791|ENSG00000117020|ENSG00000115232|ENSG00000145675|ENSG00000127314|ENSG00000137843	hsa:896|hsa:2316|hsa:4638|hsa:29895|hsa:2534|hsa:596|hsa:10000|hsa:3676|hsa:8503|hsa:5908|hsa:56924|	896|2316|4638|29895|2534|596|10000|3676|8503|5908|56924|	CCND3|FLNA, ABP-280, ABPX, CSBS, CVD1, FLN, FLN-A, FLN1, FMD, MNS, NHBP, OPD, OPD1, OPD2, XLVD, XMVD|MYLK, AAT7, KRP, MLCK, MLCK1, MLCK108, MLCK210, MSTP083, MYLK1, smMLCK|MYLPF, HUMMLC2B, MRLC2, MYL11|FYN, SLK, SYN, p59-FYN|BCL2, Bcl-2, PPP1R50|AKT3, MPPH, PKB-GAMMA, PKBG, PRKBG, RAC-PK-gamma, RAC-gamma, STK-2|ITGA4, CD49D, IA4|PIK3R3, p55, p55-GAMMA|RAP1B, K-REV, RAL1B|PAK6, PAK5|	http://www.genome.jp/kegg-bin/show_pathway?hsa04510/hsa:896%09red/hsa:4638%09red/hsa:3676%09red/hsa:8503%09red/hsa:10000%09red/hsa:5908%09red/hsa:596%09red/hsa:2534%09red/hsa:29895%09red/hsa:2316%09red/hsa:56924%09red
Legionellosis	KEGG PATHWAY	hsa05134	3	55	0.588720843	0.999999993	ENSG00000165806|ENSG00000173039|ENSG00000126803	hsa:840|hsa:5970|hsa:3306|	840|5970|3306|	CASP7, CASP-7, CMH-1, ICE-LAP3, LICE2, MCH3|RELA, NFKB3, p65|HSPA2, HSP70-2, HSP70-3|	http://www.genome.jp/kegg-bin/show_pathway?hsa05134/hsa:3306%09red/hsa:840%09red/hsa:5970%09red
Prion diseases	KEGG PATHWAY	hsa05020	2	36	0.596427145	0.999999993	ENSG00000010810|ENSG00000159189	hsa:2534|hsa:714|	2534|714|	FYN, SLK, SYN, p59-FYN|C1QC, C1Q-C, C1QG|	http://www.genome.jp/kegg-bin/show_pathway?hsa05020/hsa:2534%09red/hsa:714%09red
Oxidative phosphorylation	KEGG PATHWAY	hsa00190	7	133	0.599639946	0.999999993	ENSG00000185344|ENSG00000159720|ENSG00000117118|ENSG00000136521|ENSG00000090266|ENSG00000119013|ENSG00000183648	hsa:23545|hsa:9114|hsa:6390|hsa:4711|hsa:4708|hsa:4709|hsa:4707|	23545|9114|6390|4711|4708|4709|4707|	ATP6V0A2, A2, ARCL, ARCL2A, ATP6A2, ATP6N1D, J6B7, RTF, STV1, TJ6, TJ6M, TJ6S, VPH1, WSS|ATP6V0D1, ATP6D, ATP6DV, P39, VATX, VMA6, VPATPD|SDHB, CWS2, IP, PGL4, SDH, SDH1, SDH2, SDHIP|NDUFB5, CISGDH, SGDH|NDUFB2, AGGG, CI-AGGG|NDUFB3, B12, CI-B12|NDUFB1, CI-MNLL, CI-SGDH, MNLL|	http://www.genome.jp/kegg-bin/show_pathway?hsa00190/hsa:6390%09red/hsa:4709%09red/hsa:4708%09red/hsa:4707%09red/hsa:23545%09red/hsa:4711%09red/hsa:9114%09red
Bacterial invasion of epithelial cells	KEGG PATHWAY	hsa05100	4	76	0.605647208	0.999999993	ENSG00000145675|ENSG00000197959|ENSG00000138758|ENSG00000168385	hsa:8503|hsa:26052|hsa:55752|hsa:4735|	8503|26052|55752|4735|	PIK3R3, p55, p55-GAMMA|DNM3, Dyna_III|SEPT11|SEPT2, DIFF6, NEDD-5, NEDD5, Pnutl3, hNedd5|	http://www.genome.jp/kegg-bin/show_pathway?hsa05100/hsa:8503%09red/hsa:4735%09red/hsa:26052%09red/hsa:55752%09red
FoxO signaling pathway	KEGG PATHWAY	hsa04068	7	134	0.607178687	0.999999993	ENSG00000121858|ENSG00000111725|ENSG00000117020|ENSG00000145675|ENSG00000156804|ENSG00000175387|ENSG00000138764	hsa:8743|hsa:5564|hsa:10000|hsa:8503|hsa:26260|hsa:4087|hsa:901|	8743|5564|10000|8503|26260|4087|901|	TNFSF10, APO2L, Apo-2L, CD253, TL2, TRAIL|PRKAB1, AMPK, HAMPKb|AKT3, MPPH, PKB-GAMMA, PKBG, PRKBG, RAC-PK-gamma, RAC-gamma, STK-2|PIK3R3, p55, p55-GAMMA|FBXO25, FBX25|SMAD2, JV18, JV18-1, MADH2, MADR2, hMAD-2, hSMAD2|CCNG2|	http://www.genome.jp/kegg-bin/show_pathway?hsa04068/hsa:8503%09red/hsa:10000%09red/hsa:26260%09red/hsa:901%09red/hsa:5564%09red/hsa:4087%09red/hsa:8743%09red
Renin-angiotensin system	KEGG PATHWAY	hsa04614	1	17	0.618807643	0.999999993	ENSG00000196549	hsa:4311|	4311|	MME, CALLA, CD10, NEP, SFE|	http://www.genome.jp/kegg-bin/show_pathway?hsa04614/hsa:4311%09red
Selenocompound metabolism	KEGG PATHWAY	hsa00450	1	17	0.618807643	0.999999993	ENSG00000179918	hsa:22928|	22928|	SEPHS2, SPS2, SPS2b|	http://www.genome.jp/kegg-bin/show_pathway?hsa00450/hsa:22928%09red
Primary bile acid biosynthesis	KEGG PATHWAY	hsa00120	1	17	0.618807643	0.999999993	ENSG00000133835	hsa:3295|	3295|	HSD17B4, DBP, MFE-2, MPF-2, PRLTS1, SDR8C1|	http://www.genome.jp/kegg-bin/show_pathway?hsa00120/hsa:3295%09red
Cysteine and methionine metabolism	KEGG PATHWAY	hsa00270	2	38	0.624550511	0.999999993	ENSG00000160200|ENSG00000134333	hsa:875|hsa:3945|	875|3945|	CBS, HIP4|LDHB, HEL-S-281, LDH-B, LDH-H, LDHBD, TRG-5|	http://www.genome.jp/kegg-bin/show_pathway?hsa00270/hsa:875%09red/hsa:3945%09red
Viral myocarditis	KEGG PATHWAY	hsa05416	3	60	0.644957007	0.999999993	ENSG00000206503|ENSG00000110321|ENSG00000010810	hsa:3105|hsa:1982|hsa:2534|	3105|1982|2534|	HLA-A, HLAA|EIF4G2, AAG1, DAP5, NAT1, P97|FYN, SLK, SYN, p59-FYN|	http://www.genome.jp/kegg-bin/show_pathway?hsa05416/hsa:3105%09red/hsa:2534%09red/hsa:1982%09red
Estrogen signaling pathway	KEGG PATHWAY	hsa04915	5	100	0.645429687	0.999999993	ENSG00000145675|ENSG00000123104|ENSG00000163932|ENSG00000117020|ENSG00000126803	hsa:8503|hsa:3709|hsa:5580|hsa:10000|hsa:3306|	8503|3709|5580|10000|3306|	PIK3R3, p55, p55-GAMMA|ITPR2, CFAP48, IP3R2|PRKCD, CVID9, MAY1, PKCD, nPKC-delta|AKT3, MPPH, PKB-GAMMA, PKBG, PRKBG, RAC-PK-gamma, RAC-gamma, STK-2|HSPA2, HSP70-2, HSP70-3|	http://www.genome.jp/kegg-bin/show_pathway?hsa04915/hsa:3709%09red/hsa:3306%09red/hsa:8503%09red/hsa:5580%09red/hsa:10000%09red
Tryptophan metabolism	KEGG PATHWAY	hsa00380	2	40	0.651129746	0.999999993	ENSG00000131203|ENSG00000072210	hsa:3620|hsa:224|	3620|224|	IDO1, IDO, IDO-1, INDO|ALDH3A2, ALDH10, FALDH, SLS|	http://www.genome.jp/kegg-bin/show_pathway?hsa00380/hsa:224%09red/hsa:3620%09red
Shigellosis	KEGG PATHWAY	hsa05131	3	61	0.655526412	0.999999993	ENSG00000161265|ENSG00000070087|ENSG00000173039	hsa:7307|hsa:5217|hsa:5970|	7307|5217|5970|	U2AF1, FP793, RN, RNU2AF1, U2AF35, U2AFBP|PFN2, D3S1319E, PFL|RELA, NFKB3, p65|	http://www.genome.jp/kegg-bin/show_pathway?hsa05131/hsa:5217%09red/hsa:5970%09red/hsa:7307%09red
VEGF signaling pathway	KEGG PATHWAY	hsa04370	3	61	0.655526412	0.999999993	ENSG00000145675|ENSG00000117020|ENSG00000176170	hsa:8503|hsa:10000|hsa:8877|	8503|10000|8877|	PIK3R3, p55, p55-GAMMA|AKT3, MPPH, PKB-GAMMA, PKBG, PRKBG, RAC-PK-gamma, RAC-gamma, STK-2|SPHK1, SPHK|	http://www.genome.jp/kegg-bin/show_pathway?hsa04370/hsa:8503%09red/hsa:8877%09red/hsa:10000%09red
Hypertrophic cardiomyopathy (HCM)	KEGG PATHWAY	hsa05410	4	83	0.671261497	0.999999993	ENSG00000157388|ENSG00000142408|ENSG00000115232|ENSG00000111725	hsa:776|hsa:59283|hsa:3676|hsa:5564|	776|59283|3676|5564|	CACNA1D, CACH3, CACN4, CACNL1A2, CCHL1A2, Cav1.3, PASNA, SANDD|CACNG8|ITGA4, CD49D, IA4|PRKAB1, AMPK, HAMPKb|	http://www.genome.jp/kegg-bin/show_pathway?hsa05410/hsa:59283%09red/hsa:5564%09red/hsa:3676%09red/hsa:776%09red
Parkinson's disease	KEGG PATHWAY	hsa05012	7	143	0.671452923	0.999999993	ENSG00000156587|ENSG00000165637|ENSG00000117118|ENSG00000136521|ENSG00000090266|ENSG00000119013|ENSG00000183648	hsa:9246|hsa:7417|hsa:6390|hsa:4711|hsa:4708|hsa:4709|hsa:4707|	9246|7417|6390|4711|4708|4709|4707|	UBE2L6, RIG-B, UBCH8|VDAC2, POR|SDHB, CWS2, IP, PGL4, SDH, SDH1, SDH2, SDHIP|NDUFB5, CISGDH, SGDH|NDUFB2, AGGG, CI-AGGG|NDUFB3, B12, CI-B12|NDUFB1, CI-MNLL, CI-SGDH, MNLL|	http://www.genome.jp/kegg-bin/show_pathway?hsa05012/hsa:6390%09red/hsa:4709%09red/hsa:4708%09red/hsa:9246%09red/hsa:4707%09red/hsa:4711%09red/hsa:7417%09red
Glycosaminoglycan biosynthesis - chondroitin sulfate / dermatan sulfate	KEGG PATHWAY	hsa00532	1	20	0.675432456	0.999999993	ENSG00000027847	hsa:11285|	11285|	B4GALT7, EDSP1, XGALT1, XGPT1|	http://www.genome.jp/kegg-bin/show_pathway?hsa00532/hsa:11285%09red
Biosynthesis of unsaturated fatty acids	KEGG PATHWAY	hsa01040	1	21	0.692373674	0.999999993	ENSG00000206527	hsa:201562|	201562|	PTPLB, HACD2|	http://www.genome.jp/kegg-bin/show_pathway?hsa01040/hsa:201562%09red
Metabolic pathways	KEGG PATHWAY	hsa01100	63	1213	0.695049975	0.999999993	ENSG00000131203|ENSG00000072210|ENSG00000002549|ENSG00000130313|ENSG00000078142|ENSG00000183010|ENSG00000185808|ENSG00000117118|ENSG00000072506|ENSG00000073737|ENSG00000117054|ENSG00000079459|ENSG00000090266|ENSG00000128683|ENSG00000183648|ENSG00000128928|ENSG00000138029|ENSG00000143891|ENSG00000121578|ENSG00000141429|ENSG00000131979|ENSG00000185344|ENSG00000114054|ENSG00000186184|ENSG00000065357…	hsa:3620|hsa:224|hsa:51056|hsa:25796|hsa:5289|hsa:5831|hsa:51227|hsa:6390|hsa:3028|hsa:10170|hsa:34|hsa:2222|hsa:4708|hsa:2571|hsa:4707|hsa:3712|hsa:3032|hsa:130589|hsa:8702|hsa:2589|hsa:2643|hsa:23545|hsa:5096|hsa:5439|hsa:1606|hsa:60490|hsa:4709|hsa:5471|hsa:4598|hsa:129642|hsa:5095|hsa:1807|hsa:201562|hsa:50814|hsa:5283|hsa:9114|hsa:64087|hsa:2585|hsa:4711|hsa:2182|hsa:253558|hsa:6303|hsa:3083…	3620|224|51056|25796|5289|5831|51227|6390|3028|10170|34|2222|4708|2571|4707|3712|3032|130589|8702|2589|2643|23545|5096|5439|1606|60490|4709|5471|4598|129642|5095|1807|201562|50814|5283|9114|64087|2585|4711|2182|253558|6303|30833|6307|11285|8821|5091|3295|55224|3945|2203|2710|8877|55512|2730|51301|875|7389|51251|23417|427|23646|22928|	IDO1, IDO, IDO-1, INDO|ALDH3A2, ALDH10, FALDH, SLS|LAP3, HEL-S-106, LAP, LAPEP, PEPS|PGLS, 6PGL|PIK3C3, VPS34, hVps34|PYCR1, ARCL2B, ARCL3B, P5C, P5CR, PIG45, PP222, PRO3, PYCR|PIGP, DCRC, DCRC-S, DSCR5, DSRC|SDHB, CWS2, IP, PGL4, SDH, SDH1, SDH2, SDHIP|HSD17B10, 17b-HSD10, ABAD, CAMR, DUPXp11.22, ERAB, HADH2, HCD2, MHBD, MRPP2, MRX17, MRX31, MRXS10, SCHAD, SDR5C1|DHRS9, 3-alpha-HSD, 3ALPHA-HSD, …	http://www.genome.jp/kegg-bin/show_pathway?hsa01100/hsa:5289%09red/hsa:427%09red/hsa:55224%09red/hsa:30833%09red/hsa:7389%09red/hsa:23646%09red/hsa:3620%09red/hsa:1606%09red/hsa:4709%09red/hsa:2571%09red/hsa:55512%09red/hsa:50814%09red/hsa:4598%09red/hsa:2589%09red/hsa:25796%09red/hsa:64087%09red/hsa:51301%09red/hsa:5439%09red/hsa:3028%09red/hsa:3945%09red/hsa:2585%09red/hsa:11285%09red/hsa:20156…
Cytokine-cytokine receptor interaction	KEGG PATHWAY	hsa04060	13	265	0.696149247	0.999999993	ENSG00000091181|ENSG00000183625|ENSG00000108700|ENSG00000121858|ENSG00000134460|ENSG00000006210|ENSG00000169245|ENSG00000227507|ENSG00000107779|ENSG00000134470|ENSG00000102524|ENSG00000169194|ENSG00000276070	hsa:3568|hsa:1232|hsa:6355|hsa:8743|hsa:3559|hsa:6376|hsa:3627|hsa:4050|hsa:657|hsa:3601|hsa:10673|hsa:3596|hsa:6351|	3568|1232|6355|8743|3559|6376|3627|4050|657|3601|10673|3596|6351|	IL5RA, CD125, CDw125, HSIL5R3, IL5R|CCR3, CC-CKR-3, CD193, CKR3, CMKBR3|CCL8, HC14, MCP-2, MCP2, SCYA10, SCYA8|TNFSF10, APO2L, Apo-2L, CD253, TL2, TRAIL|IL2RA, CD25, IDDM10, IL2R, TCGFR|CX3CL1, ABCD-3, C3Xkine, CXC3, CXC3C, NTN, NTT, SCYD1, fractalkine, neurotactin|CXCL10, C7, IFI10, INP10, IP-10, SCYB10, crg-2, gIP-10, mob-1|LTB, TNFC, TNFSF3, p33|BMPR1A, 10q23del, ACVRLK3, ALK3, CD292, SKR5|IL1…	http://www.genome.jp/kegg-bin/show_pathway?hsa04060/hsa:3601%09red/hsa:3568%09red/hsa:3596%09red/hsa:1232%09red/hsa:657%09red/hsa:3559%09red/hsa:6376%09red/hsa:3627%09red/hsa:6355%09red/hsa:6351%09red/hsa:10673%09red/hsa:8743%09red/hsa:4050%09red
Protein processing in endoplasmic reticulum	KEGG PATHWAY	hsa04141	8	168	0.704061184	0.999999993	ENSG00000103266|ENSG00000138674|ENSG00000171791|ENSG00000126803|ENSG00000055332|ENSG00000116663|ENSG00000025796|ENSG00000066427	hsa:10273|hsa:22872|hsa:596|hsa:3306|hsa:5610|hsa:26270|hsa:11231|hsa:4287|	10273|22872|596|3306|5610|26270|11231|4287|	STUB1, CHIP, HSPABP2, NY-CO-7, SCAR16, SDCCAG7, UBOX1|SEC31A, ABP125, ABP130, HSPC334, SEC31L1|BCL2, Bcl-2, PPP1R50|HSPA2, HSP70-2, HSP70-3|EIF2AK2, EIF2AK1, PKR, PPP1R83, PRKR|FBXO6, FBG2, FBS2, FBX6, Fbx6b|SEC63, DNAJC23, ERdj2, PRO2507, SEC63L|ATXN3, AT3, ATX3, JOS, MJD, MJD1, SCA3|	http://www.genome.jp/kegg-bin/show_pathway?hsa04141/hsa:22872%09red/hsa:10273%09red/hsa:596%09red/hsa:3306%09red/hsa:11231%09red/hsa:5610%09red/hsa:26270%09red/hsa:4287%09red
Vasopressin-regulated water reabsorption	KEGG PATHWAY	hsa04962	2	45	0.711001876	0.999999993	ENSG00000204843|ENSG00000077380	hsa:1639|hsa:1781|	1639|1781|	DCTN1, DAP-150, DP-150, P135|DYNC1I2, DNCI2, IC2|	http://www.genome.jp/kegg-bin/show_pathway?hsa04962/hsa:1781%09red/hsa:1639%09red
Type I diabetes mellitus	KEGG PATHWAY	hsa04940	2	45	0.711001876	0.999999993	ENSG00000206503|ENSG00000128683	hsa:3105|hsa:2571|	3105|2571|	HLA-A, HLAA|GAD1, CPSQ1, GAD, SCP|	http://www.genome.jp/kegg-bin/show_pathway?hsa04940/hsa:3105%09red/hsa:2571%09red
Epithelial cell signaling in Helicobacter pylori infection	KEGG PATHWAY	hsa05120	3	68	0.723141221	0.999999993	ENSG00000173039|ENSG00000185344|ENSG00000159720	hsa:5970|hsa:23545|hsa:9114|	5970|23545|9114|	RELA, NFKB3, p65|ATP6V0A2, A2, ARCL, ARCL2A, ATP6A2, ATP6N1D, J6B7, RTF, STV1, TJ6, TJ6M, TJ6S, VPH1, WSS|ATP6V0D1, ATP6D, ATP6DV, P39, VATX, VMA6, VPATPD|	http://www.genome.jp/kegg-bin/show_pathway?hsa05120/hsa:23545%09red/hsa:9114%09red/hsa:5970%09red
Histidine metabolism	KEGG PATHWAY	hsa00340	1	23	0.723651268	0.999999993	ENSG00000072210	hsa:224|	224|	ALDH3A2, ALDH10, FALDH, SLS|	http://www.genome.jp/kegg-bin/show_pathway?hsa00340/hsa:224%09red
Rheumatoid arthritis	KEGG PATHWAY	hsa05323	4	91	0.736523193	0.999999993	ENSG00000102524|ENSG00000185344|ENSG00000159720|ENSG00000227507	hsa:10673|hsa:23545|hsa:9114|hsa:4050|	10673|23545|9114|4050|	TNFSF13B, BAFF, BLYS, CD257, DTL, TALL-1, TALL1, THANK, TNFSF20, ZTNF4|ATP6V0A2, A2, ARCL, ARCL2A, ATP6A2, ATP6N1D, J6B7, RTF, STV1, TJ6, TJ6M, TJ6S, VPH1, WSS|ATP6V0D1, ATP6D, ATP6DV, P39, VATX, VMA6, VPATPD|LTB, TNFC, TNFSF3, p33|	http://www.genome.jp/kegg-bin/show_pathway?hsa05323/hsa:23545%09red/hsa:9114%09red/hsa:4050%09red/hsa:10673%09red
Vitamin digestion and absorption	KEGG PATHWAY	hsa04977	1	24	0.738077356	0.999999993	ENSG00000118137	hsa:335|	335|	APOA1|	http://www.genome.jp/kegg-bin/show_pathway?hsa04977/hsa:335%09red
Glycosaminoglycan biosynthesis - heparan sulfate / heparin	KEGG PATHWAY	hsa00534	1	24	0.738077356	0.999999993	ENSG00000027847	hsa:11285|	11285|	B4GALT7, EDSP1, XGALT1, XGPT1|	http://www.genome.jp/kegg-bin/show_pathway?hsa00534/hsa:11285%09red
Endocrine and other factor-regulated calcium reabsorption	KEGG PATHWAY	hsa04961	2	48	0.742624036	0.999999993	ENSG00000161203|ENSG00000197959	hsa:1173|hsa:26052|	1173|26052|	AP2M1, AP50, CLAPM1, mu2|DNM3, Dyna_III|	http://www.genome.jp/kegg-bin/show_pathway?hsa04961/hsa:1173%09red/hsa:26052%09red
GnRH signaling pathway	KEGG PATHWAY	hsa04912	4	92	0.743948439	0.999999993	ENSG00000163932|ENSG00000157388|ENSG00000123104|ENSG00000148660	hsa:5580|hsa:776|hsa:3709|hsa:818|	5580|776|3709|818|	PRKCD, CVID9, MAY1, PKCD, nPKC-delta|CACNA1D, CACH3, CACN4, CACNL1A2, CCHL1A2, Cav1.3, PASNA, SANDD|ITPR2, CFAP48, IP3R2|CAMK2G, CAMK, CAMK-II, CAMKG|	http://www.genome.jp/kegg-bin/show_pathway?hsa04912/hsa:3709%09red/hsa:5580%09red/hsa:776%09red/hsa:818%09red
Morphine addiction	KEGG PATHWAY	hsa05032	4	93	0.751213164	0.999999993	ENSG00000125388|ENSG00000172354|ENSG00000100077|ENSG00000184588	hsa:2868|hsa:2783|hsa:157|hsa:5144|	2868|2783|157|5144|	GRK4, GPRK2L, GPRK4, GRK4a, IT11|GNB2|ADRBK2, BARK2, GRK3|PDE4D, ACRDYS2, DPDE3, HSPDE4D, PDE43, PDE4DN2, STRK1|	http://www.genome.jp/kegg-bin/show_pathway?hsa05032/hsa:5144%09red/hsa:157%09red/hsa:2783%09red/hsa:2868%09red
Maturity onset diabetes of the young	KEGG PATHWAY	hsa04950	1	25	0.751750908	0.999999993	ENSG00000101076	hsa:3172|	3172|	HNF4A, HNF4, HNF4a7, HNF4a8, HNF4a9, HNF4alpha, MODY, MODY1, NR2A1, NR2A21, TCF, TCF14|	http://www.genome.jp/kegg-bin/show_pathway?hsa04950/hsa:3172%09red
Glutathione metabolism	KEGG PATHWAY	hsa00480	2	49	0.752485977	0.999999993	ENSG00000002549|ENSG00000023909	hsa:51056|hsa:2730|	51056|2730|	LAP3, HEL-S-106, LAP, LAPEP, PEPS|GCLM, GLCLR|	http://www.genome.jp/kegg-bin/show_pathway?hsa00480/hsa:51056%09red/hsa:2730%09red
Butanoate metabolism	KEGG PATHWAY	hsa00650	1	26	0.764711152	0.999999993	ENSG00000128683	hsa:2571|	2571|	GAD1, CPSQ1, GAD, SCP|	http://www.genome.jp/kegg-bin/show_pathway?hsa00650/hsa:2571%09red
Glycosphingolipid biosynthesis - lacto and neolacto series	KEGG PATHWAY	hsa00601	1	26	0.764711152	0.999999993	ENSG00000121578	hsa:8702|	8702|	B4GALT4, B4Gal-T4, beta4Gal-T4|	http://www.genome.jp/kegg-bin/show_pathway?hsa00601/hsa:8702%09red
cAMP signaling pathway	KEGG PATHWAY	hsa04024	9	200	0.767183661	0.999999993	ENSG00000184588|ENSG00000148660|ENSG00000117020|ENSG00000186951|ENSG00000266964|ENSG00000145675|ENSG00000127314|ENSG00000157388|ENSG00000173039	hsa:5144|hsa:818|hsa:10000|hsa:5465|hsa:5348|hsa:8503|hsa:5908|hsa:776|hsa:5970|	5144|818|10000|5465|5348|8503|5908|776|5970|	PDE4D, ACRDYS2, DPDE3, HSPDE4D, PDE43, PDE4DN2, STRK1|CAMK2G, CAMK, CAMK-II, CAMKG|AKT3, MPPH, PKB-GAMMA, PKBG, PRKBG, RAC-PK-gamma, RAC-gamma, STK-2|PPARA, NR1C1, PPAR, PPARalpha, hPPAR|FXYD1, PLM|PIK3R3, p55, p55-GAMMA|RAP1B, K-REV, RAL1B|CACNA1D, CACH3, CACN4, CACNL1A2, CCHL1A2, Cav1.3, PASNA, SANDD|RELA, NFKB3, p65|	http://www.genome.jp/kegg-bin/show_pathway?hsa04024/hsa:5144%09red/hsa:8503%09red/hsa:10000%09red/hsa:5348%09red/hsa:5908%09red/hsa:818%09red/hsa:5970%09red/hsa:5465%09red/hsa:776%09red
Mineral absorption	KEGG PATHWAY	hsa04978	2	51	0.77123426	0.999999993	ENSG00000125148|ENSG00000114859	hsa:4502|hsa:1181|	4502|1181|	MT2A, MT2|CLCN2, CIC-2, CLC2, ECA2, ECA3, EGI11, EGI3, EGMA, EJM6, EJM8, LKPAT, clC-2|	http://www.genome.jp/kegg-bin/show_pathway?hsa04978/hsa:4502%09red/hsa:1181%09red
Biosynthesis of amino acids	KEGG PATHWAY	hsa01230	3	74	0.772450654	0.999999993	ENSG00000173599|ENSG00000160200|ENSG00000183010	hsa:5091|hsa:875|hsa:5831|	5091|875|5831|	PC, PCB|CBS, HIP4|PYCR1, ARCL2B, ARCL3B, P5C, P5CR, PIG45, PP222, PRO3, PYCR|	http://www.genome.jp/kegg-bin/show_pathway?hsa01230/hsa:5831%09red/hsa:875%09red/hsa:5091%09red
Ascorbate and aldarate metabolism	KEGG PATHWAY	hsa00053	1	27	0.776995271	0.999999993	ENSG00000072210	hsa:224|	224|	ALDH3A2, ALDH10, FALDH, SLS|	http://www.genome.jp/kegg-bin/show_pathway?hsa00053/hsa:224%09red
Gastric acid secretion	KEGG PATHWAY	hsa04971	3	75	0.779928667	0.999999993	ENSG00000123104|ENSG00000065534|ENSG00000148660	hsa:3709|hsa:4638|hsa:818|	3709|4638|818|	ITPR2, CFAP48, IP3R2|MYLK, AAT7, KRP, MLCK, MLCK1, MLCK108, MLCK210, MSTP083, MYLK1, smMLCK|CAMK2G, CAMK, CAMK-II, CAMKG|	http://www.genome.jp/kegg-bin/show_pathway?hsa04971/hsa:4638%09red/hsa:818%09red/hsa:3709%09red
Thyroid hormone signaling pathway	KEGG PATHWAY	hsa04919	5	119	0.780747511	0.999999993	ENSG00000145675|ENSG00000117020|ENSG00000169375|ENSG00000123066|ENSG00000180182	hsa:8503|hsa:10000|hsa:25942|hsa:23389|hsa:9282|	8503|10000|25942|23389|9282|	PIK3R3, p55, p55-GAMMA|AKT3, MPPH, PKB-GAMMA, PKBG, PRKBG, RAC-PK-gamma, RAC-gamma, STK-2|SIN3A|MED13L, PROSIT240, THRAP2, TRAP240L|MED14, CRSP150, CRSP2, CSRP, CXorf4, DRIP150, EXLM1, RGR1, TRAP170|	http://www.genome.jp/kegg-bin/show_pathway?hsa04919/hsa:8503%09red/hsa:10000%09red/hsa:9282%09red/hsa:23389%09red/hsa:25942%09red
Insulin signaling pathway	KEGG PATHWAY	hsa04910	6	141	0.784423745	0.999999993	ENSG00000165140|ENSG00000111725|ENSG00000185338|ENSG00000117020|ENSG00000095637|ENSG00000145675	hsa:2203|hsa:5564|hsa:8651|hsa:10000|hsa:10580|hsa:8503|	2203|5564|8651|10000|10580|8503|	FBP1, FBP|PRKAB1, AMPK, HAMPKb|SOCS1, CIS1, CISH1, JAB, SOCS-1, SSI-1, SSI1, TIP3|AKT3, MPPH, PKB-GAMMA, PKBG, PRKBG, RAC-PK-gamma, RAC-gamma, STK-2|SORBS1, CAP, FLAF2, R85FL, SH3D5, SH3P12, SORB1|PIK3R3, p55, p55-GAMMA|	http://www.genome.jp/kegg-bin/show_pathway?hsa04910/hsa:8651%09red/hsa:8503%09red/hsa:10000%09red/hsa:5564%09red/hsa:10580%09red/hsa:2203%09red
Proteoglycans in cancer	KEGG PATHWAY	hsa05205	9	204	0.785799851	0.999999993	ENSG00000196924|ENSG00000011422|ENSG00000175387|ENSG00000158186|ENSG00000108654|ENSG00000117020|ENSG00000145675|ENSG00000123104|ENSG00000148660	hsa:2316|hsa:5329|hsa:4087|hsa:22808|hsa:1655|hsa:10000|hsa:8503|hsa:3709|hsa:818|	2316|5329|4087|22808|1655|10000|8503|3709|818|	FLNA, ABP-280, ABPX, CSBS, CVD1, FLN, FLN-A, FLN1, FMD, MNS, NHBP, OPD, OPD1, OPD2, XLVD, XMVD|PLAUR, CD87, U-PAR, UPAR, URKR|SMAD2, JV18, JV18-1, MADH2, MADR2, hMAD-2, hSMAD2|MRAS, M-RAs, R-RAS3, RRAS3|DDX5, G17P1, HLR1, HUMP68, p68|AKT3, MPPH, PKB-GAMMA, PKBG, PRKBG, RAC-PK-gamma, RAC-gamma, STK-2|PIK3R3, p55, p55-GAMMA|ITPR2, CFAP48, IP3R2|CAMK2G, CAMK, CAMK-II, CAMKG|	http://www.genome.jp/kegg-bin/show_pathway?hsa05205/hsa:3709%09red/hsa:8503%09red/hsa:818%09red/hsa:10000%09red/hsa:1655%09red/hsa:5329%09red/hsa:2316%09red/hsa:4087%09red/hsa:22808%09red
Pathogenic Escherichia coli infection	KEGG PATHWAY	hsa05130	2	55	0.805037227	0.999999993	ENSG00000010810|ENSG00000164924	hsa:2534|hsa:7534|	2534|7534|	FYN, SLK, SYN, p59-FYN|YWHAZ, 14-3-3-zeta, HEL-S-3, HEL4, KCIP-1, YWHAD|	http://www.genome.jp/kegg-bin/show_pathway?hsa05130/hsa:2534%09red/hsa:7534%09red
Antigen processing and presentation	KEGG PATHWAY	hsa04612	3	79	0.807835055	0.999999993	ENSG00000206503|ENSG00000126803|ENSG00000168394	hsa:3105|hsa:3306|hsa:6890|	3105|3306|6890|	HLA-A, HLAA|HSPA2, HSP70-2, HSP70-3|TAP1, ABC17, ABCB2, APT1, D6S114E, PSF-1, PSF1, RING4, TAP1*0102N, TAP1N|	http://www.genome.jp/kegg-bin/show_pathway?hsa04612/hsa:3306%09red/hsa:3105%09red/hsa:6890%09red
Other types of O-glycan biosynthesis	KEGG PATHWAY	hsa00514	1	31	0.820048481	0.999999993	ENSG00000130714	hsa:10585|	10585|	POMT1, LGMD2K, MDDGA1, MDDGB1, MDDGC1, RT|	http://www.genome.jp/kegg-bin/show_pathway?hsa00514/hsa:10585%09red
Circadian rhythm	KEGG PATHWAY	hsa04710	1	31	0.820048481	0.999999993	ENSG00000111725	hsa:5564|	5564|	PRKAB1, AMPK, HAMPKb|	http://www.genome.jp/kegg-bin/show_pathway?hsa04710/hsa:5564%09red
Axon guidance	KEGG PATHWAY	hsa04360	5	127	0.824243856	0.999999993	ENSG00000010810|ENSG00000137843|ENSG00000182541|ENSG00000165410|ENSG00000185033	hsa:2534|hsa:56924|hsa:3985|hsa:1073|hsa:10509|	2534|56924|3985|1073|10509|	FYN, SLK, SYN, p59-FYN|PAK6, PAK5|LIMK2|CFL2, NEM7|SEMA4B, SEMAC, SemC|	http://www.genome.jp/kegg-bin/show_pathway?hsa04360/hsa:3985%09red/hsa:10509%09red/hsa:1073%09red/hsa:2534%09red/hsa:56924%09red
Adrenergic signaling in cardiomyocytes	KEGG PATHWAY	hsa04261	6	149	0.824427627	0.999999993	ENSG00000171791|ENSG00000117020|ENSG00000145675|ENSG00000157388|ENSG00000142408|ENSG00000148660	hsa:596|hsa:10000|hsa:8503|hsa:776|hsa:59283|hsa:818|	596|10000|8503|776|59283|818|	BCL2, Bcl-2, PPP1R50|AKT3, MPPH, PKB-GAMMA, PKBG, PRKBG, RAC-PK-gamma, RAC-gamma, STK-2|PIK3R3, p55, p55-GAMMA|CACNA1D, CACH3, CACN4, CACNL1A2, CCHL1A2, Cav1.3, PASNA, SANDD|CACNG8|CAMK2G, CAMK, CAMK-II, CAMKG|	http://www.genome.jp/kegg-bin/show_pathway?hsa04261/hsa:8503%09red/hsa:776%09red/hsa:10000%09red/hsa:59283%09red/hsa:596%09red/hsa:818%09red
Pyrimidine metabolism	KEGG PATHWAY	hsa00240	4	105	0.826379455	0.999999993	ENSG00000122643|ENSG00000186184|ENSG00000125458|ENSG00000147647	hsa:51251|hsa:5439|hsa:30833|hsa:1807|	51251|5439|30833|1807|	NT5C3A, NT5C3, P5'N-1, P5N-1, PN-I, POMP, PSN1, UMPH, UMPH1, cN-III, hUMP1, p36|POLR2J, POLR2J1, RPB11, RPB11A, RPB11m, hRPB14|NT5C, DNT, DNT1, HEL74, P5N2, PN-I, PN-II, UMPH2, cdN, dNT-1|DPYS, DHP, DHPase|	http://www.genome.jp/kegg-bin/show_pathway?hsa00240/hsa:51251%09red/hsa:1807%09red/hsa:5439%09red/hsa:30833%09red
RNA polymerase	KEGG PATHWAY	hsa03020	1	32	0.829445371	0.999999993	ENSG00000186184	hsa:5439|	5439|	POLR2J, POLR2J1, RPB11, RPB11A, RPB11m, hRPB14|	http://www.genome.jp/kegg-bin/show_pathway?hsa03020/hsa:5439%09red
Dopaminergic synapse	KEGG PATHWAY	hsa04728	5	131	0.843224078	0.999999993	ENSG00000172354|ENSG00000123104|ENSG00000157388|ENSG00000117020|ENSG00000148660	hsa:2783|hsa:3709|hsa:776|hsa:10000|hsa:818|	2783|3709|776|10000|818|	GNB2|ITPR2, CFAP48, IP3R2|CACNA1D, CACH3, CACN4, CACNL1A2, CCHL1A2, Cav1.3, PASNA, SANDD|AKT3, MPPH, PKB-GAMMA, PKBG, PRKBG, RAC-PK-gamma, RAC-gamma, STK-2|CAMK2G, CAMK, CAMK-II, CAMKG|	http://www.genome.jp/kegg-bin/show_pathway?hsa04728/hsa:2783%09red/hsa:3709%09red/hsa:10000%09red/hsa:776%09red/hsa:818%09red
Inositol phosphate metabolism	KEGG PATHWAY	hsa00562	2	61	0.847420897	0.999999993	ENSG00000078142|ENSG00000109452	hsa:5289|hsa:8821|	5289|8821|	PIK3C3, VPS34, hVps34|INPP4B|	http://www.genome.jp/kegg-bin/show_pathway?hsa00562/hsa:5289%09red/hsa:8821%09red
Insulin secretion	KEGG PATHWAY	hsa04911	3	86	0.849477428	0.999999993	ENSG00000157388|ENSG00000148660|ENSG00000156113	hsa:776|hsa:818|hsa:3778|	776|818|3778|	CACNA1D, CACH3, CACN4, CACNL1A2, CCHL1A2, Cav1.3, PASNA, SANDD|CAMK2G, CAMK, CAMK-II, CAMKG|KCNMA1, BKTM, KCa1.1, MaxiK, SAKCA, SLO, SLO-ALPHA, SLO1, bA205K10.1, mSLO1|	http://www.genome.jp/kegg-bin/show_pathway?hsa04911/hsa:776%09red/hsa:818%09red/hsa:3778%09red
PI3K-Akt signaling pathway	KEGG PATHWAY	hsa04151	15	347	0.852678022	0.999999993	ENSG00000112576|ENSG00000129682|ENSG00000139679|ENSG00000283147|ENSG00000134460|ENSG00000172354|ENSG00000171791|ENSG00000096968|ENSG00000105810|ENSG00000117020|ENSG00000115232|ENSG00000145675|ENSG00000164924|ENSG00000118513|ENSG00000173039	hsa:896|hsa:2258|hsa:10161|hsa:2258|hsa:3559|hsa:2783|hsa:596|hsa:3717|hsa:1021|hsa:10000|hsa:3676|hsa:8503|hsa:7534|hsa:4602|hsa:5970|	896|2258|10161|2258|3559|2783|596|3717|1021|10000|3676|8503|7534|4602|5970|	CCND3|FGF13, FGF-13, FGF2, FHF-2, FHF2|LPAR6, ARWH1, HYPT8, LAH3, P2RY5, P2Y5|FGF13, FGF-13, FGF2, FHF-2, FHF2|IL2RA, CD25, IDDM10, IL2R, TCGFR|GNB2|BCL2, Bcl-2, PPP1R50|JAK2, JTK10, THCYT3|CDK6, PLSTIRE|AKT3, MPPH, PKB-GAMMA, PKBG, PRKBG, RAC-PK-gamma, RAC-gamma, STK-2|ITGA4, CD49D, IA4|PIK3R3, p55, p55-GAMMA|YWHAZ, 14-3-3-zeta, HEL-S-3, HEL4, KCIP-1, YWHAD|MYB, Cmyb, c-myb, c-myb_CDS, efg|RELA,…	http://www.genome.jp/kegg-bin/show_pathway?hsa04151/hsa:896%09red/hsa:3676%09red/hsa:10161%09red/hsa:2258%09red/hsa:1021%09red/hsa:7534%09red/hsa:3559%09red/hsa:596%09red/hsa:10000%09red/hsa:2783%09red/hsa:4602%09red/hsa:5970%09red/hsa:8503%09red/hsa:3717%09red
Ribosome	KEGG PATHWAY	hsa03010	5	134	0.856323316	0.999999993	ENSG00000089009|ENSG00000167526|ENSG00000108298|ENSG00000144713|ENSG00000100316	hsa:6128|hsa:6137|hsa:6143|hsa:6161|hsa:6122|	6128|6137|6143|6161|6122|	RPL6, L6, SHUJUN-2, TAXREB107, TXREB1|RPL13, BBC1, D16S444E, D16S44E, L13|RPL19, L19|RPL32, L32|RPL3, ASC-1, L3, TARBP-B|	http://www.genome.jp/kegg-bin/show_pathway?hsa03010/hsa:6122%09red/hsa:6128%09red/hsa:6143%09red/hsa:6161%09red/hsa:6137%09red
Calcium signaling pathway	KEGG PATHWAY	hsa04020	7	180	0.861339885	0.999999993	ENSG00000065534|ENSG00000165637|ENSG00000176170|ENSG00000198216|ENSG00000157388|ENSG00000123104|ENSG00000148660	hsa:4638|hsa:7417|hsa:8877|hsa:777|hsa:776|hsa:3709|hsa:818|	4638|7417|8877|777|776|3709|818|	MYLK, AAT7, KRP, MLCK, MLCK1, MLCK108, MLCK210, MSTP083, MYLK1, smMLCK|VDAC2, POR|SPHK1, SPHK|CACNA1E, BII, CACH6, CACNL1A6, Cav2.3|CACNA1D, CACH3, CACN4, CACNL1A2, CCHL1A2, Cav1.3, PASNA, SANDD|ITPR2, CFAP48, IP3R2|CAMK2G, CAMK, CAMK-II, CAMKG|	http://www.genome.jp/kegg-bin/show_pathway?hsa04020/hsa:4638%09red/hsa:777%09red/hsa:776%09red/hsa:818%09red/hsa:3709%09red/hsa:8877%09red/hsa:7417%09red
Pentose and glucuronate interconversions	KEGG PATHWAY	hsa00040	1	36	0.862378588	0.999999993	ENSG00000072210	hsa:224|	224|	ALDH3A2, ALDH10, FALDH, SLS|	http://www.genome.jp/kegg-bin/show_pathway?hsa00040/hsa:224%09red
Dilated cardiomyopathy	KEGG PATHWAY	hsa05414	3	90	0.86956087	0.999999993	ENSG00000157388|ENSG00000142408|ENSG00000115232	hsa:776|hsa:59283|hsa:3676|	776|59283|3676|	CACNA1D, CACH3, CACN4, CACNL1A2, CCHL1A2, Cav1.3, PASNA, SANDD|CACNG8|ITGA4, CD49D, IA4|	http://www.genome.jp/kegg-bin/show_pathway?hsa05414/hsa:59283%09red/hsa:3676%09red/hsa:776%09red
GABAergic synapse	KEGG PATHWAY	hsa04727	3	90	0.86956087	0.999999993	ENSG00000172354|ENSG00000157388|ENSG00000128683	hsa:2783|hsa:776|hsa:2571|	2783|776|2571|	GNB2|CACNA1D, CACH3, CACN4, CACNL1A2, CCHL1A2, Cav1.3, PASNA, SANDD|GAD1, CPSQ1, GAD, SCP|	http://www.genome.jp/kegg-bin/show_pathway?hsa04727/hsa:2783%09red/hsa:776%09red/hsa:2571%09red
Bladder cancer	KEGG PATHWAY	hsa05219	1	38	0.876379194	0.999999993	ENSG00000035664	hsa:23604|	23604|	DAPK2, DRP-1, DRP1|	http://www.genome.jp/kegg-bin/show_pathway?hsa05219/hsa:23604%09red
Glutamatergic synapse	KEGG PATHWAY	hsa04724	4	116	0.877732028	0.999999993	ENSG00000172354|ENSG00000123104|ENSG00000157388|ENSG00000100077	hsa:2783|hsa:3709|hsa:776|hsa:157|	2783|3709|776|157|	GNB2|ITPR2, CFAP48, IP3R2|CACNA1D, CACH3, CACN4, CACNL1A2, CCHL1A2, Cav1.3, PASNA, SANDD|ADRBK2, BARK2, GRK3|	http://www.genome.jp/kegg-bin/show_pathway?hsa04724/hsa:157%09red/hsa:2783%09red/hsa:776%09red/hsa:3709%09red
Regulation of autophagy	KEGG PATHWAY	hsa04140	1	39	0.882836339	0.999999993	ENSG00000078142	hsa:5289|	5289|	PIK3C3, VPS34, hVps34|	http://www.genome.jp/kegg-bin/show_pathway?hsa04140/hsa:5289%09red
Allograft rejection	KEGG PATHWAY	hsa05330	1	39	0.882836339	0.999999993	ENSG00000206503	hsa:3105|	3105|	HLA-A, HLAA|	http://www.genome.jp/kegg-bin/show_pathway?hsa05330/hsa:3105%09red
Aldosterone-regulated sodium reabsorption	KEGG PATHWAY	hsa04960	1	39	0.882836339	0.999999993	ENSG00000145675	hsa:8503|	8503|	PIK3R3, p55, p55-GAMMA|	http://www.genome.jp/kegg-bin/show_pathway?hsa04960/hsa:8503%09red
Amphetamine addiction	KEGG PATHWAY	hsa05031	2	68	0.886166612	0.999999993	ENSG00000157388|ENSG00000148660	hsa:776|hsa:818|	776|818|	CACNA1D, CACH3, CACN4, CACNL1A2, CCHL1A2, Cav1.3, PASNA, SANDD|CAMK2G, CAMK, CAMK-II, CAMKG|	http://www.genome.jp/kegg-bin/show_pathway?hsa05031/hsa:776%09red/hsa:818%09red
Signaling pathways regulating pluripotency of stem cells	KEGG PATHWAY	hsa04550	5	142	0.886845204	0.999999993	ENSG00000145675|ENSG00000117020|ENSG00000175387|ENSG00000096968|ENSG00000107779	hsa:8503|hsa:10000|hsa:4087|hsa:3717|hsa:657|	8503|10000|4087|3717|657|	PIK3R3, p55, p55-GAMMA|AKT3, MPPH, PKB-GAMMA, PKBG, PRKBG, RAC-PK-gamma, RAC-gamma, STK-2|SMAD2, JV18, JV18-1, MADH2, MADR2, hMAD-2, hSMAD2|JAK2, JTK10, THCYT3|BMPR1A, 10q23del, ACVRLK3, ALK3, CD292, SKR5|	http://www.genome.jp/kegg-bin/show_pathway?hsa04550/hsa:4087%09red/hsa:3717%09red/hsa:8503%09red/hsa:10000%09red/hsa:657%09red
Glycine, serine and threonine metabolism	KEGG PATHWAY	hsa00260	1	40	0.888956448	0.999999993	ENSG00000160200	hsa:875|	875|	CBS, HIP4|	http://www.genome.jp/kegg-bin/show_pathway?hsa00260/hsa:875%09red
Porphyrin and chlorophyll metabolism	KEGG PATHWAY	hsa00860	1	41	0.8947571	0.999999993	ENSG00000126088	hsa:7389|	7389|	UROD, PCT, UPD|	http://www.genome.jp/kegg-bin/show_pathway?hsa00860/hsa:7389%09red
Fat digestion and absorption	KEGG PATHWAY	hsa04975	1	41	0.8947571	0.999999993	ENSG00000118137	hsa:335|	335|	APOA1|	http://www.genome.jp/kegg-bin/show_pathway?hsa04975/hsa:335%09red
Pancreatic secretion	KEGG PATHWAY	hsa04972	3	96	0.895249686	0.999999993	ENSG00000127314|ENSG00000123104|ENSG00000156113	hsa:5908|hsa:3709|hsa:3778|	5908|3709|3778|	RAP1B, K-REV, RAL1B|ITPR2, CFAP48, IP3R2|KCNMA1, BKTM, KCa1.1, MaxiK, SAKCA, SLO, SLO-ALPHA, SLO1, bA205K10.1, mSLO1|	http://www.genome.jp/kegg-bin/show_pathway?hsa04972/hsa:5908%09red/hsa:3709%09red/hsa:3778%09red
Circadian entrainment	KEGG PATHWAY	hsa04713	3	97	0.899059808	0.999999993	ENSG00000172354|ENSG00000157388|ENSG00000148660	hsa:2783|hsa:776|hsa:818|	2783|776|818|	GNB2|CACNA1D, CACH3, CACN4, CACNL1A2, CCHL1A2, Cav1.3, PASNA, SANDD|CAMK2G, CAMK, CAMK-II, CAMKG|	http://www.genome.jp/kegg-bin/show_pathway?hsa04713/hsa:2783%09red/hsa:776%09red/hsa:818%09red
Graft-versus-host disease	KEGG PATHWAY	hsa05332	1	43	0.905465813	0.999999993	ENSG00000206503	hsa:3105|	3105|	HLA-A, HLAA|	http://www.genome.jp/kegg-bin/show_pathway?hsa05332/hsa:3105%09red
Ether lipid metabolism	KEGG PATHWAY	hsa00565	1	43	0.905465813	0.999999993	ENSG00000105223	hsa:23646|	23646|	PLD3, AD19, HU-K4, HUK4|	http://www.genome.jp/kegg-bin/show_pathway?hsa00565/hsa:23646%09red
ABC transporters	KEGG PATHWAY	hsa02010	1	44	0.910404641	0.999999993	ENSG00000168394	hsa:6890|	6890|	TAP1, ABC17, ABCB2, APT1, D6S114E, PSF-1, PSF1, RING4, TAP1*0102N, TAP1N|	http://www.genome.jp/kegg-bin/show_pathway?hsa02010/hsa:6890%09red
Basal transcription factors	KEGG PATHWAY	hsa03022	1	45	0.915085631	0.999999993	ENSG00000263001	hsa:2969|	2969|	GTF2I, BAP135, BTKAP1, DIWS, GTFII-I, IB291, SPIN, TFII-I, WBS, WBSCR6|	http://www.genome.jp/kegg-bin/show_pathway?hsa03022/hsa:2969%09red
Purine metabolism	KEGG PATHWAY	hsa00230	6	176	0.917559096	0.999999993	ENSG00000184588|ENSG00000143363|ENSG00000186184|ENSG00000125458|ENSG00000122643|ENSG00000128059	hsa:5144|hsa:58497|hsa:5439|hsa:30833|hsa:51251|hsa:5471|	5144|58497|5439|30833|51251|5471|	PDE4D, ACRDYS2, DPDE3, HSPDE4D, PDE43, PDE4DN2, STRK1|PRUNE, DRES-17, DRES17, HTCD37|POLR2J, POLR2J1, RPB11, RPB11A, RPB11m, hRPB14|NT5C, DNT, DNT1, HEL74, P5N2, PN-I, PN-II, UMPH2, cdN, dNT-1|NT5C3A, NT5C3, P5'N-1, P5N-1, PN-I, POMP, PSN1, UMPH, UMPH1, cN-III, hUMP1, p36|PPAT, ATASE, GPAT, PRAT|	http://www.genome.jp/kegg-bin/show_pathway?hsa00230/hsa:5144%09red/hsa:58497%09red/hsa:5439%09red/hsa:30833%09red/hsa:5471%09red/hsa:51251%09red
Retrograde endocannabinoid signaling	KEGG PATHWAY	hsa04723	3	103	0.919405299	0.999999993	ENSG00000172354|ENSG00000157388|ENSG00000123104	hsa:2783|hsa:776|hsa:3709|	2783|776|3709|	GNB2|CACNA1D, CACH3, CACN4, CACNL1A2, CCHL1A2, Cav1.3, PASNA, SANDD|ITPR2, CFAP48, IP3R2|	http://www.genome.jp/kegg-bin/show_pathway?hsa04723/hsa:2783%09red/hsa:3709%09red/hsa:776%09red
Drug metabolism - other enzymes	KEGG PATHWAY	hsa00983	1	46	0.919522235	0.999999993	ENSG00000147647	hsa:1807|	1807|	DPYS, DHP, DHPase|	http://www.genome.jp/kegg-bin/show_pathway?hsa00983/hsa:1807%09red
Amino sugar and nucleotide sugar metabolism	KEGG PATHWAY	hsa00520	1	47	0.923727201	0.999999993	ENSG00000156958	hsa:2585|	2585|	GALK2, GK2|	http://www.genome.jp/kegg-bin/show_pathway?hsa00520/hsa:2585%09red
Cardiac muscle contraction	KEGG PATHWAY	hsa04260	2	78	0.92590712	0.999999993	ENSG00000157388|ENSG00000142408	hsa:776|hsa:59283|	776|59283|	CACNA1D, CACH3, CACN4, CACNL1A2, CCHL1A2, Cav1.3, PASNA, SANDD|CACNG8|	http://www.genome.jp/kegg-bin/show_pathway?hsa04260/hsa:59283%09red/hsa:776%09red
Malaria	KEGG PATHWAY	hsa05144	1	49	0.931489934	0.999999993	ENSG00000111796	hsa:3820|	3820|	KLRB1, CD161, CLEC5B, NKR, NKR-P1, NKR-P1A, NKRP1A, hNKR-P1A|	http://www.genome.jp/kegg-bin/show_pathway?hsa05144/hsa:3820%09red
TGF-beta signaling pathway	KEGG PATHWAY	hsa04350	2	80	0.932096219	0.999999993	ENSG00000175387|ENSG00000107779	hsa:4087|hsa:657|	4087|657|	SMAD2, JV18, JV18-1, MADH2, MADR2, hMAD-2, hSMAD2|BMPR1A, 10q23del, ACVRLK3, ALK3, CD292, SKR5|	http://www.genome.jp/kegg-bin/show_pathway?hsa04350/hsa:4087%09red/hsa:657%09red
Cocaine addiction	KEGG PATHWAY	hsa05030	1	50	0.935070013	0.999999993	ENSG00000173039	hsa:5970|	5970|	RELA, NFKB3, p65|	http://www.genome.jp/kegg-bin/show_pathway?hsa05030/hsa:5970%09red
Systemic lupus erythematosus	KEGG PATHWAY	hsa05322	4	136	0.938077482	0.999999993	ENSG00000159189|ENSG00000198019|ENSG00000150337|ENSG00000116747	hsa:714|hsa:2209|hsa:2209|hsa:6738|	714|2209|2209|6738|	C1QC, C1Q-C, C1QG|FCGR1A, CD64, CD64A, FCRI, IGFR1|FCGR1A, CD64, CD64A, FCRI, IGFR1|TROVE2, RO60, RORNP, SSA2|	http://www.genome.jp/kegg-bin/show_pathway?hsa05322/hsa:6738%09red/hsa:714%09red/hsa:2209%09red
Amyotrophic lateral sclerosis (ALS)	KEGG PATHWAY	hsa05014	1	51	0.938463145	0.999999993	ENSG00000171791	hsa:596|	596|	BCL2, Bcl-2, PPP1R50|	http://www.genome.jp/kegg-bin/show_pathway?hsa05014/hsa:596%09red
Hedgehog signaling pathway	KEGG PATHWAY	hsa04340	1	52	0.941679085	0.999999993	ENSG00000169118	hsa:53944|	53944|	CSNK1G1, CK1gamma1|	http://www.genome.jp/kegg-bin/show_pathway?hsa04340/hsa:53944%09red
Serotonergic synapse	KEGG PATHWAY	hsa04726	3	114	0.947258848	0.999999993	ENSG00000172354|ENSG00000157388|ENSG00000123104	hsa:2783|hsa:776|hsa:3709|	2783|776|3709|	GNB2|CACNA1D, CACH3, CACN4, CACNL1A2, CCHL1A2, Cav1.3, PASNA, SANDD|ITPR2, CFAP48, IP3R2|	http://www.genome.jp/kegg-bin/show_pathway?hsa04726/hsa:2783%09red/hsa:3709%09red/hsa:776%09red
Autoimmune thyroid disease	KEGG PATHWAY	hsa05320	1	54	0.947615893	0.999999993	ENSG00000206503	hsa:3105|	3105|	HLA-A, HLAA|	http://www.genome.jp/kegg-bin/show_pathway?hsa05320/hsa:3105%09red
Basal cell carcinoma	KEGG PATHWAY	hsa05217	1	55	0.950353832	0.999999993	ENSG00000148737	hsa:6934|	6934|	TCF7L2, TCF-4, TCF4|	http://www.genome.jp/kegg-bin/show_pathway?hsa05217/hsa:6934%09red
Protein digestion and absorption	KEGG PATHWAY	hsa04974	2	89	0.954361958	0.999999993	ENSG00000196549|ENSG00000197635	hsa:4311|hsa:1803|	4311|1803|	MME, CALLA, CD10, NEP, SFE|DPP4, ADABP, ADCP2, CD26, DPPIV, TP103|	http://www.genome.jp/kegg-bin/show_pathway?hsa04974/hsa:4311%09red/hsa:1803%09red
Salivary secretion	KEGG PATHWAY	hsa04970	2	90	0.956352788	0.999999993	ENSG00000123104|ENSG00000156113	hsa:3709|hsa:3778|	3709|3778|	ITPR2, CFAP48, IP3R2|KCNMA1, BKTM, KCa1.1, MaxiK, SAKCA, SLO, SLO-ALPHA, SLO1, bA205K10.1, mSLO1|	http://www.genome.jp/kegg-bin/show_pathway?hsa04970/hsa:3709%09red/hsa:3778%09red
mRNA surveillance pathway	KEGG PATHWAY	hsa03015	2	91	0.958260303	0.999999993	ENSG00000258643|ENSG00000145216	hsa:100529063|hsa:81608|	100529063|81608|	BCL2L2-PABPN1|FIP1L1, FIP1, Rhe, hFip1|	http://www.genome.jp/kegg-bin/show_pathway?hsa03015/hsa:100529063%09red/hsa:81608%09red
Long-term depression	KEGG PATHWAY	hsa04730	1	60	0.962042079	0.999999993	ENSG00000123104	hsa:3709|	3709|	ITPR2, CFAP48, IP3R2|	http://www.genome.jp/kegg-bin/show_pathway?hsa04730/hsa:3709%09red
Neuroactive ligand-receptor interaction	KEGG PATHWAY	hsa04080	9	275	0.963239692	0.999999993	ENSG00000139679|ENSG00000196811|ENSG00000213903|ENSG00000174944|ENSG00000148498|ENSG00000113580|ENSG00000175591|ENSG00000171631|ENSG00000171860	hsa:10161|hsa:1146|hsa:1241|hsa:9934|hsa:56288|hsa:2908|hsa:5029|hsa:5031|hsa:719|	10161|1146|1241|9934|56288|2908|5029|5031|719|	LPAR6, ARWH1, HYPT8, LAH3, P2RY5, P2Y5|CHRNG, ACHRG|LTB4R, BLT1, BLTR, CMKRL1, GPR16, LTB4R1, LTBR1, P2RY7, P2Y7|P2RY14, BPR105, GPR105, P2Y14|PARD3, ASIP, Baz, PAR3, PAR3alpha, PARD-3, PARD3A, PPP1R118, SE2-5L16, SE2-5LT1, SE2-5T2|NR3C1, GCCR, GCR, GR, GRL|P2RY2, HP2U, P2RU1, P2U, P2U1, P2UR, P2Y2, P2Y2R|P2RY6, P2Y6|C3AR1, AZ3B, C3AR, HNFAG09|	http://www.genome.jp/kegg-bin/show_pathway?hsa04080/hsa:5029%09red/hsa:10161%09red/hsa:5031%09red/hsa:1146%09red/hsa:719%09red/hsa:1241%09red/hsa:2908%09red/hsa:56288%09red/hsa:9934%09red
Retinol metabolism	KEGG PATHWAY	hsa00830	1	64	0.969379049	0.999999993	ENSG00000073737	hsa:10170|	10170|	DHRS9, 3-alpha-HSD, 3ALPHA-HSD, RDH-E2, RDH-TBE, RDH15, RDHL, RDHTBE, RETSDR8, SDR9C4|	http://www.genome.jp/kegg-bin/show_pathway?hsa00830/hsa:10170%09red
Melanogenesis	KEGG PATHWAY	hsa04916	2	101	0.973417833	0.999999993	ENSG00000148737|ENSG00000148660	hsa:6934|hsa:818|	6934|818|	TCF7L2, TCF-4, TCF4|CAMK2G, CAMK, CAMK-II, CAMKG|	http://www.genome.jp/kegg-bin/show_pathway?hsa04916/hsa:6934%09red/hsa:818%09red
Thyroid hormone synthesis	KEGG PATHWAY	hsa04918	1	72	0.980074667	0.999999993	ENSG00000123104	hsa:3709|	3709|	ITPR2, CFAP48, IP3R2|	http://www.genome.jp/kegg-bin/show_pathway?hsa04918/hsa:3709%09red
Wnt signaling pathway	KEGG PATHWAY	hsa04310	3	140	0.981551774	0.999999993	ENSG00000112576|ENSG00000148737|ENSG00000148660	hsa:896|hsa:6934|hsa:818|	896|6934|818|	CCND3|TCF7L2, TCF-4, TCF4|CAMK2G, CAMK, CAMK-II, CAMKG|	http://www.genome.jp/kegg-bin/show_pathway?hsa04310/hsa:896%09red/hsa:6934%09red/hsa:818%09red
Amoebiasis	KEGG PATHWAY	hsa05146	2	109	0.981567003	0.999999993	ENSG00000145675|ENSG00000173039	hsa:8503|hsa:5970|	8503|5970|	PIK3R3, p55, p55-GAMMA|RELA, NFKB3, p65|	http://www.genome.jp/kegg-bin/show_pathway?hsa05146/hsa:8503%09red/hsa:5970%09red
Ribosome biogenesis in eukaryotes	KEGG PATHWAY	hsa03008	1	84	0.989543847	0.999999993	ENSG00000114127	hsa:54464|	54464|	XRN1, SEP1|	http://www.genome.jp/kegg-bin/show_pathway?hsa03008/hsa:54464%09red
ECM-receptor interaction	KEGG PATHWAY	hsa04512	1	87	0.991100982	0.999999993	ENSG00000115232	hsa:3676|	3676|	ITGA4, CD49D, IA4|	http://www.genome.jp/kegg-bin/show_pathway?hsa04512/hsa:3676%09red
Gap junction	KEGG PATHWAY	hsa04540	1	89	0.992008086	0.999999993	ENSG00000123104	hsa:3709|	3709|	ITPR2, CFAP48, IP3R2|	http://www.genome.jp/kegg-bin/show_pathway?hsa04540/hsa:3709%09red
Alcoholism	KEGG PATHWAY	hsa05034	3	180	0.996675308	0.999999993	ENSG00000172354|ENSG00000108840|ENSG00000147099	hsa:2783|hsa:10014|hsa:55869|	2783|10014|55869|	GNB2|HDAC5, HD5, NY-CO-9|HDAC8, CDLS5, HD8, HDACL1, MRXS6, RPD3, WTS|	http://www.genome.jp/kegg-bin/show_pathway?hsa05034/hsa:2783%09red/hsa:10014%09red/hsa:55869%09red
MicroRNAs in cancer	KEGG PATHWAY	hsa05206	4	297	0.999915714	0.999999993	ENSG00000185338|ENSG00000105810|ENSG00000169554|ENSG00000171791	hsa:8651|hsa:1021|hsa:9839|hsa:596|	8651|1021|9839|596|	SOCS1, CIS1, CISH1, JAB, SOCS-1, SSI-1, SSI1, TIP3|CDK6, PLSTIRE|ZEB2, HSPC082, SIP-1, SIP1, SMADIP1, ZFHX1B|BCL2, Bcl-2, PPP1R50|	http://www.genome.jp/kegg-bin/show_pathway?hsa05206/hsa:596%09red/hsa:8651%09red/hsa:9839%09red/hsa:1021%09red
Olfactory transduction	KEGG PATHWAY	hsa04740	2	405	0.999999993	0.999999993	ENSG00000100077|ENSG00000148660	hsa:157|hsa:818|	157|818|	ADRBK2, BARK2, GRK3|CAMK2G, CAMK, CAMK-II, CAMKG|	http://www.genome.jp/kegg-bin/show_pathway?hsa04740/hsa:157%09red/hsa:818%09red
--------------------
#Term	Database	ID	Input number	Background number	P-Value	Corrected P-Value	Input	KO	Entrez_ID	KO_name	Hyperlink
--------------------
#Term	Database	ID	Input number	Background number	P-Value	Corrected P-Value	Input	KO	Entrez_ID	KO_name	Hyperlink
--------------------
