# Supplementary material for: Peripheral whole blood lncRNA expression analysis in patients with eosinophilic asthma
Source: Medicine (Baltimore). 2018 Feb 23;97(8):e9817. doi: 10.1097/MD.0000000000009817 (PMC5842023; doi:10.1097/MD.0000000000009817)
Supplement: Supplemental Digital Content [file medi-97-e9817-s010.xls]

Table E10 presents KEGG pathway analysis for lncRNAs that differed between EAH and EAL samples.
##Databases: KEGG PATHWAY
##Statistical test method: hypergeometric test / Fisher's exact test
##FDR correction method: Benjamini and Hochberg
#Term	Database	ID	Input number	Background number	P-Value	Corrected P-Value	Input	KO	Entrez_ID	KO_name	Hyperlink
Apoptosis	KEGG PATHWAY	hsa04210	12	86	0.001267011	0.281838808	ENSG00000023445|ENSG00000105851|ENSG00000117560|ENSG00000064012|ENSG00000165806|ENSG00000171552|ENSG00000142875|ENSG00000156709|ENSG00000164305|ENSG00000117020|ENSG00000115594|ENSG00000101197	hsa:330|hsa:5294|hsa:356|hsa:841|hsa:840|hsa:598|hsa:5567|hsa:9131|hsa:836|hsa:10000|hsa:3554|hsa:79444|	330|5294|356|841|840|598|5567|9131|836|10000|3554|79444|	BIRC3, AIP1, API2, CIAP2, HAIP1, HIAP1, MALT2, MIHC, RNF49, c-IAP2|PIK3CG, PI3CG, PI3K, PI3Kgamma, PIK3, p110gamma, p120-PI3K|FASLG, ALPS1B, APT1LG1, APTL, CD178, CD95-L, CD95L, FASL, TNFSF6|CASP8, ALPS2B, CAP4, Casp-8, FLICE, MACH, MCH5|CASP7, CASP-7, CMH-1, ICE-LAP3, LICE2, MCH3|BCL2L1, BCL-XL/S, BCL2L, BCLX, BCLXL, BCLXS, Bcl-X, PPP1R52, bcl-xL, bcl-xS|PRKACB, PKA_C-beta, PKACB|AIFM1, AIF, CMT…	http://www.genome.jp/kegg-bin/show_pathway?hsa04210/hsa:836%09red/hsa:3554%09red/hsa:10000%09red/hsa:598%09red/hsa:79444%09red/hsa:5294%09red/hsa:5567%09red/hsa:841%09red/hsa:840%09red/hsa:356%09red/hsa:9131%09red/hsa:330%09red
Toxoplasmosis	KEGG PATHWAY	hsa05145	14	120	0.002440163	0.281838808	ENSG00000023445|ENSG00000105851|ENSG00000109971|ENSG00000064012|ENSG00000171552|ENSG00000164305|ENSG00000117020|ENSG00000053747|ENSG00000150093|ENSG00000168610|ENSG00000101197|ENSG00000050748|ENSG00000091409|ENSG00000055208	hsa:330|hsa:5294|hsa:3312|hsa:841|hsa:598|hsa:836|hsa:10000|hsa:3909|hsa:3688|hsa:6774|hsa:79444|hsa:5601|hsa:3655|hsa:23118|	330|5294|3312|841|598|836|10000|3909|3688|6774|79444|5601|3655|23118|	BIRC3, AIP1, API2, CIAP2, HAIP1, HIAP1, MALT2, MIHC, RNF49, c-IAP2|PIK3CG, PI3CG, PI3K, PI3Kgamma, PIK3, p110gamma, p120-PI3K|HSPA8, HEL-33, HEL-S-72p, HSC54, HSC70, HSC71, HSP71, HSP73, HSPA10, LAP-1, LAP1, NIP71|CASP8, ALPS2B, CAP4, Casp-8, FLICE, MACH, MCH5|BCL2L1, BCL-XL/S, BCL2L, BCLX, BCLXL, BCLXS, Bcl-X, PPP1R52, bcl-xL, bcl-xS|CASP3, CPP32, CPP32B, SCA-1|AKT3, MPPH, PKB-GAMMA, PKBG, PRKBG…	http://www.genome.jp/kegg-bin/show_pathway?hsa05145/hsa:3688%09red/hsa:6774%09red/hsa:10000%09red/hsa:23118%09red/hsa:598%09red/hsa:79444%09red/hsa:5294%09red/hsa:836%09red/hsa:3312%09red/hsa:3909%09red/hsa:841%09red/hsa:5601%09red/hsa:330%09red/hsa:3655%09red
Platelet activation	KEGG PATHWAY	hsa04611	13	131	0.011455434	0.639234532	ENSG00000060718|ENSG00000172575|ENSG00000088053|ENSG00000105851|ENSG00000186298|ENSG00000142875|ENSG00000150093|ENSG00000117020|ENSG00000075624|ENSG00000130635|ENSG00000087460|ENSG00000127314|ENSG00000058272	hsa:1301|hsa:10125|hsa:51206|hsa:5294|hsa:5501|hsa:5567|hsa:3688|hsa:10000|hsa:60|hsa:1289|hsa:2778|hsa:5908|hsa:4659|	1301|10125|51206|5294|5501|5567|3688|10000|60|1289|2778|5908|4659|	COL11A1, CO11A1, COLL6, STL2|RASGRP1, CALDAG-GEFI, CALDAG-GEFII, RASGRP, V, hRasGRP1|GP6, BDPLT11, GPIV, GPVI|PIK3CG, PI3CG, PI3K, PI3Kgamma, PIK3, p110gamma, p120-PI3K|PPP1CC, PP-1G, PP1C, PPP1G|PRKACB, PKA_C-beta, PKACB|ITGB1, CD29, FNRB, GPIIA, MDF2, MSK12, VLA-BETA, VLAB|AKT3, MPPH, PKB-GAMMA, PKBG, PRKBG, RAC-PK-gamma, RAC-gamma, STK-2|ACTB, BRWS1, PS1TP5BP1|COL5A1|GNAS, AHO, C20orf45, GNAS1…	http://www.genome.jp/kegg-bin/show_pathway?hsa04611/hsa:3688%09red/hsa:10000%09red/hsa:4659%09red/hsa:5908%09red/hsa:5294%09red/hsa:2778%09red/hsa:10125%09red/hsa:5501%09red/hsa:1289%09red/hsa:51206%09red/hsa:5567%09red/hsa:1301%09red/hsa:60%09red
Dilated cardiomyopathy	KEGG PATHWAY	hsa05414	10	90	0.01289305	0.639234532	ENSG00000183023|ENSG00000182389|ENSG00000142875|ENSG00000151067|ENSG00000150093|ENSG00000087460|ENSG00000142408|ENSG00000143549|ENSG00000091409|ENSG00000075624	hsa:6546|hsa:785|hsa:5567|hsa:775|hsa:3688|hsa:2778|hsa:59283|hsa:7170|hsa:3655|hsa:60|	6546|785|5567|775|3688|2778|59283|7170|3655|60|	SLC8A1, NCX1|CACNB4, CAB4, CACNLB4, EA5, EIG9, EJM, EJM4, EJM6|PRKACB, PKA_C-beta, PKACB|CACNA1C, CACH2, CACN2, CACNL1A1, CCHL1A1, CaV1.2, LQT8, TS|ITGB1, CD29, FNRB, GPIIA, MDF2, MSK12, VLA-BETA, VLAB|GNAS, AHO, C20orf45, GNAS1, GPSA, GSA, GSP, NESP, PHP1A, PHP1B, PHP1C, POH|CACNG8|TPM3, CAPM1, CFTD, HEL-189, HEL-S-82p, NEM1, OK/SW-cl.5, TM-5, TM3, TM30, TM30nm, TM5, TPMsk3, TRK, hscp30|ITGA6, C…	http://www.genome.jp/kegg-bin/show_pathway?hsa05414/hsa:3688%09red/hsa:775%09red/hsa:59283%09red/hsa:2778%09red/hsa:785%09red/hsa:5567%09red/hsa:7170%09red/hsa:6546%09red/hsa:60%09red/hsa:3655%09red
Circadian rhythm	KEGG PATHWAY	hsa04710	5	31	0.020097598	0.639234532	ENSG00000213923|ENSG00000069667|ENSG00000008405|ENSG00000181929|ENSG00000179094	hsa:1454|hsa:6095|hsa:1407|hsa:5571|hsa:5187|	1454|6095|1407|5571|5187|	CSNK1E, CKIepsilon, HCKIE|RORA, NR1F1, ROR1, ROR2, ROR3, RZR-ALPHA, RZRA|CRY1, PHLL1|PRKAG1, AMPKG|PER1, PER, RIGUI, hPER|	http://www.genome.jp/kegg-bin/show_pathway?hsa04710/hsa:5571%09red/hsa:1407%09red/hsa:6095%09red/hsa:1454%09red/hsa:5187%09red
Hypertrophic cardiomyopathy (HCM)	KEGG PATHWAY	hsa05410	9	83	0.020281732	0.639234532	ENSG00000183023|ENSG00000181929|ENSG00000182389|ENSG00000151067|ENSG00000150093|ENSG00000142408|ENSG00000143549|ENSG00000091409|ENSG00000075624	hsa:6546|hsa:5571|hsa:785|hsa:775|hsa:3688|hsa:59283|hsa:7170|hsa:3655|hsa:60|	6546|5571|785|775|3688|59283|7170|3655|60|	SLC8A1, NCX1|PRKAG1, AMPKG|CACNB4, CAB4, CACNLB4, EA5, EIG9, EJM, EJM4, EJM6|CACNA1C, CACH2, CACN2, CACNL1A1, CCHL1A1, CaV1.2, LQT8, TS|ITGB1, CD29, FNRB, GPIIA, MDF2, MSK12, VLA-BETA, VLAB|CACNG8|TPM3, CAPM1, CFTD, HEL-189, HEL-S-82p, NEM1, OK/SW-cl.5, TM-5, TM3, TM30, TM30nm, TM5, TPMsk3, TRK, hscp30|ITGA6, CD49f, ITGA6B, VLA-6|ACTB, BRWS1, PS1TP5BP1|	http://www.genome.jp/kegg-bin/show_pathway?hsa05410/hsa:3688%09red/hsa:775%09red/hsa:5571%09red/hsa:785%09red/hsa:59283%09red/hsa:7170%09red/hsa:6546%09red/hsa:60%09red/hsa:3655%09red
Adipocytokine signaling pathway	KEGG PATHWAY	hsa04920	8	70	0.021561187	0.639234532	ENSG00000068366|ENSG00000198793|ENSG00000181929|ENSG00000050748|ENSG00000117020|ENSG00000118046|ENSG00000168610|ENSG00000135218	hsa:2182|hsa:2475|hsa:5571|hsa:5601|hsa:10000|hsa:6794|hsa:6774|hsa:948|	2182|2475|5571|5601|10000|6794|6774|948|	ACSL4, ACS4, FACL4, LACS4, MRX63, MRX68|MTOR, FRAP, FRAP1, FRAP2, RAFT1, RAPT1|PRKAG1, AMPKG|MAPK9, JNK-55, JNK2, JNK2A, JNK2ALPHA, JNK2B, JNK2BETA, PRKM9, SAPK, SAPK1a, p54a, p54aSAPK|AKT3, MPPH, PKB-GAMMA, PKBG, PRKBG, RAC-PK-gamma, RAC-gamma, STK-2|STK11, LKB1, PJS, hLKB1|STAT3, APRF, HIES|CD36, BDPLT10, CHDS7, FAT, GP3B, GP4, GPIV, PASIV, SCARB3|	http://www.genome.jp/kegg-bin/show_pathway?hsa04920/hsa:6774%09red/hsa:10000%09red/hsa:5571%09red/hsa:948%09red/hsa:6794%09red/hsa:5601%09red/hsa:2475%09red/hsa:2182%09red
Small cell lung cancer	KEGG PATHWAY	hsa05222	9	86	0.024441729	0.639234532	ENSG00000023445|ENSG00000105851|ENSG00000171552|ENSG00000125952|ENSG00000117020|ENSG00000150093|ENSG00000053747|ENSG00000091409|ENSG00000101197	hsa:330|hsa:5294|hsa:598|hsa:4149|hsa:10000|hsa:3688|hsa:3909|hsa:3655|hsa:79444|	330|5294|598|4149|10000|3688|3909|3655|79444|	BIRC3, AIP1, API2, CIAP2, HAIP1, HIAP1, MALT2, MIHC, RNF49, c-IAP2|PIK3CG, PI3CG, PI3K, PI3Kgamma, PIK3, p110gamma, p120-PI3K|BCL2L1, BCL-XL/S, BCL2L, BCLX, BCLXL, BCLXS, Bcl-X, PPP1R52, bcl-xL, bcl-xS|MAX, bHLHd4|AKT3, MPPH, PKB-GAMMA, PKBG, PRKBG, RAC-PK-gamma, RAC-gamma, STK-2|ITGB1, CD29, FNRB, GPIIA, MDF2, MSK12, VLA-BETA, VLAB|LAMA3, BM600, E170, LAMNA, LOCS, lama3a|ITGA6, CD49f, ITGA6B, VL…	http://www.genome.jp/kegg-bin/show_pathway?hsa05222/hsa:3688%09red/hsa:10000%09red/hsa:598%09red/hsa:4149%09red/hsa:79444%09red/hsa:5294%09red/hsa:3909%09red/hsa:330%09red/hsa:3655%09red
Base excision repair	KEGG PATHWAY	hsa03410	5	33	0.024905241	0.639234532	ENSG00000123415|ENSG00000100823|ENSG00000168496|ENSG00000189403|ENSG00000100479	hsa:23583|hsa:328|hsa:2237|hsa:3146|hsa:5427|	23583|328|2237|3146|5427|	SMUG1, FDG, HMUDG, UNG3|APEX1, APE, APE1, APEN, APEX, APX, HAP1, REF1|FEN1, FEN-1, MF1, RAD2|HMGB1, HMG1, HMG3, SBP-1|POLE2, DPE2|	http://www.genome.jp/kegg-bin/show_pathway?hsa03410/hsa:328%09red/hsa:5427%09red/hsa:23583%09red/hsa:3146%09red/hsa:2237%09red
Pancreatic cancer	KEGG PATHWAY	hsa05212	7	66	0.041889245	0.888604752	ENSG00000105851|ENSG00000106799|ENSG00000112715|ENSG00000171552|ENSG00000117020|ENSG00000168610|ENSG00000050748	hsa:5294|hsa:7046|hsa:7422|hsa:598|hsa:10000|hsa:6774|hsa:5601|	5294|7046|7422|598|10000|6774|5601|	PIK3CG, PI3CG, PI3K, PI3Kgamma, PIK3, p110gamma, p120-PI3K|TGFBR1, AAT5, ACVRLK4, ALK-5, ALK5, ESS1, LDS1, LDS1A, LDS2A, MSSE, SKR4, TGFR-1|VEGFA, MVCD1, VEGF, VPF|BCL2L1, BCL-XL/S, BCL2L, BCLX, BCLXL, BCLXS, Bcl-X, PPP1R52, bcl-xL, bcl-xS|AKT3, MPPH, PKB-GAMMA, PKBG, PRKBG, RAC-PK-gamma, RAC-gamma, STK-2|STAT3, APRF, HIES|MAPK9, JNK-55, JNK2, JNK2A, JNK2ALPHA, JNK2B, JNK2BETA, PRKM9, SAPK, SAPK1…	http://www.genome.jp/kegg-bin/show_pathway?hsa05212/hsa:6774%09red/hsa:10000%09red/hsa:598%09red/hsa:5294%09red/hsa:7046%09red/hsa:5601%09red/hsa:7422%09red
Osteoclast differentiation	KEGG PATHWAY	hsa04380	11	131	0.050112249	0.888604752	ENSG00000105851|ENSG00000187098|ENSG00000143387|ENSG00000152495|ENSG00000106799|ENSG00000117020|ENSG00000135605|ENSG00000055208|ENSG00000104972|ENSG00000050748|ENSG00000115594	hsa:5294|hsa:4286|hsa:1513|hsa:814|hsa:7046|hsa:10000|hsa:7006|hsa:23118|hsa:10859|hsa:5601|hsa:3554|	5294|4286|1513|814|7046|10000|7006|23118|10859|5601|3554|	PIK3CG, PI3CG, PI3K, PI3Kgamma, PIK3, p110gamma, p120-PI3K|MITF, CMM8, MI, WS2, WS2A, bHLHe32|CTSK, CTS02, CTSO, CTSO1, CTSO2, PKND, PYCD|CAMK4, CaMK_IV, CaMK-GR, IV, caMK|TGFBR1, AAT5, ACVRLK4, ALK-5, ALK5, ESS1, LDS1, LDS1A, LDS2A, MSSE, SKR4, TGFR-1|AKT3, MPPH, PKB-GAMMA, PKBG, PRKBG, RAC-PK-gamma, RAC-gamma, STK-2|TEC, PSCTK4|TAB2, CHTD2, MAP3K7IP2, TAB-2|LILRB1, CD85J, ILT-2, ILT2, LIR-1, LI…	http://www.genome.jp/kegg-bin/show_pathway?hsa04380/hsa:1513%09red/hsa:3554%09red/hsa:10000%09red/hsa:10859%09red/hsa:814%09red/hsa:5294%09red/hsa:7046%09red/hsa:5601%09red/hsa:4286%09red/hsa:23118%09red/hsa:7006%09red
Pentose phosphate pathway	KEGG PATHWAY	hsa00030	4	28	0.050911575	0.888604752	ENSG00000067057|ENSG00000007350|ENSG00000197713|ENSG00000152556	hsa:5211|hsa:8277|hsa:729020|hsa:5213|	5211|8277|729020|5213|	PFKL, PFK-B|TKTL1, TKR, TKT2|RPEL1|PFKM, GSD7, PFK-1, PFK1, PFKA, PFKX, PPP1R122|	http://www.genome.jp/kegg-bin/show_pathway?hsa00030/hsa:5211%09red/hsa:8277%09red/hsa:5213%09red/hsa:729020%09red
FoxO signaling pathway	KEGG PATHWAY	hsa04068	11	134	0.056632182	0.888604752	ENSG00000181929|ENSG00000117560|ENSG00000213923|ENSG00000106799|ENSG00000117020|ENSG00000118046|ENSG00000105851|ENSG00000168610|ENSG00000118515|ENSG00000050748|ENSG00000051128	hsa:5571|hsa:356|hsa:1454|hsa:7046|hsa:10000|hsa:6794|hsa:5294|hsa:6774|hsa:6446|hsa:5601|hsa:9454|	5571|356|1454|7046|10000|6794|5294|6774|6446|5601|9454|	PRKAG1, AMPKG|FASLG, ALPS1B, APT1LG1, APTL, CD178, CD95-L, CD95L, FASL, TNFSF6|CSNK1E, CKIepsilon, HCKIE|TGFBR1, AAT5, ACVRLK4, ALK-5, ALK5, ESS1, LDS1, LDS1A, LDS2A, MSSE, SKR4, TGFR-1|AKT3, MPPH, PKB-GAMMA, PKBG, PRKBG, RAC-PK-gamma, RAC-gamma, STK-2|STK11, LKB1, PJS, hLKB1|PIK3CG, PI3CG, PI3K, PI3Kgamma, PIK3, p110gamma, p120-PI3K|STAT3, APRF, HIES|SGK1, SGK|MAPK9, JNK-55, JNK2, JNK2A, JNK2ALP…	http://www.genome.jp/kegg-bin/show_pathway?hsa04068/hsa:6774%09red/hsa:5601%09red/hsa:10000%09red/hsa:5571%09red/hsa:5294%09red/hsa:9454%09red/hsa:6794%09red/hsa:7046%09red/hsa:1454%09red/hsa:356%09red/hsa:6446%09red
Arrhythmogenic right ventricular cardiomyopathy (ARVC)	KEGG PATHWAY	hsa05412	7	74	0.066494958	0.888604752	ENSG00000183023|ENSG00000182389|ENSG00000151067|ENSG00000150093|ENSG00000142408|ENSG00000091409|ENSG00000075624	hsa:6546|hsa:785|hsa:775|hsa:3688|hsa:59283|hsa:3655|hsa:60|	6546|785|775|3688|59283|3655|60|	SLC8A1, NCX1|CACNB4, CAB4, CACNLB4, EA5, EIG9, EJM, EJM4, EJM6|CACNA1C, CACH2, CACN2, CACNL1A1, CCHL1A1, CaV1.2, LQT8, TS|ITGB1, CD29, FNRB, GPIIA, MDF2, MSK12, VLA-BETA, VLAB|CACNG8|ITGA6, CD49f, ITGA6B, VLA-6|ACTB, BRWS1, PS1TP5BP1|	http://www.genome.jp/kegg-bin/show_pathway?hsa05412/hsa:3688%09red/hsa:775%09red/hsa:59283%09red/hsa:785%09red/hsa:6546%09red/hsa:60%09red/hsa:3655%09red
Focal adhesion	KEGG PATHWAY	hsa04510	15	207	0.068022292	0.888604752	ENSG00000060718|ENSG00000023445|ENSG00000112715|ENSG00000105851|ENSG00000186298|ENSG00000160691|ENSG00000053747|ENSG00000150093|ENSG00000117020|ENSG00000075624|ENSG00000130635|ENSG00000127314|ENSG00000050748|ENSG00000091409|ENSG00000058272	hsa:1301|hsa:330|hsa:7422|hsa:5294|hsa:5501|hsa:6464|hsa:3909|hsa:3688|hsa:10000|hsa:60|hsa:1289|hsa:5908|hsa:5601|hsa:3655|hsa:4659|	1301|330|7422|5294|5501|6464|3909|3688|10000|60|1289|5908|5601|3655|4659|	COL11A1, CO11A1, COLL6, STL2|BIRC3, AIP1, API2, CIAP2, HAIP1, HIAP1, MALT2, MIHC, RNF49, c-IAP2|VEGFA, MVCD1, VEGF, VPF|PIK3CG, PI3CG, PI3K, PI3Kgamma, PIK3, p110gamma, p120-PI3K|PPP1CC, PP-1G, PP1C, PPP1G|SHC1, SHC, SHCA|LAMA3, BM600, E170, LAMNA, LOCS, lama3a|ITGB1, CD29, FNRB, GPIIA, MDF2, MSK12, VLA-BETA, VLAB|AKT3, MPPH, PKB-GAMMA, PKBG, PRKBG, RAC-PK-gamma, RAC-gamma, STK-2|ACTB, BRWS1, PS1…	http://www.genome.jp/kegg-bin/show_pathway?hsa04510/hsa:3688%09red/hsa:10000%09red/hsa:4659%09red/hsa:5908%09red/hsa:7422%09red/hsa:5294%09red/hsa:5501%09red/hsa:1289%09red/hsa:3909%09red/hsa:5601%09red/hsa:1301%09red/hsa:6464%09red/hsa:330%09red/hsa:60%09red/hsa:3655%09red
Fatty acid metabolism	KEGG PATHWAY	hsa01212	5	47	0.078481828	0.888604752	ENSG00000122971|ENSG00000068366|ENSG00000134824|ENSG00000060971|ENSG00000149485	hsa:35|hsa:2182|hsa:9415|hsa:30|hsa:3992|	35|2182|9415|30|3992|	ACADS, ACAD3, SCAD|ACSL4, ACS4, FACL4, LACS4, MRX63, MRX68|FADS2, D6D, DES6, FADSD6, LLCDL2, SLL0262, TU13|ACAA1, ACAA, PTHIO, THIO|FADS1, D5D, FADS6, FADSD5, LLCDL1, TU12|	http://www.genome.jp/kegg-bin/show_pathway?hsa01212/hsa:30%09red/hsa:9415%09red/hsa:3992%09red/hsa:35%09red/hsa:2182%09red
TNF signaling pathway	KEGG PATHWAY	hsa04668	9	110	0.080689573	0.888604752	ENSG00000023445|ENSG00000182158|ENSG00000105851|ENSG00000064012|ENSG00000165806|ENSG00000164305|ENSG00000117020|ENSG00000055208|ENSG00000050748	hsa:330|hsa:64764|hsa:5294|hsa:841|hsa:840|hsa:836|hsa:10000|hsa:23118|hsa:5601|	330|64764|5294|841|840|836|10000|23118|5601|	BIRC3, AIP1, API2, CIAP2, HAIP1, HIAP1, MALT2, MIHC, RNF49, c-IAP2|CREB3L2, BBF2H7|PIK3CG, PI3CG, PI3K, PI3Kgamma, PIK3, p110gamma, p120-PI3K|CASP8, ALPS2B, CAP4, Casp-8, FLICE, MACH, MCH5|CASP7, CASP-7, CMH-1, ICE-LAP3, LICE2, MCH3|CASP3, CPP32, CPP32B, SCA-1|AKT3, MPPH, PKB-GAMMA, PKBG, PRKBG, RAC-PK-gamma, RAC-gamma, STK-2|TAB2, CHTD2, MAP3K7IP2, TAB-2|MAPK9, JNK-55, JNK2, JNK2A, JNK2ALPHA, JN…	http://www.genome.jp/kegg-bin/show_pathway?hsa04668/hsa:64764%09red/hsa:836%09red/hsa:23118%09red/hsa:10000%09red/hsa:5294%09red/hsa:841%09red/hsa:840%09red/hsa:5601%09red/hsa:330%09red
Endocrine and other factor-regulated calcium reabsorption	KEGG PATHWAY	hsa04961	5	48	0.083671404	0.888604752	ENSG00000183023|ENSG00000197959|ENSG00000087460|ENSG00000161203|ENSG00000142875	hsa:6546|hsa:26052|hsa:2778|hsa:1173|hsa:5567|	6546|26052|2778|1173|5567|	SLC8A1, NCX1|DNM3, Dyna_III|GNAS, AHO, C20orf45, GNAS1, GPSA, GSA, GSP, NESP, PHP1A, PHP1B, PHP1C, POH|AP2M1, AP50, CLAPM1, mu2|PRKACB, PKA_C-beta, PKACB|	http://www.genome.jp/kegg-bin/show_pathway?hsa04961/hsa:5567%09red/hsa:1173%09red/hsa:2778%09red/hsa:26052%09red/hsa:6546%09red
Biosynthesis of unsaturated fatty acids	KEGG PATHWAY	hsa01040	3	21	0.087235953	0.888604752	ENSG00000134824|ENSG00000060971|ENSG00000149485	hsa:9415|hsa:30|hsa:3992|	9415|30|3992|	FADS2, D6D, DES6, FADSD6, LLCDL2, SLL0262, TU13|ACAA1, ACAA, PTHIO, THIO|FADS1, D5D, FADS6, FADSD5, LLCDL1, TU12|	http://www.genome.jp/kegg-bin/show_pathway?hsa01040/hsa:30%09red/hsa:9415%09red/hsa:3992%09red
Pathways in cancer	KEGG PATHWAY	hsa05200	21	327	0.092564783	0.888604752	ENSG00000023445|ENSG00000125952|ENSG00000198793|ENSG00000105851|ENSG00000117560|ENSG00000187098|ENSG00000064012|ENSG00000106799|ENSG00000112715|ENSG00000171552|ENSG00000107831|ENSG00000164305|ENSG00000053747|ENSG00000117020|ENSG00000050748|ENSG00000079102|ENSG00000150093|ENSG00000168610|ENSG00000143549|ENSG00000091409|ENSG00000101197	hsa:330|hsa:4149|hsa:2475|hsa:5294|hsa:356|hsa:4286|hsa:841|hsa:7046|hsa:7422|hsa:598|hsa:2253|hsa:836|hsa:3909|hsa:10000|hsa:5601|hsa:862|hsa:3688|hsa:6774|hsa:7170|hsa:3655|hsa:79444|	330|4149|2475|5294|356|4286|841|7046|7422|598|2253|836|3909|10000|5601|862|3688|6774|7170|3655|79444|	BIRC3, AIP1, API2, CIAP2, HAIP1, HIAP1, MALT2, MIHC, RNF49, c-IAP2|MAX, bHLHd4|MTOR, FRAP, FRAP1, FRAP2, RAFT1, RAPT1|PIK3CG, PI3CG, PI3K, PI3Kgamma, PIK3, p110gamma, p120-PI3K|FASLG, ALPS1B, APT1LG1, APTL, CD178, CD95-L, CD95L, FASL, TNFSF6|MITF, CMM8, MI, WS2, WS2A, bHLHe32|CASP8, ALPS2B, CAP4, Casp-8, FLICE, MACH, MCH5|TGFBR1, AAT5, ACVRLK4, ALK-5, ALK5, ESS1, LDS1, LDS1A, LDS2A, MSSE, SKR4, T…	http://www.genome.jp/kegg-bin/show_pathway?hsa05200/hsa:3688%09red/hsa:6774%09red/hsa:79444%09red/hsa:10000%09red/hsa:598%09red/hsa:862%09red/hsa:4149%09red/hsa:7422%09red/hsa:5294%09red/hsa:836%09red/hsa:2253%09red/hsa:3909%09red/hsa:7046%09red/hsa:7170%09red/hsa:841%09red/hsa:5601%09red/hsa:356%09red/hsa:2475%09red/hsa:4286%09red/hsa:330%09red/hsa:3655%09red
Adrenergic signaling in cardiomyocytes	KEGG PATHWAY	hsa04261	11	149	0.097486435	0.888604752	ENSG00000183023|ENSG00000105851|ENSG00000182158|ENSG00000182389|ENSG00000186298|ENSG00000142875|ENSG00000117020|ENSG00000151067|ENSG00000087460|ENSG00000142408|ENSG00000143549	hsa:6546|hsa:5294|hsa:64764|hsa:785|hsa:5501|hsa:5567|hsa:10000|hsa:775|hsa:2778|hsa:59283|hsa:7170|	6546|5294|64764|785|5501|5567|10000|775|2778|59283|7170|	SLC8A1, NCX1|PIK3CG, PI3CG, PI3K, PI3Kgamma, PIK3, p110gamma, p120-PI3K|CREB3L2, BBF2H7|CACNB4, CAB4, CACNLB4, EA5, EIG9, EJM, EJM4, EJM6|PPP1CC, PP-1G, PP1C, PPP1G|PRKACB, PKA_C-beta, PKACB|AKT3, MPPH, PKB-GAMMA, PKBG, PRKBG, RAC-PK-gamma, RAC-gamma, STK-2|CACNA1C, CACH2, CACN2, CACNL1A1, CCHL1A1, CaV1.2, LQT8, TS|GNAS, AHO, C20orf45, GNAS1, GPSA, GSA, GSP, NESP, PHP1A, PHP1B, PHP1C, POH|CACNG8|…	http://www.genome.jp/kegg-bin/show_pathway?hsa04261/hsa:64764%09red/hsa:10000%09red/hsa:775%09red/hsa:59283%09red/hsa:2778%09red/hsa:785%09red/hsa:5294%09red/hsa:5501%09red/hsa:5567%09red/hsa:7170%09red/hsa:6546%09red
Proteoglycans in cancer	KEGG PATHWAY	hsa05205	14	204	0.103725242	0.888604752	ENSG00000198793|ENSG00000105851|ENSG00000117560|ENSG00000137710|ENSG00000186298|ENSG00000112715|ENSG00000142875|ENSG00000164305|ENSG00000117020|ENSG00000058272|ENSG00000147257|ENSG00000150093|ENSG00000168610|ENSG00000075624	hsa:2475|hsa:5294|hsa:356|hsa:5962|hsa:5501|hsa:7422|hsa:5567|hsa:836|hsa:10000|hsa:4659|hsa:2719|hsa:3688|hsa:6774|hsa:60|	2475|5294|356|5962|5501|7422|5567|836|10000|4659|2719|3688|6774|60|	MTOR, FRAP, FRAP1, FRAP2, RAFT1, RAPT1|PIK3CG, PI3CG, PI3K, PI3Kgamma, PIK3, p110gamma, p120-PI3K|FASLG, ALPS1B, APT1LG1, APTL, CD178, CD95-L, CD95L, FASL, TNFSF6|RDX, DFNB24|PPP1CC, PP-1G, PP1C, PPP1G|VEGFA, MVCD1, VEGF, VPF|PRKACB, PKA_C-beta, PKACB|CASP3, CPP32, CPP32B, SCA-1|AKT3, MPPH, PKB-GAMMA, PKBG, PRKBG, RAC-PK-gamma, RAC-gamma, STK-2|PPP1R12A, M130, MBS, MYPT1|GPC3, DGSX, GTR2-2, MXR7,…	http://www.genome.jp/kegg-bin/show_pathway?hsa05205/hsa:3688%09red/hsa:6774%09red/hsa:10000%09red/hsa:4659%09red/hsa:7422%09red/hsa:5294%09red/hsa:836%09red/hsa:5501%09red/hsa:5962%09red/hsa:5567%09red/hsa:356%09red/hsa:2475%09red/hsa:2719%09red/hsa:60%09red
Non-alcoholic fatty liver disease (NAFLD)	KEGG PATHWAY	hsa04932	11	151	0.103992592	0.888604752	ENSG00000184983|ENSG00000181929|ENSG00000117560|ENSG00000064012|ENSG00000165806|ENSG00000164305|ENSG00000117020|ENSG00000073578|ENSG00000170906|ENSG00000105851|ENSG00000050748	hsa:4700|hsa:5571|hsa:356|hsa:841|hsa:840|hsa:836|hsa:10000|hsa:6389|hsa:4696|hsa:5294|hsa:5601|	4700|5571|356|841|840|836|10000|6389|4696|5294|5601|	NDUFA6, B14, CI-B14, LYRM6, NADHB14|PRKAG1, AMPKG|FASLG, ALPS1B, APT1LG1, APTL, CD178, CD95-L, CD95L, FASL, TNFSF6|CASP8, ALPS2B, CAP4, Casp-8, FLICE, MACH, MCH5|CASP7, CASP-7, CMH-1, ICE-LAP3, LICE2, MCH3|CASP3, CPP32, CPP32B, SCA-1|AKT3, MPPH, PKB-GAMMA, PKBG, PRKBG, RAC-PK-gamma, RAC-gamma, STK-2|SDHA, CMD1GG, FP, PGL5, SDH1, SDH2, SDHF|NDUFA3, B9, CI-B9|PIK3CG, PI3CG, PI3K, PI3Kgamma, PIK3, p…	http://www.genome.jp/kegg-bin/show_pathway?hsa04932/hsa:836%09red/hsa:10000%09red/hsa:5571%09red/hsa:4700%09red/hsa:6389%09red/hsa:5294%09red/hsa:4696%09red/hsa:841%09red/hsa:840%09red/hsa:5601%09red/hsa:356%09red
Amphetamine addiction	KEGG PATHWAY	hsa05031	6	68	0.108141142	0.888604752	ENSG00000182158|ENSG00000186298|ENSG00000142875|ENSG00000151067|ENSG00000087460|ENSG00000152495	hsa:64764|hsa:5501|hsa:5567|hsa:775|hsa:2778|hsa:814|	64764|5501|5567|775|2778|814|	CREB3L2, BBF2H7|PPP1CC, PP-1G, PP1C, PPP1G|PRKACB, PKA_C-beta, PKACB|CACNA1C, CACH2, CACN2, CACNL1A1, CCHL1A1, CaV1.2, LQT8, TS|GNAS, AHO, C20orf45, GNAS1, GPSA, GSA, GSP, NESP, PHP1A, PHP1B, PHP1C, POH|CAMK4, CaMK_IV, CaMK-GR, IV, caMK|	http://www.genome.jp/kegg-bin/show_pathway?hsa05031/hsa:64764%09red/hsa:775%09red/hsa:814%09red/hsa:5501%09red/hsa:5567%09red/hsa:2778%09red
PPAR signaling pathway	KEGG PATHWAY	hsa03320	6	69	0.113424887	0.888604752	ENSG00000173391|ENSG00000068366|ENSG00000060971|ENSG00000135218|ENSG00000134824|ENSG00000110245	hsa:4973|hsa:2182|hsa:30|hsa:948|hsa:9415|hsa:345|	4973|2182|30|948|9415|345|	OLR1, CLEC8A, LOX1, LOXIN, SCARE1, SLOX1|ACSL4, ACS4, FACL4, LACS4, MRX63, MRX68|ACAA1, ACAA, PTHIO, THIO|CD36, BDPLT10, CHDS7, FAT, GP3B, GP4, GPIV, PASIV, SCARB3|FADS2, D6D, DES6, FADSD6, LLCDL2, SLL0262, TU13|APOC3, APOCIII, HALP2|	http://www.genome.jp/kegg-bin/show_pathway?hsa03320/hsa:30%09red/hsa:345%09red/hsa:948%09red/hsa:4973%09red/hsa:9415%09red/hsa:2182%09red
ErbB signaling pathway	KEGG PATHWAY	hsa04012	7	87	0.121683032	0.888604752	ENSG00000160691|ENSG00000198793|ENSG00000105851|ENSG00000143322|ENSG00000117020|ENSG00000071051|ENSG00000050748	hsa:6464|hsa:2475|hsa:5294|hsa:27|hsa:10000|hsa:8440|hsa:5601|	6464|2475|5294|27|10000|8440|5601|	SHC1, SHC, SHCA|MTOR, FRAP, FRAP1, FRAP2, RAFT1, RAPT1|PIK3CG, PI3CG, PI3K, PI3Kgamma, PIK3, p110gamma, p120-PI3K|ABL2, ABLL, ARG|AKT3, MPPH, PKB-GAMMA, PKBG, PRKBG, RAC-PK-gamma, RAC-gamma, STK-2|NCK2, GRB4, NCKbeta|MAPK9, JNK-55, JNK2, JNK2A, JNK2ALPHA, JNK2B, JNK2BETA, PRKM9, SAPK, SAPK1a, p54a, p54aSAPK|	http://www.genome.jp/kegg-bin/show_pathway?hsa04012/hsa:27%09red/hsa:10000%09red/hsa:5294%09red/hsa:5601%09red/hsa:2475%09red/hsa:8440%09red/hsa:6464%09red
ECM-receptor interaction	KEGG PATHWAY	hsa04512	7	87	0.121683032	0.888604752	ENSG00000060718|ENSG00000088053|ENSG00000150093|ENSG00000130635|ENSG00000053747|ENSG00000135218|ENSG00000091409	hsa:1301|hsa:51206|hsa:3688|hsa:1289|hsa:3909|hsa:948|hsa:3655|	1301|51206|3688|1289|3909|948|3655|	COL11A1, CO11A1, COLL6, STL2|GP6, BDPLT11, GPIV, GPVI|ITGB1, CD29, FNRB, GPIIA, MDF2, MSK12, VLA-BETA, VLAB|COL5A1|LAMA3, BM600, E170, LAMNA, LOCS, lama3a|CD36, BDPLT10, CHDS7, FAT, GP3B, GP4, GPIV, PASIV, SCARB3|ITGA6, CD49f, ITGA6B, VLA-6|	http://www.genome.jp/kegg-bin/show_pathway?hsa04512/hsa:3688%09red/hsa:948%09red/hsa:51206%09red/hsa:1289%09red/hsa:1301%09red/hsa:3655%09red/hsa:3909%09red
Carbon metabolism	KEGG PATHWAY	hsa01200	8	106	0.131511995	0.888604752	ENSG00000062485|ENSG00000007350|ENSG00000014641|ENSG00000067057|ENSG00000073578|ENSG00000152556|ENSG00000122971|ENSG00000197713	hsa:1431|hsa:8277|hsa:4190|hsa:5211|hsa:6389|hsa:5213|hsa:35|hsa:729020|	1431|8277|4190|5211|6389|5213|35|729020|	CS|TKTL1, TKR, TKT2|MDH1, HEL-S-32, MDH-s, MDHA, MGC:1375, MOR2|PFKL, PFK-B|SDHA, CMD1GG, FP, PGL5, SDH1, SDH2, SDHF|PFKM, GSD7, PFK-1, PFK1, PFKA, PFKX, PPP1R122|ACADS, ACAD3, SCAD|RPEL1|	http://www.genome.jp/kegg-bin/show_pathway?hsa01200/hsa:1431%09red/hsa:35%09red/hsa:8277%09red/hsa:5211%09red/hsa:5213%09red/hsa:4190%09red/hsa:729020%09red/hsa:6389%09red
Insulin signaling pathway	KEGG PATHWAY	hsa04910	10	141	0.131745273	0.888604752	ENSG00000198793|ENSG00000181929|ENSG00000186298|ENSG00000160691|ENSG00000142875|ENSG00000117020|ENSG00000125733|ENSG00000142949|ENSG00000105851|ENSG00000050748	hsa:2475|hsa:5571|hsa:5501|hsa:6464|hsa:5567|hsa:10000|hsa:9322|hsa:5792|hsa:5294|hsa:5601|	2475|5571|5501|6464|5567|10000|9322|5792|5294|5601|	MTOR, FRAP, FRAP1, FRAP2, RAFT1, RAPT1|PRKAG1, AMPKG|PPP1CC, PP-1G, PP1C, PPP1G|SHC1, SHC, SHCA|PRKACB, PKA_C-beta, PKACB|AKT3, MPPH, PKB-GAMMA, PKBG, PRKBG, RAC-PK-gamma, RAC-gamma, STK-2|TRIP10, CIP4, HSTP, STOT, STP, TRIP-10|PTPRF, LAR|PIK3CG, PI3CG, PI3K, PI3Kgamma, PIK3, p110gamma, p120-PI3K|MAPK9, JNK-55, JNK2, JNK2A, JNK2ALPHA, JNK2B, JNK2BETA, PRKM9, SAPK, SAPK1a, p54a, p54aSAPK|	http://www.genome.jp/kegg-bin/show_pathway?hsa04910/hsa:10000%09red/hsa:5571%09red/hsa:9322%09red/hsa:5294%09red/hsa:5501%09red/hsa:5567%09red/hsa:5601%09red/hsa:2475%09red/hsa:6464%09red/hsa:5792%09red
Protein digestion and absorption	KEGG PATHWAY	hsa04974	7	89	0.131785973	0.888604752	ENSG00000060718|ENSG00000183023|ENSG00000138079|ENSG00000196549|ENSG00000104783|ENSG00000130635|ENSG00000155465	hsa:1301|hsa:6546|hsa:6519|hsa:4311|hsa:3783|hsa:1289|hsa:9056|	1301|6546|6519|4311|3783|1289|9056|	COL11A1, CO11A1, COLL6, STL2|SLC8A1, NCX1|SLC3A1, ATR1, CSNU1, D2H, NBAT, RBAT|MME, CALLA, CD10, NEP, SFE|KCNN4, IK1, IKCA1, KCA4, KCa3.1, SK4, hIKCa1, hKCa4, hSK4|COL5A1|SLC7A7, LAT3, LPI, MOP-2, Y+LAT1, y+LAT-1|	http://www.genome.jp/kegg-bin/show_pathway?hsa04974/hsa:9056%09red/hsa:6519%09red/hsa:6546%09red/hsa:4311%09red/hsa:1289%09red/hsa:3783%09red/hsa:1301%09red
Oxytocin signaling pathway	KEGG PATHWAY	hsa04921	11	159	0.132479986	0.888604752	ENSG00000181929|ENSG00000182389|ENSG00000186298|ENSG00000142875|ENSG00000075624|ENSG00000151067|ENSG00000087460|ENSG00000105851|ENSG00000142408|ENSG00000152495|ENSG00000058272	hsa:5571|hsa:785|hsa:5501|hsa:5567|hsa:60|hsa:775|hsa:2778|hsa:5294|hsa:59283|hsa:814|hsa:4659|	5571|785|5501|5567|60|775|2778|5294|59283|814|4659|	PRKAG1, AMPKG|CACNB4, CAB4, CACNLB4, EA5, EIG9, EJM, EJM4, EJM6|PPP1CC, PP-1G, PP1C, PPP1G|PRKACB, PKA_C-beta, PKACB|ACTB, BRWS1, PS1TP5BP1|CACNA1C, CACH2, CACN2, CACNL1A1, CCHL1A1, CaV1.2, LQT8, TS|GNAS, AHO, C20orf45, GNAS1, GPSA, GSA, GSP, NESP, PHP1A, PHP1B, PHP1C, POH|PIK3CG, PI3CG, PI3K, PI3Kgamma, PIK3, p110gamma, p120-PI3K|CACNG8|CAMK4, CaMK_IV, CaMK-GR, IV, caMK|PPP1R12A, M130, MBS, MYPT…	http://www.genome.jp/kegg-bin/show_pathway?hsa04921/hsa:4659%09red/hsa:775%09red/hsa:5571%09red/hsa:814%09red/hsa:785%09red/hsa:5294%09red/hsa:5501%09red/hsa:5567%09red/hsa:59283%09red/hsa:2778%09red/hsa:60%09red
AMPK signaling pathway	KEGG PATHWAY	hsa04152	9	124	0.134347778	0.888604752	ENSG00000182158|ENSG00000198793|ENSG00000181929|ENSG00000067057|ENSG00000117020|ENSG00000118046|ENSG00000105851|ENSG00000135218|ENSG00000152556	hsa:64764|hsa:2475|hsa:5571|hsa:5211|hsa:10000|hsa:6794|hsa:5294|hsa:948|hsa:5213|	64764|2475|5571|5211|10000|6794|5294|948|5213|	CREB3L2, BBF2H7|MTOR, FRAP, FRAP1, FRAP2, RAFT1, RAPT1|PRKAG1, AMPKG|PFKL, PFK-B|AKT3, MPPH, PKB-GAMMA, PKBG, PRKBG, RAC-PK-gamma, RAC-gamma, STK-2|STK11, LKB1, PJS, hLKB1|PIK3CG, PI3CG, PI3K, PI3Kgamma, PIK3, p110gamma, p120-PI3K|CD36, BDPLT10, CHDS7, FAT, GP3B, GP4, GPIV, PASIV, SCARB3|PFKM, GSD7, PFK-1, PFK1, PFKA, PFKX, PPP1R122|	http://www.genome.jp/kegg-bin/show_pathway?hsa04152/hsa:64764%09red/hsa:10000%09red/hsa:5571%09red/hsa:5294%09red/hsa:948%09red/hsa:6794%09red/hsa:5211%09red/hsa:5213%09red/hsa:2475%09red
Acute myeloid leukemia	KEGG PATHWAY	hsa05221	5	57	0.13797589	0.888604752	ENSG00000117020|ENSG00000079102|ENSG00000168610|ENSG00000198793|ENSG00000105851	hsa:10000|hsa:862|hsa:6774|hsa:2475|hsa:5294|	10000|862|6774|2475|5294|	AKT3, MPPH, PKB-GAMMA, PKBG, PRKBG, RAC-PK-gamma, RAC-gamma, STK-2|RUNX1T1, AML1T1, CBFA2T1, CDR, ETO, MTG8, ZMYND2|STAT3, APRF, HIES|MTOR, FRAP, FRAP1, FRAP2, RAFT1, RAPT1|PIK3CG, PI3CG, PI3K, PI3Kgamma, PIK3, p110gamma, p120-PI3K|	http://www.genome.jp/kegg-bin/show_pathway?hsa05221/hsa:2475%09red/hsa:862%09red/hsa:6774%09red/hsa:5294%09red/hsa:10000%09red
NOD-like receptor signaling pathway	KEGG PATHWAY	hsa04621	5	57	0.13797589	0.888604752	ENSG00000023445|ENSG00000064012|ENSG00000055208|ENSG00000140368|ENSG00000050748	hsa:330|hsa:841|hsa:23118|hsa:9051|hsa:5601|	330|841|23118|9051|5601|	BIRC3, AIP1, API2, CIAP2, HAIP1, HIAP1, MALT2, MIHC, RNF49, c-IAP2|CASP8, ALPS2B, CAP4, Casp-8, FLICE, MACH, MCH5|TAB2, CHTD2, MAP3K7IP2, TAB-2|PSTPIP1, CD2BP1, CD2BP1L, CD2BP1S, H-PIP, PAPAS, PSTPIP|MAPK9, JNK-55, JNK2, JNK2A, JNK2ALPHA, JNK2B, JNK2BETA, PRKM9, SAPK, SAPK1a, p54a, p54aSAPK|	http://www.genome.jp/kegg-bin/show_pathway?hsa04621/hsa:330%09red/hsa:841%09red/hsa:5601%09red/hsa:23118%09red/hsa:9051%09red
Non-homologous end-joining	KEGG PATHWAY	hsa03450	2	13	0.139984436	0.888604752	ENSG00000168496|ENSG00000187736	hsa:2237|hsa:79840|	2237|79840|	FEN1, FEN-1, MF1, RAD2|NHEJ1, XLF|	http://www.genome.jp/kegg-bin/show_pathway?hsa03450/hsa:79840%09red/hsa:2237%09red
Biosynthesis of amino acids	KEGG PATHWAY	hsa01230	6	74	0.141721306	0.888604752	ENSG00000183010|ENSG00000062485|ENSG00000007350|ENSG00000067057|ENSG00000152556|ENSG00000197713	hsa:5831|hsa:1431|hsa:8277|hsa:5211|hsa:5213|hsa:729020|	5831|1431|8277|5211|5213|729020|	PYCR1, ARCL2B, ARCL3B, P5C, P5CR, PIG45, PP222, PRO3, PYCR|CS|TKTL1, TKR, TKT2|PFKL, PFK-B|PFKM, GSD7, PFK-1, PFK1, PFKA, PFKX, PPP1R122|RPEL1|	http://www.genome.jp/kegg-bin/show_pathway?hsa01230/hsa:1431%09red/hsa:5831%09red/hsa:8277%09red/hsa:5211%09red/hsa:5213%09red/hsa:729020%09red
Amoebiasis	KEGG PATHWAY	hsa05146	8	109	0.145959394	0.888604752	ENSG00000060718|ENSG00000105851|ENSG00000142875|ENSG00000164305|ENSG00000130635|ENSG00000087460|ENSG00000053747|ENSG00000115594	hsa:1301|hsa:5294|hsa:5567|hsa:836|hsa:1289|hsa:2778|hsa:3909|hsa:3554|	1301|5294|5567|836|1289|2778|3909|3554|	COL11A1, CO11A1, COLL6, STL2|PIK3CG, PI3CG, PI3K, PI3Kgamma, PIK3, p110gamma, p120-PI3K|PRKACB, PKA_C-beta, PKACB|CASP3, CPP32, CPP32B, SCA-1|COL5A1|GNAS, AHO, C20orf45, GNAS1, GPSA, GSA, GSP, NESP, PHP1A, PHP1B, PHP1C, POH|LAMA3, BM600, E170, LAMNA, LOCS, lama3a|IL1R1, CD121A, D2S1473, IL-1R-alpha, IL1R, IL1RA, P80|	http://www.genome.jp/kegg-bin/show_pathway?hsa05146/hsa:836%09red/hsa:3554%09red/hsa:2778%09red/hsa:5294%09red/hsa:1289%09red/hsa:5567%09red/hsa:1301%09red/hsa:3909%09red
cAMP signaling pathway	KEGG PATHWAY	hsa04024	13	200	0.149609395	0.888604752	ENSG00000113448|ENSG00000105851|ENSG00000182158|ENSG00000152495|ENSG00000186298|ENSG00000142875|ENSG00000117020|ENSG00000151067|ENSG00000087460|ENSG00000157017|ENSG00000127314|ENSG00000050748|ENSG00000058272	hsa:5144|hsa:5294|hsa:64764|hsa:814|hsa:5501|hsa:5567|hsa:10000|hsa:775|hsa:2778|hsa:51738|hsa:5908|hsa:5601|hsa:4659|	5144|5294|64764|814|5501|5567|10000|775|2778|51738|5908|5601|4659|	PDE4D, ACRDYS2, DPDE3, HSPDE4D, PDE43, PDE4DN2, STRK1|PIK3CG, PI3CG, PI3K, PI3Kgamma, PIK3, p110gamma, p120-PI3K|CREB3L2, BBF2H7|CAMK4, CaMK_IV, CaMK-GR, IV, caMK|PPP1CC, PP-1G, PP1C, PPP1G|PRKACB, PKA_C-beta, PKACB|AKT3, MPPH, PKB-GAMMA, PKBG, PRKBG, RAC-PK-gamma, RAC-gamma, STK-2|CACNA1C, CACH2, CACN2, CACNL1A1, CCHL1A1, CaV1.2, LQT8, TS|GNAS, AHO, C20orf45, GNAS1, GPSA, GSA, GSP, NESP, PHP1A, …	http://www.genome.jp/kegg-bin/show_pathway?hsa04024/hsa:5144%09red/hsa:64764%09red/hsa:4659%09red/hsa:775%09red/hsa:5908%09red/hsa:814%09red/hsa:5294%09red/hsa:5501%09red/hsa:2778%09red/hsa:5567%09red/hsa:51738%09red/hsa:5601%09red/hsa:10000%09red
MAPK signaling pathway	KEGG PATHWAY	hsa04010	16	257	0.153135198	0.888604752	ENSG00000172575|ENSG00000125952|ENSG00000117560|ENSG00000109971|ENSG00000182389|ENSG00000106799|ENSG00000142875|ENSG00000107831|ENSG00000164305|ENSG00000117020|ENSG00000151067|ENSG00000127314|ENSG00000142408|ENSG00000050748|ENSG00000115594|ENSG00000055208	hsa:10125|hsa:4149|hsa:356|hsa:3312|hsa:785|hsa:7046|hsa:5567|hsa:2253|hsa:836|hsa:10000|hsa:775|hsa:5908|hsa:59283|hsa:5601|hsa:3554|hsa:23118|	10125|4149|356|3312|785|7046|5567|2253|836|10000|775|5908|59283|5601|3554|23118|	RASGRP1, CALDAG-GEFI, CALDAG-GEFII, RASGRP, V, hRasGRP1|MAX, bHLHd4|FASLG, ALPS1B, APT1LG1, APTL, CD178, CD95-L, CD95L, FASL, TNFSF6|HSPA8, HEL-33, HEL-S-72p, HSC54, HSC70, HSC71, HSP71, HSP73, HSPA10, LAP-1, LAP1, NIP71|CACNB4, CAB4, CACNLB4, EA5, EIG9, EJM, EJM4, EJM6|TGFBR1, AAT5, ACVRLK4, ALK-5, ALK5, ESS1, LDS1, LDS1A, LDS2A, MSSE, SKR4, TGFR-1|PRKACB, PKA_C-beta, PKACB|FGF8, AIGF, FGF-8, HB…	http://www.genome.jp/kegg-bin/show_pathway?hsa04010/hsa:836%09red/hsa:3554%09red/hsa:775%09red/hsa:7046%09red/hsa:5908%09red/hsa:4149%09red/hsa:785%09red/hsa:10125%09red/hsa:3312%09red/hsa:2253%09red/hsa:5567%09red/hsa:5601%09red/hsa:356%09red/hsa:59283%09red/hsa:23118%09red/hsa:10000%09red
Bacterial invasion of epithelial cells	KEGG PATHWAY	hsa05100	6	76	0.153870953	0.888604752	ENSG00000197959|ENSG00000184640|ENSG00000105851|ENSG00000160691|ENSG00000150093|ENSG00000075624	hsa:26052|hsa:10801|hsa:5294|hsa:6464|hsa:3688|hsa:60|	26052|10801|5294|6464|3688|60|	DNM3, Dyna_III|SEPT9, AF17q25, MSF, MSF1, NAPB, PNUTL4, SINT1, SeptD1|PIK3CG, PI3CG, PI3K, PI3Kgamma, PIK3, p110gamma, p120-PI3K|SHC1, SHC, SHCA|ITGB1, CD29, FNRB, GPIIA, MDF2, MSK12, VLA-BETA, VLAB|ACTB, BRWS1, PS1TP5BP1|	http://www.genome.jp/kegg-bin/show_pathway?hsa05100/hsa:3688%09red/hsa:5294%09red/hsa:60%09red/hsa:6464%09red/hsa:26052%09red/hsa:10801%09red
mTOR signaling pathway	KEGG PATHWAY	hsa04150	5	60	0.158842562	0.894942238	ENSG00000117020|ENSG00000198793|ENSG00000105851|ENSG00000112715|ENSG00000118046	hsa:10000|hsa:2475|hsa:5294|hsa:7422|hsa:6794|	10000|2475|5294|7422|6794|	AKT3, MPPH, PKB-GAMMA, PKBG, PRKBG, RAC-PK-gamma, RAC-gamma, STK-2|MTOR, FRAP, FRAP1, FRAP2, RAFT1, RAPT1|PIK3CG, PI3CG, PI3K, PI3Kgamma, PIK3, p110gamma, p120-PI3K|VEGFA, MVCD1, VEGF, VPF|STK11, LKB1, PJS, hLKB1|	http://www.genome.jp/kegg-bin/show_pathway?hsa04150/hsa:2475%09red/hsa:6794%09red/hsa:5294%09red/hsa:10000%09red/hsa:7422%09red
Vasopressin-regulated water reabsorption	KEGG PATHWAY	hsa04962	4	45	0.169487832	0.925098291	ENSG00000182158|ENSG00000073969|ENSG00000087460|ENSG00000142875	hsa:64764|hsa:4905|hsa:2778|hsa:5567|	64764|4905|2778|5567|	CREB3L2, BBF2H7|NSF, SKD2|GNAS, AHO, C20orf45, GNAS1, GPSA, GSA, GSP, NESP, PHP1A, PHP1B, PHP1C, POH|PRKACB, PKA_C-beta, PKACB|	http://www.genome.jp/kegg-bin/show_pathway?hsa04962/hsa:64764%09red/hsa:5567%09red/hsa:2778%09red/hsa:4905%09red
Colorectal cancer	KEGG PATHWAY	hsa05210	5	62	0.173422131	0.925098291	ENSG00000164305|ENSG00000106799|ENSG00000117020|ENSG00000105851|ENSG00000050748	hsa:836|hsa:7046|hsa:10000|hsa:5294|hsa:5601|	836|7046|10000|5294|5601|	CASP3, CPP32, CPP32B, SCA-1|TGFBR1, AAT5, ACVRLK4, ALK-5, ALK5, ESS1, LDS1, LDS1A, LDS2A, MSSE, SKR4, TGFR-1|AKT3, MPPH, PKB-GAMMA, PKBG, PRKBG, RAC-PK-gamma, RAC-gamma, STK-2|PIK3CG, PI3CG, PI3K, PI3Kgamma, PIK3, p110gamma, p120-PI3K|MAPK9, JNK-55, JNK2, JNK2A, JNK2ALPHA, JNK2B, JNK2BETA, PRKM9, SAPK, SAPK1a, p54a, p54aSAPK|	http://www.genome.jp/kegg-bin/show_pathway?hsa05210/hsa:7046%09red/hsa:836%09red/hsa:5294%09red/hsa:5601%09red/hsa:10000%09red
Citrate cycle (TCA cycle)	KEGG PATHWAY	hsa00020	3	30	0.177131269	0.925098291	ENSG00000073578|ENSG00000014641|ENSG00000062485	hsa:6389|hsa:4190|hsa:1431|	6389|4190|1431|	SDHA, CMD1GG, FP, PGL5, SDH1, SDH2, SDHF|MDH1, HEL-S-32, MDH-s, MDHA, MGC:1375, MOR2|CS|	http://www.genome.jp/kegg-bin/show_pathway?hsa00020/hsa:1431%09red/hsa:6389%09red/hsa:4190%09red
Peroxisome	KEGG PATHWAY	hsa04146	6	81	0.186125752	0.925098291	ENSG00000068366|ENSG00000060971|ENSG00000131373|ENSG00000166821|ENSG00000173208|ENSG00000164751	hsa:2182|hsa:30|hsa:26061|hsa:8800|hsa:225|hsa:5828|	2182|30|26061|8800|225|5828|	ACSL4, ACS4, FACL4, LACS4, MRX63, MRX68|ACAA1, ACAA, PTHIO, THIO|HACL1, 2-HPCL, HPCL, HPCL2, PHYH2|PEX11A, PEX11-ALPHA, PMP28, hsPEX11p|ABCD2, ABC39, ALDL1, ALDR, ALDRP, hALDR|PEX2, PAF1, PBD5A, PBD5B, PMP3, PMP35, PXMP3, RNF72, ZWS3|	http://www.genome.jp/kegg-bin/show_pathway?hsa04146/hsa:225%09red/hsa:30%09red/hsa:8800%09red/hsa:26061%09red/hsa:5828%09red/hsa:2182%09red
Inflammatory mediator regulation of TRP channels	KEGG PATHWAY	hsa04750	7	99	0.188035802	0.925098291	ENSG00000105851|ENSG00000186298|ENSG00000175591|ENSG00000142875|ENSG00000087460|ENSG00000050748|ENSG00000115594	hsa:5294|hsa:5501|hsa:5029|hsa:5567|hsa:2778|hsa:5601|hsa:3554|	5294|5501|5029|5567|2778|5601|3554|	PIK3CG, PI3CG, PI3K, PI3Kgamma, PIK3, p110gamma, p120-PI3K|PPP1CC, PP-1G, PP1C, PPP1G|P2RY2, HP2U, P2RU1, P2U, P2U1, P2UR, P2Y2, P2Y2R|PRKACB, PKA_C-beta, PKACB|GNAS, AHO, C20orf45, GNAS1, GPSA, GSA, GSP, NESP, PHP1A, PHP1B, PHP1C, POH|MAPK9, JNK-55, JNK2, JNK2A, JNK2ALPHA, JNK2B, JNK2BETA, PRKM9, SAPK, SAPK1a, p54a, p54aSAPK|IL1R1, CD121A, D2S1473, IL-1R-alpha, IL1R, IL1RA, P80|	http://www.genome.jp/kegg-bin/show_pathway?hsa04750/hsa:5029%09red/hsa:3554%09red/hsa:2778%09red/hsa:5294%09red/hsa:5501%09red/hsa:5567%09red/hsa:5601%09red
Galactose metabolism	KEGG PATHWAY	hsa00052	3	31	0.188337906	0.925098291	ENSG00000156958|ENSG00000067057|ENSG00000152556	hsa:2585|hsa:5211|hsa:5213|	2585|5211|5213|	GALK2, GK2|PFKL, PFK-B|PFKM, GSD7, PFK-1, PFK1, PFKA, PFKX, PPP1R122|	http://www.genome.jp/kegg-bin/show_pathway?hsa00052/hsa:5211%09red/hsa:5213%09red/hsa:2585%09red
Estrogen signaling pathway	KEGG PATHWAY	hsa04915	7	100	0.194138323	0.925098291	ENSG00000182158|ENSG00000105851|ENSG00000109971|ENSG00000160691|ENSG00000142875|ENSG00000117020|ENSG00000087460	hsa:64764|hsa:5294|hsa:3312|hsa:6464|hsa:5567|hsa:10000|hsa:2778|	64764|5294|3312|6464|5567|10000|2778|	CREB3L2, BBF2H7|PIK3CG, PI3CG, PI3K, PI3Kgamma, PIK3, p110gamma, p120-PI3K|HSPA8, HEL-33, HEL-S-72p, HSC54, HSC70, HSC71, HSP71, HSP73, HSPA10, LAP-1, LAP1, NIP71|SHC1, SHC, SHCA|PRKACB, PKA_C-beta, PKACB|AKT3, MPPH, PKB-GAMMA, PKBG, PRKBG, RAC-PK-gamma, RAC-gamma, STK-2|GNAS, AHO, C20orf45, GNAS1, GPSA, GSA, GSP, NESP, PHP1A, PHP1B, PHP1C, POH|	http://www.genome.jp/kegg-bin/show_pathway?hsa04915/hsa:64764%09red/hsa:10000%09red/hsa:2778%09red/hsa:5294%09red/hsa:3312%09red/hsa:5567%09red/hsa:6464%09red
Type II diabetes mellitus	KEGG PATHWAY	hsa04930	4	48	0.196232971	0.925098291	ENSG00000050748|ENSG00000198793|ENSG00000105851|ENSG00000151067	hsa:5601|hsa:2475|hsa:5294|hsa:775|	5601|2475|5294|775|	MAPK9, JNK-55, JNK2, JNK2A, JNK2ALPHA, JNK2B, JNK2BETA, PRKM9, SAPK, SAPK1a, p54a, p54aSAPK|MTOR, FRAP, FRAP1, FRAP2, RAFT1, RAPT1|PIK3CG, PI3CG, PI3K, PI3Kgamma, PIK3, p110gamma, p120-PI3K|CACNA1C, CACH2, CACN2, CACNL1A1, CCHL1A1, CaV1.2, LQT8, TS|	http://www.genome.jp/kegg-bin/show_pathway?hsa04930/hsa:2475%09red/hsa:5294%09red/hsa:5601%09red/hsa:775%09red
Neurotrophin signaling pathway	KEGG PATHWAY	hsa04722	8	120	0.204966011	0.94694297	ENSG00000105851|ENSG00000143801|ENSG00000117560|ENSG00000152495|ENSG00000160691|ENSG00000117020|ENSG00000127314|ENSG00000050748	hsa:5294|hsa:5664|hsa:356|hsa:814|hsa:6464|hsa:10000|hsa:5908|hsa:5601|	5294|5664|356|814|6464|10000|5908|5601|	PIK3CG, PI3CG, PI3K, PI3Kgamma, PIK3, p110gamma, p120-PI3K|PSEN2, AD3L, AD4, CMD1V, PS2, STM2|FASLG, ALPS1B, APT1LG1, APTL, CD178, CD95-L, CD95L, FASL, TNFSF6|CAMK4, CaMK_IV, CaMK-GR, IV, caMK|SHC1, SHC, SHCA|AKT3, MPPH, PKB-GAMMA, PKBG, PRKBG, RAC-PK-gamma, RAC-gamma, STK-2|RAP1B, K-REV, RAL1B|MAPK9, JNK-55, JNK2, JNK2A, JNK2ALPHA, JNK2B, JNK2BETA, PRKM9, SAPK, SAPK1a, p54a, p54aSAPK|	http://www.genome.jp/kegg-bin/show_pathway?hsa04722/hsa:10000%09red/hsa:5908%09red/hsa:814%09red/hsa:5294%09red/hsa:5664%09red/hsa:5601%09red/hsa:356%09red/hsa:6464%09red
Long-term potentiation	KEGG PATHWAY	hsa04720	5	67	0.211921682	0.955728948	ENSG00000127314|ENSG00000152495|ENSG00000186298|ENSG00000151067|ENSG00000142875	hsa:5908|hsa:814|hsa:5501|hsa:775|hsa:5567|	5908|814|5501|775|5567|	RAP1B, K-REV, RAL1B|CAMK4, CaMK_IV, CaMK-GR, IV, caMK|PPP1CC, PP-1G, PP1C, PPP1G|CACNA1C, CACH2, CACN2, CACNL1A1, CCHL1A1, CaV1.2, LQT8, TS|PRKACB, PKA_C-beta, PKACB|	http://www.genome.jp/kegg-bin/show_pathway?hsa04720/hsa:5908%09red/hsa:5567%09red/hsa:814%09red/hsa:5501%09red/hsa:775%09red
Chagas disease (American trypanosomiasis)	KEGG PATHWAY	hsa05142	7	104	0.219301002	0.955728948	ENSG00000105851|ENSG00000117560|ENSG00000064012|ENSG00000106799|ENSG00000117020|ENSG00000087460|ENSG00000050748	hsa:5294|hsa:356|hsa:841|hsa:7046|hsa:10000|hsa:2778|hsa:5601|	5294|356|841|7046|10000|2778|5601|	PIK3CG, PI3CG, PI3K, PI3Kgamma, PIK3, p110gamma, p120-PI3K|FASLG, ALPS1B, APT1LG1, APTL, CD178, CD95-L, CD95L, FASL, TNFSF6|CASP8, ALPS2B, CAP4, Casp-8, FLICE, MACH, MCH5|TGFBR1, AAT5, ACVRLK4, ALK-5, ALK5, ESS1, LDS1, LDS1A, LDS2A, MSSE, SKR4, TGFR-1|AKT3, MPPH, PKB-GAMMA, PKBG, PRKBG, RAC-PK-gamma, RAC-gamma, STK-2|GNAS, AHO, C20orf45, GNAS1, GPSA, GSA, GSP, NESP, PHP1A, PHP1B, PHP1C, POH|MAPK9…	http://www.genome.jp/kegg-bin/show_pathway?hsa05142/hsa:10000%09red/hsa:2778%09red/hsa:5294%09red/hsa:7046%09red/hsa:841%09red/hsa:5601%09red/hsa:356%09red
Salmonella infection	KEGG PATHWAY	hsa05132	6	86	0.22074493	0.955728948	ENSG00000276070|ENSG00000126214|ENSG00000174996|ENSG00000070087|ENSG00000050748|ENSG00000075624	hsa:6351|hsa:3831|hsa:64837|hsa:5217|hsa:5601|hsa:60|	6351|3831|64837|5217|5601|60|	CCL4, ACT2, AT744.1, G-26, HC21, LAG-1, LAG1, MIP-1-beta, MIP1B, MIP1B1, SCYA2, SCYA4|KLC1, KLC, KNS2, KNS2A|KLC2|PFN2, D3S1319E, PFL|MAPK9, JNK-55, JNK2, JNK2A, JNK2ALPHA, JNK2B, JNK2BETA, PRKM9, SAPK, SAPK1a, p54a, p54aSAPK|ACTB, BRWS1, PS1TP5BP1|	http://www.genome.jp/kegg-bin/show_pathway?hsa05132/hsa:3831%09red/hsa:6351%09red/hsa:5601%09red/hsa:5217%09red/hsa:64837%09red/hsa:60%09red
Toll-like receptor signaling pathway	KEGG PATHWAY	hsa04620	7	106	0.232298334	0.955728948	ENSG00000050748|ENSG00000105851|ENSG00000143387|ENSG00000064012|ENSG00000117020|ENSG00000055208|ENSG00000276070	hsa:5601|hsa:5294|hsa:1513|hsa:841|hsa:10000|hsa:23118|hsa:6351|	5601|5294|1513|841|10000|23118|6351|	MAPK9, JNK-55, JNK2, JNK2A, JNK2ALPHA, JNK2B, JNK2BETA, PRKM9, SAPK, SAPK1a, p54a, p54aSAPK|PIK3CG, PI3CG, PI3K, PI3Kgamma, PIK3, p110gamma, p120-PI3K|CTSK, CTS02, CTSO, CTSO1, CTSO2, PKND, PYCD|CASP8, ALPS2B, CAP4, Casp-8, FLICE, MACH, MCH5|AKT3, MPPH, PKB-GAMMA, PKBG, PRKBG, RAC-PK-gamma, RAC-gamma, STK-2|TAB2, CHTD2, MAP3K7IP2, TAB-2|CCL4, ACT2, AT744.1, G-26, HC21, LAG-1, LAG1, MIP-1-beta, MI…	http://www.genome.jp/kegg-bin/show_pathway?hsa04620/hsa:1513%09red/hsa:23118%09red/hsa:10000%09red/hsa:5294%09red/hsa:841%09red/hsa:6351%09red/hsa:5601%09red
Hematopoietic cell lineage	KEGG PATHWAY	hsa04640	6	88	0.235157552	0.955728948	ENSG00000091181|ENSG00000091409|ENSG00000196549|ENSG00000156738|ENSG00000135218|ENSG00000115594	hsa:3568|hsa:3655|hsa:4311|hsa:931|hsa:948|hsa:3554|	3568|3655|4311|931|948|3554|	IL5RA, CD125, CDw125, HSIL5R3, IL5R|ITGA6, CD49f, ITGA6B, VLA-6|MME, CALLA, CD10, NEP, SFE|MS4A1, B1, Bp35, CD20, CVID5, LEU-16, MS4A2, S7|CD36, BDPLT10, CHDS7, FAT, GP3B, GP4, GPIV, PASIV, SCARB3|IL1R1, CD121A, D2S1473, IL-1R-alpha, IL1R, IL1RA, P80|	http://www.genome.jp/kegg-bin/show_pathway?hsa04640/hsa:3568%09red/hsa:3554%09red/hsa:4311%09red/hsa:948%09red/hsa:931%09red/hsa:3655%09red
Prion diseases	KEGG PATHWAY	hsa05020	3	36	0.246652577	0.955728948	ENSG00000171867|ENSG00000142875|ENSG00000168439	hsa:5621|hsa:5567|hsa:10963|	5621|5567|10963|	PRNP, ASCR, AltPrP, CD230, CJD, GSS, KURU, PRIP, PrP, PrP27-30, PrP33-35C, PrPc, p27-30|PRKACB, PKA_C-beta, PKACB|STIP1, HEL-S-94n, HOP, IEF-SSP-3521, P60, STI1, STI1L|	http://www.genome.jp/kegg-bin/show_pathway?hsa05020/hsa:5567%09red/hsa:5621%09red/hsa:10963%09red
Hepatitis B	KEGG PATHWAY	hsa05161	9	146	0.246660762	0.955728948	ENSG00000182158|ENSG00000105851|ENSG00000117560|ENSG00000064012|ENSG00000106799|ENSG00000164305|ENSG00000117020|ENSG00000168610|ENSG00000050748	hsa:64764|hsa:5294|hsa:356|hsa:841|hsa:7046|hsa:836|hsa:10000|hsa:6774|hsa:5601|	64764|5294|356|841|7046|836|10000|6774|5601|	CREB3L2, BBF2H7|PIK3CG, PI3CG, PI3K, PI3Kgamma, PIK3, p110gamma, p120-PI3K|FASLG, ALPS1B, APT1LG1, APTL, CD178, CD95-L, CD95L, FASL, TNFSF6|CASP8, ALPS2B, CAP4, Casp-8, FLICE, MACH, MCH5|TGFBR1, AAT5, ACVRLK4, ALK-5, ALK5, ESS1, LDS1, LDS1A, LDS2A, MSSE, SKR4, TGFR-1|CASP3, CPP32, CPP32B, SCA-1|AKT3, MPPH, PKB-GAMMA, PKBG, PRKBG, RAC-PK-gamma, RAC-gamma, STK-2|STAT3, APRF, HIES|MAPK9, JNK-55, JNK…	http://www.genome.jp/kegg-bin/show_pathway?hsa05161/hsa:64764%09red/hsa:6774%09red/hsa:10000%09red/hsa:5294%09red/hsa:836%09red/hsa:7046%09red/hsa:841%09red/hsa:5601%09red/hsa:356%09red
Prolactin signaling pathway	KEGG PATHWAY	hsa04917	5	72	0.252825857	0.955728948	ENSG00000160691|ENSG00000050748|ENSG00000168610|ENSG00000117020|ENSG00000105851	hsa:6464|hsa:5601|hsa:6774|hsa:10000|hsa:5294|	6464|5601|6774|10000|5294|	SHC1, SHC, SHCA|MAPK9, JNK-55, JNK2, JNK2A, JNK2ALPHA, JNK2B, JNK2BETA, PRKM9, SAPK, SAPK1a, p54a, p54aSAPK|STAT3, APRF, HIES|AKT3, MPPH, PKB-GAMMA, PKBG, PRKBG, RAC-PK-gamma, RAC-gamma, STK-2|PIK3CG, PI3CG, PI3K, PI3Kgamma, PIK3, p110gamma, p120-PI3K|	http://www.genome.jp/kegg-bin/show_pathway?hsa04917/hsa:6774%09red/hsa:5294%09red/hsa:5601%09red/hsa:10000%09red/hsa:6464%09red
Vibrio cholerae infection	KEGG PATHWAY	hsa05110	4	54	0.253019042	0.955728948	ENSG00000087460|ENSG00000033627|ENSG00000075624|ENSG00000142875	hsa:2778|hsa:535|hsa:60|hsa:5567|	2778|535|60|5567|	GNAS, AHO, C20orf45, GNAS1, GPSA, GSA, GSP, NESP, PHP1A, PHP1B, PHP1C, POH|ATP6V0A1, ATP6N1, ATP6N1A, Stv1, VPP1, Vph1, a1|ACTB, BRWS1, PS1TP5BP1|PRKACB, PKA_C-beta, PKACB|	http://www.genome.jp/kegg-bin/show_pathway?hsa05110/hsa:5567%09red/hsa:2778%09red/hsa:535%09red/hsa:60%09red
Chronic myeloid leukemia	KEGG PATHWAY	hsa05220	5	73	0.261236098	0.955728948	ENSG00000160691|ENSG00000106799|ENSG00000117020|ENSG00000105851|ENSG00000171552	hsa:6464|hsa:7046|hsa:10000|hsa:5294|hsa:598|	6464|7046|10000|5294|598|	SHC1, SHC, SHCA|TGFBR1, AAT5, ACVRLK4, ALK-5, ALK5, ESS1, LDS1, LDS1A, LDS2A, MSSE, SKR4, TGFR-1|AKT3, MPPH, PKB-GAMMA, PKBG, PRKBG, RAC-PK-gamma, RAC-gamma, STK-2|PIK3CG, PI3CG, PI3K, PI3Kgamma, PIK3, p110gamma, p120-PI3K|BCL2L1, BCL-XL/S, BCL2L, BCLX, BCLXL, BCLXS, Bcl-X, PPP1R52, bcl-xL, bcl-xS|	http://www.genome.jp/kegg-bin/show_pathway?hsa05220/hsa:7046%09red/hsa:6464%09red/hsa:5294%09red/hsa:10000%09red/hsa:598%09red
Alzheimer's disease	KEGG PATHWAY	hsa05010	10	168	0.262081488	0.955728948	ENSG00000184983|ENSG00000143801|ENSG00000064012|ENSG00000165806|ENSG00000164305|ENSG00000196549|ENSG00000073578|ENSG00000170906|ENSG00000151067|ENSG00000162736	hsa:4700|hsa:5664|hsa:841|hsa:840|hsa:836|hsa:4311|hsa:6389|hsa:4696|hsa:775|hsa:23385|	4700|5664|841|840|836|4311|6389|4696|775|23385|	NDUFA6, B14, CI-B14, LYRM6, NADHB14|PSEN2, AD3L, AD4, CMD1V, PS2, STM2|CASP8, ALPS2B, CAP4, Casp-8, FLICE, MACH, MCH5|CASP7, CASP-7, CMH-1, ICE-LAP3, LICE2, MCH3|CASP3, CPP32, CPP32B, SCA-1|MME, CALLA, CD10, NEP, SFE|SDHA, CMD1GG, FP, PGL5, SDH1, SDH2, SDHF|NDUFA3, B9, CI-B9|CACNA1C, CACH2, CACN2, CACNL1A1, CCHL1A1, CaV1.2, LQT8, TS|NCSTN, ATAG1874|	http://www.genome.jp/kegg-bin/show_pathway?hsa05010/hsa:23385%09red/hsa:775%09red/hsa:4700%09red/hsa:6389%09red/hsa:4311%09red/hsa:836%09red/hsa:4696%09red/hsa:841%09red/hsa:840%09red/hsa:5664%09red
Pathogenic Escherichia coli infection	KEGG PATHWAY	hsa05130	4	55	0.262807957	0.955728948	ENSG00000071051|ENSG00000150093|ENSG00000123416|ENSG00000075624	hsa:8440|hsa:3688|hsa:10376|hsa:60|	8440|3688|10376|60|	NCK2, GRB4, NCKbeta|ITGB1, CD29, FNRB, GPIIA, MDF2, MSK12, VLA-BETA, VLAB|TUBA1B, K-ALPHA-1|ACTB, BRWS1, PS1TP5BP1|	http://www.genome.jp/kegg-bin/show_pathway?hsa05130/hsa:3688%09red/hsa:8440%09red/hsa:10376%09red/hsa:60%09red
Legionellosis	KEGG PATHWAY	hsa05134	4	55	0.262807957	0.955728948	ENSG00000064012|ENSG00000165806|ENSG00000109971|ENSG00000164305	hsa:841|hsa:840|hsa:3312|hsa:836|	841|840|3312|836|	CASP8, ALPS2B, CAP4, Casp-8, FLICE, MACH, MCH5|CASP7, CASP-7, CMH-1, ICE-LAP3, LICE2, MCH3|HSPA8, HEL-33, HEL-S-72p, HSC54, HSC70, HSC71, HSP71, HSP73, HSPA10, LAP-1, LAP1, NIP71|CASP3, CPP32, CPP32B, SCA-1|	http://www.genome.jp/kegg-bin/show_pathway?hsa05134/hsa:836%09red/hsa:841%09red/hsa:840%09red/hsa:3312%09red
Glycerophospholipid metabolism	KEGG PATHWAY	hsa00564	6	92	0.264790704	0.955728948	ENSG00000160216|ENSG00000185813|ENSG00000065357|ENSG00000138018|ENSG00000032444|ENSG00000102780	hsa:56894|hsa:5833|hsa:1606|hsa:85465|hsa:10908|hsa:160851|	56894|5833|1606|85465|10908|160851|	AGPAT3, LPAAT-GAMMA1, LPAAT3|PCYT2, ET|DGKA, DAGK, DAGK1, DGK-alpha|EPT1, SELI, SEPI|PNPLA6, BNHS, NTE, NTEMND, SPG39, iPLA2delta, sws|DGKH, DGKeta|	http://www.genome.jp/kegg-bin/show_pathway?hsa00564/hsa:5833%09red/hsa:160851%09red/hsa:56894%09red/hsa:1606%09red/hsa:10908%09red/hsa:85465%09red
Pertussis	KEGG PATHWAY	hsa05133	5	75	0.278242792	0.988832075	ENSG00000150093|ENSG00000164305|ENSG00000165806|ENSG00000159403|ENSG00000050748	hsa:3688|hsa:836|hsa:840|hsa:715|hsa:5601|	3688|836|840|715|5601|	ITGB1, CD29, FNRB, GPIIA, MDF2, MSK12, VLA-BETA, VLAB|CASP3, CPP32, CPP32B, SCA-1|CASP7, CASP-7, CMH-1, ICE-LAP3, LICE2, MCH3|C1R|MAPK9, JNK-55, JNK2, JNK2A, JNK2ALPHA, JNK2B, JNK2BETA, PRKM9, SAPK, SAPK1a, p54a, p54aSAPK|	http://www.genome.jp/kegg-bin/show_pathway?hsa05133/hsa:3688%09red/hsa:836%09red/hsa:715%09red/hsa:840%09red/hsa:5601%09red
Aldosterone-regulated sodium reabsorption	KEGG PATHWAY	hsa04960	3	39	0.282860842	0.990012946	ENSG00000065054|ENSG00000118515|ENSG00000105851	hsa:9351|hsa:6446|hsa:5294|	9351|6446|5294|	SLC9A3R2, E3KARP, NHE3RF2, NHERF-2, NHERF2, OCTS2, SIP-1, SIP1, TKA-1|SGK1, SGK|PIK3CG, PI3CG, PI3K, PI3Kgamma, PIK3, p110gamma, p120-PI3K|	http://www.genome.jp/kegg-bin/show_pathway?hsa04960/hsa:9351%09red/hsa:5294%09red/hsa:6446%09red
Histidine metabolism	KEGG PATHWAY	hsa00340	2	23	0.30307625	0.994364485	ENSG00000006534|ENSG00000108381	hsa:221|hsa:443|	221|443|	ALDH3B1, ALDH4, ALDH7|ASPA, ACY2, ASP|	http://www.genome.jp/kegg-bin/show_pathway?hsa00340/hsa:443%09red/hsa:221%09red
Cardiac muscle contraction	KEGG PATHWAY	hsa04260	5	78	0.304138375	0.994364485	ENSG00000183023|ENSG00000142408|ENSG00000143549|ENSG00000151067|ENSG00000182389	hsa:6546|hsa:59283|hsa:7170|hsa:775|hsa:785|	6546|59283|7170|775|785|	SLC8A1, NCX1|CACNG8|TPM3, CAPM1, CFTD, HEL-189, HEL-S-82p, NEM1, OK/SW-cl.5, TM-5, TM3, TM30, TM30nm, TM5, TPMsk3, TRK, hscp30|CACNA1C, CACH2, CACN2, CACNL1A1, CCHL1A1, CaV1.2, LQT8, TS|CACNB4, CAB4, CACNLB4, EA5, EIG9, EJM, EJM4, EJM6|	http://www.genome.jp/kegg-bin/show_pathway?hsa04260/hsa:59283%09red/hsa:7170%09red/hsa:785%09red/hsa:775%09red/hsa:6546%09red
Viral myocarditis	KEGG PATHWAY	hsa05416	4	60	0.312633289	0.994364485	ENSG00000064012|ENSG00000143322|ENSG00000075624|ENSG00000164305	hsa:841|hsa:27|hsa:60|hsa:836|	841|27|60|836|	CASP8, ALPS2B, CAP4, Casp-8, FLICE, MACH, MCH5|ABL2, ABLL, ARG|ACTB, BRWS1, PS1TP5BP1|CASP3, CPP32, CPP32B, SCA-1|	http://www.genome.jp/kegg-bin/show_pathway?hsa05416/hsa:836%09red/hsa:841%09red/hsa:27%09red/hsa:60%09red
Shigellosis	KEGG PATHWAY	hsa05131	4	61	0.322717927	0.994364485	ENSG00000150093|ENSG00000070087|ENSG00000050748|ENSG00000075624	hsa:3688|hsa:5217|hsa:5601|hsa:60|	3688|5217|5601|60|	ITGB1, CD29, FNRB, GPIIA, MDF2, MSK12, VLA-BETA, VLAB|PFN2, D3S1319E, PFL|MAPK9, JNK-55, JNK2, JNK2A, JNK2ALPHA, JNK2B, JNK2BETA, PRKM9, SAPK, SAPK1a, p54a, p54aSAPK|ACTB, BRWS1, PS1TP5BP1|	http://www.genome.jp/kegg-bin/show_pathway?hsa05131/hsa:3688%09red/hsa:5601%09red/hsa:60%09red/hsa:5217%09red
Transcriptional misregulation in cancer	KEGG PATHWAY	hsa05202	10	179	0.324384392	0.994364485	ENSG00000023445|ENSG00000184937|ENSG00000133895|ENSG00000079102|ENSG00000168283|ENSG00000171552|ENSG00000125952|ENSG00000183878|ENSG00000132475|ENSG00000147050	hsa:330|hsa:7490|hsa:4221|hsa:862|hsa:648|hsa:598|hsa:4149|hsa:7404|hsa:653604|hsa:7403|	330|7490|4221|862|648|598|4149|7404|653604|7403|	BIRC3, AIP1, API2, CIAP2, HAIP1, HIAP1, MALT2, MIHC, RNF49, c-IAP2|WT1, AWT1, EWS-WT1, GUD, NPHS4, WAGR, WIT-2, WT33|MEN1, MEAI, SCG2|RUNX1T1, AML1T1, CBFA2T1, CDR, ETO, MTG8, ZMYND2|BMI1, FLVI2/BMI1, PCGF4, RNF51|BCL2L1, BCL-XL/S, BCL2L, BCLX, BCLXL, BCLXS, Bcl-X, PPP1R52, bcl-xL, bcl-xS|MAX, bHLHd4|UTY, KDM6AL, UTY1|HIST2H3D|KDM6A, KABUK2, UTX, bA386N14.2|	http://www.genome.jp/kegg-bin/show_pathway?hsa05202/hsa:4221%09red/hsa:330%09red/hsa:653604%09red/hsa:598%09red/hsa:862%09red/hsa:4149%09red/hsa:648%09red/hsa:7490%09red/hsa:7404%09red/hsa:7403%09red
Alcoholism	KEGG PATHWAY	hsa05034	10	180	0.330207066	0.994364485	ENSG00000182158|ENSG00000186298|ENSG00000196787|ENSG00000160691|ENSG00000132475|ENSG00000087460|ENSG00000274618|ENSG00000152495|ENSG00000278588|ENSG00000278677	hsa:64764|hsa:5501|hsa:8969|hsa:6464|hsa:653604|hsa:2778|hsa:554313|hsa:814|hsa:8341|hsa:8969|	64764|5501|8969|6464|653604|2778|554313|814|8341|8969|	CREB3L2, BBF2H7|PPP1CC, PP-1G, PP1C, PPP1G|HIST1H2AG, H2A.1b, H2A/p, H2AFP, H2AG, pH2A/f|SHC1, SHC, SHCA|HIST2H3D|GNAS, AHO, C20orf45, GNAS1, GPSA, GSA, GSP, NESP, PHP1A, PHP1B, PHP1C, POH|HIST2H4B, H4/o|CAMK4, CaMK_IV, CaMK-GR, IV, caMK|HIST1H2BN, H2B/d, H2BFD|HIST1H2AG, H2A.1b, H2A/p, H2AFP, H2AG, pH2A/f|	http://www.genome.jp/kegg-bin/show_pathway?hsa05034/hsa:64764%09red/hsa:8969%09red/hsa:653604%09red/hsa:814%09red/hsa:8341%09red/hsa:5501%09red/hsa:554313%09red/hsa:6464%09red/hsa:2778%09red
Glyoxylate and dicarboxylate metabolism	KEGG PATHWAY	hsa00630	2	25	0.335966033	0.994364485	ENSG00000014641|ENSG00000062485	hsa:4190|hsa:1431|	4190|1431|	MDH1, HEL-S-32, MDH-s, MDHA, MGC:1375, MOR2|CS|	http://www.genome.jp/kegg-bin/show_pathway?hsa00630/hsa:1431%09red/hsa:4190%09red
alpha-Linolenic acid metabolism	KEGG PATHWAY	hsa00592	2	25	0.335966033	0.994364485	ENSG00000134824|ENSG00000060971	hsa:9415|hsa:30|	9415|30|	FADS2, D6D, DES6, FADSD6, LLCDL2, SLL0262, TU13|ACAA1, ACAA, PTHIO, THIO|	http://www.genome.jp/kegg-bin/show_pathway?hsa00592/hsa:30%09red/hsa:9415%09red
Synaptic vesicle cycle	KEGG PATHWAY	hsa04721	4	63	0.342945103	0.994364485	ENSG00000161203|ENSG00000197959|ENSG00000073969|ENSG00000033627	hsa:1173|hsa:26052|hsa:4905|hsa:535|	1173|26052|4905|535|	AP2M1, AP50, CLAPM1, mu2|DNM3, Dyna_III|NSF, SKD2|ATP6V0A1, ATP6N1, ATP6N1A, Stv1, VPP1, Vph1, a1|	http://www.genome.jp/kegg-bin/show_pathway?hsa04721/hsa:1173%09red/hsa:535%09red/hsa:4905%09red/hsa:26052%09red
Fatty acid degradation	KEGG PATHWAY	hsa00071	3	44	0.343931471	0.994364485	ENSG00000122971|ENSG00000068366|ENSG00000060971	hsa:35|hsa:2182|hsa:30|	35|2182|30|	ACADS, ACAD3, SCAD|ACSL4, ACS4, FACL4, LACS4, MRX63, MRX68|ACAA1, ACAA, PTHIO, THIO|	http://www.genome.jp/kegg-bin/show_pathway?hsa00071/hsa:30%09red/hsa:35%09red/hsa:2182%09red
T cell receptor signaling pathway	KEGG PATHWAY	hsa04660	6	104	0.358011626	0.994364485	ENSG00000172575|ENSG00000105851|ENSG00000117020|ENSG00000135605|ENSG00000071051|ENSG00000050748	hsa:10125|hsa:5294|hsa:10000|hsa:7006|hsa:8440|hsa:5601|	10125|5294|10000|7006|8440|5601|	RASGRP1, CALDAG-GEFI, CALDAG-GEFII, RASGRP, V, hRasGRP1|PIK3CG, PI3CG, PI3K, PI3Kgamma, PIK3, p110gamma, p120-PI3K|AKT3, MPPH, PKB-GAMMA, PKBG, PRKBG, RAC-PK-gamma, RAC-gamma, STK-2|TEC, PSCTK4|NCK2, GRB4, NCKbeta|MAPK9, JNK-55, JNK2, JNK2A, JNK2ALPHA, JNK2B, JNK2BETA, PRKM9, SAPK, SAPK1a, p54a, p54aSAPK|	http://www.genome.jp/kegg-bin/show_pathway?hsa04660/hsa:10000%09red/hsa:10125%09red/hsa:5294%09red/hsa:5601%09red/hsa:8440%09red/hsa:7006%09red
Glioma	KEGG PATHWAY	hsa05214	4	65	0.363201185	0.994364485	ENSG00000160691|ENSG00000117020|ENSG00000198793|ENSG00000105851	hsa:6464|hsa:10000|hsa:2475|hsa:5294|	6464|10000|2475|5294|	SHC1, SHC, SHCA|AKT3, MPPH, PKB-GAMMA, PKBG, PRKBG, RAC-PK-gamma, RAC-gamma, STK-2|MTOR, FRAP, FRAP1, FRAP2, RAFT1, RAPT1|PIK3CG, PI3CG, PI3K, PI3Kgamma, PIK3, p110gamma, p120-PI3K|	http://www.genome.jp/kegg-bin/show_pathway?hsa05214/hsa:2475%09red/hsa:6464%09red/hsa:5294%09red/hsa:10000%09red
Pyrimidine metabolism	KEGG PATHWAY	hsa00240	6	105	0.365937948	0.994364485	ENSG00000166548|ENSG00000172113|ENSG00000167900|ENSG00000100479|ENSG00000099817|ENSG00000114491	hsa:7084|hsa:10201|hsa:7083|hsa:5427|hsa:5434|hsa:7372|	7084|10201|7083|5427|5434|7372|	TK2, MTDPS2, MTTK|NME6, IPIA-ALPHA, NDK_6, NM23-H6|TK1, TK2|POLE2, DPE2|POLR2E, RPABC1, RPB5, XAP4, hRPB25, hsRPB5|UMPS, OPRT|	http://www.genome.jp/kegg-bin/show_pathway?hsa00240/hsa:7083%09red/hsa:7372%09red/hsa:5427%09red/hsa:7084%09red/hsa:5434%09red/hsa:10201%09red
Drug metabolism - other enzymes	KEGG PATHWAY	hsa00983	3	46	0.368307831	0.994364485	ENSG00000166548|ENSG00000114491|ENSG00000167900	hsa:7084|hsa:7372|hsa:7083|	7084|7372|7083|	TK2, MTDPS2, MTTK|UMPS, OPRT|TK1, TK2|	http://www.genome.jp/kegg-bin/show_pathway?hsa00983/hsa:7083%09red/hsa:7372%09red/hsa:7084%09red
Ras signaling pathway	KEGG PATHWAY	hsa04014	12	228	0.370972913	0.994364485	ENSG00000172575|ENSG00000117020|ENSG00000112715|ENSG00000105851|ENSG00000117560|ENSG00000160691|ENSG00000171552|ENSG00000142875|ENSG00000107831|ENSG00000143322|ENSG00000127314|ENSG00000050748	hsa:10125|hsa:10000|hsa:7422|hsa:5294|hsa:356|hsa:6464|hsa:598|hsa:5567|hsa:2253|hsa:27|hsa:5908|hsa:5601|	10125|10000|7422|5294|356|6464|598|5567|2253|27|5908|5601|	RASGRP1, CALDAG-GEFI, CALDAG-GEFII, RASGRP, V, hRasGRP1|AKT3, MPPH, PKB-GAMMA, PKBG, PRKBG, RAC-PK-gamma, RAC-gamma, STK-2|VEGFA, MVCD1, VEGF, VPF|PIK3CG, PI3CG, PI3K, PI3Kgamma, PIK3, p110gamma, p120-PI3K|FASLG, ALPS1B, APT1LG1, APTL, CD178, CD95-L, CD95L, FASL, TNFSF6|SHC1, SHC, SHCA|BCL2L1, BCL-XL/S, BCL2L, BCLX, BCLXL, BCLXS, Bcl-X, PPP1R52, bcl-xL, bcl-xS|PRKACB, PKA_C-beta, PKACB|FGF8, AIGF…	http://www.genome.jp/kegg-bin/show_pathway?hsa04014/hsa:27%09red/hsa:10000%09red/hsa:598%09red/hsa:5908%09red/hsa:5294%09red/hsa:7422%09red/hsa:10125%09red/hsa:2253%09red/hsa:5567%09red/hsa:5601%09red/hsa:356%09red/hsa:6464%09red
Renal cell carcinoma	KEGG PATHWAY	hsa05211	4	66	0.373322708	0.994364485	ENSG00000127314|ENSG00000117020|ENSG00000105851|ENSG00000112715	hsa:5908|hsa:10000|hsa:5294|hsa:7422|	5908|10000|5294|7422|	RAP1B, K-REV, RAL1B|AKT3, MPPH, PKB-GAMMA, PKBG, PRKBG, RAC-PK-gamma, RAC-gamma, STK-2|PIK3CG, PI3CG, PI3K, PI3Kgamma, PIK3, p110gamma, p120-PI3K|VEGFA, MVCD1, VEGF, VPF|	http://www.genome.jp/kegg-bin/show_pathway?hsa05211/hsa:5908%09red/hsa:5294%09red/hsa:10000%09red/hsa:7422%09red
HIF-1 signaling pathway	KEGG PATHWAY	hsa04066	6	106	0.373872143	0.994364485	ENSG00000198793|ENSG00000105851|ENSG00000112715|ENSG00000067057|ENSG00000117020|ENSG00000168610	hsa:2475|hsa:5294|hsa:7422|hsa:5211|hsa:10000|hsa:6774|	2475|5294|7422|5211|10000|6774|	MTOR, FRAP, FRAP1, FRAP2, RAFT1, RAPT1|PIK3CG, PI3CG, PI3K, PI3Kgamma, PIK3, p110gamma, p120-PI3K|VEGFA, MVCD1, VEGF, VPF|PFKL, PFK-B|AKT3, MPPH, PKB-GAMMA, PKBG, PRKBG, RAC-PK-gamma, RAC-gamma, STK-2|STAT3, APRF, HIES|	http://www.genome.jp/kegg-bin/show_pathway?hsa04066/hsa:6774%09red/hsa:10000%09red/hsa:5294%09red/hsa:5211%09red/hsa:7422%09red/hsa:2475%09red
Progesterone-mediated oocyte maturation	KEGG PATHWAY	hsa04914	5	86	0.374474324	0.994364485	ENSG00000050748|ENSG00000117020|ENSG00000105851|ENSG00000164045|ENSG00000142875	hsa:5601|hsa:10000|hsa:5294|hsa:993|hsa:5567|	5601|10000|5294|993|5567|	MAPK9, JNK-55, JNK2, JNK2A, JNK2ALPHA, JNK2B, JNK2BETA, PRKM9, SAPK, SAPK1a, p54a, p54aSAPK|AKT3, MPPH, PKB-GAMMA, PKBG, PRKBG, RAC-PK-gamma, RAC-gamma, STK-2|PIK3CG, PI3CG, PI3K, PI3Kgamma, PIK3, p110gamma, p120-PI3K|CDC25A, CDC25A2|PRKACB, PKA_C-beta, PKACB|	http://www.genome.jp/kegg-bin/show_pathway?hsa04914/hsa:993%09red/hsa:5567%09red/hsa:5294%09red/hsa:5601%09red/hsa:10000%09red
Insulin secretion	KEGG PATHWAY	hsa04911	5	86	0.374474324	0.994364485	ENSG00000182158|ENSG00000087460|ENSG00000104783|ENSG00000151067|ENSG00000142875	hsa:64764|hsa:2778|hsa:3783|hsa:775|hsa:5567|	64764|2778|3783|775|5567|	CREB3L2, BBF2H7|GNAS, AHO, C20orf45, GNAS1, GPSA, GSA, GSP, NESP, PHP1A, PHP1B, PHP1C, POH|KCNN4, IK1, IKCA1, KCA4, KCa3.1, SK4, hIKCa1, hKCa4, hSK4|CACNA1C, CACH2, CACN2, CACNL1A1, CCHL1A1, CaV1.2, LQT8, TS|PRKACB, PKA_C-beta, PKACB|	http://www.genome.jp/kegg-bin/show_pathway?hsa04911/hsa:64764%09red/hsa:5567%09red/hsa:2778%09red/hsa:3783%09red/hsa:775%09red
Rap1 signaling pathway	KEGG PATHWAY	hsa04015	11	211	0.391120423	0.994364485	ENSG00000117020|ENSG00000105851|ENSG00000147145|ENSG00000112715|ENSG00000107831|ENSG00000001631|ENSG00000150093|ENSG00000087460|ENSG00000127314|ENSG00000070087|ENSG00000075624	hsa:10000|hsa:5294|hsa:2846|hsa:7422|hsa:2253|hsa:889|hsa:3688|hsa:2778|hsa:5908|hsa:5217|hsa:60|	10000|5294|2846|7422|2253|889|3688|2778|5908|5217|60|	AKT3, MPPH, PKB-GAMMA, PKBG, PRKBG, RAC-PK-gamma, RAC-gamma, STK-2|PIK3CG, PI3CG, PI3K, PI3Kgamma, PIK3, p110gamma, p120-PI3K|LPAR4, GPR23, LPA4, P2RY9, P2Y5-LIKE, P2Y9|VEGFA, MVCD1, VEGF, VPF|FGF8, AIGF, FGF-8, HBGF-8, HH6, KAL6|KRIT1, CAM, CCM1|ITGB1, CD29, FNRB, GPIIA, MDF2, MSK12, VLA-BETA, VLAB|GNAS, AHO, C20orf45, GNAS1, GPSA, GSA, GSP, NESP, PHP1A, PHP1B, PHP1C, POH|RAP1B, K-REV, RAL1B|PFN…	http://www.genome.jp/kegg-bin/show_pathway?hsa04015/hsa:3688%09red/hsa:10000%09red/hsa:5908%09red/hsa:2778%09red/hsa:7422%09red/hsa:5294%09red/hsa:2253%09red/hsa:889%09red/hsa:2846%09red/hsa:5217%09red/hsa:60%09red
Notch signaling pathway	KEGG PATHWAY	hsa04330	3	48	0.392517693	0.994364485	ENSG00000133961|ENSG00000162736|ENSG00000143801	hsa:8650|hsa:23385|hsa:5664|	8650|23385|5664|	NUMB, C14orf41, S171, c14_5527|NCSTN, ATAG1874|PSEN2, AD3L, AD4, CMD1V, PS2, STM2|	http://www.genome.jp/kegg-bin/show_pathway?hsa04330/hsa:23385%09red/hsa:8650%09red/hsa:5664%09red
Dopaminergic synapse	KEGG PATHWAY	hsa04728	7	131	0.408702463	0.994364485	ENSG00000182158|ENSG00000186298|ENSG00000142875|ENSG00000117020|ENSG00000151067|ENSG00000087460|ENSG00000050748	hsa:64764|hsa:5501|hsa:5567|hsa:10000|hsa:775|hsa:2778|hsa:5601|	64764|5501|5567|10000|775|2778|5601|	CREB3L2, BBF2H7|PPP1CC, PP-1G, PP1C, PPP1G|PRKACB, PKA_C-beta, PKACB|AKT3, MPPH, PKB-GAMMA, PKBG, PRKBG, RAC-PK-gamma, RAC-gamma, STK-2|CACNA1C, CACH2, CACN2, CACNL1A1, CCHL1A1, CaV1.2, LQT8, TS|GNAS, AHO, C20orf45, GNAS1, GPSA, GSA, GSP, NESP, PHP1A, PHP1B, PHP1C, POH|MAPK9, JNK-55, JNK2, JNK2A, JNK2ALPHA, JNK2B, JNK2BETA, PRKM9, SAPK, SAPK1a, p54a, p54aSAPK|	http://www.genome.jp/kegg-bin/show_pathway?hsa04728/hsa:64764%09red/hsa:775%09red/hsa:10000%09red/hsa:2778%09red/hsa:5501%09red/hsa:5567%09red/hsa:5601%09red
GABAergic synapse	KEGG PATHWAY	hsa04727	5	90	0.409762612	0.994364485	ENSG00000017483|ENSG00000073969|ENSG00000111371|ENSG00000151067|ENSG00000142875	hsa:92745|hsa:4905|hsa:81539|hsa:775|hsa:5567|	92745|4905|81539|775|5567|	SLC38A5, JM24, SN2, SNAT5, pp7194|NSF, SKD2|SLC38A1, ATA1, NAT2, SAT1, SNAT1|CACNA1C, CACH2, CACN2, CACNL1A1, CCHL1A1, CaV1.2, LQT8, TS|PRKACB, PKA_C-beta, PKACB|	http://www.genome.jp/kegg-bin/show_pathway?hsa04727/hsa:5567%09red/hsa:92745%09red/hsa:81539%09red/hsa:775%09red/hsa:4905%09red
beta-Alanine metabolism	KEGG PATHWAY	hsa00410	2	30	0.415747045	0.994364485	ENSG00000006534|ENSG00000088826	hsa:221|hsa:54498|	221|54498|	ALDH3B1, ALDH4, ALDH7|SMOX, C20orf16, PAO, PAO-1, PAOH1, SMO|	http://www.genome.jp/kegg-bin/show_pathway?hsa00410/hsa:54498%09red/hsa:221%09red
Cocaine addiction	KEGG PATHWAY	hsa05030	3	50	0.416481933	0.994364485	ENSG00000182158|ENSG00000087460|ENSG00000142875	hsa:64764|hsa:2778|hsa:5567|	64764|2778|5567|	CREB3L2, BBF2H7|GNAS, AHO, C20orf45, GNAS1, GPSA, GSA, GSP, NESP, PHP1A, PHP1B, PHP1C, POH|PRKACB, PKA_C-beta, PKACB|	http://www.genome.jp/kegg-bin/show_pathway?hsa05030/hsa:64764%09red/hsa:5567%09red/hsa:2778%09red
NF-kappa B signaling pathway	KEGG PATHWAY	hsa04064	5	91	0.418549054	0.994364485	ENSG00000023445|ENSG00000055208|ENSG00000276070|ENSG00000115594|ENSG00000171552	hsa:330|hsa:23118|hsa:6351|hsa:3554|hsa:598|	330|23118|6351|3554|598|	BIRC3, AIP1, API2, CIAP2, HAIP1, HIAP1, MALT2, MIHC, RNF49, c-IAP2|TAB2, CHTD2, MAP3K7IP2, TAB-2|CCL4, ACT2, AT744.1, G-26, HC21, LAG-1, LAG1, MIP-1-beta, MIP1B, MIP1B1, SCYA2, SCYA4|IL1R1, CD121A, D2S1473, IL-1R-alpha, IL1R, IL1RA, P80|BCL2L1, BCL-XL/S, BCL2L, BCLX, BCLXL, BCLXS, Bcl-X, PPP1R52, bcl-xL, bcl-xS|	http://www.genome.jp/kegg-bin/show_pathway?hsa04064/hsa:6351%09red/hsa:330%09red/hsa:3554%09red/hsa:23118%09red/hsa:598%09red
Melanoma	KEGG PATHWAY	hsa05218	4	71	0.423608514	0.994364485	ENSG00000107831|ENSG00000117020|ENSG00000105851|ENSG00000187098	hsa:2253|hsa:10000|hsa:5294|hsa:4286|	2253|10000|5294|4286|	FGF8, AIGF, FGF-8, HBGF-8, HH6, KAL6|AKT3, MPPH, PKB-GAMMA, PKBG, PRKBG, RAC-PK-gamma, RAC-gamma, STK-2|PIK3CG, PI3CG, PI3K, PI3Kgamma, PIK3, p110gamma, p120-PI3K|MITF, CMM8, MI, WS2, WS2A, bHLHe32|	http://www.genome.jp/kegg-bin/show_pathway?hsa05218/hsa:4286%09red/hsa:5294%09red/hsa:10000%09red/hsa:2253%09red
Amyotrophic lateral sclerosis (ALS)	KEGG PATHWAY	hsa05014	3	51	0.428349552	0.994364485	ENSG00000164305|ENSG00000110436|ENSG00000171552	hsa:836|hsa:6506|hsa:598|	836|6506|598|	CASP3, CPP32, CPP32B, SCA-1|SLC1A2, EAAT2, GLT-1|BCL2L1, BCL-XL/S, BCL2L, BCLX, BCLXL, BCLXS, Bcl-X, PPP1R52, bcl-xL, bcl-xS|	http://www.genome.jp/kegg-bin/show_pathway?hsa05014/hsa:836%09red/hsa:6506%09red/hsa:598%09red
Cholinergic synapse	KEGG PATHWAY	hsa04725	6	113	0.429357754	0.994364485	ENSG00000182158|ENSG00000105851|ENSG00000142875|ENSG00000117020|ENSG00000151067|ENSG00000152495	hsa:64764|hsa:5294|hsa:5567|hsa:10000|hsa:775|hsa:814|	64764|5294|5567|10000|775|814|	CREB3L2, BBF2H7|PIK3CG, PI3CG, PI3K, PI3Kgamma, PIK3, p110gamma, p120-PI3K|PRKACB, PKA_C-beta, PKACB|AKT3, MPPH, PKB-GAMMA, PKBG, PRKBG, RAC-PK-gamma, RAC-gamma, STK-2|CACNA1C, CACH2, CACN2, CACNL1A1, CCHL1A1, CaV1.2, LQT8, TS|CAMK4, CaMK_IV, CaMK-GR, IV, caMK|	http://www.genome.jp/kegg-bin/show_pathway?hsa04725/hsa:64764%09red/hsa:775%09red/hsa:10000%09red/hsa:814%09red/hsa:5294%09red/hsa:5567%09red
Mucin type O-Glycan biosynthesis	KEGG PATHWAY	hsa00512	2	31	0.431141611	0.994364485	ENSG00000139629|ENSG00000176928	hsa:11226|hsa:51301|	11226|51301|	GALNT6, GALNAC-T6, GalNAcT6|GCNT4, C2GNT3|	http://www.genome.jp/kegg-bin/show_pathway?hsa00512/hsa:51301%09red/hsa:11226%09red
Hedgehog signaling pathway	KEGG PATHWAY	hsa04340	3	52	0.440129931	0.994364485	ENSG00000213923|ENSG00000169118|ENSG00000142875	hsa:1454|hsa:53944|hsa:5567|	1454|53944|5567|	CSNK1E, CKIepsilon, HCKIE|CSNK1G1, CK1gamma1|PRKACB, PKA_C-beta, PKACB|	http://www.genome.jp/kegg-bin/show_pathway?hsa04340/hsa:5567%09red/hsa:53944%09red/hsa:1454%09red
Adherens junction	KEGG PATHWAY	hsa04520	4	73	0.443463059	0.994364485	ENSG00000136153|ENSG00000106799|ENSG00000142949|ENSG00000075624	hsa:4008|hsa:7046|hsa:5792|hsa:60|	4008|7046|5792|60|	LMO7, FBX20, FBXO20, LOMP|TGFBR1, AAT5, ACVRLK4, ALK-5, ALK5, ESS1, LDS1, LDS1A, LDS2A, MSSE, SKR4, TGFR-1|PTPRF, LAR|ACTB, BRWS1, PS1TP5BP1|	http://www.genome.jp/kegg-bin/show_pathway?hsa04520/hsa:7046%09red/hsa:5792%09red/hsa:4008%09red/hsa:60%09red
Fructose and mannose metabolism	KEGG PATHWAY	hsa00051	2	32	0.446316843	0.994364485	ENSG00000067057|ENSG00000152556	hsa:5211|hsa:5213|	5211|5213|	PFKL, PFK-B|PFKM, GSD7, PFK-1, PFK1, PFKA, PFKX, PPP1R122|	http://www.genome.jp/kegg-bin/show_pathway?hsa00051/hsa:5211%09red/hsa:5213%09red
Glutamatergic synapse	KEGG PATHWAY	hsa04724	6	116	0.452939062	0.994364485	ENSG00000111371|ENSG00000110436|ENSG00000142875|ENSG00000051128|ENSG00000151067|ENSG00000087460	hsa:81539|hsa:6506|hsa:5567|hsa:9454|hsa:775|hsa:2778|	81539|6506|5567|9454|775|2778|	SLC38A1, ATA1, NAT2, SAT1, SNAT1|SLC1A2, EAAT2, GLT-1|PRKACB, PKA_C-beta, PKACB|HOMER3, HOMER-3, VESL3|CACNA1C, CACH2, CACN2, CACNL1A1, CCHL1A1, CaV1.2, LQT8, TS|GNAS, AHO, C20orf45, GNAS1, GPSA, GSA, GSP, NESP, PHP1A, PHP1B, PHP1C, POH|	http://www.genome.jp/kegg-bin/show_pathway?hsa04724/hsa:775%09red/hsa:2778%09red/hsa:6506%09red/hsa:9454%09red/hsa:5567%09red/hsa:81539%09red
Epstein-Barr virus infection	KEGG PATHWAY	hsa05169	10	202	0.460848169	0.994364485	ENSG00000105851|ENSG00000109971|ENSG00000099341|ENSG00000142875|ENSG00000197265|ENSG00000117020|ENSG00000099817|ENSG00000168610|ENSG00000050748|ENSG00000055208	hsa:5294|hsa:3312|hsa:5714|hsa:5567|hsa:2961|hsa:10000|hsa:5434|hsa:6774|hsa:5601|hsa:23118|	5294|3312|5714|5567|2961|10000|5434|6774|5601|23118|	PIK3CG, PI3CG, PI3K, PI3Kgamma, PIK3, p110gamma, p120-PI3K|HSPA8, HEL-33, HEL-S-72p, HSC54, HSC70, HSC71, HSP71, HSP73, HSPA10, LAP-1, LAP1, NIP71|PSMD8, HEL-S-91n, HIP6, HYPF, Nin1p, Rpn12, S14, p31|PRKACB, PKA_C-beta, PKACB|GTF2E2, FE, TF2E2, TFIIE-B|AKT3, MPPH, PKB-GAMMA, PKBG, PRKBG, RAC-PK-gamma, RAC-gamma, STK-2|POLR2E, RPABC1, RPB5, XAP4, hRPB25, hsRPB5|STAT3, APRF, HIES|MAPK9, JNK-55, JNK…	http://www.genome.jp/kegg-bin/show_pathway?hsa05169/hsa:6774%09red/hsa:23118%09red/hsa:10000%09red/hsa:5434%09red/hsa:2961%09red/hsa:5294%09red/hsa:3312%09red/hsa:5567%09red/hsa:5714%09red/hsa:5601%09red
Fatty acid biosynthesis	KEGG PATHWAY	hsa00061	1	13	0.468572588	0.994364485	ENSG00000068366	hsa:2182|	2182|	ACSL4, ACS4, FACL4, LACS4, MRX63, MRX68|	http://www.genome.jp/kegg-bin/show_pathway?hsa00061/hsa:2182%09red
Glycerolipid metabolism	KEGG PATHWAY	hsa00561	3	55	0.474874532	0.994364485	ENSG00000160216|ENSG00000065357|ENSG00000102780	hsa:56894|hsa:1606|hsa:160851|	56894|1606|160851|	AGPAT3, LPAAT-GAMMA1, LPAAT3|DGKA, DAGK, DAGK1, DGK-alpha|DGKH, DGKeta|	http://www.genome.jp/kegg-bin/show_pathway?hsa00561/hsa:160851%09red/hsa:1606%09red/hsa:56894%09red
Thyroid hormone signaling pathway	KEGG PATHWAY	hsa04919	6	119	0.476290392	0.994364485	ENSG00000198793|ENSG00000105851|ENSG00000142875|ENSG00000117020|ENSG00000175221|ENSG00000075624	hsa:2475|hsa:5294|hsa:5567|hsa:10000|hsa:10025|hsa:60|	2475|5294|5567|10000|10025|60|	MTOR, FRAP, FRAP1, FRAP2, RAFT1, RAPT1|PIK3CG, PI3CG, PI3K, PI3Kgamma, PIK3, p110gamma, p120-PI3K|PRKACB, PKA_C-beta, PKACB|AKT3, MPPH, PKB-GAMMA, PKBG, PRKBG, RAC-PK-gamma, RAC-gamma, STK-2|MED16, DRIP92, THRAP5, TRAP95|ACTB, BRWS1, PS1TP5BP1|	http://www.genome.jp/kegg-bin/show_pathway?hsa04919/hsa:10000%09red/hsa:5294%09red/hsa:5567%09red/hsa:2475%09red/hsa:10025%09red/hsa:60%09red
Viral carcinogenesis	KEGG PATHWAY	hsa05203	10	206	0.484478303	0.994364485	ENSG00000182158|ENSG00000105851|ENSG00000183625|ENSG00000064012|ENSG00000278588|ENSG00000142875|ENSG00000197265|ENSG00000164305|ENSG00000274618|ENSG00000168610	hsa:64764|hsa:5294|hsa:1232|hsa:841|hsa:8341|hsa:5567|hsa:2961|hsa:836|hsa:554313|hsa:6774|	64764|5294|1232|841|8341|5567|2961|836|554313|6774|	CREB3L2, BBF2H7|PIK3CG, PI3CG, PI3K, PI3Kgamma, PIK3, p110gamma, p120-PI3K|CCR3, CC-CKR-3, CD193, CKR3, CMKBR3|CASP8, ALPS2B, CAP4, Casp-8, FLICE, MACH, MCH5|HIST1H2BN, H2B/d, H2BFD|PRKACB, PKA_C-beta, PKACB|GTF2E2, FE, TF2E2, TFIIE-B|CASP3, CPP32, CPP32B, SCA-1|HIST2H4B, H4/o|STAT3, APRF, HIES|	http://www.genome.jp/kegg-bin/show_pathway?hsa05203/hsa:64764%09red/hsa:1232%09red/hsa:6774%09red/hsa:8341%09red/hsa:2961%09red/hsa:5294%09red/hsa:836%09red/hsa:5567%09red/hsa:841%09red/hsa:554313%09red
Vascular smooth muscle contraction	KEGG PATHWAY	hsa04270	6	121	0.491695784	0.994364485	ENSG00000186298|ENSG00000142875|ENSG00000122786|ENSG00000151067|ENSG00000087460|ENSG00000058272	hsa:5501|hsa:5567|hsa:800|hsa:775|hsa:2778|hsa:4659|	5501|5567|800|775|2778|4659|	PPP1CC, PP-1G, PP1C, PPP1G|PRKACB, PKA_C-beta, PKACB|CALD1, CDM, H-CAD, HCAD, L-CAD, LCAD, NAG22|CACNA1C, CACH2, CACN2, CACNL1A1, CCHL1A1, CaV1.2, LQT8, TS|GNAS, AHO, C20orf45, GNAS1, GPSA, GSA, GSP, NESP, PHP1A, PHP1B, PHP1C, POH|PPP1R12A, M130, MBS, MYPT1|	http://www.genome.jp/kegg-bin/show_pathway?hsa04270/hsa:800%09red/hsa:4659%09red/hsa:775%09red/hsa:2778%09red/hsa:5501%09red/hsa:5567%09red
Antigen processing and presentation	KEGG PATHWAY	hsa04612	4	79	0.501605657	0.994364485	ENSG00000109971|ENSG00000100600|ENSG00000205809|ENSG00000134539	hsa:3312|hsa:5641|hsa:3822|hsa:3824|	3312|5641|3822|3824|	HSPA8, HEL-33, HEL-S-72p, HSC54, HSC70, HSC71, HSP71, HSP73, HSPA10, LAP-1, LAP1, NIP71|LGMN, AEP, LGMN1, PRSC1|KLRC2, CD159c, NKG2-C, NKG2C|KLRD1, CD94|	http://www.genome.jp/kegg-bin/show_pathway?hsa04612/hsa:3824%09red/hsa:5641%09red/hsa:3312%09red/hsa:3822%09red
DNA replication	KEGG PATHWAY	hsa03030	2	36	0.50463152	0.994364485	ENSG00000100479|ENSG00000168496	hsa:5427|hsa:2237|	5427|2237|	POLE2, DPE2|FEN1, FEN-1, MF1, RAD2|	http://www.genome.jp/kegg-bin/show_pathway?hsa03030/hsa:5427%09red/hsa:2237%09red
Chemokine signaling pathway	KEGG PATHWAY	hsa04062	9	189	0.512247591	0.994364485	ENSG00000183625|ENSG00000105851|ENSG00000276070|ENSG00000160691|ENSG00000142875|ENSG00000117020|ENSG00000127314|ENSG00000121807|ENSG00000168610	hsa:1232|hsa:5294|hsa:6351|hsa:6464|hsa:5567|hsa:10000|hsa:5908|hsa:729230|hsa:6774|	1232|5294|6351|6464|5567|10000|5908|729230|6774|	CCR3, CC-CKR-3, CD193, CKR3, CMKBR3|PIK3CG, PI3CG, PI3K, PI3Kgamma, PIK3, p110gamma, p120-PI3K|CCL4, ACT2, AT744.1, G-26, HC21, LAG-1, LAG1, MIP-1-beta, MIP1B, MIP1B1, SCYA2, SCYA4|SHC1, SHC, SHCA|PRKACB, PKA_C-beta, PKACB|AKT3, MPPH, PKB-GAMMA, PKBG, PRKBG, RAC-PK-gamma, RAC-gamma, STK-2|RAP1B, K-REV, RAL1B|CCR2, CC-CKR-2, CCR-2, CCR2A, CCR2B, CD192, CKR2, CKR2A, CKR2B, CMKBR2, MCP-1-R|STAT3, AP…	http://www.genome.jp/kegg-bin/show_pathway?hsa04062/hsa:1232%09red/hsa:6774%09red/hsa:10000%09red/hsa:729230%09red/hsa:5908%09red/hsa:5294%09red/hsa:5567%09red/hsa:6351%09red/hsa:6464%09red
Phosphatidylinositol signaling system	KEGG PATHWAY	hsa04070	4	81	0.520398665	0.994364485	ENSG00000065357|ENSG00000102780|ENSG00000105851|ENSG00000109452	hsa:1606|hsa:160851|hsa:5294|hsa:8821|	1606|160851|5294|8821|	DGKA, DAGK, DAGK1, DGK-alpha|DGKH, DGKeta|PIK3CG, PI3CG, PI3K, PI3Kgamma, PIK3, p110gamma, p120-PI3K|INPP4B|	http://www.genome.jp/kegg-bin/show_pathway?hsa04070/hsa:160851%09red/hsa:5294%09red/hsa:8821%09red/hsa:1606%09red
PI3K-Akt signaling pathway	KEGG PATHWAY	hsa04151	16	347	0.53855591	0.994364485	ENSG00000060718|ENSG00000182158|ENSG00000198793|ENSG00000105851|ENSG00000117560|ENSG00000147145|ENSG00000112715|ENSG00000171552|ENSG00000107831|ENSG00000150093|ENSG00000117020|ENSG00000118046|ENSG00000130635|ENSG00000053747|ENSG00000118515|ENSG00000091409	hsa:1301|hsa:64764|hsa:2475|hsa:5294|hsa:356|hsa:2846|hsa:7422|hsa:598|hsa:2253|hsa:3688|hsa:10000|hsa:6794|hsa:1289|hsa:3909|hsa:6446|hsa:3655|	1301|64764|2475|5294|356|2846|7422|598|2253|3688|10000|6794|1289|3909|6446|3655|	COL11A1, CO11A1, COLL6, STL2|CREB3L2, BBF2H7|MTOR, FRAP, FRAP1, FRAP2, RAFT1, RAPT1|PIK3CG, PI3CG, PI3K, PI3Kgamma, PIK3, p110gamma, p120-PI3K|FASLG, ALPS1B, APT1LG1, APTL, CD178, CD95-L, CD95L, FASL, TNFSF6|LPAR4, GPR23, LPA4, P2RY9, P2Y5-LIKE, P2Y9|VEGFA, MVCD1, VEGF, VPF|BCL2L1, BCL-XL/S, BCL2L, BCLX, BCLXL, BCLXS, Bcl-X, PPP1R52, bcl-xL, bcl-xS|FGF8, AIGF, FGF-8, HBGF-8, HH6, KAL6|ITGB1, CD29…	http://www.genome.jp/kegg-bin/show_pathway?hsa04151/hsa:64764%09red/hsa:3688%09red/hsa:10000%09red/hsa:598%09red/hsa:7422%09red/hsa:356%09red/hsa:5294%09red/hsa:2253%09red/hsa:6794%09red/hsa:2846%09red/hsa:1301%09red/hsa:2475%09red/hsa:1289%09red/hsa:3909%09red/hsa:6446%09red/hsa:3655%09red
Arginine and proline metabolism	KEGG PATHWAY	hsa00330	3	61	0.541136202	0.994364485	ENSG00000183010|ENSG00000166165|ENSG00000088826	hsa:5831|hsa:1152|hsa:54498|	5831|1152|54498|	PYCR1, ARCL2B, ARCL3B, P5C, P5CR, PIG45, PP222, PRO3, PYCR|CKB, B-CK, BCK, CKBB, HEL-211, HEL-S-29|SMOX, C20orf16, PAO, PAO-1, PAOH1, SMO|	http://www.genome.jp/kegg-bin/show_pathway?hsa00330/hsa:54498%09red/hsa:1152%09red/hsa:5831%09red
VEGF signaling pathway	KEGG PATHWAY	hsa04370	3	61	0.541136202	0.994364485	ENSG00000117020|ENSG00000105851|ENSG00000112715	hsa:10000|hsa:5294|hsa:7422|	10000|5294|7422|	AKT3, MPPH, PKB-GAMMA, PKBG, PRKBG, RAC-PK-gamma, RAC-gamma, STK-2|PIK3CG, PI3CG, PI3K, PI3Kgamma, PIK3, p110gamma, p120-PI3K|VEGFA, MVCD1, VEGF, VPF|	http://www.genome.jp/kegg-bin/show_pathway?hsa04370/hsa:5294%09red/hsa:10000%09red/hsa:7422%09red
Renin-angiotensin system	KEGG PATHWAY	hsa04614	1	17	0.556421432	0.994364485	ENSG00000196549	hsa:4311|	4311|	MME, CALLA, CD10, NEP, SFE|	http://www.genome.jp/kegg-bin/show_pathway?hsa04614/hsa:4311%09red
Nitrogen metabolism	KEGG PATHWAY	hsa00910	1	17	0.556421432	0.994364485	ENSG00000131686	hsa:765|	765|	CA6, CA-VI, GUSTIN|	http://www.genome.jp/kegg-bin/show_pathway?hsa00910/hsa:765%09red
2-Oxocarboxylic acid metabolism	KEGG PATHWAY	hsa01210	1	17	0.556421432	0.994364485	ENSG00000062485	hsa:1431|	1431|	CS|	http://www.genome.jp/kegg-bin/show_pathway?hsa01210/hsa:1431%09red
Pyruvate metabolism	KEGG PATHWAY	hsa00620	2	40	0.558808685	0.994364485	ENSG00000103253|ENSG00000014641	hsa:84264|hsa:4190|	84264|4190|	HAGHL|MDH1, HEL-S-32, MDH-s, MDHA, MGC:1375, MOR2|	http://www.genome.jp/kegg-bin/show_pathway?hsa00620/hsa:4190%09red/hsa:84264%09red
Phenylalanine metabolism	KEGG PATHWAY	hsa00360	1	18	0.576015282	0.994364485	ENSG00000006534	hsa:221|	221|	ALDH3B1, ALDH4, ALDH7|	http://www.genome.jp/kegg-bin/show_pathway?hsa00360/hsa:221%09red
Phagosome	KEGG PATHWAY	hsa04145	7	155	0.576831513	0.994364485	ENSG00000173391|ENSG00000159403|ENSG00000123416|ENSG00000033627|ENSG00000150093|ENSG00000135218|ENSG00000075624	hsa:4973|hsa:715|hsa:10376|hsa:535|hsa:3688|hsa:948|hsa:60|	4973|715|10376|535|3688|948|60|	OLR1, CLEC8A, LOX1, LOXIN, SCARE1, SLOX1|C1R|TUBA1B, K-ALPHA-1|ATP6V0A1, ATP6N1, ATP6N1A, Stv1, VPP1, Vph1, a1|ITGB1, CD29, FNRB, GPIIA, MDF2, MSK12, VLA-BETA, VLAB|CD36, BDPLT10, CHDS7, FAT, GP3B, GP4, GPIV, PASIV, SCARB3|ACTB, BRWS1, PS1TP5BP1|	http://www.genome.jp/kegg-bin/show_pathway?hsa04145/hsa:3688%09red/hsa:948%09red/hsa:4973%09red/hsa:535%09red/hsa:60%09red/hsa:715%09red/hsa:10376%09red
Natural killer cell mediated cytotoxicity	KEGG PATHWAY	hsa04650	6	134	0.587390502	0.994364485	ENSG00000105851|ENSG00000117560|ENSG00000134539|ENSG00000160691|ENSG00000164305|ENSG00000205809	hsa:5294|hsa:356|hsa:3824|hsa:6464|hsa:836|hsa:3822|	5294|356|3824|6464|836|3822|	PIK3CG, PI3CG, PI3K, PI3Kgamma, PIK3, p110gamma, p120-PI3K|FASLG, ALPS1B, APT1LG1, APTL, CD178, CD95-L, CD95L, FASL, TNFSF6|KLRD1, CD94|SHC1, SHC, SHCA|CASP3, CPP32, CPP32B, SCA-1|KLRC2, CD159c, NKG2-C, NKG2C|	http://www.genome.jp/kegg-bin/show_pathway?hsa04650/hsa:3824%09red/hsa:836%09red/hsa:3822%09red/hsa:5294%09red/hsa:356%09red/hsa:6464%09red
Measles	KEGG PATHWAY	hsa05162	6	134	0.587390502	0.994364485	ENSG00000105851|ENSG00000117560|ENSG00000109971|ENSG00000117020|ENSG00000168610|ENSG00000055208	hsa:5294|hsa:356|hsa:3312|hsa:10000|hsa:6774|hsa:23118|	5294|356|3312|10000|6774|23118|	PIK3CG, PI3CG, PI3K, PI3Kgamma, PIK3, p110gamma, p120-PI3K|FASLG, ALPS1B, APT1LG1, APTL, CD178, CD95-L, CD95L, FASL, TNFSF6|HSPA8, HEL-33, HEL-S-72p, HSC54, HSC70, HSC71, HSP71, HSP73, HSPA10, LAP-1, LAP1, NIP71|AKT3, MPPH, PKB-GAMMA, PKBG, PRKBG, RAC-PK-gamma, RAC-gamma, STK-2|STAT3, APRF, HIES|TAB2, CHTD2, MAP3K7IP2, TAB-2|	http://www.genome.jp/kegg-bin/show_pathway?hsa05162/hsa:6774%09red/hsa:23118%09red/hsa:10000%09red/hsa:5294%09red/hsa:3312%09red/hsa:356%09red
Prostate cancer	KEGG PATHWAY	hsa05215	4	89	0.591916959	0.994364485	ENSG00000182158|ENSG00000117020|ENSG00000198793|ENSG00000105851	hsa:64764|hsa:10000|hsa:2475|hsa:5294|	64764|10000|2475|5294|	CREB3L2, BBF2H7|AKT3, MPPH, PKB-GAMMA, PKBG, PRKBG, RAC-PK-gamma, RAC-gamma, STK-2|MTOR, FRAP, FRAP1, FRAP2, RAFT1, RAPT1|PIK3CG, PI3CG, PI3K, PI3Kgamma, PIK3, p110gamma, p120-PI3K|	http://www.genome.jp/kegg-bin/show_pathway?hsa05215/hsa:2475%09red/hsa:64764%09red/hsa:5294%09red/hsa:10000%09red
Glycolysis / Gluconeogenesis	KEGG PATHWAY	hsa00010	3	66	0.592494017	0.994364485	ENSG00000006534|ENSG00000067057|ENSG00000152556	hsa:221|hsa:5211|hsa:5213|	221|5211|5213|	ALDH3B1, ALDH4, ALDH7|PFKL, PFK-B|PFKM, GSD7, PFK-1, PFK1, PFKA, PFKX, PPP1R122|	http://www.genome.jp/kegg-bin/show_pathway?hsa00010/hsa:5211%09red/hsa:5213%09red/hsa:221%09red
Graft-versus-host disease	KEGG PATHWAY	hsa05332	2	43	0.596583026	0.994364485	ENSG00000117560|ENSG00000134539	hsa:356|hsa:3824|	356|3824|	FASLG, ALPS1B, APT1LG1, APTL, CD178, CD95-L, CD95L, FASL, TNFSF6|KLRD1, CD94|	http://www.genome.jp/kegg-bin/show_pathway?hsa05332/hsa:3824%09red/hsa:356%09red
Systemic lupus erythematosus	KEGG PATHWAY	hsa05322	6	136	0.60127605	0.994364485	ENSG00000159403|ENSG00000196787|ENSG00000132475|ENSG00000274618|ENSG00000278588|ENSG00000278677	hsa:715|hsa:8969|hsa:653604|hsa:554313|hsa:8341|hsa:8969|	715|8969|653604|554313|8341|8969|	C1R|HIST1H2AG, H2A.1b, H2A/p, H2AFP, H2AG, pH2A/f|HIST2H3D|HIST2H4B, H4/o|HIST1H2BN, H2B/d, H2BFD|HIST1H2AG, H2A.1b, H2A/p, H2AFP, H2AG, pH2A/f|	http://www.genome.jp/kegg-bin/show_pathway?hsa05322/hsa:8341%09red/hsa:8969%09red/hsa:653604%09red/hsa:715%09red/hsa:554313%09red
Proteasome	KEGG PATHWAY	hsa03050	2	44	0.608622801	0.994364485	ENSG00000100567|ENSG00000099341	hsa:5684|hsa:5714|	5684|5714|	PSMA3, HC8, PSC3|PSMD8, HEL-S-91n, HIP6, HYPF, Nin1p, Rpn12, S14, p31|	http://www.genome.jp/kegg-bin/show_pathway?hsa03050/hsa:5684%09red/hsa:5714%09red
Valine, leucine and isoleucine degradation	KEGG PATHWAY	hsa00280	2	44	0.608622801	0.994364485	ENSG00000122971|ENSG00000060971	hsa:35|hsa:30|	35|30|	ACADS, ACAD3, SCAD|ACAA1, ACAA, PTHIO, THIO|	http://www.genome.jp/kegg-bin/show_pathway?hsa00280/hsa:30%09red/hsa:35%09red
Huntington's disease	KEGG PATHWAY	hsa05016	8	183	0.610352615	0.994364485	ENSG00000182158|ENSG00000184983|ENSG00000064012|ENSG00000164305|ENSG00000099817|ENSG00000170906|ENSG00000161203|ENSG00000073578	hsa:64764|hsa:4700|hsa:841|hsa:836|hsa:5434|hsa:4696|hsa:1173|hsa:6389|	64764|4700|841|836|5434|4696|1173|6389|	CREB3L2, BBF2H7|NDUFA6, B14, CI-B14, LYRM6, NADHB14|CASP8, ALPS2B, CAP4, Casp-8, FLICE, MACH, MCH5|CASP3, CPP32, CPP32B, SCA-1|POLR2E, RPABC1, RPB5, XAP4, hRPB25, hsRPB5|NDUFA3, B9, CI-B9|AP2M1, AP50, CLAPM1, mu2|SDHA, CMD1GG, FP, PGL5, SDH1, SDH2, SDHF|	http://www.genome.jp/kegg-bin/show_pathway?hsa05016/hsa:64764%09red/hsa:836%09red/hsa:5434%09red/hsa:4700%09red/hsa:6389%09red/hsa:1173%09red/hsa:4696%09red/hsa:841%09red
Epithelial cell signaling in Helicobacter pylori infection	KEGG PATHWAY	hsa05120	3	68	0.611963979	0.994364485	ENSG00000164305|ENSG00000050748|ENSG00000033627	hsa:836|hsa:5601|hsa:535|	836|5601|535|	CASP3, CPP32, CPP32B, SCA-1|MAPK9, JNK-55, JNK2, JNK2A, JNK2ALPHA, JNK2B, JNK2BETA, PRKM9, SAPK, SAPK1a, p54a, p54aSAPK|ATP6V0A1, ATP6N1, ATP6N1A, Stv1, VPP1, Vph1, a1|	http://www.genome.jp/kegg-bin/show_pathway?hsa05120/hsa:836%09red/hsa:535%09red/hsa:5601%09red
p53 signaling pathway	KEGG PATHWAY	hsa04115	3	68	0.611963979	0.994364485	ENSG00000149547|ENSG00000064012|ENSG00000164305	hsa:9538|hsa:841|hsa:836|	9538|841|836|	EI24, EPG4, PIG8, TP53I8|CASP8, ALPS2B, CAP4, Casp-8, FLICE, MACH, MCH5|CASP3, CPP32, CPP32B, SCA-1|	http://www.genome.jp/kegg-bin/show_pathway?hsa04115/hsa:9538%09red/hsa:836%09red/hsa:841%09red
GnRH signaling pathway	KEGG PATHWAY	hsa04912	4	92	0.617054957	0.994364485	ENSG00000087460|ENSG00000050748|ENSG00000151067|ENSG00000142875	hsa:2778|hsa:5601|hsa:775|hsa:5567|	2778|5601|775|5567|	GNAS, AHO, C20orf45, GNAS1, GPSA, GSA, GSP, NESP, PHP1A, PHP1B, PHP1C, POH|MAPK9, JNK-55, JNK2, JNK2A, JNK2ALPHA, JNK2B, JNK2BETA, PRKM9, SAPK, SAPK1a, p54a, p54aSAPK|CACNA1C, CACH2, CACN2, CACNL1A1, CCHL1A1, CaV1.2, LQT8, TS|PRKACB, PKA_C-beta, PKACB|	http://www.genome.jp/kegg-bin/show_pathway?hsa04912/hsa:5567%09red/hsa:2778%09red/hsa:5601%09red/hsa:775%09red
Carbohydrate digestion and absorption	KEGG PATHWAY	hsa04973	2	45	0.62038686	0.994364485	ENSG00000117020|ENSG00000105851	hsa:10000|hsa:5294|	10000|5294|	AKT3, MPPH, PKB-GAMMA, PKBG, PRKBG, RAC-PK-gamma, RAC-gamma, STK-2|PIK3CG, PI3CG, PI3K, PI3Kgamma, PIK3, p110gamma, p120-PI3K|	http://www.genome.jp/kegg-bin/show_pathway?hsa04973/hsa:5294%09red/hsa:10000%09red
Fc epsilon RI signaling pathway	KEGG PATHWAY	hsa04664	3	70	0.630799206	0.994364485	ENSG00000050748|ENSG00000117020|ENSG00000105851	hsa:5601|hsa:10000|hsa:5294|	5601|10000|5294|	MAPK9, JNK-55, JNK2, JNK2A, JNK2ALPHA, JNK2B, JNK2BETA, PRKM9, SAPK, SAPK1a, p54a, p54aSAPK|AKT3, MPPH, PKB-GAMMA, PKBG, PRKBG, RAC-PK-gamma, RAC-gamma, STK-2|PIK3CG, PI3CG, PI3K, PI3Kgamma, PIK3, p110gamma, p120-PI3K|	http://www.genome.jp/kegg-bin/show_pathway?hsa04664/hsa:5294%09red/hsa:5601%09red/hsa:10000%09red
Signaling pathways regulating pluripotency of stem cells	KEGG PATHWAY	hsa04550	6	142	0.641361455	0.994364485	ENSG00000168283|ENSG00000105851|ENSG00000007372|ENSG00000185619|ENSG00000117020|ENSG00000168610	hsa:648|hsa:5294|hsa:5080|hsa:10336|hsa:10000|hsa:6774|	648|5294|5080|10336|10000|6774|	BMI1, FLVI2/BMI1, PCGF4, RNF51|PIK3CG, PI3CG, PI3K, PI3Kgamma, PIK3, p110gamma, p120-PI3K|PAX6, AN, AN2, D11S812E, MGDA, WAGR|PCGF3, DONG1, RNF3, RNF3A|AKT3, MPPH, PKB-GAMMA, PKBG, PRKBG, RAC-PK-gamma, RAC-gamma, STK-2|STAT3, APRF, HIES|	http://www.genome.jp/kegg-bin/show_pathway?hsa04550/hsa:6774%09red/hsa:10000%09red/hsa:5080%09red/hsa:648%09red/hsa:5294%09red/hsa:10336%09red
Sphingolipid metabolism	KEGG PATHWAY	hsa00600	2	47	0.643091733	0.994364485	ENSG00000103056|ENSG00000154227	hsa:55512|hsa:204219|	55512|204219|	SMPD3, NSMASE2|CERS3, ARCI9, LASS3|	http://www.genome.jp/kegg-bin/show_pathway?hsa00600/hsa:55512%09red/hsa:204219%09red
Thyroid hormone synthesis	KEGG PATHWAY	hsa04918	3	72	0.648991343	0.994364485	ENSG00000182158|ENSG00000087460|ENSG00000142875	hsa:64764|hsa:2778|hsa:5567|	64764|2778|5567|	CREB3L2, BBF2H7|GNAS, AHO, C20orf45, GNAS1, GPSA, GSA, GSP, NESP, PHP1A, PHP1B, PHP1C, POH|PRKACB, PKA_C-beta, PKACB|	http://www.genome.jp/kegg-bin/show_pathway?hsa04918/hsa:64764%09red/hsa:5567%09red/hsa:2778%09red
cGMP-PKG signaling pathway	KEGG PATHWAY	hsa04022	7	167	0.651834796	0.994364485	ENSG00000183023|ENSG00000105851|ENSG00000182158|ENSG00000186298|ENSG00000117020|ENSG00000151067|ENSG00000058272	hsa:6546|hsa:5294|hsa:64764|hsa:5501|hsa:10000|hsa:775|hsa:4659|	6546|5294|64764|5501|10000|775|4659|	SLC8A1, NCX1|PIK3CG, PI3CG, PI3K, PI3Kgamma, PIK3, p110gamma, p120-PI3K|CREB3L2, BBF2H7|PPP1CC, PP-1G, PP1C, PPP1G|AKT3, MPPH, PKB-GAMMA, PKBG, PRKBG, RAC-PK-gamma, RAC-gamma, STK-2|CACNA1C, CACH2, CACN2, CACNL1A1, CCHL1A1, CaV1.2, LQT8, TS|PPP1R12A, M130, MBS, MYPT1|	http://www.genome.jp/kegg-bin/show_pathway?hsa04022/hsa:64764%09red/hsa:775%09red/hsa:10000%09red/hsa:5294%09red/hsa:5501%09red/hsa:4659%09red/hsa:6546%09red
Circadian entrainment	KEGG PATHWAY	hsa04713	4	97	0.656735916	0.994364485	ENSG00000087460|ENSG00000179094|ENSG00000151067|ENSG00000142875	hsa:2778|hsa:5187|hsa:775|hsa:5567|	2778|5187|775|5567|	GNAS, AHO, C20orf45, GNAS1, GPSA, GSA, GSP, NESP, PHP1A, PHP1B, PHP1C, POH|PER1, PER, RIGUI, hPER|CACNA1C, CACH2, CACN2, CACNL1A1, CCHL1A1, CaV1.2, LQT8, TS|PRKACB, PKA_C-beta, PKACB|	http://www.genome.jp/kegg-bin/show_pathway?hsa04713/hsa:5567%09red/hsa:2778%09red/hsa:775%09red/hsa:5187%09red
Protein processing in endoplasmic reticulum	KEGG PATHWAY	hsa04141	7	168	0.657715932	0.994364485	ENSG00000109846|ENSG00000137055|ENSG00000133265|ENSG00000170142|ENSG00000109971|ENSG00000050748|ENSG00000138674	hsa:1410|hsa:9373|hsa:23640|hsa:7325|hsa:3312|hsa:5601|hsa:22872|	1410|9373|23640|7325|3312|5601|22872|	CRYAB, CMD1II, CRYA2, CTPP2, CTRCT16, HEL-S-101, HSPB5, MFM2|PLAA, DOA1, PLA2P, PLAP|HSPBP1, FES1|UBE2E2, UBCH8|HSPA8, HEL-33, HEL-S-72p, HSC54, HSC70, HSC71, HSP71, HSP73, HSPA10, LAP-1, LAP1, NIP71|MAPK9, JNK-55, JNK2, JNK2A, JNK2ALPHA, JNK2B, JNK2BETA, PRKM9, SAPK, SAPK1a, p54a, p54aSAPK|SEC31A, ABP125, ABP130, HSPC334, SEC31L1|	http://www.genome.jp/kegg-bin/show_pathway?hsa04141/hsa:22872%09red/hsa:9373%09red/hsa:1410%09red/hsa:3312%09red/hsa:23640%09red/hsa:7325%09red/hsa:5601%09red
Regulation of actin cytoskeleton	KEGG PATHWAY	hsa04810	9	215	0.660259051	0.994364485	ENSG00000105851|ENSG00000137710|ENSG00000186298|ENSG00000107831|ENSG00000075624|ENSG00000150093|ENSG00000070087|ENSG00000091409|ENSG00000058272	hsa:5294|hsa:5962|hsa:5501|hsa:2253|hsa:60|hsa:3688|hsa:5217|hsa:3655|hsa:4659|	5294|5962|5501|2253|60|3688|5217|3655|4659|	PIK3CG, PI3CG, PI3K, PI3Kgamma, PIK3, p110gamma, p120-PI3K|RDX, DFNB24|PPP1CC, PP-1G, PP1C, PPP1G|FGF8, AIGF, FGF-8, HBGF-8, HH6, KAL6|ACTB, BRWS1, PS1TP5BP1|ITGB1, CD29, FNRB, GPIIA, MDF2, MSK12, VLA-BETA, VLAB|PFN2, D3S1319E, PFL|ITGA6, CD49f, ITGA6B, VLA-6|PPP1R12A, M130, MBS, MYPT1|	http://www.genome.jp/kegg-bin/show_pathway?hsa04810/hsa:3688%09red/hsa:4659%09red/hsa:5294%09red/hsa:5501%09red/hsa:2253%09red/hsa:5962%09red/hsa:5217%09red/hsa:60%09red/hsa:3655%09red
Mismatch repair	KEGG PATHWAY	hsa03430	1	23	0.661751069	0.994364485	ENSG00000174371	hsa:9156|	9156|	EXO1, HEX1, hExoI|	http://www.genome.jp/kegg-bin/show_pathway?hsa03430/hsa:9156%09red
Proximal tubule bicarbonate reclamation	KEGG PATHWAY	hsa04964	1	23	0.661751069	0.994364485	ENSG00000014641	hsa:4190|	4190|	MDH1, HEL-S-32, MDH-s, MDHA, MGC:1375, MOR2|	http://www.genome.jp/kegg-bin/show_pathway?hsa04964/hsa:4190%09red
Malaria	KEGG PATHWAY	hsa05144	2	49	0.664709809	0.994364485	ENSG00000135218|ENSG00000111796	hsa:948|hsa:3820|	948|3820|	CD36, BDPLT10, CHDS7, FAT, GP3B, GP4, GPIV, PASIV, SCARB3|KLRB1, CD161, CLEC5B, NKR, NKR-P1, NKR-P1A, NKRP1A, hNKR-P1A|	http://www.genome.jp/kegg-bin/show_pathway?hsa05144/hsa:948%09red/hsa:3820%09red
Lysosome	KEGG PATHWAY	hsa04142	5	122	0.664838441	0.994364485	ENSG00000143387|ENSG00000111670|ENSG00000119655|ENSG00000100600|ENSG00000033627	hsa:1513|hsa:79158|hsa:10577|hsa:5641|hsa:535|	1513|79158|10577|5641|535|	CTSK, CTS02, CTSO, CTSO1, CTSO2, PKND, PYCD|GNPTAB, GNPTA, ICD|NPC2, EDDM1, HE1|LGMN, AEP, LGMN1, PRSC1|ATP6V0A1, ATP6N1, ATP6N1A, Stv1, VPP1, Vph1, a1|	http://www.genome.jp/kegg-bin/show_pathway?hsa04142/hsa:1513%09red/hsa:79158%09red/hsa:5641%09red/hsa:535%09red/hsa:10577%09red
Gastric acid secretion	KEGG PATHWAY	hsa04971	3	75	0.675064747	0.994364485	ENSG00000087460|ENSG00000075624|ENSG00000142875	hsa:2778|hsa:60|hsa:5567|	2778|60|5567|	GNAS, AHO, C20orf45, GNAS1, GPSA, GSA, GSP, NESP, PHP1A, PHP1B, PHP1C, POH|ACTB, BRWS1, PS1TP5BP1|PRKACB, PKA_C-beta, PKACB|	http://www.genome.jp/kegg-bin/show_pathway?hsa04971/hsa:5567%09red/hsa:2778%09red/hsa:60%09red
Vitamin digestion and absorption	KEGG PATHWAY	hsa04977	1	24	0.676695853	0.994364485	ENSG00000107611	hsa:8029|	8029|	CUBN, IFCR, MGA1, gp280|	http://www.genome.jp/kegg-bin/show_pathway?hsa04977/hsa:8029%09red
Ovarian steroidogenesis	KEGG PATHWAY	hsa04913	2	51	0.68525934	0.994364485	ENSG00000087460|ENSG00000142875	hsa:2778|hsa:5567|	2778|5567|	GNAS, AHO, C20orf45, GNAS1, GPSA, GSA, GSP, NESP, PHP1A, PHP1B, PHP1C, POH|PRKACB, PKA_C-beta, PKACB|	http://www.genome.jp/kegg-bin/show_pathway?hsa04913/hsa:5567%09red/hsa:2778%09red
Melanogenesis	KEGG PATHWAY	hsa04916	4	101	0.686420688	0.994364485	ENSG00000182158|ENSG00000187098|ENSG00000087460|ENSG00000142875	hsa:64764|hsa:4286|hsa:2778|hsa:5567|	64764|4286|2778|5567|	CREB3L2, BBF2H7|MITF, CMM8, MI, WS2, WS2A, bHLHe32|GNAS, AHO, C20orf45, GNAS1, GPSA, GSA, GSP, NESP, PHP1A, PHP1B, PHP1C, POH|PRKACB, PKA_C-beta, PKACB|	http://www.genome.jp/kegg-bin/show_pathway?hsa04916/hsa:64764%09red/hsa:5567%09red/hsa:4286%09red/hsa:2778%09red
Maturity onset diabetes of the young	KEGG PATHWAY	hsa04950	1	25	0.690980905	0.994364485	ENSG00000007372	hsa:5080|	5080|	PAX6, AN, AN2, D11S812E, MGDA, WAGR|	http://www.genome.jp/kegg-bin/show_pathway?hsa04950/hsa:5080%09red
Glycosylphosphatidylinositol(GPI)-anchor biosynthesis	KEGG PATHWAY	hsa00563	1	25	0.690980905	0.994364485	ENSG00000197563	hsa:23556|	23556|	PIGN, MCAHS, MCAHS1, MCD4, MDC4, PIG-N|	http://www.genome.jp/kegg-bin/show_pathway?hsa00563/hsa:23556%09red
Endometrial cancer	KEGG PATHWAY	hsa05213	2	52	0.695140486	0.994364485	ENSG00000117020|ENSG00000105851	hsa:10000|hsa:5294|	10000|5294|	AKT3, MPPH, PKB-GAMMA, PKBG, PRKBG, RAC-PK-gamma, RAC-gamma, STK-2|PIK3CG, PI3CG, PI3K, PI3Kgamma, PIK3, p110gamma, p120-PI3K|	http://www.genome.jp/kegg-bin/show_pathway?hsa05213/hsa:5294%09red/hsa:10000%09red
Butanoate metabolism	KEGG PATHWAY	hsa00650	1	26	0.704635323	0.994364485	ENSG00000122971	hsa:35|	35|	ACADS, ACAD3, SCAD|	http://www.genome.jp/kegg-bin/show_pathway?hsa00650/hsa:35%09red
Taste transduction	KEGG PATHWAY	hsa04742	2	53	0.704763526	0.994364485	ENSG00000087460|ENSG00000142875	hsa:2778|hsa:5567|	2778|5567|	GNAS, AHO, C20orf45, GNAS1, GPSA, GSA, GSP, NESP, PHP1A, PHP1B, PHP1C, POH|PRKACB, PKA_C-beta, PKACB|	http://www.genome.jp/kegg-bin/show_pathway?hsa04742/hsa:5567%09red/hsa:2778%09red
Influenza A	KEGG PATHWAY	hsa05164	7	177	0.707879675	0.994364485	ENSG00000105851|ENSG00000117560|ENSG00000109971|ENSG00000117020|ENSG00000100836|ENSG00000050748|ENSG00000075624	hsa:5294|hsa:356|hsa:3312|hsa:10000|hsa:100529063|hsa:5601|hsa:60|	5294|356|3312|10000|100529063|5601|60|	PIK3CG, PI3CG, PI3K, PI3Kgamma, PIK3, p110gamma, p120-PI3K|FASLG, ALPS1B, APT1LG1, APTL, CD178, CD95-L, CD95L, FASL, TNFSF6|HSPA8, HEL-33, HEL-S-72p, HSC54, HSC70, HSC71, HSP71, HSP73, HSPA10, LAP-1, LAP1, NIP71|AKT3, MPPH, PKB-GAMMA, PKBG, PRKBG, RAC-PK-gamma, RAC-gamma, STK-2|BCL2L2-PABPN1|MAPK9, JNK-55, JNK2, JNK2A, JNK2ALPHA, JNK2B, JNK2BETA, PRKM9, SAPK, SAPK1a, p54a, p54aSAPK|ACTB, BRWS1, P…	http://www.genome.jp/kegg-bin/show_pathway?hsa05164/hsa:10000%09red/hsa:5294%09red/hsa:100529063%09red/hsa:3312%09red/hsa:5601%09red/hsa:356%09red/hsa:60%09red
Collecting duct acid secretion	KEGG PATHWAY	hsa04966	1	27	0.717686924	0.994364485	ENSG00000033627	hsa:535|	535|	ATP6V0A1, ATP6N1, ATP6N1A, Stv1, VPP1, Vph1, a1|	http://www.genome.jp/kegg-bin/show_pathway?hsa04966/hsa:535%09red
Non-small cell lung cancer	KEGG PATHWAY	hsa05223	2	56	0.73212006	0.994364485	ENSG00000117020|ENSG00000105851	hsa:10000|hsa:5294|	10000|5294|	AKT3, MPPH, PKB-GAMMA, PKBG, PRKBG, RAC-PK-gamma, RAC-gamma, STK-2|PIK3CG, PI3CG, PI3K, PI3Kgamma, PIK3, p110gamma, p120-PI3K|	http://www.genome.jp/kegg-bin/show_pathway?hsa05223/hsa:5294%09red/hsa:10000%09red
Oxidative phosphorylation	KEGG PATHWAY	hsa00190	5	133	0.733856521	0.994364485	ENSG00000166260|ENSG00000184983|ENSG00000073578|ENSG00000170906|ENSG00000033627	hsa:1353|hsa:4700|hsa:6389|hsa:4696|hsa:535|	1353|4700|6389|4696|535|	COX11, COX11P|NDUFA6, B14, CI-B14, LYRM6, NADHB14|SDHA, CMD1GG, FP, PGL5, SDH1, SDH2, SDHF|NDUFA3, B9, CI-B9|ATP6V0A1, ATP6N1, ATP6N1A, Stv1, VPP1, Vph1, a1|	http://www.genome.jp/kegg-bin/show_pathway?hsa00190/hsa:4700%09red/hsa:6389%09red/hsa:535%09red/hsa:4696%09red/hsa:1353%09red
Thyroid cancer	KEGG PATHWAY	hsa05216	1	29	0.742086862	0.994364485	ENSG00000143549	hsa:7170|	7170|	TPM3, CAPM1, CFTD, HEL-189, HEL-S-82p, NEM1, OK/SW-cl.5, TM-5, TM3, TM30, TM30nm, TM5, TPMsk3, TRK, hscp30|	http://www.genome.jp/kegg-bin/show_pathway?hsa05216/hsa:7170%09red
Herpes simplex infection	KEGG PATHWAY	hsa05168	7	186	0.752903593	0.994364485	ENSG00000117560|ENSG00000064012|ENSG00000186298|ENSG00000179094|ENSG00000164305|ENSG00000055208|ENSG00000050748	hsa:356|hsa:841|hsa:5501|hsa:5187|hsa:836|hsa:23118|hsa:5601|	356|841|5501|5187|836|23118|5601|	FASLG, ALPS1B, APT1LG1, APTL, CD178, CD95-L, CD95L, FASL, TNFSF6|CASP8, ALPS2B, CAP4, Casp-8, FLICE, MACH, MCH5|PPP1CC, PP-1G, PP1C, PPP1G|PER1, PER, RIGUI, hPER|CASP3, CPP32, CPP32B, SCA-1|TAB2, CHTD2, MAP3K7IP2, TAB-2|MAPK9, JNK-55, JNK2, JNK2A, JNK2ALPHA, JNK2B, JNK2BETA, PRKM9, SAPK, SAPK1a, p54a, p54aSAPK|	http://www.genome.jp/kegg-bin/show_pathway?hsa05168/hsa:836%09red/hsa:23118%09red/hsa:5187%09red/hsa:5501%09red/hsa:841%09red/hsa:5601%09red/hsa:356%09red
Other types of O-glycan biosynthesis	KEGG PATHWAY	hsa00514	1	31	0.764379685	0.994364485	ENSG00000106397	hsa:8985|	8985|	PLOD3, LH3|	http://www.genome.jp/kegg-bin/show_pathway?hsa00514/hsa:8985%09red
Serotonergic synapse	KEGG PATHWAY	hsa04726	4	114	0.770108864	0.994364485	ENSG00000164305|ENSG00000087460|ENSG00000151067|ENSG00000142875	hsa:836|hsa:2778|hsa:775|hsa:5567|	836|2778|775|5567|	CASP3, CPP32, CPP32B, SCA-1|GNAS, AHO, C20orf45, GNAS1, GPSA, GSA, GSP, NESP, PHP1A, PHP1B, PHP1C, POH|CACNA1C, CACH2, CACN2, CACNL1A1, CCHL1A1, CaV1.2, LQT8, TS|PRKACB, PKA_C-beta, PKACB|	http://www.genome.jp/kegg-bin/show_pathway?hsa04726/hsa:5567%09red/hsa:836%09red/hsa:2778%09red/hsa:775%09red
Wnt signaling pathway	KEGG PATHWAY	hsa04310	5	140	0.772052674	0.994364485	ENSG00000213923|ENSG00000101849|ENSG00000050748|ENSG00000163637|ENSG00000142875	hsa:1454|hsa:6907|hsa:5601|hsa:166336|hsa:5567|	1454|6907|5601|166336|5567|	CSNK1E, CKIepsilon, HCKIE|TBL1X, EBI, SMAP55, TBL1|MAPK9, JNK-55, JNK2, JNK2A, JNK2ALPHA, JNK2B, JNK2BETA, PRKM9, SAPK, SAPK1a, p54a, p54aSAPK|PRICKLE2, EPM5|PRKACB, PKA_C-beta, PKACB|	http://www.genome.jp/kegg-bin/show_pathway?hsa04310/hsa:6907%09red/hsa:5567%09red/hsa:5601%09red/hsa:1454%09red/hsa:166336%09red
Inositol phosphate metabolism	KEGG PATHWAY	hsa00562	2	61	0.772912212	0.994364485	ENSG00000105851|ENSG00000109452	hsa:5294|hsa:8821|	5294|8821|	PIK3CG, PI3CG, PI3K, PI3Kgamma, PIK3, p110gamma, p120-PI3K|INPP4B|	http://www.genome.jp/kegg-bin/show_pathway?hsa00562/hsa:5294%09red/hsa:8821%09red
RNA polymerase	KEGG PATHWAY	hsa03020	1	32	0.774793375	0.994364485	ENSG00000099817	hsa:5434|	5434|	POLR2E, RPABC1, RPB5, XAP4, hRPB25, hsRPB5|	http://www.genome.jp/kegg-bin/show_pathway?hsa03020/hsa:5434%09red
Gap junction	KEGG PATHWAY	hsa04540	3	89	0.777802364	0.994364485	ENSG00000087460|ENSG00000123416|ENSG00000142875	hsa:2778|hsa:10376|hsa:5567|	2778|10376|5567|	GNAS, AHO, C20orf45, GNAS1, GPSA, GSA, GSP, NESP, PHP1A, PHP1B, PHP1C, POH|TUBA1B, K-ALPHA-1|PRKACB, PKA_C-beta, PKACB|	http://www.genome.jp/kegg-bin/show_pathway?hsa04540/hsa:5567%09red/hsa:2778%09red/hsa:10376%09red
Salivary secretion	KEGG PATHWAY	hsa04970	3	90	0.783998544	0.994364485	ENSG00000087460|ENSG00000104783|ENSG00000142875	hsa:2778|hsa:3783|hsa:5567|	2778|3783|5567|	GNAS, AHO, C20orf45, GNAS1, GPSA, GSA, GSP, NESP, PHP1A, PHP1B, PHP1C, POH|KCNN4, IK1, IKCA1, KCA4, KCa3.1, SK4, hIKCa1, hKCa4, hSK4|PRKACB, PKA_C-beta, PKACB|	http://www.genome.jp/kegg-bin/show_pathway?hsa04970/hsa:5567%09red/hsa:2778%09red/hsa:3783%09red
Parkinson's disease	KEGG PATHWAY	hsa05012	5	143	0.78708505	0.994364485	ENSG00000164305|ENSG00000184983|ENSG00000073578|ENSG00000170906|ENSG00000142875	hsa:836|hsa:4700|hsa:6389|hsa:4696|hsa:5567|	836|4700|6389|4696|5567|	CASP3, CPP32, CPP32B, SCA-1|NDUFA6, B14, CI-B14, LYRM6, NADHB14|SDHA, CMD1GG, FP, PGL5, SDH1, SDH2, SDHF|NDUFA3, B9, CI-B9|PRKACB, PKA_C-beta, PKACB|	http://www.genome.jp/kegg-bin/show_pathway?hsa05012/hsa:4700%09red/hsa:836%09red/hsa:4696%09red/hsa:6389%09red/hsa:5567%09red
Rheumatoid arthritis	KEGG PATHWAY	hsa05323	3	91	0.79005111	0.994364485	ENSG00000143387|ENSG00000112715|ENSG00000033627	hsa:1513|hsa:7422|hsa:535|	1513|7422|535|	CTSK, CTS02, CTSO, CTSO1, CTSO2, PKND, PYCD|VEGFA, MVCD1, VEGF, VPF|ATP6V0A1, ATP6N1, ATP6N1A, Stv1, VPP1, Vph1, a1|	http://www.genome.jp/kegg-bin/show_pathway?hsa05323/hsa:1513%09red/hsa:535%09red/hsa:7422%09red
Leukocyte transendothelial migration	KEGG PATHWAY	hsa04670	4	118	0.792025699	0.994364485	ENSG00000150093|ENSG00000127314|ENSG00000105851|ENSG00000075624	hsa:3688|hsa:5908|hsa:5294|hsa:60|	3688|5908|5294|60|	ITGB1, CD29, FNRB, GPIIA, MDF2, MSK12, VLA-BETA, VLAB|RAP1B, K-REV, RAL1B|PIK3CG, PI3CG, PI3K, PI3Kgamma, PIK3, p110gamma, p120-PI3K|ACTB, BRWS1, PS1TP5BP1|	http://www.genome.jp/kegg-bin/show_pathway?hsa04670/hsa:5908%09red/hsa:3688%09red/hsa:5294%09red/hsa:60%09red
SNARE interactions in vesicular transport	KEGG PATHWAY	hsa04130	1	34	0.794261477	0.994364485	ENSG00000105829	hsa:10282|	10282|	BET1, HBET1|	http://www.genome.jp/kegg-bin/show_pathway?hsa04130/hsa:10282%09red
African trypanosomiasis	KEGG PATHWAY	hsa05143	1	34	0.794261477	0.994364485	ENSG00000117560	hsa:356|	356|	FASLG, ALPS1B, APT1LG1, APTL, CD178, CD95-L, CD95L, FASL, TNFSF6|	http://www.genome.jp/kegg-bin/show_pathway?hsa05143/hsa:356%09red
Cytosolic DNA-sensing pathway	KEGG PATHWAY	hsa04623	2	64	0.794696198	0.994364485	ENSG00000276070|ENSG00000099817	hsa:6351|hsa:5434|	6351|5434|	CCL4, ACT2, AT744.1, G-26, HC21, LAG-1, LAG1, MIP-1-beta, MIP1B, MIP1B1, SCYA2, SCYA4|POLR2E, RPABC1, RPB5, XAP4, hRPB25, hsRPB5|	http://www.genome.jp/kegg-bin/show_pathway?hsa04623/hsa:5434%09red/hsa:6351%09red
Morphine addiction	KEGG PATHWAY	hsa05032	3	93	0.801733193	0.994364485	ENSG00000113448|ENSG00000087460|ENSG00000142875	hsa:5144|hsa:2778|hsa:5567|	5144|2778|5567|	PDE4D, ACRDYS2, DPDE3, HSPDE4D, PDE43, PDE4DN2, STRK1|GNAS, AHO, C20orf45, GNAS1, GPSA, GSA, GSP, NESP, PHP1A, PHP1B, PHP1C, POH|PRKACB, PKA_C-beta, PKACB|	http://www.genome.jp/kegg-bin/show_pathway?hsa05032/hsa:5144%09red/hsa:5567%09red/hsa:2778%09red
Tyrosine metabolism	KEGG PATHWAY	hsa00350	1	35	0.803355573	0.994364485	ENSG00000006534	hsa:221|	221|	ALDH3B1, ALDH4, ALDH7|	http://www.genome.jp/kegg-bin/show_pathway?hsa00350/hsa:221%09red
Alanine, aspartate and glutamate metabolism	KEGG PATHWAY	hsa00250	1	35	0.803355573	0.994364485	ENSG00000108381	hsa:443|	443|	ASPA, ACY2, ASP|	http://www.genome.jp/kegg-bin/show_pathway?hsa00250/hsa:443%09red
Pentose and glucuronate interconversions	KEGG PATHWAY	hsa00040	1	36	0.812048038	0.994364485	ENSG00000197713	hsa:729020|	729020|	RPEL1|	http://www.genome.jp/kegg-bin/show_pathway?hsa00040/hsa:729020%09red
Inflammatory bowel disease (IBD)	KEGG PATHWAY	hsa05321	2	67	0.814610898	0.994364485	ENSG00000168610|ENSG00000069667	hsa:6774|hsa:6095|	6774|6095|	STAT3, APRF, HIES|RORA, NR1F1, ROR1, ROR2, ROR3, RZR-ALPHA, RZRA|	http://www.genome.jp/kegg-bin/show_pathway?hsa05321/hsa:6774%09red/hsa:6095%09red
Pancreatic secretion	KEGG PATHWAY	hsa04972	3	96	0.818229097	0.994364485	ENSG00000087460|ENSG00000127314|ENSG00000041353	hsa:2778|hsa:5908|hsa:5874|	2778|5908|5874|	GNAS, AHO, C20orf45, GNAS1, GPSA, GSA, GSP, NESP, PHP1A, PHP1B, PHP1C, POH|RAP1B, K-REV, RAL1B|RAB27B, C25KG|	http://www.genome.jp/kegg-bin/show_pathway?hsa04972/hsa:5908%09red/hsa:5874%09red/hsa:2778%09red
Purine metabolism	KEGG PATHWAY	hsa00230	6	176	0.818973433	0.994364485	ENSG00000113448|ENSG00000100479|ENSG00000172113|ENSG00000156973|ENSG00000147853|ENSG00000099817	hsa:5144|hsa:5427|hsa:10201|hsa:5147|hsa:50808|hsa:5434|	5144|5427|10201|5147|50808|5434|	PDE4D, ACRDYS2, DPDE3, HSPDE4D, PDE43, PDE4DN2, STRK1|POLE2, DPE2|NME6, IPIA-ALPHA, NDK_6, NM23-H6|PDE6D, JBTS22, PDED|AK3, AK3L1, AK6, AKL3L, AKL3L1, FIX|POLR2E, RPABC1, RPB5, XAP4, hRPB25, hsRPB5|	http://www.genome.jp/kegg-bin/show_pathway?hsa00230/hsa:5144%09red/hsa:5147%09red/hsa:5427%09red/hsa:5434%09red/hsa:50808%09red/hsa:10201%09red
Cysteine and methionine metabolism	KEGG PATHWAY	hsa00270	1	38	0.828298178	0.994364485	ENSG00000014641	hsa:4190|	4190|	MDH1, HEL-S-32, MDH-s, MDHA, MGC:1375, MOR2|	http://www.genome.jp/kegg-bin/show_pathway?hsa00270/hsa:4190%09red
Bladder cancer	KEGG PATHWAY	hsa05219	1	38	0.828298178	0.994364485	ENSG00000112715	hsa:7422|	7422|	VEGFA, MVCD1, VEGF, VPF|	http://www.genome.jp/kegg-bin/show_pathway?hsa05219/hsa:7422%09red
Tuberculosis	KEGG PATHWAY	hsa05152	6	179	0.830607303	0.994364485	ENSG00000064012|ENSG00000166523|ENSG00000164305|ENSG00000117020|ENSG00000033627|ENSG00000050748	hsa:841|hsa:26253|hsa:836|hsa:10000|hsa:535|hsa:5601|	841|26253|836|10000|535|5601|	CASP8, ALPS2B, CAP4, Casp-8, FLICE, MACH, MCH5|CLEC4E, CLECSF9, MINCLE|CASP3, CPP32, CPP32B, SCA-1|AKT3, MPPH, PKB-GAMMA, PKBG, PRKBG, RAC-PK-gamma, RAC-gamma, STK-2|ATP6V0A1, ATP6N1, ATP6N1A, Stv1, VPP1, Vph1, a1|MAPK9, JNK-55, JNK2, JNK2A, JNK2ALPHA, JNK2B, JNK2BETA, PRKM9, SAPK, SAPK1a, p54a, p54aSAPK|	http://www.genome.jp/kegg-bin/show_pathway?hsa05152/hsa:26253%09red/hsa:836%09red/hsa:10000%09red/hsa:841%09red/hsa:5601%09red/hsa:535%09red
RIG-I-like receptor signaling pathway	KEGG PATHWAY	hsa04622	2	70	0.83277988	0.994364485	ENSG00000064012|ENSG00000050748	hsa:841|hsa:5601|	841|5601|	CASP8, ALPS2B, CAP4, Casp-8, FLICE, MACH, MCH5|MAPK9, JNK-55, JNK2, JNK2A, JNK2ALPHA, JNK2B, JNK2BETA, PRKM9, SAPK, SAPK1a, p54a, p54aSAPK|	http://www.genome.jp/kegg-bin/show_pathway?hsa04622/hsa:841%09red/hsa:5601%09red
Calcium signaling pathway	KEGG PATHWAY	hsa04020	6	180	0.834349739	0.994364485	ENSG00000183023|ENSG00000099957|ENSG00000142875|ENSG00000151067|ENSG00000087460|ENSG00000152495	hsa:6546|hsa:9127|hsa:5567|hsa:775|hsa:2778|hsa:814|	6546|9127|5567|775|2778|814|	SLC8A1, NCX1|P2RX6, P2RXL1, P2X6, P2XM|PRKACB, PKA_C-beta, PKACB|CACNA1C, CACH2, CACN2, CACNL1A1, CCHL1A1, CaV1.2, LQT8, TS|GNAS, AHO, C20orf45, GNAS1, GPSA, GSA, GSP, NESP, PHP1A, PHP1B, PHP1C, POH|CAMK4, CaMK_IV, CaMK-GR, IV, caMK|	http://www.genome.jp/kegg-bin/show_pathway?hsa04020/hsa:775%09red/hsa:2778%09red/hsa:5567%09red/hsa:9127%09red/hsa:6546%09red/hsa:814%09red
Hippo signaling pathway	KEGG PATHWAY	hsa04390	5	154	0.835658932	0.994364485	ENSG00000213923|ENSG00000186575|ENSG00000186298|ENSG00000075624|ENSG00000106799	hsa:1454|hsa:4771|hsa:5501|hsa:60|hsa:7046|	1454|4771|5501|60|7046|	CSNK1E, CKIepsilon, HCKIE|NF2, ACN, BANF, SCH|PPP1CC, PP-1G, PP1C, PPP1G|ACTB, BRWS1, PS1TP5BP1|TGFBR1, AAT5, ACVRLK4, ALK-5, ALK5, ESS1, LDS1, LDS1A, LDS2A, MSSE, SKR4, TGFR-1|	http://www.genome.jp/kegg-bin/show_pathway?hsa04390/hsa:7046%09red/hsa:1454%09red/hsa:4771%09red/hsa:60%09red/hsa:5501%09red
Allograft rejection	KEGG PATHWAY	hsa05330	1	39	0.835888989	0.994364485	ENSG00000117560	hsa:356|	356|	FASLG, ALPS1B, APT1LG1, APTL, CD178, CD95-L, CD95L, FASL, TNFSF6|	http://www.genome.jp/kegg-bin/show_pathway?hsa05330/hsa:356%09red
Jak-STAT signaling pathway	KEGG PATHWAY	hsa04630	5	156	0.843439004	0.994364485	ENSG00000091181|ENSG00000168610|ENSG00000117020|ENSG00000105851|ENSG00000171552	hsa:3568|hsa:6774|hsa:10000|hsa:5294|hsa:598|	3568|6774|10000|5294|598|	IL5RA, CD125, CDw125, HSIL5R3, IL5R|STAT3, APRF, HIES|AKT3, MPPH, PKB-GAMMA, PKBG, PRKBG, RAC-PK-gamma, RAC-gamma, STK-2|PIK3CG, PI3CG, PI3K, PI3Kgamma, PIK3, p110gamma, p120-PI3K|BCL2L1, BCL-XL/S, BCL2L, BCLX, BCLXL, BCLXS, Bcl-X, PPP1R52, bcl-xL, bcl-xS|	http://www.genome.jp/kegg-bin/show_pathway?hsa04630/hsa:3568%09red/hsa:6774%09red/hsa:5294%09red/hsa:10000%09red/hsa:598%09red
Bile secretion	KEGG PATHWAY	hsa04976	2	72	0.843983184	0.994364485	ENSG00000087460|ENSG00000142875	hsa:2778|hsa:5567|	2778|5567|	GNAS, AHO, C20orf45, GNAS1, GPSA, GSA, GSP, NESP, PHP1A, PHP1B, PHP1C, POH|PRKACB, PKA_C-beta, PKACB|	http://www.genome.jp/kegg-bin/show_pathway?hsa04976/hsa:5567%09red/hsa:2778%09red
B cell receptor signaling pathway	KEGG PATHWAY	hsa04662	2	72	0.843983184	0.994364485	ENSG00000117020|ENSG00000105851	hsa:10000|hsa:5294|	10000|5294|	AKT3, MPPH, PKB-GAMMA, PKBG, PRKBG, RAC-PK-gamma, RAC-gamma, STK-2|PIK3CG, PI3CG, PI3K, PI3Kgamma, PIK3, p110gamma, p120-PI3K|	http://www.genome.jp/kegg-bin/show_pathway?hsa04662/hsa:5294%09red/hsa:10000%09red
Spliceosome	KEGG PATHWAY	hsa03040	4	130	0.847822761	0.994364485	ENSG00000168883|ENSG00000079134|ENSG00000140829|ENSG00000109971	hsa:10713|hsa:9984|hsa:9785|hsa:3312|	10713|9984|9785|3312|	USP39, 65K, HSPC332, SAD1, SNRNP65|THOC1, HPR1, P84, P84N5|DHX38, DDX38, PRP16, PRPF16|HSPA8, HEL-33, HEL-S-72p, HSC54, HSC70, HSC71, HSP71, HSP73, HSPA10, LAP-1, LAP1, NIP71|	http://www.genome.jp/kegg-bin/show_pathway?hsa03040/hsa:9984%09red/hsa:10713%09red/hsa:3312%09red/hsa:9785%09red
Porphyrin and chlorophyll metabolism	KEGG PATHWAY	hsa00860	1	41	0.850079526	0.994364485	ENSG00000188690	hsa:7390|	7390|	UROS, UROIIIS|	http://www.genome.jp/kegg-bin/show_pathway?hsa00860/hsa:7390%09red
Fat digestion and absorption	KEGG PATHWAY	hsa04975	1	41	0.850079526	0.994364485	ENSG00000135218	hsa:948|	948|	CD36, BDPLT10, CHDS7, FAT, GP3B, GP4, GPIV, PASIV, SCARB3|	http://www.genome.jp/kegg-bin/show_pathway?hsa04975/hsa:948%09red
Retrograde endocannabinoid signaling	KEGG PATHWAY	hsa04723	3	103	0.852223857	0.994364485	ENSG00000050748|ENSG00000151067|ENSG00000142875	hsa:5601|hsa:775|hsa:5567|	5601|775|5567|	MAPK9, JNK-55, JNK2, JNK2A, JNK2ALPHA, JNK2B, JNK2BETA, PRKM9, SAPK, SAPK1a, p54a, p54aSAPK|CACNA1C, CACH2, CACN2, CACNL1A1, CCHL1A1, CaV1.2, LQT8, TS|PRKACB, PKA_C-beta, PKACB|	http://www.genome.jp/kegg-bin/show_pathway?hsa04723/hsa:5567%09red/hsa:5601%09red/hsa:775%09red
Leishmaniasis	KEGG PATHWAY	hsa05140	2	74	0.854500581	0.994364485	ENSG00000150093|ENSG00000055208	hsa:3688|hsa:23118|	3688|23118|	ITGB1, CD29, FNRB, GPIIA, MDF2, MSK12, VLA-BETA, VLAB|TAB2, CHTD2, MAP3K7IP2, TAB-2|	http://www.genome.jp/kegg-bin/show_pathway?hsa05140/hsa:3688%09red/hsa:23118%09red
Metabolism of xenobiotics by cytochrome P450	KEGG PATHWAY	hsa00980	2	74	0.854500581	0.994364485	ENSG00000006534|ENSG00000187134	hsa:221|hsa:1645|	221|1645|	ALDH3B1, ALDH4, ALDH7|AKR1C1, 2-ALPHA-HSD, 20-ALPHA-HSD, C9, DD1, DD1/DD2, DDH, DDH1, H-37, HAKRC, HBAB, MBAB|	http://www.genome.jp/kegg-bin/show_pathway?hsa00980/hsa:1645%09red/hsa:221%09red
Hepatitis C	KEGG PATHWAY	hsa05160	4	133	0.859616532	0.994364485	ENSG00000050748|ENSG00000168610|ENSG00000117020|ENSG00000105851	hsa:5601|hsa:6774|hsa:10000|hsa:5294|	5601|6774|10000|5294|	MAPK9, JNK-55, JNK2, JNK2A, JNK2ALPHA, JNK2B, JNK2BETA, PRKM9, SAPK, SAPK1a, p54a, p54aSAPK|STAT3, APRF, HIES|AKT3, MPPH, PKB-GAMMA, PKBG, PRKBG, RAC-PK-gamma, RAC-gamma, STK-2|PIK3CG, PI3CG, PI3K, PI3Kgamma, PIK3, p110gamma, p120-PI3K|	http://www.genome.jp/kegg-bin/show_pathway?hsa05160/hsa:6774%09red/hsa:5294%09red/hsa:5601%09red/hsa:10000%09red
Ether lipid metabolism	KEGG PATHWAY	hsa00565	1	43	0.863044032	0.994364485	ENSG00000138018	hsa:85465|	85465|	EPT1, SELI, SEPI|	http://www.genome.jp/kegg-bin/show_pathway?hsa00565/hsa:85465%09red
Ribosome	KEGG PATHWAY	hsa03010	4	134	0.863370562	0.994364485	ENSG00000140988|ENSG00000145425|ENSG00000197958|ENSG00000063177	hsa:6187|hsa:6189|hsa:6136|hsa:6141|	6187|6189|6136|6141|	RPS2, LLREP3, S2|RPS3A, FTE1, MFTL, S3A|RPL12, L12|RPL18, L18|	http://www.genome.jp/kegg-bin/show_pathway?hsa03010/hsa:6189%09red/hsa:6141%09red/hsa:6136%09red/hsa:6187%09red
ABC transporters	KEGG PATHWAY	hsa02010	1	44	0.869099964	0.994364485	ENSG00000173208	hsa:225|	225|	ABCD2, ABC39, ALDL1, ALDR, ALDRP, hALDR|	http://www.genome.jp/kegg-bin/show_pathway?hsa02010/hsa:225%09red
Type I diabetes mellitus	KEGG PATHWAY	hsa04940	1	45	0.874888345	0.994364485	ENSG00000117560	hsa:356|	356|	FASLG, ALPS1B, APT1LG1, APTL, CD178, CD95-L, CD95L, FASL, TNFSF6|	http://www.genome.jp/kegg-bin/show_pathway?hsa04940/hsa:356%09red
Basal transcription factors	KEGG PATHWAY	hsa03022	1	45	0.874888345	0.994364485	ENSG00000197265	hsa:2961|	2961|	GTF2E2, FE, TF2E2, TFIIE-B|	http://www.genome.jp/kegg-bin/show_pathway?hsa03022/hsa:2961%09red
Amino sugar and nucleotide sugar metabolism	KEGG PATHWAY	hsa00520	1	47	0.885709176	0.994364485	ENSG00000156958	hsa:2585|	2585|	GALK2, GK2|	http://www.genome.jp/kegg-bin/show_pathway?hsa00520/hsa:2585%09red
Nucleotide excision repair	KEGG PATHWAY	hsa03420	1	47	0.885709176	0.994364485	ENSG00000100479	hsa:5427|	5427|	POLE2, DPE2|	http://www.genome.jp/kegg-bin/show_pathway?hsa03420/hsa:5427%09red
Ribosome biogenesis in eukaryotes	KEGG PATHWAY	hsa03008	2	84	0.897983835	0.994364485	ENSG00000058729|ENSG00000172336	hsa:55781|hsa:10248|	55781|10248|	RIOK2, RIO2|POP7, 0610037N12Rik, RPP2, RPP20|	http://www.genome.jp/kegg-bin/show_pathway?hsa03008/hsa:10248%09red/hsa:55781%09red
Cell adhesion molecules (CAMs)	KEGG PATHWAY	hsa04514	4	145	0.899279104	0.994364485	ENSG00000150637|ENSG00000150093|ENSG00000142949|ENSG00000091409	hsa:10666|hsa:3688|hsa:5792|hsa:3655|	10666|3688|5792|3655|	CD226, DNAM-1, DNAM1, PTA1, TLiSA1|ITGB1, CD29, FNRB, GPIIA, MDF2, MSK12, VLA-BETA, VLAB|PTPRF, LAR|ITGA6, CD49f, ITGA6B, VLA-6|	http://www.genome.jp/kegg-bin/show_pathway?hsa04514/hsa:10666%09red/hsa:3688%09red/hsa:5792%09red/hsa:3655%09red
Mineral absorption	KEGG PATHWAY	hsa04978	1	51	0.904626237	0.994364485	ENSG00000183023	hsa:6546|	6546|	SLC8A1, NCX1|	http://www.genome.jp/kegg-bin/show_pathway?hsa04978/hsa:6546%09red
Lysine degradation	KEGG PATHWAY	hsa00310	1	51	0.904626237	0.994364485	ENSG00000106397	hsa:8985|	8985|	PLOD3, LH3|	http://www.genome.jp/kegg-bin/show_pathway?hsa00310/hsa:8985%09red
HTLV-I infection	KEGG PATHWAY	hsa05166	8	261	0.911006713	0.994364485	ENSG00000105851|ENSG00000031823|ENSG00000106799|ENSG00000171552|ENSG00000142875|ENSG00000100479|ENSG00000117020|ENSG00000115594	hsa:5294|hsa:8498|hsa:7046|hsa:598|hsa:5567|hsa:5427|hsa:10000|hsa:3554|	5294|8498|7046|598|5567|5427|10000|3554|	PIK3CG, PI3CG, PI3K, PI3Kgamma, PIK3, p110gamma, p120-PI3K|RANBP3|TGFBR1, AAT5, ACVRLK4, ALK-5, ALK5, ESS1, LDS1, LDS1A, LDS2A, MSSE, SKR4, TGFR-1|BCL2L1, BCL-XL/S, BCL2L, BCLX, BCLXL, BCLXS, Bcl-X, PPP1R52, bcl-xL, bcl-xS|PRKACB, PKA_C-beta, PKACB|POLE2, DPE2|AKT3, MPPH, PKB-GAMMA, PKBG, PRKBG, RAC-PK-gamma, RAC-gamma, STK-2|IL1R1, CD121A, D2S1473, IL-1R-alpha, IL1R, IL1RA, P80|	http://www.genome.jp/kegg-bin/show_pathway?hsa05166/hsa:8498%09red/hsa:3554%09red/hsa:10000%09red/hsa:598%09red/hsa:5427%09red/hsa:7046%09red/hsa:5294%09red/hsa:5567%09red
Autoimmune thyroid disease	KEGG PATHWAY	hsa05320	1	54	0.916730941	0.994364485	ENSG00000117560	hsa:356|	356|	FASLG, ALPS1B, APT1LG1, APTL, CD178, CD95-L, CD95L, FASL, TNFSF6|	http://www.genome.jp/kegg-bin/show_pathway?hsa05320/hsa:356%09red
Cytokine-cytokine receptor interaction	KEGG PATHWAY	hsa04060	8	265	0.9186229	0.994364485	ENSG00000091181|ENSG00000183625|ENSG00000117560|ENSG00000106799|ENSG00000112715|ENSG00000121807|ENSG00000276070|ENSG00000115594	hsa:3568|hsa:1232|hsa:356|hsa:7046|hsa:7422|hsa:729230|hsa:6351|hsa:3554|	3568|1232|356|7046|7422|729230|6351|3554|	IL5RA, CD125, CDw125, HSIL5R3, IL5R|CCR3, CC-CKR-3, CD193, CKR3, CMKBR3|FASLG, ALPS1B, APT1LG1, APTL, CD178, CD95-L, CD95L, FASL, TNFSF6|TGFBR1, AAT5, ACVRLK4, ALK-5, ALK5, ESS1, LDS1, LDS1A, LDS2A, MSSE, SKR4, TGFR-1|VEGFA, MVCD1, VEGF, VPF|CCR2, CC-CKR-2, CCR-2, CCR2A, CCR2B, CD192, CKR2, CKR2A, CKR2B, CMKBR2, MCP-1-R|CCL4, ACT2, AT744.1, G-26, HC21, LAG-1, LAG1, MIP-1-beta, MIP1B, MIP1B1, SCYA…	http://www.genome.jp/kegg-bin/show_pathway?hsa04060/hsa:3568%09red/hsa:1232%09red/hsa:3554%09red/hsa:729230%09red/hsa:7422%09red/hsa:7046%09red/hsa:6351%09red/hsa:356%09red
mRNA surveillance pathway	KEGG PATHWAY	hsa03015	2	91	0.920857748	0.994364485	ENSG00000186298|ENSG00000100836	hsa:5501|hsa:100529063|	5501|100529063|	PPP1CC, PP-1G, PP1C, PPP1G|BCL2L2-PABPN1|	http://www.genome.jp/kegg-bin/show_pathway?hsa03015/hsa:100529063%09red/hsa:5501%09red
Fc gamma R-mediated phagocytosis	KEGG PATHWAY	hsa04666	2	91	0.920857748	0.994364485	ENSG00000117020|ENSG00000105851	hsa:10000|hsa:5294|	10000|5294|	AKT3, MPPH, PKB-GAMMA, PKBG, PRKBG, RAC-PK-gamma, RAC-gamma, STK-2|PIK3CG, PI3CG, PI3K, PI3Kgamma, PIK3, p110gamma, p120-PI3K|	http://www.genome.jp/kegg-bin/show_pathway?hsa04666/hsa:5294%09red/hsa:10000%09red
MicroRNAs in cancer	KEGG PATHWAY	hsa05206	9	297	0.927063838	0.994364485	ENSG00000168283|ENSG00000198793|ENSG00000164045|ENSG00000137710|ENSG00000160691|ENSG00000164305|ENSG00000112715|ENSG00000114861|ENSG00000168610	hsa:648|hsa:2475|hsa:993|hsa:5962|hsa:6464|hsa:836|hsa:7422|hsa:27086|hsa:6774|	648|2475|993|5962|6464|836|7422|27086|6774|	BMI1, FLVI2/BMI1, PCGF4, RNF51|MTOR, FRAP, FRAP1, FRAP2, RAFT1, RAPT1|CDC25A, CDC25A2|RDX, DFNB24|SHC1, SHC, SHCA|CASP3, CPP32, CPP32B, SCA-1|VEGFA, MVCD1, VEGF, VPF|FOXP1, 12CC4, QRF1, hFKH1B|STAT3, APRF, HIES|	http://www.genome.jp/kegg-bin/show_pathway?hsa05206/hsa:993%09red/hsa:6774%09red/hsa:27086%09red/hsa:648%09red/hsa:836%09red/hsa:5962%09red/hsa:7422%09red/hsa:2475%09red/hsa:6464%09red
Staphylococcus aureus infection	KEGG PATHWAY	hsa05150	1	57	0.927300544	0.994364485	ENSG00000159403	hsa:715|	715|	C1R|	http://www.genome.jp/kegg-bin/show_pathway?hsa05150/hsa:715%09red
Steroid hormone biosynthesis	KEGG PATHWAY	hsa00140	1	57	0.927300544	0.994364485	ENSG00000187134	hsa:1645|	1645|	AKR1C1, 2-ALPHA-HSD, 20-ALPHA-HSD, C9, DD1, DD1/DD2, DDH, DDH1, H-37, HAKRC, HBAB, MBAB|	http://www.genome.jp/kegg-bin/show_pathway?hsa00140/hsa:1645%09red
Axon guidance	KEGG PATHWAY	hsa04360	3	127	0.930167042	0.994364485	ENSG00000071051|ENSG00000150093|ENSG00000187764	hsa:8440|hsa:3688|hsa:10507|	8440|3688|10507|	NCK2, GRB4, NCKbeta|ITGB1, CD29, FNRB, GPIIA, MDF2, MSK12, VLA-BETA, VLAB|SEMA4D, C9orf164, CD100, M-sema-G, SEMAJ, coll-4|	http://www.genome.jp/kegg-bin/show_pathway?hsa04360/hsa:3688%09red/hsa:8440%09red/hsa:10507%09red
Long-term depression	KEGG PATHWAY	hsa04730	1	60	0.93652957	0.994364485	ENSG00000087460	hsa:2778|	2778|	GNAS, AHO, C20orf45, GNAS1, GPSA, GSA, GSP, NESP, PHP1A, PHP1B, PHP1C, POH|	http://www.genome.jp/kegg-bin/show_pathway?hsa04730/hsa:2778%09red
RNA transport	KEGG PATHWAY	hsa03013	4	163	0.940306707	0.994364485	ENSG00000100401|ENSG00000006744|ENSG00000172336|ENSG00000079134	hsa:5905|hsa:60528|hsa:10248|hsa:9984|	5905|60528|10248|9984|	RANGAP1, Fug1, RANGAP, SD|ELAC2, COXPD17, ELC2, HPC2|POP7, 0610037N12Rik, RPP2, RPP20|THOC1, HPR1, P84, P84N5|	http://www.genome.jp/kegg-bin/show_pathway?hsa03013/hsa:10248%09red/hsa:9984%09red/hsa:5905%09red/hsa:60528%09red
Ubiquitin mediated proteolysis	KEGG PATHWAY	hsa04120	3	137	0.949671162	0.994364485	ENSG00000023445|ENSG00000170142|ENSG00000101197	hsa:330|hsa:7325|hsa:79444|	330|7325|79444|	BIRC3, AIP1, API2, CIAP2, HAIP1, HIAP1, MALT2, MIHC, RNF49, c-IAP2|UBE2E2, UBCH8|BIRC7, KIAP, LIVIN, ML-IAP, MLIAP, RNF50|	http://www.genome.jp/kegg-bin/show_pathway?hsa04120/hsa:79444%09red/hsa:7325%09red/hsa:330%09red
Drug metabolism - cytochrome P450	KEGG PATHWAY	hsa00982	1	68	0.95581141	0.994364485	ENSG00000006534	hsa:221|	221|	ALDH3B1, ALDH4, ALDH7|	http://www.genome.jp/kegg-bin/show_pathway?hsa00982/hsa:221%09red
Complement and coagulation cascades	KEGG PATHWAY	hsa04610	1	69	0.957767299	0.994364485	ENSG00000159403	hsa:715|	715|	C1R|	http://www.genome.jp/kegg-bin/show_pathway?hsa04610/hsa:715%09red
Oocyte meiosis	KEGG PATHWAY	hsa04114	2	110	0.960981906	0.994364485	ENSG00000186298|ENSG00000142875	hsa:5501|hsa:5567|	5501|5567|	PPP1CC, PP-1G, PP1C, PPP1G|PRKACB, PKA_C-beta, PKACB|	http://www.genome.jp/kegg-bin/show_pathway?hsa04114/hsa:5567%09red/hsa:5501%09red
Endocytosis	KEGG PATHWAY	hsa04144	5	213	0.966211825	0.994364485	ENSG00000161203|ENSG00000106799|ENSG00000109971|ENSG00000197959|ENSG00000242247	hsa:1173|hsa:7046|hsa:3312|hsa:26052|hsa:26286|	1173|7046|3312|26052|26286|	AP2M1, AP50, CLAPM1, mu2|TGFBR1, AAT5, ACVRLK4, ALK-5, ALK5, ESS1, LDS1, LDS1A, LDS2A, MSSE, SKR4, TGFR-1|HSPA8, HEL-33, HEL-S-72p, HSC54, HSC70, HSC71, HSP71, HSP73, HSPA10, LAP-1, LAP1, NIP71|DNM3, Dyna_III|ARFGAP3, ARFGAP1|	http://www.genome.jp/kegg-bin/show_pathway?hsa04144/hsa:7046%09red/hsa:1173%09red/hsa:26286%09red/hsa:3312%09red/hsa:26052%09red
RNA degradation	KEGG PATHWAY	hsa03018	1	74	0.966323233	0.994364485	ENSG00000111596	hsa:4848|	4848|	CNOT2, CDC36, NOT2, NOT2H|	http://www.genome.jp/kegg-bin/show_pathway?hsa03018/hsa:4848%09red
TGF-beta signaling pathway	KEGG PATHWAY	hsa04350	1	80	0.974336157	0.994364485	ENSG00000106799	hsa:7046|	7046|	TGFBR1, AAT5, ACVRLK4, ALK-5, ALK5, ESS1, LDS1, LDS1A, LDS2A, MSSE, SKR4, TGFR-1|	http://www.genome.jp/kegg-bin/show_pathway?hsa04350/hsa:7046%09red
Chemical carcinogenesis	KEGG PATHWAY	hsa05204	1	80	0.974336157	0.994364485	ENSG00000006534	hsa:221|	221|	ALDH3B1, ALDH4, ALDH7|	http://www.genome.jp/kegg-bin/show_pathway?hsa05204/hsa:221%09red
Cell cycle	KEGG PATHWAY	hsa04110	2	124	0.977146052	0.994364485	ENSG00000115947|ENSG00000164045	hsa:5000|hsa:993|	5000|993|	ORC4, ORC4L, ORC4P|CDC25A, CDC25A2|	http://www.genome.jp/kegg-bin/show_pathway?hsa04110/hsa:993%09red/hsa:5000%09red
Tight junction	KEGG PATHWAY	hsa04530	2	134	0.98449433	0.994844697	ENSG00000117020|ENSG00000075624	hsa:10000|hsa:60|	10000|60|	AKT3, MPPH, PKB-GAMMA, PKBG, PRKBG, RAC-PK-gamma, RAC-gamma, STK-2|ACTB, BRWS1, PS1TP5BP1|	http://www.genome.jp/kegg-bin/show_pathway?hsa04530/hsa:10000%09red/hsa:60%09red
Neuroactive ligand-receptor interaction	KEGG PATHWAY	hsa04080	6	275	0.986231323	0.994844697	ENSG00000147145|ENSG00000145649|ENSG00000099957|ENSG00000175591|ENSG00000134489|ENSG00000180739	hsa:2846|hsa:3001|hsa:9127|hsa:5029|hsa:59340|hsa:53637|	2846|3001|9127|5029|59340|53637|	LPAR4, GPR23, LPA4, P2RY9, P2Y5-LIKE, P2Y9|GZMA, CTLA3, HFSP|P2RX6, P2RXL1, P2X6, P2XM|P2RY2, HP2U, P2RU1, P2U, P2U1, P2UR, P2Y2, P2Y2R|HRH4, AXOR35, BG26, GPCR105, GPRv53, H4, H4R, HH4R|S1PR5, EDG8, Edg-8, S1P5, SPPR-1, SPPR-2|	http://www.genome.jp/kegg-bin/show_pathway?hsa04080/hsa:5029%09red/hsa:59340%09red/hsa:2846%09red/hsa:9127%09red/hsa:3001%09red/hsa:53637%09red
Metabolic pathways	KEGG PATHWAY	hsa01100	37	1213	0.997247495	0.999999991	ENSG00000166548|ENSG00000103056|ENSG00000183010|ENSG00000014641|ENSG00000172113|ENSG00000166260|ENSG00000073578|ENSG00000139629|ENSG00000184983|ENSG00000062485|ENSG00000160216|ENSG00000122971|ENSG00000197563|ENSG00000065357|ENSG00000154227|ENSG00000099817|ENSG00000114491|ENSG00000060971|ENSG00000176928|ENSG00000185813|ENSG00000007350|ENSG00000108381|ENSG00000156958|ENSG00000100479|ENSG00000166165…	hsa:7084|hsa:55512|hsa:5831|hsa:4190|hsa:10201|hsa:1353|hsa:6389|hsa:11226|hsa:4700|hsa:1431|hsa:56894|hsa:35|hsa:23556|hsa:1606|hsa:204219|hsa:5434|hsa:7372|hsa:30|hsa:51301|hsa:5833|hsa:8277|hsa:443|hsa:2585|hsa:5427|hsa:1152|hsa:221|hsa:85465|hsa:160851|hsa:5213|hsa:8821|hsa:2182|hsa:5211|hsa:7083|hsa:7390|hsa:4696|hsa:535|hsa:729020|	7084|55512|5831|4190|10201|1353|6389|11226|4700|1431|56894|35|23556|1606|204219|5434|7372|30|51301|5833|8277|443|2585|5427|1152|221|85465|160851|5213|8821|2182|5211|7083|7390|4696|535|729020|	TK2, MTDPS2, MTTK|SMPD3, NSMASE2|PYCR1, ARCL2B, ARCL3B, P5C, P5CR, PIG45, PP222, PRO3, PYCR|MDH1, HEL-S-32, MDH-s, MDHA, MGC:1375, MOR2|NME6, IPIA-ALPHA, NDK_6, NM23-H6|COX11, COX11P|SDHA, CMD1GG, FP, PGL5, SDH1, SDH2, SDHF|GALNT6, GALNAC-T6, GalNAcT6|NDUFA6, B14, CI-B14, LYRM6, NADHB14|CS|AGPAT3, LPAAT-GAMMA1, LPAAT3|ACADS, ACAD3, SCAD|PIGN, MCAHS, MCAHS1, MCD4, MDC4, PIG-N|DGKA, DAGK, DAGK1, DG…	http://www.genome.jp/kegg-bin/show_pathway?hsa01100/hsa:1353%09red/hsa:8277%09red/hsa:7390%09red/hsa:1606%09red/hsa:535%09red/hsa:55512%09red/hsa:443%09red/hsa:1431%09red/hsa:51301%09red/hsa:160851%09red/hsa:5434%09red/hsa:1152%09red/hsa:6389%09red/hsa:2585%09red/hsa:204219%09red/hsa:5211%09red/hsa:5213%09red/hsa:10201%09red/hsa:2182%09red/hsa:7083%09red/hsa:221%09red/hsa:5831%09red/hsa:4696%09re…
Olfactory transduction	KEGG PATHWAY	hsa04740	1	405	0.999999991	0.999999991	ENSG00000142875	hsa:5567|	5567|	PRKACB, PKA_C-beta, PKACB|	http://www.genome.jp/kegg-bin/show_pathway?hsa04740/hsa:5567%09red
--------------------
#Term	Database	ID	Input number	Background number	P-Value	Corrected P-Value	Input	KO	Entrez_ID	KO_name	Hyperlink
--------------------
#Term	Database	ID	Input number	Background number	P-Value	Corrected P-Value	Input	KO	Entrez_ID	KO_name	Hyperlink
--------------------
