# Supplementary material for: Peripheral whole blood lncRNA expression analysis in patients with eosinophilic asthma
Source: Medicine (Baltimore). 2018 Feb 23;97(8):e9817. doi: 10.1097/MD.0000000000009817 (PMC5842023; doi:10.1097/MD.0000000000009817)
Supplement: Supplemental Digital Content [file medi-97-e9817-s011.xls]

## Sheet: TableE11 lncRNA_mRNA_co_express
lncRNA_ID	lncRNA_Gene_ID	lncRNA_Gene_Symbol	Status	mRNA_ID	mRNA_Gene_ID	mRNA_Gene_Symbol	mRNA_Gene_Description	Pearson_correlation	Pvalue
ENST00000600726.5	ENSG00000267858.5	MZF1-AS1	Annotated_lncRNA	ENST00000514423	ENSG00000087008	ACOX3	Acyl-CoA dehydrogenase/oxidase, N-terminal and middle domain||Acyl-CoA oxidase, C-terminal||Acyl-CoA oxidase/dehydrogenase, central domain||Acyl-CoA oxidase||Acyl-CoA dehydrogenase/oxidase C-terminal	0.95424	1.4631e-06
ENST00000600726.5	ENSG00000267858.5	MZF1-AS1	Annotated_lncRNA	ENST00000458223	ENSG00000160200	CBS	Cysteine synthase/cystathionine beta-synthase, pyridoxal-phosphate attachment site||Tryptophan synthase beta subunit-like PLP-dependent enzyme||CBS domain||Cystathionine beta-synthase	0.966276	3.24621e-07
ENST00000600726.5	ENSG00000267858.5	MZF1-AS1	Annotated_lncRNA	ENST00000436869	ENSG00000163053	SLC16A14	Major facilitator superfamily||Major facilitator superfamily domain||-	0.966312	3.22922e-07
ENST00000530525.1	ENSG00000255143.1	RP11-805J14.3	Annotated_lncRNA	ENST00000430798	ENSG00000106415	GLCCI1	Glucocorticoid-induced transcript 1 protein||Glucocorticoid-induced transcript 1/FAM117	0.961426	6.30371e-07
ENST00000530525.1	ENSG00000255143.1	RP11-805J14.3	Annotated_lncRNA	ENST00000375805	ENSG00000204420	C6orf25	G6B family	0.999987	0
ENST00000530525.1	ENSG00000255143.1	RP11-805J14.3	Annotated_lncRNA	ENST00000532028	ENSG00000135365	PHF21A	Zinc finger, PHD-type||-||Zinc finger, PHD-type, conserved site||Zinc finger, FYVE/PHD-type||Zinc finger, PHD-finger||Zinc finger, RING/FYVE/PHD-type	1	0
ENST00000530525.1	ENSG00000255143.1	RP11-805J14.3	Annotated_lncRNA	ENST00000407298	ENSG00000179750	APOBEC3B	Cytidine deaminase-like||Cytidine and deoxycytidylate deaminases, zinc-binding||APOBEC/CMP deaminase, zinc-binding||APOBEC-like, N-terminal	0.985584	4.78683e-09
ENST00000530525.1	ENSG00000255143.1	RP11-805J14.3	Annotated_lncRNA	ENST00000592492	ENSG00000108799	EZH1	SET domain||Histone-lysine N-methyltransferase EZH1||Tesmin/TSO1-like CXC domain||SANT/Myb domain||Histone-lysine N-methyltransferase EZH1/EZH2||CXC domain	1	0
ENST00000530525.1	ENSG00000255143.1	RP11-805J14.3	Annotated_lncRNA	ENST00000577535	ENSG00000109079	TNFAIP1	BTB/POZ domain||SKP1/BTB/POZ domain||-||Potassium channel tetramerisation-type BTB domain	0.999568	0
ENST00000530525.1	ENSG00000255143.1	RP11-805J14.3	Annotated_lncRNA	ENST00000587658	ENSG00000153885	KCTD15	-||SKP1/BTB/POZ domain||BTB/POZ domain||Potassium channel tetramerisation-type BTB domain	0.999979	0
ENST00000530525.1	ENSG00000255143.1	RP11-805J14.3	Annotated_lncRNA	ENST00000470715	ENSG00000006704	GTF2IRD1	Transcription factor II-I||GTF2I-like repeat	0.979613	2.68073e-08
ENST00000530525.1	ENSG00000255143.1	RP11-805J14.3	Annotated_lncRNA	ENST00000565516	ENSG00000102984	ZNF821	Zinc finger C2H2-type/integrase DNA-binding domain||Zinc finger, C2H2||-||Zinc finger, C2H2-like	1	0
ENST00000530525.1	ENSG00000255143.1	RP11-805J14.3	Annotated_lncRNA	ENST00000356000	ENSG00000133318	RTN3	-||Reticulon	0.986205	3.84478e-09
ENST00000530525.1	ENSG00000255143.1	RP11-805J14.3	Annotated_lncRNA	ENST00000433814	ENSG00000185619	PCGF3	Zinc finger, RING-type||RAWUL domain||Zinc finger, RING/FYVE/PHD-type||Zinc finger, C3HC4 RING-type||-||Zinc finger, RING-type, conserved site	1	0
ENST00000530525.1	ENSG00000255143.1	RP11-805J14.3	Annotated_lncRNA	ENST00000588537	ENSG00000171425	ZNF581	Zinc finger C2H2-type/integrase DNA-binding domain||Zinc finger, C2H2||Zinc finger, C2H2-like	1	0
ENST00000530525.1	ENSG00000255143.1	RP11-805J14.3	Annotated_lncRNA	ENST00000526180	ENSG00000109846	CRYAB	Alpha crystallin/Hsp20 domain||HSP20-like chaperone||Alpha-crystallin, subunit B||Alpha-crystallin, N-terminal||Alpha crystallin/Heat shock protein||Small heat shock protein HSP20	1	0
ENST00000530525.1	ENSG00000255143.1	RP11-805J14.3	Annotated_lncRNA	ENST00000559706	ENSG00000140307	GTF2A2	Transcription factor IIA, beta-barrel||Transcription initiation factor IIA, gamma subunit, N-terminal||Transcription factor IIA, helical||Transcription initiation factor IIA, gamma subunit||Transcription initiation factor IIA, gamma subunit, C-terminal	0.963109	5.05766e-07
ENST00000530525.1	ENSG00000255143.1	RP11-805J14.3	Annotated_lncRNA	ENST00000589119	ENSG00000175221	MED16	-||Mediator complex, subunit Med16||Soluble quinoprotein glucose/sorbosone dehydrogenase||WD40/YVTN repeat-like-containing domain||WD40-repeat-containing domain||WD40 repeat	0.999995	0
ENST00000530525.1	ENSG00000255143.1	RP11-805J14.3	Annotated_lncRNA	ENST00000598492	ENSG00000105085	MED26	Transcription elongation factor, TFIIS/CRSP70, N-terminal, sub-type||Mediator complex subunit 26, C-terminal domain||Transcription factor IIS, N-terminal||Mediator complex subunit 26, middle domain	1	0
ENST00000530525.1	ENSG00000255143.1	RP11-805J14.3	Annotated_lncRNA	ENST00000515620	ENSG00000080822	CLDND1	PMP-22/EMP/MP20/Claudin superfamily||-	0.967806	2.58029e-07
ENST00000530525.1	ENSG00000255143.1	RP11-805J14.3	Annotated_lncRNA	ENST00000534880	ENSG00000174038	C9orf131	Uncharacterised protein C9orf131||-	1	0
ENST00000530525.1	ENSG00000255143.1	RP11-805J14.3	Annotated_lncRNA	ENST00000456310	ENSG00000113790	EHHADH	Crotonase superfamily||Enoyl-CoA hydratase/isomerase, conserved site||3-hydroxyacyl-CoA dehydrogenase, conserved site||NAD(P)-binding domain||6-phosphogluconate dehydrogenase, domain 2||6-phosphogluconate dehydrogenase C-terminal domain-like||ClpP/crotona	0.977077	4.79696e-08
ENST00000530525.1	ENSG00000255143.1	RP11-805J14.3	Annotated_lncRNA	ENST00000484798	ENSG00000142583	SLC2A5	Major facilitator, sugar transporter-like||Fructose transporter, type 5 (GLUT5)||Sugar transporter, conserved site||Major facilitator superfamily domain||Sugar/inositol transporter	0.979547	2.72372e-08
ENST00000530525.1	ENSG00000255143.1	RP11-805J14.3	Annotated_lncRNA	ENST00000562008	ENSG00000125170	DOK4	PH domain-like||Pleckstrin homology domain||IRS-type PTB domain	0.976456	5.47648e-08
ENST00000530525.1	ENSG00000255143.1	RP11-805J14.3	Annotated_lncRNA	ENST00000389328	ENSG00000167632	TRAPPC9	-||TRAPP II complex, Trs120	0.980548	2.12277e-08
ENST00000530525.1	ENSG00000255143.1	RP11-805J14.3	Annotated_lncRNA	ENST00000313565	ENSG00000102984	ZNF821	Zinc finger C2H2-type/integrase DNA-binding domain||Zinc finger, C2H2||-||Zinc finger, C2H2-like	1	0
ENST00000530525.1	ENSG00000255143.1	RP11-805J14.3	Annotated_lncRNA	ENST00000525474	ENSG00000134802	SLC43A3	-||Solute carrier family 43 member 3||Major facilitator superfamily||Major facilitator superfamily domain	0.999999	0
ENST00000530525.1	ENSG00000255143.1	RP11-805J14.3	Annotated_lncRNA	ENST00000526821	ENSG00000123472	ATPAF1	-||ATP11	0.994379	4.37899e-11
ENST00000530525.1	ENSG00000255143.1	RP11-805J14.3	Annotated_lncRNA	ENST00000504927	ENSG00000204580	DDR1	Protein kinase-like domain||Protein kinase domain||Tyrosine-protein kinase, active site||Tyrosine-protein kinase, receptor class II, conserved site||Coagulation factor 5/8 C-terminal domain||Tyrosine-protein kinase, catalytic domain||Galactose-binding dom	0.999944	0
ENST00000530525.1	ENSG00000255143.1	RP11-805J14.3	Annotated_lncRNA	ENST00000439218	ENSG00000003509	NDUFAF7	Putative S-adenosyl-L-methionine-dependent methyltransferase MidA||S-adenosyl-L-methionine-dependent methyltransferase	0.959996	7.5438e-07
ENST00000530525.1	ENSG00000255143.1	RP11-805J14.3	Annotated_lncRNA	ENST00000457586	ENSG00000171867	PRNP	Prion/Doppel protein, beta-ribbon domain||Major prion protein N-terminal domain||Prion protein	1	0
ENST00000530525.1	ENSG00000255143.1	RP11-805J14.3	Annotated_lncRNA	ENST00000424381	ENSG00000170142	UBE2E1	Ubiquitin-conjugating enzyme E2||Ubiquitin-conjugating enzyme, active site||Ubiquitin-conjugating enzyme/RWD-like	1	0
ENST00000530525.1	ENSG00000255143.1	RP11-805J14.3	Annotated_lncRNA	ENST00000565036	ENSG00000167196	FBXO22	F-box domain||FIST, C-domain||-	0.999103	4.44089e-15
ENST00000530525.1	ENSG00000255143.1	RP11-805J14.3	Annotated_lncRNA	ENST00000358400	ENSG00000005471	ABCB4	ABC transporter-like||ABC transporter type 1, transmembrane domain||AAA+ ATPase domain||-||P-loop containing nucleoside triphosphate hydrolase||ABC transporter, conserved site	0.964485	4.19191e-07
ENST00000530525.1	ENSG00000255143.1	RP11-805J14.3	Annotated_lncRNA	ENST00000559617	ENSG00000137843	PAK6	Protein kinase, ATP binding site||-||CRIB domain||Protein kinase domain||Protein kinase-like domain	0.954678	1.39537e-06
ENST00000530525.1	ENSG00000255143.1	RP11-805J14.3	Annotated_lncRNA	ENST00000435928	ENSG00000122786	CALD1	Caldesmon||Caldesmon/lymphocyte specific protein	0.998678	3.17524e-14
ENST00000530525.1	ENSG00000255143.1	RP11-805J14.3	Annotated_lncRNA	ENST00000429387	ENSG00000125900	SIRPD	Immunoglobulin-like fold||Immunoglobulin V-set domain||Immunoglobulin-like domain||-||Immunoglobulin subtype	0.999995	0
ENST00000530525.1	ENSG00000255143.1	RP11-805J14.3	Annotated_lncRNA	ENST00000563558	ENSG00000013364	MVP	Major vault protein, N-terminal||-||Shoulder domain	1	0
ENST00000530525.1	ENSG00000255143.1	RP11-805J14.3	Annotated_lncRNA	ENST00000340030	ENSG00000117560	FASLG	Tumour necrosis factor||Tumour necrosis factor-like domain||Tumour necrosis factor domain||Tumor necrosis factor ligand superfamily member 6||Tumour necrosis factor, conserved site	1	0
ENST00000530525.1	ENSG00000255143.1	RP11-805J14.3	Annotated_lncRNA	ENST00000373250	ENSG00000198157	HMGN5	High mobility group protein HMGN	1	0
ENST00000530525.1	ENSG00000255143.1	RP11-805J14.3	Annotated_lncRNA	ENST00000498202	ENSG00000213160	KLHL23	Kelch-type beta propeller||BTB-kelch protein||BTB/POZ domain||Kelch repeat type 1||-||Galactose oxidase, beta-propeller||SKP1/BTB/POZ domain||BTB/Kelch-associated	1	0
ENST00000530525.1	ENSG00000255143.1	RP11-805J14.3	Annotated_lncRNA	ENST00000382668	ENSG00000180185	FAHD1	Fumarylacetoacetase, C-terminal-related	0.992867	1.43695e-10
ENST00000530525.1	ENSG00000255143.1	RP11-805J14.3	Annotated_lncRNA	ENST00000520371	ENSG00000112237	CCNC	Cyclin, N-terminal||Cyclin-like||Cyclin, C-terminal domain 2	0.958234	9.32976e-07
ENST00000530525.1	ENSG00000255143.1	RP11-805J14.3	Annotated_lncRNA	ENST00000292301	ENSG00000121807	CCR2	G protein-coupled receptor, rhodopsin-like||Chemokine receptor family||GPCR, rhodopsin-like, 7TM||CC chemokine receptor 2	0.999904	0
ENST00000530525.1	ENSG00000255143.1	RP11-805J14.3	Annotated_lncRNA	ENST00000557693	ENSG00000100722	ZC3H14	PWI domain||Zinc finger, CCCH-type||-	0.963864	4.56708e-07
ENST00000530525.1	ENSG00000255143.1	RP11-805J14.3	Annotated_lncRNA	ENST00000555760	ENSG00000171476	HOPX	Homeodomain-like||Homeobox domain	0.961918	5.91687e-07
ENST00000530525.1	ENSG00000255143.1	RP11-805J14.3	Annotated_lncRNA	ENST00000591032	ENSG00000115268	RPS15	Ribosomal protein S19 conserved site||Ribosomal protein S19, superfamily||-||Ribosomal protein S19A/S15e||Ribosomal protein S19/S15	0.960629	6.9732e-07
ENST00000530525.1	ENSG00000255143.1	RP11-805J14.3	Annotated_lncRNA	ENST00000493157	ENSG00000108100	CCNY	Cyclin Y||-||Cyclin, N-terminal||Cyclin-like	0.980426	2.18995e-08
ENST00000530525.1	ENSG00000255143.1	RP11-805J14.3	Annotated_lncRNA	ENST00000622016	ENSG00000188690	UROS	Tetrapyrrole biosynthesis, uroporphyrinogen III synthase	1	0
ENST00000530525.1	ENSG00000255143.1	RP11-805J14.3	Annotated_lncRNA	ENST00000600834	ENSG00000181027	FKRP	LicD family||-	0.986597	3.33081e-09
ENST00000530525.1	ENSG00000255143.1	RP11-805J14.3	Annotated_lncRNA	ENST00000437972	ENSG00000164045	CDC25A	M-phase inducer phosphatase||Rhodanese-like domain	1	0
ENST00000530525.1	ENSG00000255143.1	RP11-805J14.3	Annotated_lncRNA	ENST00000519900	ENSG00000104324	CPQ	Peptidase M28||-	1	0
ENST00000530525.1	ENSG00000255143.1	RP11-805J14.3	Annotated_lncRNA	ENST00000431352	ENSG00000157020	SEC13	WD40/YVTN repeat-like-containing domain||WD40-repeat-containing domain||-||WD40 repeat	0.980754	2.01344e-08
ENST00000530525.1	ENSG00000255143.1	RP11-805J14.3	Annotated_lncRNA	ENST00000581082	ENSG00000179094	PER1	Period circadian-like, C-terminal||PAS domain||PAS fold-3||-	1	0
ENST00000530525.1	ENSG00000255143.1	RP11-805J14.3	Annotated_lncRNA	ENST00000354719	ENSG00000134602	STK26	Protein kinase, ATP binding site||Serine-threonine/tyrosine-protein kinase catalytic domain||Protein kinase domain||Protein kinase-like domain	0.979345	2.86025e-08
ENST00000530525.1	ENSG00000255143.1	RP11-805J14.3	Annotated_lncRNA	ENST00000483024	ENSG00000008710	PKD1	Polycystin cation channel, PKD1/PKD2||PKD domain||C-type lectin fold||Leucine-rich repeat domain, L domain-like||Leucine-rich repeat, typical subtype||C-type lectin||Polycystin cation channel||Polycystic kidney disease type 1 protein||Cysteine-rich flanki	1	0
ENST00000530525.1	ENSG00000255143.1	RP11-805J14.3	Annotated_lncRNA	ENST00000353887	ENSG00000186575	NF2	FERM conserved site||FERM/acyl-CoA-binding protein, 3-helical bundle||FERM central domain||PH domain-like||FERM, C-terminal PH-like domain||Ezrin/radixin/moesin||Moesin tail domain||FERM domain||Ezrin/radixin/moesin-like||FERM, N-terminal||Ubiquitin-relat	1	0
ENST00000530525.1	ENSG00000255143.1	RP11-805J14.3	Annotated_lncRNA	ENST00000395789	ENSG00000204387	C6orf48	-	0.99927	1.77636e-15
ENST00000530525.1	ENSG00000255143.1	RP11-805J14.3	Annotated_lncRNA	ENST00000475711	ENSG00000158186	MRAS	Small GTP-binding protein domain||-||Small GTPase superfamily||P-loop containing nucleoside triphosphate hydrolase||Small GTPase superfamily, Ras type	0.988354	1.6544e-09
ENST00000530525.1	ENSG00000255143.1	RP11-805J14.3	Annotated_lncRNA	ENST00000619917	ENSG00000099817	POLR2E	RNA polymerase, Rpb5, N-terminal||Archaeal RpoH /eukaryotic RPB5 RNA polymerase subunit||RNA polymerase, subunit H/Rpb5 C-terminal||RNA polymerase, subunit H/Rpb5, conserved site||DNA-directed RNA polymerase RPB5 subunit, eukaryote/virus	1	0
ENST00000530525.1	ENSG00000255143.1	RP11-805J14.3	Annotated_lncRNA	ENST00000609864	ENSG00000142396	ERVK3-1	-	0.994298	4.70346e-11
ENST00000530525.1	ENSG00000255143.1	RP11-805J14.3	Annotated_lncRNA	ENST00000597111	ENSG00000182986	ZNF320	Krueppel-associated box||Zinc finger C2H2-type/integrase DNA-binding domain||Zinc finger, C2H2||Zinc finger, C2H2-like	0.995202	1.98588e-11
ENST00000530525.1	ENSG00000255143.1	RP11-805J14.3	Annotated_lncRNA	ENST00000320493	ENSG00000244414	CFHR1	Sushi/SCR/CCP domain	1	0
ENST00000530525.1	ENSG00000255143.1	RP11-805J14.3	Annotated_lncRNA	ENST00000451014	ENSG00000157349	DDX19B	RNA helicase, DEAD-box type, Q motif||Helicase, C-terminal||P-loop containing nucleoside triphosphate hydrolase||DEAD/DEAH box helicase domain||-||Helicase superfamily 1/2, ATP-binding domain	1	0
ENST00000530525.1	ENSG00000255143.1	RP11-805J14.3	Annotated_lncRNA	ENST00000379500	ENSG00000089505	CMTM1	-||Marvel domain	0.956955	1.08255e-06
ENST00000530525.1	ENSG00000255143.1	RP11-805J14.3	Annotated_lncRNA	ENST00000442959	ENSG00000198874	TYW1	tRNA wybutosine-synthesis||Aldolase-type TIM barrel||Flavoprotein-like domain||Radical SAM||Flavodoxin/nitric oxide synthase||Flavodoxin-like	0.981274	1.7572e-08
ENST00000530525.1	ENSG00000255143.1	RP11-805J14.3	Annotated_lncRNA	ENST00000332351	ENSG00000184937	WT1	Zinc finger, C2H2||Wilm's tumour protein, N-terminal||Zinc finger, C2H2-like||Zinc finger C2H2-type/integrase DNA-binding domain||Wilm's tumour protein	1	0
ENST00000530525.1	ENSG00000255143.1	RP11-805J14.3	Annotated_lncRNA	ENST00000347609	ENSG00000105699	LSR	LISCH7||Immunoglobulin-like fold||Immunoglobulin subtype||-||Immunoglobulin-like domain	0.997848	3.62155e-13
ENST00000530525.1	ENSG00000255143.1	RP11-805J14.3	Annotated_lncRNA	ENST00000437169	ENSG00000162736	NCSTN	Nicastrin	0.999934	0
ENST00000530525.1	ENSG00000255143.1	RP11-805J14.3	Annotated_lncRNA	ENST00000506963	ENSG00000164466	SFXN1	-||Tricarboxylate/iron carrier	0.963985	4.49155e-07
ENST00000530525.1	ENSG00000255143.1	RP11-805J14.3	Annotated_lncRNA	ENST00000554404	ENSG00000140067	FAM181A	FAM181	0.992784	1.52234e-10
ENST00000530525.1	ENSG00000255143.1	RP11-805J14.3	Annotated_lncRNA	ENST00000534637	ENSG00000110025	SNX15	-||Phox homologous domain||MIT	1	0
ENST00000530525.1	ENSG00000255143.1	RP11-805J14.3	Annotated_lncRNA	ENST00000588470	ENSG00000166398	KIAA0355	Domain of unknown function DUF4745||-	1	0
ENST00000530525.1	ENSG00000255143.1	RP11-805J14.3	Annotated_lncRNA	ENST00000404755	ENSG00000186998	EMID1	EMI domain||-||Collagen triple helix repeat	0.9715	1.41159e-07
ENST00000530525.1	ENSG00000255143.1	RP11-805J14.3	Annotated_lncRNA	ENST00000521210	ENSG00000040341	STAU2	Staufen, C-terminal||Double-stranded RNA-binding domain	0.992229	2.20246e-10
ENST00000530525.1	ENSG00000255143.1	RP11-805J14.3	Annotated_lncRNA	ENST00000367180	ENSG00000198625	MDM4	SWIB/MDM2 domain||p53 negative regulator Mdm2/Mdm4||MDM4||Zinc finger, RING/FYVE/PHD-type||Zinc finger, RanBP2-type||Zinc finger, RING-type	0.952302	1.79433e-06
ENST00000530525.1	ENSG00000255143.1	RP11-805J14.3	Annotated_lncRNA	ENST00000486085	ENSG00000115310	RTN4	-||Reticulon	1	0
ENST00000530525.1	ENSG00000255143.1	RP11-805J14.3	Annotated_lncRNA	ENST00000427894	ENSG00000158747	NBL1	Neuroblastoma suppressor of tumourigenicity 1||Cystine-knot cytokine||Cystine knot, C-terminal||DAN	1	0
ENST00000530525.1	ENSG00000255143.1	RP11-805J14.3	Annotated_lncRNA	ENST00000412356	ENSG00000108622	ICAM2	Intercellular adhesion molecule 2||Intercellular adhesion molecule, N-terminal||Intercellular adhesion molecule||Immunoglobulin-like fold||Intercellular adhesion molecule/vascular cell adhesion molecule, N-terminal||-||Immunoglobulin-like domain	0.985414	5.07327e-09
ENST00000530525.1	ENSG00000255143.1	RP11-805J14.3	Annotated_lncRNA	ENST00000548177	ENSG00000012822	CALCOCO1	Calcium binding and coiled-coil domain-like	1	0
ENST00000530525.1	ENSG00000255143.1	RP11-805J14.3	Annotated_lncRNA	ENST00000581545	ENSG00000171916	LGALS9C	Galectin, carbohydrate recognition domain||Concanavalin A-like lectin/glucanase domain||-	0.965097	3.84706e-07
ENST00000530525.1	ENSG00000255143.1	RP11-805J14.3	Annotated_lncRNA	ENST00000557540	ENSG00000205707	ETFRF1	Complex 1 LYR protein||-	1	0
ENST00000530525.1	ENSG00000255143.1	RP11-805J14.3	Annotated_lncRNA	ENST00000585987	ENSG00000171136	RLN3	Insulin-like||Insulin family||Insulin, conserved site	1	0
ENST00000530525.1	ENSG00000255143.1	RP11-805J14.3	Annotated_lncRNA	ENST00000456194	ENSG00000131373	HACL1	Thiamine pyrophosphate enzyme, central domain||Thiamin diphosphate-binding fold||Thiamine pyrophosphate enzyme, N-terminal TPP-binding domain||DHS-like NAD/FAD-binding domain||Thiamine pyrophosphate enzyme, C-terminal TPP-binding	0.993629	8.17928e-11
ENST00000530525.1	ENSG00000255143.1	RP11-805J14.3	Annotated_lncRNA	ENST00000455925	ENSG00000161203	AP2M1	Longin-like domain||Clathrin adaptor, mu subunit||AP complex, mu/sigma subunit||Clathrin adaptor, mu subunit, conserved site||Mu homology domain	1	0
ENST00000530525.1	ENSG00000255143.1	RP11-805J14.3	Annotated_lncRNA	ENST00000617178	ENSG00000100227	POLDIP3	-||RNA recognition motif domain||Nucleotide-binding alpha-beta plait domain	0.952982	1.6719e-06
ENST00000530525.1	ENSG00000255143.1	RP11-805J14.3	Annotated_lncRNA	ENST00000586607	ENSG00000132475	H3F3B	Histone H3/CENP-A||Histone-fold||Histone H2A/H2B/H3	1	0
ENST00000530525.1	ENSG00000255143.1	RP11-805J14.3	Annotated_lncRNA	ENST00000524590	ENSG00000109971	HSPA8	Heat shock protein 70, conserved site||Heat shock protein 70kD, peptide-binding domain||Heat shock protein 70kD, C-terminal domain||Heat shock protein 70 family	1	0
ENST00000530525.1	ENSG00000255143.1	RP11-805J14.3	Annotated_lncRNA	ENST00000544381	ENSG00000014641	MDH1	Malate dehydrogenase, active site||NAD(P)-binding domain||Lactate/malate dehydrogenase, N-terminal||Lactate/malate dehydrogenase, C-terminal||Lactate dehydrogenase/glycoside hydrolase, family 4, C-terminal||L-lactate/malate dehydrogenase||Malate dehydroge	1	0
ENST00000530525.1	ENSG00000255143.1	RP11-805J14.3	Annotated_lncRNA	ENST00000551936	ENSG00000062485	CS	Citrate synthase active site||Citrate synthase-like, small alpha subdomain||-||Citrate synthase, eukaryotic-type||Citrate synthase-like, large alpha subdomain||Citrate synthase	1	0
ENST00000530525.1	ENSG00000255143.1	RP11-805J14.3	Annotated_lncRNA	ENST00000523460	ENSG00000101199	ARFGAP1	Arf GTPase activating protein||-	0.970613	1.64299e-07
ENST00000530525.1	ENSG00000255143.1	RP11-805J14.3	Annotated_lncRNA	ENST00000522118	ENSG00000170873	MTSS1	I-BAR domain containing protein MIM/ABBA||I-BAR domain containing protein MIM||IMD/I-BAR domain||WH2 domain	1	0
ENST00000530525.1	ENSG00000255143.1	RP11-805J14.3	Annotated_lncRNA	ENST00000588004	ENSG00000053747	LAMA3	-||Laminin IV||Concanavalin A-like lectin/glucanase domain||Laminin G domain||Laminin, N-terminal||Laminin domain II||Laminin EGF domain||EGF-like domain||Laminin alpha, domain I||EGF-like, conserved site	1	0
ENST00000530525.1	ENSG00000255143.1	RP11-805J14.3	Annotated_lncRNA	ENST00000289032	ENSG00000196597	ZNF782	-||Zinc finger, C2H2-like||Zinc finger, C2H2||Krueppel-associated box||Zinc finger C2H2-type/integrase DNA-binding domain	0.988647	1.45727e-09
ENST00000530525.1	ENSG00000255143.1	RP11-805J14.3	Annotated_lncRNA	ENST00000310373	ENSG00000088053	GP6	Immunoglobulin-like domain||Immunoglobulin subtype||Immunoglobulin-like fold||Immunoglobulin subtype 2	1	0
ENST00000530525.1	ENSG00000255143.1	RP11-805J14.3	Annotated_lncRNA	ENST00000613817	ENSG00000276043	UHRF1	Zinc finger, RING-type||Ubiquitin domain||Zinc finger, FYVE/PHD-type||Ubiquitin-related domain||Zinc finger, PHD-finger||Zinc finger, RING/FYVE/PHD-type||Zinc finger, PHD-type||Ribosomal protein L2 domain 2||PUA-like domain||SRA-YDG||UHRF1, tandem tudor d	0.990742	5.27475e-10
ENST00000530525.1	ENSG00000255143.1	RP11-805J14.3	Annotated_lncRNA	ENST00000574323	ENSG00000040633	PHF23	Zinc finger, PHD-finger||Zinc finger, RING/FYVE/PHD-type||Zinc finger, FYVE/PHD-type||-||Zinc finger, PHD-type	1	0
ENST00000530525.1	ENSG00000255143.1	RP11-805J14.3	Annotated_lncRNA	ENST00000445628	ENSG00000100151	PICK1	-||Arfaptin homology (AH) domain||Arfaptin family||Arfaptin homology (AH) domain/BAR domain||PDZ domain	0.970282	1.73675e-07
ENST00000530525.1	ENSG00000255143.1	RP11-805J14.3	Annotated_lncRNA	ENST00000564568	ENSG00000103249	CLCN7	Chloride channel, core||CBS domain||Chloride channel, voltage gated||Chloride channel ClC-7	0.962868	5.22308e-07
ENST00000530525.1	ENSG00000255143.1	RP11-805J14.3	Annotated_lncRNA	ENST00000346916	ENSG00000172270	BSG	Immunoglobulin subtype||-||Basigin||Immunoglobulin-like domain||Immunoglobulin subtype 2||Immunoglobulin-like fold	0.999973	0
ENST00000530525.1	ENSG00000255143.1	RP11-805J14.3	Annotated_lncRNA	ENST00000342412	ENSG00000101197	BIRC7	Zinc finger, RING/FYVE/PHD-type||Zinc finger, RING-type||BIR repeat||Zinc finger, RING-type, conserved site	1	0
ENST00000530525.1	ENSG00000255143.1	RP11-805J14.3	Annotated_lncRNA	ENST00000426687	ENSG00000162105	SHANK2	Sterile alpha motif domain||Talin, N-terminal F0 domain||Sterile alpha motif/pointed domain||SH3 domain||Ankyrin repeat||PDZ domain||Ankyrin repeat-containing domain||Variant SH3 domain||-	0.965461	3.65284e-07
ENST00000530525.1	ENSG00000255143.1	RP11-805J14.3	Annotated_lncRNA	ENST00000360416	ENSG00000133026	MYH10	P-loop containing nucleoside triphosphate hydrolase||Myosin, N-terminal, SH3-like||Myosin S1 fragment, N-terminal||IQ motif, EF-hand binding site||Myosin tail||Myosin-like IQ motif-containing domain||Myosin head, motor domain	0.95935	8.16424e-07
ENST00000530525.1	ENSG00000255143.1	RP11-805J14.3	Annotated_lncRNA	ENST00000431196	ENSG00000147050	KDM6A	Tetratricopeptide-like helical domain||JmjC domain||Tetratricopeptide repeat||Tetratricopeptide repeat 1||Lysine-specific demethylase 6A (UTX)||Tetratricopeptide repeat-containing domain	1	0
ENST00000530525.1	ENSG00000255143.1	RP11-805J14.3	Annotated_lncRNA	ENST00000630712	ENSG00000196628	TCF4	Myc-type, basic helix-loop-helix (bHLH) domain||-	1	0
ENST00000530525.1	ENSG00000255143.1	RP11-805J14.3	Annotated_lncRNA	ENST00000443729	ENSG00000164002	EXO5	-||Exonuclease V	1	0
ENST00000530525.1	ENSG00000255143.1	RP11-805J14.3	Annotated_lncRNA	ENST00000546915	ENSG00000179364	PACS2	-||Phosphofurin acidic cluster sorting protein 1	1	0
ENST00000530525.1	ENSG00000255143.1	RP11-805J14.3	Annotated_lncRNA	ENST00000547583	ENSG00000120820	GLT8D2	Glycosyl transferase, family 8||Nucleotide-diphospho-sugar transferases||-	1	0
ENST00000530525.1	ENSG00000255143.1	RP11-805J14.3	Annotated_lncRNA	ENST00000530225	ENSG00000140988	RPS2	Ribosomal protein S5 domain 2-type fold, subgroup||Ribosomal protein S5, N-terminal, conserved site||Ribosomal protein S5 domain 2-type fold||Ribosomal protein S5, C-terminal||Ribosomal protein S5, N-terminal||Ribosomal protein S5||Ribosomal protein S5, e	1	0
ENST00000530525.1	ENSG00000255143.1	RP11-805J14.3	Annotated_lncRNA	ENST00000559645	ENSG00000136425	CIB2	EF-Hand 1, calcium-binding site||-||EF-hand domain||EF-hand domain pair	1	0
ENST00000530525.1	ENSG00000255143.1	RP11-805J14.3	Annotated_lncRNA	ENST00000490643	ENSG00000163870	TPRA1	Transmembrane protein adipocyte-associated 1||-	0.99903	6.66134e-15
ENST00000530525.1	ENSG00000255143.1	RP11-805J14.3	Annotated_lncRNA	ENST00000548950	ENSG00000181929	PRKAG1	CBS domain||-	1	0
ENST00000530525.1	ENSG00000255143.1	RP11-805J14.3	Annotated_lncRNA	ENST00000366733	ENSG00000162910	MRPL55	-||Ribosomal protein L55, mitochondrial	1	0
ENST00000530525.1	ENSG00000255143.1	RP11-805J14.3	Annotated_lncRNA	ENST00000420629	ENSG00000182158	CREB3L2	Basic-leucine zipper domain||cAMP-responsive element-binding protein 3-like protein 2||-	1	0
ENST00000530525.1	ENSG00000255143.1	RP11-805J14.3	Annotated_lncRNA	ENST00000394078	ENSG00000174996	KLC2	Kinesin light chain repeat||Tetratricopeptide repeat||Tetratricopeptide-like helical domain||-||Tetratricopeptide repeat-containing domain||Kinesin light chain	1	0
ENST00000530525.1	ENSG00000255143.1	RP11-805J14.3	Annotated_lncRNA	ENST00000553055	ENSG00000152556	PFKM	ATP-dependent 6-phosphofructokinase||ATP-dependent 6-phosphofructokinase, eukaryotic-type||-||Phosphofructokinase, conserved site||Phosphofructokinase domain	1	0
ENST00000530525.1	ENSG00000255143.1	RP11-805J14.3	Annotated_lncRNA	ENST00000615302	ENSG00000172014	ANKRD20A4	-||Ankyrin repeat-containing domain||Ankyrin repeat	1	0
ENST00000530525.1	ENSG00000255143.1	RP11-805J14.3	Annotated_lncRNA	ENST00000045083	ENSG00000042062	FAM65C	Protein FAM65||FAM65, N-terminal||Armadillo-like helical	1	0
ENST00000530525.1	ENSG00000255143.1	RP11-805J14.3	Annotated_lncRNA	ENST00000402054	ENSG00000119787	ATL2	P-loop containing nucleoside triphosphate hydrolase||Guanylate-binding protein, C-terminal||Guanylate-binding protein, N-terminal||-||GB1/RHD3-type guanine nucleotide-binding (G) domain	0.959638	7.88313e-07
ENST00000530525.1	ENSG00000255143.1	RP11-805J14.3	Annotated_lncRNA	ENST00000548318	ENSG00000058272	PPP1R12A	Ankyrin repeat||Protein phosphatase 1 regulatory subunit 12A/B, chordates||Ankyrin repeat-containing domain||-||cGMP-dependent protein kinase, interacting domain	0.985916	4.2622e-09
ENST00000530525.1	ENSG00000255143.1	RP11-805J14.3	Annotated_lncRNA	ENST00000615047	ENSG00000104783	KCNN4	Potassium channel domain||Calmodulin-binding domain||Potassium channel, calcium-activated, SK	0.999831	0
ENST00000530525.1	ENSG00000255143.1	RP11-805J14.3	Annotated_lncRNA	ENST00000567730	ENSG00000070770	CSNK2A2	Protein kinase domain||Serine/threonine-protein kinase, active site||Protein kinase-like domain||Protein kinase, ATP binding site	0.980663	2.06153e-08
ENST00000530525.1	ENSG00000255143.1	RP11-805J14.3	Annotated_lncRNA	ENST00000442551	ENSG00000101182	PSMA7	Proteasome alpha-subunit, N-terminal domain||Proteasome, subunit alpha/beta||Nucleophile aminohydrolases, N-terminal||Proteasome A-type subunit	0.980438	2.18336e-08
ENST00000530525.1	ENSG00000255143.1	RP11-805J14.3	Annotated_lncRNA	ENST00000562883	ENSG00000132613	MTSS1L	I-BAR domain containing protein MIM/ABBA||I-BAR domain containing protein ABBA||IMD/I-BAR domain	0.999275	1.55431e-15
ENST00000530525.1	ENSG00000255143.1	RP11-805J14.3	Annotated_lncRNA	ENST00000450296	ENSG00000060971	ACAA1	Thiolase, active site||Thiolase, conserved site||Thiolase||Thiolase, acyl-enzyme intermediate active site||Thiolase, N-terminal||Thiolase-like||Thiolase, C-terminal	0.999988	0
ENST00000530525.1	ENSG00000255143.1	RP11-805J14.3	Annotated_lncRNA	ENST00000519747	ENSG00000155926	SLA	SH2 domain||-||SH3 domain	1	0
ENST00000530525.1	ENSG00000255143.1	RP11-805J14.3	Annotated_lncRNA	ENST00000537930	ENSG00000137497	NUMA1	-||Nuclear mitotic apparatus protein 1	0.985755	4.51009e-09
ENST00000530525.1	ENSG00000255143.1	RP11-805J14.3	Annotated_lncRNA	ENST00000355883	ENSG00000197734	C14orf178	-||Gasdermin	0.999983	0
ENST00000530525.1	ENSG00000255143.1	RP11-805J14.3	Annotated_lncRNA	ENST00000559161	ENSG00000140368	PSTPIP1	MIF4G-like domain||-||SH3 domain||Spectrin alpha chain, SH3 domain||F-BAR domain||FCH domain||Proline-serine-threonine phosphatase-interacting protein 1	0.961565	6.19204e-07
ENST00000530525.1	ENSG00000255143.1	RP11-805J14.3	Annotated_lncRNA	ENST00000435310	ENSG00000116857	TMEM9	TMEM9	0.962107	5.77299e-07
ENST00000530525.1	ENSG00000255143.1	RP11-805J14.3	Annotated_lncRNA	ENST00000489855	ENSG00000068615	REEP1	TB2/DP1/HVA22-related protein	1	0
ENST00000530525.1	ENSG00000255143.1	RP11-805J14.3	Annotated_lncRNA	ENST00000566489	ENSG00000140829	DHX38	DNA/RNA helicase, ATP-dependent, DEAH-box type, conserved site||-||Helicase superfamily 1/2, ATP-binding domain||Domain of unknown function DUF1605||Helicase, C-terminal||P-loop containing nucleoside triphosphate hydrolase||Helicase-associated domain||DEA	1	0
ENST00000530525.1	ENSG00000255143.1	RP11-805J14.3	Annotated_lncRNA	ENST00000552573	ENSG00000106799	TGFBR1	Protein kinase, ATP binding site||GS domain||Protein kinase domain||Protein kinase-like domain||Serine-threonine/tyrosine-protein kinase catalytic domain||Ser/Thr protein kinase, TGFB receptor||Activin types I and II receptor domain||Serine/threonine-prot	1	0
ENST00000530525.1	ENSG00000255143.1	RP11-805J14.3	Annotated_lncRNA	ENST00000620651	ENSG00000196588	MKL1	-||SAP domain||RPEL repeat||MKL/myocardin-like protein 1	1	0
ENST00000530525.1	ENSG00000255143.1	RP11-805J14.3	Annotated_lncRNA	ENST00000445578	ENSG00000104044	OCA2	-||Citrate transporter-like domain	1	0
ENST00000530525.1	ENSG00000255143.1	RP11-805J14.3	Annotated_lncRNA	ENST00000558145	ENSG00000156958	GALK2	Ribosomal protein S5 domain 2-type fold, subgroup||Ribosomal protein S5 domain 2-type fold||GHMP kinase, C-terminal domain||Galactokinase galactose-binding domain||Mevalonate/galactokinase||GHMP kinase N-terminal domain||GHMP kinase, ATP-binding, conserve	1	0
ENST00000530525.1	ENSG00000255143.1	RP11-805J14.3	Annotated_lncRNA	ENST00000442708	ENSG00000168883	USP39	Zinc finger, RING/FYVE/PHD-type||Ubiquitin specific protease domain||Zinc finger, UBP-type||-||Peptidase C19, ubiquitin carboxyl-terminal hydrolase	1	0
ENST00000530525.1	ENSG00000255143.1	RP11-805J14.3	Annotated_lncRNA	ENST00000547477	ENSG00000139209	SLC38A4	Amino acid transporter, transmembrane domain	1	0
ENST00000530525.1	ENSG00000255143.1	RP11-805J14.3	Annotated_lncRNA	ENST00000442091	ENSG00000171291	ZNF439	Zinc finger, C2H2-like||Zinc finger, C2H2||Zinc finger C2H2-type/integrase DNA-binding domain||Krueppel-associated box	0.954443	1.43133e-06
ENST00000530525.1	ENSG00000255143.1	RP11-805J14.3	Annotated_lncRNA	ENST00000580752	ENSG00000224383	PRR29	Domain of unknown function DUF4587||-	0.967359	2.76228e-07
ENST00000530525.1	ENSG00000255143.1	RP11-805J14.3	Annotated_lncRNA	ENST00000456349	ENSG00000108381	ASPA	Succinylglutamate desuccinylase/aspartoacylase||Aspartoacylase	1	0
ENST00000530525.1	ENSG00000255143.1	RP11-805J14.3	Annotated_lncRNA	ENST00000455608	ENSG00000183963	SMTN	Smoothelin||-||Calponin homology domain	1	0
ENST00000530525.1	ENSG00000255143.1	RP11-805J14.3	Annotated_lncRNA	ENST00000357428	ENSG00000077254	USP33	Ubiquitin specific protease, conserved site||Zinc finger, UBP-type||Peptidase C19, ubiquitin-specific peptidase, DUSP domain||Ubiquitin specific protease domain||Zinc finger, RING/FYVE/PHD-type||Peptidase C19, ubiquitin carboxyl-terminal hydrolase	1	0
ENST00000530525.1	ENSG00000255143.1	RP11-805J14.3	Annotated_lncRNA	ENST00000249270	ENSG00000105821	DNAJC2	DnaJ domain, conserved site||DnaJ domain||Ribosome-associated complex head domain||Homeodomain-like||SANT/Myb domain||SANT domain	0.999998	0
ENST00000530525.1	ENSG00000255143.1	RP11-805J14.3	Annotated_lncRNA	ENST00000378543	ENSG00000162585	FAAP20	FAAP20, FANCA interaction domain||FAAP20 ubiquitin-binding zinc-finger||-	0.96854	2.30208e-07
ENST00000530525.1	ENSG00000255143.1	RP11-805J14.3	Annotated_lncRNA	ENST00000553371	ENSG00000100600	LGMN	Peptidase C13, legumain||-	1	0
ENST00000530525.1	ENSG00000255143.1	RP11-805J14.3	Annotated_lncRNA	ENST00000414644	ENSG00000115841	RMDN2	Tetratricopeptide-like helical domain||-	0.97513	7.18711e-08
ENST00000530525.1	ENSG00000255143.1	RP11-805J14.3	Annotated_lncRNA	ENST00000617721	ENSG00000180739	S1PR5	EDG-8 sphingosine 1-phosphate receptor||Sphingosine 1-phosphate receptor||GPCR, rhodopsin-like, 7TM||G protein-coupled receptor, rhodopsin-like	0.999943	0
ENST00000530525.1	ENSG00000255143.1	RP11-805J14.3	Annotated_lncRNA	ENST00000396265	ENSG00000100300	TSPO	Translocator protein||TspO/MBR-related protein	0.974248	8.54297e-08
ENST00000530525.1	ENSG00000255143.1	RP11-805J14.3	Annotated_lncRNA	ENST00000575102	ENSG00000141127	PRPSAP2	-||Phosphoribosyltransferase-like||Ribose-phosphate pyrophosphokinase, N-terminal domain||Ribose-phosphate diphosphokinase	1	0
ENST00000530525.1	ENSG00000255143.1	RP11-805J14.3	Annotated_lncRNA	ENST00000359675	ENSG00000101079	NDRG3	Protein NDRG3||NDRG||Alpha/Beta hydrolase fold	0.952303	1.7942e-06
ENST00000530525.1	ENSG00000255143.1	RP11-805J14.3	Annotated_lncRNA	ENST00000349901	ENSG00000168958	MFF	FATE/Miff/Tango-11||-	0.95458	1.4103e-06
ENST00000530525.1	ENSG00000255143.1	RP11-805J14.3	Annotated_lncRNA	ENST00000339861	ENSG00000187764	SEMA4D	Plexin-like fold||Semaphorin||-||Plexin repeat||Immunoglobulin-like fold||Immunoglobulin||Immunoglobulin-like domain||WD40/YVTN repeat-like-containing domain||Sema domain||Immunoglobulin subtype||Immunoglobulin subtype 2	1	0
ENST00000530525.1	ENSG00000255143.1	RP11-805J14.3	Annotated_lncRNA	ENST00000538749	ENSG00000186642	PDE2A	HD/PDEase domain||3'5'-cyclic nucleotide phosphodiesterase, conserved site||GAF domain-like||-||3'5'-cyclic nucleotide phosphodiesterase||3'5'-cyclic nucleotide phosphodiesterase, catalytic domain||GAF domain	0.993221	1.11431e-10
ENST00000530525.1	ENSG00000255143.1	RP11-805J14.3	Annotated_lncRNA	ENST00000588349	ENSG00000166974	MAPRE2	Calponin homology domain||Microtubule-associated protein RP/EB||EB2, vertebrate||EB1, C-terminal	0.985225	5.41027e-09
ENST00000530525.1	ENSG00000255143.1	RP11-805J14.3	Annotated_lncRNA	ENST00000625807	ENSG00000184203	PPP1R2	Protein phosphatase inhibitor 2 (IPP-2)	1	0
ENST00000530525.1	ENSG00000255143.1	RP11-805J14.3	Annotated_lncRNA	ENST00000410102	ENSG00000064989	CALCRL	GPCR, family 2, secretin-like||GPCR, family 2, calcitonin receptor family||GPCR, family 2-like||GPCR, family 2, secretin-like, conserved site||GPCR, family 2, calcitonin gene-related peptide, type 1 receptor||GPCR, family 2, extracellular hormone receptor	0.950303	2.19583e-06
ENST00000530525.1	ENSG00000255143.1	RP11-805J14.3	Annotated_lncRNA	ENST00000539389	ENSG00000106069	CHN2	SH2 domain||Diacylglycerol/phorbol-ester binding||Rho GTPase activation protein||Protein kinase C-like, phorbol ester/diacylglycerol-binding domain||-||Chimaerin||Rho GTPase-activating protein domain	1	0
ENST00000530525.1	ENSG00000255143.1	RP11-805J14.3	Annotated_lncRNA	ENST00000589743	ENSG00000105290	APLP1	Beta-amyloid precursor protein C-terminal||Amyloidogenic glycoprotein, copper-binding||Amyloidogenic glycoprotein, heparin-binding||-||Amyloidogenic glycoprotein, intracellular domain, conserved site||Amyloidogenic glycoprotein, extracellular||Amyloidogen	1	0
ENST00000530525.1	ENSG00000255143.1	RP11-805J14.3	Annotated_lncRNA	ENST00000557575	ENSG00000126214	KLC1	Tetratricopeptide repeat||Kinesin light chain repeat||Tetratricopeptide-like helical domain||-||Tetratricopeptide repeat-containing domain||Kinesin light chain	1	0
ENST00000530525.1	ENSG00000255143.1	RP11-805J14.3	Annotated_lncRNA	ENST00000431715	ENSG00000198925	ATG9A	Autophagy-related protein 9	0.978324	3.63377e-08
ENST00000530525.1	ENSG00000255143.1	RP11-805J14.3	Annotated_lncRNA	ENST00000244546	ENSG00000124587	PEX6	AAA+ ATPase domain||ATPase, AAA-type, core||ATPase, AAA-type, conserved site||P-loop containing nucleoside triphosphate hydrolase	0.964004	4.48013e-07
ENST00000530525.1	ENSG00000255143.1	RP11-805J14.3	Annotated_lncRNA	ENST00000397962	ENSG00000015171	ZMYND11	Zinc finger, PHD-type, conserved site||Zinc finger, PHD-finger||Zinc finger, RING/FYVE/PHD-type||-||Zinc finger, MYND-type||Zinc finger, PHD-type||Zinc finger, FYVE/PHD-type||PWWP domain||Bromodomain	0.985661	4.6613e-09
ENST00000530525.1	ENSG00000255143.1	RP11-805J14.3	Annotated_lncRNA	ENST00000484436	ENSG00000112146	FBXO9	-||F-box domain||MIT	0.985423	5.05879e-09
ENST00000530525.1	ENSG00000255143.1	RP11-805J14.3	Annotated_lncRNA	ENST00000429815	ENSG00000119004	CYP20A1	Cytochrome P450||Cytochrome P450, E-class, group I||-	0.977347	4.52301e-08
ENST00000530525.1	ENSG00000255143.1	RP11-805J14.3	Annotated_lncRNA	ENST00000426343	ENSG00000115677	HDLBP	-||K Homology domain||K Homology domain, type 1	1	0
ENST00000530525.1	ENSG00000255143.1	RP11-805J14.3	Annotated_lncRNA	ENST00000372879	ENSG00000196683	TOMM7	Mitochondrial import receptor subunit TOM7||-	1	0
ENST00000530525.1	ENSG00000255143.1	RP11-805J14.3	Annotated_lncRNA	ENST00000485637	ENSG00000135299	ANKRD6	-||Ankyrin repeat-containing domain||Ankyrin repeat	0.96823	2.41646e-07
ENST00000530525.1	ENSG00000255143.1	RP11-805J14.3	Annotated_lncRNA	ENST00000503872	ENSG00000164040	PGRMC2	-||Cytochrome b5-like heme/steroid binding domain	0.952602	1.73943e-06
ENST00000530525.1	ENSG00000255143.1	RP11-805J14.3	Annotated_lncRNA	ENST00000597959	ENSG00000269711	CTD-3214H19.16	-	1	0
ENST00000530525.1	ENSG00000255143.1	RP11-805J14.3	Annotated_lncRNA	ENST00000574708	ENSG00000134824	FADS2	Fatty acid desaturase||-||Cytochrome b5-like heme/steroid binding domain||Fatty acid desaturase domain	1	0
ENST00000530525.1	ENSG00000255143.1	RP11-805J14.3	Annotated_lncRNA	ENST00000524196	ENSG00000143801	PSEN2	Presenilin/signal peptide peptidase||Peptidase A22A, presenilin 2||-||Peptidase A22A, presenilin	0.968997	2.14129e-07
ENST00000530525.1	ENSG00000255143.1	RP11-805J14.3	Annotated_lncRNA	ENST00000389874	ENSG00000124019	FAM124B	FAM124	0.968871	2.18466e-07
ENST00000530525.1	ENSG00000255143.1	RP11-805J14.3	Annotated_lncRNA	ENST00000524199	ENSG00000131773	KHDRBS3	K Homology domain, type 1||Sam68, tyrosine-rich domain||KHDRBS, Qua1 domain||K Homology domain	1	0
ENST00000530525.1	ENSG00000255143.1	RP11-805J14.3	Annotated_lncRNA	ENST00000547476	ENSG00000123416	TUBA1B	Tubulin/FtsZ, C-terminal||Alpha tubulin||Tubulin||Tubulin, conserved site||Tubulin/FtsZ, 2-layer sandwich domain||Tubulin/FtsZ, GTPase domain||Tubulin, C-terminal||-	1	0
ENST00000530525.1	ENSG00000255143.1	RP11-805J14.3	Annotated_lncRNA	ENST00000457480	ENSG00000172336	POP7	DNA/RNA-binding protein Alba-like||Ribonucleases P/MRP protein subunit Rpp20	1	0
ENST00000530525.1	ENSG00000255143.1	RP11-805J14.3	Annotated_lncRNA	ENST00000545955	ENSG00000183878	UTY	Tetratricopeptide repeat-containing domain||JmjC domain||Tetratricopeptide-like helical domain||Tetratricopeptide repeat||Histone demethylase UTY	0.997015	1.85718e-12
ENST00000530525.1	ENSG00000255143.1	RP11-805J14.3	Annotated_lncRNA	ENST00000569154	ENSG00000205336	ADGRG1	-||GPCR, family 2-like||GPS motif||GPCR, family 2, secretin-like||GPCR, family 2, orphan receptor, GPR56/AGRG3/AGRG5	1	0
ENST00000530525.1	ENSG00000255143.1	RP11-805J14.3	Annotated_lncRNA	ENST00000525827	ENSG00000132746	ALDH3B2	Aldehyde dehydrogenase, cysteine active site||Aldehyde dehydrogenase, C-terminal||Aldehyde dehydrogenase domain||Aldehyde dehydrogenase N-terminal domain||Aldehyde/histidinol dehydrogenase||Aldehyde dehydrogenase, glutamic acid active site	0.966327	3.22206e-07
ENST00000530525.1	ENSG00000255143.1	RP11-805J14.3	Annotated_lncRNA	ENST00000303553	ENSG00000170906	NDUFA3	NADH dehydrogenase [ubiquinone] 1 alpha subcomplex subunit 3||-	1	0
ENST00000530525.1	ENSG00000255143.1	RP11-805J14.3	Annotated_lncRNA	ENST00000588967	ENSG00000167637	ZNF283	Zinc finger C2H2-type/integrase DNA-binding domain||Krueppel-associated box||Zinc finger, C2H2-like||Zinc finger, C2H2	0.984674	6.48971e-09
ENST00000530525.1	ENSG00000255143.1	RP11-805J14.3	Annotated_lncRNA	ENST00000367010	ENSG00000054392	HHAT	Protein-cysteine N-palmitoyltransferase HHAT||Membrane bound O-acyl transferase, MBOAT	1	0
ENST00000530525.1	ENSG00000255143.1	RP11-805J14.3	Annotated_lncRNA	ENST00000509900	ENSG00000204179	PTPN20	-||Protein-tyrosine phosphatase, catalytic||Tyrosine specific protein phosphatases domain||PTP type protein phosphatase||Protein-tyrosine phosphatase, active site||Protein-tyrosine phosphatase-like	1	0
ENST00000530525.1	ENSG00000255143.1	RP11-805J14.3	Annotated_lncRNA	ENST00000303659	ENSG00000138101	DTNB	Zinc finger, ZZ-type||EF-hand domain, type 1||Distrobrevin||EF-hand domain pair||EF-hand domain, type 2	0.958217	9.34889e-07
ENST00000530525.1	ENSG00000255143.1	RP11-805J14.3	Annotated_lncRNA	ENST00000631057	ENSG00000147257	GPC3	Glypican-3||Glypican, conserved site||Glypican	1	0
ENST00000530525.1	ENSG00000255143.1	RP11-805J14.3	Annotated_lncRNA	ENST00000565908	ENSG00000196628	TCF4	Myc-type, basic helix-loop-helix (bHLH) domain||-	0.993709	7.68061e-11
ENST00000530525.1	ENSG00000255143.1	RP11-805J14.3	Annotated_lncRNA	ENST00000577079	ENSG00000181031	RPH3AL	Rab-binding domain||Rab effector Noc2||Zinc finger, FYVE-related||Zinc finger, RING/FYVE/PHD-type||Zinc finger, FYVE/PHD-type	0.987081	2.77295e-09
ENST00000530525.1	ENSG00000255143.1	RP11-805J14.3	Annotated_lncRNA	ENST00000555504	ENSG00000156127	BATF	Basic leucine zipper transcriptional factor ATF-like||AP-1 transcription factor||Basic-leucine zipper domain	0.997299	1.12665e-12
ENST00000530525.1	ENSG00000255143.1	RP11-805J14.3	Annotated_lncRNA	ENST00000538945	ENSG00000168439	STIP1	Tetratricopeptide repeat-containing domain||Tetratricopeptide repeat 2||Tetratricopeptide-like helical domain||Heat shock chaperonin-binding||Tetratricopeptide repeat||Tetratricopeptide repeat 1	0.999995	0
ENST00000530525.1	ENSG00000255143.1	RP11-805J14.3	Annotated_lncRNA	ENST00000524723	ENSG00000149547	EI24	-||Etoposide-induced 2.4	1	0
ENST00000530525.1	ENSG00000255143.1	RP11-805J14.3	Annotated_lncRNA	ENST00000561349	ENSG00000169118	CSNK1G1	Casein kinase 1 gamma C-terminal||-||Protein kinase, ATP binding site||Serine/threonine-protein kinase, active site||Protein kinase-like domain||Protein kinase domain	0.99315	1.17399e-10
ENST00000530525.1	ENSG00000255143.1	RP11-805J14.3	Annotated_lncRNA	ENST00000588147	ENSG00000105048	TNNT1	Troponin T||Troponin||-	1	0
ENST00000530525.1	ENSG00000255143.1	RP11-805J14.3	Annotated_lncRNA	ENST00000532171	ENSG00000137225	CAPN11	EF-hand domain pair||EF-Hand 1, calcium-binding site||Peptidase C2, calpain, domain III||Peptidase C2, calpain, large subunit, domain III||Peptidase C2, calpain family||Peptidase C2, calpain, catalytic domain||Cysteine peptidase, cysteine active site||-||	1	0
ENST00000530525.1	ENSG00000255143.1	RP11-805J14.3	Annotated_lncRNA	ENST00000295930	ENSG00000174891	RSRC1	-	0.973085	1.06323e-07
ENST00000530525.1	ENSG00000255143.1	RP11-805J14.3	Annotated_lncRNA	ENST00000586613	ENSG00000167900	TK1	Thymidine kinase||Thymidine kinase, conserved site||P-loop containing nucleoside triphosphate hydrolase	1	0
ENST00000530525.1	ENSG00000255143.1	RP11-805J14.3	Annotated_lncRNA	ENST00000443119	ENSG00000260537	RP11-529K1.3	DEAD/DEAH box helicase domain||P-loop containing nucleoside triphosphate hydrolase||Helicase, C-terminal||RNA helicase, DEAD-box type, Q motif||Helicase superfamily 1/2, ATP-binding domain||-	1	0
ENST00000530525.1	ENSG00000255143.1	RP11-805J14.3	Annotated_lncRNA	ENST00000447210	ENSG00000159899	NPR2	Adenylyl cyclase class-4/guanylyl cyclase, conserved site||Periplasmic binding protein-like I||Serine-threonine/tyrosine-protein kinase catalytic domain||Haem NO binding associated||Receptor, ligand binding region||Adenylyl cyclase class-4/guanylyl cyclas	0.965348	3.71255e-07
ENST00000530525.1	ENSG00000255143.1	RP11-805J14.3	Annotated_lncRNA	ENST00000441127	ENSG00000134077	THUMPD3	S-adenosyl-L-methionine-dependent methyltransferase||-||THUMP domain||Putative RNA methylase domain	0.977416	4.45487e-08
ENST00000530525.1	ENSG00000255143.1	RP11-805J14.3	Annotated_lncRNA	ENST00000555058	ENSG00000119686	FLVCR2	-||Major facilitator superfamily||Major facilitator superfamily domain	0.992169	2.28887e-10
ENST00000530525.1	ENSG00000255143.1	RP11-805J14.3	Annotated_lncRNA	ENST00000526663	ENSG00000080854	IGSF9B	Immunoglobulin-like domain||Fibronectin type III||Immunoglobulin subtype||Immunoglobulin-like fold||Immunoglobulin V-set domain||Immunoglobulin subtype 2	1	0
ENST00000530525.1	ENSG00000255143.1	RP11-805J14.3	Annotated_lncRNA	ENST00000576510	ENSG00000104825	NFKBIB	-||Ankyrin repeat||Ankyrin repeat-containing domain	0.985666	4.65258e-09
ENST00000530525.1	ENSG00000255143.1	RP11-805J14.3	Annotated_lncRNA	ENST00000379460	ENSG00000088826	SMOX	Amine oxidase||NAD(P)-binding domain||FAD/NAD(P)-binding domain	0.999988	0
ENST00000530525.1	ENSG00000255143.1	RP11-805J14.3	Annotated_lncRNA	ENST00000418359	ENSG00000111596	CNOT2	-||NOT2/NOT3/NOT5	0.999997	0
ENST00000530525.1	ENSG00000255143.1	RP11-805J14.3	Annotated_lncRNA	ENST00000531413	ENSG00000172757	CFL1	Actin-depolymerising factor homology domain||ADF/Cofilin/Destrin||ADF-H/Gelsolin-like domain||Cofilin 1	0.963165	5.01986e-07
ENST00000530525.1	ENSG00000255143.1	RP11-805J14.3	Annotated_lncRNA	ENST00000535915	ENSG00000130164	LDLR	Low-density lipoprotein (LDL) receptor class A repeat||EGF-like calcium-binding domain||LDLR class B repeat||Growth factor receptor cysteine-rich domain||EGF-type aspartate/asparagine hydroxylation site||EGF-like calcium-binding, conserved site||Low-densi	0.953199	1.63441e-06
ENST00000530525.1	ENSG00000255143.1	RP11-805J14.3	Annotated_lncRNA	ENST00000458464	ENSG00000104442	ARMC1	Armadillo-type fold||-||Armadillo||Heavy metal-associated domain, HMA||Armadillo-like helical||Uncharacterised conserved protein UCP013899, metal binding	0.969076	2.11452e-07
ENST00000530525.1	ENSG00000255143.1	RP11-805J14.3	Annotated_lncRNA	ENST00000431642	ENSG00000170632	ARMC10	-||Armadillo-type fold||Armadillo repeat-containing domain||Armadillo-like helical	0.987294	2.55284e-09
ENST00000530525.1	ENSG00000255143.1	RP11-805J14.3	Annotated_lncRNA	ENST00000538059	ENSG00000140853	NLRC5	Leucine rich repeat 4||NACHT nucleoside triphosphatase||Leucine-rich repeat, cysteine-containing subtype||P-loop containing nucleoside triphosphate hydrolase||Leucine-rich repeat domain, L domain-like||-||Leucine-rich repeat	1	0
ENST00000530525.1	ENSG00000255143.1	RP11-805J14.3	Annotated_lncRNA	ENST00000370087	ENSG00000180879	SSR4	Translocon-associated	0.979393	2.82682e-08
ENST00000530525.1	ENSG00000255143.1	RP11-805J14.3	Annotated_lncRNA	ENST00000427007	ENSG00000115677	HDLBP	-||K Homology domain||K Homology domain, type 1	1	0
ENST00000530525.1	ENSG00000255143.1	RP11-805J14.3	Annotated_lncRNA	ENST00000452211	ENSG00000172113	NME6	Nucleoside diphosphate kinase||Nucleoside diphosphate kinase, active site	1	0
ENST00000530525.1	ENSG00000255143.1	RP11-805J14.3	Annotated_lncRNA	ENST00000538050	ENSG00000159403	C1R	Serine proteases, trypsin family, serine active site||Serine proteases, trypsin domain||EGF-like calcium-binding domain||EGF-type aspartate/asparagine hydroxylation site||Peptidase S1A, chymotrypsin family||EGF-like, conserved site||EGF-like calcium-bindi	1	0
ENST00000530525.1	ENSG00000255143.1	RP11-805J14.3	Annotated_lncRNA	ENST00000530956	ENSG00000137726	FXYD6	Ion-transport regulator, FXYD motif	1	0
ENST00000530525.1	ENSG00000255143.1	RP11-805J14.3	Annotated_lncRNA	ENST00000497148	ENSG00000070087	PFN2	Profilin conserved site||Profilin1/2/3, vertebrate||Profilin||Profilin-2	1	0
ENST00000530525.1	ENSG00000255143.1	RP11-805J14.3	Annotated_lncRNA	ENST00000479796	ENSG00000009790	TRAF3IP3	-	1	0
ENST00000530525.1	ENSG00000255143.1	RP11-805J14.3	Annotated_lncRNA	ENST00000536578	ENSG00000167699	GLOD4	-||Glyoxalase/Bleomycin resistance protein/Dihydroxybiphenyl dioxygenase	1	0
ENST00000530525.1	ENSG00000255143.1	RP11-805J14.3	Annotated_lncRNA	ENST00000552218	ENSG00000111481	COPZ1	Clathrin adaptor complex, small chain||AP complex, mu/sigma subunit||Longin-like domain	0.999998	0
ENST00000530525.1	ENSG00000255143.1	RP11-805J14.3	Annotated_lncRNA	ENST00000434963	ENSG00000144713	RPL32	Ribosomal protein L32e||Ribosomal protein L32e, conserved site	0.953866	1.52294e-06
ENST00000530525.1	ENSG00000255143.1	RP11-805J14.3	Annotated_lncRNA	ENST00000525138	ENSG00000175274	TP53I11	Tumor protein p53-inducible protein 11	1	0
ENST00000530525.1	ENSG00000255143.1	RP11-805J14.3	Annotated_lncRNA	ENST00000601482	ENSG00000178078	STAP2	SH2 domain||-||PH domain-like	0.978544	3.45494e-08
ENST00000530525.1	ENSG00000255143.1	RP11-805J14.3	Annotated_lncRNA	ENST00000582327	ENSG00000169727	GPS1	COP9 signalosome complex subunit 1||Winged helix-turn-helix DNA-binding domain||-||Tetratricopeptide-like helical domain||Proteasome component (PCI) domain||26S proteasome regulatory subunit Rpn7/COP9 signalosome complex subunit 1	1	0
ENST00000530525.1	ENSG00000255143.1	RP11-805J14.3	Annotated_lncRNA	ENST00000588033	ENSG00000131471	AOC3	Copper amine oxidase, N2-terminal||Copper amine oxidase||Copper amine oxidase, C-terminal||Copper amine oxidase, N3-terminal||Copper amine oxidase, N-terminal	1	0
ENST00000530525.1	ENSG00000255143.1	RP11-805J14.3	Annotated_lncRNA	ENST00000514744	ENSG00000147145	LPAR4	G protein-coupled receptor, rhodopsin-like||-||GPCR, rhodopsin-like, 7TM	1	0
ENST00000530525.1	ENSG00000255143.1	RP11-805J14.3	Annotated_lncRNA	ENST00000515609	ENSG00000143549	TPM3	Tropomyosin||-	1	0
ENST00000530525.1	ENSG00000255143.1	RP11-805J14.3	Annotated_lncRNA	ENST00000570328	ENSG00000108523	RNF167	Zinc finger, RING-type||Zinc finger, RING/FYVE/PHD-type||PA domain||-||Zinc finger, RING-CH-type	1	0
ENST00000530525.1	ENSG00000255143.1	RP11-805J14.3	Annotated_lncRNA	ENST00000587555	ENSG00000198046	ZNF667	Zinc finger, C2H2||Zinc finger, C2H2-like||Zinc finger C2H2-type/integrase DNA-binding domain||Krueppel-associated box	1	0
ENST00000530525.1	ENSG00000255143.1	RP11-805J14.3	Annotated_lncRNA	ENST00000540670	ENSG00000196365	LONP1	AAA+ ATPase domain||-||Lon protease, bacterial/eukaryotic-type||PUA-like domain||Peptidase S16, active site||Peptidase S16, Lon C-terminal||Ribosomal protein S5 domain 2-type fold||ATPase, AAA-type, core||Ribosomal protein S5 domain 2-type fold, subgroup|	0.976261	5.7055e-08
ENST00000530525.1	ENSG00000255143.1	RP11-805J14.3	Annotated_lncRNA	ENST00000441508	ENSG00000214688	C10orf105	-	1	0
ENST00000530525.1	ENSG00000255143.1	RP11-805J14.3	Annotated_lncRNA	ENST00000507904	ENSG00000123415	SMUG1	Uracil-DNA glycosylase-like	0.999764	0
ENST00000530525.1	ENSG00000255143.1	RP11-805J14.3	Annotated_lncRNA	ENST00000507901	ENSG00000204580	DDR1	Protein kinase-like domain||Protein kinase domain||Tyrosine-protein kinase, active site||Tyrosine-protein kinase, receptor class II, conserved site||Coagulation factor 5/8 C-terminal domain||Tyrosine-protein kinase, catalytic domain||Galactose-binding dom	1	0
ENST00000530525.1	ENSG00000255143.1	RP11-805J14.3	Annotated_lncRNA	ENST00000429895	ENSG00000142949	PTPRF	Immunoglobulin subtype||PTP type protein phosphatase||Protein-tyrosine phosphatase, catalytic||Tyrosine specific protein phosphatases domain||Protein-tyrosine phosphatase, active site||Immunoglobulin-like domain||Immunoglobulin subtype 2||Protein-tyrosine	0.998934	1.06581e-14
ENST00000530525.1	ENSG00000255143.1	RP11-805J14.3	Annotated_lncRNA	ENST00000503937	ENSG00000138674	SEC31A	Ancestral coatomer element 1, Sec16/Sec31||WD40 repeat||-||WD40/YVTN repeat-like-containing domain||WD40-repeat-containing domain	0.988157	1.79871e-09
ENST00000530525.1	ENSG00000255143.1	RP11-805J14.3	Annotated_lncRNA	ENST00000414620	ENSG00000075624	ACTB	Actin/actin-like conserved site||Actin family||Actin, conserved site	1	0
ENST00000530525.1	ENSG00000255143.1	RP11-805J14.3	Annotated_lncRNA	ENST00000598288	ENSG00000198521	ZNF43	-||Zinc finger, C2H2-like||Zinc finger, C2H2||Krueppel-associated box||Zinc finger C2H2-type/integrase DNA-binding domain	1	0
ENST00000530525.1	ENSG00000255143.1	RP11-805J14.3	Annotated_lncRNA	ENST00000631834	ENSG00000113966	ARL6	P-loop containing nucleoside triphosphate hydrolase||Small GTP-binding protein domain||Small GTPase superfamily, ARF type||Small GTPase superfamily, ARF/SAR type	1	0
ENST00000530525.1	ENSG00000255143.1	RP11-805J14.3	Annotated_lncRNA	ENST00000441491	ENSG00000239857	GET4	Uncharacterised protein family UPF0363	1	0
ENST00000530525.1	ENSG00000255143.1	RP11-805J14.3	Annotated_lncRNA	ENST00000530697	ENSG00000166352	C11orf74	-	0.968382	2.35992e-07
ENST00000530525.1	ENSG00000255143.1	RP11-805J14.3	Annotated_lncRNA	ENST00000517642	ENSG00000137055	PLAA	Armadillo-type fold||WD40/YVTN repeat-like-containing domain||G-protein beta WD-40 repeat||WD40-repeat-containing domain||PUL domain||PLAA family ubiquitin binding, PFU||WD40 repeat	1	0
ENST00000530525.1	ENSG00000255143.1	RP11-805J14.3	Annotated_lncRNA	ENST00000589226	ENSG00000105048	TNNT1	Troponin T||Troponin||-	0.954288	1.45555e-06
ENST00000530525.1	ENSG00000255143.1	RP11-805J14.3	Annotated_lncRNA	ENST00000604238	ENSG00000107745	MICU1	EF-Hand 1, calcium-binding site||EF-hand domain||EF-hand domain pair	0.96406	4.44595e-07
ENST00000530525.1	ENSG00000255143.1	RP11-805J14.3	Annotated_lncRNA	ENST00000534170	ENSG00000167646	DNAAF3	Dynein assembly factor 3, C-terminal domain||Domain of unknown function DUF4470	1	0
ENST00000530525.1	ENSG00000255143.1	RP11-805J14.3	Annotated_lncRNA	ENST00000267525	ENSG00000140009	ESR2	Estrogen receptor beta, N-terminal||Estrogen receptor beta/gamma||Zinc finger, NHR/GATA-type||Nuclear hormone receptor, ligand-binding domain||Nuclear hormone receptor||Zinc finger, nuclear hormone receptor-type||Oestrogen receptor/oestrogen-related recep	0.963524	4.78326e-07
ENST00000530525.1	ENSG00000255143.1	RP11-805J14.3	Annotated_lncRNA	ENST00000602177	ENSG00000099331	MYO9B	-||Protein kinase C-like, phorbol ester/diacylglycerol-binding domain||Rho GTPase-activating protein domain||Ras-associating (RA) domain||Rho GTPase activation protein||Ubiquitin-related domain||Myosin head, motor domain||Unconventional myosin-IXb||IQ mot	1	0
ENST00000530525.1	ENSG00000255143.1	RP11-805J14.3	Annotated_lncRNA	ENST00000429122	ENSG00000157017	GHRL	Motilin/ghrelin||Preproghrelin peptide||-||Motilin/ghrelin-associated peptide	0.999998	0
ENST00000530525.1	ENSG00000255143.1	RP11-805J14.3	Annotated_lncRNA	ENST00000582399	ENSG00000141627	DYM	-||Dymeclin	1	0
ENST00000530525.1	ENSG00000255143.1	RP11-805J14.3	Annotated_lncRNA	ENST00000457139	ENSG00000105829	BET1	Target SNARE coiled-coil homology domain	1	0
ENST00000530525.1	ENSG00000255143.1	RP11-805J14.3	Annotated_lncRNA	ENST00000528420	ENSG00000198382	UVRAG	UV radiation resistance protein/autophagy-related protein 14||-||C2 domain	1	0
ENST00000530525.1	ENSG00000255143.1	RP11-805J14.3	Annotated_lncRNA	ENST00000503570	ENSG00000138772	ANXA3	Annexin||Annexin repeat||Annexin, type III||Annexin repeat, conserved site	0.999982	0
ENST00000530525.1	ENSG00000255143.1	RP11-805J14.3	Annotated_lncRNA	ENST00000488936	ENSG00000204859	ZBTB48	Zinc finger C2H2-type/integrase DNA-binding domain||BTB/POZ domain||Zinc finger, C2H2||-||SKP1/BTB/POZ domain||Zinc finger, C2H2-like	1	0
ENST00000530525.1	ENSG00000255143.1	RP11-805J14.3	Annotated_lncRNA	ENST00000593381	ENSG00000104870	FCGRT	MHC classes I/II-like antigen recognition protein||Immunoglobulin-like fold||MHC class I-like antigen recognition-like||-||Immunoglobulin C1-set||MHC class I alpha chain, alpha1 alpha2 domains||Immunoglobulin/major histocompatibility complex, conserved si	1	0
ENST00000530525.1	ENSG00000255143.1	RP11-805J14.3	Annotated_lncRNA	ENST00000554395	ENSG00000100558	PLEK2	DEP domain||Pleckstrin homology domain||PH domain-like||Winged helix-turn-helix DNA-binding domain	1	0
ENST00000530525.1	ENSG00000255143.1	RP11-805J14.3	Annotated_lncRNA	ENST00000590595	ENSG00000184640	2018-09-09	-||Septin||Small GTP-binding protein domain||Septin-type guanine nucleotide-binding (G) domain||Septin 9||P-loop containing nucleoside triphosphate hydrolase	1	0
ENST00000530525.1	ENSG00000255143.1	RP11-805J14.3	Annotated_lncRNA	ENST00000416589	ENSG00000164081	TEX264	Regulatory factor, effector binding domain	0.999999	0
ENST00000530525.1	ENSG00000255143.1	RP11-805J14.3	Annotated_lncRNA	ENST00000597969	ENSG00000063127	SLC6A16	-||Sodium:neurotransmitter symporter	1	0
ENST00000530525.1	ENSG00000255143.1	RP11-805J14.3	Annotated_lncRNA	ENST00000508248	ENSG00000145428	RNF175	Zinc finger, RING/FYVE/PHD-type||Zinc finger, RING-type||-	0.965182	3.80088e-07
ENST00000530525.1	ENSG00000255143.1	RP11-805J14.3	Annotated_lncRNA	ENST00000533991	ENSG00000137710	RDX	FERM domain||Moesin tail domain||Ezrin/radixin/moesin-like||Ezrin/radixin/moesin||Ubiquitin-related domain||FERM, N-terminal||Band 4.1 domain||-||Ezrin/radixin/moesin, C-terminal||FERM conserved site||FERM/acyl-CoA-binding protein, 3-helical bundle||PH do	1	0
ENST00000530525.1	ENSG00000255143.1	RP11-805J14.3	Annotated_lncRNA	ENST00000377316	ENSG00000133895	MEN1	Menin	0.997197	1.35714e-12
ENST00000530525.1	ENSG00000255143.1	RP11-805J14.3	Annotated_lncRNA	ENST00000425073	ENSG00000001631	KRIT1	Ankyrin repeat-containing domain||Band 4.1 domain||FERM domain||Ankyrin repeat||-||FERM/acyl-CoA-binding protein, 3-helical bundle||KRIT, N-terminal NPxY motif-rich region||FERM central domain	1	0
ENST00000530525.1	ENSG00000255143.1	RP11-805J14.3	Annotated_lncRNA	ENST00000523253	ENSG00000205268	PDE7A	HD/PDEase domain||3'5'-cyclic nucleotide phosphodiesterase, conserved site||-||3'5'-cyclic nucleotide phosphodiesterase||3'5'-cyclic nucleotide phosphodiesterase, catalytic domain	0.955582	1.26364e-06
ENST00000530525.1	ENSG00000255143.1	RP11-805J14.3	Annotated_lncRNA	ENST00000604847	ENSG00000139629	GALNT6	Ricin B, lectin domain||-||Glycosyltransferase 2-like||Nucleotide-diphospho-sugar transferases	1	0
ENST00000530525.1	ENSG00000255143.1	RP11-805J14.3	Annotated_lncRNA	ENST00000519960	ENSG00000104635	SLC39A14	-||Zinc/iron permease	1	0
ENST00000530525.1	ENSG00000255143.1	RP11-805J14.3	Annotated_lncRNA	ENST00000377823	ENSG00000107611	CUBN	EGF domain||EGF-like calcium-binding domain||Growth factor receptor cysteine-rich domain||EGF-like domain||CUB domain||EGF-like calcium-binding, conserved site||EGF-like, conserved site||Cubilin||EGF-type aspartate/asparagine hydroxylation site	1	0
ENST00000530525.1	ENSG00000255143.1	RP11-805J14.3	Annotated_lncRNA	ENST00000430179	ENSG00000157017	GHRL	Motilin/ghrelin||Preproghrelin peptide||-||Motilin/ghrelin-associated peptide	1	0
ENST00000530525.1	ENSG00000255143.1	RP11-805J14.3	Annotated_lncRNA	ENST00000540955	ENSG00000163378	EOGT	Glycosyltransferase AER61, uncharacterised||-	0.98682	3.06357e-09
ENST00000530525.1	ENSG00000255143.1	RP11-805J14.3	Annotated_lncRNA	ENST00000548932	ENSG00000167528	ZNF641	Zinc finger, C2H2||Zinc finger, C2H2-like||-||Zinc finger C2H2-type/integrase DNA-binding domain||C2H2- zinc finger protein family||Krueppel-associated box	0.999999	0
ENST00000530525.1	ENSG00000255143.1	RP11-805J14.3	Annotated_lncRNA	ENST00000593260	ENSG00000164125	FAM198B	FAM198 family||-	1	0
ENST00000530525.1	ENSG00000255143.1	RP11-805J14.3	Annotated_lncRNA	ENST00000533202	ENSG00000157570	TSPAN18	Tetraspanin, conserved site||Tetraspanin/Peripherin||Tetraspanin||Tetraspanin, EC2 domain	1	0
ENST00000530525.1	ENSG00000255143.1	RP11-805J14.3	Annotated_lncRNA	ENST00000397575	ENSG00000147862	NFIB	MAD homology 1, Dwarfin-type||CTF transcription factor/nuclear factor 1, N-terminal||CTF transcription factor/nuclear factor 1, conserved site||CTF transcription factor/nuclear factor 1, DNA-binding domain||CTF transcription factor/nuclear factor 1	0.958514	9.02623e-07
ENST00000530525.1	ENSG00000255143.1	RP11-805J14.3	Annotated_lncRNA	ENST00000594439	ENSG00000051128	HOMER3	-||PH domain-like||WH1/EVH1 domain	1	0
ENST00000530525.1	ENSG00000255143.1	RP11-805J14.3	Annotated_lncRNA	ENST00000522658	ENSG00000070756	PABPC1	RNA recognition motif domain, eukaryote||-||Polyadenylate binding protein, human types 1, 2, 3, 4||Polyadenylate-binding protein/Hyperplastic disc protein||Nucleotide-binding alpha-beta plait domain||RNA recognition motif domain	0.952563	1.74654e-06
ENST00000530525.1	ENSG00000255143.1	RP11-805J14.3	Annotated_lncRNA	ENST00000594625	ENSG00000130479	MAP1S	Metallo-beta-lactamase||Microtubule associated protein 1||-||Microtubule-associated protein 1S	0.988883	1.31231e-09
ENST00000530525.1	ENSG00000255143.1	RP11-805J14.3	Annotated_lncRNA	ENST00000451964	ENSG00000213923	CSNK1E	-||Protein kinase, ATP binding site||Protein kinase-like domain||Serine/threonine-protein kinase, active site||Protein kinase domain	0.998162	1.64757e-13
ENST00000530525.1	ENSG00000255143.1	RP11-805J14.3	Annotated_lncRNA	ENST00000425485	ENSG00000077380	DYNC1I2	WD40/YVTN repeat-like-containing domain||WD40-repeat-containing domain||-||WD40 repeat||Cytoplasmic dynein 1 intermediate chain 1/2	0.96064	6.9633e-07
ENST00000530525.1	ENSG00000255143.1	RP11-805J14.3	Annotated_lncRNA	ENST00000528082	ENSG00000137509	PRCP	Alpha/Beta hydrolase fold||Peptidase S28	0.976859	5.02747e-08
ENST00000530525.1	ENSG00000255143.1	RP11-805J14.3	Annotated_lncRNA	ENST00000562986	ENSG00000140995	DEF8	Putative zinc-RING and/or ribbon||Multihaem cytochrome||Protein kinase C-like, phorbol ester/diacylglycerol-binding domain||-	0.989143	1.16675e-09
ENST00000530525.1	ENSG00000255143.1	RP11-805J14.3	Annotated_lncRNA	ENST00000346714	ENSG00000107831	FGF8	Cytokine, IL-1-like||-||Fibroblast growth factor 8||IL-1 family/FGF family||Fibroblast growth factor family	1	0
ENST00000530525.1	ENSG00000255143.1	RP11-805J14.3	Annotated_lncRNA	ENST00000616568	ENSG00000119403	PHF19	Zinc finger, PHD-type||Polycomb-like MTF2 factor 2, C-terminal domain||Zinc finger, PHD-type, conserved site||Tudor domain||Zinc finger, PHD-finger||Zinc finger, RING/FYVE/PHD-type||Zinc finger, FYVE/PHD-type	0.999944	0
ENST00000530525.1	ENSG00000255143.1	RP11-805J14.3	Annotated_lncRNA	ENST00000635185	ENSG00000080503	SMARCA2	-||Helicase superfamily 1/2, ATP-binding domain||BRK domain||Bromodomain, conserved site||Snf2, ATP coupling domain||SNF2-related, N-terminal domain||Bromodomain||SWI/SNF complex subunit SMARCA2||Glutamine-Leucine-Glutamine, QLQ||Helicase, C-terminal||P-l	1	0
ENST00000530525.1	ENSG00000255143.1	RP11-805J14.3	Annotated_lncRNA	ENST00000486455	ENSG00000163687	DNASE1L3	Deoxyribonuclease I, conservied site||Deoxyribonuclease I, active site||Endonuclease/exonuclease/phosphatase||Deoxyribonuclease I	0.966879	2.96939e-07
ENST00000530525.1	ENSG00000255143.1	RP11-805J14.3	Annotated_lncRNA	ENST00000618723	ENSG00000147403	RPL10	Ribosomal protein L10e||Ribosomal protein L10e/L16||Ribosomal protein L10e, conserved site	0.971479	1.41671e-07
ENST00000530525.1	ENSG00000255143.1	RP11-805J14.3	Annotated_lncRNA	ENST00000559103	ENSG00000128891	C15orf57	Coiled-coil domain containing protein 32	1	0
ENST00000530525.1	ENSG00000255143.1	RP11-805J14.3	Annotated_lncRNA	ENST00000409741	ENSG00000138079	SLC3A1	Glycoside hydrolase superfamily||Glycosyl hydrolase, family 13, catalytic domain||Glycoside hydrolase, catalytic domain||Glycoside hydrolase, family 13	1	0
ENST00000530525.1	ENSG00000255143.1	RP11-805J14.3	Annotated_lncRNA	ENST00000599723	ENSG00000160321	ZNF208	Zinc finger, C2H2||Zinc finger, C2H2-like||Krueppel-associated box||Zinc finger C2H2-type/integrase DNA-binding domain	1	0
ENST00000530525.1	ENSG00000255143.1	RP11-805J14.3	Annotated_lncRNA	ENST00000422520	ENSG00000143036	SLC44A3	Choline transporter-like	1	0
ENST00000530525.1	ENSG00000255143.1	RP11-805J14.3	Annotated_lncRNA	ENST00000600172	ENSG00000079385	CEACAM1	Immunoglobulin subtype||Immunoglobulin-like domain||Immunoglobulin subtype 2||Immunoglobulin||Immunoglobulin-like fold||Immunoglobulin V-set domain	0.998066	2.12719e-13
ENST00000530525.1	ENSG00000255143.1	RP11-805J14.3	Annotated_lncRNA	ENST00000477258	ENSG00000168386	FILIP1L	-||Cortactin-binding protein-2, N-terminal	1	0
ENST00000530525.1	ENSG00000255143.1	RP11-805J14.3	Annotated_lncRNA	ENST00000427385	ENSG00000182389	CACNB4	P-loop containing nucleoside triphosphate hydrolase||Guanylate kinase/L-type calcium channel beta subunit||Voltage-dependent calcium channel, L-type, beta-3 subunit||Voltage-dependent calcium channel, L-type, beta subunit||-||SH3 domain	0.99998	0
ENST00000530525.1	ENSG00000255143.1	RP11-805J14.3	Annotated_lncRNA	ENST00000402252	ENSG00000183010	PYCR1	Pyrroline-5-carboxylate reductase, catalytic, N-terminal||Pyrroline-5-carboxylate reductase||NAD(P)-binding domain||6-phosphogluconate dehydrogenase C-terminal domain-like||Pyrroline-5-carboxylate reductase, dimerisation domain	1	0
ENST00000530525.1	ENSG00000255143.1	RP11-805J14.3	Annotated_lncRNA	ENST00000545245	ENSG00000149485	FADS1	Fatty acid desaturase domain||-||Cytochrome b5-like heme/steroid binding domain||Fatty acid desaturase	0.999999	0
ENST00000530525.1	ENSG00000255143.1	RP11-805J14.3	Annotated_lncRNA	ENST00000507051	ENSG00000138674	SEC31A	Ancestral coatomer element 1, Sec16/Sec31||WD40 repeat||-||WD40/YVTN repeat-like-containing domain||WD40-repeat-containing domain	0.988681	1.43561e-09
ENST00000530525.1	ENSG00000255143.1	RP11-805J14.3	Annotated_lncRNA	ENST00000481862	ENSG00000164985	PSIP1	Lens epithelium-derived growth factor (LEDGF)||Treacle-like, Treacher Collins Syndrome||PWWP domain||-	1	0
ENST00000530525.1	ENSG00000255143.1	RP11-805J14.3	Annotated_lncRNA	ENST00000419660	ENSG00000111912	NCOA7	-||TLDc domain||LysM domain	0.989058	1.21306e-09
ENST00000530525.1	ENSG00000255143.1	RP11-805J14.3	Annotated_lncRNA	ENST00000409244	ENSG00000178826	TMEM139	-	0.999991	0
ENST00000530525.1	ENSG00000255143.1	RP11-805J14.3	Annotated_lncRNA	ENST00000497255	ENSG00000121579	NAA50	-||GNAT domain||Acyl-CoA N-acyltransferase	0.992421	1.94427e-10
ENST00000530525.1	ENSG00000255143.1	RP11-805J14.3	Annotated_lncRNA	ENST00000540534	ENSG00000197457	STMN3	Stathmin-3||Stathmin, conserved site||Stathmin family	1	0
ENST00000530525.1	ENSG00000255143.1	RP11-805J14.3	Annotated_lncRNA	ENST00000571172	ENSG00000073969	NSF	ATPase, AAA-type, conserved site||CDC48 domain 2-like||AAA+ ATPase domain||P-loop containing nucleoside triphosphate hydrolase||CDC48, domain 2||CDC48, N-terminal subdomain||ATPase, AAA-type, core||Aspartate decarboxylase-like domain	1	0
ENST00000530525.1	ENSG00000255143.1	RP11-805J14.3	Annotated_lncRNA	ENST00000355727	ENSG00000186063	AIDA	Axin interactor dorsalization-associated protein, C-terminal domain||Axin interactor, dorsalization-associated protein, N-terminal	1	0
ENST00000530525.1	ENSG00000255143.1	RP11-805J14.3	Annotated_lncRNA	ENST00000447608	ENSG00000060718	COL11A1	Laminin G domain||Fibrillar collagen, C-terminal||Collagen triple helix repeat||Concanavalin A-like lectin/glucanase domain	1	0
ENST00000530525.1	ENSG00000255143.1	RP11-805J14.3	Annotated_lncRNA	ENST00000478844	ENSG00000107249	GLIS3	Zinc finger protein GLIS3||Zinc finger C2H2-type/integrase DNA-binding domain||Zinc finger, C2H2-like||Zinc finger, C2H2	1	0
ENST00000530525.1	ENSG00000255143.1	RP11-805J14.3	Annotated_lncRNA	ENST00000539395	ENSG00000110200	ANAPC15	Anaphase-promoting complex subunit 15||-	0.967958	2.52055e-07
ENST00000530525.1	ENSG00000255143.1	RP11-805J14.3	Annotated_lncRNA	ENST00000634287	ENSG00000080503	SMARCA2	-||Helicase superfamily 1/2, ATP-binding domain||BRK domain||Bromodomain, conserved site||Snf2, ATP coupling domain||SNF2-related, N-terminal domain||Bromodomain||SWI/SNF complex subunit SMARCA2||Glutamine-Leucine-Glutamine, QLQ||Helicase, C-terminal||P-l	0.959605	7.91445e-07
ENST00000530525.1	ENSG00000255143.1	RP11-805J14.3	Annotated_lncRNA	ENST00000544361	ENSG00000112531	QKI	K Homology domain, type 1||STAR protein, homodimerisation region||-||K Homology domain||Protein quaking, putative nuclear localisation signal	0.991099	4.33496e-10
ENST00000530525.1	ENSG00000255143.1	RP11-805J14.3	Annotated_lncRNA	ENST00000438020	ENSG00000135218	CD36	CD36 family||CD36||CD36/scavenger receptor class B member 1	1	0
ENST00000530525.1	ENSG00000255143.1	RP11-805J14.3	Annotated_lncRNA	ENST00000559639	ENSG00000154227	CERS3	Homeobox domain||-||Ceramide synthase component Lag1/Lac1||Homeodomain-like||TRAM/LAG1/CLN8 homology domain	1	0
ENST00000530525.1	ENSG00000255143.1	RP11-805J14.3	Annotated_lncRNA	ENST00000524641	ENSG00000185946	RNPC3	RNA recognition motif domain||Nucleotide-binding alpha-beta plait domain||-	1	0
ENST00000530525.1	ENSG00000255143.1	RP11-805J14.3	Annotated_lncRNA	ENST00000623924	ENSG00000178567	EPM2AIP1	-||EPM2A-interacting protein 1	0.997972	2.69118e-13
ENST00000530525.1	ENSG00000255143.1	RP11-805J14.3	Annotated_lncRNA	ENST00000419022	ENSG00000007372	PAX6	Winged helix-turn-helix DNA-binding domain||Homeodomain-like||Homeobox, conserved site||-||Homeobox domain||Paired domain	0.999995	0
ENST00000530525.1	ENSG00000255143.1	RP11-805J14.3	Annotated_lncRNA	ENST00000316082	ENSG00000168256	NKIRAS2	Small GTPase superfamily, Ras type||P-loop containing nucleoside triphosphate hydrolase||Small GTPase superfamily||Small GTP-binding protein domain	1	0
ENST00000530525.1	ENSG00000255143.1	RP11-805J14.3	Annotated_lncRNA	ENST00000564545	ENSG00000103253	HAGHL	Hydroxyacylglutathione hydrolase||Metallo-beta-lactamase||Hydroxyacylglutathione hydrolase, C-terminal domain||-	1	0
ENST00000530525.1	ENSG00000255143.1	RP11-805J14.3	Annotated_lncRNA	ENST00000496818	ENSG00000151067	CACNA1C	Voltage-dependent calcium channel, L-type, alpha-1C subunit||Voltage-dependent calcium channel, L-type, alpha-1 subunit||Voltage-dependent calcium channel, alpha-1 subunit||Ion transport domain||Voltage-dependent channel, four helix bundle domain||Voltage	1	0
ENST00000530525.1	ENSG00000255143.1	RP11-805J14.3	Annotated_lncRNA	ENST00000515815	ENSG00000073578	SDHA	-||Succinate dehydrogenase/fumarate reductase, alpha/adenylylsulphate reductase subunit||Fumarate reductase/succinate dehydrogenase flavoprotein-like, C-terminal||Succinate dehydrogenase, flavoprotein subunit||FAD/NAD(P)-binding domain||FAD-dependent oxid	1	0
ENST00000530525.1	ENSG00000255143.1	RP11-805J14.3	Annotated_lncRNA	ENST00000528731	ENSG00000187486	KCNJ11	Potassium channel, inwardly rectifying, Kir6.2||Potassium channel, inwardly rectifying, Kir||Potassium channel, inwardly rectifying, Kir, cytoplasmic||Immunoglobulin E-set	0.992486	1.86244e-10
ENST00000530525.1	ENSG00000255143.1	RP11-805J14.3	Annotated_lncRNA	ENST00000434555	ENSG00000117411	B4GALT2	Galactosyltransferase, C-terminal||Galactosyltransferase, N-terminal||Nucleotide-diphospho-sugar transferases||Beta-1,4-galactosyltransferase	0.950752	2.10002e-06
ENST00000530525.1	ENSG00000255143.1	RP11-805J14.3	Annotated_lncRNA	ENST00000425468	ENSG00000137185	ZSCAN9	Retrovirus capsid, C-terminal||-||Zinc finger, C2H2-like||Zinc finger, C2H2||SCAN domain||Zinc finger C2H2-type/integrase DNA-binding domain	0.95933	8.18361e-07
ENST00000530525.1	ENSG00000255143.1	RP11-805J14.3	Annotated_lncRNA	ENST00000306120	ENSG00000087460	GNAS	G protein alpha subunit, helical insertion||P-loop containing nucleoside triphosphate hydrolase||Guanine nucleotide binding protein (G-protein), alpha subunit||G-protein alpha subunit, group S||-||Neuroendocrine secretory protein 55	1	0
ENST00000530525.1	ENSG00000255143.1	RP11-805J14.3	Annotated_lncRNA	ENST00000586114	ENSG00000131467	PSME3	Proteasome activator pa28||Proteasome activator pa28, C-terminal domain||Proteasome activator pa28, N-terminal domain||-	0.975101	7.22864e-08
ENST00000530525.1	ENSG00000255143.1	RP11-805J14.3	Annotated_lncRNA	ENST00000450926	ENSG00000127054	CPSF3L	-||Beta-Casp domain||Metallo-beta-lactamase||Zn-dependent metallo-hydrolase, RNA specificity domain	0.963616	4.7238e-07
ENST00000530525.1	ENSG00000255143.1	RP11-805J14.3	Annotated_lncRNA	ENST00000346501	ENSG00000214063	TSPAN4	Tetraspanin, conserved site||Tetraspanin/Peripherin||Tetraspanin||Tetraspanin, EC2 domain	1	0
ENST00000530525.1	ENSG00000255143.1	RP11-805J14.3	Annotated_lncRNA	ENST00000524282	ENSG00000131773	KHDRBS3	K Homology domain, type 1||Sam68, tyrosine-rich domain||KHDRBS, Qua1 domain||K Homology domain	0.999414	4.44089e-16
ENST00000530525.1	ENSG00000255143.1	RP11-805J14.3	Annotated_lncRNA	ENST00000537390	ENSG00000120438	TCP1	Chaperonin TCP-1, conserved site||T-complex protein 1, alpha subunit||Chaperone tailless complex polypeptide 1 (TCP-1)||GroEL-like apical domain||GroEL-like equatorial domain||TCP-1-like chaperonin intermediate domain||Chaperonin Cpn60/TCP-1 family	1	0
ENST00000530525.1	ENSG00000255143.1	RP11-805J14.3	Annotated_lncRNA	ENST00000283977	ENSG00000013375	PGM3	Alpha-D-phosphohexomutase, conserved site||Alpha-D-phosphohexomutase, alpha/beta/alpha domain I||-||Alpha-D-phosphohexomutase, C-terminal||Alpha-D-phosphohexomutase, alpha/beta/alpha I/II/III||Phosphoacetylglucosamine mutase	0.977193	4.67735e-08
ENST00000530525.1	ENSG00000255143.1	RP11-805J14.3	Annotated_lncRNA	ENST00000479899	ENSG00000160124	CCDC58	Caffeine-induced death protein 2	1	0
ENST00000530525.1	ENSG00000255143.1	RP11-805J14.3	Annotated_lncRNA	ENST00000538577	ENSG00000157593	SLC35B2	UAA transporter||-	0.999721	0
ENST00000530525.1	ENSG00000255143.1	RP11-805J14.3	Annotated_lncRNA	ENST00000409110	ENSG00000130561	SAG	Arrestin, C-terminal||Arrestin||Arrestin, N-terminal||Arrestin, conserved site||Immunoglobulin E-set||-||Arrestin C-terminal-like domain||Arrestin-like, N-terminal	0.978003	3.90952e-08
ENST00000530525.1	ENSG00000255143.1	RP11-805J14.3	Annotated_lncRNA	ENST00000555307	ENSG00000133961	NUMB	PTB/PI domain||NUMB domain||PH domain-like||Numb/numb-like	1	0
ENST00000530525.1	ENSG00000255143.1	RP11-805J14.3	Annotated_lncRNA	ENST00000416711	ENSG00000017483	SLC38A5	-||Amino acid transporter, transmembrane domain	1	0
ENST00000530525.1	ENSG00000255143.1	RP11-805J14.3	Annotated_lncRNA	ENST00000454925	ENSG00000147394	ZNF185	Zinc finger, LIM-type||-	1	0
ENST00000530525.1	ENSG00000255143.1	RP11-805J14.3	Annotated_lncRNA	ENST00000443285	ENSG00000099910	KLHL22	BTB/POZ domain||SKP1/BTB/POZ domain||Kelch repeat type 1||Kelch-type beta propeller||Kelch-like protein 22||BTB/Kelch-associated||BTB-kelch protein	0.978305	3.65e-08
ENST00000530525.1	ENSG00000255143.1	RP11-805J14.3	Annotated_lncRNA	ENST00000379527	ENSG00000106330	MOSPD3	PapD-like||Major sperm protein (MSP) domain||Vesicle-associated membrane-protein-associated protein	1	0
ENST00000530525.1	ENSG00000255143.1	RP11-805J14.3	Annotated_lncRNA	ENST00000594709	ENSG00000105696	TMEM59L	Uncharacterised protein family, TMEM59	1	0
ENST00000530525.1	ENSG00000255143.1	RP11-805J14.3	Annotated_lncRNA	ENST00000424740	ENSG00000135931	ARMC9	Armadillo-like helical||Armadillo-type fold||LIS1 homology motif||-	1	0
ENST00000530525.1	ENSG00000255143.1	RP11-805J14.3	Annotated_lncRNA	ENST00000601924	ENSG00000105750	ZNF85	Zinc finger, C2H2||Zinc finger, C2H2-like||Zinc finger C2H2-type/integrase DNA-binding domain||Krueppel-associated box	0.995609	1.27613e-11
ENST00000530525.1	ENSG00000255143.1	RP11-805J14.3	Annotated_lncRNA	ENST00000591944	ENSG00000267179	CTD-2006C1.13	Krueppel-associated box||Zinc finger C2H2-type/integrase DNA-binding domain||Zinc finger, C2H2-like||-||Zinc finger, C2H2	1	0
ENST00000530525.1	ENSG00000255143.1	RP11-805J14.3	Annotated_lncRNA	ENST00000465979	ENSG00000148225	WDR31	-||G-protein beta WD-40 repeat||WD40-repeat-containing domain||WD40/YVTN repeat-like-containing domain||WD40 repeat, conserved site||WD40 repeat	0.987597	2.26438e-09
ENST00000530525.1	ENSG00000255143.1	RP11-805J14.3	Annotated_lncRNA	ENST00000616445	ENSG00000149927	DOC2A	Double C2-like domain-containing protein alpha||-||C2 domain||Double C2 protein, alpha/beta/gamma||Synaptotagmin||Double C2-like domain-containing protein beta	0.957358	1.03356e-06
ENST00000530525.1	ENSG00000255143.1	RP11-805J14.3	Annotated_lncRNA	ENST00000570160	ENSG00000180979	LRRC57	Leucine-rich repeat, typical subtype||Leucine-rich repeat domain, L domain-like||Leucine-rich repeat	0.963031	5.11068e-07
ENST00000530525.1	ENSG00000255143.1	RP11-805J14.3	Annotated_lncRNA	ENST00000345770	ENSG00000142405	NLRP12	Leucine-rich repeat||DAPIN domain||NACHT-associated domain||Death-like domain||Leucine-rich repeat domain, L domain-like||P-loop containing nucleoside triphosphate hydrolase||NACHT nucleoside triphosphatase	0.999988	0
ENST00000530525.1	ENSG00000255143.1	RP11-805J14.3	Annotated_lncRNA	ENST00000600130	ENSG00000119574	ZBTB45	Zinc finger C2H2-type/integrase DNA-binding domain||Zinc finger, C2H2||BTB/POZ domain||Zinc finger, C2H2-like||SKP1/BTB/POZ domain||-	1	0
ENST00000530525.1	ENSG00000255143.1	RP11-805J14.3	Annotated_lncRNA	ENST00000613496	ENSG00000115756	HPCAL1	EF-hand domain||EF-Hand 1, calcium-binding site||Recoverin family||EF-hand domain pair	1	0
ENST00000530525.1	ENSG00000255143.1	RP11-805J14.3	Annotated_lncRNA	ENST00000369331	ENSG00000165806	CASP7	Peptidase C14, caspase non-catalytic subunit p10||Peptidase C14A, interleukin-1 beta convertase type||Peptidase C14A, caspase catalytic domain||Peptidase family C14A, cysteine active site||Peptidase family C14A, His active site||Peptidase C14, p20 domain	0.999996	0
ENST00000530525.1	ENSG00000255143.1	RP11-805J14.3	Annotated_lncRNA	ENST00000319908	ENSG00000156709	AIFM1	Mitochondrial apoptosis-inducing factor, C-terminal domain||FAD/NAD-linked reductase, dimerisation domain||FAD/NAD(P)-binding domain||-||Protein MGARP, N-terminal||Pyridine nucleotide-disulphide oxidoreductase, dimerisation domain	0.98484	6.14836e-09
ENST00000530525.1	ENSG00000255143.1	RP11-805J14.3	Annotated_lncRNA	ENST00000441709	ENSG00000185022	MAFF	Basic-leucine zipper domain||Basic leucine zipper domain, Maf-type||Transcription factor Maf||Transcription factor, Skn-1-like, DNA-binding domain	0.993335	1.02413e-10
ENST00000530525.1	ENSG00000255143.1	RP11-805J14.3	Annotated_lncRNA	ENST00000519367	ENSG00000170791	CHCHD7	Ricin B, lectin domain||Cysteine alpha-hairpin motif superfamily||-	0.999758	0
ENST00000530525.1	ENSG00000255143.1	RP11-805J14.3	Annotated_lncRNA	ENST00000593892	ENSG00000178980	SELENOW	Thioredoxin-like fold||Selenoprotein, Rdx type	1	0
ENST00000530525.1	ENSG00000255143.1	RP11-805J14.3	Annotated_lncRNA	ENST00000559412	ENSG00000157483	MYO1E	-||Myosin head, motor domain||Class I myosin tail homology domain||SH3 domain||IQ motif, EF-hand binding site||P-loop containing nucleoside triphosphate hydrolase	0.999999	0
ENST00000530525.1	ENSG00000255143.1	RP11-805J14.3	Annotated_lncRNA	ENST00000536368	ENSG00000197958	RPL12	Ribosomal protein L11, N-terminal||Ribosomal protein L11, conserved site||Ribosomal protein L11, C-terminal||Ribosomal protein L11/L12	1	0
ENST00000530525.1	ENSG00000255143.1	RP11-805J14.3	Annotated_lncRNA	ENST00000521145	ENSG00000172748	ZNF596	Zinc finger C2H2-type/integrase DNA-binding domain||Krueppel-associated box||Zinc finger, C2H2||Zinc finger, C2H2-like||-	1	0
ENST00000530525.1	ENSG00000255143.1	RP11-805J14.3	Annotated_lncRNA	ENST00000013034	ENSG00000239672	NME1	Nucleoside diphosphate kinase, active site||Nucleoside diphosphate kinase	0.956192	1.1804e-06
ENST00000530525.1	ENSG00000255143.1	RP11-805J14.3	Annotated_lncRNA	ENST00000518892	ENSG00000155506	LARP1	RNA-binding protein Lupus La||Protein of unknown function DM15||Winged helix-turn-helix DNA-binding domain||-	1	0
ENST00000530525.1	ENSG00000255143.1	RP11-805J14.3	Annotated_lncRNA	ENST00000581529	ENSG00000187607	ZNF286A	Zinc finger C2H2-type/integrase DNA-binding domain||Krueppel-associated box||Zinc finger, C2H2||-||Zinc finger, C2H2-like	1	0
ENST00000530525.1	ENSG00000255143.1	RP11-805J14.3	Annotated_lncRNA	ENST00000427816	ENSG00000118997	DNAH7	Dynein heavy chain 7, axonemal||AAA+ ATPase domain||-||EF-hand domain||Dynein heavy chain, coiled coil stalk||Dynein heavy chain domain||Dynein heavy chain||EF-Hand 1, calcium-binding site||Dynein heavy chain, P-loop containing D4 domain||Dynein heavy cha	1	0
ENST00000530525.1	ENSG00000255143.1	RP11-805J14.3	Annotated_lncRNA	ENST00000428104	ENSG00000156973	PDE6D	Retinal rod rhodopsin-sensitive cGMP 3', 5'-cyclic phosphodiesterase, delta subunit||Immunoglobulin E-set||GMP phosphodiesterase, delta subunit	1	0
ENST00000530525.1	ENSG00000255143.1	RP11-805J14.3	Annotated_lncRNA	ENST00000518599	ENSG00000197265	GTF2E2	Transcription initiation factor TFIIE, beta subunit||-||Winged helix-turn-helix DNA-binding domain||Transcription factor TFIIE beta subunit, DNA-binding domain	1	0
ENST00000530525.1	ENSG00000255143.1	RP11-805J14.3	Annotated_lncRNA	ENST00000314557	ENSG00000187098	MITF	Myc-type, basic helix-loop-helix (bHLH) domain||MiT/TFE transcription factors, C-terminal||MiT/TFE transcription factors, N-terminal||Microphthalmia-associated transcription factor	1	0
ENST00000530525.1	ENSG00000255143.1	RP11-805J14.3	Annotated_lncRNA	ENST00000618862	ENSG00000274874	RP11-214K3.25	-	1	0
ENST00000530525.1	ENSG00000255143.1	RP11-805J14.3	Annotated_lncRNA	ENST00000408981	ENSG00000197713	RPE	Ribulose-phosphate 3-epimerase||Aldolase-type TIM barrel||Ribulose-phosphate 3-epimerase-like||Ribulose-phosphate binding barrel	0.998918	1.15463e-14
ENST00000530525.1	ENSG00000255143.1	RP11-805J14.3	Annotated_lncRNA	ENST00000482067	ENSG00000219545	UMAD1	UMA domain||-	0.970243	1.74794e-07
ENST00000530525.1	ENSG00000255143.1	RP11-805J14.3	Annotated_lncRNA	ENST00000393459	ENSG00000107819	SFXN3	Tricarboxylate/iron carrier	0.99992	0
ENST00000530525.1	ENSG00000255143.1	RP11-805J14.3	Annotated_lncRNA	ENST00000525997	ENSG00000134644	PUM1	Pumilio homology domain||Armadillo-like helical||Pumilio RNA-binding repeat||Armadillo-type fold||-	0.957982	9.61154e-07
ENST00000530525.1	ENSG00000255143.1	RP11-805J14.3	Annotated_lncRNA	ENST00000560777	ENSG00000100949	RABGGTA	Protein prenyltransferase, alpha subunit||Geranylgeranyl transferase type-2 subunit alpha||Leucine-rich repeat||Rab geranylgeranyltransferase, alpha subunit, insert-domain||Leucine-rich repeat domain, L domain-like	1	0
ENST00000530525.1	ENSG00000255143.1	RP11-805J14.3	Annotated_lncRNA	ENST00000497267	ENSG00000163947	ARHGEF3	-||PH domain-like||Dbl homology (DH) domain||Pleckstrin homology domain||Guanine-nucleotide dissociation stimulator, CDC24, conserved site	0.999725	0
ENST00000530525.1	ENSG00000255143.1	RP11-805J14.3	Annotated_lncRNA	ENST00000370388	ENSG00000256980	KHDC1L	KH-like RNA-binding domain	1	0
ENST00000530525.1	ENSG00000255143.1	RP11-805J14.3	Annotated_lncRNA	ENST00000446258	ENSG00000100401	RANGAP1	Leucine-rich repeat domain, L domain-like||-||Leucine-rich repeat||Ran GTPase-activating protein||Ran-GTPase activating protein 1, C-terminal	1	0
ENST00000530525.1	ENSG00000255143.1	RP11-805J14.3	Annotated_lncRNA	ENST00000485867	ENSG00000113810	SMC4	P-loop containing nucleoside triphosphate hydrolase||RecF/RecN/SMC, N-terminal||Structural maintenance of chromosomes protein||SMCs flexible hinge||-	1	0
ENST00000530525.1	ENSG00000255143.1	RP11-805J14.3	Annotated_lncRNA	ENST00000555706	ENSG00000196405	EVL	-||VASP tetramerisation||Vasodilator-stimulated phosphoprotein||PH domain-like||WH1/EVH1 domain	1	0
ENST00000530525.1	ENSG00000255143.1	RP11-805J14.3	Annotated_lncRNA	ENST00000571105	ENSG00000185813	PCYT2	Cytidyltransferase-like domain||-||Rossmann-like alpha/beta/alpha sandwich fold	0.998161	1.65201e-13
ENST00000530525.1	ENSG00000255143.1	RP11-805J14.3	Annotated_lncRNA	ENST00000593873	ENSG00000268750	CTD-2583A14.10	Zinc finger C2H2-type/integrase DNA-binding domain||Krueppel-associated box||-||Zinc finger, C2H2	1	0
ENST00000530525.1	ENSG00000255143.1	RP11-805J14.3	Annotated_lncRNA	ENST00000557639	ENSG00000100577	GSTZ1	Thioredoxin-like fold||Glutathione S-transferase, C-terminal||Maleylacetoacetate isomerase||Glutathione S-transferase, C-terminal-like||Glutathione S-transferase, N-terminal	0.989538	9.70093e-10
ENST00000530525.1	ENSG00000255143.1	RP11-805J14.3	Annotated_lncRNA	ENST00000439422	ENSG00000123131	PRDX4	Peroxiredoxin, AhpC-type||Thioredoxin-like fold||Alkyl hydroperoxide reductase subunit C/ Thiol specific antioxidant||Peroxiredoxin, C-terminal	0.999978	0
ENST00000530525.1	ENSG00000255143.1	RP11-805J14.3	Annotated_lncRNA	ENST00000477003	ENSG00000106477	CEP41	-||Rhodanese-like domain	0.992865	1.43902e-10
ENST00000530525.1	ENSG00000255143.1	RP11-805J14.3	Annotated_lncRNA	ENST00000556240	ENSG00000171723	GPHN	Molybdenum cofactor biosynthesis, conserved site||MoeA, C-terminal, domain IV||-||MoaB/Mog domain||MoeA, N-terminal and linker domain	0.975777	6.30622e-08
ENST00000530525.1	ENSG00000255143.1	RP11-805J14.3	Annotated_lncRNA	ENST00000495929	ENSG00000180035	ZNF48	Zinc finger, C2H2-like||-||Zinc finger, C2H2||Zinc finger C2H2-type/integrase DNA-binding domain	1	0
ENST00000530525.1	ENSG00000255143.1	RP11-805J14.3	Annotated_lncRNA	ENST00000503828	ENSG00000153113	CAST	Calpastatin||Proteinase inhibitor I27, calpastatin	1	0
ENST00000530525.1	ENSG00000255143.1	RP11-805J14.3	Annotated_lncRNA	ENST00000324602	ENSG00000104972	LILRB1	Immunoglobulin subtype 2||Immunoglobulin-like fold||Alpha-1B-glycoprotein/leukocyte immunoglobulin-like receptor||Immunoglobulin subtype||Immunoglobulin-like domain	0.958844	8.67772e-07
ENST00000530525.1	ENSG00000255143.1	RP11-805J14.3	Annotated_lncRNA	ENST00000467517	ENSG00000164867	NOS3	Nitric oxide synthase, N-terminal||Nitric-oxide synthase, eukaryote||Flavodoxin/nitric oxide synthase||Ferredoxin reductase-type FAD-binding domain||NADPH-cytochrome p450 reductase, FAD-binding, alpha-helical domain-3||Oxidoreductase FAD/NAD(P)-binding||F	0.961318	6.39146e-07
ENST00000530525.1	ENSG00000255143.1	RP11-805J14.3	Annotated_lncRNA	ENST00000443913	ENSG00000143387	CTSK	Cysteine peptidase, cysteine active site||Cysteine peptidase, histidine active site||Peptidase C1A||Cathepsin propeptide inhibitor domain (I29)||Peptidase C1A, cathepsin K||Cysteine peptidase, asparagine active site||Peptidase C1A, papain C-terminal	0.999637	0
ENST00000530525.1	ENSG00000255143.1	RP11-805J14.3	Annotated_lncRNA	ENST00000523798	ENSG00000135299	ANKRD6	-||Ankyrin repeat-containing domain||Ankyrin repeat	1	0
ENST00000530525.1	ENSG00000255143.1	RP11-805J14.3	Annotated_lncRNA	ENST00000585698	ENSG00000133265	HSPBP1	Armadillo-like helical||Nucleotide exchange factor Fes1||Armadillo-type fold||-	1	0
ENST00000530525.1	ENSG00000255143.1	RP11-805J14.3	Annotated_lncRNA	ENST00000578352	ENSG00000105655	ISYNA1	-||Myo-inositol-1-phosphate synthase||NAD(P)-binding domain||Myo-inositol-1-phosphate synthase, GAPDH-like	0.980186	2.32652e-08
ENST00000530525.1	ENSG00000255143.1	RP11-805J14.3	Annotated_lncRNA	ENST00000354078	ENSG00000172005	MAL	Myelin and lymphocyte (MAL) protein||Marvel domain||-	0.999755	0
ENST00000530525.1	ENSG00000255143.1	RP11-805J14.3	Annotated_lncRNA	ENST00000553677	ENSG00000100567	PSMA3	Proteasome alpha-subunit, N-terminal domain||Proteasome A-type subunit||Nucleophile aminohydrolases, N-terminal||Proteasome, subunit alpha/beta	1	0
ENST00000530525.1	ENSG00000255143.1	RP11-805J14.3	Annotated_lncRNA	ENST00000517845	ENSG00000164961	KIAA0196	WASH complex, subunit strumpellin	1	0
ENST00000530525.1	ENSG00000255143.1	RP11-805J14.3	Annotated_lncRNA	ENST00000563566	ENSG00000128989	ARPP19	Endosulphine	0.998721	2.68674e-14
ENST00000530525.1	ENSG00000255143.1	RP11-805J14.3	Annotated_lncRNA	ENST00000534711	ENSG00000166793	YPEL4	Yippee/Mis18/Cereblon||-	0.999997	0
ENST00000530525.1	ENSG00000255143.1	RP11-805J14.3	Annotated_lncRNA	ENST00000594034	ENSG00000125734	GPR108	Lung seven transmembrane receptor-like	0.974481	8.16588e-08
ENST00000530525.1	ENSG00000255143.1	RP11-805J14.3	Annotated_lncRNA	ENST00000348518	ENSG00000256061	DYX1C1	Tetratricopeptide repeat||Tetratricopeptide-like helical domain||Tetratricopeptide repeat-containing domain||HSP20-like chaperone||CS domain	1	0
ENST00000530525.1	ENSG00000255143.1	RP11-805J14.3	Annotated_lncRNA	ENST00000349036	ENSG00000087460	GNAS	G protein alpha subunit, helical insertion||P-loop containing nucleoside triphosphate hydrolase||Guanine nucleotide binding protein (G-protein), alpha subunit||G-protein alpha subunit, group S||-||Neuroendocrine secretory protein 55	1	0
ENST00000530525.1	ENSG00000255143.1	RP11-805J14.3	Annotated_lncRNA	ENST00000622554	ENSG00000164935	DCSTAMP	Dendritic cell-specific transmembrane protein-like	0.991597	3.25335e-10
ENST00000530525.1	ENSG00000255143.1	RP11-805J14.3	Annotated_lncRNA	ENST00000587845	ENSG00000108106	UBE2S	Ubiquitin-conjugating enzyme E2||Ubiquitin-conjugating enzyme/RWD-like||Ubiquitin-conjugating enzyme, active site	0.96633	3.2207e-07
ENST00000530525.1	ENSG00000255143.1	RP11-805J14.3	Annotated_lncRNA	ENST00000568434	ENSG00000179958	DCTPP1	EAR||MazG-like domain||-	0.963174	5.01421e-07
ENST00000530525.1	ENSG00000255143.1	RP11-805J14.3	Annotated_lncRNA	ENST00000414501	ENSG00000150048	CLEC1A	C-type lectin||C-type lectin-like||C-type lectin fold||-	1	0
ENST00000530525.1	ENSG00000255143.1	RP11-805J14.3	Annotated_lncRNA	ENST00000353809	ENSG00000104044	OCA2	-||Citrate transporter-like domain	0.962456	5.51527e-07
ENST00000530525.1	ENSG00000255143.1	RP11-805J14.3	Annotated_lncRNA	ENST00000625134	ENSG00000274443	C8orf89	-	1	0
ENST00000530525.1	ENSG00000255143.1	RP11-805J14.3	Annotated_lncRNA	ENST00000555419	ENSG00000125952	MAX	-||Myc-type, basic helix-loop-helix (bHLH) domain	0.996589	3.61822e-12
ENST00000530525.1	ENSG00000255143.1	RP11-805J14.3	Annotated_lncRNA	ENST00000344606	ENSG00000121895	TMEM156	TMEM156 protein	0.990429	6.22559e-10
ENST00000530525.1	ENSG00000255143.1	RP11-805J14.3	Annotated_lncRNA	ENST00000490063	ENSG00000090097	PCBP4	K Homology domain, type 1||K Homology domain||Poly(rC)-binding protein 4	1	0
ENST00000530525.1	ENSG00000255143.1	RP11-805J14.3	Annotated_lncRNA	ENST00000431323	ENSG00000185049	NELFA	Negative elongation factor A	0.982266	1.3411e-08
ENST00000530525.1	ENSG00000255143.1	RP11-805J14.3	Annotated_lncRNA	ENST00000408028	ENSG00000183023	SLC8A1	Sodium/calcium exchanger domain, C-terminal extension||DnaJ domain||Na-Ca exchanger/integrin-beta4||Sodium/calcium exchanger membrane region||Sodium/calcium exchanger, isoform 1||Sodium/calcium exchanger protein	1	0
ENST00000530525.1	ENSG00000255143.1	RP11-805J14.3	Annotated_lncRNA	ENST00000458031	ENSG00000248487	ABHD14A	Alpha/Beta hydrolase fold||Alpha/beta hydrolase fold-1||-	1	0
ENST00000530525.1	ENSG00000255143.1	RP11-805J14.3	Annotated_lncRNA	ENST00000629534	ENSG00000172366	MCRIP2	FAM195||-	0.97448	8.16783e-08
ENST00000530525.1	ENSG00000255143.1	RP11-805J14.3	Annotated_lncRNA	ENST00000520265	ENSG00000112715	VEGFA	Cystine-knot cytokine||PDGF/VEGF domain||Vascular endothelial growth factor, heparin-binding domain||Platelet-derived growth factor, conserved site	1	0
ENST00000530525.1	ENSG00000255143.1	RP11-805J14.3	Annotated_lncRNA	ENST00000437453	ENSG00000100151	PICK1	-||Arfaptin homology (AH) domain||Arfaptin family||Arfaptin homology (AH) domain/BAR domain||PDZ domain	0.963248	4.96428e-07
ENST00000530525.1	ENSG00000255143.1	RP11-805J14.3	Annotated_lncRNA	ENST00000556856	ENSG00000119686	FLVCR2	-||Major facilitator superfamily||Major facilitator superfamily domain	0.956781	1.10431e-06
ENST00000530525.1	ENSG00000255143.1	RP11-805J14.3	Annotated_lncRNA	ENST00000376301	ENSG00000095777	MYO3A	Protein kinase-like domain||Protein kinase domain||P-loop containing nucleoside triphosphate hydrolase||Myosin head, motor domain||IQ motif, EF-hand binding site||Protein kinase, ATP binding site	1	0
ENST00000530525.1	ENSG00000255143.1	RP11-805J14.3	Annotated_lncRNA	ENST00000630268	ENSG00000196628	TCF4	Myc-type, basic helix-loop-helix (bHLH) domain||-	1	0
ENST00000530525.1	ENSG00000255143.1	RP11-805J14.3	Annotated_lncRNA	ENST00000569136	ENSG00000092529	CAPN3	Calpain-3||Peptidase C2, calpain, catalytic domain||Peptidase C2, calpain family||EF-hand domain||Cysteine peptidase, cysteine active site||EF-hand domain pair||Peptidase C2, calpain, large subunit, domain III||Peptidase C2, calpain, domain III||EF-Hand 1	1	0
ENST00000530525.1	ENSG00000255143.1	RP11-805J14.3	Annotated_lncRNA	ENST00000535307	ENSG00000168496	FEN1	XPG conserved site||XPG-I domain||Flap structure-specific endonuclease||Helix-hairpin-helix motif, class 2||XPG N-terminal||XPG/Rad2 endonuclease||5'-3' exonuclease, C-terminal domain||PIN domain-like	0.965528	3.61806e-07
ENST00000530525.1	ENSG00000255143.1	RP11-805J14.3	Annotated_lncRNA	ENST00000521999	ENSG00000164934	DCAF13	Sof1-like protein||WD40-repeat-containing domain||WD40/YVTN repeat-like-containing domain||WD40 repeat, conserved site||Translation initiation factor, beta propellor-like domain||WD40 repeat	1	0
ENST00000530525.1	ENSG00000255143.1	RP11-805J14.3	Annotated_lncRNA	ENST00000509193	ENSG00000164300	SERINC5	Serine incorporator 5||Serine incorporator/TMS membrane protein	0.989292	1.08898e-09
ENST00000530525.1	ENSG00000255143.1	RP11-805J14.3	Annotated_lncRNA	ENST00000422850	ENSG00000160216	AGPAT3	Phospholipid/glycerol acyltransferase||-||Acyltransferase, C-terminal domain	1	0
ENST00000530525.1	ENSG00000255143.1	RP11-805J14.3	Annotated_lncRNA	ENST00000590729	ENSG00000196365	LONP1	AAA+ ATPase domain||-||Lon protease, bacterial/eukaryotic-type||PUA-like domain||Peptidase S16, active site||Peptidase S16, Lon C-terminal||Ribosomal protein S5 domain 2-type fold||ATPase, AAA-type, core||Ribosomal protein S5 domain 2-type fold, subgroup|	0.99273	1.58012e-10
ENST00000530525.1	ENSG00000255143.1	RP11-805J14.3	Annotated_lncRNA	ENST00000584972	ENSG00000178999	AURKB	Protein kinase, ATP binding site||Protein kinase-like domain||Serine/threonine-protein kinase, active site||Aurora kinase||Protein kinase domain||Aurora kinase B	0.955156	1.32446e-06
ENST00000530525.1	ENSG00000255143.1	RP11-805J14.3	Annotated_lncRNA	ENST00000371820	ENSG00000130635	COL5A1	Fibrillar collagen, C-terminal||Laminin G domain||Concanavalin A-like lectin/glucanase domain||Fibrinogen, alpha/beta/gamma chain, C-terminal globular, subdomain 1||Collagen triple helix repeat	1	0
ENST00000530525.1	ENSG00000255143.1	RP11-805J14.3	Annotated_lncRNA	ENST00000498737	ENSG00000184983	NDUFA6	Complex 1 LYR protein||NADH dehydrogenase [ubiquinone] (complex I), alpha subcomplex, subunit 6	1	0
ENST00000530525.1	ENSG00000255143.1	RP11-805J14.3	Annotated_lncRNA	ENST00000613872	ENSG00000177238	TRIM72	Concanavalin A-like lectin/glucanase domain||Butyrophylin-like||Zinc finger, RING-type, conserved site||SPRY domain||SPRY-associated||Zinc finger, RING/FYVE/PHD-type||B-box-type zinc finger||B30.2/SPRY domain||Zinc finger, RING-type	0.968009	2.50088e-07
ENST00000530525.1	ENSG00000255143.1	RP11-805J14.3	Annotated_lncRNA	ENST00000446899	ENSG00000006744	ELAC2	Metallo-beta-lactamase||tRNase Z endonuclease||-	1	0
ENST00000530525.1	ENSG00000255143.1	RP11-805J14.3	Annotated_lncRNA	ENST00000585923	ENSG00000197563	PIGN	Alkaline-phosphatase-like, core domain||Alkaline phosphatase-like, alpha/beta/alpha||-||GPI ethanolamine phosphate transferase 1, C-terminal||Type I phosphodiesterase/nucleotide pyrophosphatase/phosphate transferase||GPI ethanolamine phosphate transferase	0.999997	0
ENST00000530525.1	ENSG00000255143.1	RP11-805J14.3	Annotated_lncRNA	ENST00000459864	ENSG00000180287	PLD5	Phospholipase D/Transphosphatidylase||-||PLD-like domain	1	0
ENST00000530525.1	ENSG00000255143.1	RP11-805J14.3	Annotated_lncRNA	ENST00000628619	ENSG00000114491	UMPS	Phosphoribosyltransferase domain||Orotidine 5'-phosphate decarboxylase||Phosphoribosyltransferase-like||Ribulose-phosphate binding barrel||Orotate phosphoribosyltransferase||Aldolase-type TIM barrel||Orotate phosphoribosyl transferase domain||Orotidine 5'	1	0
ENST00000530525.1	ENSG00000255143.1	RP11-805J14.3	Annotated_lncRNA	ENST00000531628	ENSG00000110436	SLC1A2	Sodium:dicarboxylate symporter, conserved site||Sodium:dicarboxylate symporter	1	0
ENST00000530525.1	ENSG00000255143.1	RP11-805J14.3	Annotated_lncRNA	ENST00000433964	ENSG00000166866	MYO1A	Class I myosin tail homology domain||Myosin head, motor domain||IQ motif, EF-hand binding site||P-loop containing nucleoside triphosphate hydrolase	0.957823	9.79111e-07
ENST00000530525.1	ENSG00000255143.1	RP11-805J14.3	Annotated_lncRNA	ENST00000590430	ENSG00000167900	TK1	Thymidine kinase||Thymidine kinase, conserved site||P-loop containing nucleoside triphosphate hydrolase	0.96863	2.26985e-07
ENST00000530525.1	ENSG00000255143.1	RP11-805J14.3	Annotated_lncRNA	ENST00000512816	ENSG00000171604	CXXC5	Zinc finger, CXXC-type||-	1	0
ENST00000530525.1	ENSG00000255143.1	RP11-805J14.3	Annotated_lncRNA	ENST00000544577	ENSG00000173391	OLR1	-||Ly49-like, N-terminal||C-type lectin-like||C-type lectin||C-type lectin fold	0.958868	8.65263e-07
ENST00000530525.1	ENSG00000255143.1	RP11-805J14.3	Annotated_lncRNA	ENST00000607690	ENSG00000138381	ASNSD1	Prefoldin||Rossmann-like alpha/beta/alpha sandwich fold||-||Glutamine amidotransferase type 2 domain||Nucleophile aminohydrolases, N-terminal||Asparagine synthase	1	0
ENST00000530525.1	ENSG00000255143.1	RP11-805J14.3	Annotated_lncRNA	ENST00000435417	ENSG00000163703	CRELD1	EGF-type aspartate/asparagine hydroxylation site||Laminin EGF domain||EGF-like calcium-binding, conserved site||EGF-like, conserved site||EGF-like domain||-||Growth factor receptor cysteine-rich domain||EGF-like calcium-binding domain||Furin-like repeat||	1	0
ENST00000530525.1	ENSG00000255143.1	RP11-805J14.3	Annotated_lncRNA	ENST00000561844	ENSG00000065054	SLC9A3R2	Na(+)/H(+) exchange regulatory cofactor NHERF||Na(+)/H(+) exchange regulatory cofactor NHERF-2||EBP50, C-terminal||PDZ domain	1	0
ENST00000530525.1	ENSG00000255143.1	RP11-805J14.3	Annotated_lncRNA	ENST00000426304	ENSG00000187736	NHEJ1	DNA double-strand break repair and VJ recombination XRCC4, N-terminal||XLF family	0.999976	0
ENST00000530525.1	ENSG00000255143.1	RP11-805J14.3	Annotated_lncRNA	ENST00000392664	ENSG00000151704	KCNJ1	Immunoglobulin E-set||Potassium channel, inwardly rectifying, Kir1.1||Potassium channel, inwardly rectifying, Kir||Potassium channel, inwardly rectifying, Kir, cytoplasmic	0.984447	6.98356e-09
ENST00000530525.1	ENSG00000255143.1	RP11-805J14.3	Annotated_lncRNA	ENST00000506044	ENSG00000137177	KIF13A	Kinesin motor domain||Kinesin-like KIF1-type||Kinesin-associated||SMAD/FHA domain||Kinesin-like protein||Kinesin motor domain, conserved site||Kinesin-like||Forkhead-associated (FHA) domain||P-loop containing nucleoside triphosphate hydrolase||Kinesin-lik	0.999947	0
ENST00000530525.1	ENSG00000255143.1	RP11-805J14.3	Annotated_lncRNA	ENST00000431039	ENSG00000100154	TTC28	Tetratricopeptide-like helical domain||Tetratricopeptide repeat protein 28||Tetratricopeptide repeat||-||CHAT domain||Tetratricopeptide repeat-containing domain	0.975648	6.47482e-08
ENST00000530525.1	ENSG00000255143.1	RP11-805J14.3	Annotated_lncRNA	ENST00000527095	ENSG00000283245	SCHIP1	Schwannomin interacting protein 1	1	0
ENST00000530525.1	ENSG00000255143.1	RP11-805J14.3	Annotated_lncRNA	ENST00000447186	ENSG00000166478	ZNF143	Zinc finger C2H2-type/integrase DNA-binding domain||Zinc finger, C2H2||-||Zinc finger, C2H2-like	0.990537	5.8812e-10
ENST00000530525.1	ENSG00000255143.1	RP11-805J14.3	Annotated_lncRNA	ENST00000583104	ENSG00000108666	C17orf75	Protein Njmu-R1||-	1	0
ENST00000530525.1	ENSG00000255143.1	RP11-805J14.3	Annotated_lncRNA	ENST00000585851	ENSG00000118046	STK11	Protein kinase domain||Protein kinase-like domain||Serine/threonine-protein kinase, active site||Protein kinase, ATP binding site||-||Calcium/calmodulin-dependent/calcium-dependent protein kinase	1	0
ENST00000530525.1	ENSG00000255143.1	RP11-805J14.3	Annotated_lncRNA	ENST00000576716	ENSG00000174292	TNK1	Protein kinase-like domain||Tyrosine-protein kinase, active site||Protein kinase domain||SH3 domain||Protein kinase, ATP binding site||Tyrosine-protein kinase, catalytic domain||Serine-threonine/tyrosine-protein kinase catalytic domain||-	1	0
ENST00000530525.1	ENSG00000255143.1	RP11-805J14.3	Annotated_lncRNA	ENST00000398977	ENSG00000066697	MSANTD3	Myb/SANT-like DNA-binding domain-containing protein 3||Myb/SANT-like DNA-binding domain	0.999944	0
ENST00000530525.1	ENSG00000255143.1	RP11-805J14.3	Annotated_lncRNA	ENST00000454310	ENSG00000106397	PLOD3	-||Nucleotide-diphospho-sugar transferases||Oxoglutarate/iron-dependent dioxygenase||Prolyl 4-hydroxylase, alpha subunit||Procollagen-lysine 5-dioxygenase	1	0
ENST00000530525.1	ENSG00000255143.1	RP11-805J14.3	Annotated_lncRNA	ENST00000234091	ENSG00000115738	ID2	DNA-binding protein inhibitor||Myc-type, basic helix-loop-helix (bHLH) domain	0.980867	1.95577e-08
ENST00000530525.1	ENSG00000255143.1	RP11-805J14.3	Annotated_lncRNA	ENST00000449465	ENSG00000234776	C11orf94	Protein of unknown function DUF4733	1	0
ENST00000530525.1	ENSG00000255143.1	RP11-805J14.3	Annotated_lncRNA	ENST00000583771	ENSG00000132199	ENOSF1	Mandelate racemase/muconate lactonizing enzyme, conserved site||Mandelate racemase/muconate lactonizing enzyme, C-terminal||Mandelate racemase/muconate lactonizing enzyme, N-terminal domain||Enolase C-terminal domain-like||Enolase N-terminal domain-like||	1	0
ENST00000530525.1	ENSG00000255143.1	RP11-805J14.3	Annotated_lncRNA	ENST00000529865	ENSG00000135541	AHI1	WD40 repeat||WD40/YVTN repeat-like-containing domain||WD40-repeat-containing domain||-||SH3 domain	0.958206	9.36058e-07
ENST00000530525.1	ENSG00000255143.1	RP11-805J14.3	Annotated_lncRNA	ENST00000441088	ENSG00000101849	TBL1X	LIS1 homology motif||-||Quinoprotein alcohol dehydrogenase-like superfamily||WD40 repeat||G-protein beta WD-40 repeat||WD40-repeat-containing domain||WD40/YVTN repeat-like-containing domain||WD40 repeat, conserved site	0.975945	6.09203e-08
ENST00000530525.1	ENSG00000255143.1	RP11-805J14.3	Annotated_lncRNA	ENST00000338327	ENSG00000273173	SNURF	SNURF family	1	0
ENST00000530525.1	ENSG00000255143.1	RP11-805J14.3	Annotated_lncRNA	ENST00000438373	ENSG00000234444	ZNF736	Zinc finger C2H2-type/integrase DNA-binding domain||Krueppel-associated box||Zinc finger, C2H2-like||-||Zinc finger, C2H2	1	0
ENST00000530525.1	ENSG00000255143.1	RP11-805J14.3	Annotated_lncRNA	ENST00000434194	ENSG00000171552	BCL2L1	Bcl2-like||Apoptosis regulator, Bcl-2, BH1 motif, conserved site||Apoptosis regulator, Bcl-X||Apoptosis regulator, Bcl-2, BH2 motif, conserved site||Apoptosis regulator, Bcl-2/ BclX||Apoptosis regulator, Bcl-2, BH3 motif, conserved site||Apoptosis regulat	1	0
ENST00000530525.1	ENSG00000255143.1	RP11-805J14.3	Annotated_lncRNA	ENST00000589018	ENSG00000120784	ZFP30	Zinc finger C2H2-type/integrase DNA-binding domain||Krueppel-associated box||-||Zinc finger, C2H2-like||Zinc finger, C2H2	1	0
ENST00000530525.1	ENSG00000255143.1	RP11-805J14.3	Annotated_lncRNA	ENST00000523590	ENSG00000174371	EXO1	PIN domain-like||5'-3' exonuclease, C-terminal domain||XPG/Rad2 endonuclease||XPG N-terminal||Exonuclease 1||Tetratricopeptide-like helical domain||Helix-hairpin-helix motif, class 2||XPG-I domain||XPG conserved site||-	1	0
ENST00000530525.1	ENSG00000255143.1	RP11-805J14.3	Annotated_lncRNA	ENST00000360496	ENSG00000168807	SNTB2	PDZ domain||Pleckstrin homology domain||PH domain-like||Beta-2-syntrophin||Syntrophin	0.991191	4.11621e-10
ENST00000530525.1	ENSG00000255143.1	RP11-805J14.3	Annotated_lncRNA	ENST00000580707	ENSG00000108469	RECQL5	DNA helicase, ATP-dependent, RecQ type||Helicase superfamily 1/2, ATP-binding domain||DNA/RNA helicase, ATP-dependent, DEAH-box type, conserved site||Winged helix-turn-helix DNA-binding domain||DEAD/DEAH box helicase domain||Helicase, C-terminal||P-loop c	0.999521	2.22045e-16
ENST00000530525.1	ENSG00000255143.1	RP11-805J14.3	Annotated_lncRNA	ENST00000566102	ENSG00000103449	SALL1	Zinc finger C2H2-type/integrase DNA-binding domain||-||Zinc finger, C2H2-like||Zinc finger, C2H2	0.999243	1.9984e-15
ENST00000530525.1	ENSG00000255143.1	RP11-805J14.3	Annotated_lncRNA	ENST00000553736	ENSG00000129474	AJUBA	Zinc finger, LIM-type||-	0.993302	1.04966e-10
ENST00000530525.1	ENSG00000255143.1	RP11-805J14.3	Annotated_lncRNA	ENST00000414605	ENSG00000116857	TMEM9	TMEM9	1	0
ENST00000530525.1	ENSG00000255143.1	RP11-805J14.3	Annotated_lncRNA	ENST00000518832	ENSG00000079102	RUNX1T1	Protein CBFA2T1||TAFH/NHR1||-||NHR2-like||Zinc finger, MYND-type||CBFA2T family	1	0
ENST00000530525.1	ENSG00000255143.1	RP11-805J14.3	Annotated_lncRNA	ENST00000426738	ENSG00000110077	MS4A6A	Membrane-spanning 4-domains subfamily A||CD20-like family||Membrane-spanning 4-domains subfamily A member 6A/6E||-	1	0
ENST00000530525.1	ENSG00000255143.1	RP11-805J14.3	Annotated_lncRNA	ENST00000354489	ENSG00000111837	MAK	Protein kinase-like domain||Serine/threonine-protein kinase, active site||Protein kinase domain||Protein kinase, ATP binding site	0.999998	0
ENST00000530525.1	ENSG00000255143.1	RP11-805J14.3	Annotated_lncRNA	ENST00000596673	ENSG00000125733	TRIP10	FCH domain||F-BAR domain||SH3 domain||Cdc42-interacting protein 4	0.999849	0
ENST00000530525.1	ENSG00000255143.1	RP11-805J14.3	Annotated_lncRNA	ENST00000589166	ENSG00000141873	SLC39A3	Zinc/iron permease	0.999999	0
ENST00000530525.1	ENSG00000255143.1	RP11-805J14.3	Annotated_lncRNA	ENST00000588065	ENSG00000168610	STAT3	STAT transcription factor, coiled coil||Transcription factor STAT||STAT transcription factor, all-alpha domain||STAT transcription factor, protein interaction||p53-like transcription factor, DNA-binding||STAT transcription factor, DNA-binding, subdomain||	1	0
ENST00000530525.1	ENSG00000255143.1	RP11-805J14.3	Annotated_lncRNA	ENST00000519273	ENSG00000101199	ARFGAP1	Arf GTPase activating protein||-	0.992794	1.51187e-10
ENST00000530525.1	ENSG00000255143.1	RP11-805J14.3	Annotated_lncRNA	ENST00000564698	ENSG00000137842	TMEM62	-||Metallo-dependent phosphatase-like||Calcineurin-like phosphoesterase domain, apaH type	0.999991	0
ENST00000530525.1	ENSG00000255143.1	RP11-805J14.3	Annotated_lncRNA	ENST00000630701	ENSG00000110245	APOC3	Apolipoprotein CIII	1	0
ENST00000530525.1	ENSG00000255143.1	RP11-805J14.3	Annotated_lncRNA	ENST00000509561	ENSG00000138757	G3BP2	NTF2-like domain||-||Nuclear transport factor 2||RNA recognition motif domain||Nucleotide-binding alpha-beta plait domain||Nuclear transport factor 2, eukaryote	1	0
ENST00000530525.1	ENSG00000255143.1	RP11-805J14.3	Annotated_lncRNA	ENST00000582135	ENSG00000198081	ZBTB14	Zinc finger C2H2-type/integrase DNA-binding domain||SKP1/BTB/POZ domain||Zinc finger, C2H2-like||Zinc finger, C2H2||BTB/POZ domain	1	0
ENST00000530525.1	ENSG00000255143.1	RP11-805J14.3	Annotated_lncRNA	ENST00000560640	ENSG00000104147	OIP5	Yippee/Mis18/Cereblon	0.980303	2.25906e-08
ENST00000530525.1	ENSG00000255143.1	RP11-805J14.3	Annotated_lncRNA	ENST00000325214	ENSG00000141179	PCTP	START domain||START-like domain	1	0
ENST00000530525.1	ENSG00000255143.1	RP11-805J14.3	Annotated_lncRNA	ENST00000552512	ENSG00000174243	DDX23	ATP-dependent RNA helicase DEAD-box, conserved site||RNA helicase, DEAD-box type, Q motif||Helicase, C-terminal||P-loop containing nucleoside triphosphate hydrolase||DEAD/DEAH box helicase domain||-||Helicase superfamily 1/2, ATP-binding domain	0.957753	9.8715e-07
ENST00000530525.1	ENSG00000255143.1	RP11-805J14.3	Annotated_lncRNA	ENST00000411593	ENSG00000122971	ACADS	Acyl-CoA dehydrogenase, conserved site||Acyl-CoA dehydrogenase/oxidase, N-terminal and middle domain||Acyl-CoA oxidase/dehydrogenase, central domain||Acyl-CoA dehydrogenase/oxidase, N-terminal||Acyl-CoA dehydrogenase/oxidase C-terminal	1	0
ENST00000530525.1	ENSG00000255143.1	RP11-805J14.3	Annotated_lncRNA	ENST00000581988	ENSG00000125454	SLC25A19	Mitochondrial carrier protein||Mitochondrial carrier domain||-||Mitochondrial substrate/solute carrier	1	0
ENST00000530525.1	ENSG00000255143.1	RP11-805J14.3	Annotated_lncRNA	ENST00000573580	ENSG00000122390	NAA60	-||GNAT domain||Acyl-CoA N-acyltransferase	1	0
ENST00000530525.1	ENSG00000255143.1	RP11-805J14.3	Annotated_lncRNA	ENST00000510286	ENSG00000145214	DGKQ	Ras-associating (RA) domain||Diacylglycerol/phorbol-ester binding||Ubiquitin-related domain||Diacylglycerol kinase, catalytic domain||Protein kinase C-like, phorbol ester/diacylglycerol-binding domain||Diacylglycerol kinase, accessory domain||NAD kinase/d	0.979017	3.09262e-08
ENST00000530525.1	ENSG00000255143.1	RP11-805J14.3	Annotated_lncRNA	ENST00000591250	ENSG00000099341	PSMD8	CSN8/PSMD8/EIF3K||26S proteasome non-ATPase regulatory subunit Rpn12	1	0
ENST00000530525.1	ENSG00000255143.1	RP11-805J14.3	Annotated_lncRNA	ENST00000377442	ENSG00000131686	CA6	Carbonic anhydrase, CA-VI||Alpha carbonic anhydrase||Carbonic anhydrase, alpha-class||Carbonic anhydrase, alpha-class, conserved site	1	0
ENST00000530525.1	ENSG00000255143.1	RP11-805J14.3	Annotated_lncRNA	ENST00000393348	ENSG00000071051	NCK2	SH3 domain||Cytoplasmic protein NCK||SH2 domain	0.99994	0
ENST00000530525.1	ENSG00000255143.1	RP11-805J14.3	Annotated_lncRNA	ENST00000584642	ENSG00000079134	THOC1	THO complex, subunit THOC1||Death domain||Death-like domain||-	0.990563	5.80275e-10
ENST00000530525.1	ENSG00000255143.1	RP11-805J14.3	Annotated_lncRNA	ENST00000436535	ENSG00000187595	ZNF385C	Zinc finger, C2H2-like||Zinc finger, C2H2||Zinc finger, U1-type	0.95048	2.15759e-06
ENST00000530525.1	ENSG00000255143.1	RP11-805J14.3	Annotated_lncRNA	ENST00000525840	ENSG00000177830	CHID1	Glycoside hydrolase superfamily||-||Glycoside hydrolase, catalytic domain||Chitinase II||Glycoside hydrolase family 18, catalytic domain	1	0
ENST00000530525.1	ENSG00000255143.1	RP11-805J14.3	Annotated_lncRNA	ENST00000468642	ENSG00000138459	SLC35A5	Nucleotide-sugar transporter	1	0
ENST00000530525.1	ENSG00000255143.1	RP11-805J14.3	Annotated_lncRNA	ENST00000555039	ENSG00000166165	CKB	Glutamine synthetase/guanido kinase, catalytic domain||-||ATP:guanido phosphotransferase||ATP:guanido phosphotransferase, N-terminal||ATP:guanido phosphotransferase active site||ATP:guanido phosphotransferase, catalytic domain	0.998851	1.55431e-14
ENST00000530525.1	ENSG00000255143.1	RP11-805J14.3	Annotated_lncRNA	ENST00000475276	ENSG00000090266	NDUFB2	NADH dehydrogenase [ubiquinone] 1 beta subcomplex subunit 2||-	0.968481	2.32356e-07
ENST00000530525.1	ENSG00000255143.1	RP11-805J14.3	Annotated_lncRNA	ENST00000570012	ENSG00000140943	MBTPS1	Peptidase S8, subtilisin-related||Peptidase S8, subtilisin, Ser-active site||Peptidase S8/S53 domain||Peptidase S8, subtilisin, His-active site||-	0.963394	4.86797e-07
ENST00000530525.1	ENSG00000255143.1	RP11-805J14.3	Annotated_lncRNA	ENST00000526528	ENSG00000136153	LMO7	Domain of unknown function DUF4757||-||Calponin homology domain||LIM domain only protein 7||Smooth muscle protein/calponin||PDZ domain||Zinc finger, LIM-type	1	0
ENST00000530525.1	ENSG00000255143.1	RP11-805J14.3	Annotated_lncRNA	ENST00000412863	ENSG00000115365	LANCL1	Six-hairpin glycosidase||LanC-like protein, eukaryotic||-||Lanthionine synthetase C-like	0.992661	1.65618e-10
ENST00000530525.1	ENSG00000255143.1	RP11-805J14.3	Annotated_lncRNA	ENST00000552588	ENSG00000063177	RPL18	Ribosomal protein L18e, conserved site||Ribosomal protein L18e||Ribosomal protein L18e/L15P	0.999999	0
ENST00000530525.1	ENSG00000255143.1	RP11-805J14.3	Annotated_lncRNA	ENST00000541972	ENSG00000177575	CD163	Concanavalin A-like lectin/glucanase domain||SRCR-like domain||LPXTG cell wall anchor domain||SRCR domain	0.999913	0
ENST00000530525.1	ENSG00000255143.1	RP11-805J14.3	Annotated_lncRNA	ENST00000630319	ENSG00000196628	TCF4	Myc-type, basic helix-loop-helix (bHLH) domain||-	1	0
ENST00000530525.1	ENSG00000255143.1	RP11-805J14.3	Annotated_lncRNA	ENST00000575394	ENSG00000070444	MNT	-||Myc-type, basic helix-loop-helix (bHLH) domain	0.957943	9.65459e-07
ENST00000446053.1	ENSG00000234418.1	RP11-560I19.1	Annotated_lncRNA	ENST00000458723	ENSG00000148841	ITPRIP	Inositol 1,4,5-trisphosphate receptor-interacting protein family||Mab-21 domain||Inositol 1,4,5-trisphosphate receptor-interacting protein	0.97241	1.20218e-07
ENST00000446053.1	ENSG00000234418.1	RP11-560I19.1	Annotated_lncRNA	ENST00000597255	ENSG00000105427	CNFN	PLAC8 motif-containing protein	1	0
ENST00000446053.1	ENSG00000234418.1	RP11-560I19.1	Annotated_lncRNA	ENST00000552163	ENSG00000166987	MBD6	DNA-binding domain||-||Methyl-CpG DNA binding	0.976689	5.21277e-08
ENST00000446053.1	ENSG00000234418.1	RP11-560I19.1	Annotated_lncRNA	ENST00000595639	ENSG00000186994	KANK3	-||Kank N-terminal motif||Ankyrin repeat||Ankyrin repeat-containing domain	0.972826	1.11498e-07
ENST00000446053.1	ENSG00000234418.1	RP11-560I19.1	Annotated_lncRNA	ENST00000536053	ENSG00000159403	C1R	Serine proteases, trypsin family, serine active site||Serine proteases, trypsin domain||EGF-like calcium-binding domain||EGF-type aspartate/asparagine hydroxylation site||Peptidase S1A, chymotrypsin family||EGF-like, conserved site||EGF-like calcium-bindi	1	0
ENST00000446053.1	ENSG00000234418.1	RP11-560I19.1	Annotated_lncRNA	ENST00000590201	ENSG00000108639	SYNGR2	Marvel domain||Synaptogyrin	1	0
ENST00000446053.1	ENSG00000234418.1	RP11-560I19.1	Annotated_lncRNA	ENST00000488137	ENSG00000116922	C1orf109	-||Casein Kinase 2 substrate	1	0
ENST00000446053.1	ENSG00000234418.1	RP11-560I19.1	Annotated_lncRNA	ENST00000538704	ENSG00000078246	TULP3	Tubby, N-terminal||Tubby, C-terminal||-||Tubby, C-terminal, conserved site||Tubby C-terminal-like domain	1	0
ENST00000446053.1	ENSG00000234418.1	RP11-560I19.1	Annotated_lncRNA	ENST00000398647	ENSG00000183844	FAM3B	-	1	0
ENST00000446053.1	ENSG00000234418.1	RP11-560I19.1	Annotated_lncRNA	ENST00000595632	ENSG00000105393	BABAM1	BRISC and BRCA1-A complex member 1||von Willebrand factor, type A||-	1	0
ENST00000446053.1	ENSG00000234418.1	RP11-560I19.1	Annotated_lncRNA	ENST00000450110	ENSG00000204305	AGER	Immunoglobulin||Immunoglobulin-like fold||Immunoglobulin subtype 2||Immunoglobulin-like domain||CD80-like, immunoglobulin C2-set||Immunoglobulin/major histocompatibility complex, conserved site||Immunoglobulin subtype	0.969043	2.12558e-07
ENST00000446053.1	ENSG00000234418.1	RP11-560I19.1	Annotated_lncRNA	ENST00000359597	ENSG00000141510	TP53	p53 tumour suppressor family||p53 transactivation domain||p53, tetramerisation domain||p53, DNA-binding domain||p53/RUNT-type transcription factor, DNA-binding domain||p53-like transcription factor, DNA-binding||-	0.996231	5.95213e-12
ENST00000446053.1	ENSG00000234418.1	RP11-560I19.1	Annotated_lncRNA	ENST00000295863	ENSG00000163606	CD200R1	Immunoglobulin-like fold||CD80-like, immunoglobulin C2-set||Immunoglobulin-like domain	0.951884	1.87299e-06
ENST00000446053.1	ENSG00000234418.1	RP11-560I19.1	Annotated_lncRNA	ENST00000429801	ENSG00000110713	NUP98	Nucleoporin FG repeat||-||Nuclear protein 96||Peptidase S59, nucleoporin	1	0
ENST00000446053.1	ENSG00000234418.1	RP11-560I19.1	Annotated_lncRNA	ENST00000619559	ENSG00000182866	LCK	Tyrosine-protein kinase, catalytic domain||-||Serine-threonine/tyrosine-protein kinase catalytic domain||Protein kinase domain||Tyrosine-protein kinase, active site||Protein kinase-like domain||SH2 domain||Protein kinase, ATP binding site||SH3 domain	0.991132	4.25459e-10
ENST00000446053.1	ENSG00000234418.1	RP11-560I19.1	Annotated_lncRNA	ENST00000592491	ENSG00000141994	DUS3L	Aldolase-type TIM barrel||-||Zinc finger, CCCH-type||tRNA-dihydrouridine synthase||tRNA-dihydrouridine synthase, conserved site	0.960482	7.10247e-07
ENST00000446053.1	ENSG00000234418.1	RP11-560I19.1	Annotated_lncRNA	ENST00000469989	ENSG00000010327	STAB1	C-type lectin fold||EGF-like, conserved site||EGF-like domain||Link domain||Laminin EGF domain||FAS1 domain||EGF-like calcium-binding domain||C-type lectin-like||EGF domain||-||Green fluorescent protein-like	1	0
ENST00000446053.1	ENSG00000234418.1	RP11-560I19.1	Annotated_lncRNA	ENST00000496504	ENSG00000136854	STXBP1	Sec1-like, domain 2||Sec1-like protein||-	1	0
ENST00000446053.1	ENSG00000234418.1	RP11-560I19.1	Annotated_lncRNA	ENST00000354434	ENSG00000159840	ZYX	-||Zinc finger, LIM-type||Zinc finger, DksA/TraR C4-type	0.96722	2.82093e-07
ENST00000446053.1	ENSG00000234418.1	RP11-560I19.1	Annotated_lncRNA	ENST00000375070	ENSG00000204305	AGER	Immunoglobulin||Immunoglobulin-like fold||Immunoglobulin subtype 2||Immunoglobulin-like domain||CD80-like, immunoglobulin C2-set||Immunoglobulin/major histocompatibility complex, conserved site||Immunoglobulin subtype	0.992462	1.89251e-10
ENST00000446053.1	ENSG00000234418.1	RP11-560I19.1	Annotated_lncRNA	ENST00000435974	ENSG00000174792	C4orf26	-||Protein of unknown function DUF4721	1	0
ENST00000446053.1	ENSG00000234418.1	RP11-560I19.1	Annotated_lncRNA	ENST00000430996	ENSG00000162496	DHRS3	Short-chain dehydrogenase/reductase SDR||NAD(P)-binding domain||Short-chain dehydrogenase/reductase 3	1	0
ENST00000446053.1	ENSG00000234418.1	RP11-560I19.1	Annotated_lncRNA	ENST00000281589	ENSG00000151846	PABPC3	Polyadenylate-binding protein/Hyperplastic disc protein||Nucleotide-binding alpha-beta plait domain||RNA recognition motif domain||Polyadenylate binding protein, human types 1, 2, 3, 4||RNA recognition motif domain, eukaryote	0.977998	3.91323e-08
ENST00000446053.1	ENSG00000234418.1	RP11-560I19.1	Annotated_lncRNA	ENST00000598111	ENSG00000105650	PDE4C	HD/PDEase domain||3'5'-cyclic nucleotide phosphodiesterase, conserved site||3'5'-cyclic nucleotide phosphodiesterase, catalytic domain||-||3'5'-cyclic nucleotide phosphodiesterase	1	0
ENST00000446053.1	ENSG00000234418.1	RP11-560I19.1	Annotated_lncRNA	ENST00000440264	ENSG00000133101	CCNA1	Cyclin, N-terminal||Cyclin-like||Cyclin, C-terminal domain	1	0
ENST00000446053.1	ENSG00000234418.1	RP11-560I19.1	Annotated_lncRNA	ENST00000504073	ENSG00000108823	SGCA	Sarcoglycan alpha/epsilon||Alpha-sarcoglycan||Immunoglobulin-like fold||Dystroglycan-type cadherin-like||-||Cadherin-like	0.996752	2.83107e-12
ENST00000446053.1	ENSG00000234418.1	RP11-560I19.1	Annotated_lncRNA	ENST00000471387	ENSG00000174851	YIF1A	Yif1 family||-	0.961635	6.13673e-07
ENST00000446053.1	ENSG00000234418.1	RP11-560I19.1	Annotated_lncRNA	ENST00000570709	ENSG00000167264	DUS2	Aldolase-type TIM barrel||tRNA-dihydrouridine synthase, conserved site||tRNA-dihydrouridine synthase||Double-stranded RNA-binding domain	1	0
ENST00000446053.1	ENSG00000234418.1	RP11-560I19.1	Annotated_lncRNA	ENST00000334058	ENSG00000186967	KRTAP19-4	Keratin-associated protein, type6/8/16/19/20/21	1	0
ENST00000446053.1	ENSG00000234418.1	RP11-560I19.1	Annotated_lncRNA	ENST00000592659	ENSG00000102575	ACP5	Calcineurin-like phosphoesterase domain, apaH type||Metallo-dependent phosphatase-like||Acid phosphatase, type 5||-	0.959005	8.51085e-07
ENST00000446053.1	ENSG00000234418.1	RP11-560I19.1	Annotated_lncRNA	ENST00000333149	ENSG00000146755	TRIM50	B-box-type zinc finger||Zinc finger, RING-type||B30.2/SPRY domain||Zinc finger, RING-type, conserved site||Concanavalin A-like lectin/glucanase domain||Butyrophylin-like||Zinc finger, RING/FYVE/PHD-type||RING-type zinc-finger, LisH dimerisation motif||SPR	0.980483	2.15843e-08
ENST00000446053.1	ENSG00000234418.1	RP11-560I19.1	Annotated_lncRNA	ENST00000591679	ENSG00000267508	ZNF285	Zinc finger C2H2-type/integrase DNA-binding domain||Krueppel-associated box||-||Zinc finger, C2H2-like||Zinc finger, C2H2	0.961135	6.54167e-07
ENST00000446053.1	ENSG00000234418.1	RP11-560I19.1	Annotated_lncRNA	ENST00000427845	ENSG00000114867	EIF4G1	Initiation factor eIF-4 gamma, MA3||W2 domain||MIF4G-like, type 3||MIF4G-like domain||-||Armadillo-type fold	0.999969	0
ENST00000446053.1	ENSG00000234418.1	RP11-560I19.1	Annotated_lncRNA	ENST00000397138	ENSG00000092531	SNAP23	SNAP-25||-||Target SNARE coiled-coil homology domain	0.992075	2.42895e-10
ENST00000446053.1	ENSG00000234418.1	RP11-560I19.1	Annotated_lncRNA	ENST00000373459	ENSG00000132821	VSTM2L	Immunoglobulin V-set domain||Immunoglobulin-like fold||Immunoglobulin I-set||Immunoglobulin-like domain||Immunoglobulin subtype||-	0.999344	8.88178e-16
ENST00000446053.1	ENSG00000234418.1	RP11-560I19.1	Annotated_lncRNA	ENST00000433957	ENSG00000160183	TMPRSS3	Peptidase S1A, chymotrypsin family||SRCR domain||Low-density lipoprotein (LDL) receptor class A, conserved site||Peptidase S1, PA clan||Serine proteases, trypsin domain||Serine proteases, trypsin family, histidine active site||SRCR-like domain||Low-densit	0.980688	2.04819e-08
ENST00000446053.1	ENSG00000234418.1	RP11-560I19.1	Annotated_lncRNA	ENST00000600404	ENSG00000121413	ZSCAN18	C2H2- zinc finger protein family||Zinc finger C2H2-type/integrase DNA-binding domain||-||Retrovirus capsid, C-terminal||Zinc finger, C2H2-like||Zinc finger, C2H2||SCAN domain	1	0
ENST00000446053.1	ENSG00000234418.1	RP11-560I19.1	Annotated_lncRNA	ENST00000374380	ENSG00000101019	UQCC1	-||Ubiquinol-cytochrome c chaperone/UPF0174||Ubiquinol-cytochrome c chaperone, CBP3	1	0
ENST00000446053.1	ENSG00000234418.1	RP11-560I19.1	Annotated_lncRNA	ENST00000306928	ENSG00000169006	NTSR2	GPCR, rhodopsin-like, 7TM||Neurotensin type 2 receptor||Neurotensin receptor||G protein-coupled receptor, rhodopsin-like	1	0
ENST00000446053.1	ENSG00000234418.1	RP11-560I19.1	Annotated_lncRNA	ENST00000519187	ENSG00000165071	TMEM71	-||TMEM71 protein family	1	0
ENST00000446053.1	ENSG00000234418.1	RP11-560I19.1	Annotated_lncRNA	ENST00000599746	ENSG00000243137	PSG4	Immunoglobulin subtype 2||Immunoglobulin V-set domain||Immunoglobulin-like fold||Immunoglobulin subtype||-||Immunoglobulin-like domain	1	0
ENST00000446053.1	ENSG00000234418.1	RP11-560I19.1	Annotated_lncRNA	ENST00000540022	ENSG00000067182	TNFRSF1A	Tumour necrosis factor receptor 1A||TNFR/NGFR cysteine-rich region||-||Death-like domain||Death domain	0.98624	3.79588e-09
ENST00000446053.1	ENSG00000234418.1	RP11-560I19.1	Annotated_lncRNA	ENST00000574241	ENSG00000167291	TBC1D16	-||Rab-GTPase-TBC domain	1	0
ENST00000446053.1	ENSG00000234418.1	RP11-560I19.1	Annotated_lncRNA	ENST00000429440	ENSG00000143776	CDC42BPA	Serine/threonine-protein kinase, active site||Diacylglycerol/phorbol-ester binding||Citron homology (CNH) domain||Protein kinase, C-terminal||KELK-motif containing domain||Protein kinase C-like, phorbol ester/diacylglycerol-binding domain||Serine/threonin	1	0
ENST00000446053.1	ENSG00000234418.1	RP11-560I19.1	Annotated_lncRNA	ENST00000392341	ENSG00000141526	SLC16A3	Monocarboxylate transporter 4||Major facilitator superfamily domain||Major facilitator superfamily||Monocarboxylate transporter	0.999952	0
ENST00000446053.1	ENSG00000234418.1	RP11-560I19.1	Annotated_lncRNA	ENST00000380262	ENSG00000170037	CNTROB	-	1	0
ENST00000446053.1	ENSG00000234418.1	RP11-560I19.1	Annotated_lncRNA	ENST00000439442	ENSG00000136560	TANK	-||Tbk1/Ikki binding domain	0.991396	3.66017e-10
ENST00000446053.1	ENSG00000234418.1	RP11-560I19.1	Annotated_lncRNA	ENST00000527580	ENSG00000070081	NUCB2	EF-Hand 1, calcium-binding site||EF-hand domain||Nucleobindin-2||EF-hand domain pair	1	0
ENST00000446053.1	ENSG00000234418.1	RP11-560I19.1	Annotated_lncRNA	ENST00000491651	ENSG00000082014	SMARCD3	SWIB domain||-||SWIB/MDM2 domain	0.989218	1.12689e-09
ENST00000446053.1	ENSG00000234418.1	RP11-560I19.1	Annotated_lncRNA	ENST00000549061	ENSG00000065361	ERBB3	-||Leucine-rich repeat domain, L domain-like||Tyrosine protein kinase, EGF/ERB/XmrK receptor||Serine-threonine/tyrosine-protein kinase catalytic domain||Growth factor receptor domain 4||Furin-like repeat||Tyrosine-protein kinase, catalytic domain||Growth	0.971638	1.37825e-07
ENST00000446053.1	ENSG00000234418.1	RP11-560I19.1	Annotated_lncRNA	ENST00000589296	ENSG00000108669	CYTH1	Sec7 domain||-||PH domain-like||Sec7 domain, alpha orthogonal bundle||Pleckstrin homology domain	0.956698	1.11475e-06
ENST00000446053.1	ENSG00000234418.1	RP11-560I19.1	Annotated_lncRNA	ENST00000517693	ENSG00000164808	SPIDR	-||Domain of unknown function DUF4502||Domain of unknown function DUF4503	0.962367	5.58053e-07
ENST00000446053.1	ENSG00000234418.1	RP11-560I19.1	Annotated_lncRNA	ENST00000357028	ENSG00000160563	MED27	Mediator complex, subunit Med27||-	0.983217	1.01951e-08
ENST00000446053.1	ENSG00000234418.1	RP11-560I19.1	Annotated_lncRNA	ENST00000518730	ENSG00000101336	HCK	SH3 domain||Protein kinase, ATP binding site||SH2 domain||Protein kinase-like domain||Tyrosine-protein kinase, active site||Protein kinase domain||Serine-threonine/tyrosine-protein kinase catalytic domain||-||Tyrosine-protein kinase, catalytic domain	1	0
ENST00000446053.1	ENSG00000234418.1	RP11-560I19.1	Annotated_lncRNA	ENST00000336708	ENSG00000221926	TRIM16	B30.2/SPRY domain||B-box-type zinc finger||SPRY-associated||SPRY domain||Krueppel-associated box||Butyrophylin-like||Concanavalin A-like lectin/glucanase domain||-	0.995089	2.23168e-11
ENST00000446053.1	ENSG00000234418.1	RP11-560I19.1	Annotated_lncRNA	ENST00000412389	ENSG00000087085	ACHE	Carboxylesterase, type B||Cholinesterase||Alpha/Beta hydrolase fold||Acetylcholinesterase, tetramerisation domain||Carboxylesterase type B, active site||-||Carboxylesterase type B, conserved site	1	0
ENST00000446053.1	ENSG00000234418.1	RP11-560I19.1	Annotated_lncRNA	ENST00000372462	ENSG00000117399	CDC20	The WD repeat Cdc20/Fizzy family||WD40-repeat-containing domain||WD40/YVTN repeat-like-containing domain||Anaphase-promoting complex subunit 4, WD40 domain||WD40 repeat, conserved site||Cell division cycle protein 20 homologue||WD40 repeat	1	0
ENST00000446053.1	ENSG00000234418.1	RP11-560I19.1	Annotated_lncRNA	ENST00000423761	ENSG00000187045	TMPRSS6	Low-density lipoprotein (LDL) receptor class A repeat||Serine proteases, trypsin family, serine active site||Serine proteases, trypsin domain||Serine proteases, trypsin family, histidine active site||Peptidase S1A, matriptase-2||SEA domain||Peptidase S1A,	0.998716	2.75335e-14
ENST00000446053.1	ENSG00000234418.1	RP11-560I19.1	Annotated_lncRNA	ENST00000319670	ENSG00000104880	ARHGEF18	Dbl homology (DH) domain||Pleckstrin homology domain||-||PH domain-like	0.953215	1.63153e-06
ENST00000446053.1	ENSG00000234418.1	RP11-560I19.1	Annotated_lncRNA	ENST00000616327	ENSG00000116685	KIAA2013	Protein of unknown function DUF2152	0.954926	1.35828e-06
ENST00000446053.1	ENSG00000234418.1	RP11-560I19.1	Annotated_lncRNA	ENST00000312527	ENSG00000109956	B3GAT1	Glycosyl transferase, family 43||Nucleotide-diphospho-sugar transferases	0.960023	7.51903e-07
ENST00000446053.1	ENSG00000234418.1	RP11-560I19.1	Annotated_lncRNA	ENST00000359299	ENSG00000109511	ANXA10	Annexin repeat, conserved site||Annexin, type X||Annexin||Annexin repeat	0.987464	2.38775e-09
ENST00000446053.1	ENSG00000234418.1	RP11-560I19.1	Annotated_lncRNA	ENST00000554715	ENSG00000131981	LGALS3	Concanavalin A-like lectin/glucanase domain||Galectin, carbohydrate recognition domain||-	0.999978	0
ENST00000446053.1	ENSG00000234418.1	RP11-560I19.1	Annotated_lncRNA	ENST00000523950	ENSG00000112715	VEGFA	Cystine-knot cytokine||PDGF/VEGF domain||Vascular endothelial growth factor, heparin-binding domain||Platelet-derived growth factor, conserved site	0.953846	1.52621e-06
ENST00000446053.1	ENSG00000234418.1	RP11-560I19.1	Annotated_lncRNA	ENST00000529546	ENSG00000198431	TXNRD1	Glutaredoxin||Thioredoxin-like fold||NAD(P)-binding domain||Pyridine nucleotide-disulphide oxidoreductase, dimerisation domain||FAD-dependent oxidoreductase 2, FAD binding domain||FAD/NAD(P)-binding domain||FAD/NAD-linked reductase, dimerisation domain||T	0.999972	0
ENST00000446053.1	ENSG00000234418.1	RP11-560I19.1	Annotated_lncRNA	ENST00000406622	ENSG00000100242	SUN2	SUN domain-containing protein 2||SUN domain	0.950921	2.06466e-06
ENST00000446053.1	ENSG00000234418.1	RP11-560I19.1	Annotated_lncRNA	ENST00000368619	ENSG00000165752	STK32C	Serine/threonine-protein kinase, active site||Protein kinase-like domain||Protein kinase domain||-||Protein kinase, ATP binding site	0.953092	1.65282e-06
ENST00000446053.1	ENSG00000234418.1	RP11-560I19.1	Annotated_lncRNA	ENST00000483196	ENSG00000164880	INTS1	-||Armadillo-type fold||Domain of unknown function DUF3677	0.993189	1.14135e-10
ENST00000446053.1	ENSG00000234418.1	RP11-560I19.1	Annotated_lncRNA	ENST00000568117	ENSG00000153048	CARHSP1	-||Nucleic acid-binding, OB-fold||Cold-shock protein, DNA-binding||Cold shock protein||Cold-shock conserved site	1	0
ENST00000446053.1	ENSG00000234418.1	RP11-560I19.1	Annotated_lncRNA	ENST00000560345	ENSG00000140374	ETFA	Electron transfer flavoprotein, alpha/beta-subunit, N-terminal||DHS-like NAD/FAD-binding domain||-||Electron transfer flavoprotein, alpha subunit, C-terminal||Electron transfer flavoprotein alpha subunit/FixB||Rossmann-like alpha/beta/alpha sandwich fold|	1	0
ENST00000446053.1	ENSG00000234418.1	RP11-560I19.1	Annotated_lncRNA	ENST00000393193	ENSG00000011052	NME1-NME2	Nucleoside diphosphate kinase||Nucleoside diphosphate kinase, active site	0.996871	2.35101e-12
ENST00000446053.1	ENSG00000234418.1	RP11-560I19.1	Annotated_lncRNA	ENST00000542890	ENSG00000157423	HYDIN	PapD-like||-||Hydrocephalus-inducing protein||Major sperm protein (MSP) domain||P-loop containing nucleoside triphosphate hydrolase||Abnormal spindle-like microcephaly-associated protein, ASH domain	1	0
ENST00000446053.1	ENSG00000234418.1	RP11-560I19.1	Annotated_lncRNA	ENST00000452832	ENSG00000154978	VOPP1	-||Vesicular, overexpressed in cancer, prosurvival protein 1	1	0
ENST00000446053.1	ENSG00000234418.1	RP11-560I19.1	Annotated_lncRNA	ENST00000378251	ENSG00000130764	LRRC47	Leucine-rich repeat||-||Leucine-rich repeat domain, L domain-like||B3/B4 tRNA-binding domain||Leucine-rich repeat, typical subtype	0.95168	1.91239e-06
ENST00000446053.1	ENSG00000234418.1	RP11-560I19.1	Annotated_lncRNA	ENST00000511336	ENSG00000109756	RAPGEF2	RmlC-like jelly roll fold||Cyclic nucleotide-binding domain||Cyclic nucleotide-binding-like||Ras guanine-nucleotide exchange factors catalytic domain||Ras-like guanine nucleotide exchange factor, N-terminal||-||Ubiquitin-related domain||Ras guanine nucleo	0.95271	1.72018e-06
ENST00000446053.1	ENSG00000234418.1	RP11-560I19.1	Annotated_lncRNA	ENST00000486279	ENSG00000169126	ARMC4	Armadillo repeat-containing protein 4||Armadillo-like helical||GSKIP domain||Armadillo-type fold||Armadillo	1	0
ENST00000446053.1	ENSG00000234418.1	RP11-560I19.1	Annotated_lncRNA	ENST00000550344	ENSG00000151135	TMEM263	Transmembrane protein C12orf23, UPF0444||-	0.985451	5.01004e-09
ENST00000446053.1	ENSG00000234418.1	RP11-560I19.1	Annotated_lncRNA	ENST00000359882	ENSG00000102312	PORCN	Membrane bound O-acyl transferase, MBOAT||-	0.955458	1.28104e-06
ENST00000446053.1	ENSG00000234418.1	RP11-560I19.1	Annotated_lncRNA	ENST00000607681	ENSG00000105856	HBP1	High mobility group box domain||-||Ataxin, AXH domain	0.955487	1.27702e-06
ENST00000446053.1	ENSG00000234418.1	RP11-560I19.1	Annotated_lncRNA	ENST00000382710	ENSG00000206053	HN1L	-||Microtubule-associated protein Jupiter/Hematological and neurological expressed 1	1	0
ENST00000446053.1	ENSG00000234418.1	RP11-560I19.1	Annotated_lncRNA	ENST00000522391	ENSG00000187391	MAGI2	P-loop containing nucleoside triphosphate hydrolase||Guanylate kinase, conserved site||Membrane-associated guanylate kinase, WW and PDZ domain-containing protein 2||WW domain||PDZ domain||Guanylate kinase/L-type calcium channel beta subunit||-||Guanylate	0.952733	1.71603e-06
ENST00000446053.1	ENSG00000234418.1	RP11-560I19.1	Annotated_lncRNA	ENST00000586005	ENSG00000267795	SMIM22	Protein of unknown function DUF4713	1	0
ENST00000446053.1	ENSG00000234418.1	RP11-560I19.1	Annotated_lncRNA	ENST00000593014	ENSG00000006125	AP2B1	Clathrin adaptor, beta-adaptin, appendage, Ig-like subdomain||Clathrin adaptor, alpha/beta/gamma-adaptin, appendage, Ig-like subdomain||Armadillo-type fold||Beta2-adaptin/TBP, C-terminal domain||AP complex subunit beta||Coatomer/calthrin adaptor appendage	1	0
ENST00000446053.1	ENSG00000234418.1	RP11-560I19.1	Annotated_lncRNA	ENST00000603302	ENSG00000138796	HADH	3-hydroxyacyl-CoA dehydrogenase, NAD binding||3-hydroxyacyl-CoA dehydrogenase, C-terminal||3-hydroxyacyl-CoA dehydrogenase||6-phosphogluconate dehydrogenase C-terminal domain-like||6-phosphogluconate dehydrogenase, domain 2||NAD(P)-binding domain||3-hydro	1	0
ENST00000446053.1	ENSG00000234418.1	RP11-560I19.1	Annotated_lncRNA	ENST00000380589	ENSG00000258713	C20orf141	-	1	0
ENST00000446053.1	ENSG00000234418.1	RP11-560I19.1	Annotated_lncRNA	ENST00000573652	ENSG00000189375	TBC1D28	Rab-GTPase-TBC domain||-	1	0
ENST00000446053.1	ENSG00000234418.1	RP11-560I19.1	Annotated_lncRNA	ENST00000589184	ENSG00000168591	TMUB2	-||Ubiquitin-related domain||Ubiquitin domain	1	0
ENST00000446053.1	ENSG00000234418.1	RP11-560I19.1	Annotated_lncRNA	ENST00000576309	ENSG00000132361	CLUH	-||Tetratricopeptide-like helical domain||Clustered mitochondria protein, N-terminal||GSKIP domain||CLU domain||Clustered mitochondria protein	1	0
ENST00000446053.1	ENSG00000234418.1	RP11-560I19.1	Annotated_lncRNA	ENST00000605797	ENSG00000206561	COLQ	Myxococcus cysteine-rich repeat||Collagen triple helix repeat	0.964186	4.36957e-07
ENST00000446053.1	ENSG00000234418.1	RP11-560I19.1	Annotated_lncRNA	ENST00000372220	ENSG00000130714	POMT1	Protein O-mannosyl-transferase, C-terminal four TM domain||MIR motif||Glycosyl transferase family 39/83||Glycosyltransferase 39-like	0.95681	1.10058e-06
ENST00000446053.1	ENSG00000234418.1	RP11-560I19.1	Annotated_lncRNA	ENST00000515499	ENSG00000146063	TRIM41	Butyrophylin-like||Concanavalin A-like lectin/glucanase domain||Zinc finger, B-box, chordata||Zinc finger, RING-type, conserved site||SPRY domain||SPRY-associated||Zinc finger, RING/FYVE/PHD-type||B-box-type zinc finger||B30.2/SPRY domain||Zinc finger, RI	0.962436	5.52978e-07
ENST00000446053.1	ENSG00000234418.1	RP11-560I19.1	Annotated_lncRNA	ENST00000328739	ENSG00000182853	VMO1	Vitelline membrane outer layer protein I (VOMI)	0.971884	1.31989e-07
ENST00000446053.1	ENSG00000234418.1	RP11-560I19.1	Annotated_lncRNA	ENST00000382398	ENSG00000125788	DEFB126	Beta-defensin 126||Beta-defensin	1	0
ENST00000446053.1	ENSG00000234418.1	RP11-560I19.1	Annotated_lncRNA	ENST00000546577	ENSG00000186081	KRT5	Intermediate filament protein, conserved site||Keratin, type II||Keratin type II head||Intermediate filament protein	0.993671	7.91573e-11
ENST00000446053.1	ENSG00000234418.1	RP11-560I19.1	Annotated_lncRNA	ENST00000524006	ENSG00000164808	SPIDR	-||Domain of unknown function DUF4502||Domain of unknown function DUF4503	1	0
ENST00000446053.1	ENSG00000234418.1	RP11-560I19.1	Annotated_lncRNA	ENST00000556910	ENSG00000100523	DDHD1	DDHD domain||-	1	0
ENST00000446053.1	ENSG00000234418.1	RP11-560I19.1	Annotated_lncRNA	ENST00000415164	ENSG00000144224	UBXN4	-||Thioredoxin-like fold||UBX domain||Ubiquitin-related domain	1	0
ENST00000446053.1	ENSG00000234418.1	RP11-560I19.1	Annotated_lncRNA	ENST00000598544	ENSG00000142546	NOSIP	Zinc finger, RING/FYVE/PHD-type||U box domain||Nitric oxide synthase-interacting||Nitric oxide synthase-interacting protein, zinc-finger	1	0
ENST00000446053.1	ENSG00000234418.1	RP11-560I19.1	Annotated_lncRNA	ENST00000578348	ENSG00000125447	GGA3	VHS domain||Clathrin adaptor, alpha/beta/gamma-adaptin, appendage, Ig-like subdomain||ENTH/VHS||-||Clathrin adaptor, gamma-adaptin, appendage||ADP-ribosylation factor-binding protein GGA3||GAT domain||Coatomer/clathrin adaptor appendage, Ig-like subdomain	0.957646	9.99599e-07
ENST00000446053.1	ENSG00000234418.1	RP11-560I19.1	Annotated_lncRNA	ENST00000625284	ENSG00000198185	ZNF334	Krueppel-associated box||Zinc finger C2H2-type/integrase DNA-binding domain||Zinc finger, C2H2||Zinc finger, C2H2-like	0.969975	1.82714e-07
ENST00000446053.1	ENSG00000234418.1	RP11-560I19.1	Annotated_lncRNA	ENST00000409914	ENSG00000196604	POTEF	Ankyrin repeat||Actin/actin-like conserved site||Actin, conserved site||Ankyrin repeat-containing domain||Actin family	0.992016	2.52071e-10
ENST00000446053.1	ENSG00000234418.1	RP11-560I19.1	Annotated_lncRNA	ENST00000335288	ENSG00000186009	ATP4B	Sodium/potassium-transporting ATPase subunit beta	0.993671	7.91398e-11
ENST00000446053.1	ENSG00000234418.1	RP11-560I19.1	Annotated_lncRNA	ENST00000461914	ENSG00000163687	DNASE1L3	Deoxyribonuclease I, conservied site||Deoxyribonuclease I, active site||Endonuclease/exonuclease/phosphatase||Deoxyribonuclease I	1	0
ENST00000446053.1	ENSG00000234418.1	RP11-560I19.1	Annotated_lncRNA	ENST00000550165	ENSG00000187778	MCRS1	Microspherule protein, N-terminal domain||Forkhead-associated (FHA) domain||SMAD/FHA domain||-	0.999669	0
ENST00000446053.1	ENSG00000234418.1	RP11-560I19.1	Annotated_lncRNA	ENST00000547242	ENSG00000151135	TMEM263	Transmembrane protein C12orf23, UPF0444||-	0.998882	1.37668e-14
ENST00000446053.1	ENSG00000234418.1	RP11-560I19.1	Annotated_lncRNA	ENST00000613230	ENSG00000277400	AC145212.2	Tektin	0.95116	2.01579e-06
ENST00000446053.1	ENSG00000234418.1	RP11-560I19.1	Annotated_lncRNA	ENST00000533129	ENSG00000014216	CAPN1	Peptidase C2, calpain family||Peptidase C2, calpain, catalytic domain||Cysteine peptidase, cysteine active site||EF-hand domain||EF-hand domain pair||Calpain-1||Peptidase C2, calpain, domain III||EF-Hand 1, calcium-binding site||Peptidase C2, calpain, lar	1	0
ENST00000446053.1	ENSG00000234418.1	RP11-560I19.1	Annotated_lncRNA	ENST00000372814	ENSG00000136811	ODF2	Outer dense fibre protein 2-related	0.999979	0
ENST00000446053.1	ENSG00000234418.1	RP11-560I19.1	Annotated_lncRNA	ENST00000327858	ENSG00000077942	FBLN1	EGF-like calcium-binding domain||Growth factor receptor cysteine-rich domain||Complement Clr-like EGF domain||-||EGF-like, conserved site||EGF-like calcium-binding, conserved site||EGF-like domain||Fibulin-1||Anaphylatoxin/fibulin||EGF-type aspartate/aspa	1	0
ENST00000446053.1	ENSG00000234418.1	RP11-560I19.1	Annotated_lncRNA	ENST00000525271	ENSG00000079819	EPB41L2	FERM, C-terminal PH-like domain||PH domain-like||FERM central domain||SAB domain||FERM/acyl-CoA-binding protein, 3-helical bundle||FERM conserved site||FERM adjacent (FA)||Band 4.1, C-terminal||-||Ubiquitin-related domain||Band 4.1 domain||FERM, N-termina	1	0
ENST00000446053.1	ENSG00000234418.1	RP11-560I19.1	Annotated_lncRNA	ENST00000527078	ENSG00000185803	SLC52A2	Solute carrier family 52, riboflavin transporter	0.999441	4.44089e-16
ENST00000446053.1	ENSG00000234418.1	RP11-560I19.1	Annotated_lncRNA	ENST00000370046	ENSG00000120049	KCNIP2	EF-hand domain||Kv channel-interacting protein 2||EF-Hand 1, calcium-binding site||Recoverin family||EF-hand domain pair	0.955699	1.24732e-06
ENST00000446053.1	ENSG00000234418.1	RP11-560I19.1	Annotated_lncRNA	ENST00000586915	ENSG00000104853	CLPTM1	Cleft lip and palate transmembrane 1||-	0.997471	8.10907e-13
ENST00000446053.1	ENSG00000234418.1	RP11-560I19.1	Annotated_lncRNA	ENST00000619729	ENSG00000277856	AC233755.2	Immunoglobulin-like domain||Immunoglobulin-like fold||Immunoglobulin V-set domain	1	0
ENST00000446053.1	ENSG00000234418.1	RP11-560I19.1	Annotated_lncRNA	ENST00000469444	ENSG00000144355	DLX1	-||Helix-turn-helix motif||Homeobox, conserved site||Homeodomain, metazoa||Homeodomain-like||Homeobox domain	1	0
ENST00000446053.1	ENSG00000234418.1	RP11-560I19.1	Annotated_lncRNA	ENST00000529165	ENSG00000156413	FUT6	Fucosyltransferase, N-terminal||Glycosyl transferase family 10	1	0
ENST00000446053.1	ENSG00000234418.1	RP11-560I19.1	Annotated_lncRNA	ENST00000401475	ENSG00000184792	OSBP2	PH domain-like||Oxysterol-binding protein||Pleckstrin homology domain||Oxysterol-binding protein, conserved site	0.998672	3.24185e-14
ENST00000446053.1	ENSG00000234418.1	RP11-560I19.1	Annotated_lncRNA	ENST00000443266	ENSG00000137094	DNAJB5	Chaperone DnaJ, C-terminal||HSP40/DnaJ peptide-binding||DnaJ domain||DnaJ domain, conserved site	0.967199	2.83001e-07
ENST00000446053.1	ENSG00000234418.1	RP11-560I19.1	Annotated_lncRNA	ENST00000586075	ENSG00000132000	PODNL1	Leucine rich repeat 4||Leucine-rich repeat, typical subtype||Leucine-rich repeat domain, L domain-like||-||Leucine-rich repeat	1	0
ENST00000446053.1	ENSG00000234418.1	RP11-560I19.1	Annotated_lncRNA	ENST00000413095	ENSG00000135506	OS9	Mannose-6-phosphate receptor binding domain||Glucosidase II beta subunit-like||-	0.992495	1.85178e-10
ENST00000446053.1	ENSG00000234418.1	RP11-560I19.1	Annotated_lncRNA	ENST00000584600	ENSG00000169689	CENPX	Centromere protein X||-	1	0
ENST00000446053.1	ENSG00000234418.1	RP11-560I19.1	Annotated_lncRNA	ENST00000485403	ENSG00000104884	ERCC2	Helical and beta-bridge domain||DNA/RNA helicase, ATP-dependent, DEAH-box type, conserved site||DNA helicase (DNA repair), Rad3 type||RAD3/XPD family||DEAD2||ATP-dependent helicase, C-terminal||Helicase superfamily 1/2, ATP-binding domain, DinG/Rad3-type|	0.996208	6.13776e-12
ENST00000446053.1	ENSG00000234418.1	RP11-560I19.1	Annotated_lncRNA	ENST00000465828	ENSG00000198721	ECI2	Crotonase superfamily||Acyl-CoA-binding protein, ACBP||Acyl-CoA-binding protein, ACBP, conserved site||FERM/acyl-CoA-binding protein, 3-helical bundle||ClpP/crotonase-like domain	1	0
ENST00000446053.1	ENSG00000234418.1	RP11-560I19.1	Annotated_lncRNA	ENST00000465829	ENSG00000170667	RASA4B	Ras GTPase-activating protein||Pleckstrin homology domain||C2 domain||Zinc finger, Btk motif||Rho GTPase activation protein||Ras GTPase-activating protein, conserved site||PH domain-like	1	0
ENST00000446053.1	ENSG00000234418.1	RP11-560I19.1	Annotated_lncRNA	ENST00000328914	ENSG00000164916	FOXK1	Fork head domain conserved site1||SMAD/FHA domain||Forkhead-associated (FHA) domain||-||Fork head domain||Winged helix-turn-helix DNA-binding domain||Fork head domain conserved site 2	0.956752	1.10791e-06
ENST00000446053.1	ENSG00000234418.1	RP11-560I19.1	Annotated_lncRNA	ENST00000381187	ENSG00000002586	CD99	-||CD99 antigen-like protein 2	0.995407	1.5969e-11
ENST00000446053.1	ENSG00000234418.1	RP11-560I19.1	Annotated_lncRNA	ENST00000514971	ENSG00000164124	TMEM144	-||TMEM144	1	0
ENST00000446053.1	ENSG00000234418.1	RP11-560I19.1	Annotated_lncRNA	ENST00000542278	ENSG00000165195	PIGA	Glycosyl transferase, family 1||-||PIGA, GPI anchor biosynthesis	0.999999	0
ENST00000446053.1	ENSG00000234418.1	RP11-560I19.1	Annotated_lncRNA	ENST00000302946	ENSG00000171790	SLFNL1	Schlafen, AAA domain||Schlafen-like protein 1||Schlafen family	0.996101	7.04548e-12
ENST00000446053.1	ENSG00000234418.1	RP11-560I19.1	Annotated_lncRNA	ENST00000568879	ENSG00000131152	RP11-178L8.4	Protein of unknown function DUF4568	0.99106	4.42966e-10
ENST00000446053.1	ENSG00000234418.1	RP11-560I19.1	Annotated_lncRNA	ENST00000502702	ENSG00000071127	WDR1	WD40 repeat, conserved site||WD40 repeat||Nitrous oxide reductase, N-terminal||WD40/YVTN repeat-like-containing domain||Quinoprotein alcohol dehydrogenase-like superfamily||G-protein beta WD-40 repeat||WD40-repeat-containing domain	0.971029	1.53098e-07
ENST00000446053.1	ENSG00000234418.1	RP11-560I19.1	Annotated_lncRNA	ENST00000577990	ENSG00000108604	SMARCD2	-||SWIB domain||SWI/SNF complex subunit BAF60B||SWIB/MDM2 domain	0.985552	4.84004e-09
ENST00000446053.1	ENSG00000234418.1	RP11-560I19.1	Annotated_lncRNA	ENST00000565857	ENSG00000166780	C16orf45	-||Domain of unknown function DUF3585	0.994719	3.20637e-11
ENST00000446053.1	ENSG00000234418.1	RP11-560I19.1	Annotated_lncRNA	ENST00000404121	ENSG00000196498	NCOR2	-||SANT domain||Homeodomain-like||SANT/Myb domain||N-CoR, GPS2-interacting domain	0.951746	1.89957e-06
ENST00000446053.1	ENSG00000234418.1	RP11-560I19.1	Annotated_lncRNA	ENST00000440232	ENSG00000062822	POLD1	C4-type zinc-finger of DNA polymerase delta||DNA polymerase, palm domain||Ribonuclease H-like domain||DNA-directed DNA polymerase, family B||-||DNA-directed DNA polymerase, family B, conserved site||DNA-directed DNA polymerase, family B, multifunctional d	0.959567	7.95119e-07
ENST00000446053.1	ENSG00000234418.1	RP11-560I19.1	Annotated_lncRNA	ENST00000323854	ENSG00000173818	ENDOV	-||Endonuclease V	0.954338	1.44766e-06
ENST00000446053.1	ENSG00000234418.1	RP11-560I19.1	Annotated_lncRNA	ENST00000421368	ENSG00000005302	MSL3	RNA binding activity-knot of a chromodomain||MRG domain||Chromo domain-like||Chromo/chromo shadow domain||-||MRG	0.99998	0
ENST00000446053.1	ENSG00000234418.1	RP11-560I19.1	Annotated_lncRNA	ENST00000225842	ENSG00000108702	CCL1	CC chemokine, conserved site||Chemokine interleukin-8-like domain	1	0
ENST00000446053.1	ENSG00000234418.1	RP11-560I19.1	Annotated_lncRNA	ENST00000435790	ENSG00000128805	ARHGAP22	PH domain-like||-||Rho GTPase-activating protein domain||Rho GTPase activation protein||Pleckstrin homology domain	0.987637	2.22808e-09
ENST00000446053.1	ENSG00000234418.1	RP11-560I19.1	Annotated_lncRNA	ENST00000532063	ENSG00000166333	ILK	Ankyrin repeat||Protein kinase-like domain||Ankyrin repeat-containing domain||Protein kinase domain||Serine-threonine/tyrosine-protein kinase catalytic domain||-	0.959404	8.11016e-07
ENST00000446053.1	ENSG00000234418.1	RP11-560I19.1	Annotated_lncRNA	ENST00000393155	ENSG00000011465	DCN	Leucine-rich repeat domain, L domain-like||Small leucine-rich proteoglycan, class I, decorin/asporin/byglycan||Leucine-rich repeat||Leucine-rich repeat N-terminal domain||Leucine-rich repeat, typical subtype||Decorin	1	0
ENST00000446053.1	ENSG00000234418.1	RP11-560I19.1	Annotated_lncRNA	ENST00000397104	ENSG00000213973	ZNF99	Krueppel-associated box||Zinc finger C2H2-type/integrase DNA-binding domain||Zinc finger, C2H2-like||Zinc finger, C2H2	0.997154	1.46372e-12
ENST00000446053.1	ENSG00000234418.1	RP11-560I19.1	Annotated_lncRNA	ENST00000509674	ENSG00000047579	DTNBP1	Dysbindin||-	0.997437	8.6664e-13
ENST00000446053.1	ENSG00000234418.1	RP11-560I19.1	Annotated_lncRNA	ENST00000539518	ENSG00000173391	OLR1	-||Ly49-like, N-terminal||C-type lectin-like||C-type lectin||C-type lectin fold	0.989271	1.0999e-09
ENST00000446053.1	ENSG00000234418.1	RP11-560I19.1	Annotated_lncRNA	ENST00000368315	ENSG00000116584	ARHGEF2	Dbl homology (DH) domain||Pleckstrin homology domain||Protein kinase C-like, phorbol ester/diacylglycerol-binding domain||-||PH domain-like	1	0
ENST00000446053.1	ENSG00000234418.1	RP11-560I19.1	Annotated_lncRNA	ENST00000469901	ENSG00000133612	AGAP3	PH domain-like||Pleckstrin homology domain||P-loop containing nucleoside triphosphate hydrolase||Arf GTPase activating protein||Small GTPase superfamily||Ankyrin repeat-containing domain||Small GTPase superfamily, Ras type||Ankyrin repeat	0.952191	1.81506e-06
ENST00000446053.1	ENSG00000234418.1	RP11-560I19.1	Annotated_lncRNA	ENST00000615575	ENSG00000219626	FAM228B	-	0.990422	6.24785e-10
ENST00000446053.1	ENSG00000234418.1	RP11-560I19.1	Annotated_lncRNA	ENST00000622269	ENSG00000275674	RP11-697E2.12	Neugrin/Rrg9	1	0
ENST00000446053.1	ENSG00000234418.1	RP11-560I19.1	Annotated_lncRNA	ENST00000590329	ENSG00000130733	YIPF2	Yip1 domain||-	1	0
ENST00000446053.1	ENSG00000234418.1	RP11-560I19.1	Annotated_lncRNA	ENST00000397109	ENSG00000157020	SEC13	WD40/YVTN repeat-like-containing domain||WD40-repeat-containing domain||-||WD40 repeat	1	0
ENST00000446053.1	ENSG00000234418.1	RP11-560I19.1	Annotated_lncRNA	ENST00000579409	ENSG00000159640	ACE	Peptidase M2, peptidyl-dipeptidase A||-	1	0
ENST00000446053.1	ENSG00000234418.1	RP11-560I19.1	Annotated_lncRNA	ENST00000533943	ENSG00000149792	MRPL49	-||Ribosomal protein L49/IMG2	0.956496	1.14066e-06
ENST00000446053.1	ENSG00000234418.1	RP11-560I19.1	Annotated_lncRNA	ENST00000545798	ENSG00000021300	PLEKHB1	PH domain-like||Pleckstrin homology domain	1	0
ENST00000446053.1	ENSG00000234418.1	RP11-560I19.1	Annotated_lncRNA	ENST00000325421	ENSG00000218891	ZNF579	Zinc finger C2H2-type/integrase DNA-binding domain||Zinc finger, C2H2||Zinc finger, C2H2-like||-	0.967101	2.87226e-07
ENST00000446053.1	ENSG00000234418.1	RP11-560I19.1	Annotated_lncRNA	ENST00000523045	ENSG00000025770	NCAPH2	Condensin II complex subunit H2, N-terminal||Condensin-2 complex subunit H2||Condensin-2 complex subunit H2, C-terminal||-	0.992154	2.31126e-10
ENST00000446053.1	ENSG00000234418.1	RP11-560I19.1	Annotated_lncRNA	ENST00000260264	ENSG00000137709	POU2F3	Homeodomain-like||Homeobox, conserved site||POU-specific domain||Lambda repressor-like, DNA-binding domain||POU domain||Homeobox domain||Octamer-binding transcription factor	1	0
ENST00000446053.1	ENSG00000234418.1	RP11-560I19.1	Annotated_lncRNA	ENST00000527311	ENSG00000131238	PPT1	Alpha/Beta hydrolase fold||Palmitoyl-protein thioesterase 1||Palmitoyl protein thioesterase	0.983165	1.03544e-08
ENST00000446053.1	ENSG00000234418.1	RP11-560I19.1	Annotated_lncRNA	ENST00000359999	ENSG00000148204	CRB2	Laminin G domain||EGF-like calcium-binding domain||Concanavalin A-like lectin/glucanase domain||EGF-like domain||EGF-like calcium-binding, conserved site||EGF-like, conserved site||EGF-type aspartate/asparagine hydroxylation site||Protein crumbs homologue	0.981107	1.83687e-08
ENST00000446053.1	ENSG00000234418.1	RP11-560I19.1	Annotated_lncRNA	ENST00000466559	ENSG00000214022	REPIN1	-||Zinc finger, C2H2-like||Zinc finger, C2H2||Zinc finger C2H2-type/integrase DNA-binding domain	0.989538	9.6985e-10
ENST00000446053.1	ENSG00000234418.1	RP11-560I19.1	Annotated_lncRNA	ENST00000536493	ENSG00000103569	AQP9	Aquaporin 9||Aquaporin-like||Major intrinsic protein||Major intrinsic protein, conserved site	0.999323	1.11022e-15
ENST00000446053.1	ENSG00000234418.1	RP11-560I19.1	Annotated_lncRNA	ENST00000621226	ENSG00000215182	MUC5AC	Trypsin Inhibitor-like, cysteine rich domain||WxxW domain||Uncharacterised domain, cysteine-rich||VWFC domain||Cystine knot, C-terminal||von Willebrand factor, type D domain	0.990615	5.64527e-10
ENST00000446053.1	ENSG00000234418.1	RP11-560I19.1	Annotated_lncRNA	ENST00000477574	ENSG00000064225	ST3GAL6	Glycosyl transferase family 29||Sialyltransferase||-	0.999999	0
ENST00000446053.1	ENSG00000234418.1	RP11-560I19.1	Annotated_lncRNA	ENST00000393808	ENSG00000115525	ST3GAL5	Glycosyl transferase family 29||-||Sialyltransferase	1	0
ENST00000446053.1	ENSG00000234418.1	RP11-560I19.1	Annotated_lncRNA	ENST00000430322	ENSG00000074582	BCS1L	P-loop containing nucleoside triphosphate hydrolase||ATPase, AAA-type, conserved site||Mitochondrial chaperone BCS1/plant AAA ATPases||ATPase, AAA-type, core||AAA+ ATPase domain||BCS1, N-terminal	0.967996	2.50586e-07
ENST00000446053.1	ENSG00000234418.1	RP11-560I19.1	Annotated_lncRNA	ENST00000567123	ENSG00000103653	CSK	Serine-threonine/tyrosine-protein kinase catalytic domain||Tyrosine-protein kinase, catalytic domain||Protein kinase, ATP binding site||SH3 domain||Tyrosine-protein kinase, active site||Protein kinase domain||SH2 domain||Protein kinase-like domain	1	0
ENST00000446053.1	ENSG00000234418.1	RP11-560I19.1	Annotated_lncRNA	ENST00000317011	ENSG00000176302	FOXR1	-||Fork head domain||Winged helix-turn-helix DNA-binding domain	0.980623	2.08235e-08
ENST00000446053.1	ENSG00000234418.1	RP11-560I19.1	Annotated_lncRNA	ENST00000629203	ENSG00000095370	SH2D3C	Ras guanine nucleotide exchange factor domain||SH2 domain||Ras guanine-nucleotide exchange factors catalytic domain||-	0.999918	0
ENST00000446053.1	ENSG00000234418.1	RP11-560I19.1	Annotated_lncRNA	ENST00000453607	ENSG00000075711	DLG1	Guanylate kinase, conserved site||SH3 domain||L27 domain||P-loop containing nucleoside triphosphate hydrolase||Disks large homologue 1, N-terminal PEST domain||L27-1||Guanylate kinase-like domain||Disks large 1||Guanylate kinase/L-type calcium channel bet	1	0
ENST00000446053.1	ENSG00000234418.1	RP11-560I19.1	Annotated_lncRNA	ENST00000599703	ENSG00000176909	MAMSTR	SAP domain||-	0.999974	0
ENST00000446053.1	ENSG00000234418.1	RP11-560I19.1	Annotated_lncRNA	ENST00000304283	ENSG00000168096	ANKS3	Sterile alpha motif/pointed domain||-||Ankyrin repeat-containing domain||Sterile alpha motif domain||Ankyrin repeat	0.981234	1.77595e-08
ENST00000446053.1	ENSG00000234418.1	RP11-560I19.1	Annotated_lncRNA	ENST00000259748	ENSG00000137218	FRS3	PH domain-like||-||IRS-type PTB domain	0.964308	4.29635e-07
ENST00000446053.1	ENSG00000234418.1	RP11-560I19.1	Annotated_lncRNA	ENST00000371191	ENSG00000162599	NFIA	CTF transcription factor/nuclear factor 1, conserved site||CTF transcription factor/nuclear factor 1, N-terminal||MAD homology 1, Dwarfin-type||CTF transcription factor/nuclear factor 1||-||CTF transcription factor/nuclear factor 1, DNA-binding domain	1	0
ENST00000446053.1	ENSG00000234418.1	RP11-560I19.1	Annotated_lncRNA	ENST00000578168	ENSG00000169727	GPS1	COP9 signalosome complex subunit 1||Winged helix-turn-helix DNA-binding domain||-||Tetratricopeptide-like helical domain||Proteasome component (PCI) domain||26S proteasome regulatory subunit Rpn7/COP9 signalosome complex subunit 1	0.985516	4.89898e-09
ENST00000446053.1	ENSG00000234418.1	RP11-560I19.1	Annotated_lncRNA	ENST00000359540	ENSG00000186716	BCR	Dbl homology (DH) domain||Rho GTPase activation protein||C2 domain||Guanine-nucleotide dissociation stimulator, CDC24, conserved site||Rho GTPase-activating protein domain||Pleckstrin homology domain||Bcr-Abl oncoprotein oligomerisation||PH domain-like	0.965364	3.70365e-07
ENST00000446053.1	ENSG00000234418.1	RP11-560I19.1	Annotated_lncRNA	ENST00000308508	ENSG00000173546	CSPG4	Concanavalin A-like lectin/glucanase domain||Laminin G domain	0.990223	6.92089e-10
ENST00000446053.1	ENSG00000234418.1	RP11-560I19.1	Annotated_lncRNA	ENST00000569545	ENSG00000149925	ALDOA	Fructose-bisphosphate aldolase class-I active site||Fructose-bisphosphate aldolase, class-I||-||Aldolase-type TIM barrel	0.982796	1.15314e-08
ENST00000446053.1	ENSG00000234418.1	RP11-560I19.1	Annotated_lncRNA	ENST00000422669	ENSG00000049323	LTBP1	EGF-like domain||EGF-like, conserved site||EGF-like calcium-binding, conserved site||EGF-type aspartate/asparagine hydroxylation site||TB domain||EGF-like calcium-binding domain||Growth factor receptor cysteine-rich domain||Complement Clr-like EGF domain	1	0
ENST00000446053.1	ENSG00000234418.1	RP11-560I19.1	Annotated_lncRNA	ENST00000343075	ENSG00000189046	ALKBH2	Alpha-ketoglutarate-dependent dioxygenase AlkB-like||DNA oxidative demethylase ALKBH2||Oxoglutarate/iron-dependent dioxygenase	0.961291	6.41324e-07
ENST00000446053.1	ENSG00000234418.1	RP11-560I19.1	Annotated_lncRNA	ENST00000514112	ENSG00000173868	PHOSPHO1	Pyridoxal phosphate phosphatase-related||Phosphatase PHOSPHO-type||HAD-superfamily hydrolase, subfamily IB, PSPase-like||HAD-like domain	1	0
ENST00000446053.1	ENSG00000234418.1	RP11-560I19.1	Annotated_lncRNA	ENST00000530560	ENSG00000105397	TYK2	Tyrosine-protein kinase, catalytic domain||FERM domain||Band 4.1 domain||Serine-threonine/tyrosine-protein kinase catalytic domain||-||Tyrosine-protein kinase, non-receptor Jak/Tyk2||SH2 domain||Tyrosine-protein kinase, non-receptor, TYK2, N-terminal||Pro	1	0
ENST00000446053.1	ENSG00000234418.1	RP11-560I19.1	Annotated_lncRNA	ENST00000429277	ENSG00000122367	LDB3	Zinc finger, LIM-type||PDZ domain||ZASP||Domain of unknown function DUF4749	0.973882	9.16186e-08
ENST00000446053.1	ENSG00000234418.1	RP11-560I19.1	Annotated_lncRNA	ENST00000603139	ENSG00000151332	MBIP	MAP3K12-binding inhibitory protein 1	0.999987	0
ENST00000446053.1	ENSG00000234418.1	RP11-560I19.1	Annotated_lncRNA	ENST00000613597	ENSG00000278558	TMEM191B	Transmembrane protein 191B/C	1	0
ENST00000446053.1	ENSG00000234418.1	RP11-560I19.1	Annotated_lncRNA	ENST00000375831	ENSG00000148082	SHC3	PTB/PI domain||SH2 domain||SHC-transforming protein 3||Phosphotyrosine interaction domain, Shc-like||PH domain-like	1	0
ENST00000446053.1	ENSG00000234418.1	RP11-560I19.1	Annotated_lncRNA	ENST00000304526	ENSG00000172410	INSL5	Insulin-like||Insulin, conserved site	1	0
ENST00000446053.1	ENSG00000234418.1	RP11-560I19.1	Annotated_lncRNA	ENST00000266269	ENSG00000100105	PATZ1	SKP1/BTB/POZ domain||Zinc finger, C2H2-like||BTB/POZ domain||Zinc finger, C2H2||Zinc finger C2H2-type/integrase DNA-binding domain||HMG-I/HMG-Y, DNA-binding, conserved site	0.97864	3.37828e-08
ENST00000446053.1	ENSG00000234418.1	RP11-560I19.1	Annotated_lncRNA	ENST00000611459	ENSG00000180613	GSX2	-||Homeobox, conserved site||Homeodomain, metazoa||Homeodomain-like||Homeobox domain	1	0
ENST00000446053.1	ENSG00000234418.1	RP11-560I19.1	Annotated_lncRNA	ENST00000519643	ENSG00000174705	SH3PXD2B	Phox homologous domain||SH3 and PX domain-containing protein 2B||SH3 domain||Variant SH3 domain	0.97302	1.076e-07
ENST00000446053.1	ENSG00000234418.1	RP11-560I19.1	Annotated_lncRNA	ENST00000453248	ENSG00000114120	SLC25A36	Mitochondrial carrier protein||Mitochondrial carrier domain||Mitochondrial substrate/solute carrier	0.999993	0
ENST00000446053.1	ENSG00000234418.1	RP11-560I19.1	Annotated_lncRNA	ENST00000518060	ENSG00000164808	SPIDR	-||Domain of unknown function DUF4502||Domain of unknown function DUF4503	1	0
ENST00000446053.1	ENSG00000234418.1	RP11-560I19.1	Annotated_lncRNA	ENST00000584848	ENSG00000183010	PYCR1	Pyrroline-5-carboxylate reductase, catalytic, N-terminal||Pyrroline-5-carboxylate reductase||NAD(P)-binding domain||6-phosphogluconate dehydrogenase C-terminal domain-like||Pyrroline-5-carboxylate reductase, dimerisation domain	1	0
ENST00000446053.1	ENSG00000234418.1	RP11-560I19.1	Annotated_lncRNA	ENST00000383177	ENSG00000166278	C2	Complement B/C2||Serine proteases, trypsin family, serine active site||-||von Willebrand factor, type A||Serine proteases, trypsin domain||Serine proteases, trypsin family, histidine active site||Sushi/SCR/CCP domain||Peptidase S1A, chymotrypsin family||P	0.990347	6.49488e-10
ENST00000446053.1	ENSG00000234418.1	RP11-560I19.1	Annotated_lncRNA	ENST00000548091	ENSG00000120833	SOCS2	-||SOCS box domain||Suppressor of cytokine signalling 2||SH2 domain	0.996019	7.81775e-12
ENST00000446053.1	ENSG00000234418.1	RP11-560I19.1	Annotated_lncRNA	ENST00000631082	ENSG00000128040	SPINK2	Kazal domain||-	0.994933	2.60805e-11
ENST00000446053.1	ENSG00000234418.1	RP11-560I19.1	Annotated_lncRNA	ENST00000334306	ENSG00000186212	SOWAHB	Ankyrin repeat||Ankyrin repeat-containing domain	0.987502	2.3517e-09
ENST00000446053.1	ENSG00000234418.1	RP11-560I19.1	Annotated_lncRNA	ENST00000358835	ENSG00000009413	REV3L	DNA-directed DNA polymerase, family B||Ribonuclease H-like domain||C4-type zinc-finger of DNA polymerase delta||DNA polymerase, palm domain||DNA-directed DNA polymerase, family B, exonuclease domain||DNA polymerase zeta catalytic subunit||-||DNA-directed	0.96823	2.41646e-07
ENST00000446053.1	ENSG00000234418.1	RP11-560I19.1	Annotated_lncRNA	ENST00000373711	ENSG00000124762	CDKN1A	Cyclin-dependent kinase inhibitor||Cyclin-dependent kinase inhibitor 1, vertebrate	1	0
ENST00000446053.1	ENSG00000234418.1	RP11-560I19.1	Annotated_lncRNA	ENST00000455886	ENSG00000225697	SLC26A6	SLC26A/SulP transporter domain||Solute carrier family 26 member 6||STAS domain||Sulphate anion transporter, conserved site||SLC26A/SulP transporter	0.973823	9.26405e-08
ENST00000446053.1	ENSG00000234418.1	RP11-560I19.1	Annotated_lncRNA	ENST00000450493	ENSG00000100109	TFIP11	GC-rich sequence DNA-binding factor domain||Tuftelin interacting protein, N-terminal domain||Septin and tuftelin interacting protein||G-patch domain	1	0
ENST00000446053.1	ENSG00000234418.1	RP11-560I19.1	Annotated_lncRNA	ENST00000538128	ENSG00000120438	TCP1	Chaperonin TCP-1, conserved site||T-complex protein 1, alpha subunit||Chaperone tailless complex polypeptide 1 (TCP-1)||GroEL-like apical domain||GroEL-like equatorial domain||TCP-1-like chaperonin intermediate domain||Chaperonin Cpn60/TCP-1 family	1	0
ENST00000446053.1	ENSG00000234418.1	RP11-560I19.1	Annotated_lncRNA	ENST00000219535	ENSG00000103254	FAM173A	S-adenosyl-L-methionine-dependent methyltransferase||FAM173 family	0.950481	2.15745e-06
ENST00000446053.1	ENSG00000234418.1	RP11-560I19.1	Annotated_lncRNA	ENST00000469959	ENSG00000154917	RAB6B	Small GTP-binding protein domain||P-loop containing nucleoside triphosphate hydrolase||Small GTPase superfamily	0.965297	3.7396e-07
ENST00000446053.1	ENSG00000234418.1	RP11-560I19.1	Annotated_lncRNA	ENST00000534830	ENSG00000139182	CLSTN3	Calsyntenin||Cadherin||Cadherin-like||Concanavalin A-like lectin/glucanase domain	0.968221	2.41991e-07
ENST00000446053.1	ENSG00000234418.1	RP11-560I19.1	Annotated_lncRNA	ENST00000450168	ENSG00000166816	LDHD	Vanillyl-alcohol oxidase, C-terminal subdomain 2||FAD-linked oxidase-like, C-terminal||FAD-binding, type 2, subdomain 1||-||FAD-linked oxidase, C-terminal||FAD linked oxidase, N-terminal||CO dehydrogenase flavoprotein-like, FAD-binding, subdomain 2||FAD-b	0.962273	5.64932e-07
ENST00000446053.1	ENSG00000234418.1	RP11-560I19.1	Annotated_lncRNA	ENST00000526314	ENSG00000140521	POLG	Ribonuclease H-like domain||DNA-directed DNA-polymerase, family A, mitochondria||DNA-directed DNA polymerase, family A, conserved site||-||DNA-directed DNA polymerase, family A, palm domain	1	0
ENST00000446053.1	ENSG00000234418.1	RP11-560I19.1	Annotated_lncRNA	ENST00000372847	ENSG00000167118	URM1	Ubiquitin-related modifier 1||-||Molybdopterin synthase/thiamin biosynthesis sulphur carrier, beta-grasp||Beta-grasp domain	0.955531	1.27077e-06
ENST00000446053.1	ENSG00000234418.1	RP11-560I19.1	Annotated_lncRNA	ENST00000325558	ENSG00000229859	PGA3	Aspartic peptidase, active site||Aspartic peptidase domain||Aspartic peptidase, N-terminal||Aspartic peptidase A1 family||Peptidase family A1 domain	0.999968	0
ENST00000446053.1	ENSG00000234418.1	RP11-560I19.1	Annotated_lncRNA	ENST00000508277	ENSG00000087274	ADD1	Alpha-adducin||Class II aldolase/adducin N-terminal	1	0
ENST00000446053.1	ENSG00000234418.1	RP11-560I19.1	Annotated_lncRNA	ENST00000588270	ENSG00000121380	BCL2L14	Bcl2-like||Apoptosis facilitator Bcl-2-like protein 14	1	0
ENST00000446053.1	ENSG00000234418.1	RP11-560I19.1	Annotated_lncRNA	ENST00000535830	ENSG00000168010	ATG16L2	-||Autophagy-related protein 16||WD40/YVTN repeat-like-containing domain||WD40-repeat-containing domain||G-protein beta WD-40 repeat||WD40 repeat, conserved site||WD40 repeat	0.992343	2.04618e-10
ENST00000446053.1	ENSG00000234418.1	RP11-560I19.1	Annotated_lncRNA	ENST00000509180	ENSG00000109775	UFSP2	Peptidase C78, ubiquitin fold modifier-specific peptidase 1/ 2||-	1	0
ENST00000446053.1	ENSG00000234418.1	RP11-560I19.1	Annotated_lncRNA	ENST00000371732	ENSG00000187796	CARD9	Death-like domain||CARD domain	0.965134	3.82694e-07
ENST00000446053.1	ENSG00000234418.1	RP11-560I19.1	Annotated_lncRNA	ENST00000394375	ENSG00000182333	LIPF	Lipase, eukaryotic||Partial AB-hydrolase lipase domain||Alpha/Beta hydrolase fold||Alpha/beta hydrolase fold-1	1	0
ENST00000446053.1	ENSG00000234418.1	RP11-560I19.1	Annotated_lncRNA	ENST00000498839	ENSG00000197980	LEKR1	-	1	0
ENST00000446053.1	ENSG00000234418.1	RP11-560I19.1	Annotated_lncRNA	ENST00000372185	ENSG00000122378	FAM213A	Peroxiredoxin-like FAM213 family||Peroxiredoxin-like FAM213/AAED1	1	0
ENST00000446053.1	ENSG00000234418.1	RP11-560I19.1	Annotated_lncRNA	ENST00000334849	ENSG00000244362	KRTAP19-7	Keratin-associated protein, type6/8/16/19/20/21	1	0
ENST00000446053.1	ENSG00000234418.1	RP11-560I19.1	Annotated_lncRNA	ENST00000557125	ENSG00000211448	DIO2	Thioredoxin-like fold||-||Iodothyronine deiodinase||Iodothyronine deiodinase, active site	1	0
ENST00000446053.1	ENSG00000234418.1	RP11-560I19.1	Annotated_lncRNA	ENST00000618444	ENSG00000168594	ADAM29	Metallopeptidase, catalytic domain||Peptidase M12B, ADAM/reprolysin||Peptidase M12B, propeptide||Disintegrin domain||Disintegrin, conserved site||ADAM, cysteine-rich||-	0.996096	7.09965e-12
ENST00000446053.1	ENSG00000234418.1	RP11-560I19.1	Annotated_lncRNA	ENST00000542833	ENSG00000163618	CADPS	Calcium-dependent secretion activator domain||Pleckstrin homology domain||PH domain-like||Calcium-dependent secretion activator||Munc13 homology 1	1	0
ENST00000446053.1	ENSG00000234418.1	RP11-560I19.1	Annotated_lncRNA	ENST00000488954	ENSG00000114200	BCHE	Cholinesterase||Carboxylesterase, type B||Carboxylesterase type B, conserved site||Carboxylesterase type B, active site||Alpha/Beta hydrolase fold||Acetylcholinesterase, tetramerisation domain	1	0
ENST00000446053.1	ENSG00000234418.1	RP11-560I19.1	Annotated_lncRNA	ENST00000618363	ENSG00000162105	SHANK2	Sterile alpha motif domain||Talin, N-terminal F0 domain||Sterile alpha motif/pointed domain||SH3 domain||Ankyrin repeat||PDZ domain||Ankyrin repeat-containing domain||Variant SH3 domain||-	1	0
ENST00000446053.1	ENSG00000234418.1	RP11-560I19.1	Annotated_lncRNA	ENST00000572584	ENSG00000122390	NAA60	-||GNAT domain||Acyl-CoA N-acyltransferase	0.999999	0
ENST00000446053.1	ENSG00000234418.1	RP11-560I19.1	Annotated_lncRNA	ENST00000402285	ENSG00000143947	RPS27A	Ubiquitin||Zinc-binding ribosomal protein||Ubiquitin-related domain||Ubiquitin conserved site||Ubiquitin domain||Ribosomal protein S27a	0.981812	1.52044e-08
ENST00000446053.1	ENSG00000234418.1	RP11-560I19.1	Annotated_lncRNA	ENST00000506621	ENSG00000254893	AC113404.1	Small GTP-binding protein domain||Small GTPase superfamily||P-loop containing nucleoside triphosphate hydrolase||Small GTPase superfamily, Ras type	1	0
ENST00000446053.1	ENSG00000234418.1	RP11-560I19.1	Annotated_lncRNA	ENST00000566118	ENSG00000103044	HAS3	Hyaluronan synthase 3||Hyaluronan synthase/nodulation protein C||Nucleotide-diphospho-sugar transferases	1	0
ENST00000446053.1	ENSG00000234418.1	RP11-560I19.1	Annotated_lncRNA	ENST00000537753	ENSG00000187726	DNAJB13	HSP40/DnaJ peptide-binding||DnaJ domain, conserved site||DnaJ domain||Chaperone DnaJ, C-terminal	0.968344	2.37401e-07
ENST00000446053.1	ENSG00000234418.1	RP11-560I19.1	Annotated_lncRNA	ENST00000424834	ENSG00000182957	SPATA13	Pleckstrin homology domain||Dbl homology (DH) domain||-||PH domain-like||SH3 domain	0.999999	0
ENST00000446053.1	ENSG00000234418.1	RP11-560I19.1	Annotated_lncRNA	ENST00000594862	ENSG00000160410	SHKBP1	WD40-repeat-containing domain||BTB/POZ domain||WD40/YVTN repeat-like-containing domain||SKP1/BTB/POZ domain||-||Potassium channel tetramerisation-type BTB domain||WD40 repeat	0.990184	7.06079e-10
ENST00000446053.1	ENSG00000234418.1	RP11-560I19.1	Annotated_lncRNA	ENST00000456859	ENSG00000110958	PTGES3	CS domain||HSP20-like chaperone	0.995885	9.23217e-12
ENST00000446053.1	ENSG00000234418.1	RP11-560I19.1	Annotated_lncRNA	ENST00000579180	ENSG00000153944	MSI2	Nucleotide-binding alpha-beta plait domain||RNA recognition motif domain	1	0
ENST00000446053.1	ENSG00000234418.1	RP11-560I19.1	Annotated_lncRNA	ENST00000366739	ENSG00000162910	MRPL55	-||Ribosomal protein L55, mitochondrial	1	0
ENST00000446053.1	ENSG00000234418.1	RP11-560I19.1	Annotated_lncRNA	ENST00000513473	ENSG00000163694	RBM47	-||HnRNP R/Q splicing factor||RNA recognition motif domain||Nucleotide-binding alpha-beta plait domain	0.976231	5.7413e-08
ENST00000446053.1	ENSG00000234418.1	RP11-560I19.1	Annotated_lncRNA	ENST00000445153	ENSG00000138375	SMARCAL1	-||Helicase superfamily 1/2, ATP-binding domain||HARP domain||Helicase, C-terminal||SNF2-related, N-terminal domain||P-loop containing nucleoside triphosphate hydrolase	0.985374	5.14377e-09
ENST00000446053.1	ENSG00000234418.1	RP11-560I19.1	Annotated_lncRNA	ENST00000436222	ENSG00000164619	BMPER	BMP-binding endothelial regulator protein||Uncharacterised domain, cysteine-rich||Trypsin Inhibitor-like, cysteine rich domain||von Willebrand factor, type D domain||VWFC domain||-	1	0
ENST00000446053.1	ENSG00000234418.1	RP11-560I19.1	Annotated_lncRNA	ENST00000439363	ENSG00000070785	EIF2B3	Nucleotide-diphospho-sugar transferases||Nucleotidyl transferase domain||Trimeric LpxA-like	0.999985	0
ENST00000446053.1	ENSG00000234418.1	RP11-560I19.1	Annotated_lncRNA	ENST00000545574	ENSG00000139197	PEX5	Tetratricopeptide repeat-containing domain||Tetratricopeptide repeat||Tetratricopeptide-like helical domain||Peroxisomal targeting signal 1 receptor family	1	0
ENST00000446053.1	ENSG00000234418.1	RP11-560I19.1	Annotated_lncRNA	ENST00000438549	ENSG00000149636	DSN1	Kinetochore-associated protein Dsn1/Mis13	0.999976	0
ENST00000446053.1	ENSG00000234418.1	RP11-560I19.1	Annotated_lncRNA	ENST00000528053	ENSG00000186318	BACE1	Peptidase family A1 domain||Aspartic peptidase A1 family||Beta-secretase BACE||Aspartic peptidase domain||Beta-secretase BACE1||Aspartic peptidase, active site||Xylanase inhibitor, C-terminal	0.997087	1.64468e-12
ENST00000446053.1	ENSG00000234418.1	RP11-560I19.1	Annotated_lncRNA	ENST00000492433	ENSG00000084754	HADHA	Fatty acid oxidation complex, alpha subunit, mitochondrial||Crotonase superfamily||6-phosphogluconate dehydrogenase C-terminal domain-like||ClpP/crotonase-like domain||3-hydroxyacyl-CoA dehydrogenase, C-terminal||3-hydroxyacyl-CoA dehydrogenase, NAD bindi	0.959569	7.94953e-07
ENST00000446053.1	ENSG00000234418.1	RP11-560I19.1	Annotated_lncRNA	ENST00000543974	ENSG00000139197	PEX5	Tetratricopeptide repeat-containing domain||Tetratricopeptide repeat||Tetratricopeptide-like helical domain||Peroxisomal targeting signal 1 receptor family	0.976427	5.51028e-08
ENST00000446053.1	ENSG00000234418.1	RP11-560I19.1	Annotated_lncRNA	ENST00000456800	ENSG00000204257	HLA-DMA	Immunoglobulin-like domain||Immunoglobulin C1-set, C-terminal extension||MHC class II, alpha/beta chain, N-terminal||Immunoglobulin/major histocompatibility complex, conserved site||Immunoglobulin C1-set||MHC class II, alpha chain, N-terminal||MHC classes	0.986948	2.919e-09
ENST00000446053.1	ENSG00000234418.1	RP11-560I19.1	Annotated_lncRNA	ENST00000508608	ENSG00000153113	CAST	Calpastatin||Proteinase inhibitor I27, calpastatin	0.992327	2.06791e-10
ENST00000446053.1	ENSG00000234418.1	RP11-560I19.1	Annotated_lncRNA	ENST00000292401	ENSG00000160862	AZGP1	Immunoglobulin-like domain||Immunoglobulin C1-set||Immunoglobulin/major histocompatibility complex, conserved site||MHC class I alpha chain, alpha1 alpha2 domains||MHC class I-like antigen recognition-like||Immunoglobulin-like fold||MHC classes I/II-like	0.982991	1.08968e-08
ENST00000446053.1	ENSG00000234418.1	RP11-560I19.1	Annotated_lncRNA	ENST00000407275	ENSG00000144504	ANKMY1	MORN motif||Ankyrin repeat||Ankyrin repeat-containing domain||-||Zinc finger, MYND-type	1	0
ENST00000446053.1	ENSG00000234418.1	RP11-560I19.1	Annotated_lncRNA	ENST00000589629	ENSG00000105401	CDC37	Cdc37, Hsp90 binding||Cdc37, C-terminal||Cdc37, N-terminal domain||Cdc37	0.998445	7.14984e-14
ENST00000446053.1	ENSG00000234418.1	RP11-560I19.1	Annotated_lncRNA	ENST00000432855	ENSG00000175166	PSMD2	26S proteasome regulatory complex, non-ATPase subcomplex, Rpn1 subunit||Armadillo-like helical||-||Armadillo-type fold||Proteasome/cyclosome repeat	1	0
ENST00000446053.1	ENSG00000234418.1	RP11-560I19.1	Annotated_lncRNA	ENST00000260008	ENSG00000137460	FHDC1	Formin, FH2 domain	1	0
ENST00000446053.1	ENSG00000234418.1	RP11-560I19.1	Annotated_lncRNA	ENST00000530638	ENSG00000167792	NDUFV1	NADH-ubiquinone oxidoreductase 51 kDa subunit, FMN-binding domain||NADH:ubiquinone oxidoreductase, 51kDa subunit, conserved site||-||NADH-ubiquinone oxidoreductase 51 kDa subunit, iron-sulphur binding domain||NADH ubiquinone oxidoreductase, F subunit||Sol	1	0
ENST00000446053.1	ENSG00000234418.1	RP11-560I19.1	Annotated_lncRNA	ENST00000546919	ENSG00000161642	ZNF385A	Zinc finger, U1-type||Zinc finger, C2H2||-||Zinc finger, C2H2-like	0.992971	1.33531e-10
ENST00000446053.1	ENSG00000234418.1	RP11-560I19.1	Annotated_lncRNA	ENST00000443449	ENSG00000239789	MRPS17	Nucleic acid-binding, OB-fold||Ribosomal protein S17/S11	1	0
ENST00000446053.1	ENSG00000234418.1	RP11-560I19.1	Annotated_lncRNA	ENST00000428358	ENSG00000243207	PPAN-P2RY11	Brix domain||GPCR, rhodopsin-like, 7TM||G protein-coupled receptor, rhodopsin-like	0.959853	7.67751e-07
ENST00000446053.1	ENSG00000234418.1	RP11-560I19.1	Annotated_lncRNA	ENST00000272421	ENSG00000144031	ANKRD53	Ankyrin repeat-containing domain||Ankyrin repeat	0.983	1.08673e-08
ENST00000446053.1	ENSG00000234418.1	RP11-560I19.1	Annotated_lncRNA	ENST00000403750	ENSG00000155846	PPARGC1B	RNA recognition motif domain||Nucleotide-binding alpha-beta plait domain	1	0
ENST00000446053.1	ENSG00000234418.1	RP11-560I19.1	Annotated_lncRNA	ENST00000526031	ENSG00000160058	BSDC1	-||BSD domain	0.990625	5.61464e-10
ENST00000446053.1	ENSG00000234418.1	RP11-560I19.1	Annotated_lncRNA	ENST00000335263	ENSG00000140153	WDR20	-||WD40-repeat-containing domain||WD40/YVTN repeat-like-containing domain||WD40 repeat	1	0
ENST00000446053.1	ENSG00000234418.1	RP11-560I19.1	Annotated_lncRNA	ENST00000522201	ENSG00000119280	C1orf198	Domain of unknown function DUF4706||-	0.971658	1.37324e-07
ENST00000446053.1	ENSG00000234418.1	RP11-560I19.1	Annotated_lncRNA	ENST00000541562	ENSG00000137411	VARS2	Aminoacyl-tRNA synthetase, class Ia||Valine-tRNA ligase||Rossmann-like alpha/beta/alpha sandwich fold||Aminoacyl-tRNA synthetase, class I, conserved site||Aminoacyl-tRNA synthetase, class 1a, anticodon-binding||-||Methionyl/Valyl/Leucyl/Isoleucyl-tRNA syn	1	0
ENST00000446053.1	ENSG00000234418.1	RP11-560I19.1	Annotated_lncRNA	ENST00000391797	ENSG00000105492	SIGLEC6	Immunoglobulin I-set||Immunoglobulin||Immunoglobulin-like fold||Immunoglobulin V-set domain||Immunoglobulin/major histocompatibility complex, conserved site||Immunoglobulin subtype 2||Immunoglobulin subtype||Immunoglobulin-like domain	0.990432	6.21323e-10
ENST00000446053.1	ENSG00000234418.1	RP11-560I19.1	Annotated_lncRNA	ENST00000542943	ENSG00000248098	BCKDHA	Dehydrogenase, E1 component||-||Thiamin diphosphate-binding fold	0.957431	1.02483e-06
ENST00000446053.1	ENSG00000234418.1	RP11-560I19.1	Annotated_lncRNA	ENST00000619169	ENSG00000161395	PGAP3	-||Per1-like	0.962082	5.79171e-07
ENST00000446053.1	ENSG00000234418.1	RP11-560I19.1	Annotated_lncRNA	ENST00000540128	ENSG00000141569	TRIM65	B30.2/SPRY domain||Zinc finger, RING-type||B-box-type zinc finger||SPRY domain||Zinc finger, RING/FYVE/PHD-type||Concanavalin A-like lectin/glucanase domain||Butyrophylin-like||Zinc finger, C3HC4 RING-type||-||Zinc finger, RING-type, conserved site	0.979544	2.72565e-08
ENST00000446053.1	ENSG00000234418.1	RP11-560I19.1	Annotated_lncRNA	ENST00000637792	ENSG00000104763	ASAH1	Choloylglycine hydrolase/NAAA C-terminal||-||Acid ceramidase, N-terminal||Acid ceramidase-like||Choloylglycine hydrolase/Peptidase C59 family	0.959619	7.90098e-07
ENST00000446053.1	ENSG00000234418.1	RP11-560I19.1	Annotated_lncRNA	ENST00000298532	ENSG00000165684	SNAPC4	Homeodomain-like||SANT/Myb domain||Myb domain||Myb-like domain	0.952879	1.69008e-06
ENST00000446053.1	ENSG00000234418.1	RP11-560I19.1	Annotated_lncRNA	ENST00000343735	ENSG00000066405	CLDN18	Claudin-18||Claudin, conserved site||PMP-22/EMP/MP20/Claudin superfamily||Claudin	1	0
ENST00000446053.1	ENSG00000234418.1	RP11-560I19.1	Annotated_lncRNA	ENST00000581003	ENSG00000108468	CBX1	Chromo shadow domain||Chromo domain||Chromo domain, conserved site||Chromo domain subgroup||Chromo/chromo shadow domain||Chromo domain-like	1	0
ENST00000446053.1	ENSG00000234418.1	RP11-560I19.1	Annotated_lncRNA	ENST00000625033	ENSG00000112852	PCDHB2	Cadherin conserved site||Cadherin, cytoplasmic C-terminal domain||Protocadherin beta-2/3||Cadherin||Cadherin-like||Cadherin, N-terminal||-	1	0
ENST00000446053.1	ENSG00000234418.1	RP11-560I19.1	Annotated_lncRNA	ENST00000518282	ENSG00000091656	ZFHX4	Homeobox, conserved site||Zinc finger, C2H2||Homeodomain-like||Zinc finger, U1-type||Zinc finger C2H2-type/integrase DNA-binding domain||Zinc finger, C2H2-like||-||Homeobox domain	0.959498	8.01819e-07
ENST00000446053.1	ENSG00000234418.1	RP11-560I19.1	Annotated_lncRNA	ENST00000373366	ENSG00000188910	GJB3	Connexin, N-terminal||Gap junction protein, cysteine-rich domain||Gap junction beta-3 protein (Cx31)||Connexin||Connexin, conserved site	1	0
ENST00000446053.1	ENSG00000234418.1	RP11-560I19.1	Annotated_lncRNA	ENST00000238688	ENSG00000119705	SLIRP	-||RNA recognition motif domain||Nucleotide-binding alpha-beta plait domain	0.975929	6.11264e-08
ENST00000446053.1	ENSG00000234418.1	RP11-560I19.1	Annotated_lncRNA	ENST00000553753	ENSG00000092199	HNRNPC	RNA recognition motif domain||Nucleotide-binding alpha-beta plait domain||Heterogeneous nuclear ribonucleoprotein C||-	1	0
ENST00000446053.1	ENSG00000234418.1	RP11-560I19.1	Annotated_lncRNA	ENST00000473221	ENSG00000137074	APTX	Forkhead-associated (FHA) domain||SMAD/FHA domain||Aprataxin||Zinc finger, C2H2||Aprataxin, C2HE/C2H2/C2HC zinc finger||HIT-like domain||Histidine triad, conserved site	0.967964	2.51823e-07
ENST00000446053.1	ENSG00000234418.1	RP11-560I19.1	Annotated_lncRNA	ENST00000512877	ENSG00000114686	MRPL3	Ribosomal protein L3||Ribosomal protein L3, bacterial/organelle-type||-||Translation protein, beta-barrel domain||Ribosomal protein L3, conserved site	0.966999	2.91634e-07
ENST00000446053.1	ENSG00000234418.1	RP11-560I19.1	Annotated_lncRNA	ENST00000494358	ENSG00000114126	TFDP2	Winged helix-turn-helix DNA-binding domain||Transcription factor DP||-||Transcription factor DP2||E2F/DP family, winged-helix DNA-binding domain||Transcription factor DP, C-terminal	1	0
ENST00000446053.1	ENSG00000234418.1	RP11-560I19.1	Annotated_lncRNA	ENST00000546989	ENSG00000089157	RPLP0	Ribosomal protein L10P||-||60S acidic ribosomal protein P0	0.992699	1.61417e-10
ENST00000446053.1	ENSG00000234418.1	RP11-560I19.1	Annotated_lncRNA	ENST00000375722	ENSG00000179222	MAGED1	Melanoma-associated antigen D1||MAGE homology domain	0.959705	7.81867e-07
ENST00000446053.1	ENSG00000234418.1	RP11-560I19.1	Annotated_lncRNA	ENST00000506245	ENSG00000145321	GC	Serum albumin, N-terminal||Vitamin D binding protein, domain III||ALB/AFP/VDB||Serum albumin-like||Vitamin D-binding protein||Serum albumin, conserved site	1	0
ENST00000446053.1	ENSG00000234418.1	RP11-560I19.1	Annotated_lncRNA	ENST00000421535	ENSG00000198162	MAN1A2	Glycoside hydrolase family 47	1	0
ENST00000446053.1	ENSG00000234418.1	RP11-560I19.1	Annotated_lncRNA	ENST00000062104	ENSG00000053438	NNAT	Neuronatin	0.963088	5.07225e-07
ENST00000446053.1	ENSG00000234418.1	RP11-560I19.1	Annotated_lncRNA	ENST00000394340	ENSG00000136848	DAB2IP	Pleckstrin homology domain||Domain of unknown function DUF3498||PH domain-like||Ras GTPase-activating protein||C2 domain||Rho GTPase activation protein||Ras GTPase-activating protein, conserved site||Disabled homologue 2-interacting protein	1	0
ENST00000446053.1	ENSG00000234418.1	RP11-560I19.1	Annotated_lncRNA	ENST00000547736	ENSG00000110871	COQ5	UbiE/COQ5 methyltransferase||S-adenosyl-L-methionine-dependent methyltransferase||UbiE/COQ5 methyltransferase, conserved site	1	0
ENST00000446053.1	ENSG00000234418.1	RP11-560I19.1	Annotated_lncRNA	ENST00000401503	ENSG00000189292	FAM150B	FAM150	1	0
ENST00000446053.1	ENSG00000234418.1	RP11-560I19.1	Annotated_lncRNA	ENST00000591870	ENSG00000267795	SMIM22	Protein of unknown function DUF4713	1	0
ENST00000446053.1	ENSG00000234418.1	RP11-560I19.1	Annotated_lncRNA	ENST00000430417	ENSG00000196305	IARS	Isoleucine-tRNA ligase, type 2||Aminoacyl-tRNA synthetase, class Ia||Rossmann-like alpha/beta/alpha sandwich fold||Aminoacyl-tRNA synthetase, class I, conserved site||Aminoacyl-tRNA synthetase, class 1a, anticodon-binding||Isoleucine-tRNA ligase||Valyl/Le	1	0
ENST00000446053.1	ENSG00000234418.1	RP11-560I19.1	Annotated_lncRNA	ENST00000314250	ENSG00000111077	TNS2	Tensin phosphatase, C2 domain||C2 domain||Tensin phosphotyrosine-binding domain||PTB/PI domain||Tensin phosphatase, lipid phosphatase domain||Protein kinase C-like, phorbol ester/diacylglycerol-binding domain||-||Protein-tyrosine phosphatase-like||SH2 dom	0.953867	1.52274e-06
ENST00000446053.1	ENSG00000234418.1	RP11-560I19.1	Annotated_lncRNA	ENST00000553884	ENSG00000100461	RBM23	-||RNA recognition motif domain||Nucleotide-binding alpha-beta plait domain||Splicing factor, RBM39-like||Splicing factor RBM39, linker	0.991031	4.50195e-10
ENST00000446053.1	ENSG00000234418.1	RP11-560I19.1	Annotated_lncRNA	ENST00000528384	ENSG00000159314	ARHGAP27	Pleckstrin homology domain||PH domain-like||SH3 domain||WW domain||Rho GTPase activating protein||Rho GTPase activation protein||-||Quinoprotein alcohol dehydrogenase-like superfamily||Rho GTPase-activating protein domain	0.993681	7.84826e-11
ENST00000446053.1	ENSG00000234418.1	RP11-560I19.1	Annotated_lncRNA	ENST00000551771	ENSG00000161642	ZNF385A	Zinc finger, U1-type||Zinc finger, C2H2||-||Zinc finger, C2H2-like	0.964981	3.91078e-07
ENST00000446053.1	ENSG00000234418.1	RP11-560I19.1	Annotated_lncRNA	ENST00000594442	ENSG00000128016	ZFP36	Zinc finger, CCCH-type||-	1	0
ENST00000446053.1	ENSG00000234418.1	RP11-560I19.1	Annotated_lncRNA	ENST00000465916	ENSG00000116213	WRAP73	Anaphase-promoting complex subunit 4, WD40 domain||Six-bladed beta-propeller, TolB-like||WD40 repeat||WD40-repeat-containing domain||WD40/YVTN repeat-like-containing domain	0.989176	1.14896e-09
ENST00000446053.1	ENSG00000234418.1	RP11-560I19.1	Annotated_lncRNA	ENST00000561617	ENSG00000166140	ZFYVE19	FYVE zinc finger||Zinc finger, RING/FYVE/PHD-type||Zinc finger, FYVE-related||Zinc finger, FYVE/PHD-type||-	0.999788	0
ENST00000446053.1	ENSG00000234418.1	RP11-560I19.1	Annotated_lncRNA	ENST00000464141	ENSG00000153487	ING1	Zinc finger, FYVE/PHD-type||Zinc finger, PHD-type||ING family||Inhibitor of growth protein, N-terminal histone-binding||Zinc finger, PHD-type, conserved site||Inhibitor of growth protein 1||Zinc finger, PHD-finger||Zinc finger, RING/FYVE/PHD-type	1	0
ENST00000446053.1	ENSG00000234418.1	RP11-560I19.1	Annotated_lncRNA	ENST00000254801	ENSG00000132465	JCHAIN	Immunoglobulin J chain	0.95611	1.19131e-06
ENST00000446053.1	ENSG00000234418.1	RP11-560I19.1	Annotated_lncRNA	ENST00000391921	ENSG00000196352	CD55	Sushi/SCR/CCP domain	0.992466	1.88754e-10
ENST00000446053.1	ENSG00000234418.1	RP11-560I19.1	Annotated_lncRNA	ENST00000372327	ENSG00000185303	SFTPA2	C-type lectin||C-type lectin-like||C-type lectin fold||Collagen triple helix repeat||C-type lectin, conserved site	1	0
ENST00000446053.1	ENSG00000234418.1	RP11-560I19.1	Annotated_lncRNA	ENST00000529622	ENSG00000149591	TAGLN	Calponin repeat||Calponin homology domain||Smooth muscle protein/calponin	0.980911	1.93325e-08
ENST00000446053.1	ENSG00000234418.1	RP11-560I19.1	Annotated_lncRNA	ENST00000567245	ENSG00000103544	C16orf62	-||UPF0505 family	0.967211	2.82489e-07
ENST00000446053.1	ENSG00000234418.1	RP11-560I19.1	Annotated_lncRNA	ENST00000444578	ENSG00000196924	FLNA	Filamin A||Filamin/ABP280 repeat-like||Calponin homology domain||Immunoglobulin E-set||Filamin/ABP280 repeat||Immunoglobulin-like fold||Actinin-type actin-binding domain, conserved site	0.984341	7.22384e-09
ENST00000446053.1	ENSG00000234418.1	RP11-560I19.1	Annotated_lncRNA	ENST00000460540	ENSG00000176095	IP6K1	Inositol polyphosphate kinase	0.960956	6.6915e-07
ENST00000446053.1	ENSG00000234418.1	RP11-560I19.1	Annotated_lncRNA	ENST00000450894	ENSG00000132470	ITGB4	Immunoglobulin-like fold||Integrin beta-4 subunit||von Willebrand factor, type A||Integrin beta subunit, tail||Fibronectin type III||Plexin-like fold||-||Integrin beta subunit, N-terminal||EGF-like domain, extracellular||Na-Ca exchanger/integrin-beta4||EG	0.97933	2.87033e-08
ENST00000446053.1	ENSG00000234418.1	RP11-560I19.1	Annotated_lncRNA	ENST00000536168	ENSG00000107742	SPOCK2	-||SPARC/Testican, calcium-binding domain||Kazal domain||Alpha/Beta hydrolase fold||Thyroglobulin type-1||EF-hand domain pair	0.96816	2.44309e-07
ENST00000446053.1	ENSG00000234418.1	RP11-560I19.1	Annotated_lncRNA	ENST00000545523	ENSG00000249471	ZNF324B	Krueppel-associated box||Zinc finger C2H2-type/integrase DNA-binding domain||Zinc finger, C2H2||Zinc finger, C2H2-like	0.951356	1.97628e-06
ENST00000446053.1	ENSG00000234418.1	RP11-560I19.1	Annotated_lncRNA	ENST00000621130	ENSG00000158552	ZFAND2B	Ubiquitin interacting motif||Zinc finger, AN1-type	0.97467	7.87009e-08
ENST00000446053.1	ENSG00000234418.1	RP11-560I19.1	Annotated_lncRNA	ENST00000376672	ENSG00000116670	MAD2L2	HORMA domain	1	0
ENST00000446053.1	ENSG00000234418.1	RP11-560I19.1	Annotated_lncRNA	ENST00000564060	ENSG00000140931	CMTM3	Marvel domain||-	0.959521	7.99626e-07
ENST00000446053.1	ENSG00000234418.1	RP11-560I19.1	Annotated_lncRNA	ENST00000568558	ENSG00000188603	CLN3	Batten's disease protein Cln3, subgroup||Batten's disease protein Cln3||Major facilitator superfamily domain||-	0.956462	1.14499e-06
ENST00000446053.1	ENSG00000234418.1	RP11-560I19.1	Annotated_lncRNA	ENST00000318988	ENSG00000175826	CTDNEP1	HAD-like domain||-||FCP1 homology domain||Dullard phosphatase domain, eukaryotic	0.958201	9.36622e-07
ENST00000446053.1	ENSG00000234418.1	RP11-560I19.1	Annotated_lncRNA	ENST00000423717	ENSG00000086289	EPDR1	-||Ependymin, conserved site||Ependymin	0.951046	2.03895e-06
ENST00000446053.1	ENSG00000234418.1	RP11-560I19.1	Annotated_lncRNA	ENST00000369598	ENSG00000116793	PHTF1	Transcription factor homeodomain, male germ-cell||-	1	0
ENST00000446053.1	ENSG00000234418.1	RP11-560I19.1	Annotated_lncRNA	ENST00000523645	ENSG00000104490	NCALD	Recoverin family||EF-hand domain pair||-||EF-hand domain||EF-Hand 1, calcium-binding site	1	0
ENST00000446053.1	ENSG00000234418.1	RP11-560I19.1	Annotated_lncRNA	ENST00000404072	ENSG00000100151	PICK1	-||Arfaptin homology (AH) domain||Arfaptin family||Arfaptin homology (AH) domain/BAR domain||PDZ domain	1	0
ENST00000446053.1	ENSG00000234418.1	RP11-560I19.1	Annotated_lncRNA	ENST00000355731	ENSG00000198242	RPL23A	Ribosomal protein L23/L15e core domain||Ribosomal protein L23/L25, N-terminal||Ribosomal protein L23/L25, conserved site||Ribosomal protein L25/L23||Ribosomal protein L23||Nucleotide-binding alpha-beta plait domain	0.984192	7.57174e-09
ENST00000446053.1	ENSG00000234418.1	RP11-560I19.1	Annotated_lncRNA	ENST00000368452	ENSG00000135549	PKIB	cAMP-dependent protein kinase inhibitor	0.971648	1.37585e-07
ENST00000446053.1	ENSG00000234418.1	RP11-560I19.1	Annotated_lncRNA	ENST00000577119	ENSG00000091592	NLRP1	Leucine-rich repeat||Leucine-rich repeat domain, L domain-like||FIIND domain||DAPIN domain||Death-like domain||CARD domain||P-loop containing nucleoside triphosphate hydrolase||NACHT nucleoside triphosphatase	1	0
ENST00000446053.1	ENSG00000234418.1	RP11-560I19.1	Annotated_lncRNA	ENST00000600707	ENSG00000123815	COQ8B	UbiB domain||-||Protein kinase-like domain	0.999972	0
ENST00000446053.1	ENSG00000234418.1	RP11-560I19.1	Annotated_lncRNA	ENST00000531243	ENSG00000090621	PABPC4	RNA recognition motif domain, eukaryote||-||Polyadenylate binding protein, human types 1, 2, 3, 4||Nucleotide-binding alpha-beta plait domain||RNA recognition motif domain||Polyadenylate-binding protein/Hyperplastic disc protein	0.955087	1.33449e-06
ENST00000446053.1	ENSG00000234418.1	RP11-560I19.1	Annotated_lncRNA	ENST00000259607	ENSG00000137077	CCL21	C-C motif chemokine 21||Chemokine interleukin-8-like domain	1	0
ENST00000446053.1	ENSG00000234418.1	RP11-560I19.1	Annotated_lncRNA	ENST00000570504	ENSG00000072818	ACAP1	PH domain-like||Phosphatidylinositol-specific phospholipase C, X domain||Arf GTPase activating protein||Pleckstrin homology domain||-||Arfaptin homology (AH) domain/BAR domain||Ankyrin repeat||Ankyrin repeat-containing domain	1	0
ENST00000446053.1	ENSG00000234418.1	RP11-560I19.1	Annotated_lncRNA	ENST00000622336	ENSG00000187272	KRTAP9-8	Keratin-associated protein	1	0
ENST00000446053.1	ENSG00000234418.1	RP11-560I19.1	Annotated_lncRNA	ENST00000438658	ENSG00000023191	RNH1	-||Leucine-rich repeat domain, L domain-like||Leucine-rich repeat||Leucine-rich repeat, cysteine-containing subtype	0.954678	1.3954e-06
ENST00000446053.1	ENSG00000234418.1	RP11-560I19.1	Annotated_lncRNA	ENST00000535678	ENSG00000123983	ACSL3	AMP-dependent synthetase/ligase||-||AMP-binding, conserved site	0.980203	2.31666e-08
ENST00000446053.1	ENSG00000234418.1	RP11-560I19.1	Annotated_lncRNA	ENST00000528900	ENSG00000137710	RDX	FERM domain||Moesin tail domain||Ezrin/radixin/moesin-like||Ezrin/radixin/moesin||Ubiquitin-related domain||FERM, N-terminal||Band 4.1 domain||-||Ezrin/radixin/moesin, C-terminal||FERM conserved site||FERM/acyl-CoA-binding protein, 3-helical bundle||PH do	0.950087	2.24313e-06
ENST00000446053.1	ENSG00000234418.1	RP11-560I19.1	Annotated_lncRNA	ENST00000529302	ENSG00000010361	FUZ	Fuzzy protein||-	1	0
ENST00000446053.1	ENSG00000234418.1	RP11-560I19.1	Annotated_lncRNA	ENST00000508322	ENSG00000007062	PROM1	-||Prominin	1	0
ENST00000446053.1	ENSG00000234418.1	RP11-560I19.1	Annotated_lncRNA	ENST00000366738	ENSG00000162910	MRPL55	-||Ribosomal protein L55, mitochondrial	1	0
ENST00000446053.1	ENSG00000234418.1	RP11-560I19.1	Annotated_lncRNA	ENST00000607204	ENSG00000181315	ZNF322	Zinc finger, C2H2-like||-||Zinc finger, C2H2||Zinc finger C2H2-type/integrase DNA-binding domain	1	0
ENST00000446053.1	ENSG00000234418.1	RP11-560I19.1	Annotated_lncRNA	ENST00000466396	ENSG00000122705	CLTA	Clathrin light chain	1	0
ENST00000446053.1	ENSG00000234418.1	RP11-560I19.1	Annotated_lncRNA	ENST00000619622	ENSG00000006282	SPATA20	Thioredoxin-like fold||-||Spermatogenesis-associated protein 20||Six-hairpin glycosidase-like||Six-hairpin glycosidase||Domain of unknown function DUF255	1	0
ENST00000446053.1	ENSG00000234418.1	RP11-560I19.1	Annotated_lncRNA	ENST00000551841	ENSG00000139531	SUOX	Oxidoreductase, molybdopterin binding site||Oxidoreductase, molybdopterin-binding domain||Cytochrome b5-like heme/steroid binding domain||Eukaryotic molybdopterin oxidoreductase||Moybdenum cofactor oxidoreductase, dimerisation||Cytochrome b5, heme-binding	1	0
ENST00000446053.1	ENSG00000234418.1	RP11-560I19.1	Annotated_lncRNA	ENST00000461209	ENSG00000105808	RASA4	Ras GTPase-activating protein, conserved site||Ras GTPase-activating protein||C2 domain||Rho GTPase activation protein||-||Pleckstrin homology domain||Zinc finger, Btk motif||PH domain-like	0.97594	6.09859e-08
ENST00000446053.1	ENSG00000234418.1	RP11-560I19.1	Annotated_lncRNA	ENST00000527343	ENSG00000110651	CD81	Tetraspanin||Tetraspanin, EC2 domain||CD81 antigen, large extracellular loop domain||Tetraspanin, conserved site||Tetraspanin/Peripherin	0.9899	8.13709e-10
ENST00000446053.1	ENSG00000234418.1	RP11-560I19.1	Annotated_lncRNA	ENST00000378462	ENSG00000065809	FAM107B	Protein of unknown function DUF1151	1	0
ENST00000446053.1	ENSG00000234418.1	RP11-560I19.1	Annotated_lncRNA	ENST00000440375	ENSG00000100311	PDGFB	Cystine-knot cytokine||Platelet-derived growth factor, N-terminal||Platelet-derived growth factor, conserved site||PDGF/VEGF domain	1	0
ENST00000446053.1	ENSG00000234418.1	RP11-560I19.1	Annotated_lncRNA	ENST00000539846	ENSG00000074219	TEAD2	-||TEA/ATTS domain||Transcriptional enhancer factor, metazoa	1	0
ENST00000446053.1	ENSG00000234418.1	RP11-560I19.1	Annotated_lncRNA	ENST00000593713	ENSG00000105281	SLC1A5	Sodium:dicarboxylate symporter||Sodium:dicarboxylate symporter, conserved site	1	0
ENST00000446053.1	ENSG00000234418.1	RP11-560I19.1	Annotated_lncRNA	ENST00000422536	ENSG00000101079	NDRG3	Protein NDRG3||NDRG||Alpha/Beta hydrolase fold	0.999036	6.66134e-15
ENST00000446053.1	ENSG00000234418.1	RP11-560I19.1	Annotated_lncRNA	ENST00000311502	ENSG00000196642	RABL6	Mitochondrial Rho-like||P-loop containing nucleoside triphosphate hydrolase||Small GTPase superfamily	0.96027	7.29223e-07
ENST00000446053.1	ENSG00000234418.1	RP11-560I19.1	Annotated_lncRNA	ENST00000506081	ENSG00000157514	TSC22D3	TSC-22 / Dip / Bun||-	0.977082	4.79144e-08
ENST00000446053.1	ENSG00000234418.1	RP11-560I19.1	Annotated_lncRNA	ENST00000588507	ENSG00000167460	TPM4	-||Tropomyosin	0.950978	2.05296e-06
ENST00000446053.1	ENSG00000234418.1	RP11-560I19.1	Annotated_lncRNA	ENST00000504612	ENSG00000017260	ATP2C1	Calcium-transporting ATPase type 2C member 1||HAD-like domain||P-type ATPase, transmembrane domain||P-type ATPase, phosphorylation site||P-type ATPase, subfamily IIA, PMR1-type||P-type ATPase, A domain||P-type ATPase, cytoplasmic domain N||P-type ATPase	1	0
ENST00000446053.1	ENSG00000234418.1	RP11-560I19.1	Annotated_lncRNA	ENST00000521544	ENSG00000104419	NDRG1	Protein NDRG1||NDRG||Alpha/Beta hydrolase fold	1	0
ENST00000446053.1	ENSG00000234418.1	RP11-560I19.1	Annotated_lncRNA	ENST00000340850	ENSG00000171680	PLEKHG5	Dbl homology (DH) domain||Ubiquitin-related domain||Pleckstrin homology domain||PH domain-like	0.997024	1.82965e-12
ENST00000446053.1	ENSG00000234418.1	RP11-560I19.1	Annotated_lncRNA	ENST00000400320	ENSG00000139734	DIAPH3	Formin, protein diaphanous homologue 3||Formin, FH2 domain||Rho GTPase-binding/formin homology 3 (GBD/FH3) domain||Formin, FH3 domain||Diaphanous autoregulatory (DAD) domain||Formin, GTPase-binding domain||Armadillo-type fold||DRF autoregulatory	0.962032	5.83001e-07
ENST00000446053.1	ENSG00000234418.1	RP11-560I19.1	Annotated_lncRNA	ENST00000399775	ENSG00000168913	ENHO	-	0.954314	1.45143e-06
ENST00000446053.1	ENSG00000234418.1	RP11-560I19.1	Annotated_lncRNA	ENST00000452857	ENSG00000062598	ELMO2	Armadillo-like helical||Domain of unknown function DUF3361||Pleckstrin homology domain||Engulfment and cell motility protein 2||Armadillo-type fold||ELMO domain||PH domain-like	1	0
ENST00000446053.1	ENSG00000234418.1	RP11-560I19.1	Annotated_lncRNA	ENST00000381470	ENSG00000158856	DMTN	Putative adherens-junction anchoring domain||Villin headpiece	1	0
ENST00000446053.1	ENSG00000234418.1	RP11-560I19.1	Annotated_lncRNA	ENST00000589265	ENSG00000030582	GRN	Granulin||-	0.999383	6.66134e-16
ENST00000446053.1	ENSG00000234418.1	RP11-560I19.1	Annotated_lncRNA	ENST00000463120	ENSG00000102081	FMR1	Agenet-like domain||Fragile X-related 1 protein, C-terminal core||K Homology domain, type 1||K Homology domain||-||Fragile X-related mental retardation protein, C-terminal region 2	0.969669	1.92146e-07
ENST00000446053.1	ENSG00000234418.1	RP11-560I19.1	Annotated_lncRNA	ENST00000585462	ENSG00000132471	WBP2	WW-domain-binding protein||GRAM domain||-||PH domain-like	0.975936	6.10319e-08
ENST00000446053.1	ENSG00000234418.1	RP11-560I19.1	Annotated_lncRNA	ENST00000588048	ENSG00000172081	MOB3A	MOB kinase activator family||-	0.968709	2.24163e-07
ENST00000446053.1	ENSG00000234418.1	RP11-560I19.1	Annotated_lncRNA	ENST00000391586	ENSG00000212899	KRTAP3-3	Keratin, high-sulphur matrix protein	1	0
ENST00000446053.1	ENSG00000234418.1	RP11-560I19.1	Annotated_lncRNA	ENST00000393304	ENSG00000172780	RAB43	P-loop containing nucleoside triphosphate hydrolase||Small GTPase superfamily||Small GTP-binding protein domain	0.968249	2.40958e-07
ENST00000446053.1	ENSG00000234418.1	RP11-560I19.1	Annotated_lncRNA	ENST00000419161	ENSG00000164002	EXO5	-||Exonuclease V	0.990613	5.65069e-10
ENST00000446053.1	ENSG00000234418.1	RP11-560I19.1	Annotated_lncRNA	ENST00000377488	ENSG00000116288	PARK7	Class I glutamine amidotransferase-like||DJ-1||DJ-1/PfpI	0.999786	0
ENST00000446053.1	ENSG00000234418.1	RP11-560I19.1	Annotated_lncRNA	ENST00000467332	ENSG00000163320	CGGBP1	CGG triplet repeat-binding protein 1	1	0
ENST00000446053.1	ENSG00000234418.1	RP11-560I19.1	Annotated_lncRNA	ENST00000441586	ENSG00000189099	PRSS48	Peptidase S1, PA clan||Serine proteases, trypsin family, histidine active site||Peptidase S1A, chymotrypsin family||Serine proteases, trypsin domain||Serine proteases, trypsin family, serine active site	1	0
ENST00000446053.1	ENSG00000234418.1	RP11-560I19.1	Annotated_lncRNA	ENST00000372476	ENSG00000066056	TIE1	Tyrosine-protein kinase, catalytic domain||Immunoglobulin||Immunoglobulin-like fold||Serine-threonine/tyrosine-protein kinase catalytic domain||Fibronectin type III||Protein kinase-like domain||EGF-like domain||Protein kinase domain||Tyrosine-protein kina	0.968068	2.47829e-07
ENST00000446053.1	ENSG00000234418.1	RP11-560I19.1	Annotated_lncRNA	ENST00000581373	ENSG00000265681	RPL17	Ribosomal protein L22/L17||Ribosomal protein L22/L17, eukaryotic/archaeal||Ribosomal protein L22/L17, conserved site	1	0
ENST00000446053.1	ENSG00000234418.1	RP11-560I19.1	Annotated_lncRNA	ENST00000593677	ENSG00000196218	RYR1	Concanavalin A-like lectin/glucanase domain||Ryanodine Receptor TM 4-6||EF-hand domain||Ryanodine receptor Ryr||Ryanodine receptor-related||SPRY domain||Inositol 1,4,5-trisphosphate/ryanodine receptor||Ion transport domain||RyR/IP3R Homology associated do	0.977808	4.08371e-08
ENST00000446053.1	ENSG00000234418.1	RP11-560I19.1	Annotated_lncRNA	ENST00000483239	ENSG00000149292	TTC12	-||Tetratricopeptide repeat-containing domain||Tetratricopeptide repeat 2||Armadillo-type fold||Tetratricopeptide-like helical domain||Tetratricopeptide repeat 1||Armadillo-like helical||Elongated TPR repeat-containing domain||Tetratricopeptide repeat	0.996679	3.16525e-12
ENST00000446053.1	ENSG00000234418.1	RP11-560I19.1	Annotated_lncRNA	ENST00000396268	ENSG00000204536	CCHCR1	Coiled-coil alpha-helical rod protein 1||-	0.986033	4.08916e-09
ENST00000446053.1	ENSG00000234418.1	RP11-560I19.1	Annotated_lncRNA	ENST00000580115	ENSG00000188522	FAM83G	Protein of unknown function DUF1669	0.981899	1.48451e-08
ENST00000446053.1	ENSG00000234418.1	RP11-560I19.1	Annotated_lncRNA	ENST00000540527	ENSG00000070018	LRP6	Low-density lipoprotein (LDL) receptor class A repeat||Low density lipoprotein receptor-related protein 5/6||EGF-like domain||Six-bladed beta-propeller, TolB-like||LDLR class B repeat||Low-density lipoprotein (LDL) receptor class A, conserved site	1	0
ENST00000446053.1	ENSG00000234418.1	RP11-560I19.1	Annotated_lncRNA	ENST00000457235	ENSG00000159840	ZYX	-||Zinc finger, LIM-type||Zinc finger, DksA/TraR C4-type	0.958941	8.5772e-07
ENST00000446053.1	ENSG00000234418.1	RP11-560I19.1	Annotated_lncRNA	ENST00000368603	ENSG00000143578	CREB3L4	cAMP-responsive element-binding protein 3-like protein 4||Basic-leucine zipper domain||Transcription factor, Skn-1-like, DNA-binding domain	1	0
ENST00000446053.1	ENSG00000234418.1	RP11-560I19.1	Annotated_lncRNA	ENST00000489730	ENSG00000069812	HES2	Myc-type, basic helix-loop-helix (bHLH) domain||Orange domain	1	0
ENST00000446053.1	ENSG00000234418.1	RP11-560I19.1	Annotated_lncRNA	ENST00000454885	ENSG00000182196	ARL6IP4	-||Nuclear RNA-splicing-associated protein, SR-25	0.963503	4.79641e-07
ENST00000446053.1	ENSG00000234418.1	RP11-560I19.1	Annotated_lncRNA	ENST00000534029	ENSG00000151366	NDUFC2	NADH:ubiquinone oxidoreductase, subunit b14.5b	0.956854	1.09518e-06
ENST00000446053.1	ENSG00000234418.1	RP11-560I19.1	Annotated_lncRNA	ENST00000394168	ENSG00000112624	GLTSCR1L	GLTSCR protein, conserved region	1	0
ENST00000446053.1	ENSG00000234418.1	RP11-560I19.1	Annotated_lncRNA	ENST00000590161	ENSG00000099864	PALM	-||Paralemmin	0.975708	6.39652e-08
ENST00000446053.1	ENSG00000234418.1	RP11-560I19.1	Annotated_lncRNA	ENST00000425401	ENSG00000112561	TFEB	MiT/TFE transcription factors, N-terminal||Myc-type, basic helix-loop-helix (bHLH) domain||Transcription factor EB||MiT/TFE transcription factors, C-terminal||-	0.963782	4.61831e-07
ENST00000446053.1	ENSG00000234418.1	RP11-560I19.1	Annotated_lncRNA	ENST00000528354	ENSG00000134470	IL15RA	Sushi/SCR/CCP domain||-	1	0
ENST00000446053.1	ENSG00000234418.1	RP11-560I19.1	Annotated_lncRNA	ENST00000446808	ENSG00000130592	LSP1	Caldesmon/lymphocyte specific protein||Lymphocyte-specific protein	0.979038	3.07709e-08
ENST00000446053.1	ENSG00000234418.1	RP11-560I19.1	Annotated_lncRNA	ENST00000513245	ENSG00000129116	PALLD	Immunoglobulin-like fold||Immunoglobulin I-set||Immunoglobulin subtype 2||Immunoglobulin-like domain||Palladin||-||Immunoglobulin subtype	1	0
ENST00000446053.1	ENSG00000234418.1	RP11-560I19.1	Annotated_lncRNA	ENST00000464364	ENSG00000244038	DDOST	Dolichyl-diphosphooligosaccharide--protein glycosyltransferase 48 kDa subunit	1	0
ENST00000446053.1	ENSG00000234418.1	RP11-560I19.1	Annotated_lncRNA	ENST00000380851	ENSG00000101365	IDH3B	Isocitrate and isopropylmalate dehydrogenases family||Isocitrate dehydrogenase NAD-dependent||Isocitrate/isopropylmalate dehydrogenase, conserved site||Isopropylmalate dehydrogenase-like domain	0.952077	1.8363e-06
ENST00000446053.1	ENSG00000234418.1	RP11-560I19.1	Annotated_lncRNA	ENST00000517618	ENSG00000133742	CA1	Alpha carbonic anhydrase||Carbonic anhydrase, CA1||Carbonic anhydrase, alpha-class, conserved site||Carbonic anhydrase, alpha-class	0.995451	1.52252e-11
ENST00000446053.1	ENSG00000234418.1	RP11-560I19.1	Annotated_lncRNA	ENST00000262623	ENSG00000105675	ATP4A	P-type ATPase, phosphorylation site||P-type ATPase, transmembrane domain||HAD-like domain||P-type ATPase||P-type ATPase, A domain||P-type ATPase, cytoplasmic domain N||Cation-transporting P-type ATPase, C-terminal||Cation-transporting P-type ATPase, N-t	0.958066	9.51704e-07
ENST00000446053.1	ENSG00000234418.1	RP11-560I19.1	Annotated_lncRNA	ENST00000588344	ENSG00000099622	CIRBP	RNA recognition motif domain, eukaryote||-||Nucleotide-binding alpha-beta plait domain||RNA recognition motif domain	1	0
ENST00000446053.1	ENSG00000234418.1	RP11-560I19.1	Annotated_lncRNA	ENST00000368783	ENSG00000187180	LCE2C	Small proline-rich protein/late cornified envelope protein||Late cornified envelope protein	1	0
ENST00000446053.1	ENSG00000234418.1	RP11-560I19.1	Annotated_lncRNA	ENST00000512842	ENSG00000090316	MAEA	Zinc finger, RING/FYVE/PHD-type||CTLH/CRA C-terminal to LisH motif domain||CRA domain||-||LIS1 homology motif||CTLH, C-terminal LisH motif	0.996405	4.69935e-12
ENST00000446053.1	ENSG00000234418.1	RP11-560I19.1	Annotated_lncRNA	ENST00000390661	ENSG00000171396	KRTAP4-4	Keratin-associated protein	0.950956	2.05748e-06
ENST00000446053.1	ENSG00000234418.1	RP11-560I19.1	Annotated_lncRNA	ENST00000373484	ENSG00000162520	SYNC	-||Intermediate filament protein||Syncoilin	1	0
ENST00000446053.1	ENSG00000234418.1	RP11-560I19.1	Annotated_lncRNA	ENST00000531218	ENSG00000104529	EEF1D	Translation elongation factor EF1B/ribosomal protein S6||-||Elongation factor 1 beta central acidic region, eukaryote||Translation elongation factor EF1B, beta/delta chains, conserved site||Translation elongation factor EF1B, beta/delta subunit, guanine n	0.978562	3.43989e-08
ENST00000446053.1	ENSG00000234418.1	RP11-560I19.1	Annotated_lncRNA	ENST00000611109	ENSG00000124782	RREB1	Zinc finger C2H2-type/integrase DNA-binding domain||Zinc finger, C2H2||-||Zinc finger, C2H2-like	0.999994	0
ENST00000446053.1	ENSG00000234418.1	RP11-560I19.1	Annotated_lncRNA	ENST00000322060	ENSG00000177192	PUS1	Pseudouridine synthase, catalytic domain||Pseudouridine synthase I, TruA||Pseudouridine synthase I, TruA, N-terminal||Pseudouridine synthase I, TruA, alpha/beta domain||Pseudouridine synthase I, TruA, C-terminal	0.970743	1.60734e-07
ENST00000446053.1	ENSG00000234418.1	RP11-560I19.1	Annotated_lncRNA	ENST00000503228	ENSG00000131459	GFPT2	Glucosamine-fructose-6-phosphate aminotransferase, isomerising||-||Glutamine amidotransferase type 2 domain||Nucleophile aminohydrolases, N-terminal||Sugar isomerase (SIS)	1	0
ENST00000446053.1	ENSG00000234418.1	RP11-560I19.1	Annotated_lncRNA	ENST00000532818	ENSG00000168000	BSCL2	Seipin family||-	1	0
ENST00000446053.1	ENSG00000234418.1	RP11-560I19.1	Annotated_lncRNA	ENST00000432106	ENSG00000138074	SLC5A6	-||Sodium/solute symporter||Sodium/solute symporter, conserved site	1	0
ENST00000446053.1	ENSG00000234418.1	RP11-560I19.1	Annotated_lncRNA	ENST00000435358	ENSG00000189409	MMP23B	Immunoglobulin-like domain||Immunoglobulin subtype||Peptidase, metallopeptidase||Metallopeptidase, catalytic domain||Peptidase M10A||ShKT domain||-||Peptidase M10, metallopeptidase||Immunoglobulin-like fold||Matrix metalloproteinase-23	0.979953	2.46537e-08
ENST00000446053.1	ENSG00000234418.1	RP11-560I19.1	Annotated_lncRNA	ENST00000436289	ENSG00000204356	NELFE	Negative elongation factor E||-||RNA recognition motif domain||Nucleotide-binding alpha-beta plait domain	0.95919	8.32361e-07
ENST00000446053.1	ENSG00000234418.1	RP11-560I19.1	Annotated_lncRNA	ENST00000556571	ENSG00000072110	ACTN1	Actinin-type actin-binding domain, conserved site||Spectrin repeat||EF-hand domain||Calponin homology domain||Spectrin/alpha-actinin||EF-hand domain pair||Alpha-actinin 1||EF-hand, Ca insensitive||EF-Hand 1, calcium-binding site	1	0
ENST00000446053.1	ENSG00000234418.1	RP11-560I19.1	Annotated_lncRNA	ENST00000464076	ENSG00000105649	RAB3A	P-loop containing nucleoside triphosphate hydrolase||Small GTPase superfamily||Small GTP-binding protein domain	0.986177	3.8833e-09
ENST00000446053.1	ENSG00000234418.1	RP11-560I19.1	Annotated_lncRNA	ENST00000372406	ENSG00000148358	GPR107	Lung seven transmembrane receptor-like	0.999987	0
ENST00000446053.1	ENSG00000234418.1	RP11-560I19.1	Annotated_lncRNA	ENST00000457101	ENSG00000118260	CREB1	-||cAMP response element binding (CREB) protein||Basic-leucine zipper domain||Coactivator CBP, pKID	1	0
ENST00000446053.1	ENSG00000234418.1	RP11-560I19.1	Annotated_lncRNA	ENST00000538695	ENSG00000204305	AGER	Immunoglobulin||Immunoglobulin-like fold||Immunoglobulin subtype 2||Immunoglobulin-like domain||CD80-like, immunoglobulin C2-set||Immunoglobulin/major histocompatibility complex, conserved site||Immunoglobulin subtype	1	0
ENST00000446053.1	ENSG00000234418.1	RP11-560I19.1	Annotated_lncRNA	ENST00000436965	ENSG00000115648	MLPH	Zinc finger, FYVE/PHD-type||Zinc finger, RING/FYVE/PHD-type||Rab effector MyRIP/Melanophilin||Rab-binding domain||-	1	0
ENST00000446053.1	ENSG00000234418.1	RP11-560I19.1	Annotated_lncRNA	ENST00000337938	ENSG00000124205	EDN3	Bibrotoxin/Sarafotoxin-D||Endothelin-like toxin, conserved site||Endothelin-like toxin	1	0
ENST00000446053.1	ENSG00000234418.1	RP11-560I19.1	Annotated_lncRNA	ENST00000590825	ENSG00000184640	2018-09-09	-||Septin||Small GTP-binding protein domain||Septin-type guanine nucleotide-binding (G) domain||Septin 9||P-loop containing nucleoside triphosphate hydrolase	0.970217	1.75556e-07
ENST00000446053.1	ENSG00000234418.1	RP11-560I19.1	Annotated_lncRNA	ENST00000506587	ENSG00000013375	PGM3	Alpha-D-phosphohexomutase, conserved site||Alpha-D-phosphohexomutase, alpha/beta/alpha domain I||-||Alpha-D-phosphohexomutase, C-terminal||Alpha-D-phosphohexomutase, alpha/beta/alpha I/II/III||Phosphoacetylglucosamine mutase	1	0
ENST00000446053.1	ENSG00000234418.1	RP11-560I19.1	Annotated_lncRNA	ENST00000517860	ENSG00000157110	RBPMS	RNA recognition motif domain||U1 small nuclear ribonucleoprotein A/U2 small nuclear ribonucleoprotein B''||Nucleotide-binding alpha-beta plait domain||-	1	0
ENST00000446053.1	ENSG00000234418.1	RP11-560I19.1	Annotated_lncRNA	ENST00000376439	ENSG00000144134	RABL2A	Small GTP-binding protein domain||Mitochondrial Rho-like||Small GTPase superfamily||P-loop containing nucleoside triphosphate hydrolase	1	0
ENST00000446053.1	ENSG00000234418.1	RP11-560I19.1	Annotated_lncRNA	ENST00000550056	ENSG00000173598	NUDT4	NUDIX hydrolase domain||NUDIX hydrolase, conserved site||NUDIX hydrolase domain-like	1	0
ENST00000446053.1	ENSG00000234418.1	RP11-560I19.1	Annotated_lncRNA	ENST00000540125	ENSG00000013588	GPRC5A	-||GPCR family 3, C-terminal	1	0
ENST00000446053.1	ENSG00000234418.1	RP11-560I19.1	Annotated_lncRNA	ENST00000550113	ENSG00000177239	MAN1B1	-||Glycoside hydrolase family 47	0.958453	9.09168e-07
ENST00000446053.1	ENSG00000234418.1	RP11-560I19.1	Annotated_lncRNA	ENST00000555334	ENSG00000136367	ZFHX2	Zinc finger, U1-type||Zinc finger C2H2-type/integrase DNA-binding domain||Homeodomain-like||Homeobox, conserved site||Zinc finger, C2H2||Zinc finger homeobox protein 2||Homeobox domain||Zinc finger, C2H2-like	0.960899	6.74037e-07
ENST00000446053.1	ENSG00000234418.1	RP11-560I19.1	Annotated_lncRNA	ENST00000392944	ENSG00000160360	GPSM1	Tetratricopeptide repeat-containing domain||GoLoco motif||Tetratricopeptide repeat||G-protein-signalling modulator 1||Tetratricopeptide-like helical domain	1	0
ENST00000446053.1	ENSG00000234418.1	RP11-560I19.1	Annotated_lncRNA	ENST00000367278	ENSG00000133067	LGR6	Leucine-rich repeat, typical subtype||Leucine-rich repeat N-terminal domain||Leucine-rich repeat domain, L domain-like||Glycoprotein hormone receptor family||Leucine-rich repeat||G protein-coupled receptor, rhodopsin-like	0.986354	3.64241e-09
ENST00000446053.1	ENSG00000234418.1	RP11-560I19.1	Annotated_lncRNA	ENST00000512523	ENSG00000254647	INS	Insulin, conserved site||Insulin||Insulin family||Insulin-like	1	0
ENST00000446053.1	ENSG00000234418.1	RP11-560I19.1	Annotated_lncRNA	ENST00000339269	ENSG00000101391	CDK5RAP1	tRNA-2-methylthio-N(6)-dimethylallyladenosine synthase MiaB||TRAM domain||Elongator protein 3/MiaB/NifB||Methylthiotransferase, N-terminal||Radical SAM, alpha/beta horseshoe||Methylthiotransferase, conserved site||Radical SAM||Methylthiotransferase||Methy	1	0
ENST00000446053.1	ENSG00000234418.1	RP11-560I19.1	Annotated_lncRNA	ENST00000513831	ENSG00000145623	OSMR	-||Long hematopoietin receptor, Gp130 family 2, conserved site||Fibronectin type III||Immunoglobulin-like fold	1	0
ENST00000446053.1	ENSG00000234418.1	RP11-560I19.1	Annotated_lncRNA	ENST00000600291	ENSG00000105695	MAG	CD80-like, immunoglobulin C2-set||Immunoglobulin-like domain||Immunoglobulin subtype||Immunoglobulin-like fold||Immunoglobulin subtype 2	1	0
ENST00000446053.1	ENSG00000234418.1	RP11-560I19.1	Annotated_lncRNA	ENST00000273027	ENSG00000144550	CPNE9	von Willebrand factor, type A||C2 domain||Copine	1	0
ENST00000446053.1	ENSG00000234418.1	RP11-560I19.1	Annotated_lncRNA	ENST00000591921	ENSG00000104814	MAP4K1	Mitogen-activated protein (MAP) kinase kinase kinase kinase||Protein kinase domain||Citron homology (CNH) domain||Protein kinase-like domain||Protein kinase, ATP binding site	1	0
ENST00000446053.1	ENSG00000234418.1	RP11-560I19.1	Annotated_lncRNA	ENST00000544785	ENSG00000002330	BAD	Bcl2-associated agonist of cell death	1	0
ENST00000446053.1	ENSG00000234418.1	RP11-560I19.1	Annotated_lncRNA	ENST00000604830	ENSG00000270806	C17orf50	-||Domain of unknown function DUF4637	1	0
ENST00000446053.1	ENSG00000234418.1	RP11-560I19.1	Annotated_lncRNA	ENST00000574876	ENSG00000141456	PELP1	Proline-, glutamic acid- and leucine-rich protein 1||Pre-rRNA-processing protein RIX1, N-terminal||Armadillo-type fold||Uncharacterised domain NUC202	0.95377	1.53848e-06
ENST00000446053.1	ENSG00000234418.1	RP11-560I19.1	Annotated_lncRNA	ENST00000602131	ENSG00000105223	PLD3	-||Phospholipase D/Transphosphatidylase||Phospholipase D-like domain||PLD-like domain	0.977578	4.29864e-08
ENST00000446053.1	ENSG00000234418.1	RP11-560I19.1	Annotated_lncRNA	ENST00000562325	ENSG00000140937	CDH11	Catenin binding domain||Cadherin||Cadherin conserved site||Cadherin-like||Cadherin, cytoplasmic domain||-	1	0
ENST00000446053.1	ENSG00000234418.1	RP11-560I19.1	Annotated_lncRNA	ENST00000624396	ENSG00000279983	CH17-140K24.8	-	1	0
ENST00000446053.1	ENSG00000234418.1	RP11-560I19.1	Annotated_lncRNA	ENST00000528508	ENSG00000124942	AHNAK	PDZ domain	0.990564	5.79819e-10
ENST00000446053.1	ENSG00000234418.1	RP11-560I19.1	Annotated_lncRNA	ENST00000399033	ENSG00000074621	SLC24A1	Sodium/potassium/calcium exchanger||Sodium/calcium exchanger membrane region||Sodium/potassium/calcium exchanger 1||-	1	0
ENST00000446053.1	ENSG00000234418.1	RP11-560I19.1	Annotated_lncRNA	ENST00000513105	ENSG00000002549	LAP3	Peptidase M17, leucyl aminopeptidase, N-terminal||Peptidase M17, leucine aminopeptidase/peptidase B||-||Peptidase M17, leucyl aminopeptidase, C-terminal||Peptidase M17, leucine aminopeptidase	0.982665	1.19757e-08
ENST00000446053.1	ENSG00000234418.1	RP11-560I19.1	Annotated_lncRNA	ENST00000305165	ENSG00000172016	REG3A	C-type lectin fold||C-type lectin||C-type lectin-like||C-type lectin, conserved site	1	0
ENST00000446053.1	ENSG00000234418.1	RP11-560I19.1	Annotated_lncRNA	ENST00000296695	ENSG00000164266	SPINK1	Kazal domain||Proteinase inhibitor I1, Kazal-type, metazoa	1	0
ENST00000446053.1	ENSG00000234418.1	RP11-560I19.1	Annotated_lncRNA	ENST00000238983	ENSG00000182333	LIPF	Lipase, eukaryotic||Partial AB-hydrolase lipase domain||Alpha/Beta hydrolase fold||Alpha/beta hydrolase fold-1	1	0
ENST00000446053.1	ENSG00000234418.1	RP11-560I19.1	Annotated_lncRNA	ENST00000451898	ENSG00000204463	BAG6	Ubiquitin-related domain||Ubiquitin domain||Ubiquitin conserved site||Protein of unknown function DUF3538||-	1	0
ENST00000446053.1	ENSG00000234418.1	RP11-560I19.1	Annotated_lncRNA	ENST00000328965	ENSG00000184232	OAF	Out at first protein	0.977965	3.94285e-08
ENST00000446053.1	ENSG00000234418.1	RP11-560I19.1	Annotated_lncRNA	ENST00000618050	ENSG00000010671	BTK	Tyrosine-protein kinase, catalytic domain||Serine-threonine/tyrosine-protein kinase catalytic domain||Pleckstrin homology domain||Zinc finger, Btk motif||Protein kinase domain||Tyrosine-protein kinase, active site||Protein kinase-like domain||SH2 domain||	0.999986	0
ENST00000446053.1	ENSG00000234418.1	RP11-560I19.1	Annotated_lncRNA	ENST00000403312	ENSG00000138796	HADH	3-hydroxyacyl-CoA dehydrogenase, NAD binding||3-hydroxyacyl-CoA dehydrogenase, C-terminal||3-hydroxyacyl-CoA dehydrogenase||6-phosphogluconate dehydrogenase C-terminal domain-like||6-phosphogluconate dehydrogenase, domain 2||NAD(P)-binding domain||3-hydro	1	0
ENST00000446053.1	ENSG00000234418.1	RP11-560I19.1	Annotated_lncRNA	ENST00000449988	ENSG00000025293	PHF20	Zinc finger, PHD-type||-||Zinc finger, RING/FYVE/PHD-type||Protein of unknown function DUF3776||Zinc finger, PHD-type, conserved site||Zinc finger, C2H2||Zinc finger, FYVE/PHD-type||Tudor domain	1	0
ENST00000446053.1	ENSG00000234418.1	RP11-560I19.1	Annotated_lncRNA	ENST00000467549	ENSG00000169855	ROBO1	Immunoglobulin subtype 2||Immunoglobulin subtype||Immunoglobulin-like domain||Immunoglobulin I-set||Immunoglobulin-like fold||Immunoglobulin V-set domain||-||Roundabout homologue 1||Fibronectin type III	0.979512	2.74691e-08
ENST00000446053.1	ENSG00000234418.1	RP11-560I19.1	Annotated_lncRNA	ENST00000568865	ENSG00000064666	CNN2	Calponin/LIMCH1||Smooth muscle protein/calponin||Calponin homology domain||Calponin repeat||Calponin-2	0.989316	1.07675e-09
ENST00000446053.1	ENSG00000234418.1	RP11-560I19.1	Annotated_lncRNA	ENST00000378843	ENSG00000137177	KIF13A	Kinesin motor domain||Kinesin-like KIF1-type||Kinesin-associated||SMAD/FHA domain||Kinesin-like protein||Kinesin motor domain, conserved site||Kinesin-like||Forkhead-associated (FHA) domain||P-loop containing nucleoside triphosphate hydrolase||Kinesin-lik	0.991831	2.82561e-10
ENST00000446053.1	ENSG00000234418.1	RP11-560I19.1	Annotated_lncRNA	ENST00000575850	ENSG00000262246	CORO7	Domain of unknown function DUF1899||-||Coronin||WD40 repeat||WD40/YVTN repeat-like-containing domain||WD40-repeat-containing domain||G-protein beta WD-40 repeat||WD40 repeat, conserved site	0.957381	1.03073e-06
ENST00000446053.1	ENSG00000234418.1	RP11-560I19.1	Annotated_lncRNA	ENST00000471155	ENSG00000213186	TRIM59	Zinc finger, RING/FYVE/PHD-type||RING-type zinc-finger, LisH dimerisation motif||Zinc finger, RING-type||Zinc finger, RING-type, conserved site||B-box-type zinc finger	1	0
ENST00000446053.1	ENSG00000234418.1	RP11-560I19.1	Annotated_lncRNA	ENST00000252527	ENSG00000203485	INF2	Armadillo-like helical||Formin, FH2 domain||Inverted formin-2||Formin, FH3 domain||Rho GTPase-binding/formin homology 3 (GBD/FH3) domain||WH2 domain||Formin, GTPase-binding domain||-||Armadillo-type fold	0.968855	2.19043e-07
ENST00000446053.1	ENSG00000234418.1	RP11-560I19.1	Annotated_lncRNA	ENST00000583378	ENSG00000082641	NFE2L1	Basic-leucine zipper domain||Nuclear factor erythroid 2-related factor 1||Basic leucine zipper domain, Maf-type||-||Transcription factor, Skn-1-like, DNA-binding domain	0.978642	3.37724e-08
ENST00000446053.1	ENSG00000234418.1	RP11-560I19.1	Annotated_lncRNA	ENST00000488467	ENSG00000189283	FHIT	Histidine triad (HIT) protein||HIT-like domain||Histidine triad, conserved site	1	0
ENST00000446053.1	ENSG00000234418.1	RP11-560I19.1	Annotated_lncRNA	ENST00000601187	ENSG00000099797	TECR	-||3-oxo-5-alpha-steroid 4-dehydrogenase, C-terminal||Ubiquitin-related domain	1	0
ENST00000446053.1	ENSG00000234418.1	RP11-560I19.1	Annotated_lncRNA	ENST00000527397	ENSG00000174903	RAB1B	Small GTP-binding protein domain||Small GTPase superfamily||P-loop containing nucleoside triphosphate hydrolase	0.999589	0
ENST00000446053.1	ENSG00000234418.1	RP11-560I19.1	Annotated_lncRNA	ENST00000615884	ENSG00000276043	UHRF1	Zinc finger, RING-type||Ubiquitin domain||Zinc finger, FYVE/PHD-type||Ubiquitin-related domain||Zinc finger, PHD-finger||Zinc finger, RING/FYVE/PHD-type||Zinc finger, PHD-type||Ribosomal protein L2 domain 2||PUA-like domain||SRA-YDG||UHRF1, tandem tudor d	0.954403	1.43767e-06
ENST00000446053.1	ENSG00000234418.1	RP11-560I19.1	Annotated_lncRNA	ENST00000284669	ENSG00000239474	KLHL41	BTB/Kelch-associated||BTB-kelch protein||BTB/POZ domain||Kelch-like protein 41||SKP1/BTB/POZ domain||Kelch-type beta propeller||Kelch repeat type 1	0.959945	7.59119e-07
ENST00000446053.1	ENSG00000234418.1	RP11-560I19.1	Annotated_lncRNA	ENST00000395389	ENSG00000197471	SPN	-	0.953863	1.52336e-06
ENST00000446053.1	ENSG00000234418.1	RP11-560I19.1	Annotated_lncRNA	ENST00000588140	ENSG00000124459	ZNF45	Zinc finger, C2H2||Zinc finger, C2H2-like||Zinc finger C2H2-type/integrase DNA-binding domain||Krueppel-associated box	0.967051	2.89389e-07
ENST00000446053.1	ENSG00000234418.1	RP11-560I19.1	Annotated_lncRNA	ENST00000366764	ENSG00000143776	CDC42BPA	Serine/threonine-protein kinase, active site||Diacylglycerol/phorbol-ester binding||Citron homology (CNH) domain||Protein kinase, C-terminal||KELK-motif containing domain||Protein kinase C-like, phorbol ester/diacylglycerol-binding domain||Serine/threonin	0.999999	0
ENST00000446053.1	ENSG00000234418.1	RP11-560I19.1	Annotated_lncRNA	ENST00000549875	ENSG00000089022	MAPKAPK5	MAP kinase activated protein kinase, C-terminal domain||Protein kinase domain||Serine/threonine-protein kinase, active site||Protein kinase-like domain||-	0.989425	1.02345e-09
ENST00000446053.1	ENSG00000234418.1	RP11-560I19.1	Annotated_lncRNA	ENST00000373025	ENSG00000096088	PGC	Aspartic peptidase domain||Aspartic peptidase, N-terminal||Aspartic peptidase A1 family||Peptidase family A1 domain||Aspartic peptidase, active site	0.999999	0
ENST00000446053.1	ENSG00000234418.1	RP11-560I19.1	Annotated_lncRNA	ENST00000374870	ENSG00000131089	ARHGEF9	Dbl homology (DH) domain||Spectrin alpha chain, SH3 domain||Pleckstrin homology domain||SH3 domain||-||PH domain-like	0.999947	0
ENST00000446053.1	ENSG00000234418.1	RP11-560I19.1	Annotated_lncRNA	ENST00000601916	ENSG00000105662	CRTC1	Transducer of regulated CREB activity, middle domain||Transducer of regulated CREB activity, C-terminal||CREB-regulated transcription coactivator||Transducer of regulated CREB activity, N-terminal	0.991682	3.09182e-10
ENST00000446053.1	ENSG00000234418.1	RP11-560I19.1	Annotated_lncRNA	ENST00000622376	ENSG00000170684	ZNF296	Zinc finger, C2H2||Zinc finger, C2H2-like||Zinc finger C2H2-type/integrase DNA-binding domain	0.951263	1.99498e-06
ENST00000446053.1	ENSG00000234418.1	RP11-560I19.1	Annotated_lncRNA	ENST00000221222	ENSG00000051128	HOMER3	-||PH domain-like||WH1/EVH1 domain	1	0
ENST00000446053.1	ENSG00000234418.1	RP11-560I19.1	Annotated_lncRNA	ENST00000579694	ENSG00000187607	ZNF286A	Zinc finger C2H2-type/integrase DNA-binding domain||Krueppel-associated box||Zinc finger, C2H2||-||Zinc finger, C2H2-like	1	0
ENST00000446053.1	ENSG00000234418.1	RP11-560I19.1	Annotated_lncRNA	ENST00000539444	ENSG00000162946	DISC1	Disrupted in schizophrenia 1||Prefoldin||-	1	0
ENST00000446053.1	ENSG00000234418.1	RP11-560I19.1	Annotated_lncRNA	ENST00000381535	ENSG00000100321	SYNGR1	Marvel domain||Synaptogyrin	0.999816	0
ENST00000446053.1	ENSG00000234418.1	RP11-560I19.1	Annotated_lncRNA	ENST00000540468	ENSG00000135624	CCT7	Chaperonin Cpn60||T-complex protein 1, eta subunit||GroEL-like apical domain||Chaperone tailless complex polypeptide 1 (TCP-1)||Chaperonin TCP-1, conserved site||Chaperonin Cpn60/TCP-1 family||TCP-1-like chaperonin intermediate domain||GroEL-like equatori	0.991831	2.82541e-10
ENST00000446053.1	ENSG00000234418.1	RP11-560I19.1	Annotated_lncRNA	ENST00000570817	ENSG00000141577	CEP131	Centrosomal protein of 131 kDa	0.991315	3.83584e-10
ENST00000446053.1	ENSG00000234418.1	RP11-560I19.1	Annotated_lncRNA	ENST00000437089	ENSG00000234127	TRIM26	Zinc finger, RING/FYVE/PHD-type||SPRY-associated||SPRY domain||Zinc finger, B-box, chordata||Concanavalin A-like lectin/glucanase domain||Butyrophylin-like||Zinc finger, RING-type||B30.2/SPRY domain||B-box-type zinc finger	0.999948	0
ENST00000446053.1	ENSG00000234418.1	RP11-560I19.1	Annotated_lncRNA	ENST00000505411	ENSG00000171195	MUC7	-	1	0
ENST00000446053.1	ENSG00000234418.1	RP11-560I19.1	Annotated_lncRNA	ENST00000548367	ENSG00000136243	NUPL2	-||Zinc finger, CCCH-type	1	0
ENST00000446053.1	ENSG00000234418.1	RP11-560I19.1	Annotated_lncRNA	ENST00000335605	ENSG00000186113	OR5D14	G protein-coupled receptor, rhodopsin-like||Olfactory receptor||GPCR, rhodopsin-like, 7TM	1	0
ENST00000446053.1	ENSG00000234418.1	RP11-560I19.1	Annotated_lncRNA	ENST00000349718	ENSG00000153551	CMTM7	Marvel domain||-	0.968721	2.23723e-07
ENST00000446053.1	ENSG00000234418.1	RP11-560I19.1	Annotated_lncRNA	ENST00000402965	ENSG00000185803	SLC52A2	Solute carrier family 52, riboflavin transporter	0.999992	0
ENST00000446053.1	ENSG00000234418.1	RP11-560I19.1	Annotated_lncRNA	ENST00000563126	ENSG00000159625	DRC7	-	0.999994	0
ENST00000446053.1	ENSG00000234418.1	RP11-560I19.1	Annotated_lncRNA	ENST00000543936	ENSG00000188428	BLOC1S5	Biogenesis of lysosome-related organelles complex 1 subunit 5	1	0
ENST00000446053.1	ENSG00000234418.1	RP11-560I19.1	Annotated_lncRNA	ENST00000564667	ENSG00000171208	NETO2	Low-density lipoprotein (LDL) receptor class A repeat||CUB domain||Low-density lipoprotein (LDL) receptor class A, conserved site||Neuropilin and tolloid-like protein 2	0.976698	5.20317e-08
ENST00000446053.1	ENSG00000234418.1	RP11-560I19.1	Annotated_lncRNA	ENST00000480184	ENSG00000077157	PPP1R12B	-||cGMP-dependent protein kinase, interacting domain||Ankyrin repeat||Protein phosphatase 1 regulatory subunit 12A/B, chordates||Ankyrin repeat-containing domain	0.985824	4.40215e-09
ENST00000446053.1	ENSG00000234418.1	RP11-560I19.1	Annotated_lncRNA	ENST00000545718	ENSG00000114650	SCAP	WD40-repeat-containing domain||WD40/YVTN repeat-like-containing domain||Sterol regulatory element-binding protein cleavage-activating protein||WD40 repeat||WD40 repeat, conserved site||Sterol-sensing domain	0.954037	1.49528e-06
ENST00000446053.1	ENSG00000234418.1	RP11-560I19.1	Annotated_lncRNA	ENST00000615636	ENSG00000134255	CEPT1	CDP-alcohol phosphatidyltransferase||Choline/ethanolamine phosphotransferase	0.999985	0
ENST00000446053.1	ENSG00000234418.1	RP11-560I19.1	Annotated_lncRNA	ENST00000537289	ENSG00000181924	COA4	-	0.99298	1.32714e-10
ENST00000446053.1	ENSG00000234418.1	RP11-560I19.1	Annotated_lncRNA	ENST00000372056	ENSG00000122367	LDB3	Zinc finger, LIM-type||PDZ domain||ZASP||Domain of unknown function DUF4749	1	0
ENST00000446053.1	ENSG00000234418.1	RP11-560I19.1	Annotated_lncRNA	ENST00000397604	ENSG00000023191	RNH1	-||Leucine-rich repeat domain, L domain-like||Leucine-rich repeat||Leucine-rich repeat, cysteine-containing subtype	0.968145	2.44891e-07
ENST00000446053.1	ENSG00000234418.1	RP11-560I19.1	Annotated_lncRNA	ENST00000397594	ENSG00000174775	HRAS	Small GTPase superfamily||Small GTPase superfamily, Ras type||P-loop containing nucleoside triphosphate hydrolase||Small GTP-binding protein domain	0.995657	1.20799e-11
ENST00000446053.1	ENSG00000234418.1	RP11-560I19.1	Annotated_lncRNA	ENST00000584613	ENSG00000133313	CNDP2	Glutathione degradosome, DUG1||Peptidase M20, dimerisation domain||Peptidase M20||-||ArgE/DapE/ACY1/CPG2/YscS, conserved site	0.986696	3.2106e-09
ENST00000446053.1	ENSG00000234418.1	RP11-560I19.1	Annotated_lncRNA	ENST00000215659	ENSG00000188130	MAPK12	Protein kinase-like domain||Protein kinase domain||Mitogen-activated protein (MAP) kinase, conserved site||Protein kinase, ATP binding site||Mitogen-activated protein (MAP) kinase, p38	0.958022	9.56587e-07
ENST00000446053.1	ENSG00000234418.1	RP11-560I19.1	Annotated_lncRNA	ENST00000541586	ENSG00000136280	CCM2	PTB/PI domain||Cerebral cavernous malformations 2, harmonin-homology domain||Cerebral cavernous malformations 2||PH domain-like	0.988533	1.53188e-09
ENST00000446053.1	ENSG00000234418.1	RP11-560I19.1	Annotated_lncRNA	ENST00000371894	ENSG00000204019	CT83	Kita-kyushu lung cancer antigen 1	1	0
ENST00000446053.1	ENSG00000234418.1	RP11-560I19.1	Annotated_lncRNA	ENST00000532559	ENSG00000173156	RHOD	P-loop containing nucleoside triphosphate hydrolase||Small GTPase superfamily||Small GTP-binding protein domain	1	0
ENST00000446053.1	ENSG00000234418.1	RP11-560I19.1	Annotated_lncRNA	ENST00000421579	ENSG00000198822	GRM3	GPCR, family 3, metabotropic glutamate receptor 3||GPCR, family 3||GPCR, family 3, conserved site||GPCR family 3, C-terminal||Receptor, ligand binding region||GPCR, family 3, nine cysteines domain||GPCR, family 3, metabotropic glutamate receptor||Periplas	1	0
ENST00000446053.1	ENSG00000234418.1	RP11-560I19.1	Annotated_lncRNA	ENST00000565838	ENSG00000087250	MT3	Metallothionein domain||Metallothionein, vertebrate, metal binding site||Metallothionein, vertebrate||Metallothionein domain, vertebrate||Metallothionein	0.97705	4.82471e-08
ENST00000446053.1	ENSG00000234418.1	RP11-560I19.1	Annotated_lncRNA	ENST00000469045	ENSG00000008130	NADK	NAD kinase||-||ATP-NAD kinase, PpnK-type, all-beta||Inorganic polyphosphate/ATP-NAD kinase, domain 1||NAD kinase/diacylglycerol kinase-like domain	0.993338	1.02196e-10
ENST00000446053.1	ENSG00000234418.1	RP11-560I19.1	Annotated_lncRNA	ENST00000284563	ENSG00000154380	ENAH	VASP tetramerisation||PH domain-like||WH1/EVH1 domain	1	0
ENST00000446053.1	ENSG00000234418.1	RP11-560I19.1	Annotated_lncRNA	ENST00000553503	ENSG00000165795	NDRG2	Protein NDRG2||-||NDRG||Alpha/Beta hydrolase fold	1	0
ENST00000446053.1	ENSG00000234418.1	RP11-560I19.1	Annotated_lncRNA	ENST00000375852	ENSG00000101336	HCK	SH3 domain||Protein kinase, ATP binding site||SH2 domain||Protein kinase-like domain||Tyrosine-protein kinase, active site||Protein kinase domain||Serine-threonine/tyrosine-protein kinase catalytic domain||-||Tyrosine-protein kinase, catalytic domain	1	0
ENST00000446053.1	ENSG00000234418.1	RP11-560I19.1	Annotated_lncRNA	ENST00000465680	ENSG00000107593	PKD2L1	EF-hand domain pair||-||Polycystic kidney disease type 2 protein||Polycystin cation channel, PKD1/PKD2	1	0
ENST00000446053.1	ENSG00000234418.1	RP11-560I19.1	Annotated_lncRNA	ENST00000519113	ENSG00000044115	CTNNA1	Vinculin, conserved site||Alpha E-catenin||Vinculin/alpha-catenin||-||Alpha-catenin	0.959864	7.66695e-07
ENST00000446053.1	ENSG00000234418.1	RP11-560I19.1	Annotated_lncRNA	ENST00000614791	ENSG00000167468	GPX4	Glutathione peroxidase conserved site||Glutathione peroxidase active site||Glutathione peroxidase||Thioredoxin-like fold	1	0
ENST00000446053.1	ENSG00000234418.1	RP11-560I19.1	Annotated_lncRNA	ENST00000425049	ENSG00000162105	SHANK2	Sterile alpha motif domain||Talin, N-terminal F0 domain||Sterile alpha motif/pointed domain||SH3 domain||Ankyrin repeat||PDZ domain||Ankyrin repeat-containing domain||Variant SH3 domain||-	1	0
ENST00000446053.1	ENSG00000234418.1	RP11-560I19.1	Annotated_lncRNA	ENST00000614794	ENSG00000005206	SPPL2B	Presenilin/signal peptide peptidase||Signal peptidase peptidase-like 2B||Peptidase A22B, signal peptide peptidase||PA domain	0.968374	2.36279e-07
ENST00000446053.1	ENSG00000234418.1	RP11-560I19.1	Annotated_lncRNA	ENST00000259555	ENSG00000120235	IFNA6	Interferon alpha/beta/delta||Four-helical cytokine-like, core||Four-helical cytokine, core	0.950287	2.19924e-06
ENST00000446053.1	ENSG00000234418.1	RP11-560I19.1	Annotated_lncRNA	ENST00000415913	ENSG00000138413	IDH1	Isopropylmalate dehydrogenase-like domain||Isocitrate dehydrogenase NADP-dependent||Isocitrate/isopropylmalate dehydrogenase, conserved site	1	0
ENST00000446053.1	ENSG00000234418.1	RP11-560I19.1	Annotated_lncRNA	ENST00000388988	ENSG00000188266	HYKK	Protein kinase-like domain||Aminoglycoside phosphotransferase	1	0
ENST00000446053.1	ENSG00000234418.1	RP11-560I19.1	Annotated_lncRNA	ENST00000502877	ENSG00000175416	CLTB	Clathrin light chain	1	0
ENST00000446053.1	ENSG00000234418.1	RP11-560I19.1	Annotated_lncRNA	ENST00000550876	ENSG00000186908	ZDHHC17	Zinc finger, DHHC-type, palmitoyltransferase||Ankyrin repeat-containing domain||Ankyrin repeat||-||Palmitoyltransferase ZDHHC17	0.98961	9.37278e-10
ENST00000446053.1	ENSG00000234418.1	RP11-560I19.1	Annotated_lncRNA	ENST00000536985	ENSG00000170525	PFKFB3	Histidine phosphatase superfamily||P-loop containing nucleoside triphosphate hydrolase||Histidine phosphatase superfamily, clade-1||6-phosphofructo-2-kinase||Fructose-2,6-bisphosphatase||Phosphoglycerate/bisphosphoglycerate mutase, active site||-	1	0
ENST00000446053.1	ENSG00000234418.1	RP11-560I19.1	Annotated_lncRNA	ENST00000317287	ENSG00000135392	DNAJC14	DnaJ domain||Cleavage inducing molecular chaperone, Jiv||-	0.999297	1.33227e-15
ENST00000446053.1	ENSG00000234418.1	RP11-560I19.1	Annotated_lncRNA	ENST00000443608	ENSG00000006468	ETV1	Ets domain||PEA3-type ETS-domain transcription factor, N-terminal||ETS translocation variant 1||-||Winged helix-turn-helix DNA-binding domain	1	0
ENST00000446053.1	ENSG00000234418.1	RP11-560I19.1	Annotated_lncRNA	ENST00000275732	ENSG00000146830	GIGYF1	GYF domain	0.955915	1.2177e-06
ENST00000446053.1	ENSG00000234418.1	RP11-560I19.1	Annotated_lncRNA	ENST00000586270	ENSG00000132475	H3F3B	Histone H3/CENP-A||Histone-fold||Histone H2A/H2B/H3	0.963031	5.111e-07
ENST00000446053.1	ENSG00000234418.1	RP11-560I19.1	Annotated_lncRNA	ENST00000532779	ENSG00000147642	SYBU	Syntabulin||-||Syntaphilin/Syntabulin	1	0
ENST00000446053.1	ENSG00000234418.1	RP11-560I19.1	Annotated_lncRNA	ENST00000581530	ENSG00000161513	FDXR	FAD/NAD(P)-binding domain||NAD(P)-binding domain||-||Ferredoxin-NADP+ reductase, adrenodoxin-type	1	0
ENST00000446053.1	ENSG00000234418.1	RP11-560I19.1	Annotated_lncRNA	ENST00000532471	ENSG00000151376	ME3	-||NAD(P)-binding domain||Malic enzyme, N-terminal domain||Malic oxidoreductase||Malic enzyme, NAD-binding||Malic enzyme, conserved site	1	0
ENST00000446053.1	ENSG00000234418.1	RP11-560I19.1	Annotated_lncRNA	ENST00000318003	ENSG00000132024	CC2D1A	C2 domain||Domain of unknown function DM14	0.960488	7.09742e-07
ENST00000446053.1	ENSG00000234418.1	RP11-560I19.1	Annotated_lncRNA	ENST00000502500	ENSG00000113580	NR3C1	Nuclear hormone receptor, ligand-binding domain||Zinc finger, nuclear hormone receptor-type||Nuclear hormone receptor||Glucocorticoid receptor||Zinc finger, NHR/GATA-type	1	0
ENST00000446053.1	ENSG00000234418.1	RP11-560I19.1	Annotated_lncRNA	ENST00000569931	ENSG00000178802	MPI	Mannose-6-phosphate isomerase, type I||RmlC-like jelly roll fold||RmlC-like cupin domain||Mannose-6-phosphate isomerase||-||Phosphomannose isomerase, type I, conserved site	0.97403	8.90632e-08
ENST00000446053.1	ENSG00000234418.1	RP11-560I19.1	Annotated_lncRNA	ENST00000525488	ENSG00000175220	ARHGAP1	CRAL-TRIO lipid binding domain||Rho GTPase-activating protein domain||Rho GTPase activation protein	0.960442	7.13781e-07
ENST00000446053.1	ENSG00000234418.1	RP11-560I19.1	Annotated_lncRNA	ENST00000399744	ENSG00000215193	PEX26	Peroxisome assembly protein 26	0.953183	1.63713e-06
ENST00000446053.1	ENSG00000234418.1	RP11-560I19.1	Annotated_lncRNA	ENST00000621286	ENSG00000099866	MADCAM1	-||Immunoglobulin subtype||Immunoglobulin-like domain||Adhesion molecule, immunoglobulin-like||Immunoglobulin-like fold	0.971543	1.40118e-07
ENST00000446053.1	ENSG00000234418.1	RP11-560I19.1	Annotated_lncRNA	ENST00000556051	ENSG00000185559	DLK1	EGF-type aspartate/asparagine hydroxylation site||EGF-like domain||EGF-like calcium-binding domain||EGF-like, conserved site	1	0
ENST00000446053.1	ENSG00000234418.1	RP11-560I19.1	Annotated_lncRNA	ENST00000574686	ENSG00000197063	MAFG	Basic leucine zipper domain, Maf-type||Basic-leucine zipper domain||Transcription factor Maf||Transcription factor MafG||Transcription factor, Skn-1-like, DNA-binding domain	0.972465	1.19025e-07
ENST00000446053.1	ENSG00000234418.1	RP11-560I19.1	Annotated_lncRNA	ENST00000486556	ENSG00000102871	TRADD	Death domain||Death-like domain||TRADD, N-terminal	0.953286	1.61939e-06
ENST00000446053.1	ENSG00000234418.1	RP11-560I19.1	Annotated_lncRNA	ENST00000449244	ENSG00000197343	ZNF655	Zinc finger, C2H2||-||Zinc finger, C2H2-like||Krueppel-associated box||Zinc finger C2H2-type/integrase DNA-binding domain||KRAB domain C2H2 zinc finger family	0.953077	1.65537e-06
ENST00000446053.1	ENSG00000234418.1	RP11-560I19.1	Annotated_lncRNA	ENST00000326621	ENSG00000019102	VSIG2	Immunoglobulin subtype 2||Immunoglobulin V-set domain||Immunoglobulin-like fold||Immunoglobulin subtype||Immunoglobulin-like domain	0.984264	7.39998e-09
ENST00000446053.1	ENSG00000234418.1	RP11-560I19.1	Annotated_lncRNA	ENST00000367600	ENSG00000116260	QSOX1	ERV/ALR sulfhydryl oxidase domain||Thioredoxin domain||-||Thioredoxin-like fold	0.966205	3.28002e-07
ENST00000446053.1	ENSG00000234418.1	RP11-560I19.1	Annotated_lncRNA	ENST00000273077	ENSG00000127838	PNKD	Protein of unknown function DUF4748||Hydroxyacylglutathione hydrolase, C-terminal domain||Metallo-beta-lactamase||Hydroxyacylglutathione hydrolase	1	0
ENST00000446053.1	ENSG00000234418.1	RP11-560I19.1	Annotated_lncRNA	ENST00000571674	ENSG00000103355	PRSS33	Serine proteases, trypsin family, histidine active site||Peptidase S1, PA clan||Peptidase S1A, chymotrypsin family||Serine proteases, trypsin domain||Serine proteases, trypsin family, serine active site	0.951723	1.90409e-06
ENST00000446053.1	ENSG00000234418.1	RP11-560I19.1	Annotated_lncRNA	ENST00000588262	ENSG00000130244	FAM98C	-||Uncharacterised protein family FAM98	0.999893	0
ENST00000446053.1	ENSG00000234418.1	RP11-560I19.1	Annotated_lncRNA	ENST00000524447	ENSG00000165916	PSMC3	ATPase, AAA-type, conserved site||P-loop containing nucleoside triphosphate hydrolase||-||26S proteasome subunit P45||AAA+ ATPase domain||ATPase, AAA-type, core	0.962678	5.35603e-07
ENST00000446053.1	ENSG00000234418.1	RP11-560I19.1	Annotated_lncRNA	ENST00000600033	ENSG00000128016	ZFP36	Zinc finger, CCCH-type||-	0.95532	1.30074e-06
ENST00000446053.1	ENSG00000234418.1	RP11-560I19.1	Annotated_lncRNA	ENST00000589521	ENSG00000171443	ZNF524	Zinc finger, C2H2||Zinc finger, C2H2-like||-||Zinc finger C2H2-type/integrase DNA-binding domain	0.993315	1.03998e-10
ENST00000446053.1	ENSG00000234418.1	RP11-560I19.1	Annotated_lncRNA	ENST00000449234	ENSG00000080298	RFX3	Winged helix-turn-helix DNA-binding domain||-||RFX1 transcription activation region||DNA-binding RFX-type winged-helix domain	0.999809	0
ENST00000446053.1	ENSG00000234418.1	RP11-560I19.1	Annotated_lncRNA	ENST00000532850	ENSG00000068971	PPP2R5B	Protein phosphatase 2A, regulatory B subunit, B56||Armadillo-type fold	0.97025	1.74592e-07
ENST00000446053.1	ENSG00000234418.1	RP11-560I19.1	Annotated_lncRNA	ENST00000514588	ENSG00000112576	CCND3	Cyclin, C-terminal domain||Cyclin-like||Cyclin, N-terminal||-||Cyclin D	0.980381	2.21478e-08
ENST00000446053.1	ENSG00000234418.1	RP11-560I19.1	Annotated_lncRNA	ENST00000455076	ENSG00000182095	TNRC18	Bromo adjacent homology (BAH) domain||-	0.950169	2.22509e-06
ENST00000446053.1	ENSG00000234418.1	RP11-560I19.1	Annotated_lncRNA	ENST00000229729	ENSG00000204385	SLC44A4	Choline transporter-like	0.999999	0
ENST00000446053.1	ENSG00000234418.1	RP11-560I19.1	Annotated_lncRNA	ENST00000615839	ENSG00000205426	KRT81	Keratin, type II||Keratin type II head||Intermediate filament protein||Intermediate filament protein, conserved site||Growth factor receptor cysteine-rich domain	1	0
ENST00000446053.1	ENSG00000234418.1	RP11-560I19.1	Annotated_lncRNA	ENST00000452441	ENSG00000204580	DDR1	Protein kinase-like domain||Protein kinase domain||Tyrosine-protein kinase, active site||Tyrosine-protein kinase, receptor class II, conserved site||Coagulation factor 5/8 C-terminal domain||Tyrosine-protein kinase, catalytic domain||Galactose-binding dom	1	0
ENST00000446053.1	ENSG00000234418.1	RP11-560I19.1	Annotated_lncRNA	ENST00000551711	ENSG00000181852	RNF41	Zinc finger, RING-type, conserved site||SIAH-type domain||USP8 interacting||TRAF-like||Zinc finger, RING/FYVE/PHD-type||Zinc finger, RING-type||Zinc finger, SIAH-type	1	0
ENST00000446053.1	ENSG00000234418.1	RP11-560I19.1	Annotated_lncRNA	ENST00000427222	ENSG00000100239	PPP6R2	SIT4 phosphatase-associated protein family||Armadillo-type fold	0.993889	6.64189e-11
ENST00000446053.1	ENSG00000234418.1	RP11-560I19.1	Annotated_lncRNA	ENST00000479987	ENSG00000197415	VEPH1	Pleckstrin homology domain||Armadillo-like helical||PH domain-like||-||Armadillo-type fold	0.97587	6.18666e-08
ENST00000446053.1	ENSG00000234418.1	RP11-560I19.1	Annotated_lncRNA	ENST00000521777	ENSG00000104299	INTS9	-||Beta-Casp domain||Integrator complex subunit 9||Metallo-beta-lactamase	0.996812	2.57883e-12
ENST00000446053.1	ENSG00000234418.1	RP11-560I19.1	Annotated_lncRNA	ENST00000595355	ENSG00000131153	GINS2	DNA replication complex GINS protein Psf2||GINS complex	1	0
ENST00000446053.1	ENSG00000234418.1	RP11-560I19.1	Annotated_lncRNA	ENST00000415862	ENSG00000244687	UBE2V1	Ubiquitin-conjugating enzyme/RWD-like||Ubiquitin-conjugating enzyme E2	0.964902	3.95466e-07
ENST00000446053.1	ENSG00000234418.1	RP11-560I19.1	Annotated_lncRNA	ENST00000430704	ENSG00000170085	SIMC1	-	0.999991	0
ENST00000446053.1	ENSG00000234418.1	RP11-560I19.1	Annotated_lncRNA	ENST00000371270	ENSG00000138115	CYP2C8	Cytochrome P450, conserved site||Cytochrome P450, E-class, group I||Cytochrome P450	1	0
ENST00000446053.1	ENSG00000234418.1	RP11-560I19.1	Annotated_lncRNA	ENST00000334205	ENSG00000162302	RPS6KA4	AGC-kinase, C-terminal||Protein kinase, ATP binding site||Protein kinase-like domain||Ribosomal protein S6 kinase II||Protein kinase domain||-||Protein kinase, C-terminal||Serine/threonine-protein kinase, active site	0.957649	9.99203e-07
ENST00000446053.1	ENSG00000234418.1	RP11-560I19.1	Annotated_lncRNA	ENST00000522876	ENSG00000176714	CCDC121	Domain of unknown function DUF4515||-	0.990632	5.59278e-10
ENST00000446053.1	ENSG00000234418.1	RP11-560I19.1	Annotated_lncRNA	ENST00000399219	ENSG00000165688	PMPCA	Metalloenzyme, LuxS/M16 peptidase-like||Peptidase M16, N-terminal||Peptidase M16 domain||Peptidase M16, zinc-binding site||Peptidase M16, C-terminal	0.975997	6.02692e-08
ENST00000446053.1	ENSG00000234418.1	RP11-560I19.1	Annotated_lncRNA	ENST00000574451	ENSG00000141127	PRPSAP2	-||Phosphoribosyltransferase-like||Ribose-phosphate pyrophosphokinase, N-terminal domain||Ribose-phosphate diphosphokinase	0.962793	5.27552e-07
ENST00000446053.1	ENSG00000234418.1	RP11-560I19.1	Annotated_lncRNA	ENST00000371276	ENSG00000006555	TTC22	Tetratricopeptide-like helical domain||Tetratricopeptide repeat	0.964786	4.01969e-07
ENST00000446053.1	ENSG00000234418.1	RP11-560I19.1	Annotated_lncRNA	ENST00000314852	ENSG00000177971	IMP3	Ribosomal protein S4/S9, N-terminal||Ribosomal protein S4/S9||RNA-binding S4 domain	1	0
ENST00000446053.1	ENSG00000234418.1	RP11-560I19.1	Annotated_lncRNA	ENST00000505529	ENSG00000184985	SORCS2	-||Sortilin, N-terminal||PKD domain||Sortilin, C-terminal||VPS10||PKD/Chitinase domain	0.977966	3.94199e-08
ENST00000446053.1	ENSG00000234418.1	RP11-560I19.1	Annotated_lncRNA	ENST00000448127	ENSG00000070669	ASNS	Rossmann-like alpha/beta/alpha sandwich fold||-||Glutamine amidotransferase type 2 domain||Asparagine synthase, glutamine-hydrolyzing||Asparagine synthase||Nucleophile aminohydrolases, N-terminal	0.989407	1.0319e-09
ENST00000446053.1	ENSG00000234418.1	RP11-560I19.1	Annotated_lncRNA	ENST00000560392	ENSG00000086666	ZFAND6	-||Zinc finger, A20-type||Zinc finger, AN1-type	1	0
ENST00000446053.1	ENSG00000234418.1	RP11-560I19.1	Annotated_lncRNA	ENST00000539907	ENSG00000162551	ALPL	Alkaline phosphatase||Alkaline-phosphatase-like, core domain||Alkaline phosphatase-like, alpha/beta/alpha||Alkaline phosphatase, active site	0.995191	2.00904e-11
ENST00000446053.1	ENSG00000234418.1	RP11-560I19.1	Annotated_lncRNA	ENST00000451680	ENSG00000114738	MAPKAPK3	Serine/threonine-protein kinase, active site||Protein kinase-like domain||MAP kinase activated protein kinase, C-terminal domain||Protein kinase domain||Protein kinase, ATP binding site	1	0
ENST00000446053.1	ENSG00000234418.1	RP11-560I19.1	Annotated_lncRNA	ENST00000622863	ENSG00000084093	REST	Zinc finger, C2H2||Zinc finger, C2H2-like||RE1-silencing transcription factor||C2H2- zinc finger protein family||Zinc finger C2H2-type/integrase DNA-binding domain	1	0
ENST00000446053.1	ENSG00000234418.1	RP11-560I19.1	Annotated_lncRNA	ENST00000452814	ENSG00000090565	RAB11FIP3	EF-hand domain||EF-hand domain pair||Rab11 family-interacting protein 3||Rab-binding domain FIP-RBD	1	0
ENST00000446053.1	ENSG00000234418.1	RP11-560I19.1	Annotated_lncRNA	ENST00000339561	ENSG00000112782	CLIC5	Glutathione S-transferase, N-terminal||Chloride intracellular channel protein 5||Thioredoxin-like fold||Intracellular chloride channel||Glutathione S-transferase, C-terminal-like	0.957131	1.06094e-06
ENST00000446053.1	ENSG00000234418.1	RP11-560I19.1	Annotated_lncRNA	ENST00000467282	ENSG00000114455	HHLA2	Immunoglobulin subtype||Immunoglobulin-like domain||Immunoglobulin C1-set||Immunoglobulin V-set domain||Immunoglobulin-like fold	1	0
ENST00000446053.1	ENSG00000234418.1	RP11-560I19.1	Annotated_lncRNA	ENST00000591804	ENSG00000115268	RPS15	Ribosomal protein S19 conserved site||Ribosomal protein S19, superfamily||-||Ribosomal protein S19A/S15e||Ribosomal protein S19/S15	0.950598	2.13244e-06
ENST00000446053.1	ENSG00000234418.1	RP11-560I19.1	Annotated_lncRNA	ENST00000523714	ENSG00000197043	ANXA6	Annexin||Annexin repeat||Annexin repeat, conserved site||Annexin, type VI||Annexin, type IV	0.983493	9.3894e-09
ENST00000446053.1	ENSG00000234418.1	RP11-560I19.1	Annotated_lncRNA	ENST00000335352	ENSG00000186577	C6orf1	-	1	0
ENST00000446053.1	ENSG00000234418.1	RP11-560I19.1	Annotated_lncRNA	ENST00000600967	ENSG00000105245	NUMBL	PTB/PI domain||PH domain-like||NUMB domain||Numb/numb-like	0.973982	8.98893e-08
ENST00000446053.1	ENSG00000234418.1	RP11-560I19.1	Annotated_lncRNA	ENST00000614886	ENSG00000010318	PHF7	Zinc finger, FYVE/PHD-type||Zinc finger, RING/FYVE/PHD-type||Zinc finger, PHD-type, conserved site||Zinc finger, RING-type||-||Zinc finger, PHD-type	1	0
ENST00000446053.1	ENSG00000234418.1	RP11-560I19.1	Annotated_lncRNA	ENST00000567804	ENSG00000188603	CLN3	Batten's disease protein Cln3, subgroup||Batten's disease protein Cln3||Major facilitator superfamily domain||-	0.950898	2.06951e-06
ENST00000446053.1	ENSG00000234418.1	RP11-560I19.1	Annotated_lncRNA	ENST00000550708	ENSG00000257115	OR11H12	GPCR, rhodopsin-like, 7TM||Olfactory receptor||G protein-coupled receptor, rhodopsin-like	0.991929	2.66131e-10
ENST00000446053.1	ENSG00000234418.1	RP11-560I19.1	Annotated_lncRNA	ENST00000520076	ENSG00000104231	ZFAND1	Zinc finger, AN1-type||-	1	0
ENST00000446053.1	ENSG00000234418.1	RP11-560I19.1	Annotated_lncRNA	ENST00000519817	ENSG00000104497	SNX16	-||Phox homologous domain	0.972797	1.12082e-07
ENST00000446053.1	ENSG00000234418.1	RP11-560I19.1	Annotated_lncRNA	ENST00000624518	ENSG00000206072	SERPINB11	Serpin, conserved site||Serpin family||Serpin domain	1	0
ENST00000446053.1	ENSG00000234418.1	RP11-560I19.1	Annotated_lncRNA	ENST00000540132	ENSG00000161618	ALDH16A1	Aldehyde/histidinol dehydrogenase||Aldehyde dehydrogenase||Aldehyde dehydrogenase, C-terminal||Aldehyde dehydrogenase domain||-||Aldehyde dehydrogenase N-terminal domain	0.996829	2.51132e-12
ENST00000446053.1	ENSG00000234418.1	RP11-560I19.1	Annotated_lncRNA	ENST00000464705	ENSG00000016864	GLT8D1	Glycosyl transferase, family 8||-||Nucleotide-diphospho-sugar transferases	1	0
ENST00000446053.1	ENSG00000234418.1	RP11-560I19.1	Annotated_lncRNA	ENST00000592158	ENSG00000127616	SMARCA4	Helicase superfamily 1/2, ATP-binding domain||BRK domain||SNF2-related, N-terminal domain||Snf2, ATP coupling domain||Bromodomain, conserved site||Bromodomain||SWI/SNF complex subunit BRG1||Glutamine-Leucine-Glutamine, QLQ||Helicase, C-terminal||Helicase/	1	0
ENST00000446053.1	ENSG00000234418.1	RP11-560I19.1	Annotated_lncRNA	ENST00000299927	ENSG00000166716	ZNF592	Zinc finger, C2H2-like||Zinc finger, C2H2	0.994007	6.02727e-11
ENST00000446053.1	ENSG00000234418.1	RP11-560I19.1	Annotated_lncRNA	ENST00000522170	ENSG00000133943	C14orf159	Uncharacterised protein family UPF0317, mitochondria||-||Protein of unknown function DUF1445||Domain of unknown function DUF4392	1	0
ENST00000446053.1	ENSG00000234418.1	RP11-560I19.1	Annotated_lncRNA	ENST00000419304	ENSG00000106541	AGR2	Thioredoxin-like fold	0.981689	1.57212e-08
ENST00000446053.1	ENSG00000234418.1	RP11-560I19.1	Annotated_lncRNA	ENST00000565057	ENSG00000034713	GABARAPL2	Ubiquitin-related domain||Autophagy protein Atg8 ubiquitin-like	0.992611	1.71346e-10
ENST00000446053.1	ENSG00000234418.1	RP11-560I19.1	Annotated_lncRNA	ENST00000586891	ENSG00000257949	TEN1	CST complex subunit Ten1, animal and plant type	0.985846	4.36855e-09
ENST00000446053.1	ENSG00000234418.1	RP11-560I19.1	Annotated_lncRNA	ENST00000565196	ENSG00000141002	TCF25	Transcription factor 25||-||Tetratricopeptide-like helical domain	0.977132	4.74026e-08
ENST00000446053.1	ENSG00000234418.1	RP11-560I19.1	Annotated_lncRNA	ENST00000602189	ENSG00000130751	NPAS1	Myc-type, basic helix-loop-helix (bHLH) domain||PAS fold||PAS fold-3||-||PAS domain	0.981002	1.88797e-08
ENST00000446053.1	ENSG00000234418.1	RP11-560I19.1	Annotated_lncRNA	ENST00000515320	ENSG00000133835	HSD17B4	MaoC-like domain||Short-chain dehydrogenase/reductase, conserved site||SCP2 sterol-binding domain||Short-chain dehydrogenase/reductase SDR||NAD(P)-binding domain||HotDog domain	0.999999	0
ENST00000446053.1	ENSG00000234418.1	RP11-560I19.1	Annotated_lncRNA	ENST00000414854	ENSG00000100364	KIAA0930	-||Protein of unknown function DUF2045	0.997745	4.57856e-13
ENST00000446053.1	ENSG00000234418.1	RP11-560I19.1	Annotated_lncRNA	ENST00000346403	ENSG00000128739	SNRPN	LSM domain||LSM domain, eukaryotic/archaea-type||Small ribonucleoprotein associated, SmB/SmN	0.975776	6.30799e-08
ENST00000446053.1	ENSG00000234418.1	RP11-560I19.1	Annotated_lncRNA	ENST00000424232	ENSG00000128271	ADORA2A	G protein-coupled receptor, rhodopsin-like||-||GPCR, rhodopsin-like, 7TM||Adenosine A2A receptor||Adenosine receptor	1	0
ENST00000446053.1	ENSG00000234418.1	RP11-560I19.1	Annotated_lncRNA	ENST00000620094	ENSG00000122386	ZNF205	Krueppel-associated box||Zinc finger C2H2-type/integrase DNA-binding domain||Zinc finger, C2H2||Zinc finger, C2H2-like||-	0.972986	1.08282e-07
ENST00000446053.1	ENSG00000234418.1	RP11-560I19.1	Annotated_lncRNA	ENST00000357887	ENSG00000100678	SLC8A3	Sodium/calcium exchanger membrane region||Sodium/calcium exchanger domain, C-terminal extension||Na-Ca exchanger/integrin-beta4||Sodium/calcium exchanger protein	0.990554	5.82922e-10
ENST00000446053.1	ENSG00000234418.1	RP11-560I19.1	Annotated_lncRNA	ENST00000473974	ENSG00000196998	WDR45	WD40 repeat||WD repeat domain phosphoinositide-interacting protein 4||Citron homology (CNH) domain||WD40-repeat-containing domain||WD40/YVTN repeat-like-containing domain||Prenylated rab acceptor PRA1||-	1	0
ENST00000446053.1	ENSG00000234418.1	RP11-560I19.1	Annotated_lncRNA	ENST00000406508	ENSG00000128340	RAC2	Small GTPase superfamily||P-loop containing nucleoside triphosphate hydrolase||Small GTP-binding protein domain	0.997264	1.20082e-12
ENST00000446053.1	ENSG00000234418.1	RP11-560I19.1	Annotated_lncRNA	ENST00000522284	ENSG00000111879	FAM184A	FAM184 family||Protein FAM184A	0.956636	1.12266e-06
ENST00000446053.1	ENSG00000234418.1	RP11-560I19.1	Annotated_lncRNA	ENST00000424330	ENSG00000106605	BLVRA	Biliverdin reductase, catalytic||Oxidoreductase, N-terminal||NAD(P)-binding domain||Biliverdin reductase A	1	0
ENST00000446053.1	ENSG00000234418.1	RP11-560I19.1	Annotated_lncRNA	ENST00000411544	ENSG00000132824	SERINC3	Serine incorporator 3||Serine incorporator/TMS membrane protein	1	0
ENST00000446053.1	ENSG00000234418.1	RP11-560I19.1	Annotated_lncRNA	ENST00000421609	ENSG00000143418	CERS2	Homeobox domain||Ceramide synthase component Lag1/Lac1||Homeodomain-like||TRAM/LAG1/CLN8 homology domain	0.975013	7.35541e-08
ENST00000446053.1	ENSG00000234418.1	RP11-560I19.1	Annotated_lncRNA	ENST00000523808	ENSG00000164941	INTS8	-||Tetratricopeptide-like helical domain	1	0
ENST00000446053.1	ENSG00000234418.1	RP11-560I19.1	Annotated_lncRNA	ENST00000442495	ENSG00000128294	TPST2	Protein-tyrosine sulfotransferase||P-loop containing nucleoside triphosphate hydrolase	0.985858	4.3506e-09
ENST00000446053.1	ENSG00000234418.1	RP11-560I19.1	Annotated_lncRNA	ENST00000370366	ENSG00000101191	DIDO1	Transcription elongation factor S-II, central domain||Zinc finger, FYVE/PHD-type||Death-inducer obliterator 1||Zinc finger, PHD-type||Spen paralogue and orthologue SPOC, C-terminal||Zinc finger, PHD-type, conserved site||Zinc finger, RING/FYVE/PHD-type||Z	0.998042	2.25597e-13
ENST00000446053.1	ENSG00000234418.1	RP11-560I19.1	Annotated_lncRNA	ENST00000584503	ENSG00000178927	C17orf62	-||Protein of unknown function DUF4564	0.990968	4.66152e-10
ENST00000446053.1	ENSG00000234418.1	RP11-560I19.1	Annotated_lncRNA	ENST00000411680	ENSG00000196576	PLXNB2	Plexin, cytoplasmic RasGAP domain||Rho GTPase activation protein||IPT domain||Immunoglobulin-like fold||Ras GTPase-activating protein||Immunoglobulin E-set||Plexin repeat||-||Plexin-like fold||Plexin family||Sema domain||WD40/YVTN repeat-like-containing d	1	0
ENST00000446053.1	ENSG00000234418.1	RP11-560I19.1	Annotated_lncRNA	ENST00000341863	ENSG00000108219	TSPAN14	Tetraspanin, conserved site||Tetraspanin/Peripherin||Tetraspanin||Tetraspanin, EC2 domain	0.974664	7.88042e-08
ENST00000446053.1	ENSG00000234418.1	RP11-560I19.1	Annotated_lncRNA	ENST00000591977	ENSG00000066926	FECH	Ferrochelatase||Ferrochelatase, active site	0.980948	1.91479e-08
ENST00000446053.1	ENSG00000234418.1	RP11-560I19.1	Annotated_lncRNA	ENST00000443011	ENSG00000198089	SFI1	-||Protein SFI1 homologue	0.959156	8.35774e-07
ENST00000446053.1	ENSG00000234418.1	RP11-560I19.1	Annotated_lncRNA	ENST00000529182	ENSG00000160948	VPS28	Vacuolar protein sorting-associated, VPS28||Vacuolar protein sorting-associated, VPS28, C-terminal||Vacuolar protein sorting-associated, VPS28, N-terminal	0.999996	0
ENST00000446053.1	ENSG00000234418.1	RP11-560I19.1	Annotated_lncRNA	ENST00000377313	ENSG00000133895	MEN1	Menin	0.999998	0
ENST00000446053.1	ENSG00000234418.1	RP11-560I19.1	Annotated_lncRNA	ENST00000530043	ENSG00000197798	FAM118B	-||Protein FAM118B	1	0
ENST00000446053.1	ENSG00000234418.1	RP11-560I19.1	Annotated_lncRNA	ENST00000392235	ENSG00000181036	FCRL6	Immunoglobulin subtype||Immunoglobulin-like domain||Immunoglobulin subtype 2||Immunoglobulin-like fold	1	0
ENST00000446053.1	ENSG00000234418.1	RP11-560I19.1	Annotated_lncRNA	ENST00000335459	ENSG00000186854	TRABD2A	Pheromone shutdown, TraB	0.982986	1.09138e-08
ENST00000446053.1	ENSG00000234418.1	RP11-560I19.1	Annotated_lncRNA	ENST00000360759	ENSG00000170683	OR10A3	Olfactory receptor||G protein-coupled receptor, rhodopsin-like||GPCR, rhodopsin-like, 7TM	1	0
ENST00000446053.1	ENSG00000234418.1	RP11-560I19.1	Annotated_lncRNA	ENST00000545862	ENSG00000183048	SLC25A10	-||Mitochondrial carrier domain||Mitochondrial brown fat uncoupling protein||Mitochondrial substrate/solute carrier	0.999999	0
ENST00000446053.1	ENSG00000234418.1	RP11-560I19.1	Annotated_lncRNA	ENST00000618655	ENSG00000136213	CHST12	Carbohydrate sulfotransferase-related||Sulfotransferase	0.958918	8.60043e-07
ENST00000446053.1	ENSG00000234418.1	RP11-560I19.1	Annotated_lncRNA	ENST00000580865	ENSG00000007237	GAS7	F-BAR domain||FCH domain||WW domain||-||SH3 domain	0.963557	4.76191e-07
ENST00000446053.1	ENSG00000234418.1	RP11-560I19.1	Annotated_lncRNA	ENST00000296440	ENSG00000164050	PLXNB1	WD40/YVTN repeat-like-containing domain||Sema domain||Plexin family||Plexin repeat||Immunoglobulin E-set||Plexin-like fold||Plexin, cytoplasmic RasGAP domain||Immunoglobulin-like fold||Rho GTPase activation protein||IPT domain	0.956146	1.18649e-06
ENST00000446053.1	ENSG00000234418.1	RP11-560I19.1	Annotated_lncRNA	ENST00000498000	ENSG00000197093	GAL3ST4	Galactose-3-O-sulfotransferase||P-loop containing nucleoside triphosphate hydrolase||-	1	0
ENST00000446053.1	ENSG00000234418.1	RP11-560I19.1	Annotated_lncRNA	ENST00000372798	ENSG00000131236	CAP1	C-CAP/cofactor C-like domain||Cyclase-associated protein CAP/septum formation inhibitor MinC, C-terminal||Adenylyl cyclase-associated protein CAP1||Adenylate cyclase-associated CAP, N-terminal||Adenylate cyclase-associated CAP, C-terminal||CAP, conserved	0.988479	1.56819e-09
ENST00000446053.1	ENSG00000234418.1	RP11-560I19.1	Annotated_lncRNA	ENST00000558817	ENSG00000103942	HOMER2	WH1/EVH1 domain||PH domain-like||-	0.986352	3.64466e-09
ENST00000446053.1	ENSG00000234418.1	RP11-560I19.1	Annotated_lncRNA	ENST00000526054	ENSG00000160948	VPS28	Vacuolar protein sorting-associated, VPS28||Vacuolar protein sorting-associated, VPS28, C-terminal||Vacuolar protein sorting-associated, VPS28, N-terminal	1	0
ENST00000446053.1	ENSG00000234418.1	RP11-560I19.1	Annotated_lncRNA	ENST00000577775	ENSG00000198795	ZNF521	Zinc finger, RING/FYVE/PHD-type||Zinc finger C2H2-type/integrase DNA-binding domain||Zinc finger, C2H2-like||-||Zinc finger, C2H2	0.977956	3.95048e-08
ENST00000446053.1	ENSG00000234418.1	RP11-560I19.1	Annotated_lncRNA	ENST00000551607	ENSG00000186204	CYP4F12	Cytochrome P450||Cytochrome P450, E-class, group I||Cytochrome P450, conserved site||-	0.977006	4.87135e-08
ENST00000446053.1	ENSG00000234418.1	RP11-560I19.1	Annotated_lncRNA	ENST00000450881	ENSG00000164828	SUN1	-||SUN domain-containing protein 1, N-terminal||SUN domain	0.999213	2.22045e-15
ENST00000446053.1	ENSG00000234418.1	RP11-560I19.1	Annotated_lncRNA	ENST00000306682	ENSG00000170667	RASA4B	Ras GTPase-activating protein||Pleckstrin homology domain||C2 domain||Zinc finger, Btk motif||Rho GTPase activation protein||Ras GTPase-activating protein, conserved site||PH domain-like	1	0
ENST00000446053.1	ENSG00000234418.1	RP11-560I19.1	Annotated_lncRNA	ENST00000620182	ENSG00000214575	CPEB1	Cytoplasmic polyadenylation element-binding protein, ZZ domain||RNA recognition motif domain||Nucleotide-binding alpha-beta plait domain||Cytoplasmic polyadenylation element-binding protein 1, N-terminal||-	1	0
ENST00000446053.1	ENSG00000234418.1	RP11-560I19.1	Annotated_lncRNA	ENST00000544745	ENSG00000150990	DHX37	-||Helicase superfamily 1/2, ATP-binding domain||Helicase-associated domain||DEAD/DEAH box helicase domain||Domain of unknown function DUF1605||P-loop containing nucleoside triphosphate hydrolase||Helicase, C-terminal	0.963732	4.64949e-07
ENST00000446053.1	ENSG00000234418.1	RP11-560I19.1	Annotated_lncRNA	ENST00000228264	ENSG00000013573	DDX11	Helicase-like, DEXD box c2 type||P-loop containing nucleoside triphosphate hydrolase||DNA helicase (DNA repair), Rad3 type||Helicase superfamily 1/2, ATP-binding domain, DinG/Rad3-type||ATP-dependent helicase, C-terminal||DEAD2||-	0.955376	1.29277e-06
ENST00000446053.1	ENSG00000234418.1	RP11-560I19.1	Annotated_lncRNA	ENST00000435679	ENSG00000163898	LIPH	Triacylglycerol lipase family||Alpha/Beta hydrolase fold||Lipase, LIPH-type||-||Lipase, N-terminal	1	0
ENST00000446053.1	ENSG00000234418.1	RP11-560I19.1	Annotated_lncRNA	ENST00000533403	ENSG00000085063	CD59	Ly-6 antigen/uPA receptor-like||CD59 antigen, conserved site||CD59 glycoprotein	1	0
ENST00000446053.1	ENSG00000234418.1	RP11-560I19.1	Annotated_lncRNA	ENST00000444396	ENSG00000025434	NR1H3	Nuclear hormone receptor, ligand-binding domain||Nuclear hormone receptor||Zinc finger, nuclear hormone receptor-type||Liver X receptor||-||Zinc finger, NHR/GATA-type	1	0
ENST00000446053.1	ENSG00000234418.1	RP11-560I19.1	Annotated_lncRNA	ENST00000432588	ENSG00000075624	ACTB	Actin/actin-like conserved site||Actin family||Actin, conserved site	0.961207	6.48266e-07
ENST00000446053.1	ENSG00000234418.1	RP11-560I19.1	Annotated_lncRNA	ENST00000523656	ENSG00000180190	TDRP	Testis development-related protein	1	0
ENST00000446053.1	ENSG00000234418.1	RP11-560I19.1	Annotated_lncRNA	ENST00000409826	ENSG00000171227	TMEM37	Voltage-dependent calcium channel gamma-like subunit||-	1	0
ENST00000446053.1	ENSG00000234418.1	RP11-560I19.1	Annotated_lncRNA	ENST00000343619	ENSG00000033627	ATP6V0A1	ATPase, V0 complex, subunit 116kDa, eukaryotic||V-type ATPase, V0 complex, 116kDa subunit family	0.999998	0
ENST00000446053.1	ENSG00000234418.1	RP11-560I19.1	Annotated_lncRNA	ENST00000525683	ENSG00000175274	TP53I11	Tumor protein p53-inducible protein 11	1	0
ENST00000446053.1	ENSG00000234418.1	RP11-560I19.1	Annotated_lncRNA	ENST00000434930	ENSG00000100124	ANKRD54	Ankyrin repeat||Ankyrin repeat-containing domain||-	0.959667	7.85459e-07
ENST00000446053.1	ENSG00000234418.1	RP11-560I19.1	Annotated_lncRNA	ENST00000262735	ENSG00000186951	PPARA	-||Zinc finger, NHR/GATA-type||Peroxisome proliferator-activated receptor||Nuclear hormone receptor, ligand-binding domain||Peroxisome proliferator-activated receptor, alpha||Zinc finger, nuclear hormone receptor-type||Nuclear hormone receptor	0.983077	1.06243e-08
ENST00000446053.1	ENSG00000234418.1	RP11-560I19.1	Annotated_lncRNA	ENST00000379078	ENSG00000164970	FAM219A	Protein FAM219	0.964621	4.11352e-07
ENST00000446053.1	ENSG00000234418.1	RP11-560I19.1	Annotated_lncRNA	ENST00000585379	ENSG00000127452	FBXL12	Leucine-rich repeat domain, L domain-like||-||F-box domain	0.958956	8.56175e-07
ENST00000446053.1	ENSG00000234418.1	RP11-560I19.1	Annotated_lncRNA	ENST00000587180	ENSG00000007264	MATK	SH2 domain||Protein kinase-like domain||Tyrosine-protein kinase, active site||Protein kinase domain||SH3 domain||Protein kinase, ATP binding site||Tyrosine-protein kinase, catalytic domain||Serine-threonine/tyrosine-protein kinase catalytic domain||-	0.967575	2.67308e-07
ENST00000446053.1	ENSG00000234418.1	RP11-560I19.1	Annotated_lncRNA	ENST00000320476	ENSG00000180900	SCRIB	Leucine-rich repeat, typical subtype||PDZ domain||Leucine-rich repeat||Leucine-rich repeat domain, L domain-like	0.952687	1.72417e-06
ENST00000446053.1	ENSG00000234418.1	RP11-560I19.1	Annotated_lncRNA	ENST00000450137	ENSG00000187513	GJA4	Gap junction alpha-4 protein (Cx37)||Connexin, conserved site||Connexin||Gap junction protein, cysteine-rich domain||Connexin, N-terminal	0.965085	3.85343e-07
ENST00000446053.1	ENSG00000234418.1	RP11-560I19.1	Annotated_lncRNA	ENST00000291526	ENSG00000160181	TFF2	P-type trefoil, conserved site||P-type trefoil domain||P-type trefoil, chordata	1	0
ENST00000446053.1	ENSG00000234418.1	RP11-560I19.1	Annotated_lncRNA	ENST00000291527	ENSG00000160182	TFF1	P-type trefoil, chordata||P-type trefoil, conserved site||P-type trefoil domain	1	0
ENST00000446053.1	ENSG00000234418.1	RP11-560I19.1	Annotated_lncRNA	ENST00000314520	ENSG00000179455	MKRN3	Zinc finger, RING-type||E3 ubiquitin-protein ligase makorin 1, C-terminal||Makorin 3||Zinc finger, CCCH-type||Zinc finger, RING/FYVE/PHD-type||-||Zinc finger, RING-type, conserved site||Zinc finger, C3HC4 RING-type	0.98346	9.48339e-09
ENST00000446053.1	ENSG00000234418.1	RP11-560I19.1	Annotated_lncRNA	ENST00000521281	ENSG00000236279	CLEC2L	C-type lectin||C-type lectin-like||C-type lectin fold	0.999913	0
ENST00000446053.1	ENSG00000234418.1	RP11-560I19.1	Annotated_lncRNA	ENST00000341653	ENSG00000125952	MAX	-||Myc-type, basic helix-loop-helix (bHLH) domain	1	0
ENST00000446053.1	ENSG00000234418.1	RP11-560I19.1	Annotated_lncRNA	ENST00000456247	ENSG00000149091	DGKZ	Protein kinase C-like, phorbol ester/diacylglycerol-binding domain||-||NAD kinase/diacylglycerol kinase-like domain||Diacylglycerol kinase, accessory domain||Ankyrin repeat||Diacylglycerol kinase, catalytic domain||Ankyrin repeat-containing domain	0.956688	1.11604e-06
ENST00000446053.1	ENSG00000234418.1	RP11-560I19.1	Annotated_lncRNA	ENST00000503708	ENSG00000160867	FGFR4	Protein kinase, ATP binding site||Immunoglobulin-like domain||Immunoglobulin subtype||Tyrosine-protein kinase, active site||Protein kinase domain||Immunoglobulin subtype 2||Protein kinase-like domain||Serine-threonine/tyrosine-protein kinase catalytic dom	0.961663	6.11494e-07
ENST00000446053.1	ENSG00000234418.1	RP11-560I19.1	Annotated_lncRNA	ENST00000594844	ENSG00000105701	FKBP8	Peptidyl-prolyl cis-trans isomerase, FKBP-type||Elongated TPR repeat-containing domain||Tetratricopeptide repeat||-||Tetratricopeptide repeat-containing domain||Tetratricopeptide repeat 2||FKBP-type peptidyl-prolyl cis-trans isomerase domain||Tetratricope	0.998951	9.99201e-15
ENST00000446053.1	ENSG00000234418.1	RP11-560I19.1	Annotated_lncRNA	ENST00000556450	ENSG00000100721	TCL1A	TCL1/MTCP1	1	0
ENST00000446053.1	ENSG00000234418.1	RP11-560I19.1	Annotated_lncRNA	ENST00000269812	ENSG00000141934	PLPP2	Lipid phosphate phosphohydrolase 2||Phosphatidic acid phosphatase type 2/haloperoxidase	0.982613	1.21539e-08
ENST00000446053.1	ENSG00000234418.1	RP11-560I19.1	Annotated_lncRNA	ENST00000370168	ENSG00000166169	POLL	DNA polymerase beta, thumb domain||DNA polymerase family X, binding site||DNA polymerase family X lyase domain||DNA-directed DNA polymerase X||DNA polymerase family X, beta-like||DNA polymerase family X||DNA polymerase lambda, fingers domain||DNA polymera	0.967662	2.63793e-07
ENST00000446053.1	ENSG00000234418.1	RP11-560I19.1	Annotated_lncRNA	ENST00000586272	ENSG00000185761	ADAMTSL5	Thrombospondin type-1 (TSP1) repeat||Tissue inhibitor of metalloproteinases-like, OB-fold||Netrin module, non-TIMP type||ADAM-TS Spacer 1||Netrin domain||Peptidase M12B, ADAM-TS	1	0
ENST00000446053.1	ENSG00000234418.1	RP11-560I19.1	Annotated_lncRNA	ENST00000513134	ENSG00000198498	TMA16	Translation machinery-associated protein 16	0.999941	0
ENST00000446053.1	ENSG00000234418.1	RP11-560I19.1	Annotated_lncRNA	ENST00000522853	ENSG00000214357	NEURL1B	Zinc finger, RING/FYVE/PHD-type||Zinc finger, RING-type||Neuralized homology repeat (NHR) domain	0.979977	2.45115e-08
ENST00000446053.1	ENSG00000234418.1	RP11-560I19.1	Annotated_lncRNA	ENST00000598133	ENSG00000243130	PSG11	Immunoglobulin subtype||Immunoglobulin-like domain||Immunoglobulin subtype 2||Immunoglobulin V-set domain||Immunoglobulin-like fold	0.95095	2.05874e-06
ENST00000446053.1	ENSG00000234418.1	RP11-560I19.1	Annotated_lncRNA	ENST00000442934	ENSG00000153944	MSI2	Nucleotide-binding alpha-beta plait domain||RNA recognition motif domain	0.9968	2.62967e-12
ENST00000446053.1	ENSG00000234418.1	RP11-560I19.1	Annotated_lncRNA	ENST00000566627	ENSG00000103227	LMF1	-||Lipase maturation factor	1	0
ENST00000446053.1	ENSG00000234418.1	RP11-560I19.1	Annotated_lncRNA	ENST00000564655	ENSG00000088682	COQ9	-||COQ9||Ubiquinone biosynthesis protein COQ9	0.96611	3.32613e-07
ENST00000446053.1	ENSG00000234418.1	RP11-560I19.1	Annotated_lncRNA	ENST00000561239	ENSG00000138606	SHF	SH2 domain||-	1	0
ENST00000446053.1	ENSG00000234418.1	RP11-560I19.1	Annotated_lncRNA	ENST00000608795	ENSG00000145391	SETD7	MORN motif||Histone-lysine N-methyltransferase, SET||SET domain||-	1	0
ENST00000446053.1	ENSG00000234418.1	RP11-560I19.1	Annotated_lncRNA	ENST00000486514	ENSG00000173068	BNC2	Zinc finger, SWIM-type||Zinc finger, C2H2-like||-||Zinc finger, C2H2	1	0
ENST00000446053.1	ENSG00000234418.1	RP11-560I19.1	Annotated_lncRNA	ENST00000616848	ENSG00000088970	KIZ	Centrosomal protein kizuna||-	1	0
ENST00000446053.1	ENSG00000234418.1	RP11-560I19.1	Annotated_lncRNA	ENST00000383028	ENSG00000174227	PIGG	Alkaline-phosphatase-like, core domain||Alkaline phosphatase-like, alpha/beta/alpha||-||Type I phosphodiesterase/nucleotide pyrophosphatase/phosphate transferase	1	0
ENST00000446053.1	ENSG00000234418.1	RP11-560I19.1	Annotated_lncRNA	ENST00000526257	ENSG00000173039	RELA	Rel homology dimerisation domain||Rel homology domain, conserved site||NF-kappa-B/Dorsal||Immunoglobulin-like fold||IPT domain||p53-like transcription factor, DNA-binding||-||Immunoglobulin E-set||Transcription factor RelA (p65)||Rel homology domain (RHD)	1	0
ENST00000446053.1	ENSG00000234418.1	RP11-560I19.1	Annotated_lncRNA	ENST00000348943	ENSG00000099783	HNRNPM	Heterogeneous nuclear ribonucleoprotein M||Heterogeneous nuclear ribonucleoprotein M, PY nuclear localisation signal||RNA recognition motif domain||Nucleotide-binding alpha-beta plait domain	0.969866	1.86048e-07
ENST00000446053.1	ENSG00000234418.1	RP11-560I19.1	Annotated_lncRNA	ENST00000420013	ENSG00000126217	MCF2L	Spectrin repeat||Variant SH3 domain||-||Spectrin/alpha-actinin||Dbl homology (DH) domain||Guanine-nucleotide dissociation stimulator, CDC24, conserved site||CRAL-TRIO lipid binding domain||PH domain-like||SH3 domain||Pleckstrin homology domain	0.966948	2.93872e-07
ENST00000446053.1	ENSG00000234418.1	RP11-560I19.1	Annotated_lncRNA	ENST00000376637	ENSG00000177674	AGTRAP	-||Type-1 angiotensin II receptor-associated protein	1	0
ENST00000446053.1	ENSG00000234418.1	RP11-560I19.1	Annotated_lncRNA	ENST00000477391	ENSG00000113758	DBN1	Actin-depolymerising factor homology domain||ADF-H/Gelsolin-like domain||Drebrin	0.997205	1.33804e-12
ENST00000446053.1	ENSG00000234418.1	RP11-560I19.1	Annotated_lncRNA	ENST00000417206	ENSG00000144560	VGLL4	TDU repeat||Transcription cofactor vestigial-like protein 4	0.98081	1.98472e-08
ENST00000446053.1	ENSG00000234418.1	RP11-560I19.1	Annotated_lncRNA	ENST00000494176	ENSG00000149499	EML3	HELP||WD40 repeat||-||Quinoprotein alcohol dehydrogenase-like superfamily||WD40/YVTN repeat-like-containing domain||WD40-repeat-containing domain	1	0
ENST00000446053.1	ENSG00000234418.1	RP11-560I19.1	Annotated_lncRNA	ENST00000555938	ENSG00000258674	CTC-260F20.3	YjeF N-terminal domain-containing protein, eukaryotes||YjeF N-terminal domain||GRIM-19	0.951203	2.00716e-06
ENST00000446053.1	ENSG00000234418.1	RP11-560I19.1	Annotated_lncRNA	ENST00000526973	ENSG00000149582	TMEM25	CD80-like, immunoglobulin C2-set||Immunoglobulin-like domain||-||Immunoglobulin-like fold	0.998642	3.61933e-14
ENST00000446053.1	ENSG00000234418.1	RP11-560I19.1	Annotated_lncRNA	ENST00000380205	ENSG00000120242	IFNA8	Four-helical cytokine, core||Four-helical cytokine-like, core||Interferon alpha/beta/delta	1	0
ENST00000446053.1	ENSG00000234418.1	RP11-560I19.1	Annotated_lncRNA	ENST00000565124	ENSG00000196628	TCF4	Myc-type, basic helix-loop-helix (bHLH) domain||-	1	0
ENST00000446053.1	ENSG00000234418.1	RP11-560I19.1	Annotated_lncRNA	ENST00000550299	ENSG00000058272	PPP1R12A	Ankyrin repeat||Protein phosphatase 1 regulatory subunit 12A/B, chordates||Ankyrin repeat-containing domain||-||cGMP-dependent protein kinase, interacting domain	1	0
ENST00000446053.1	ENSG00000234418.1	RP11-560I19.1	Annotated_lncRNA	ENST00000393706	ENSG00000136877	FPGS	Folylpolyglutamate synthetase||Mur ligase, central||Folylpolyglutamate synthetase, conserved site||Folylpolyglutamate synthase, eukaryota||Mur ligase, C-terminal	1	0
ENST00000446053.1	ENSG00000234418.1	RP11-560I19.1	Annotated_lncRNA	ENST00000378755	ENSG00000197785	ATAD3A	ATPase family AAA domain-containing protein 3, domain of unknown function DUF3523||AAA+ ATPase domain||ATPase, AAA-type, core||P-loop containing nucleoside triphosphate hydrolase	0.988344	1.66147e-09
ENST00000446053.1	ENSG00000234418.1	RP11-560I19.1	Annotated_lncRNA	ENST00000366981	ENSG00000162772	ATF3	Basic-leucine zipper domain||cAMP-dependent transcription factor ATF-3||AP-1 transcription factor	0.998799	1.95399e-14
ENST00000446053.1	ENSG00000234418.1	RP11-560I19.1	Annotated_lncRNA	ENST00000585575	ENSG00000008441	NFIX	CTF transcription factor/nuclear factor 1, DNA-binding domain||-||CTF transcription factor/nuclear factor 1||CTF transcription factor/nuclear factor 1, N-terminal||MAD homology 1, Dwarfin-type||CTF transcription factor/nuclear factor 1, conserved site	0.990909	4.81517e-10
ENST00000446053.1	ENSG00000234418.1	RP11-560I19.1	Annotated_lncRNA	ENST00000576984	ENSG00000172270	BSG	Immunoglobulin subtype||-||Basigin||Immunoglobulin-like domain||Immunoglobulin subtype 2||Immunoglobulin-like fold	0.973136	1.05341e-07
ENST00000446053.1	ENSG00000234418.1	RP11-560I19.1	Annotated_lncRNA	ENST00000420580	ENSG00000161513	FDXR	FAD/NAD(P)-binding domain||NAD(P)-binding domain||-||Ferredoxin-NADP+ reductase, adrenodoxin-type	0.982526	1.24613e-08
ENST00000446053.1	ENSG00000234418.1	RP11-560I19.1	Annotated_lncRNA	ENST00000450957	ENSG00000136715	SAP130	Histone deacetylase complex subunit SAP130, C-terminal domain||Histone deacetylase complex subunit SAP130	0.999996	0
ENST00000446053.1	ENSG00000234418.1	RP11-560I19.1	Annotated_lncRNA	ENST00000394090	ENSG00000101981	F9	Peptidase S1A, chymotrypsin family||EGF-like calcium-binding, conserved site||EGF-like, conserved site||Peptidase S1, PA clan||EGF-like domain||Coagulation factor, subgroup, Gla domain||EGF-type aspartate/asparagine hydroxylation site||Peptidase S1A, coag	1	0
ENST00000446053.1	ENSG00000234418.1	RP11-560I19.1	Annotated_lncRNA	ENST00000585671	ENSG00000127540	UQCR11	Single alpha-helix domain||Cytochrome b-c1 complex subunit 10	0.95643	1.14917e-06
ENST00000446053.1	ENSG00000234418.1	RP11-560I19.1	Annotated_lncRNA	ENST00000594521	ENSG00000076928	ARHGEF1	RGS domain||Pleckstrin homology domain||Dbl homology (DH) domain||PH domain-like||-||Regulator of G protein signalling-like domain	0.971046	1.52668e-07
ENST00000446053.1	ENSG00000234418.1	RP11-560I19.1	Annotated_lncRNA	ENST00000586927	ENSG00000186115	CYP4F2	-||Cytochrome P450, conserved site||Cytochrome P450, E-class, group I||Cytochrome P450	1	0
ENST00000446053.1	ENSG00000234418.1	RP11-560I19.1	Annotated_lncRNA	ENST00000429917	ENSG00000100003	SEC14L2	CRAL/TRIO, N-terminal domain||GOLD domain||-||CRAL-TRIO lipid binding domain||Cellular retinaldehyde binding/alpha-tocopherol transport	1	0
ENST00000446053.1	ENSG00000234418.1	RP11-560I19.1	Annotated_lncRNA	ENST00000489681	ENSG00000143811	PYCR2	NAD(P)-binding domain||Pyrroline-5-carboxylate reductase||Pyrroline-5-carboxylate reductase, catalytic, N-terminal||Pyrroline-5-carboxylate reductase, dimerisation domain||6-phosphogluconate dehydrogenase C-terminal domain-like	0.960398	7.1775e-07
ENST00000446053.1	ENSG00000234418.1	RP11-560I19.1	Annotated_lncRNA	ENST00000446204	ENSG00000156931	VPS8	WD40-repeat-containing domain||WD40/YVTN repeat-like-containing domain||Vacuolar protein sorting-associated protein 8, central domain||Quinoprotein amine dehydrogenase, beta chain-like||Zinc finger, RING-type||-||WD40 repeat||Zinc finger, RING/FYVE/PHD-ty	0.999985	0
ENST00000446053.1	ENSG00000234418.1	RP11-560I19.1	Annotated_lncRNA	ENST00000504493	ENSG00000130844	ZNF331	Zinc finger C2H2-type/integrase DNA-binding domain||Krueppel-associated box||Zinc finger, C2H2||Zinc finger, C2H2-like	0.975461	6.72519e-08
ENST00000446053.1	ENSG00000234418.1	RP11-560I19.1	Annotated_lncRNA	ENST00000450953	ENSG00000116990	MYCL	Transcription regulator Myc||Transcription regulator Myc, N-terminal||Myc-type, basic helix-loop-helix (bHLH) domain	0.974935	7.47056e-08
ENST00000446053.1	ENSG00000234418.1	RP11-560I19.1	Annotated_lncRNA	ENST00000445856	ENSG00000143819	EPHX1	Epoxide hydrolase||Epoxide hydrolase, N-terminal||Epoxide hydrolase-like||Alpha/Beta hydrolase fold	0.950553	2.14194e-06
ENST00000446053.1	ENSG00000234418.1	RP11-560I19.1	Annotated_lncRNA	ENST00000509200	ENSG00000064300	NGFR	Death domain||Death-like domain||-||Tumour necrosis factor receptor 16||TNFR/NGFR cysteine-rich region	1	0
ENST00000446053.1	ENSG00000234418.1	RP11-560I19.1	Annotated_lncRNA	ENST00000527670	ENSG00000105639	JAK3	Serine-threonine/tyrosine-protein kinase catalytic domain||Tyrosine-protein kinase, non-receptor Jak/Tyk2||FERM domain||Tyrosine-protein kinase, catalytic domain||Band 4.1 domain||PH domain-like||Protein kinase, ATP binding site||Protein kinase-like domai	0.953818	1.5307e-06
ENST00000446053.1	ENSG00000234418.1	RP11-560I19.1	Annotated_lncRNA	ENST00000366212	ENSG00000162148	PPP1R32	Protein phosphatase 1 regulatory subunit 32	0.986039	4.07981e-09
ENST00000446053.1	ENSG00000234418.1	RP11-560I19.1	Annotated_lncRNA	ENST00000511706	ENSG00000120727	PAIP2	Ataxin-2, C-terminal||-	0.978594	3.41499e-08
ENST00000446053.1	ENSG00000234418.1	RP11-560I19.1	Annotated_lncRNA	ENST00000506187	ENSG00000136457	CHAD	Leucine-rich repeat N-terminal domain||Leucine-rich repeat, typical subtype||Cysteine-rich flanking region, C-terminal||Leucine-rich repeat||Leucine-rich repeat domain, L domain-like	1	0
ENST00000446053.1	ENSG00000234418.1	RP11-560I19.1	Annotated_lncRNA	ENST00000438021	ENSG00000154222	CC2D1B	Domain of unknown function DM14||C2 domain	0.975239	7.03203e-08
ENST00000446053.1	ENSG00000234418.1	RP11-560I19.1	Annotated_lncRNA	ENST00000495610	ENSG00000182866	LCK	Tyrosine-protein kinase, catalytic domain||-||Serine-threonine/tyrosine-protein kinase catalytic domain||Protein kinase domain||Tyrosine-protein kinase, active site||Protein kinase-like domain||SH2 domain||Protein kinase, ATP binding site||SH3 domain	0.965312	3.73166e-07
ENST00000446053.1	ENSG00000234418.1	RP11-560I19.1	Annotated_lncRNA	ENST00000439764	ENSG00000133067	LGR6	Leucine-rich repeat, typical subtype||Leucine-rich repeat N-terminal domain||Leucine-rich repeat domain, L domain-like||Glycoprotein hormone receptor family||Leucine-rich repeat||G protein-coupled receptor, rhodopsin-like	1	0
ENST00000446053.1	ENSG00000234418.1	RP11-560I19.1	Annotated_lncRNA	ENST00000407351	ENSG00000115970	THADA	Armadillo-like helical||Domain of unknown function DUF2428, death-receptor-like||Armadillo-type fold||-	0.990744	5.2675e-10
ENST00000446053.1	ENSG00000234418.1	RP11-560I19.1	Annotated_lncRNA	ENST00000331837	ENSG00000182636	NDN	MAGE homology domain||Necdin	0.965846	3.45607e-07
ENST00000446053.1	ENSG00000234418.1	RP11-560I19.1	Annotated_lncRNA	ENST00000499879	ENSG00000101109	STK4	Protein kinase-like domain||Mst1 SARAH domain||SARAH domain||Protein kinase domain||-||Protein kinase, ATP binding site	0.99172	3.02248e-10
ENST00000446053.1	ENSG00000234418.1	RP11-560I19.1	Annotated_lncRNA	ENST00000512997	ENSG00000204176	SYT15	C2 domain||Synaptotagmin||Synaptotagmin-15	0.994069	5.72244e-11
ENST00000446053.1	ENSG00000234418.1	RP11-560I19.1	Annotated_lncRNA	ENST00000441090	ENSG00000186001	LRCH3	-||Leucine-rich repeat domain, L domain-like||Calponin homology domain||Leucine-rich repeat||Leucine-rich repeat, typical subtype	0.999996	0
ENST00000446053.1	ENSG00000234418.1	RP11-560I19.1	Annotated_lncRNA	ENST00000637667	ENSG00000128973	CLN6	-||Ceroid-lipofuscinosis neuronal protein 6	0.999999	0
ENST00000446053.1	ENSG00000234418.1	RP11-560I19.1	Annotated_lncRNA	ENST00000480802	ENSG00000165868	HSPA12A	Heat shock 70kDa protein 12A	1	0
ENST00000446053.1	ENSG00000234418.1	RP11-560I19.1	Annotated_lncRNA	ENST00000302787	ENSG00000168924	LETM1	EF-hand domain pair||Letm1 ribosome-binding domain||EF-Hand 1, calcium-binding site||EF-hand domain||LETM1-like	0.960207	7.34922e-07
ENST00000446053.1	ENSG00000234418.1	RP11-560I19.1	Annotated_lncRNA	ENST00000635760	ENSG00000096093	EFHC1	Protein of unknown function DUF1126||EF-hand domain pair||-||EF-hand domain||Uncharacterised domain DM10	0.993135	1.18678e-10
ENST00000446053.1	ENSG00000234418.1	RP11-560I19.1	Annotated_lncRNA	ENST00000542912	ENSG00000215021	PHB2	Band 7 domain||Prohibitin	1	0
ENST00000446053.1	ENSG00000234418.1	RP11-560I19.1	Annotated_lncRNA	ENST00000444637	ENSG00000167595	PROSER3	-	1	0
ENST00000446053.1	ENSG00000234418.1	RP11-560I19.1	Annotated_lncRNA	ENST00000438203	ENSG00000128311	TST	Rhodanese-like domain||Thiosulphate sulfurtransferase, conserved site	0.979057	3.06371e-08
ENST00000446053.1	ENSG00000234418.1	RP11-560I19.1	Annotated_lncRNA	ENST00000596260	ENSG00000160013	PTGIR	Prostacyclin (prostanoid IP) receptor||G protein-coupled receptor, rhodopsin-like||GPCR, rhodopsin-like, 7TM||Prostanoid receptor	0.998211	1.43885e-13
ENST00000446053.1	ENSG00000234418.1	RP11-560I19.1	Annotated_lncRNA	ENST00000427769	ENSG00000115718	PROC	Peptidase S1, PA clan||EGF-like domain||Peptidase S1A, chymotrypsin family||EGF-like, conserved site||EGF-like calcium-binding, conserved site||EGF-type aspartate/asparagine hydroxylation site||Coagulation factor, subgroup, Gla domain||Gamma-carboxyglutam	1	0
ENST00000446053.1	ENSG00000234418.1	RP11-560I19.1	Annotated_lncRNA	ENST00000416391	ENSG00000085644	ZNF213	Krueppel-associated box||Zinc finger C2H2-type/integrase DNA-binding domain||-||Retrovirus capsid, C-terminal||Zinc finger, C2H2-like||Zinc finger, C2H2||SCAN domain	0.95187	1.87567e-06
ENST00000446053.1	ENSG00000234418.1	RP11-560I19.1	Annotated_lncRNA	ENST00000585153	ENSG00000008283	CYB561	Cytochrome b561/ferric reductase transmembrane||Cytochrome b561	0.976296	5.66408e-08
ENST00000446053.1	ENSG00000234418.1	RP11-560I19.1	Annotated_lncRNA	ENST00000598443	ENSG00000178078	STAP2	SH2 domain||-||PH domain-like	1	0
ENST00000446053.1	ENSG00000234418.1	RP11-560I19.1	Annotated_lncRNA	ENST00000434794	ENSG00000168702	LRP1B	Low-density lipoprotein (LDL) receptor class A, conserved site||EGF-like calcium-binding, conserved site||EGF-like, conserved site||EGF-like domain||Six-bladed beta-propeller, TolB-like||EGF-type aspartate/asparagine hydroxylation site||EGF-like calcium-b	0.970159	1.77263e-07
ENST00000446053.1	ENSG00000234418.1	RP11-560I19.1	Annotated_lncRNA	ENST00000216083	ENSG00000183741	CBX6	Chromo domain-like||Chromo domain subgroup||Chromo/chromo shadow domain||Chromo domain, conserved site||Chromo domain	0.982885	1.12388e-08
ENST00000446053.1	ENSG00000234418.1	RP11-560I19.1	Annotated_lncRNA	ENST00000548753	ENSG00000111481	COPZ1	Clathrin adaptor complex, small chain||AP complex, mu/sigma subunit||Longin-like domain	1	0
ENST00000446053.1	ENSG00000234418.1	RP11-560I19.1	Annotated_lncRNA	ENST00000618669	ENSG00000153789	FAM92B	FAM92 protein||Arfaptin homology (AH) domain/BAR domain	0.982183	1.37228e-08
ENST00000446053.1	ENSG00000234418.1	RP11-560I19.1	Annotated_lncRNA	ENST00000539754	ENSG00000076043	REXO2	Ribonuclease H-like domain||Oligoribonuclease||-||Exonuclease, RNase T/DNA polymerase III	1	0
ENST00000446053.1	ENSG00000234418.1	RP11-560I19.1	Annotated_lncRNA	ENST00000376918	ENSG00000161671	EMC10	-||ER membrane protein complex subunit 10	0.951241	1.99934e-06
ENST00000446053.1	ENSG00000234418.1	RP11-560I19.1	Annotated_lncRNA	ENST00000539756	ENSG00000120438	TCP1	Chaperonin TCP-1, conserved site||T-complex protein 1, alpha subunit||Chaperone tailless complex polypeptide 1 (TCP-1)||GroEL-like apical domain||GroEL-like equatorial domain||TCP-1-like chaperonin intermediate domain||Chaperonin Cpn60/TCP-1 family	0.997967	2.72671e-13
ENST00000446053.1	ENSG00000234418.1	RP11-560I19.1	Annotated_lncRNA	ENST00000533410	ENSG00000023191	RNH1	-||Leucine-rich repeat domain, L domain-like||Leucine-rich repeat||Leucine-rich repeat, cysteine-containing subtype	0.983389	9.68716e-09
ENST00000446053.1	ENSG00000234418.1	RP11-560I19.1	Annotated_lncRNA	ENST00000503842	ENSG00000116731	PRDM2	Zinc finger, C2H2||-||Zinc finger, C2H2-like||Zinc finger C2H2-type/integrase DNA-binding domain||SET domain||Predicted retinoblastoma binding protein (RIZ)	1	0
ENST00000446053.1	ENSG00000234418.1	RP11-560I19.1	Annotated_lncRNA	ENST00000405188	ENSG00000133475	GGT2	Nucleophile aminohydrolases, N-terminal||Gamma-glutamyltranspeptidase	0.991846	2.79976e-10
ENST00000446053.1	ENSG00000234418.1	RP11-560I19.1	Annotated_lncRNA	ENST00000589070	ENSG00000184640	2018-09-09	-||Septin||Small GTP-binding protein domain||Septin-type guanine nucleotide-binding (G) domain||Septin 9||P-loop containing nucleoside triphosphate hydrolase	1	0
ENST00000446053.1	ENSG00000234418.1	RP11-560I19.1	Annotated_lncRNA	ENST00000414204	ENSG00000221988	PPT2	Alpha/Beta hydrolase fold||Alpha/beta hydrolase fold-1||Lysosomal thioesterase PPT2||Palmitoyl protein thioesterase	1	0
ENST00000446053.1	ENSG00000234418.1	RP11-560I19.1	Annotated_lncRNA	ENST00000522438	ENSG00000174032	SLC25A30	-||Mitochondrial brown fat uncoupling protein||Mitochondrial carrier domain||Mitochondrial substrate/solute carrier	1	0
ENST00000446053.1	ENSG00000234418.1	RP11-560I19.1	Annotated_lncRNA	ENST00000568141	ENSG00000103253	HAGHL	Hydroxyacylglutathione hydrolase||Metallo-beta-lactamase||Hydroxyacylglutathione hydrolase, C-terminal domain||-	0.9538	1.53363e-06
ENST00000446053.1	ENSG00000234418.1	RP11-560I19.1	Annotated_lncRNA	ENST00000373861	ENSG00000204140	CLPSL1	Colipase	1	0
ENST00000446053.1	ENSG00000234418.1	RP11-560I19.1	Annotated_lncRNA	ENST00000454011	ENSG00000067560	RHOA	Small GTP-binding protein domain||P-loop containing nucleoside triphosphate hydrolase||Small GTPase superfamily	0.995837	9.77551e-12
ENST00000446053.1	ENSG00000234418.1	RP11-560I19.1	Annotated_lncRNA	ENST00000392150	ENSG00000196437	ZNF569	Zinc finger, C2H2||-||Zinc finger, C2H2-like||Krueppel-associated box||Zinc finger C2H2-type/integrase DNA-binding domain	0.998152	1.69198e-13
ENST00000446053.1	ENSG00000234418.1	RP11-560I19.1	Annotated_lncRNA	ENST00000580145	ENSG00000249459	ZNF286B	Zinc finger C2H2-type/integrase DNA-binding domain||Zinc finger, C2H2||-||Zinc finger, C2H2-like	0.988345	1.66117e-09
ENST00000446053.1	ENSG00000234418.1	RP11-560I19.1	Annotated_lncRNA	ENST00000421087	ENSG00000198369	SPRED2	Sprouty||c-Kit-binding domain||WH1/EVH1 domain||-||PH domain-like	0.993995	6.08853e-11
ENST00000446053.1	ENSG00000234418.1	RP11-560I19.1	Annotated_lncRNA	ENST00000512695	ENSG00000131446	MGAT1	-||Nucleotide-diphospho-sugar transferases||Glycosyl transferase, family 13	0.991311	3.8451e-10
ENST00000446053.1	ENSG00000234418.1	RP11-560I19.1	Annotated_lncRNA	ENST00000356495	ENSG00000162896	PIGR	Immunoglobulin-like fold||Immunoglobulin V-set domain||Immunoglobulin subtype||Immunoglobulin-like domain	0.996401	4.72777e-12
ENST00000446053.1	ENSG00000234418.1	RP11-560I19.1	Annotated_lncRNA	ENST00000530081	ENSG00000166387	PPFIBP2	Liprin-beta-2||Sterile alpha motif domain||LAR-interacting protein, Liprin||Sterile alpha motif/pointed domain	1	0
ENST00000446053.1	ENSG00000234418.1	RP11-560I19.1	Annotated_lncRNA	ENST00000381558	ENSG00000130595	TNNT3	Troponin T||Troponin||Troponin T, fast skeletal muscle	1	0
ENST00000446053.1	ENSG00000234418.1	RP11-560I19.1	Annotated_lncRNA	ENST00000413956	ENSG00000197632	SERPINB2	Plasminogen activator inhibitor-2||Serpin, conserved site||Serpin domain||Serpin family	1	0
ENST00000446053.1	ENSG00000234418.1	RP11-560I19.1	Annotated_lncRNA	ENST00000457492	ENSG00000152082	MZT2B	MOZART2 family	0.994427	4.1942e-11
ENST00000446053.1	ENSG00000234418.1	RP11-560I19.1	Annotated_lncRNA	ENST00000395829	ENSG00000170638	TRABD	Pheromone shutdown, TraB	0.988769	1.38105e-09
ENST00000446053.1	ENSG00000234418.1	RP11-560I19.1	Annotated_lncRNA	ENST00000572759	ENSG00000132382	MYBBP1A	-||Armadillo-type fold||DNA polymerase V	0.996544	3.86002e-12
ENST00000446053.1	ENSG00000234418.1	RP11-560I19.1	Annotated_lncRNA	ENST00000428075	ENSG00000100106	TRIOBP	-||PH domain-like||Pleckstrin homology domain||TRIO and F-actin-binding protein	0.968199	2.42814e-07
ENST00000446053.1	ENSG00000234418.1	RP11-560I19.1	Annotated_lncRNA	ENST00000599794	ENSG00000105197	TIMM50	FCP1 homology domain||-||HAD-like domain||Mitochondrial import inner membrane translocase subunit Tim50	0.984332	7.24351e-09
ENST00000446053.1	ENSG00000234418.1	RP11-560I19.1	Annotated_lncRNA	ENST00000440927	ENSG00000146285	SCML4	Protein of unknown function DUF3588||Sterile alpha motif/pointed domain||Sterile alpha motif domain	0.961927	5.90964e-07
ENST00000446053.1	ENSG00000234418.1	RP11-560I19.1	Annotated_lncRNA	ENST00000316920	ENSG00000034152	MAP2K3	-||Protein kinase, ATP binding site||Serine/threonine-protein kinase, active site||Protein kinase-like domain||Protein kinase domain	0.960364	7.20785e-07
ENST00000446053.1	ENSG00000234418.1	RP11-560I19.1	Annotated_lncRNA	ENST00000369835	ENSG00000102119	EMD	LEM domain||-||LEM/LEM-like domain	0.997208	1.32894e-12
ENST00000446053.1	ENSG00000234418.1	RP11-560I19.1	Annotated_lncRNA	ENST00000540242	ENSG00000159403	C1R	Serine proteases, trypsin family, serine active site||Serine proteases, trypsin domain||EGF-like calcium-binding domain||EGF-type aspartate/asparagine hydroxylation site||Peptidase S1A, chymotrypsin family||EGF-like, conserved site||EGF-like calcium-bindi	0.956249	1.17295e-06
ENST00000446053.1	ENSG00000234418.1	RP11-560I19.1	Annotated_lncRNA	ENST00000563270	ENSG00000167526	RPL13	Ribosomal protein L13e, conserved site||Ribosomal protein L13e	0.992563	1.7692e-10
ENST00000446053.1	ENSG00000234418.1	RP11-560I19.1	Annotated_lncRNA	ENST00000544708	ENSG00000256374	PPIAL4D	Cyclophilin-type peptidyl-prolyl cis-trans isomerase||Cyclophilin-like domain||Cyclophilin-type peptidyl-prolyl cis-trans isomerase domain||Cyclophilin-type peptidyl-prolyl cis-trans isomerase, conserved site	1	0
ENST00000446053.1	ENSG00000234418.1	RP11-560I19.1	Annotated_lncRNA	ENST00000519030	ENSG00000104408	EIF3E	Winged helix-turn-helix DNA-binding domain||Eukaryotic translation initiation factor 3 subunit E||Eukaryotic translation initiation factor 3 subunit E, N-terminal||Proteasome component (PCI) domain	0.963362	4.88861e-07
ENST00000446053.1	ENSG00000234418.1	RP11-560I19.1	Annotated_lncRNA	ENST00000431355	ENSG00000043143	JADE2	Zinc finger, PHD-type, conserved site||Zinc finger, FYVE/PHD-type||Zinc finger, PHD-finger||Zinc finger, RING/FYVE/PHD-type||-||Enhancer of polycomb-like, N-terminal||Zinc finger, PHD-type	0.999993	0
ENST00000446053.1	ENSG00000234418.1	RP11-560I19.1	Annotated_lncRNA	ENST00000559336	ENSG00000090661	CERS4	Ceramide synthase component Lag1/Lac1||Homeodomain-like||TRAM/LAG1/CLN8 homology domain||Homeobox domain	1	0
ENST00000446053.1	ENSG00000234418.1	RP11-560I19.1	Annotated_lncRNA	ENST00000535106	ENSG00000136631	VPS45	Sec1-like protein||Sec1-like, domain 2	0.971721	1.35826e-07
ENST00000446053.1	ENSG00000234418.1	RP11-560I19.1	Annotated_lncRNA	ENST00000569141	ENSG00000005187	ACSM3	AMP-dependent synthetase/ligase||-||AMP-binding enzyme C-terminal domain||AMP-binding, conserved site	1	0
ENST00000446053.1	ENSG00000234418.1	RP11-560I19.1	Annotated_lncRNA	ENST00000583369	ENSG00000109062	SLC9A3R1	PDZ domain||Na(+)/H(+) exchange regulatory cofactor NHERF-1||Na(+)/H(+) exchange regulatory cofactor NHERF||EBP50, C-terminal	0.999829	0
ENST00000446053.1	ENSG00000234418.1	RP11-560I19.1	Annotated_lncRNA	ENST00000415524	ENSG00000147874	HAUS6	HAUS augmin-like complex subunit 6||HAUS augmin-like complex subunit 6, N-terminal	1	0
ENST00000446053.1	ENSG00000234418.1	RP11-560I19.1	Annotated_lncRNA	ENST00000512772	ENSG00000083857	FAT1	EGF-like calcium-binding, conserved site||EGF-like, conserved site||EGF-like domain||Cadherin-like||EGF-type aspartate/asparagine hydroxylation site||EGF-like calcium-binding domain||Cadherin||Cadherin conserved site||Laminin G domain||Concanavalin A-like	1	0
ENST00000446053.1	ENSG00000234418.1	RP11-560I19.1	Annotated_lncRNA	ENST00000475304	ENSG00000231925	TAPBP	Immunoglobulin-like fold||Tapasin||Immunoglobulin-like domain||Immunoglobulin C1-set||-	0.971008	1.53652e-07
ENST00000446053.1	ENSG00000234418.1	RP11-560I19.1	Annotated_lncRNA	ENST00000424563	ENSG00000061938	TNK2	Cdc42 binding domain-like||Serine-threonine/tyrosine-protein kinase catalytic domain||Tyrosine-protein kinase, catalytic domain||Protein kinase, ATP binding site||SH3 domain||UBA-like||Sterile alpha motif/pointed domain||Tyrosine-protein kinase, active si	0.999959	0
ENST00000446053.1	ENSG00000234418.1	RP11-560I19.1	Annotated_lncRNA	ENST00000457183	ENSG00000169231	THBS3	Thrombospondin, type 3-like repeat||Thrombospondin-3||EGF-like, conserved site||EGF-like calcium-binding, conserved site||EGF-like domain||TSP type-3 repeat||Concanavalin A-like lectin/glucanase domain||Thrombospondin/cartilage oligomeric matrix protein,	1	0
ENST00000446053.1	ENSG00000234418.1	RP11-560I19.1	Annotated_lncRNA	ENST00000370231	ENSG00000183479	TREX2	Exonuclease, RNase T/DNA polymerase III||Ribonuclease H-like domain	0.98901	1.2396e-09
ENST00000446053.1	ENSG00000234418.1	RP11-560I19.1	Annotated_lncRNA	ENST00000517552	ENSG00000104635	SLC39A14	-||Zinc/iron permease	0.999984	0
ENST00000446053.1	ENSG00000234418.1	RP11-560I19.1	Annotated_lncRNA	ENST00000519936	ENSG00000164684	ZNF704	Zinc finger, C2H2||-	1	0
ENST00000446053.1	ENSG00000234418.1	RP11-560I19.1	Annotated_lncRNA	ENST00000424568	ENSG00000080189	SLC35C2	Sugar phosphate transporter domain	1	0
ENST00000446053.1	ENSG00000234418.1	RP11-560I19.1	Annotated_lncRNA	ENST00000436333	ENSG00000103152	MPG	Methylpurine-DNA glycosylase (MPG)||Formyl transferase, C-terminal-like	0.959275	8.23824e-07
ENST00000446053.1	ENSG00000234418.1	RP11-560I19.1	Annotated_lncRNA	ENST00000535555	ENSG00000111731	C2CD5	-||Uncharacterised protein family UPF0145||C2 domain	1	0
ENST00000446053.1	ENSG00000234418.1	RP11-560I19.1	Annotated_lncRNA	ENST00000587636	ENSG00000088256	GNA11	P-loop containing nucleoside triphosphate hydrolase||G-protein alpha subunit, group Q||G protein alpha subunit, helical insertion||Guanine nucleotide binding protein (G-protein), alpha subunit	0.959802	7.72639e-07
ENST00000446053.1	ENSG00000234418.1	RP11-560I19.1	Annotated_lncRNA	ENST00000580917	ENSG00000132591	ERAL1	Small GTP-binding protein domain||K homology domain, prokaryotic type||GTP binding domain||GTP-binding protein Era||Era-type guanine nucleotide-binding (G) domain||P-loop containing nucleoside triphosphate hydrolase||K homology domain-like, alpha/beta	1	0
ENST00000446053.1	ENSG00000234418.1	RP11-560I19.1	Annotated_lncRNA	ENST00000587885	ENSG00000160888	IER2	Immediate early response	0.99976	0
ENST00000446053.1	ENSG00000234418.1	RP11-560I19.1	Annotated_lncRNA	ENST00000599291	ENSG00000105538	RASIP1	-||Dilute domain||SMAD/FHA domain||Forkhead-associated (FHA) domain||Ubiquitin-related domain||Ras-associating (RA) domain	1	0
ENST00000446053.1	ENSG00000234418.1	RP11-560I19.1	Annotated_lncRNA	ENST00000368233	ENSG00000163382	NAXE	YjeF N-terminal domain||YjeF N-terminal domain-containing protein, eukaryotes	0.953151	1.64255e-06
ENST00000446053.1	ENSG00000234418.1	RP11-560I19.1	Annotated_lncRNA	ENST00000485460	ENSG00000168291	PDHB	Transketolase-like, pyrimidine-binding domain||Transketolase, C-terminal domain||Transketolase family||Pyruvate dehydrogenase E1 component subunit beta||Transketolase C-terminal/Pyruvate-ferredoxin oxidoreductase domain II||Thiamin diphosphate-binding fol	1	0
ENST00000446053.1	ENSG00000234418.1	RP11-560I19.1	Annotated_lncRNA	ENST00000453740	ENSG00000185049	NELFA	Negative elongation factor A	1	0
ENST00000446053.1	ENSG00000234418.1	RP11-560I19.1	Annotated_lncRNA	ENST00000556246	ENSG00000258453	OR11H2	GPCR, rhodopsin-like, 7TM||Olfactory receptor||G protein-coupled receptor, rhodopsin-like	0.964982	3.90998e-07
ENST00000446053.1	ENSG00000234418.1	RP11-560I19.1	Annotated_lncRNA	ENST00000592202	ENSG00000126254	RBM42	-||RNA recognition motif domain||Nucleotide-binding alpha-beta plait domain	1	0
ENST00000446053.1	ENSG00000234418.1	RP11-560I19.1	Annotated_lncRNA	ENST00000394207	ENSG00000165861	ZFYVE1	FYVE zinc finger||P-loop containing nucleoside triphosphate hydrolase||Zinc finger, RING/FYVE/PHD-type||Zinc finger, FYVE-related||Zinc finger, FYVE/PHD-type	1	0
ENST00000446053.1	ENSG00000234418.1	RP11-560I19.1	Annotated_lncRNA	ENST00000533809	ENSG00000136153	LMO7	Domain of unknown function DUF4757||-||Calponin homology domain||LIM domain only protein 7||Smooth muscle protein/calponin||PDZ domain||Zinc finger, LIM-type	0.951362	1.97506e-06
ENST00000446053.1	ENSG00000234418.1	RP11-560I19.1	Annotated_lncRNA	ENST00000541380	ENSG00000111348	ARHGDIB	Immunoglobulin E-set||Rho GDP-dissociation inhibitor domain||Rho protein GDP-dissociation inhibitor	0.958071	9.51138e-07
ENST00000446053.1	ENSG00000234418.1	RP11-560I19.1	Annotated_lncRNA	ENST00000562346	ENSG00000103174	NAGPA	EGF-like domain||EGF-like, conserved site||-||Phosphodiester glycosidase	0.977548	4.32739e-08
ENST00000446053.1	ENSG00000234418.1	RP11-560I19.1	Annotated_lncRNA	ENST00000551035	ENSG00000135506	OS9	Mannose-6-phosphate receptor binding domain||Glucosidase II beta subunit-like||-	0.984923	5.98203e-09
ENST00000446053.1	ENSG00000234418.1	RP11-560I19.1	Annotated_lncRNA	ENST00000543365	ENSG00000180448	ARHGAP45	-||Protein kinase C-like, phorbol ester/diacylglycerol-binding domain||Rho GTPase-activating protein domain||FCH domain||Rho GTPase activation protein||F-BAR domain	1	0
ENST00000446053.1	ENSG00000234418.1	RP11-560I19.1	Annotated_lncRNA	ENST00000593600	ENSG00000125648	SLC25A23	EF-Hand 1, calcium-binding site||Mitochondrial carrier protein||Mitochondrial carrier domain||EF-hand domain||EF-hand domain pair||Mitochondrial substrate/solute carrier	0.993291	1.05808e-10
ENST00000446053.1	ENSG00000234418.1	RP11-560I19.1	Annotated_lncRNA	ENST00000583510	ENSG00000176809	LRRC37A3	LRRC37A/B like protein 1, C-terminal||Leucine-rich repeat-containing protein 37, N-terminal||Leucine-rich repeat, typical subtype||Leucine-rich repeat||Leucine-rich repeat-containing protein 37A/B-like||Leucine-rich repeat domain, L domain-like	0.981209	1.78791e-08
ENST00000446053.1	ENSG00000234418.1	RP11-560I19.1	Annotated_lncRNA	ENST00000433934	ENSG00000078814	MYH7B	Myosin, N-terminal, SH3-like||P-loop containing nucleoside triphosphate hydrolase||Myosin-like IQ motif-containing domain||Myosin tail||Myosin head, motor domain||IQ motif, EF-hand binding site	0.957188	1.05397e-06
ENST00000446053.1	ENSG00000234418.1	RP11-560I19.1	Annotated_lncRNA	ENST00000419245	ENSG00000178234	GALNT11	Nucleotide-diphospho-sugar transferases||Glycosyltransferase 2-like||-||Ricin B, lectin domain	1	0
ENST00000446053.1	ENSG00000234418.1	RP11-560I19.1	Annotated_lncRNA	ENST00000542324	ENSG00000062485	CS	Citrate synthase active site||Citrate synthase-like, small alpha subdomain||-||Citrate synthase, eukaryotic-type||Citrate synthase-like, large alpha subdomain||Citrate synthase	1	0
ENST00000446053.1	ENSG00000234418.1	RP11-560I19.1	Annotated_lncRNA	ENST00000595465	ENSG00000011243	AKAP8L	A-kinase anchoring protein 95 (AKAP95)||-	0.981148	1.81679e-08
ENST00000446053.1	ENSG00000234418.1	RP11-560I19.1	Annotated_lncRNA	ENST00000554237	ENSG00000071246	VASH1	-||Vasohibin-1||Vasohibin	0.973106	1.05912e-07
ENST00000446053.1	ENSG00000234418.1	RP11-560I19.1	Annotated_lncRNA	ENST00000536788	ENSG00000111319	SCNN1A	Epithelial sodium channel||Na+ channel, amiloride-sensitive, conserved site||Na+ channel, amiloride-sensitive	1	0
ENST00000446053.1	ENSG00000234418.1	RP11-560I19.1	Annotated_lncRNA	ENST00000544404	ENSG00000162813	BPNT1	Inositol monophosphatase||Inositol monophosphatase, metal-binding site||Inositol monophosphatase, conserved site	0.979265	2.91536e-08
ENST00000446053.1	ENSG00000234418.1	RP11-560I19.1	Annotated_lncRNA	ENST00000418133	ENSG00000100266	PACSIN2	SH3 domain||FCH domain||Protein kinase C and casein kinase substrate in neurons protein 2||F-BAR domain	0.998869	1.46549e-14
ENST00000446053.1	ENSG00000234418.1	RP11-560I19.1	Annotated_lncRNA	ENST00000357750	ENSG00000068001	HYAL2	Hyaluronidase||Aldolase-type TIM barrel||Glycoside hydrolase superfamily	0.986087	4.01058e-09
ENST00000446053.1	ENSG00000234418.1	RP11-560I19.1	Annotated_lncRNA	ENST00000427649	ENSG00000204120	GIGYF2	GYF domain||-	0.994137	5.4047e-11
ENST00000446053.1	ENSG00000234418.1	RP11-560I19.1	Annotated_lncRNA	ENST00000543042	ENSG00000162129	CLPB	Clp ATPase, C-terminal||Ankyrin repeat-containing domain||ClpA/B family||Ankyrin repeat||-||AAA+ ATPase domain||P-loop containing nucleoside triphosphate hydrolase||ATPase, AAA-type, core	0.999999	0
ENST00000446053.1	ENSG00000234418.1	RP11-560I19.1	Annotated_lncRNA	ENST00000292901	ENSG00000223609	HBD	Globin-like||Globin||Globin/Protoglobin||Haemoglobin, beta-type	1	0
ENST00000446053.1	ENSG00000234418.1	RP11-560I19.1	Annotated_lncRNA	ENST00000404171	ENSG00000100362	PVALB	EF-Hand 1, calcium-binding site||EF-hand domain||Parvalbumin||EF-hand domain pair	0.998898	1.28786e-14
ENST00000446053.1	ENSG00000234418.1	RP11-560I19.1	Annotated_lncRNA	ENST00000452489	ENSG00000119383	PTPA	Phosphotyrosyl phosphatase activator, PTPA	0.999936	0
ENST00000446053.1	ENSG00000234418.1	RP11-560I19.1	Annotated_lncRNA	ENST00000367580	ENSG00000153029	MR1	Immunoglobulin-like domain||MHC class I alpha chain||Immunoglobulin-like fold||MHC class I-like antigen recognition-like||MHC classes I/II-like antigen recognition protein||Immunoglobulin/major histocompatibility complex, conserved site||MHC class I alpha	0.999838	0
ENST00000446053.1	ENSG00000234418.1	RP11-560I19.1	Annotated_lncRNA	ENST00000503385	ENSG00000164023	SGMS2	-||Sphingomyelin synthase-like domain	0.999983	0
ENST00000446053.1	ENSG00000234418.1	RP11-560I19.1	Annotated_lncRNA	ENST00000456400	ENSG00000118705	RPN2	Dolichyl-diphosphooligosaccharide--protein glycosyltransferase subunit Swp1	0.991873	2.75459e-10
ENST00000446053.1	ENSG00000234418.1	RP11-560I19.1	Annotated_lncRNA	ENST00000375810	ENSG00000204420	C6orf25	G6B family	0.990895	4.8522e-10
ENST00000446053.1	ENSG00000234418.1	RP11-560I19.1	Annotated_lncRNA	ENST00000451363	ENSG00000142327	RNPEPL1	Peptidase M1, alanine aminopeptidase/leukotriene A4 hydrolase||Peptidase M1, membrane alanine aminopeptidase, N-terminal||Peptidase M1, leukotriene A4 hydrolase/aminopeptidase C-terminal||Armadillo-type fold	0.9892	1.13623e-09
ENST00000446053.1	ENSG00000234418.1	RP11-560I19.1	Annotated_lncRNA	ENST00000539787	ENSG00000087088	BAX	Bcl2-like||Apoptosis regulator, Bcl-2, BH1 motif, conserved site||Apoptosis regulator, Bcl-2, BH3 motif, conserved site||Apoptosis regulator, Bcl-2, BH2 motif, conserved site||Blc2 family||-||Apoptosis regulator BAX	0.962805	5.26706e-07
ENST00000446053.1	ENSG00000234418.1	RP11-560I19.1	Annotated_lncRNA	ENST00000572255	ENSG00000189067	LITAF	-||LPS-induced tumour necrosis factor alpha factor	0.962492	5.48928e-07
ENST00000446053.1	ENSG00000234418.1	RP11-560I19.1	Annotated_lncRNA	ENST00000443962	ENSG00000084090	STARD7	START domain||START-like domain	0.964206	4.35731e-07
ENST00000446053.1	ENSG00000234418.1	RP11-560I19.1	Annotated_lncRNA	ENST00000429040	ENSG00000143570	SLC39A1	Zinc/iron permease||-	0.991057	4.43771e-10
ENST00000446053.1	ENSG00000234418.1	RP11-560I19.1	Annotated_lncRNA	ENST00000437775	ENSG00000106077	ABHD11	Alpha/Beta hydrolase fold||Alpha/beta hydrolase fold-1	1	0
ENST00000446053.1	ENSG00000234418.1	RP11-560I19.1	Annotated_lncRNA	ENST00000412278	ENSG00000248643	RBM14-RBM4	RNA recognition motif domain||Nucleotide-binding alpha-beta plait domain||Zinc finger, CCHC-type	0.998337	9.99201e-14
ENST00000446053.1	ENSG00000234418.1	RP11-560I19.1	Annotated_lncRNA	ENST00000306750	ENSG00000244005	NFS1	Pyridoxal phosphate-dependent transferase, major region, subdomain 1||Aminotransferase class V domain||Pyridoxal phosphate-dependent transferase, major region, subdomain 2||Cysteine desulfurase||Pyridoxal phosphate-dependent transferase||Cysteine desulfur	0.965836	3.46102e-07
ENST00000446053.1	ENSG00000234418.1	RP11-560I19.1	Annotated_lncRNA	ENST00000368710	ENSG00000196754	S100A2	S100/Calbindin-D9k, conserved site||EF-hand domain pair||EF-hand domain||S100/CaBP-9k-type, calcium binding, subdomain||EF-Hand 1, calcium-binding site	1	0
ENST00000446053.1	ENSG00000234418.1	RP11-560I19.1	Annotated_lncRNA	ENST00000465370	ENSG00000073969	NSF	ATPase, AAA-type, conserved site||CDC48 domain 2-like||AAA+ ATPase domain||P-loop containing nucleoside triphosphate hydrolase||CDC48, domain 2||CDC48, N-terminal subdomain||ATPase, AAA-type, core||Aspartate decarboxylase-like domain	1	0
ENST00000446053.1	ENSG00000234418.1	RP11-560I19.1	Annotated_lncRNA	ENST00000461727	ENSG00000187017	ESPN	-||WH2 domain||Ankyrin repeat||Ankyrin repeat-containing domain||Espin	1	0
ENST00000446053.1	ENSG00000234418.1	RP11-560I19.1	Annotated_lncRNA	ENST00000635883	ENSG00000175344	CHRNA7	Neurotransmitter-gated ion-channel||Nicotinic acetylcholine-gated receptor, transmembrane domain||Neurotransmitter-gated ion-channel transmembrane domain||Neurotransmitter-gated ion-channel, conserved site||Nicotinic acetylcholine receptor||Neurotransmitt	0.981992	1.44722e-08
ENST00000446053.1	ENSG00000234418.1	RP11-560I19.1	Annotated_lncRNA	ENST00000422781	ENSG00000067560	RHOA	Small GTP-binding protein domain||P-loop containing nucleoside triphosphate hydrolase||Small GTPase superfamily	0.966852	2.9811e-07
ENST00000446053.1	ENSG00000234418.1	RP11-560I19.1	Annotated_lncRNA	ENST00000485569	ENSG00000122545	2018-09-07	Septin-type guanine nucleotide-binding (G) domain||-||Septin||Septin 7||P-loop containing nucleoside triphosphate hydrolase	0.998694	2.9754e-14
ENST00000446053.1	ENSG00000234418.1	RP11-560I19.1	Annotated_lncRNA	ENST00000403290	ENSG00000133794	ARNTL	Myc-type, basic helix-loop-helix (bHLH) domain||PAS fold||Nuclear translocator||PAC motif||PAS domain||-	0.999025	6.88338e-15
ENST00000446053.1	ENSG00000234418.1	RP11-560I19.1	Annotated_lncRNA	ENST00000514182	ENSG00000144655	CSRNP1	Cysteine/serine-rich nuclear protein, N-terminal domain||Cysteine/serine-rich nuclear protein family	1	0
ENST00000446053.1	ENSG00000234418.1	RP11-560I19.1	Annotated_lncRNA	ENST00000371706	ENSG00000148396	SEC16A	COPII coat assembly protein, Sec16||Sec16, central conserved domain||Ancestral coatomer element 1, Sec16/Sec31	0.970846	1.57937e-07
ENST00000446053.1	ENSG00000234418.1	RP11-560I19.1	Annotated_lncRNA	ENST00000472598	ENSG00000102003	SYP	Synaptophysin||Synaptophysin/synaptoporin||Marvel domain	0.964434	4.22178e-07
ENST00000446053.1	ENSG00000234418.1	RP11-560I19.1	Annotated_lncRNA	ENST00000257248	ENSG00000134812	GIF	-||Domain of unknown function DUF4430||Cobalamin (vitamin B12)-binding transporter, eukaryotic	0.997531	7.1898e-13
ENST00000446053.1	ENSG00000234418.1	RP11-560I19.1	Annotated_lncRNA	ENST00000327157	ENSG00000178257	PRM3	Protamine-P3	1	0
ENST00000446053.1	ENSG00000234418.1	RP11-560I19.1	Annotated_lncRNA	ENST00000359171	ENSG00000110713	NUP98	Nucleoporin FG repeat||-||Nuclear protein 96||Peptidase S59, nucleoporin	0.999999	0
ENST00000446053.1	ENSG00000234418.1	RP11-560I19.1	Annotated_lncRNA	ENST00000340979	ENSG00000163565	IFI16	HIN-200/IF120x||DAPIN domain||Death-like domain||Nucleic acid-binding, OB-fold	0.999976	0
ENST00000446053.1	ENSG00000234418.1	RP11-560I19.1	Annotated_lncRNA	ENST00000529699	ENSG00000008517	IL32	Interleukin-32	1	0
ENST00000446053.1	ENSG00000234418.1	RP11-560I19.1	Annotated_lncRNA	ENST00000592675	ENSG00000197256	KANK2	-||Ankyrin repeat-containing domain||Ankyrin repeat||Kank N-terminal motif	1	0
ENST00000446053.1	ENSG00000234418.1	RP11-560I19.1	Annotated_lncRNA	ENST00000614659	ENSG00000101298	SNPH	Syntaphilin/Syntabulin||Syntaphilin	0.961889	5.93913e-07
ENST00000446053.1	ENSG00000234418.1	RP11-560I19.1	Annotated_lncRNA	ENST00000531068	ENSG00000014216	CAPN1	Peptidase C2, calpain family||Peptidase C2, calpain, catalytic domain||Cysteine peptidase, cysteine active site||EF-hand domain||EF-hand domain pair||Calpain-1||Peptidase C2, calpain, domain III||EF-Hand 1, calcium-binding site||Peptidase C2, calpain, lar	1	0
ENST00000446053.1	ENSG00000234418.1	RP11-560I19.1	Annotated_lncRNA	ENST00000354589	ENSG00000178209	PLEC	Calponin homology domain||Spectrin/alpha-actinin||Plectin repeat||Plectin||Plectin/S10, N-terminal||Actinin-type actin-binding domain, conserved site	0.957089	1.06607e-06
ENST00000446053.1	ENSG00000234418.1	RP11-560I19.1	Annotated_lncRNA	ENST00000422806	ENSG00000235608	NKX1-1	Homeobox, conserved site||Homeodomain-like||Homeodomain, metazoa||Homeobox domain	1	0
ENST00000446053.1	ENSG00000234418.1	RP11-560I19.1	Annotated_lncRNA	ENST00000590300	ENSG00000108669	CYTH1	Sec7 domain||-||PH domain-like||Sec7 domain, alpha orthogonal bundle||Pleckstrin homology domain	1	0
ENST00000446053.1	ENSG00000234418.1	RP11-560I19.1	Annotated_lncRNA	ENST00000376075	ENSG00000131055	COX4I2	Cytochrome c oxidase subunit IV family||Cytochrome c oxidase subunit IV	1	0
ENST00000446053.1	ENSG00000234418.1	RP11-560I19.1	Annotated_lncRNA	ENST00000340622	ENSG00000181220	ZNF746	Krueppel-associated box||Zinc finger C2H2-type/integrase DNA-binding domain||Protein of unknown function DUF3669, zinc finger protein||Zinc finger, C2H2||Zinc finger, C2H2-like	0.958384	9.16573e-07
ENST00000446053.1	ENSG00000234418.1	RP11-560I19.1	Annotated_lncRNA	ENST00000588174	ENSG00000198551	ZNF627	Zinc finger, C2H2||-||Zinc finger, C2H2-like||Zinc finger C2H2-type/integrase DNA-binding domain||Krueppel-associated box	1	0
ENST00000446053.1	ENSG00000234418.1	RP11-560I19.1	Annotated_lncRNA	ENST00000407755	ENSG00000128191	DGCR8	Double-stranded RNA-binding domain||WW domain||-	0.975383	6.83194e-08
ENST00000446053.1	ENSG00000234418.1	RP11-560I19.1	Annotated_lncRNA	ENST00000568773	ENSG00000130731	METTL26	S-adenosyl-L-methionine-dependent methyltransferase||Protein of unknown function DUF938	1	0
ENST00000446053.1	ENSG00000234418.1	RP11-560I19.1	Annotated_lncRNA	ENST00000522463	ENSG00000055163	CYFIP2	Protein of unknown function DUF1394||Cytoplasmic FMR1-interacting	1	0
ENST00000446053.1	ENSG00000234418.1	RP11-560I19.1	Annotated_lncRNA	ENST00000530337	ENSG00000079459	FDFT1	Squalene/phytoene synthase||Farnesyl-diphosphate farnesyltransferase||Isoprenoid synthase domain||-||Squalene/phytoene synthase, conserved site	0.960779	6.84326e-07
ENST00000446053.1	ENSG00000234418.1	RP11-560I19.1	Annotated_lncRNA	ENST00000632686	ENSG00000140479	PCSK6	Proteinase inhibitor, propeptide||Peptidase S8, subtilisin-related||Growth factor receptor cysteine-rich domain||Peptidase S8, subtilisin, Ser-active site||Furin-like repeat||PLAC||Growth factor receptor domain 4||Peptidase S8/S53 domain||Peptidase S8, su	0.996006	7.95053e-12
ENST00000446053.1	ENSG00000234418.1	RP11-560I19.1	Annotated_lncRNA	ENST00000534454	ENSG00000021762	OSBPL5	-||PH domain-like||Pleckstrin homology domain||Oxysterol-binding protein||Oxysterol-binding protein, conserved site	0.959118	8.39591e-07
ENST00000446053.1	ENSG00000234418.1	RP11-560I19.1	Annotated_lncRNA	ENST00000409402	ENSG00000134278	SPIRE1	KIND domain||Protein Spire||Protein Spire1||Zinc finger, RING/FYVE/PHD-type||Zinc finger, FYVE/PHD-type	0.999998	0
ENST00000446053.1	ENSG00000234418.1	RP11-560I19.1	Annotated_lncRNA	ENST00000381208	ENSG00000129197	RPAIN	RPA-interacting protein, central domain||RPA-interacting protein||RPA-interacting protein, C-terminal domain||RPA-interacting protein, N-terminal domain	0.993289	1.06037e-10
ENST00000446053.1	ENSG00000234418.1	RP11-560I19.1	Annotated_lncRNA	ENST00000262113	ENSG00000036448	MYOM2	Fibronectin type III||Immunoglobulin-like domain||Immunoglobulin subtype||Immunoglobulin-like fold||Immunoglobulin I-set||Immunoglobulin subtype 2	0.950442	2.16582e-06
ENST00000446053.1	ENSG00000234418.1	RP11-560I19.1	Annotated_lncRNA	ENST00000293190	ENSG00000161509	GRIN2C	Periplasmic binding protein-like I||Ionotropic glutamate receptor, metazoa||Ionotropic glutamate receptor||Ionotropic glutamate receptor, L-glutamate and glycine-binding domain||Receptor, ligand binding region||Glutamate [NMDA] receptor, epsilon subunit,	0.953551	1.57467e-06
ENST00000446053.1	ENSG00000234418.1	RP11-560I19.1	Annotated_lncRNA	ENST00000493252	ENSG00000124228	DDX27	DEAD/DEAH box helicase domain||P-loop containing nucleoside triphosphate hydrolase||Helicase, C-terminal||RNA helicase, DEAD-box type, Q motif||ATP-dependent RNA helicase DEAD-box, conserved site||-||Helicase superfamily 1/2, ATP-binding domain	0.951982	1.85431e-06
ENST00000446053.1	ENSG00000234418.1	RP11-560I19.1	Annotated_lncRNA	ENST00000613483	ENSG00000008517	IL32	Interleukin-32	0.999001	7.99361e-15
ENST00000446053.1	ENSG00000234418.1	RP11-560I19.1	Annotated_lncRNA	ENST00000539696	ENSG00000110921	MVK	Ribosomal protein S5 domain 2-type fold, subgroup||GHMP kinase, C-terminal domain||Ribosomal protein S5 domain 2-type fold||Mevalonate/galactokinase||GHMP kinase N-terminal domain||Mevalonate kinase||GHMP kinase, ATP-binding, conserved site	0.990817	5.06341e-10
ENST00000446053.1	ENSG00000234418.1	RP11-560I19.1	Annotated_lncRNA	ENST00000409065	ENSG00000115275	MOGS	Glycoside hydrolase family 63||Glycosyl hydrolase family 63, N-terminal||Glycosyl hydrolase family 63, C-terminal||Six-hairpin glycosidase-like	0.991595	3.25796e-10
ENST00000446053.1	ENSG00000234418.1	RP11-560I19.1	Annotated_lncRNA	ENST00000359759	ENSG00000182871	COL18A1	C-type lectin-like||Collagenase NC10/endostatin||Laminin G domain||Concanavalin A-like lectin/glucanase domain||Domain of unknown function DUF959, collagen XVIII, N-terminal||Collagen triple helix repeat||C-type lectin fold||Frizzled domain	0.96415	4.39092e-07
ENST00000446053.1	ENSG00000234418.1	RP11-560I19.1	Annotated_lncRNA	ENST00000568292	ENSG00000062038	CDH3	-||Cadherin, cytoplasmic domain||Cadherin-like||Cadherin prodomain||Cadherin conserved site||Cadherin||Catenin binding domain	1	0
ENST00000446053.1	ENSG00000234418.1	RP11-560I19.1	Annotated_lncRNA	ENST00000564500	ENSG00000140398	NEIL1	DNA glycosylase/AP lyase, H2TH DNA-binding||-||Formamidopyrimidine-DNA glycosylase, catalytic domain||Endonuclease VIII-like 1, DNA binding||Ribosomal protein S13-like, H2TH	0.952244	1.80508e-06
ENST00000446053.1	ENSG00000234418.1	RP11-560I19.1	Annotated_lncRNA	ENST00000504226	ENSG00000134363	FST	Kazal domain||Follistatin/Osteonectin EGF domain||Follistatin-like, N-terminal||TB domain	1	0
ENST00000446053.1	ENSG00000234418.1	RP11-560I19.1	Annotated_lncRNA	ENST00000576994	ENSG00000167264	DUS2	Aldolase-type TIM barrel||tRNA-dihydrouridine synthase, conserved site||tRNA-dihydrouridine synthase||Double-stranded RNA-binding domain	1	0
ENST00000446053.1	ENSG00000234418.1	RP11-560I19.1	Annotated_lncRNA	ENST00000625622	ENSG00000118495	PLAGL1	Zinc finger C2H2-type/integrase DNA-binding domain||C2H2- zinc finger protein family||Zinc finger protein PLAGL1||Zinc finger, C2H2||-||Zinc finger, C2H2-like	0.987318	2.52915e-09
ENST00000446053.1	ENSG00000234418.1	RP11-560I19.1	Annotated_lncRNA	ENST00000397092	ENSG00000164850	GPER1	GPCR, rhodopsin-like, 7TM||-||G protein-coupled receptor, rhodopsin-like	1	0
ENST00000446053.1	ENSG00000234418.1	RP11-560I19.1	Annotated_lncRNA	ENST00000569300	ENSG00000103365	GGA2	Coatomer/clathrin adaptor appendage, Ig-like subdomain||Clathrin adaptor, gamma-adaptin, appendage||VHS domain||Clathrin adaptor, alpha/beta/gamma-adaptin, appendage, Ig-like subdomain||GAT domain||-||ENTH/VHS	1	0
ENST00000446053.1	ENSG00000234418.1	RP11-560I19.1	Annotated_lncRNA	ENST00000542611	ENSG00000188554	NBR1	PB1 domain||Zinc finger, ZZ-type||Ubiquitin-associated domain||-||Next to BRCA1, central domain||UBA-like	0.959551	7.96651e-07
ENST00000446053.1	ENSG00000234418.1	RP11-560I19.1	Annotated_lncRNA	ENST00000455341	ENSG00000184381	PLA2G6	Ankyrin repeat||Ankyrin repeat-containing domain||-||Patatin/Phospholipase A2-related||Acyl transferase/acyl hydrolase/lysophospholipase	1	0
ENST00000446053.1	ENSG00000234418.1	RP11-560I19.1	Annotated_lncRNA	ENST00000541044	ENSG00000166532	RIMKLB	ATP-grasp fold, RimK-type||Pre-ATP-grasp domain||ATP-grasp fold, subdomain 2||Ribosomal S6 modification enzyme RimK/Lysine biosynthesis enzyme LysX||ATP-grasp fold||ATP-grasp fold, subdomain 1	1	0
ENST00000446053.1	ENSG00000234418.1	RP11-560I19.1	Annotated_lncRNA	ENST00000498460	ENSG00000112130	RNF8	-||Zinc finger, RING-type, conserved site||SMAD/FHA domain||Forkhead-associated (FHA) domain||Zinc finger, RING-type||Zinc finger, RING/FYVE/PHD-type||E3 ubiquitin-protein ligase RNF8	0.993641	8.10139e-11
ENST00000446053.1	ENSG00000234418.1	RP11-560I19.1	Annotated_lncRNA	ENST00000604021	ENSG00000271271	UGT2A2	UDP-glucuronosyl/UDP-glucosyltransferase	1	0
ENST00000446053.1	ENSG00000234418.1	RP11-560I19.1	Annotated_lncRNA	ENST00000426292	ENSG00000147813	NAPRT	Quinolinate phosphoribosyl transferase, C-terminal||Nicotinate phosphoribosyltransferase family||Nicotinate phosphoribosyltransferase pncB-type	0.997659	5.52003e-13
ENST00000446053.1	ENSG00000234418.1	RP11-560I19.1	Annotated_lncRNA	ENST00000361818	ENSG00000034152	MAP2K3	-||Protein kinase, ATP binding site||Serine/threonine-protein kinase, active site||Protein kinase-like domain||Protein kinase domain	0.999532	2.22045e-16
ENST00000446053.1	ENSG00000234418.1	RP11-560I19.1	Annotated_lncRNA	ENST00000358571	ENSG00000196570	PFN3	Profilin1/2/3, vertebrate||Profilin||Profilin-3	1	0
ENST00000446053.1	ENSG00000234418.1	RP11-560I19.1	Annotated_lncRNA	ENST00000545499	ENSG00000133069	TMCC2	Testis-specific protein TEX28/transmembrane and coiled-coil domains protein	0.963031	5.11054e-07
ENST00000446053.1	ENSG00000234418.1	RP11-560I19.1	Annotated_lncRNA	ENST00000359894	ENSG00000129951	PLPPR3	Phospholipid phosphatase-related protein type 3||Phosphatidic acid phosphatase type 2/haloperoxidase	0.999999	0
ENST00000446053.1	ENSG00000234418.1	RP11-560I19.1	Annotated_lncRNA	ENST00000636886	ENSG00000164904	ALDH7A1	Aldehyde dehydrogenase domain||Aldehyde dehydrogenase N-terminal domain||-||Aldehyde dehydrogenase, C-terminal||Aldehyde dehydrogenase, glutamic acid active site||Aldehyde/histidinol dehydrogenase	0.999911	0
ENST00000446053.1	ENSG00000234418.1	RP11-560I19.1	Annotated_lncRNA	ENST00000613529	ENSG00000170633	RNF34	Zinc finger, RING-type||Zinc finger, RING/FYVE/PHD-type||Zinc finger, FYVE/PHD-type||-	0.952261	1.80195e-06
ENST00000446053.1	ENSG00000234418.1	RP11-560I19.1	Annotated_lncRNA	ENST00000526832	ENSG00000180900	SCRIB	Leucine-rich repeat, typical subtype||PDZ domain||Leucine-rich repeat||Leucine-rich repeat domain, L domain-like	1	0
ENST00000446053.1	ENSG00000234418.1	RP11-560I19.1	Annotated_lncRNA	ENST00000476779	ENSG00000203690	TCP10	T-complex protein 10 family	1	0
ENST00000446053.1	ENSG00000234418.1	RP11-560I19.1	Annotated_lncRNA	ENST00000436479	ENSG00000167615	LENG8	SAC3/GANP/THP3||-	0.980396	2.20642e-08
ENST00000446053.1	ENSG00000234418.1	RP11-560I19.1	Annotated_lncRNA	ENST00000586016	ENSG00000013306	SLC25A39	Mitochondrial carrier domain||Mitochondrial carrier protein||-||Mitochondrial substrate/solute carrier	0.999998	0
ENST00000446053.1	ENSG00000234418.1	RP11-560I19.1	Annotated_lncRNA	ENST00000557921	ENSG00000092330	TINF2	-||TERF1-interacting nuclear factor 2, N-terminal domain	0.958083	9.49821e-07
ENST00000446053.1	ENSG00000234418.1	RP11-560I19.1	Annotated_lncRNA	ENST00000377097	ENSG00000083067	TRPM3	Transient receptor potential cation channel subfamily M member 1||Transient receptor potential cation channel subfamily M member 3||TRPM, tetramerisation domain||Ion transport domain	1	0
ENST00000446053.1	ENSG00000234418.1	RP11-560I19.1	Annotated_lncRNA	ENST00000376317	ENSG00000012211	PRICKLE3	-||Zinc finger, LIM-type||PET domain	0.981618	1.60287e-08
ENST00000446053.1	ENSG00000234418.1	RP11-560I19.1	Annotated_lncRNA	ENST00000342348	ENSG00000008130	NADK	NAD kinase||-||ATP-NAD kinase, PpnK-type, all-beta||Inorganic polyphosphate/ATP-NAD kinase, domain 1||NAD kinase/diacylglycerol kinase-like domain	0.960193	7.36264e-07
ENST00000446053.1	ENSG00000234418.1	RP11-560I19.1	Annotated_lncRNA	ENST00000380576	ENSG00000049540	ELN	-||Tropoelastin	1	0
ENST00000446053.1	ENSG00000234418.1	RP11-560I19.1	Annotated_lncRNA	ENST00000555474	ENSG00000100554	ATP6V1D	ATPase, V1 complex, subunit D	1	0
ENST00000446053.1	ENSG00000234418.1	RP11-560I19.1	Annotated_lncRNA	ENST00000381683	ENSG00000100129	EIF3L	-||Translation initiation factor 3 complex subunit L||Tetratricopeptide-like helical domain	0.997061	1.71729e-12
ENST00000446053.1	ENSG00000234418.1	RP11-560I19.1	Annotated_lncRNA	ENST00000441668	ENSG00000100029	PES1	-||Pescadillo||BRCT domain	0.996056	7.46336e-12
ENST00000446053.1	ENSG00000234418.1	RP11-560I19.1	Annotated_lncRNA	ENST00000311380	ENSG00000165322	ARHGAP12	SH3 domain||PH domain-like||Rho GTPase-activating protein domain||WW domain||Rho GTPase activation protein||Pleckstrin homology domain||Rho GTPase activating protein	1	0
ENST00000446053.1	ENSG00000234418.1	RP11-560I19.1	Annotated_lncRNA	ENST00000411527	ENSG00000232629	HLA-DQB2	MHC classes I/II-like antigen recognition protein||Immunoglobulin-like fold||MHC class II, beta chain, N-terminal||Immunoglobulin-like domain||Immunoglobulin C1-set||MHC class II, alpha/beta chain, N-terminal||Immunoglobulin/major histocompatibility compl	1	0
ENST00000446053.1	ENSG00000234418.1	RP11-560I19.1	Annotated_lncRNA	ENST00000548246	ENSG00000008517	IL32	Interleukin-32	0.999992	0
ENST00000446053.1	ENSG00000234418.1	RP11-560I19.1	Annotated_lncRNA	ENST00000504452	ENSG00000152784	PRDM8	Zinc finger, C2H2||Zinc finger, C2H2-like||SET domain||Zinc finger C2H2-type/integrase DNA-binding domain	0.960782	6.84052e-07
ENST00000446053.1	ENSG00000234418.1	RP11-560I19.1	Annotated_lncRNA	ENST00000431431	ENSG00000129657	SEC14L1	-||GOLD domain||CRAL-TRIO lipid binding domain||PRELI/MSF1 domain||CRAL/TRIO, N-terminal domain	0.999966	0
ENST00000446053.1	ENSG00000234418.1	RP11-560I19.1	Annotated_lncRNA	ENST00000440077	ENSG00000012817	KDM5D	JmjC domain||Zinc finger, PHD-finger||Zinc finger, RING/FYVE/PHD-type||Zinc finger, PHD-type, conserved site||Zinc finger, PHD-type||Zinc finger, FYVE/PHD-type||ARID DNA-binding domain||JmjN domain||Zinc finger, C5HC2-type||Lysine-specific demethylase-lik	0.999989	0
ENST00000446053.1	ENSG00000234418.1	RP11-560I19.1	Annotated_lncRNA	ENST00000526884	ENSG00000170322	NFRKB	NFRKB winged helix-like domain||Nuclear factor related to kappa-B-binding protein||-	0.986564	3.37228e-09
ENST00000446053.1	ENSG00000234418.1	RP11-560I19.1	Annotated_lncRNA	ENST00000538434	ENSG00000178982	EIF3K	Winged helix-turn-helix DNA-binding domain||CSN8/PSMD8/EIF3K||Eukaryotic translation initiation factor 3 subunit K||Translation initiation factor 3, subunit 12, N-terminal, eukaryotic||Armadillo-type fold	0.997411	9.11715e-13
ENST00000446053.1	ENSG00000234418.1	RP11-560I19.1	Annotated_lncRNA	ENST00000434364	ENSG00000100335	MIEF1	-||Complex 1 LYR protein||Mab-21 domain	0.952976	1.67304e-06
ENST00000446053.1	ENSG00000234418.1	RP11-560I19.1	Annotated_lncRNA	ENST00000445776	ENSG00000159352	PSMD4	Ubiquitin interacting motif||von Willebrand factor, type A||Proteasome subunit Rpn10||-	1	0
ENST00000446053.1	ENSG00000234418.1	RP11-560I19.1	Annotated_lncRNA	ENST00000424449	ENSG00000137942	FNBP1L	SH3 domain||Formin-binding protein 1-like||F-BAR domain||FCH domain	0.983871	8.36591e-09
ENST00000446053.1	ENSG00000234418.1	RP11-560I19.1	Annotated_lncRNA	ENST00000580462	ENSG00000141026	MED9	Mediator of RNA polymerase II transcription subunit 9||-	1	0
ENST00000446053.1	ENSG00000234418.1	RP11-560I19.1	Annotated_lncRNA	ENST00000574229	ENSG00000167720	SRR	Serine/threonine dehydratase, pyridoxal-phosphate-binding site||Tryptophan synthase beta subunit-like PLP-dependent enzyme	1	0
ENST00000446053.1	ENSG00000234418.1	RP11-560I19.1	Annotated_lncRNA	ENST00000546561	ENSG00000127324	TSPAN8	Tetraspanin, EC2 domain||Tetraspanin||Tetraspanin/Peripherin||Tetraspanin, conserved site	1	0
ENST00000446053.1	ENSG00000234418.1	RP11-560I19.1	Annotated_lncRNA	ENST00000605140	ENSG00000271503	CCL5	C-C motif chemokine 5||CC chemokine, conserved site||Chemokine interleukin-8-like domain	0.999437	4.44089e-16
ENST00000446053.1	ENSG00000234418.1	RP11-560I19.1	Annotated_lncRNA	ENST00000605677	ENSG00000089356	FXYD3	-||Ion-transport regulator, FXYD motif	1	0
ENST00000446053.1	ENSG00000234418.1	RP11-560I19.1	Annotated_lncRNA	ENST00000598419	ENSG00000099331	MYO9B	-||Protein kinase C-like, phorbol ester/diacylglycerol-binding domain||Rho GTPase-activating protein domain||Ras-associating (RA) domain||Rho GTPase activation protein||Ubiquitin-related domain||Myosin head, motor domain||Unconventional myosin-IXb||IQ mot	1	0
ENST00000446053.1	ENSG00000234418.1	RP11-560I19.1	Annotated_lncRNA	ENST00000293826	ENSG00000248871	TNFSF12-TNFSF13	Tumour necrosis factor-like domain||Tumour necrosis factor, conserved site||Tumour necrosis factor domain	0.999999	0
ENST00000446053.1	ENSG00000234418.1	RP11-560I19.1	Annotated_lncRNA	ENST00000444191	ENSG00000172534	HCFC1	Immunoglobulin-like fold||Galactose oxidase, beta-propeller||Kelch repeat type 1||Kelch-type beta propeller||Fibronectin type III	1	0
ENST00000446053.1	ENSG00000234418.1	RP11-560I19.1	Annotated_lncRNA	ENST00000527256	ENSG00000134575	ACP2	Histidine acid phosphatase active site||Histidine phosphatase superfamily||Histidine phosphatase superfamily, clade-2	0.971905	1.31505e-07
ENST00000446053.1	ENSG00000234418.1	RP11-560I19.1	Annotated_lncRNA	ENST00000522546	ENSG00000169436	COL22A1	Collagen triple helix repeat||Concanavalin A-like lectin/glucanase domain||Laminin G domain||von Willebrand factor, type A	1	0
ENST00000446053.1	ENSG00000234418.1	RP11-560I19.1	Annotated_lncRNA	ENST00000589381	ENSG00000012061	ERCC1	Restriction endonuclease type II-like||ERCC1/RAD10/SWI10 family||RuvA domain 2-like||Helix-hairpin-helix motif	1	0
ENST00000446053.1	ENSG00000234418.1	RP11-560I19.1	Annotated_lncRNA	ENST00000533577	ENSG00000137501	SYTL2	Synaptotagmin-like protein 2||Rab-binding domain||-||Zinc finger, RING/FYVE/PHD-type||Zinc finger, FYVE/PHD-type||Synaptotagmin||C2 domain	0.990239	6.86388e-10
ENST00000446053.1	ENSG00000234418.1	RP11-560I19.1	Annotated_lncRNA	ENST00000409899	ENSG00000240583	AQP1	Aquaporin 1||Aquaporin-like||Major intrinsic protein||Major intrinsic protein, conserved site	0.999163	3.10862e-15
ENST00000446053.1	ENSG00000234418.1	RP11-560I19.1	Annotated_lncRNA	ENST00000611176	ENSG00000269335	IKBKG	NF-kappa-B essential modulator NEMO, CC2-LZ domain||-||NF-kappa-B essential modulator NEMO, N-terminal	0.95126	1.99566e-06
ENST00000446053.1	ENSG00000234418.1	RP11-560I19.1	Annotated_lncRNA	ENST00000344803	ENSG00000214929	SPATA31D1	Domain of unknown function DUF4599	0.983002	1.08609e-08
ENST00000446053.1	ENSG00000234418.1	RP11-560I19.1	Annotated_lncRNA	ENST00000563978	ENSG00000103034	NDRG4	Alpha/Beta hydrolase fold||Protein NDRG4||NDRG||-	1	0
ENST00000446053.1	ENSG00000234418.1	RP11-560I19.1	Annotated_lncRNA	ENST00000592324	ENSG00000033627	ATP6V0A1	ATPase, V0 complex, subunit 116kDa, eukaryotic||V-type ATPase, V0 complex, 116kDa subunit family	1	0
ENST00000446053.1	ENSG00000234418.1	RP11-560I19.1	Annotated_lncRNA	ENST00000411752	ENSG00000173068	BNC2	Zinc finger, SWIM-type||Zinc finger, C2H2-like||-||Zinc finger, C2H2	0.982774	1.16041e-08
ENST00000446053.1	ENSG00000234418.1	RP11-560I19.1	Annotated_lncRNA	ENST00000322266	ENSG00000102882	MAPK3	Mitogen-activated protein (MAP) kinase, conserved site||Protein kinase, ATP binding site||Protein kinase-like domain||Serine/threonine-protein kinase, active site||Mitogen-activated protein (MAP) kinase, ERK1/2||Protein kinase domain	0.990297	6.66369e-10
ENST00000446053.1	ENSG00000234418.1	RP11-560I19.1	Annotated_lncRNA	ENST00000518661	ENSG00000104490	NCALD	Recoverin family||EF-hand domain pair||-||EF-hand domain||EF-Hand 1, calcium-binding site	1	0
ENST00000446053.1	ENSG00000234418.1	RP11-560I19.1	Annotated_lncRNA	ENST00000583559	ENSG00000179094	PER1	Period circadian-like, C-terminal||PAS domain||PAS fold-3||-	1	0
ENST00000446053.1	ENSG00000234418.1	RP11-560I19.1	Annotated_lncRNA	ENST00000617628	ENSG00000152620	NADK2	NAD kinase/diacylglycerol kinase-like domain||Inorganic polyphosphate/ATP-NAD kinase, domain 1||ATP-NAD kinase, PpnK-type, all-beta||NAD kinase, eukaryotic||NAD kinase	1	0
ENST00000446053.1	ENSG00000234418.1	RP11-560I19.1	Annotated_lncRNA	ENST00000590696	ENSG00000123136	DDX39A	Helicase superfamily 1/2, ATP-binding domain||DEAD/DEAH box helicase domain||P-loop containing nucleoside triphosphate hydrolase||Helicase, C-terminal||RNA helicase, DEAD-box type, Q motif	1	0
ENST00000446053.1	ENSG00000234418.1	RP11-560I19.1	Annotated_lncRNA	ENST00000507119	ENSG00000176979	TRIM60	B-box-type zinc finger||Zinc finger, RING-type||B30.2/SPRY domain||Zinc finger, RING-type, conserved site||Concanavalin A-like lectin/glucanase domain||Butyrophylin-like||Zinc finger, RING/FYVE/PHD-type||SPRY domain||SPRY-associated	1	0
ENST00000446053.1	ENSG00000234418.1	RP11-560I19.1	Annotated_lncRNA	ENST00000372208	ENSG00000130717	UCK1	Uridine kinase-like||P-loop containing nucleoside triphosphate hydrolase||Phosphoribulokinase/uridine kinase||Uridine-cytidine kinase 1	1	0
ENST00000446053.1	ENSG00000234418.1	RP11-560I19.1	Annotated_lncRNA	ENST00000253354	ENSG00000125999	BPIFB1	Bactericidal permeability-increasing protein, alpha/beta domain||Lipid-binding serum glycoprotein, N-terminal||BPI fold-containing family B member 1||BPI/LBP/Plunc family||Lipid-binding serum glycoprotein, C-terminal	1	0
ENST00000446053.1	ENSG00000234418.1	RP11-560I19.1	Annotated_lncRNA	ENST00000587652	ENSG00000137878	GCOM1	Myocardial zonula adherens protein||DNA-directed RNA polymerase II subunit GRINL1	0.9996	0
ENST00000446053.1	ENSG00000234418.1	RP11-560I19.1	Annotated_lncRNA	ENST00000593641	ENSG00000130511	SSBP4	-||LIS1 homology motif||Sequence-specific single-strand DNA-binding protein	0.951921	1.86604e-06
ENST00000446053.1	ENSG00000234418.1	RP11-560I19.1	Annotated_lncRNA	ENST00000201943	ENSG00000182389	CACNB4	P-loop containing nucleoside triphosphate hydrolase||Guanylate kinase/L-type calcium channel beta subunit||Voltage-dependent calcium channel, L-type, beta-3 subunit||Voltage-dependent calcium channel, L-type, beta subunit||-||SH3 domain	0.984977	5.87721e-09
ENST00000446053.1	ENSG00000234418.1	RP11-560I19.1	Annotated_lncRNA	ENST00000535054	ENSG00000214530	STARD10	START-like domain||-||START domain	0.964419	4.23056e-07
ENST00000446053.1	ENSG00000234418.1	RP11-560I19.1	Annotated_lncRNA	ENST00000559189	ENSG00000140297	GCNT3	-||Glycosyl transferase, family 14	1	0
ENST00000446053.1	ENSG00000234418.1	RP11-560I19.1	Annotated_lncRNA	ENST00000544193	ENSG00000003056	M6PR	Mannose-6-phosphate receptor||Cation-dependent mannose-6-phosphate receptor||Mannose-6-phosphate receptor binding domain	1	0
ENST00000446053.1	ENSG00000234418.1	RP11-560I19.1	Annotated_lncRNA	ENST00000554278	ENSG00000198133	TMEM229B	Putative ABC-transporter type IV CmpB/TMEM229||-	0.98514	5.5671e-09
ENST00000446053.1	ENSG00000234418.1	RP11-560I19.1	Annotated_lncRNA	ENST00000596281	ENSG00000171574	ZNF584	Krueppel-associated box||Zinc finger C2H2-type/integrase DNA-binding domain||Zinc finger, C2H2||-||Zinc finger, C2H2-like	1	0
ENST00000446053.1	ENSG00000234418.1	RP11-560I19.1	Annotated_lncRNA	ENST00000536621	ENSG00000205277	MUC12	SEA domain||-||EGF-like, conserved site	0.970579	1.65246e-07
ENST00000446053.1	ENSG00000234418.1	RP11-560I19.1	Annotated_lncRNA	ENST00000558865	ENSG00000100938	GMPR2	Aldolase-type TIM barrel||IMP dehydrogenase/GMP reductase||IMP dehydrogenase / GMP reductase, conserved site||GMP reductase	1	0
ENST00000446053.1	ENSG00000234418.1	RP11-560I19.1	Annotated_lncRNA	ENST00000512819	ENSG00000164128	NPY1R	-||G protein-coupled receptor, rhodopsin-like||Neuropeptide Y receptor family||GPCR, rhodopsin-like, 7TM||Neuropeptide Y1 receptor	1	0
ENST00000446053.1	ENSG00000234418.1	RP11-560I19.1	Annotated_lncRNA	ENST00000441179	ENSG00000197756	RPL37A	Ribosomal protein L37ae/L37e||Ribosomal protein L37ae||Zinc-binding ribosomal protein	1	0
ENST00000446053.1	ENSG00000234418.1	RP11-560I19.1	Annotated_lncRNA	ENST00000568508	ENSG00000166947	EPB42	Immunoglobulin-like fold||Transglutaminase, N-terminal||Transglutaminase-like||Transglutaminase, active site||Transglutaminase, C-terminal||Immunoglobulin E-set||Protein-glutamine gamma-glutamyltransferase, eukaryota	0.993876	6.71279e-11
ENST00000446053.1	ENSG00000234418.1	RP11-560I19.1	Annotated_lncRNA	ENST00000356786	ENSG00000168071	CCDC88B	Hook-related protein family	0.961571	6.18771e-07
ENST00000446053.1	ENSG00000234418.1	RP11-560I19.1	Annotated_lncRNA	ENST00000435489	ENSG00000172548	NIPAL4	Magnesium transporter NIPA||-	0.9898	8.54917e-10
ENST00000446053.1	ENSG00000234418.1	RP11-560I19.1	Annotated_lncRNA	ENST00000552551	ENSG00000170421	KRT8	Intermediate filament protein, conserved site||Keratin, type II||Keratin type II head||-||Prefoldin||Intermediate filament protein	0.962491	5.48985e-07
ENST00000446053.1	ENSG00000234418.1	RP11-560I19.1	Annotated_lncRNA	ENST00000518068	ENSG00000198363	ASPH	Aspartyl beta-hydroxylase/Triadin domain||-||Tetratricopeptide repeat-containing domain||Isopenicillin N synthase-like||Tetratricopeptide-like helical domain||Aspartyl/asparaginy/proline hydroxylase||Tetratricopeptide repeat	0.999998	0
ENST00000446053.1	ENSG00000234418.1	RP11-560I19.1	Annotated_lncRNA	ENST00000397311	ENSG00000008083	JARID2	JmjN domain||Zinc finger, C5HC2-type||JmjC domain||ARID DNA-binding domain	0.965406	3.6815e-07
ENST00000446053.1	ENSG00000234418.1	RP11-560I19.1	Annotated_lncRNA	ENST00000601897	ENSG00000185236	RAB11B	Small GTPase superfamily||P-loop containing nucleoside triphosphate hydrolase||Small GTP-binding protein domain	1	0
ENST00000446053.1	ENSG00000234418.1	RP11-560I19.1	Annotated_lncRNA	ENST00000481232	ENSG00000170412	GPRC5C	GPCR family 3, C-terminal||-	1	0
ENST00000446053.1	ENSG00000234418.1	RP11-560I19.1	Annotated_lncRNA	ENST00000615214	ENSG00000197128	ZNF772	Zinc finger, C2H2-like||-||Zinc finger, C2H2||Zinc finger C2H2-type/integrase DNA-binding domain||Krueppel-associated box	1	0
ENST00000446053.1	ENSG00000234418.1	RP11-560I19.1	Annotated_lncRNA	ENST00000590337	ENSG00000134779	TPGS2	SMI1/KNR4-like domain||-	0.998283	1.1724e-13
ENST00000446053.1	ENSG00000234418.1	RP11-560I19.1	Annotated_lncRNA	ENST00000547610	ENSG00000167548	KMT2D	Zinc finger, RING/FYVE/PHD-type||Zinc finger, PHD-finger||SET domain||High mobility group box domain||-||Zinc finger, PHD-type||FY-rich, C-terminal||Zinc finger, FYVE/PHD-type||Zinc finger, RING-type||Post-SET domain||FY-rich, N-terminal	0.972849	1.11024e-07
ENST00000446053.1	ENSG00000234418.1	RP11-560I19.1	Annotated_lncRNA	ENST00000466330	ENSG00000075292	ZNF638	Zinc finger protein 638||Zinc finger, double-stranded RNA binding||RNA recognition motif domain||Zinc finger, C2H2-like||Nucleotide-binding alpha-beta plait domain||Zinc finger, U1-type||Zinc finger, C2H2-type matrin||Zinc finger, C2H2	1	0
ENST00000446053.1	ENSG00000234418.1	RP11-560I19.1	Annotated_lncRNA	ENST00000451398	ENSG00000134216	CHIA	Glycoside hydrolase, chitinase active site||Glycoside hydrolase, catalytic domain||Chitinase II||Glycoside hydrolase family 18, catalytic domain||Chitinase insertion domain||Chitin binding domain||Glycoside hydrolase superfamily	1	0
ENST00000446053.1	ENSG00000234418.1	RP11-560I19.1	Annotated_lncRNA	ENST00000369397	ENSG00000148737	TCF7L2	Catenin binding domain||Transcription factor 7-like 2||Transcription factor TCF/LEF||CTNNB1 binding, N-teminal||-||High mobility group box domain	1	0
ENST00000446053.1	ENSG00000234418.1	RP11-560I19.1	Annotated_lncRNA	ENST00000314045	ENSG00000123064	DDX54	DBP10CT||-||Helicase superfamily 1/2, ATP-binding domain||RNA helicase, DEAD-box type, Q motif||ATP-dependent RNA helicase DEAD-box, conserved site||DEAD/DEAH box helicase domain||Helicase, C-terminal||P-loop containing nucleoside triphosphate hydrolase	0.951047	2.03883e-06
ENST00000446053.1	ENSG00000234418.1	RP11-560I19.1	Annotated_lncRNA	ENST00000377938	ENSG00000169605	GKN1	BRICHOS domain	1	0
ENST00000446053.1	ENSG00000234418.1	RP11-560I19.1	Annotated_lncRNA	ENST00000437220	ENSG00000136052	SLC41A2	-||SLC41 divalent cation transporters, integral membrane domain	1	0
ENST00000446053.1	ENSG00000234418.1	RP11-560I19.1	Annotated_lncRNA	ENST00000314126	ENSG00000121057	AKAP1	Tudor domain||K Homology domain, type 1||K Homology domain||-||A-kinase anchor protein 1, mitochondrial	0.958093	9.48681e-07
ENST00000446053.1	ENSG00000234418.1	RP11-560I19.1	Annotated_lncRNA	ENST00000580070	ENSG00000266412	NCOA4	Nuclear coactivator	0.980918	1.93e-08
ENST00000446053.1	ENSG00000234418.1	RP11-560I19.1	Annotated_lncRNA	ENST00000505926	ENSG00000113231	PDE8B	3'5'-cyclic nucleotide phosphodiesterase PDE8||3'5'-cyclic nucleotide phosphodiesterase, conserved site||CheY-like superfamily||3'5'-cyclic nucleotide phosphodiesterase||3'5'-cyclic nucleotide phosphodiesterase, catalytic domain||PAS domain||HD/PDEase dom	1	0
ENST00000446053.1	ENSG00000234418.1	RP11-560I19.1	Annotated_lncRNA	ENST00000302270	ENSG00000172199	OR8U1	GPCR, rhodopsin-like, 7TM||Olfactory receptor||G protein-coupled receptor, rhodopsin-like	1	0
ENST00000446053.1	ENSG00000234418.1	RP11-560I19.1	Annotated_lncRNA	ENST00000411621	ENSG00000198000	NOL8	Nucleotide-binding alpha-beta plait domain||RNA recognition motif domain||-	0.971706	1.36184e-07
ENST00000446053.1	ENSG00000234418.1	RP11-560I19.1	Annotated_lncRNA	ENST00000602948	ENSG00000149932	TMEM219	-	0.982295	1.3299e-08
ENST00000446053.1	ENSG00000234418.1	RP11-560I19.1	Annotated_lncRNA	ENST00000454220	ENSG00000105568	PPP2R1A	Armadillo-type fold||-||HEAT repeat||Serine/threonine-protein phosphatase 2A subunit A, metazoa||Armadillo-like helical||HEAT, type 2	0.964651	4.09617e-07
ENST00000446053.1	ENSG00000234418.1	RP11-560I19.1	Annotated_lncRNA	ENST00000538224	ENSG00000048028	USP28	Ubiquitin specific protease domain||Ubiquitin specific protease, conserved site||-||UBA-like||Peptidase C19, ubiquitin carboxyl-terminal hydrolase	0.971506	1.41015e-07
ENST00000446053.1	ENSG00000234418.1	RP11-560I19.1	Annotated_lncRNA	ENST00000506954	ENSG00000198780	FAM169A	Protein FAM169||Soluble lamin-associated protein of 75kDa	1	0
ENST00000446053.1	ENSG00000234418.1	RP11-560I19.1	Annotated_lncRNA	ENST00000407131	ENSG00000143919	CAMKMT	Calmodulin-lysine N-methyltransferase||Lysine methyltransferase||-||S-adenosyl-L-methionine-dependent methyltransferase	1	0
ENST00000446053.1	ENSG00000234418.1	RP11-560I19.1	Annotated_lncRNA	ENST00000395244	ENSG00000155428	TRIM74	Zinc finger, RING-type, conserved site||B-box-type zinc finger||RING-type zinc-finger, LisH dimerisation motif||Zinc finger, RING/FYVE/PHD-type||Zinc finger, RING-type	0.95494	1.35611e-06
ENST00000446053.1	ENSG00000234418.1	RP11-560I19.1	Annotated_lncRNA	ENST00000434262	ENSG00000180398	MCFD2	EF-hand domain pair||-||EF-hand domain||EF-Hand 1, calcium-binding site	1	0
ENST00000446053.1	ENSG00000234418.1	RP11-560I19.1	Annotated_lncRNA	ENST00000375427	ENSG00000136531	SCN2A	Voltage-dependent channel, four helix bundle domain||Ion transport domain||Voltage gated sodium channel, alpha subunit||IQ motif, EF-hand binding site||Voltage-gated Na+ ion channel, cytoplasmic domain||Sodium ion transport-associated||-	0.999466	4.44089e-16
ENST00000446053.1	ENSG00000234418.1	RP11-560I19.1	Annotated_lncRNA	ENST00000536489	ENSG00000181031	RPH3AL	Rab-binding domain||Rab effector Noc2||Zinc finger, FYVE-related||Zinc finger, RING/FYVE/PHD-type||Zinc finger, FYVE/PHD-type	0.992647	1.67149e-10
ENST00000446053.1	ENSG00000234418.1	RP11-560I19.1	Annotated_lncRNA	ENST00000555276	ENSG00000258644	SYNJ2BP-COX16	PDZ domain||-||Cytochrome c oxidase assembly protein COX16	0.960409	7.16738e-07
ENST00000446053.1	ENSG00000234418.1	RP11-560I19.1	Annotated_lncRNA	ENST00000233813	ENSG00000115461	IGFBP5	Thyroglobulin type-1||Insulin-like growth factor binding protein||Growth factor receptor cysteine-rich domain||Insulin-like growth factor binding protein 5||Insulin-like growth factor-binding protein, IGFBP||Insulin-like growth factor-binding protein fami	0.977173	4.6977e-08
ENST00000446053.1	ENSG00000234418.1	RP11-560I19.1	Annotated_lncRNA	ENST00000580685	ENSG00000141522	ARHGDIA	Rho protein GDP-dissociation inhibitor||Rho GDP-dissociation inhibitor domain||Immunoglobulin E-set	0.962564	5.43767e-07
ENST00000446053.1	ENSG00000234418.1	RP11-560I19.1	Annotated_lncRNA	ENST00000494797	ENSG00000143153	ATP1B1	Sodium/potassium-transporting ATPase subunit beta, chordates||Sodium/potassium-transporting ATPase subunit beta	1	0
ENST00000446053.1	ENSG00000234418.1	RP11-560I19.1	Annotated_lncRNA	ENST00000582818	ENSG00000141736	ERBB2	Furin-like repeat||Tyrosine-protein kinase, catalytic domain||Growth factor receptor cysteine-rich domain||Leucine-rich repeat domain, L domain-like||Serine-threonine/tyrosine-protein kinase catalytic domain||Tyrosine protein kinase, EGF/ERB/XmrK receptor	1	0
ENST00000446053.1	ENSG00000234418.1	RP11-560I19.1	Annotated_lncRNA	ENST00000530675	ENSG00000110330	BIRC2	BIR repeat||Death-like domain||CARD domain||Baculoviral IAP repeat-containing protein 2||Zinc finger, RING-type	0.97916	2.98934e-08
ENST00000446053.1	ENSG00000234418.1	RP11-560I19.1	Annotated_lncRNA	ENST00000590028	ENSG00000007264	MATK	SH2 domain||Protein kinase-like domain||Tyrosine-protein kinase, active site||Protein kinase domain||SH3 domain||Protein kinase, ATP binding site||Tyrosine-protein kinase, catalytic domain||Serine-threonine/tyrosine-protein kinase catalytic domain||-	0.974483	8.16276e-08
ENST00000446053.1	ENSG00000234418.1	RP11-560I19.1	Annotated_lncRNA	ENST00000526562	ENSG00000166441	RPL27A	-||Ribosomal protein L15, conserved site||Ribosomal protein L18e/L15P||Ribosomal protein L15	0.987509	2.34484e-09
ENST00000446053.1	ENSG00000234418.1	RP11-560I19.1	Annotated_lncRNA	ENST00000527272	ENSG00000134909	ARHGAP32	Phox homologous domain||Rho GTPase activation protein||SH3 domain||Rho GTPase-activating protein domain	0.9711	1.51251e-07
ENST00000446053.1	ENSG00000234418.1	RP11-560I19.1	Annotated_lncRNA	ENST00000552305	ENSG00000184271	POU6F1	-||POU-specific domain||Lambda repressor-like, DNA-binding domain||Homeodomain-like||POU domain||Homeobox domain	1	0
ENST00000446053.1	ENSG00000234418.1	RP11-560I19.1	Annotated_lncRNA	ENST00000412170	ENSG00000160691	SHC1	SHC-transforming protein 1||PH domain-like||Phosphotyrosine interaction domain, Shc-like||SH2 domain||PTB/PI domain	0.964072	4.43862e-07
ENST00000446053.1	ENSG00000234418.1	RP11-560I19.1	Annotated_lncRNA	ENST00000427771	ENSG00000182606	TRAK1	Trafficking kinesin-binding protein domain||HAP1, N-terminal||-	1	0
ENST00000446053.1	ENSG00000234418.1	RP11-560I19.1	Annotated_lncRNA	ENST00000376619	ENSG00000094631	HDAC6	Zinc finger, UBP-type||Histone deacetylase domain||Zinc finger, RING/FYVE/PHD-type||Histone deacetylase superfamily||-	0.981923	1.47469e-08
ENST00000446053.1	ENSG00000234418.1	RP11-560I19.1	Annotated_lncRNA	ENST00000514162	ENSG00000183474	GTF2H2C	TFIIH subunit Ssl1/p44||Zinc finger, C2H2||Ssl1-like||von Willebrand factor, type A||TFIIH C1-like domain	0.991734	2.99672e-10
ENST00000446053.1	ENSG00000234418.1	RP11-560I19.1	Annotated_lncRNA	ENST00000451616	ENSG00000256713	PGA5	Peptidase family A1 domain||Aspartic peptidase A1 family||Aspartic peptidase, N-terminal||Aspartic peptidase domain||Aspartic peptidase, active site	0.99958	0
ENST00000446053.1	ENSG00000234418.1	RP11-560I19.1	Annotated_lncRNA	ENST00000617642	ENSG00000105647	PIK3R2	Rho GTPase activation protein||PI3K p85 subunit, inter-SH2 domain||SH2 domain||PI3K p85 subunit||Rho GTPase-activating protein domain||SH3 domain	0.995252	1.88431e-11
ENST00000446053.1	ENSG00000234418.1	RP11-560I19.1	Annotated_lncRNA	ENST00000393712	ENSG00000102030	NAA10	Acyl-CoA N-acyltransferase||GNAT domain	1	0
ENST00000446053.1	ENSG00000234418.1	RP11-560I19.1	Annotated_lncRNA	ENST00000393713	ENSG00000137522	RNF121	-||Zinc finger, RING-type||Zinc finger, RING/FYVE/PHD-type	1	0
ENST00000446053.1	ENSG00000234418.1	RP11-560I19.1	Annotated_lncRNA	ENST00000549962	ENSG00000161642	ZNF385A	Zinc finger, U1-type||Zinc finger, C2H2||-||Zinc finger, C2H2-like	0.994814	2.92819e-11
ENST00000446053.1	ENSG00000234418.1	RP11-560I19.1	Annotated_lncRNA	ENST00000570460	ENSG00000215041	NEURL4	Neuralized homology repeat (NHR) domain||Concanavalin A-like lectin/glucanase domain	0.999985	0
ENST00000446053.1	ENSG00000234418.1	RP11-560I19.1	Annotated_lncRNA	ENST00000355497	ENSG00000136944	LMX1B	Homeodomain-like||Homeobox, conserved site||Zinc finger, LIM-type||Homeobox domain	0.963482	4.81056e-07
ENST00000446053.1	ENSG00000234418.1	RP11-560I19.1	Annotated_lncRNA	ENST00000594258	ENSG00000076928	ARHGEF1	RGS domain||Pleckstrin homology domain||Dbl homology (DH) domain||PH domain-like||-||Regulator of G protein signalling-like domain	0.967742	2.60563e-07
ENST00000446053.1	ENSG00000234418.1	RP11-560I19.1	Annotated_lncRNA	ENST00000475945	ENSG00000110651	CD81	Tetraspanin||Tetraspanin, EC2 domain||CD81 antigen, large extracellular loop domain||Tetraspanin, conserved site||Tetraspanin/Peripherin	1	0
ENST00000446053.1	ENSG00000234418.1	RP11-560I19.1	Annotated_lncRNA	ENST00000323434	ENSG00000181031	RPH3AL	Rab-binding domain||Rab effector Noc2||Zinc finger, FYVE-related||Zinc finger, RING/FYVE/PHD-type||Zinc finger, FYVE/PHD-type	0.959205	8.30811e-07
ENST00000446053.1	ENSG00000234418.1	RP11-560I19.1	Annotated_lncRNA	ENST00000620566	ENSG00000137497	NUMA1	-||Nuclear mitotic apparatus protein 1	0.972491	1.18461e-07
ENST00000446053.1	ENSG00000234418.1	RP11-560I19.1	Annotated_lncRNA	ENST00000411532	ENSG00000100325	ASCC2	UBA-like||-||Ubiquitin system component Cue	1	0
ENST00000446053.1	ENSG00000234418.1	RP11-560I19.1	Annotated_lncRNA	ENST00000594250	ENSG00000012124	CD22	-||Immunoglobulin subtype||Immunoglobulin-like domain||CD80-like, immunoglobulin C2-set||Immunoglobulin subtype 2||Immunoglobulin-like fold||Immunoglobulin V-set domain	0.980056	2.40362e-08
ENST00000446053.1	ENSG00000234418.1	RP11-560I19.1	Annotated_lncRNA	ENST00000435143	ENSG00000163596	ICA1L	Islet cell autoantigen Ica1, C-terminal||Islet cell autoantigen 1-like protein||Arfaptin homology (AH) domain/BAR domain||Arfaptin homology (AH) domain||Islet cell autoantigen 1/Ica1-like	1	0
ENST00000446053.1	ENSG00000234418.1	RP11-560I19.1	Annotated_lncRNA	ENST00000549184	ENSG00000129493	HEATR5A	-||Armadillo-type fold||Armadillo-like helical	0.984303	7.31052e-09
ENST00000446053.1	ENSG00000234418.1	RP11-560I19.1	Annotated_lncRNA	ENST00000356532	ENSG00000170909	OSCAR	Immunoglobulin subtype||-||Immunoglobulin-like domain||Immunoglobulin-like fold	1	0
ENST00000446053.1	ENSG00000234418.1	RP11-560I19.1	Annotated_lncRNA	ENST00000471915	ENSG00000189266	PNRC2	-||Proline-rich nuclear receptor coactivator 2||Proline-rich nuclear receptor coactivator 1/2	1	0
ENST00000446053.1	ENSG00000234418.1	RP11-560I19.1	Annotated_lncRNA	ENST00000611527	ENSG00000066468	FGFR2	Fibroblast growth factor receptor family||Immunoglobulin-like fold||Tyrosine-protein kinase, catalytic domain||Immunoglobulin I-set||Serine-threonine/tyrosine-protein kinase catalytic domain||-||Tyrosine-protein kinase, active site||Protein kinase domain|	1	0
ENST00000446053.1	ENSG00000234418.1	RP11-560I19.1	Annotated_lncRNA	ENST00000504138	ENSG00000127418	FGFRL1	Immunoglobulin-like fold||Immunoglobulin subtype 2||Immunoglobulin I-set||Immunoglobulin-like domain||Immunoglobulin subtype	0.969305	2.03816e-07
ENST00000446053.1	ENSG00000234418.1	RP11-560I19.1	Annotated_lncRNA	ENST00000611688	ENSG00000198356	ASNA1	Arsenical pump ATPase, ArsA/GET3||Arsenical pump ATPase, ArsA/GET3, eukaryotic||P-loop containing nucleoside triphosphate hydrolase||Anion-transporting ATPase-like domain	1	0
ENST00000446053.1	ENSG00000234418.1	RP11-560I19.1	Annotated_lncRNA	ENST00000628077	ENSG00000110011	DNAJC4	-||DnaJ domain	1	0
ENST00000446053.1	ENSG00000234418.1	RP11-560I19.1	Annotated_lncRNA	ENST00000375259	ENSG00000130958	SLC35D2	Sugar phosphate transporter domain	0.955086	1.33471e-06
ENST00000446053.1	ENSG00000234418.1	RP11-560I19.1	Annotated_lncRNA	ENST00000347936	ENSG00000110628	SLC22A18	Major facilitator superfamily||Major facilitator superfamily domain||Tetracycline resistance protein TetA/multidrug resistance protein MdtG	0.970778	1.59794e-07
ENST00000446053.1	ENSG00000234418.1	RP11-560I19.1	Annotated_lncRNA	ENST00000320868	ENSG00000206172	HBA1	Globin/Protoglobin||Globin||Globin-like||Haemoglobin, pi||Haemoglobin, alpha	0.956203	1.17892e-06
ENST00000446053.1	ENSG00000234418.1	RP11-560I19.1	Annotated_lncRNA	ENST00000506198	ENSG00000134851	TMEM165	Uncharacterised protein family UPF0016||-	0.989832	8.41494e-10
ENST00000446053.1	ENSG00000234418.1	RP11-560I19.1	Annotated_lncRNA	ENST00000373228	ENSG00000136877	FPGS	Folylpolyglutamate synthetase||Mur ligase, central||Folylpolyglutamate synthetase, conserved site||Folylpolyglutamate synthase, eukaryota||Mur ligase, C-terminal	0.999999	0
ENST00000446053.1	ENSG00000234418.1	RP11-560I19.1	Annotated_lncRNA	ENST00000522721	ENSG00000120896	SORBS3	Vinexin||SoHo domain||SH3 domain	1	0
ENST00000446053.1	ENSG00000234418.1	RP11-560I19.1	Annotated_lncRNA	ENST00000414057	ENSG00000227500	SCAMP4	SCAMP||-	0.970902	1.56443e-07
ENST00000446053.1	ENSG00000234418.1	RP11-560I19.1	Annotated_lncRNA	ENST00000427553	ENSG00000197586	ENTPD6	Nucleoside phosphatase GDA1/CD39	1	0
ENST00000446053.1	ENSG00000234418.1	RP11-560I19.1	Annotated_lncRNA	ENST00000587002	ENSG00000141376	BCAS3	WD40/YVTN repeat-like-containing domain||WD40-repeat-containing domain||-||Breast carcinoma amplified sequence 3	0.97155	1.39956e-07
ENST00000446053.1	ENSG00000234418.1	RP11-560I19.1	Annotated_lncRNA	ENST00000407148	ENSG00000100109	TFIP11	GC-rich sequence DNA-binding factor domain||Tuftelin interacting protein, N-terminal domain||Septin and tuftelin interacting protein||G-patch domain	1	0
ENST00000446053.1	ENSG00000234418.1	RP11-560I19.1	Annotated_lncRNA	ENST00000525237	ENSG00000142082	SIRT3	Sirtuin family, catalytic core small domain||Sirtuin family, catalytic core domain||Sirtuin, class I||DHS-like NAD/FAD-binding domain||-||Sirtuin family	0.959729	7.7952e-07
ENST00000446053.1	ENSG00000234418.1	RP11-560I19.1	Annotated_lncRNA	ENST00000395726	ENSG00000108591	DRG2	GTP binding protein, second domain||GTP binding domain||TGS||P-loop containing nucleoside triphosphate hydrolase||OBG-type guanine nucleotide-binding (G) domain||GTP1/OBG, conserved site||Small GTP-binding protein domain||TGS-like||-	0.959773	7.75362e-07
ENST00000446053.1	ENSG00000234418.1	RP11-560I19.1	Annotated_lncRNA	ENST00000514680	ENSG00000155893	PXYLP1	-||Histidine phosphatase superfamily, clade-2||Histidine phosphatase superfamily	0.965747	3.50594e-07
ENST00000446053.1	ENSG00000234418.1	RP11-560I19.1	Annotated_lncRNA	ENST00000510041	ENSG00000113555	PCDH12	Cadherin||Cadherin conserved site||Cadherin-like||Cadherin, N-terminal||-||Protocadherin-12	0.999806	0
ENST00000446053.1	ENSG00000234418.1	RP11-560I19.1	Annotated_lncRNA	ENST00000485222	ENSG00000176371	ZSCAN2	Retrovirus capsid, C-terminal||-||Zinc finger, C2H2-like||SCAN domain||Zinc finger, C2H2||Zinc finger C2H2-type/integrase DNA-binding domain	0.952953	1.67709e-06
ENST00000446053.1	ENSG00000234418.1	RP11-560I19.1	Annotated_lncRNA	ENST00000404824	ENSG00000143870	PDIA6	Thioredoxin, conserved site||Disulphide isomerase||Thioredoxin-like fold||Thioredoxin domain||-	0.994062	5.75837e-11
ENST00000446053.1	ENSG00000234418.1	RP11-560I19.1	Annotated_lncRNA	ENST00000380305	ENSG00000180822	PSMG4	-||Proteasome assembly chaperone 4	0.986404	3.57695e-09
ENST00000446053.1	ENSG00000234418.1	RP11-560I19.1	Annotated_lncRNA	ENST00000522100	ENSG00000145901	TNIP1	TNFAIP3-interacting protein 1||NF-kappa-B essential modulator NEMO, CC2-LZ domain	0.994636	3.46649e-11
ENST00000446053.1	ENSG00000234418.1	RP11-560I19.1	Annotated_lncRNA	ENST00000479081	ENSG00000126583	PRKCG	Protein kinase domain||Protein kinase-like domain||Protein kinase, ATP binding site||AGC-kinase, C-terminal||C2 domain||Diacylglycerol/phorbol-ester binding||Serine/threonine-protein kinase, active site||Protein kinase, C-terminal||-||Protein kinase C, al	0.999962	0
ENST00000446053.1	ENSG00000234418.1	RP11-560I19.1	Annotated_lncRNA	ENST00000394849	ENSG00000243566	UPK3B	Uroplakin-3b||Uroplakin-3	0.955114	1.33056e-06
ENST00000446053.1	ENSG00000234418.1	RP11-560I19.1	Annotated_lncRNA	ENST00000427329	ENSG00000070950	RAD18	Zinc finger, RING/FYVE/PHD-type||Zinc finger, RING-type||Zinc finger, Rad18-type putative||Zinc finger, RING-type, conserved site||SAP domain||-	1	0
ENST00000446053.1	ENSG00000234418.1	RP11-560I19.1	Annotated_lncRNA	ENST00000628609	ENSG00000141127	PRPSAP2	-||Phosphoribosyltransferase-like||Ribose-phosphate pyrophosphokinase, N-terminal domain||Ribose-phosphate diphosphokinase	1	0
ENST00000446053.1	ENSG00000234418.1	RP11-560I19.1	Annotated_lncRNA	ENST00000333611	ENSG00000182541	LIMK2	PKC-activated phosphatase-1 inhibitor||Protein kinase, ATP binding site||Pentaxin, conserved site||Protein kinase domain||Protein kinase-like domain||Serine-threonine/tyrosine-protein kinase catalytic domain||Zinc finger, LIM-type||PDZ domain	1	0
ENST00000446053.1	ENSG00000234418.1	RP11-560I19.1	Annotated_lncRNA	ENST00000584948	ENSG00000265118	CTD-2370N5.3	Ectropic viral integration site 2A protein	0.965431	3.66878e-07
ENST00000446053.1	ENSG00000234418.1	RP11-560I19.1	Annotated_lncRNA	ENST00000580423	ENSG00000125458	NT5C	5'(3')-deoxyribonucleotidase||HAD-like domain	0.999999	0
ENST00000446053.1	ENSG00000234418.1	RP11-560I19.1	Annotated_lncRNA	ENST00000571237	ENSG00000185359	HGS	VHS domain||ENTH/VHS||-||Hepatocyte growth factor-regulated tyrosine kinase substrate, helical domain||Zinc finger, RING/FYVE/PHD-type||Ubiquitin binding protein, Hrs/VPS27||FYVE zinc finger||Ubiquitin interacting motif||Zinc finger, FYVE/PHD-type||Zinc f	0.972657	1.14972e-07
ENST00000446053.1	ENSG00000234418.1	RP11-560I19.1	Annotated_lncRNA	ENST00000409890	ENSG00000115459	ELMOD3	ELMO domain-containing protein 3||-||ELMO domain	0.999937	0
ENST00000446053.1	ENSG00000234418.1	RP11-560I19.1	Annotated_lncRNA	ENST00000567365	ENSG00000103549	RNF40	Zinc finger, RING-type, conserved site||-||Zinc finger, RING/FYVE/PHD-type||Zinc finger, RING-type	0.977085	4.78867e-08
ENST00000446053.1	ENSG00000234418.1	RP11-560I19.1	Annotated_lncRNA	ENST00000376515	ENSG00000102100	SLC35A2	Nucleotide-sugar transporter||-	1	0
ENST00000446053.1	ENSG00000234418.1	RP11-560I19.1	Annotated_lncRNA	ENST00000319636	ENSG00000185177	ZNF479	Zinc finger, C2H2||Zinc finger, C2H2-like||Zinc finger C2H2-type/integrase DNA-binding domain||Krueppel-associated box	1	0
ENST00000446053.1	ENSG00000234418.1	RP11-560I19.1	Annotated_lncRNA	ENST00000533409	ENSG00000110077	MS4A6A	Membrane-spanning 4-domains subfamily A||CD20-like family||Membrane-spanning 4-domains subfamily A member 6A/6E||-	0.963901	4.54386e-07
ENST00000446053.1	ENSG00000234418.1	RP11-560I19.1	Annotated_lncRNA	ENST00000637120	ENSG00000183571	PGPEP1L	Peptidase C15, pyroglutamyl peptidase I||Peptidase C15, pyroglutamyl peptidase I-like	1	0
ENST00000446053.1	ENSG00000234418.1	RP11-560I19.1	Annotated_lncRNA	ENST00000497789	ENSG00000134363	FST	Kazal domain||Follistatin/Osteonectin EGF domain||Follistatin-like, N-terminal||TB domain	1	0
ENST00000446053.1	ENSG00000234418.1	RP11-560I19.1	Annotated_lncRNA	ENST00000540617	ENSG00000162551	ALPL	Alkaline phosphatase||Alkaline-phosphatase-like, core domain||Alkaline phosphatase-like, alpha/beta/alpha||Alkaline phosphatase, active site	0.968431	2.34194e-07
ENST00000446053.1	ENSG00000234418.1	RP11-560I19.1	Annotated_lncRNA	ENST00000626989	ENSG00000143801	PSEN2	Presenilin/signal peptide peptidase||Peptidase A22A, presenilin 2||-||Peptidase A22A, presenilin	0.975883	6.17004e-08
ENST00000446053.1	ENSG00000234418.1	RP11-560I19.1	Annotated_lncRNA	ENST00000539761	ENSG00000119242	CCDC92	-||Coiled-coil domain-containing protein 92	1	0
ENST00000446053.1	ENSG00000234418.1	RP11-560I19.1	Annotated_lncRNA	ENST00000367254	ENSG00000159346	ADIPOR1	AdipoR/Haemolysin-III-related	0.987173	2.67624e-09
ENST00000446053.1	ENSG00000234418.1	RP11-560I19.1	Annotated_lncRNA	ENST00000345519	ENSG00000122705	CLTA	Clathrin light chain	0.957105	1.06411e-06
ENST00000446053.1	ENSG00000234418.1	RP11-560I19.1	Annotated_lncRNA	ENST00000586531	ENSG00000055483	USP36	Peptidase C19, ubiquitin carboxyl-terminal hydrolase||-||Ubiquitin specific protease, conserved site||Ubiquitin specific protease domain	1	0
ENST00000446053.1	ENSG00000234418.1	RP11-560I19.1	Annotated_lncRNA	ENST00000520738	ENSG00000158941	CCAR2	Cell cycle and apoptosis regulator protein 2||DBC1/CARP1 catalytically inactive NUDIX hydrolase domain||Cell cycle and apoptosis regulator protein||S1-like RNA binding domain||EF-hand domain pair	0.972629	1.15546e-07
ENST00000446053.1	ENSG00000234418.1	RP11-560I19.1	Annotated_lncRNA	ENST00000471855	ENSG00000241343	RPL36A	Zinc-binding ribosomal protein||Ribosomal protein L44e	1	0
ENST00000446053.1	ENSG00000234418.1	RP11-560I19.1	Annotated_lncRNA	ENST00000569648	ENSG00000103994	ZNF106	WD40/YVTN repeat-like-containing domain||WD40-repeat-containing domain||Zinc finger, C2H2||-||Zinc finger, C2H2-like||WD40 repeat	0.995388	1.6313e-11
ENST00000446053.1	ENSG00000234418.1	RP11-560I19.1	Annotated_lncRNA	ENST00000317965	ENSG00000177186	OR2M7	G protein-coupled receptor, rhodopsin-like||Olfactory receptor||GPCR, rhodopsin-like, 7TM	0.950789	2.09219e-06
ENST00000446053.1	ENSG00000234418.1	RP11-560I19.1	Annotated_lncRNA	ENST00000621790	ENSG00000120948	TARDBP	Nucleotide-binding alpha-beta plait domain||RNA recognition motif domain||-	0.98676	3.13414e-09
ENST00000446053.1	ENSG00000234418.1	RP11-560I19.1	Annotated_lncRNA	ENST00000312403	ENSG00000256713	PGA5	Peptidase family A1 domain||Aspartic peptidase A1 family||Aspartic peptidase, N-terminal||Aspartic peptidase domain||Aspartic peptidase, active site	1	0
ENST00000446053.1	ENSG00000234418.1	RP11-560I19.1	Annotated_lncRNA	ENST00000512664	ENSG00000138674	SEC31A	Ancestral coatomer element 1, Sec16/Sec31||WD40 repeat||-||WD40/YVTN repeat-like-containing domain||WD40-repeat-containing domain	1	0
ENST00000446053.1	ENSG00000234418.1	RP11-560I19.1	Annotated_lncRNA	ENST00000451834	ENSG00000080802	CNOT4	RNA recognition motif domain||Nucleotide-binding alpha-beta plait domain||Zinc finger, RING-type||Zinc finger, RING/FYVE/PHD-type||-||RNA recognition motif domain, eukaryote||Zinc finger, CCCH-type	0.957893	9.71225e-07
ENST00000446053.1	ENSG00000234418.1	RP11-560I19.1	Annotated_lncRNA	ENST00000580153	ENSG00000134508	CABLES1	CDK5 and ABL1 enzyme substrate 1/2||Cyclin-like||Cyclin, N-terminal||-	1	0
ENST00000446053.1	ENSG00000234418.1	RP11-560I19.1	Annotated_lncRNA	ENST00000377741	ENSG00000204882	GPR20	G protein-coupled receptor, rhodopsin-like||GPCR, rhodopsin-like, 7TM	0.981842	1.5079e-08
ENST00000446053.1	ENSG00000234418.1	RP11-560I19.1	Annotated_lncRNA	ENST00000508916	ENSG00000189127	ANKRD34B	-||Ankyrin repeat||Ankyrin repeat-containing domain	1	0
ENST00000446053.1	ENSG00000234418.1	RP11-560I19.1	Annotated_lncRNA	ENST00000521866	ENSG00000147526	TACC1	Transforming acidic coiled-coil||-	0.96656	3.11311e-07
ENST00000446053.1	ENSG00000234418.1	RP11-560I19.1	Annotated_lncRNA	ENST00000425452	ENSG00000088727	KIF9	Kinesin motor domain||Kinesin-like protein||Kinesin motor domain, conserved site||P-loop containing nucleoside triphosphate hydrolase	1	0
ENST00000446053.1	ENSG00000234418.1	RP11-560I19.1	Annotated_lncRNA	ENST00000534050	ENSG00000141499	WRAP53	WD40 repeat||WD40/YVTN repeat-like-containing domain||WD40-repeat-containing domain||-	1	0
ENST00000446053.1	ENSG00000234418.1	RP11-560I19.1	Annotated_lncRNA	ENST00000323144	ENSG00000143549	TPM3	Tropomyosin||-	1	0
ENST00000446053.1	ENSG00000234418.1	RP11-560I19.1	Annotated_lncRNA	ENST00000455750	ENSG00000093009	CDC45	CDC45 family	0.99866	3.37508e-14
ENST00000446053.1	ENSG00000234418.1	RP11-560I19.1	Annotated_lncRNA	ENST00000318244	ENSG00000177275	OR2AJ1	Olfactory receptor 2AJ1||GPCR, rhodopsin-like, 7TM||G protein-coupled receptor, rhodopsin-like||Olfactory receptor	1	0
ENST00000446053.1	ENSG00000234418.1	RP11-560I19.1	Annotated_lncRNA	ENST00000433069	ENSG00000110243	APOA5	Apolipoprotein A/E	1	0
ENST00000446053.1	ENSG00000234418.1	RP11-560I19.1	Annotated_lncRNA	ENST00000371993	ENSG00000077279	DCX	Calcium/calmodulin-dependent/calcium-dependent protein kinase||Neuronal migration protein doublecortin, chordata||Doublecortin domain	0.955953	1.21247e-06
ENST00000446053.1	ENSG00000234418.1	RP11-560I19.1	Annotated_lncRNA	ENST00000481079	ENSG00000153707	PTPRD	Protein-tyrosine phosphatase, catalytic||PTP type protein phosphatase||Tyrosine specific protein phosphatases domain||Immunoglobulin subtype||Immunoglobulin-like domain||Protein-tyrosine phosphatase, active site||Immunoglobulin subtype 2||Protein-tyrosine	1	0
ENST00000446053.1	ENSG00000234418.1	RP11-560I19.1	Annotated_lncRNA	ENST00000361631	ENSG00000143420	ENSA	Endosulphine||-	0.990922	4.78253e-10
ENST00000446053.1	ENSG00000234418.1	RP11-560I19.1	Annotated_lncRNA	ENST00000590668	ENSG00000159915	ZNF233	Zinc finger, C2H2-like||Zinc finger, C2H2||Zinc finger C2H2-type/integrase DNA-binding domain||Krueppel-associated box	1	0
ENST00000446053.1	ENSG00000234418.1	RP11-560I19.1	Annotated_lncRNA	ENST00000488499	ENSG00000107262	BAG1	Ubiquitin domain||BAG domain||Ubiquitin-related domain||-||Molecular chaperone regulator BAG-1	0.98196	1.45999e-08
ENST00000446053.1	ENSG00000234418.1	RP11-560I19.1	Annotated_lncRNA	ENST00000582130	ENSG00000087191	PSMC5	-||26S proteasome subunit P45||AAA+ ATPase domain||ATPase, AAA-type, core||ATPase, AAA-type, conserved site||P-loop containing nucleoside triphosphate hydrolase	1	0
ENST00000446053.1	ENSG00000234418.1	RP11-560I19.1	Annotated_lncRNA	ENST00000479017	ENSG00000162244	RPL29	Ribosomal protein L29e	1	0
ENST00000446053.1	ENSG00000234418.1	RP11-560I19.1	Annotated_lncRNA	ENST00000433129	ENSG00000064687	ABCA7	ABC transporter, conserved site||P-loop containing nucleoside triphosphate hydrolase||ABC transporter A, ABCA||AAA+ ATPase domain||ATP-binding cassette subfamily A member 7||ABC transporter-like||ATPase, AAA-type, core	0.987592	2.26848e-09
ENST00000446053.1	ENSG00000234418.1	RP11-560I19.1	Annotated_lncRNA	ENST00000436789	ENSG00000010626	LRRC23	Leucine-rich repeat||Leucine-rich repeat domain, L domain-like||-||Leucine rich repeat 4	0.997708	4.96048e-13
ENST00000446053.1	ENSG00000234418.1	RP11-560I19.1	Annotated_lncRNA	ENST00000402766	ENSG00000138867	GUCD1	Guanylyl cyclase	0.956098	1.19301e-06
ENST00000446053.1	ENSG00000234418.1	RP11-560I19.1	Annotated_lncRNA	ENST00000437936	ENSG00000188293	IGFL1	Insulin growth factor-like family	1	0
ENST00000446053.1	ENSG00000234418.1	RP11-560I19.1	Annotated_lncRNA	ENST00000403666	ENSG00000069020	MAST4	-||Serine/threonine-protein kinase, active site||Microtubule-associated serine/threonine-protein kinase, pre-PK domain||PDZ domain||Microtubule-associated serine/threonine-protein kinase, domain||Microtubule-associated serine/threonine-protein kinase 2||A	0.994295	4.71223e-11
ENST00000446053.1	ENSG00000234418.1	RP11-560I19.1	Annotated_lncRNA	ENST00000296739	ENSG00000164299	SPZ1	Spermatogenic leucine zipper protein 1	1	0
ENST00000446053.1	ENSG00000234418.1	RP11-560I19.1	Annotated_lncRNA	ENST00000439395	ENSG00000196141	SPATS2L	Protein of unknown function DUF1387||-||UBA-like	1	0
ENST00000446053.1	ENSG00000234418.1	RP11-560I19.1	Annotated_lncRNA	ENST00000544485	ENSG00000110931	CAMKK2	Protein kinase-like domain||Serine/threonine-protein kinase, active site||Protein kinase domain||Calcium/calmodulin-dependent/calcium-dependent protein kinase||Protein kinase, ATP binding site	1	0
ENST00000446053.1	ENSG00000234418.1	RP11-560I19.1	Annotated_lncRNA	ENST00000312397	ENSG00000175467	SART1	SNU66/SART1 family	0.957581	1.00717e-06
ENST00000446053.1	ENSG00000234418.1	RP11-560I19.1	Annotated_lncRNA	ENST00000373452	ENSG00000177125	ZBTB34	Zinc finger C2H2-type/integrase DNA-binding domain||Zinc finger, C2H2-like||SKP1/BTB/POZ domain||Zinc finger, C2H2||BTB/POZ domain	0.968754	2.22573e-07
ENST00000446053.1	ENSG00000234418.1	RP11-560I19.1	Annotated_lncRNA	ENST00000494580	ENSG00000183230	CTNNA3	Vinculin/alpha-catenin||Alpha T-catenin||Alpha-catenin	1	0
ENST00000446053.1	ENSG00000234418.1	RP11-560I19.1	Annotated_lncRNA	ENST00000443889	ENSG00000138002	IFT172	WD40 repeat||Tetratricopeptide-like helical domain||-||Armadillo-type fold||WD40/YVTN repeat-like-containing domain||WD40-repeat-containing domain	1	0
ENST00000446053.1	ENSG00000234418.1	RP11-560I19.1	Annotated_lncRNA	ENST00000598976	ENSG00000267881	AC011513.3	Immunoglobulin-like domain||Immunoglobulin V-set domain||Immunoglobulin-like fold	1	0
ENST00000446053.1	ENSG00000234418.1	RP11-560I19.1	Annotated_lncRNA	ENST00000404460	ENSG00000115762	PLEKHB2	PH domain-like||Pleckstrin homology domain	1	0
ENST00000446053.1	ENSG00000234418.1	RP11-560I19.1	Annotated_lncRNA	ENST00000549566	ENSG00000092841	MYL6	EF-hand domain||EF-hand domain pair	0.976056	5.95465e-08
ENST00000446053.1	ENSG00000234418.1	RP11-560I19.1	Annotated_lncRNA	ENST00000433730	ENSG00000135314	KHDC1	KH-like RNA-binding domain	1	0
ENST00000446053.1	ENSG00000234418.1	RP11-560I19.1	Annotated_lncRNA	ENST00000542157	ENSG00000013725	CD6	-||SRCR-like domain||SRCR domain	1	0
ENST00000446053.1	ENSG00000234418.1	RP11-560I19.1	Annotated_lncRNA	ENST00000498288	ENSG00000138031	ADCY3	Adenylate cyclase||Nucleotide cyclase||-||Adenylate cyclase, N-terminal||Adenylyl cyclase class-3/4/guanylyl cyclase||Adenylyl cyclase class-4/guanylyl cyclase, conserved site	0.951578	1.93234e-06
ENST00000446053.1	ENSG00000234418.1	RP11-560I19.1	Annotated_lncRNA	ENST00000409824	ENSG00000067066	SP100	Zinc finger, PHD-type||-||High mobility group box domain||SAND domain-like||SAND domain||Zinc finger, PHD-type, conserved site||Zinc finger, RING/FYVE/PHD-type||Zinc finger, PHD-finger||High mobility group protein HMGB1||Bromodomain||Homogeneously-stainin	1	0
ENST00000446053.1	ENSG00000234418.1	RP11-560I19.1	Annotated_lncRNA	ENST00000577051	ENSG00000141556	TBCD	Tubulin-specific chaperone D, C-terminal||Armadillo-type fold||-||Armadillo-like helical||Tubulin-folding cofactor D	0.999603	0
ENST00000446053.1	ENSG00000234418.1	RP11-560I19.1	Annotated_lncRNA	ENST00000427865	ENSG00000131446	MGAT1	-||Nucleotide-diphospho-sugar transferases||Glycosyl transferase, family 13	0.967362	2.76103e-07
ENST00000446053.1	ENSG00000234418.1	RP11-560I19.1	Annotated_lncRNA	ENST00000587238	ENSG00000089639	GMIP	F-BAR domain||Rho GTPase activation protein||Rho GTPase-activating protein domain||-||Protein kinase C-like, phorbol ester/diacylglycerol-binding domain	0.951525	1.94278e-06
ENST00000446053.1	ENSG00000234418.1	RP11-560I19.1	Annotated_lncRNA	ENST00000488404	ENSG00000152977	ZIC1	Zinc finger C2H2-type/integrase DNA-binding domain||Zinc finger, C2H2-like||Zinc finger, C2H2	1	0
ENST00000446053.1	ENSG00000234418.1	RP11-560I19.1	Annotated_lncRNA	ENST00000532302	ENSG00000135373	EHF	Ets domain||ETS homologous factor||Pointed domain||Sterile alpha motif/pointed domain||Winged helix-turn-helix DNA-binding domain	1	0
ENST00000446053.1	ENSG00000234418.1	RP11-560I19.1	Annotated_lncRNA	ENST00000441548	ENSG00000093072	CECR1	Adenosine/AMP deaminase domain||Adenosine/AMP deaminase N-terminal||Adenosine deaminase-related growth factor||Metal-dependent hydrolase	0.990396	6.33101e-10
ENST00000446053.1	ENSG00000234418.1	RP11-560I19.1	Annotated_lncRNA	ENST00000322527	ENSG00000175820	CCDC168	Coiled-coil domain-containing protein 168, N-terminal	0.960015	7.52656e-07
ENST00000446053.1	ENSG00000234418.1	RP11-560I19.1	Annotated_lncRNA	ENST00000621567	ENSG00000196683	TOMM7	Mitochondrial import receptor subunit TOM7||-	1	0
ENST00000446053.1	ENSG00000234418.1	RP11-560I19.1	Annotated_lncRNA	ENST00000561462	ENSG00000196497	IPO4	HEAT repeat||Armadillo-like helical||HEAT, type 2||Importin-beta, N-terminal domain||Armadillo-type fold||-	0.998014	2.42917e-13
ENST00000446053.1	ENSG00000234418.1	RP11-560I19.1	Annotated_lncRNA	ENST00000571802	ENSG00000187838	TMEM256-PLSCR3	Scramblase	0.9924	1.97188e-10
ENST00000446053.1	ENSG00000234418.1	RP11-560I19.1	Annotated_lncRNA	ENST00000322945	ENSG00000103495	MAZ	Zinc finger, C2H2||Zinc finger, C2H2-like||-||Zinc finger C2H2-type/integrase DNA-binding domain	0.969944	1.83659e-07
ENST00000446053.1	ENSG00000234418.1	RP11-560I19.1	Annotated_lncRNA	ENST00000589631	ENSG00000123159	GIPC1	PDZ domain||Uncharacterised conserved protein UCP038083, PDZ||-	0.959702	7.82078e-07
ENST00000446053.1	ENSG00000234418.1	RP11-560I19.1	Annotated_lncRNA	ENST00000612288	ENSG00000273749	CYFIP1	Cytoplasmic FMR1-interacting||Protein of unknown function DUF1394	0.995966	8.35376e-12
ENST00000446053.1	ENSG00000234418.1	RP11-560I19.1	Annotated_lncRNA	ENST00000576416	ENSG00000085644	ZNF213	Krueppel-associated box||Zinc finger C2H2-type/integrase DNA-binding domain||-||Retrovirus capsid, C-terminal||Zinc finger, C2H2-like||Zinc finger, C2H2||SCAN domain	0.953936	1.51157e-06
ENST00000446053.1	ENSG00000234418.1	RP11-560I19.1	Annotated_lncRNA	ENST00000558396	ENSG00000178997	EXD1	3'-5' exonuclease domain||Ribonuclease H-like domain||-	1	0
ENST00000446053.1	ENSG00000234418.1	RP11-560I19.1	Annotated_lncRNA	ENST00000248142	ENSG00000127580	WDR24	WD40 repeat||WD40 repeat, conserved site||WD40/YVTN repeat-like-containing domain||WD40-repeat-containing domain	0.962652	5.37465e-07
ENST00000446053.1	ENSG00000234418.1	RP11-560I19.1	Annotated_lncRNA	ENST00000576541	ENSG00000185624	P4HB	Thioredoxin-like fold||-||Thioredoxin domain||Thioredoxin, conserved site||Protein disulphide isomerase||Disulphide isomerase	1	0
ENST00000446053.1	ENSG00000234418.1	RP11-560I19.1	Annotated_lncRNA	ENST00000397428	ENSG00000181392	SYNE4	Nesprin-4||-||KASH domain	1	0
ENST00000446053.1	ENSG00000234418.1	RP11-560I19.1	Annotated_lncRNA	ENST00000408915	ENSG00000161249	DMKN	-||Keratinocyte differentiation-associated protein	0.979309	2.88515e-08
ENST00000446053.1	ENSG00000234418.1	RP11-560I19.1	Annotated_lncRNA	ENST00000587722	ENSG00000189114	BLOC1S3	BLOC-1 complex, subunit 3	0.95151	1.9457e-06
ENST00000446053.1	ENSG00000234418.1	RP11-560I19.1	Annotated_lncRNA	ENST00000468310	ENSG00000067606	PRKCZ	Protein kinase, C-terminal||Protein kinase C||Protein kinase C-like, phorbol ester/diacylglycerol-binding domain||-||PB1 domain||Diacylglycerol/phorbol-ester binding||Serine/threonine-protein kinase, active site||Protein kinase, ATP binding site||AGC-kina	1	0
ENST00000446053.1	ENSG00000234418.1	RP11-560I19.1	Annotated_lncRNA	ENST00000428622	ENSG00000185340	GAS2L1	Growth-arrest-specific protein 2 domain||GAS2-like protein 1||Calponin homology domain	1	0
ENST00000446053.1	ENSG00000234418.1	RP11-560I19.1	Annotated_lncRNA	ENST00000485079	ENSG00000258465	RP11-574F21.3	WD40/YVTN repeat-like-containing domain||WD40-repeat-containing domain||Pex19 protein||WD40 repeat	1	0
ENST00000446053.1	ENSG00000234418.1	RP11-560I19.1	Annotated_lncRNA	ENST00000608620	ENSG00000182333	LIPF	Lipase, eukaryotic||Partial AB-hydrolase lipase domain||Alpha/Beta hydrolase fold||Alpha/beta hydrolase fold-1	1	0
ENST00000446053.1	ENSG00000234418.1	RP11-560I19.1	Annotated_lncRNA	ENST00000241069	ENSG00000087085	ACHE	Carboxylesterase, type B||Cholinesterase||Alpha/Beta hydrolase fold||Acetylcholinesterase, tetramerisation domain||Carboxylesterase type B, active site||-||Carboxylesterase type B, conserved site	0.954702	1.39183e-06
ENST00000446053.1	ENSG00000234418.1	RP11-560I19.1	Annotated_lncRNA	ENST00000606541	ENSG00000145979	TBC1D7	-||Rab-GTPase-TBC domain	1	0
ENST00000446053.1	ENSG00000234418.1	RP11-560I19.1	Annotated_lncRNA	ENST00000359867	ENSG00000213923	CSNK1E	-||Protein kinase, ATP binding site||Protein kinase-like domain||Serine/threonine-protein kinase, active site||Protein kinase domain	1	0
ENST00000446053.1	ENSG00000234418.1	RP11-560I19.1	Annotated_lncRNA	ENST00000613603	ENSG00000103175	WFDC1	-||WAP-type 'four-disulfide core' domain	1	0
ENST00000446053.1	ENSG00000234418.1	RP11-560I19.1	Annotated_lncRNA	ENST00000591897	ENSG00000153443	UBALD1	UBA-like||-	0.96533	3.72189e-07
ENST00000446053.1	ENSG00000234418.1	RP11-560I19.1	Annotated_lncRNA	ENST00000392217	ENSG00000089327	FXYD5	-||Ion-transport regulator, FXYD motif	0.99919	2.66454e-15
ENST00000446053.1	ENSG00000234418.1	RP11-560I19.1	Annotated_lncRNA	ENST00000411462	ENSG00000124839	RAB17	Small GTPase superfamily||P-loop containing nucleoside triphosphate hydrolase||Small GTP-binding protein domain||-	1	0
ENST00000446053.1	ENSG00000234418.1	RP11-560I19.1	Annotated_lncRNA	ENST00000409709	ENSG00000137474	MYO7A	IQ motif, EF-hand binding site||SH3 domain||Myosin head, motor domain||FERM central domain||PH domain-like||FERM/acyl-CoA-binding protein, 3-helical bundle||P-loop containing nucleoside triphosphate hydrolase||MyTH4 domain||Band 4.1 domain||Ubiquitin-rela	0.999998	0
ENST00000446053.1	ENSG00000234418.1	RP11-560I19.1	Annotated_lncRNA	ENST00000439160	ENSG00000070814	TCOF1	-||LIS1 homology motif||Treacher Collins syndrome, treacle||Treacle-like, Treacher Collins Syndrome	0.981165	1.80895e-08
ENST00000446053.1	ENSG00000234418.1	RP11-560I19.1	Annotated_lncRNA	ENST00000376531	ENSG00000167614	TTYH1	-||Tweety	0.969992	1.82207e-07
ENST00000446053.1	ENSG00000234418.1	RP11-560I19.1	Annotated_lncRNA	ENST00000460995	ENSG00000197093	GAL3ST4	Galactose-3-O-sulfotransferase||P-loop containing nucleoside triphosphate hydrolase||-	0.988043	1.887e-09
ENST00000446053.1	ENSG00000234418.1	RP11-560I19.1	Annotated_lncRNA	ENST00000368012	ENSG00000143217	NECTIN4	CD80-like, immunoglobulin C2-set||Immunoglobulin-like domain||Immunoglobulin subtype||Nectin-4||Immunoglobulin-like fold||Immunoglobulin V-set domain||Immunoglobulin subtype 2	0.962207	5.69861e-07
ENST00000446053.1	ENSG00000234418.1	RP11-560I19.1	Annotated_lncRNA	ENST00000525720	ENSG00000123444	KBTBD4	BTB/Kelch-associated||BTB/POZ domain||Kelch-type beta propeller||-||SKP1/BTB/POZ domain	1	0
ENST00000446053.1	ENSG00000234418.1	RP11-560I19.1	Annotated_lncRNA	ENST00000430193	ENSG00000104835	SARS2	Aminoacyl-tRNA synthetase, class II (G/ P/ S/T)||Serine-tRNA synthetase, type1, N-terminal||tRNA-binding arm||Aminoacyl-tRNA synthetase, class II||Serine-tRNA ligase, type1	0.998488	6.21725e-14
ENST00000446053.1	ENSG00000234418.1	RP11-560I19.1	Annotated_lncRNA	ENST00000456445	ENSG00000022267	FHL1	-||Zinc finger, LIM-type||Zinc finger, RING/FYVE/PHD-type	0.999892	0
ENST00000446053.1	ENSG00000234418.1	RP11-560I19.1	Annotated_lncRNA	ENST00000422602	ENSG00000283332	AC027682.1	FAM65, N-terminal||Armadillo-like helical||Armadillo-type fold||Protein FAM65	0.992725	1.58543e-10
ENST00000446053.1	ENSG00000234418.1	RP11-560I19.1	Annotated_lncRNA	ENST00000371058	ENSG00000116678	LEPR	Leptin receptor||Short hematopoietin receptor, family 1, conserved site||Immunoglobulin-like domain||Long hematopoietin receptor, Gp130 family 2, conserved site||Fibronectin type III||Immunoglobulin C2-set-like, ligand-binding||Immunoglobulin-like fold	1	0
ENST00000446053.1	ENSG00000234418.1	RP11-560I19.1	Annotated_lncRNA	ENST00000428695	ENSG00000119042	SATB2	Homeodomain-like||SATB, CUT1-like DNA-binding domain||CUT domain||Lambda repressor-like, DNA-binding domain||Homeobox domain||SATB, ubiquitin-like oligomerisation domain	0.990257	6.80324e-10
ENST00000446053.1	ENSG00000234418.1	RP11-560I19.1	Annotated_lncRNA	ENST00000624887	ENSG00000197479	PCDHB11	Cadherin-like||Protocadherin beta-11||Cadherin, N-terminal||Cadherin conserved site||Cadherin, cytoplasmic C-terminal domain||Cadherin	0.998348	9.65894e-14
ENST00000446053.1	ENSG00000234418.1	RP11-560I19.1	Annotated_lncRNA	ENST00000577128	ENSG00000141560	FN3KRP	Fructosamine/Ketosamine-3-kinase||Protein kinase-like domain||-	0.964947	3.92974e-07
ENST00000446053.1	ENSG00000234418.1	RP11-560I19.1	Annotated_lncRNA	ENST00000298630	ENSG00000165752	STK32C	Serine/threonine-protein kinase, active site||Protein kinase-like domain||Protein kinase domain||-||Protein kinase, ATP binding site	0.978701	3.33069e-08
ENST00000446053.1	ENSG00000234418.1	RP11-560I19.1	Annotated_lncRNA	ENST00000605726	ENSG00000263528	IKBKE	Protein kinase, ATP binding site||Protein kinase domain||Protein kinase-like domain	0.9602	7.35621e-07
ENST00000446053.1	ENSG00000234418.1	RP11-560I19.1	Annotated_lncRNA	ENST00000328895	ENSG00000183607	GKN2	BRICHOS domain	1	0
ENST00000446053.1	ENSG00000234418.1	RP11-560I19.1	Annotated_lncRNA	ENST00000542507	ENSG00000198492	YTHDF2	YTH domain||-	1	0
ENST00000446053.1	ENSG00000234418.1	RP11-560I19.1	Annotated_lncRNA	ENST00000263552	ENSG00000059377	TBXAS1	Cytochrome P450, E-class, group I||Cytochrome P450, conserved site||Cytochrome P450	0.993733	7.53544e-11
ENST00000446053.1	ENSG00000234418.1	RP11-560I19.1	Annotated_lncRNA	ENST00000509407	ENSG00000152583	SPARCL1	SPARC-like protein 1||Follistatin-like, N-terminal||Follistatin/Osteonectin EGF domain||EF-hand domain||-||EF-hand domain pair||SPARC/Testican, calcium-binding domain||Osteonectin-like, conserved site||Kazal domain||EF-Hand 1, calcium-binding site	1	0
ENST00000446053.1	ENSG00000234418.1	RP11-560I19.1	Annotated_lncRNA	ENST00000258157	ENSG00000135686	KLHL36	BTB-kelch protein||BTB/Kelch-associated||Galactose oxidase, beta-propeller||SKP1/BTB/POZ domain||Kelch-like protein 36||Kelch repeat type 1||BTB/POZ domain	0.999995	0
ENST00000446053.1	ENSG00000234418.1	RP11-560I19.1	Annotated_lncRNA	ENST00000369997	ENSG00000102032	RENBP	-||Six-hairpin glycosidase||Six-hairpin glycosidase-like	0.956242	1.17385e-06
ENST00000473550.1	ENSG00000243701.5	DUBR	Annotated_lncRNA	ENST00000557539	ENSG00000100714	MTHFD1	Tetrahydrofolate dehydrogenase/cyclohydrolase, conserved site||Formate-tetrahydrofolate ligase, FTHFS, conserved site||Tetrahydrofolate dehydrogenase/cyclohydrolase, catalytic domain||NAD(P)-binding domain||Formate-tetrahydrofolate ligase, FTHFS||Tetrahyd	0.953948	1.50959e-06
ENST00000473550.1	ENSG00000243701.5	DUBR	Annotated_lncRNA	ENST00000532455	ENSG00000166012	TAF1D	-||TATA box-binding protein-associated factor 1D	0.955927	1.21597e-06
ENST00000473550.1	ENSG00000243701.5	DUBR	Annotated_lncRNA	ENST00000634927	ENSG00000168509	HFE2	Repulsive guidance molecule, N-terminal||Repulsive guidance molecule, C-terminal||-	0.953948	1.5096e-06
ENST00000473550.1	ENSG00000243701.5	DUBR	Annotated_lncRNA	ENST00000370147	ENSG00000166171	DPCD	Protein DPCD	0.953944	1.51018e-06
ENST00000473550.1	ENSG00000243701.5	DUBR	Annotated_lncRNA	ENST00000553809	ENSG00000100902	PSMA6	Proteasome alpha-subunit, N-terminal domain||Nucleophile aminohydrolases, N-terminal||Proteasome A-type subunit||Proteasome, subunit alpha/beta	0.953891	1.51876e-06
ENST00000473550.1	ENSG00000243701.5	DUBR	Annotated_lncRNA	ENST00000525094	ENSG00000221968	FADS3	Fatty acid desaturase||Cytochrome b5-like heme/steroid binding domain||Fatty acid desaturase domain	0.953951	1.50911e-06
ENST00000473550.1	ENSG00000243701.5	DUBR	Annotated_lncRNA	ENST00000539853	ENSG00000231887	PRH1	Proline-rich protein	0.953948	1.5096e-06
ENST00000473550.1	ENSG00000243701.5	DUBR	Annotated_lncRNA	ENST00000543554	ENSG00000115694	STK25	Serine-threonine/tyrosine-protein kinase catalytic domain||-||Protein kinase, ATP binding site||Protein kinase-like domain||Protein kinase domain	0.959049	8.46655e-07
ENST00000473550.1	ENSG00000243701.5	DUBR	Annotated_lncRNA	ENST00000569354	ENSG00000243708	PLA2G4B	C2 domain||Lysophospholipase, catalytic domain||Acyl transferase/acyl hydrolase/lysophospholipase||-	0.984908	6.01292e-09
ENST00000473550.1	ENSG00000243701.5	DUBR	Annotated_lncRNA	ENST00000551096	ENSG00000186815	TPCN1	-||Ion transport domain||Voltage-dependent channel, four helix bundle domain	0.953948	1.5096e-06
ENST00000473550.1	ENSG00000243701.5	DUBR	Annotated_lncRNA	ENST00000585109	ENSG00000141219	C17orf80	-	0.951525	1.94283e-06
ENST00000473550.1	ENSG00000243701.5	DUBR	Annotated_lncRNA	ENST00000331531	ENSG00000183048	SLC25A10	-||Mitochondrial carrier domain||Mitochondrial brown fat uncoupling protein||Mitochondrial substrate/solute carrier	0.953975	1.50519e-06
ENST00000473550.1	ENSG00000243701.5	DUBR	Annotated_lncRNA	ENST00000413630	ENSG00000169884	WNT10B	Wnt protein, conserved site||Wnt||Wnt-10 protein	0.953249	1.62583e-06
ENST00000473550.1	ENSG00000243701.5	DUBR	Annotated_lncRNA	ENST00000481485	ENSG00000116977	LGALS8	Galectin-8||-||Galectin, carbohydrate recognition domain||Concanavalin A-like lectin/glucanase domain	0.953948	1.5096e-06
ENST00000473550.1	ENSG00000243701.5	DUBR	Annotated_lncRNA	ENST00000625617	ENSG00000258947	TUBB3	Tubulin/FtsZ, GTPase domain||Tubulin, C-terminal||Tubulin/FtsZ, 2-layer sandwich domain||Beta tubulin||Tubulin/FtsZ, C-terminal||Beta tubulin, autoregulation binding site||Tubulin||Tubulin, conserved site	0.953948	1.5096e-06
ENST00000473550.1	ENSG00000243701.5	DUBR	Annotated_lncRNA	ENST00000464500	ENSG00000134864	GGACT	Gamma-glutamylcyclotransferase, AIG2-like||Butirosin biosynthesis, BtrG-like	0.953948	1.5096e-06
ENST00000473550.1	ENSG00000243701.5	DUBR	Annotated_lncRNA	ENST00000541755	ENSG00000176715	ACSF3	AMP-dependent synthetase/ligase||-||AMP-binding, conserved site||AMP-binding enzyme C-terminal domain	0.964025	4.4675e-07
ENST00000473550.1	ENSG00000243701.5	DUBR	Annotated_lncRNA	ENST00000456869	ENSG00000100031	GGT1	-||Gamma-glutamyltranspeptidase||Nucleophile aminohydrolases, N-terminal	0.953947	1.50979e-06
ENST00000473550.1	ENSG00000243701.5	DUBR	Annotated_lncRNA	ENST00000513240	ENSG00000204580	DDR1	Protein kinase-like domain||Protein kinase domain||Tyrosine-protein kinase, active site||Tyrosine-protein kinase, receptor class II, conserved site||Coagulation factor 5/8 C-terminal domain||Tyrosine-protein kinase, catalytic domain||Galactose-binding dom	0.953948	1.5096e-06
ENST00000473550.1	ENSG00000243701.5	DUBR	Annotated_lncRNA	ENST00000545664	ENSG00000141873	SLC39A3	Zinc/iron permease	0.953939	1.51114e-06
ENST00000473550.1	ENSG00000243701.5	DUBR	Annotated_lncRNA	ENST00000449354	ENSG00000131368	MRPS25	Ribosomal protein/NADH dehydrogenase domain||Thioredoxin-like fold	0.953952	1.50893e-06
ENST00000473550.1	ENSG00000243701.5	DUBR	Annotated_lncRNA	ENST00000495891	ENSG00000163659	TIPARP	Zinc finger, CCCH-type||Poly(ADP-ribose) polymerase, catalytic domain||WWE domain	0.953945	1.51012e-06
ENST00000473550.1	ENSG00000243701.5	DUBR	Annotated_lncRNA	ENST00000622227	ENSG00000184702	2018-09-05	Septin||Septin-type guanine nucleotide-binding (G) domain||Septin 5||P-loop containing nucleoside triphosphate hydrolase	0.953948	1.50961e-06
ENST00000473550.1	ENSG00000243701.5	DUBR	Annotated_lncRNA	ENST00000367155	ENSG00000162873	KLHDC8A	Galactose oxidase/kelch, beta-propeller||Kelch repeat type 1||-||Kelch-type beta propeller||Galactose oxidase, beta-propeller	0.982014	1.43845e-08
ENST00000473550.1	ENSG00000243701.5	DUBR	Annotated_lncRNA	ENST00000439664	ENSG00000158747	NBL1	Neuroblastoma suppressor of tumourigenicity 1||Cystine-knot cytokine||Cystine knot, C-terminal||DAN	0.953948	1.5096e-06
ENST00000473550.1	ENSG00000243701.5	DUBR	Annotated_lncRNA	ENST00000407433	ENSG00000184500	PROS1	Gamma-carboxyglutamic acid-rich (GLA) domain||Laminin G domain||Growth factor receptor cysteine-rich domain||EGF-like calcium-binding domain||Vitamin K-dependent protein S||Concanavalin A-like lectin/glucanase domain||EGF-like domain||EGF-like calcium-bin	0.953956	1.50832e-06
ENST00000473550.1	ENSG00000243701.5	DUBR	Annotated_lncRNA	ENST00000372226	ENSG00000170734	POLH	DNA polymerase eta/kappa||UmuC domain||DNA polymerase, Y-family, little finger domain	0.953919	1.51431e-06
ENST00000473550.1	ENSG00000243701.5	DUBR	Annotated_lncRNA	ENST00000381692	ENSG00000159140	SON	G-patch domain||WD40/YVTN repeat-like-containing domain||WD40-repeat-containing domain||Protein SON||Double-stranded RNA-binding domain	0.953891	1.51886e-06
ENST00000473550.1	ENSG00000243701.5	DUBR	Annotated_lncRNA	ENST00000581825	ENSG00000108469	RECQL5	DNA helicase, ATP-dependent, RecQ type||Helicase superfamily 1/2, ATP-binding domain||DNA/RNA helicase, ATP-dependent, DEAH-box type, conserved site||Winged helix-turn-helix DNA-binding domain||DEAD/DEAH box helicase domain||Helicase, C-terminal||P-loop c	0.953948	1.5096e-06
ENST00000473550.1	ENSG00000243701.5	DUBR	Annotated_lncRNA	ENST00000159647	ENSG00000073150	PANX2	Innexin||-	0.976315	5.64153e-08
ENST00000473550.1	ENSG00000243701.5	DUBR	Annotated_lncRNA	ENST00000563556	ENSG00000162066	AMDHD2	Metal-dependent hydrolase, composite domain||Amidohydrolase-related||Metal-dependent hydrolase||N-acetylglucosamine-6-phosphate deacetylase	0.953947	1.50975e-06
ENST00000473550.1	ENSG00000243701.5	DUBR	Annotated_lncRNA	ENST00000628752	ENSG00000198646	NCOA6	Nuclear receptor coactivator 6||Nuclear receptor coactivator 6, putative nucleic acid-binding region	0.953948	1.5096e-06
ENST00000473550.1	ENSG00000243701.5	DUBR	Annotated_lncRNA	ENST00000368689	ENSG00000203780	FANK1	Fibronectin type III||Ankyrin repeat||Ankyrin repeat-containing domain||Immunoglobulin-like fold	0.953857	1.52429e-06
ENST00000473550.1	ENSG00000243701.5	DUBR	Annotated_lncRNA	ENST00000561501	ENSG00000177548	RABEP2	Rabaptin-5beta||Rabaptin||Rabaptin coiled-coil domain||Rabaptin, GTPase-Rab5 binding domain	0.953948	1.5096e-06
ENST00000473550.1	ENSG00000243701.5	DUBR	Annotated_lncRNA	ENST00000444973	ENSG00000119408	NEK6	Protein kinase, ATP binding site||Serine-threonine/tyrosine-protein kinase catalytic domain||Protein kinase domain||Serine/threonine-protein kinase, active site||Protein kinase-like domain	0.983764	8.64614e-09
ENST00000473550.1	ENSG00000243701.5	DUBR	Annotated_lncRNA	ENST00000607062	ENSG00000138381	ASNSD1	Prefoldin||Rossmann-like alpha/beta/alpha sandwich fold||-||Glutamine amidotransferase type 2 domain||Nucleophile aminohydrolases, N-terminal||Asparagine synthase	0.955328	1.29956e-06
ENST00000473550.1	ENSG00000243701.5	DUBR	Annotated_lncRNA	ENST00000586171	ENSG00000160877	NACC1	BTB/POZ domain||BEN domain||SKP1/BTB/POZ domain||-	0.955601	1.26098e-06
ENST00000473550.1	ENSG00000243701.5	DUBR	Annotated_lncRNA	ENST00000566450	ENSG00000065457	ADAT1	-||Adenosine deaminase/editase	0.953935	1.5117e-06
ENST00000473550.1	ENSG00000243701.5	DUBR	Annotated_lncRNA	ENST00000611644	ENSG00000087502	ERGIC2	-||Endoplasmic reticulum vesicle transporter, C-terminal	0.956072	1.19641e-06
ENST00000473550.1	ENSG00000243701.5	DUBR	Annotated_lncRNA	ENST00000403305	ENSG00000128346	C22orf23	Uncharacterised protein family UPF0193	0.953948	1.5096e-06
ENST00000473550.1	ENSG00000243701.5	DUBR	Annotated_lncRNA	ENST00000472095	ENSG00000065809	FAM107B	Protein of unknown function DUF1151	0.953948	1.5096e-06
ENST00000473550.1	ENSG00000243701.5	DUBR	Annotated_lncRNA	ENST00000556523	ENSG00000100445	SDR39U1	NAD-dependent epimerase/dehydratase, N-terminal domain||Epimerase family protein SDR39U1||NAD(P)-binding domain||Domain of unknown function DUF1731	0.953948	1.5096e-06
ENST00000473550.1	ENSG00000243701.5	DUBR	Annotated_lncRNA	ENST00000529410	ENSG00000198945	L3MBTL3	Sterile alpha motif/pointed domain||-||Mbt repeat||Sterile alpha motif domain	0.953946	1.50992e-06
ENST00000473550.1	ENSG00000243701.5	DUBR	Annotated_lncRNA	ENST00000509528	ENSG00000089335	ZNF302	Zinc finger C2H2-type/integrase DNA-binding domain||Krueppel-associated box||-||Zinc finger, C2H2-like||Zinc finger, C2H2	0.953948	1.5096e-06
ENST00000473550.1	ENSG00000243701.5	DUBR	Annotated_lncRNA	ENST00000556980	ENSG00000126215	XRCC3	-||DNA recombination and repair protein Rad51, C-terminal||P-loop containing nucleoside triphosphate hydrolase||DNA recombination and repair protein RecA-like, ATP-binding domain||DNA recombination and repair protein, RecA-like	0.953948	1.5096e-06
ENST00000473550.1	ENSG00000243701.5	DUBR	Annotated_lncRNA	ENST00000547141	ENSG00000156273	BACH1	Basic leucine zipper domain, Maf-type||Basic-leucine zipper domain||BTB/POZ domain||-||DNA repair protein XRCC4, C-terminal||SKP1/BTB/POZ domain||Transcription factor, Skn-1-like, DNA-binding domain	0.953948	1.5096e-06
ENST00000473550.1	ENSG00000243701.5	DUBR	Annotated_lncRNA	ENST00000311027	ENSG00000110514	MADD	uDENN domain||-||dDENN domain||DENN domain	0.953948	1.5096e-06
ENST00000473550.1	ENSG00000243701.5	DUBR	Annotated_lncRNA	ENST00000450420	ENSG00000076242	MLH1	DNA mismatch repair protein, C-terminal||-||DNA mismatch repair protein Mlh1, C-terminal||Histidine kinase-like ATPase, C-terminal domain||DNA mismatch repair protein family||DNA mismatch repair, conserved site||Ribosomal protein S5 domain 2-type fold||Ri	0.953948	1.5096e-06
ENST00000473550.1	ENSG00000243701.5	DUBR	Annotated_lncRNA	ENST00000478281	ENSG00000231852	CYP21A2	Cytochrome P450||Cytochrome P450, E-class, group I||Cytochrome P450, conserved site||-	0.953948	1.5096e-06
ENST00000473550.1	ENSG00000243701.5	DUBR	Annotated_lncRNA	ENST00000539458	ENSG00000168003	SLC3A2	Glycosyl hydrolase, C-terminal (DUF3459)||Glycosyl hydrolase, all-beta||Glycoside hydrolase superfamily||-||Solute carrier family 3 member 2, N-terminal domain||Glycosyl hydrolase, family 13, catalytic domain||Glycoside hydrolase, family 13||Glycoside hyd	0.953902	1.51705e-06
ENST00000473550.1	ENSG00000243701.5	DUBR	Annotated_lncRNA	ENST00000598654	ENSG00000269858	EGLN2	-||Oxoglutarate/iron-dependent dioxygenase||Prolyl 4-hydroxylase, alpha subunit	0.953893	1.51855e-06
ENST00000473550.1	ENSG00000243701.5	DUBR	Annotated_lncRNA	ENST00000571518	ENSG00000185359	HGS	VHS domain||ENTH/VHS||-||Hepatocyte growth factor-regulated tyrosine kinase substrate, helical domain||Zinc finger, RING/FYVE/PHD-type||Ubiquitin binding protein, Hrs/VPS27||FYVE zinc finger||Ubiquitin interacting motif||Zinc finger, FYVE/PHD-type||Zinc f	0.984635	6.57357e-09
ENST00000473550.1	ENSG00000243701.5	DUBR	Annotated_lncRNA	ENST00000398285	ENSG00000120088	CRHR1	GPCR, family 2, secretin-like||GPCR, family 2-like||GPCR, family 2, secretin-like, conserved site||GPCR, family 2, corticotropin releasing factor receptor, type 1||GPCR, family 2, corticotropin releasing factor receptor||GPCR, family 2, extracellular horm	0.953047	1.6606e-06
ENST00000473550.1	ENSG00000243701.5	DUBR	Annotated_lncRNA	ENST00000395098	ENSG00000122958	VPS26A	Vacuolar protein sorting protein 26 related	0.954316	1.45121e-06
ENST00000473550.1	ENSG00000243701.5	DUBR	Annotated_lncRNA	ENST00000485538	ENSG00000157800	SLC37A3	-||Major facilitator superfamily||Major facilitator superfamily domain||Sugar phosphate transporter	0.953941	1.51073e-06
ENST00000473550.1	ENSG00000243701.5	DUBR	Annotated_lncRNA	ENST00000600883	ENSG00000213762	ZNF134	Zinc finger, C2H2||Zinc finger, C2H2-like||-||Zinc finger C2H2-type/integrase DNA-binding domain	0.953947	1.50975e-06
ENST00000473550.1	ENSG00000243701.5	DUBR	Annotated_lncRNA	ENST00000409767	ENSG00000163939	PBRM1	High mobility group box domain||-||Bromodomain||Bromo adjacent homology (BAH) domain||Bromodomain, conserved site	0.954025	1.49725e-06
ENST00000473550.1	ENSG00000243701.5	DUBR	Annotated_lncRNA	ENST00000622786	ENSG00000089737	DDX24	DEAD/DEAH box helicase domain||RNA helicase, DEAD-box type, Q motif||Helicase, C-terminal||ATP-dependent RNA helicase DEAD-box, conserved site||P-loop containing nucleoside triphosphate hydrolase||Helicase superfamily 1/2, ATP-binding domain	0.953915	1.51495e-06
ENST00000473550.1	ENSG00000243701.5	DUBR	Annotated_lncRNA	ENST00000547660	ENSG00000050426	LETMD1	LETM1-like||-||Letm1 ribosome-binding domain	0.951864	1.87697e-06
ENST00000473550.1	ENSG00000243701.5	DUBR	Annotated_lncRNA	ENST00000550149	ENSG00000161800	RACGAP1	Rho GTPase-activating protein domain||-||Protein kinase C-like, phorbol ester/diacylglycerol-binding domain||Rho GTPase activation protein	0.953948	1.5096e-06
ENST00000473550.1	ENSG00000243701.5	DUBR	Annotated_lncRNA	ENST00000526817	ENSG00000181830	SLC35C1	Sugar phosphate transporter domain||-	0.953948	1.50962e-06
ENST00000473550.1	ENSG00000243701.5	DUBR	Annotated_lncRNA	ENST00000600621	ENSG00000142002	DPP9	Alpha/Beta hydrolase fold||-||Dipeptidylpeptidase IV, N-terminal domain||Peptidase S9, prolyl oligopeptidase, catalytic domain	0.952244	1.80506e-06
ENST00000473550.1	ENSG00000243701.5	DUBR	Annotated_lncRNA	ENST00000427245	ENSG00000117682	DHDDS	Di-trans-poly-cis-decaprenylcistransferase-like, conserved site||Decaprenyl diphosphate synthase-like	0.978579	3.4265e-08
ENST00000473550.1	ENSG00000243701.5	DUBR	Annotated_lncRNA	ENST00000372628	ENSG00000196507	TCEAL3	Transcription elongation factor A-like/Brain expressed X-linked-like	0.953948	1.5096e-06
ENST00000473550.1	ENSG00000243701.5	DUBR	Annotated_lncRNA	ENST00000371688	ENSG00000204001	LCN8	Lipocalin family conserved site||Calycin||Lipocalin/cytosolic fatty-acid binding domain||Calycin-like	0.953948	1.5096e-06
ENST00000473550.1	ENSG00000243701.5	DUBR	Annotated_lncRNA	ENST00000545035	ENSG00000173153	ESRRA	Nuclear hormone receptor, ligand-binding domain||Oestrogen receptor/oestrogen-related receptor||Zinc finger, nuclear hormone receptor-type||Nuclear hormone receptor||Oestrogen-related receptor||Zinc finger, NHR/GATA-type	0.953731	1.54501e-06
ENST00000473550.1	ENSG00000243701.5	DUBR	Annotated_lncRNA	ENST00000367615	ENSG00000116218	NPHS2	Podocin||Band 7 domain||Band 7/stomatin-like, conserved site||Stomatin family	0.953926	1.51316e-06
ENST00000473550.1	ENSG00000243701.5	DUBR	Annotated_lncRNA	ENST00000526927	ENSG00000168056	LTBP3	TB domain||EGF-like calcium-binding domain||Growth factor receptor cysteine-rich domain||Complement Clr-like EGF domain||Green fluorescent protein-like||-||EGF-like, conserved site||EGF-like calcium-binding, conserved site||EGF-like domain||EGF-type aspar	0.963767	4.62789e-07
ENST00000473550.1	ENSG00000243701.5	DUBR	Annotated_lncRNA	ENST00000551835	ENSG00000178498	DTX3	Zinc finger, RING-type||Zinc finger, RING/FYVE/PHD-type||-||Zinc finger, RING-type, conserved site	0.953948	1.5096e-06
ENST00000473550.1	ENSG00000243701.5	DUBR	Annotated_lncRNA	ENST00000543163	ENSG00000158104	HPD	Glyoxalase/fosfomycin resistance/dioxygenase domain||Glyoxalase/Bleomycin resistance protein/Dihydroxybiphenyl dioxygenase||4-hydroxyphenylpyruvate dioxygenase	0.954533	1.41753e-06
ENST00000473550.1	ENSG00000243701.5	DUBR	Annotated_lncRNA	ENST00000340171	ENSG00000174928	C3orf33	-||Staphylococcal nuclease (SNase-like), OB-fold	0.953995	1.50205e-06
ENST00000473550.1	ENSG00000243701.5	DUBR	Annotated_lncRNA	ENST00000427332	ENSG00000061273	HDAC7	Histone deacetylase class II, eukaryotic||Histone deacetylase superfamily||Histone deacetylase domain||-	0.953943	1.51049e-06
ENST00000473550.1	ENSG00000243701.5	DUBR	Annotated_lncRNA	ENST00000423140	ENSG00000179115	FARSA	Phenylalanyl-tRNA synthetase||Winged helix-turn-helix DNA-binding domain||Helix-turn-helix, type 11||Aminoacyl-tRNA synthetase, class II||Phenylalanyl-tRNA synthetase, class IIc, alpha subunit	0.953947	1.5097e-06
ENST00000473550.1	ENSG00000243701.5	DUBR	Annotated_lncRNA	ENST00000585427	ENSG00000108946	PRKAR1A	Cyclic nucleotide-binding-like||Cyclic nucleotide-binding, conserved site||cAMP-dependent protein kinase regulatory subunit||RmlC-like jelly roll fold||Cyclic nucleotide-binding domain||cAMP-dependent protein kinase regulatory subunit, dimerization-anchor	0.953948	1.5096e-06
ENST00000473550.1	ENSG00000243701.5	DUBR	Annotated_lncRNA	ENST00000570845	ENSG00000074370	ATP2A3	P-type ATPase, phosphorylation site||P-type ATPase, transmembrane domain||P-type ATPase, subfamily IIA, SERCA-type||HAD-like domain||P-type ATPase||P-type ATPase, cytoplasmic domain N||P-type ATPase, A domain||Cation-transporting P-type ATPase, C-termi	0.953948	1.5096e-06
ENST00000473550.1	ENSG00000243701.5	DUBR	Annotated_lncRNA	ENST00000326799	ENSG00000136758	YME1L1	ATPase, AAA-type, conserved site||P-loop containing nucleoside triphosphate hydrolase||-||AAA+ ATPase domain||Peptidase M41||ATPase, AAA-type, core||Peptidase, FtsH	0.953923	1.51361e-06
ENST00000473550.1	ENSG00000243701.5	DUBR	Annotated_lncRNA	ENST00000583009	ENSG00000169727	GPS1	COP9 signalosome complex subunit 1||Winged helix-turn-helix DNA-binding domain||-||Tetratricopeptide-like helical domain||Proteasome component (PCI) domain||26S proteasome regulatory subunit Rpn7/COP9 signalosome complex subunit 1	0.953948	1.5096e-06
ENST00000473550.1	ENSG00000243701.5	DUBR	Annotated_lncRNA	ENST00000543765	ENSG00000198178	CLEC4C	C-type lectin, conserved site||C-type lectin||C-type lectin-like||C-type lectin fold	0.953948	1.5096e-06
ENST00000473550.1	ENSG00000243701.5	DUBR	Annotated_lncRNA	ENST00000634665	ENSG00000102100	SLC35A2	Nucleotide-sugar transporter||-	0.953948	1.5096e-06
ENST00000473550.1	ENSG00000243701.5	DUBR	Annotated_lncRNA	ENST00000439496	ENSG00000198910	L1CAM	Immunoglobulin subtype||Immunoglobulin-like domain||Fibronectin type III||Immunoglobulin subtype 2||Immunoglobulin I-set||Immunoglobulin-like fold||Neurofascin/L1/NrCAM, C-terminal domain	0.953948	1.5096e-06
ENST00000473550.1	ENSG00000243701.5	DUBR	Annotated_lncRNA	ENST00000405202	ENSG00000136261	BZW2	-||MIF4G-like domain||Armadillo-type fold||W2 domain	0.953969	1.50624e-06
ENST00000473550.1	ENSG00000243701.5	DUBR	Annotated_lncRNA	ENST00000409196	ENSG00000204120	GIGYF2	GYF domain||-	0.952651	1.73067e-06
ENST00000473550.1	ENSG00000243701.5	DUBR	Annotated_lncRNA	ENST00000405598	ENSG00000183765	CHEK2	Forkhead-associated (FHA) domain||Protein kinase domain||Protein kinase-like domain||Serine-threonine/tyrosine-protein kinase catalytic domain||Calcium/calmodulin-dependent/calcium-dependent protein kinase||-||SMAD/FHA domain||Serine/threonine-protein kin	0.981773	1.53656e-08
ENST00000473550.1	ENSG00000243701.5	DUBR	Annotated_lncRNA	ENST00000346918	ENSG00000145730	PAM	Peptidylglycine alpha-hydroxylating monooxygenase/peptidyl-hydroxyglycine alpha-amidating lyase||-||NHL repeat||Copper type II, ascorbate-dependent monooxygenase-like, C-terminal||PHM/PNGase F domain||NHL repeat, subgroup||Copper type II, ascorbate-depend	0.953873	1.52168e-06
ENST00000473550.1	ENSG00000243701.5	DUBR	Annotated_lncRNA	ENST00000393481	ENSG00000135269	TES	PET domain||Zinc finger, LIM-type||Testin||-	0.950636	2.12445e-06
ENST00000473550.1	ENSG00000243701.5	DUBR	Annotated_lncRNA	ENST00000561272	ENSG00000100564	PIGH	GPI-GlcNAc transferase complex, PIG-H component, conserved domain||-	0.953948	1.5096e-06
ENST00000473550.1	ENSG00000243701.5	DUBR	Annotated_lncRNA	ENST00000398417	ENSG00000141646	SMAD4	MAD homology, MH1||MAD homology 1, Dwarfin-type||SMAD/FHA domain||SMAD domain-like||Dwarfin||SMAD domain, Dwarfin-type	0.953879	1.52076e-06
ENST00000473550.1	ENSG00000243701.5	DUBR	Annotated_lncRNA	ENST00000619941	ENSG00000269335	IKBKG	NF-kappa-B essential modulator NEMO, CC2-LZ domain||-||NF-kappa-B essential modulator NEMO, N-terminal	0.953948	1.50962e-06
ENST00000473550.1	ENSG00000243701.5	DUBR	Annotated_lncRNA	ENST00000312777	ENSG00000139437	TCHP	Trichoplein keratin filament-binding protein	0.953815	1.53119e-06
ENST00000473550.1	ENSG00000243701.5	DUBR	Annotated_lncRNA	ENST00000550714	ENSG00000110911	SLC11A2	NRAMP family||-	0.953948	1.5096e-06
ENST00000473550.1	ENSG00000243701.5	DUBR	Annotated_lncRNA	ENST00000431396	ENSG00000164542	KIAA0895	Protein of unknown function DUF1704||-	0.953948	1.5096e-06
ENST00000473550.1	ENSG00000243701.5	DUBR	Annotated_lncRNA	ENST00000427904	ENSG00000157224	CLDN12	Claudin, conserved site||Claudin-12	0.953978	1.50482e-06
ENST00000473550.1	ENSG00000243701.5	DUBR	Annotated_lncRNA	ENST00000552509	ENSG00000084110	HAL	Phenylalanine/histidine ammonia-lyases, active site||Histidine ammonia-lyase||L-Aspartase-like||Aromatic amino acid lyase||Fumarase/histidase, N-terminal||Domain of unknown function DUF3534	0.953948	1.5096e-06
ENST00000473550.1	ENSG00000243701.5	DUBR	Annotated_lncRNA	ENST00000587321	ENSG00000087903	RFX2	DNA-binding RFX-type winged-helix domain||RFX1 transcription activation region||-||Winged helix-turn-helix DNA-binding domain	0.953948	1.5096e-06
ENST00000473550.1	ENSG00000243701.5	DUBR	Annotated_lncRNA	ENST00000357895	ENSG00000049759	NEDD4L	WW domain||-||C2 domain||HECT domain	0.953948	1.50964e-06
ENST00000473550.1	ENSG00000243701.5	DUBR	Annotated_lncRNA	ENST00000345201	ENSG00000112655	PTK7	Immunoglobulin-like fold||Immunoglobulin I-set||-||Serine-threonine/tyrosine-protein kinase catalytic domain||Protein kinase domain||Tyrosine-protein kinase, active site||Protein kinase-like domain||Immunoglobulin subtype 2||Immunoglobulin-like domain||Im	0.954173	1.47369e-06
ENST00000473550.1	ENSG00000243701.5	DUBR	Annotated_lncRNA	ENST00000622434	ENSG00000115211	EIF2B4	Initiation factor 2B-related||-	0.953939	1.511e-06
ENST00000473550.1	ENSG00000243701.5	DUBR	Annotated_lncRNA	ENST00000520892	ENSG00000169398	PTK2	FERM domain||Tyrosine-protein kinase, catalytic domain||Band 4.1 domain||Ubiquitin-related domain||-||Serine-threonine/tyrosine-protein kinase catalytic domain||Focal adhesion kinase, targeting (FAT) domain||Protein kinase-like domain||Protein kinase doma	0.953948	1.5096e-06
ENST00000473550.1	ENSG00000243701.5	DUBR	Annotated_lncRNA	ENST00000541898	ENSG00000105676	ARMC6	Armadillo-like helical||Armadillo-type fold||-||Armadillo	0.953948	1.5096e-06
ENST00000473550.1	ENSG00000243701.5	DUBR	Annotated_lncRNA	ENST00000401500	ENSG00000075702	WDR62	WD40-repeat-containing domain||WD40/YVTN repeat-like-containing domain||Quinoprotein alcohol dehydrogenase-like superfamily||WD40 repeat||Anaphase-promoting complex subunit 4, WD40 domain||WD repeat-containing protein 62	0.953489	1.58505e-06
ENST00000473550.1	ENSG00000243701.5	DUBR	Annotated_lncRNA	ENST00000421434	ENSG00000136193	SCRN1	-||Peptidase C69, dipeptidase A	0.953948	1.5096e-06
ENST00000473550.1	ENSG00000243701.5	DUBR	Annotated_lncRNA	ENST00000421433	ENSG00000204120	GIGYF2	GYF domain||-	0.977631	4.24828e-08
ENST00000473550.1	ENSG00000243701.5	DUBR	Annotated_lncRNA	ENST00000415072	ENSG00000100003	SEC14L2	CRAL/TRIO, N-terminal domain||GOLD domain||-||CRAL-TRIO lipid binding domain||Cellular retinaldehyde binding/alpha-tocopherol transport	0.955421	1.28638e-06
ENST00000473550.1	ENSG00000243701.5	DUBR	Annotated_lncRNA	ENST00000301653	ENSG00000186832	KRT16	Intermediate filament protein||Keratin, type I||Intermediate filament protein, conserved site	0.954562	1.41312e-06
ENST00000473550.1	ENSG00000243701.5	DUBR	Annotated_lncRNA	ENST00000505758	ENSG00000152700	SAR1B	P-loop containing nucleoside triphosphate hydrolase||Small GTP-binding protein domain||Small GTPase superfamily, SAR1-type||Small GTPase superfamily, ARF/SAR type	0.950388	2.17729e-06
ENST00000473550.1	ENSG00000243701.5	DUBR	Annotated_lncRNA	ENST00000502404	ENSG00000109332	UBE2D3	-||Ubiquitin-conjugating enzyme E2||Ubiquitin-conjugating enzyme, active site||Ubiquitin-conjugating enzyme/RWD-like	0.953959	1.50788e-06
ENST00000473550.1	ENSG00000243701.5	DUBR	Annotated_lncRNA	ENST00000434684	ENSG00000155846	PPARGC1B	RNA recognition motif domain||Nucleotide-binding alpha-beta plait domain	0.953948	1.50961e-06
ENST00000473550.1	ENSG00000243701.5	DUBR	Annotated_lncRNA	ENST00000421968	ENSG00000070010	UFD1L	Ubiquitin fusion degradation protein UFD1	0.953949	1.50937e-06
ENST00000473550.1	ENSG00000243701.5	DUBR	Annotated_lncRNA	ENST00000532198	ENSG00000119703	ZC2HC1C	Zinc finger C2HC domain-containing protein 1C	0.953948	1.5096e-06
ENST00000473550.1	ENSG00000243701.5	DUBR	Annotated_lncRNA	ENST00000465710	ENSG00000150401	DCUN1D2	UBA-like||-||Potentiating neddylation domain||Defective-in-cullin neddylation protein	0.953948	1.5096e-06
ENST00000473550.1	ENSG00000243701.5	DUBR	Annotated_lncRNA	ENST00000611732	ENSG00000118707	TGIF2	Homeobox domain||-||Homeobox KN domain||Homeodomain-like	0.950034	2.25473e-06
[truncated: 14,668 more rows]
